# Supplementary material for: Optimal assignment methods for ligand-based virtual screening
Source: J Cheminform. 2009 Aug 25;1:14. doi: 10.1186/1758-2946-1-14 (PMC2820492; doi:10.1186/1758-2946-1-14)
Supplement: Additional file 2 — Archive of the result files. The file Results.tar.gz is a Gzip compressed Tar archive containing the results file of each method for each data set. The result files are tab-separated plain text files including the following information: method name, active data set with size, cluster information and the distribution of the molecules over the clusters, decoy data set with size, ratio active:decoy, AUC, awAUC, BEDROC scores for predefined alpha values as suggested by Truchon and Bayly [63], relative enrichment factor [67], ROC enrichments, awROC enrichments at predefined false positive fractions, chemotype enrichment, ROC data points, and the ranking of each structure. [file 1758-2946-1-14-S2.zip › Results/OAKFLEX.SQ.DUD=ache.Q.ACHE_E20.sdf.A.DUD_ache_clustered_I_MM.sdf.D.DUD_ache_decoys_ID_pass_MWPass_I_0000644]

###################################################################################################
# Screening Result File
# User: jahn
# Method used: OAKFLEX
> <Method_Name>
OAKFLEX
# Screening mode: Single Query Screening
#	Calculations performed: 3959
#	Start time of the calculation: Mon Mar 09 10:50:11 CET 2009
#	End time of the calculation: Mon Mar 09 10:51:32 CET 2009
# Data set information
#	Query molecule name:	E20 from data set: ./data/queries/ACHE_E20.sdf
#	Active data set: /rahome/chemoinf/SVS/data/actives/DUD_ache_clustered_I_MM.sdf with cluster information
#		Size: 100 molecules
#		Number of clusters: 19
#		Cluster Summery:
#			Cluster number	# molecules	% of actives
#			0		1		1.0
#			1		14		14.0
#			2		3		3.0
#			3		1		1.0
#			4		1		1.0
#			5		1		1.0
#			6		1		1.0
#			7		1		1.0
#			8		1		1.0
#			9		21		21.0
#			10		20		20.0
#			11		7		7.0
#			12		12		12.0
#			13		7		7.0
#			14		1		1.0
#			15		5		5.0
#			16		1		1.0
#			17		1		1.0
#			18		1		1.0
#	Decoy data set: /rahome/chemoinf/SVS/data/decoys/DUD_ache_decoys_ID_pass_MWPass_I_MM.sdf
#		Size: 3859 molecules
#	Ratio actives : decoys
#		1.0 : 38.59
#	The active and decoy data set were part of the DUD with problem identifier: ache
> <AUC>
#	 ROC AUC
	0.7064083959575019
> <awAUC>
#	 ROC awAUC
	0.4605565806197278
> <BEDROC Scores>
#	Alpha Values	BEDROC Scores	Literature: J. Chem. Inf. Model., Vol. 47, No. 2, 2007, 488-508
	106.9	0.5427
	100.0	0.5284
	53.6	0.442
	50.0	0.4374
	32.2	0.428
	20.0	0.4486
	16.1	0.4656
	10.0	0.5135
	8.0	0.5384
> <Relative enrichment factor>
#	Fraction dataset	Enrichment factor	 Literature: DOI: 10.1021/ci800303k
	0.0010	75.77671129072998
	0.01	63.14725940894164
	0.02	35.36246526900732
	0.05	37.0
	0.1	54.0
	0.2	69.0
	0.25	70.0
> <ROC Enrichments>
#	True decoy fraction	Enrichment	Literature: J Comput Aided Mol Des (2008) 22:133-139
	0.1	212.245
	0.5	48.2375
	1.0	27.705641025641025
	2.0	14.347564102564101
	5.0	8.39782383419689
	10.0	5.7984974093264245
> <awROC Enrichments>
#	Decoy fraction	Enrichment
	0.1	105.78399122807018
	0.5	24.904573934837096
	1.0	14.197529079108026
	2.0	7.470752201015359
	5.0	4.447469061254171
	10.0	2.867677938369238
> <Chemotype enrichment>
#	% data set	% active cluster	Literature: http://dud.docking.org/wombat/
	0.0	0.0
	0.025	0.0
	0.025	5.263
	0.126	5.263
	0.126	10.526
	0.177	10.526
	0.177	15.789
	0.859	15.789
	0.859	21.053
	1.313	21.053
	1.313	26.316
	1.591	26.316
	1.591	31.579
	7.022	31.579
	7.022	36.842
	22.026	36.842
	22.026	42.105
	32.407	42.105
	32.407	47.368
	32.912	47.368
	32.912	52.632
	89.417	52.632
	89.417	57.895
	96.918	57.895
	96.918	63.158
	99.166	63.158
	99.166	68.421
	99.545	68.421
	99.545	73.684
	99.874	73.684
	99.874	78.947
	99.924	78.947
	99.924	84.211
	99.949	84.211
	99.949	89.474
	99.975	89.474
	99.975	94.737
	100.0	94.737
	100.0	100.0
> <ROC curve data>
#	False positive rate	true positive rate
	0.0	0.0
	0.0	0.21
	3.0E-4	0.21
	3.0E-4	0.22
	0.0013	0.22
	0.0013	0.23
	0.0026	0.23
	0.0026	0.24
	0.0029	0.24
	0.0029	0.25
	0.0067	0.25
	0.0067	0.26
	0.0091	0.26
	0.0091	0.28
	0.0137	0.28
	0.0137	0.29
	0.0215	0.29
	0.0215	0.3
	0.0272	0.3
	0.0272	0.32
	0.0327	0.32
	0.0327	0.33
	0.0334	0.33
	0.0334	0.34
	0.0339	0.34
	0.0339	0.35
	0.0345	0.35
	0.0345	0.36
	0.0402	0.36
	0.0402	0.37
	0.0417	0.37
	0.0417	0.38
	0.0433	0.38
	0.0433	0.4
	0.0456	0.4
	0.0456	0.41
	0.0472	0.41
	0.0472	0.42
	0.05	0.42
	0.05	0.43
	0.058	0.43
	0.058	0.44
	0.0591	0.44
	0.0591	0.45
	0.0601	0.45
	0.0601	0.46
	0.0619	0.46
	0.0619	0.47
	0.0676	0.47
	0.0676	0.48
	0.0694	0.48
	0.0694	0.49
	0.071	0.49
	0.071	0.5
	0.0775	0.5
	0.0775	0.51
	0.0814	0.51
	0.0814	0.52
	0.0829	0.52
	0.0829	0.53
	0.084	0.53
	0.084	0.54
	0.0904	0.54
	0.0904	0.56
	0.0935	0.56
	0.0935	0.57
	0.0995	0.57
	0.0995	0.58
	0.1024	0.58
	0.1024	0.59
	0.1148	0.59
	0.1148	0.6
	0.1363	0.6
	0.1363	0.61
	0.1399	0.61
	0.1399	0.62
	0.1583	0.62
	0.1583	0.63
	0.1607	0.63
	0.1607	0.64
	0.1617	0.64
	0.1617	0.65
	0.1653	0.65
	0.1653	0.66
	0.1679	0.66
	0.1679	0.67
	0.1796	0.67
	0.1796	0.68
	0.1817	0.68
	0.1817	0.69
	0.2078	0.69
	0.2078	0.7
	0.2791	0.7
	0.2791	0.71
	0.285	0.71
	0.285	0.72
	0.2944	0.72
	0.2944	0.73
	0.3133	0.73
	0.3133	0.74
	0.3182	0.74
	0.3182	0.75
	0.4335	0.75
	0.4335	0.76
	0.8974	0.76
	0.8974	0.77
	0.9741	0.77
	0.9741	0.78
	0.9824	0.78
	0.9824	0.79
	0.9966	0.79
	0.9966	0.8
	0.9974	0.8
	0.9974	0.81
	0.9992	0.81
	0.9992	0.83
	0.9995	0.83
	0.9995	0.85
	0.9997	0.85
	0.9997	0.86
	1.0	0.86
	1.0	1.0
> <Screening Table>
# Rank	Mol name	Index in data set	Similarity 2 query	Active	Cluster number
1	ZINC03779000	57	0.8609983850034459	YES	10
2	ZINC03814283	54	0.8571080582958381	YES	10
3	ZINC03814280	53	0.8462475119721451	YES	10
4	ZINC03814277	51	0.8434046072697222	YES	10
5	ZINC03814282	79	0.8425022993222041	YES	12
6	ZINC03814278	52	0.841591972371469	YES	10
7	ZINC03814290	91	0.8407474613720477	YES	14
8	ZINC03814279	50	0.8387837255009	YES	10
9	ZINC03814285	58	0.8322042398852333	YES	10
10	ZINC03814286	59	0.8319037037678247	YES	10
11	ZINC03814287	60	0.8306485647993095	YES	10
12	ZINC03814275	47	0.8244310370034296	YES	10
13	ZINC03814274	48	0.8236616619836709	YES	10
14	ZINC03814276	46	0.8144961587530741	YES	10
15	ZINC03814284	55	0.808109986587101	YES	10
16	ZINC03814281	61	0.8069601103502664	YES	10
17	ZINC03814273	49	0.8066531855985173	YES	10
18	ZINC03814288	63	0.7878522995542695	YES	10
19	ZINC03789953	64	0.786932305756145	YES	10
20	ZINC03814289	62	0.7835636042260005	YES	10
21	ZINC03814291	56	0.7821448199043731	YES	10
22	ZINC03789952	1603	0.7736070478208943	NO	-
23	ZINC03814292	45	0.7605332560458865	YES	10
24	ZINC02638493	891	0.7454525657808089	NO	-
25	ZINC03803913	1675	0.7388045907574853	NO	-
26	ZINC02636998	890	0.738713225797749	NO	-
27	ZINC02636996	889	0.7371025561562414	NO	-
28	ZINC03814223	77	0.731084201203517	YES	12
29	ZINC03994701	3255	0.7307144089436393	NO	-
30	ZINC01270767	156	0.7268158572330989	NO	-
31	ZINC03862437	2138	0.7266365760386169	NO	-
32	ZINC03373848	1267	0.7254178659408429	NO	-
33	ZINC03927104	2712	0.7219711847595213	NO	-
34	ZINC03814245	71	0.719227889810765	YES	11
35	ZINC03847179	1797	0.7188076938722644	NO	-
36	ZINC03814244	70	0.7185264796269188	YES	11
37	ZINC03783342	1570	0.7163426621528113	NO	-
38	ZINC03776790	1530	0.7159642905828195	NO	-
39	ZINC03794993	1626	0.7145721933204632	NO	-
40	ZINC03806997	1697	0.7134486977833752	NO	-
41	ZINC04564936	3791	0.7126342216855455	NO	-
42	ZINC01550088	212	0.7122497966937128	NO	-
43	ZINC03952637	2779	0.7117056207116321	NO	-
44	ZINC03972308	2993	0.7116258805975931	NO	-
45	ZINC04383657	3702	0.710335520723169	NO	-
46	ZINC02022757	443	0.7097297096362829	NO	-
47	ZINC03862519	2146	0.7086438937155785	NO	-
48	ZINC03803925	1678	0.7079847614531196	NO	-
49	ZINC03998578	3273	0.7075531070335819	NO	-
50	ZINC01485343	174	0.7053868140248031	NO	-
51	ZINC03799138	1642	0.7047707641164093	NO	-
52	ZINC03814263	39	0.7043951769693301	YES	9
53	ZINC03997957	3272	0.7039007601654662	NO	-
54	ZINC04040000	3379	0.7038829311896744	NO	-
55	ZINC03799140	1643	0.7022000030829787	NO	-
56	ZINC03684161	1493	0.7012372120626307	NO	-
57	ZINC02220495	613	0.7001346431558035	NO	-
58	ZINC02320788	668	0.700027787455043	NO	-
59	ZINC03795011	1628	0.6999172855949204	NO	-
60	ZINC04240820	3575	0.6998061364254422	NO	-
61	ZINC03983723	3166	0.6996862534761004	NO	-
62	ZINC03814251	72	0.6985487503552739	YES	12
63	ZINC03814231	84	0.6969464972373833	YES	13
64	ZINC03636053	1465	0.6967878601821205	NO	-
65	ZINC03944750	2761	0.6966862538212693	NO	-
66	ZINC04241368	3576	0.694741944725004	NO	-
67	ZINC02021449	439	0.6942112143919533	NO	-
68	ZINC04311036	3629	0.6940806828846525	NO	-
69	ZINC03997265	3270	0.6938077299422353	NO	-
70	ZINC03863021	2264	0.6931303313912126	NO	-
71	ZINC02630471	874	0.6928534523866402	NO	-
72	ZINC02902533	1033	0.6927443414260982	NO	-
73	ZINC04393143	3714	0.6927201631689471	NO	-
74	ZINC03863738	2342	0.6924281823008238	NO	-
75	ZINC03803752	1674	0.6921055832505629	NO	-
76	ZINC03636045	1464	0.6918321027689418	NO	-
77	ZINC01897524	375	0.6917130382930825	NO	-
78	ZINC03778452	1542	0.6911532104649236	NO	-
79	ZINC03959146	2821	0.6904767153261239	NO	-
80	ZINC03636062	1466	0.6902513385066618	NO	-
81	ZINC02701385	952	0.690199899196697	NO	-
82	ZINC03814230	86	0.6895639088102967	YES	13
83	ZINC04315236	3632	0.6886629317490799	NO	-
84	ZINC01897523	374	0.6883534216896982	NO	-
85	ZINC03795706	1633	0.6870866389313398	NO	-
86	ZINC03969955	2927	0.6867005713682085	NO	-
87	ZINC03955938	2793	0.6866899277230503	NO	-
88	ZINC03980760	3104	0.6850339248396233	NO	-
89	ZINC03857097	2003	0.685017971158562	NO	-
90	ZINC04464112	3754	0.685017971158562	NO	-
91	ZINC03109311	1094	0.6837715012189738	NO	-
92	ZINC02651801	900	0.6835014830471533	NO	-
93	ZINC03855989	1939	0.6833994461411027	NO	-
94	ZINC03975579	3028	0.6832458477336205	NO	-
95	ZINC02651799	899	0.6832171040555083	NO	-
96	ZINC02395221	706	0.6830571441399044	NO	-
97	ZINC03863204	2301	0.6825327221555608	NO	-
98	ZINC03863205	2302	0.6823953537994725	NO	-
99	ZINC02860560	1012	0.6821217310532018	NO	-
100	ZINC02881333	1018	0.6816245616709642	NO	-
101	ZINC03988692	3227	0.6811018292586378	NO	-
102	ZINC03637978	1468	0.6808597062931162	NO	-
103	ZINC02634193	882	0.6804157578824828	NO	-
104	ZINC02021910	442	0.6799871636869261	NO	-
105	ZINC03781975	1560	0.6798423156493929	NO	-
106	ZINC03959139	2820	0.6796229917922324	NO	-
107	ZINC03940564	2739	0.6793444671865968	NO	-
108	ZINC04392541	3711	0.6790852530048812	NO	-
109	ZINC03855959	1937	0.6790533337187844	NO	-
110	ZINC03970150	2939	0.6785621982408667	NO	-
111	ZINC02498136	812	0.678522964004791	NO	-
112	ZINC03975582	3029	0.6782663096105822	NO	-
113	ZINC03814218	83	0.677974731937515	YES	12
114	ZINC03778419	1541	0.6779072245062463	NO	-
115	ZINC04515135	3784	0.6778579447171601	NO	-
116	ZINC03794989	1625	0.6778329903132828	NO	-
117	ZINC02130040	539	0.6776937849715245	NO	-
118	ZINC02158225	567	0.6776186940981903	NO	-
119	ZINC02987348	1067	0.6772387925472386	NO	-
120	ZINC01688515	269	0.6771492798659137	NO	-
121	ZINC02763661	986	0.6770779669502524	NO	-
122	ZINC02763662	987	0.6770299948518439	NO	-
123	ZINC03980421	3094	0.6765286132104823	NO	-
124	ZINC02296728	658	0.6764160745687859	NO	-
125	ZINC03980424	3096	0.6763685509953107	NO	-
126	ZINC02880847	1016	0.6761210527769169	NO	-
127	ZINC02346814	684	0.6761103274939178	NO	-
128	ZINC04393142	3713	0.6756181108268116	NO	-
129	ZINC03983762	3167	0.6754305865883262	NO	-
130	ZINC03980819	3118	0.6753613932586566	NO	-
131	ZINC03862843	2232	0.6752168913925553	NO	-
132	ZINC03980759	3103	0.675133486435825	NO	-
133	ZINC02049848	450	0.6749771667403904	NO	-
134	ZINC03862844	2233	0.6747477634557008	NO	-
135	ZINC03987298	3192	0.6745231911901326	NO	-
136	ZINC03814235	87	0.674381159497135	YES	13
137	ZINC03814232	89	0.674270288093412	YES	13
138	ZINC03795003	1627	0.6741600578046641	NO	-
139	ZINC03944750	2763	0.6741506112510848	NO	-
140	ZINC03617011	1423	0.6739442643783734	NO	-
141	ZINC02881239	1017	0.6736985285632128	NO	-
142	ZINC04392539	3710	0.6734602235569722	NO	-
143	ZINC02238339	626	0.6733607825730519	NO	-
144	ZINC04368045	3692	0.6731992945202868	NO	-
145	ZINC03987297	3191	0.6731931154859556	NO	-
146	ZINC03944750	2762	0.672990009025042	NO	-
147	ZINC04302772	3615	0.6724498782347589	NO	-
148	ZINC01225398	143	0.672290211624615	NO	-
149	ZINC03863703	2337	0.6722372603709857	NO	-
150	ZINC02449952	763	0.6722112701898161	NO	-
151	ZINC03969677	2897	0.6721652247246414	NO	-
152	ZINC03862275	2097	0.6721555059337955	NO	-
153	ZINC02402626	713	0.6720688605688199	NO	-
154	ZINC03208755	1135	0.6719219995669706	NO	-
155	ZINC02211816	601	0.6718940004521599	NO	-
156	ZINC02336502	677	0.6714508278745763	NO	-
157	ZINC04302772	3616	0.6714226774669478	NO	-
158	ZINC04321656	3637	0.6713057834641466	NO	-
159	ZINC03814272	27	0.6712236772540562	YES	9
160	ZINC03823999	1778	0.6710981644419935	NO	-
161	ZINC02009236	425	0.6710296523156921	NO	-
162	ZINC04392526	3709	0.6708829549659248	NO	-
163	ZINC03814246	69	0.6708694669167864	YES	11
164	ZINC03778694	1543	0.6706083939052204	NO	-
165	ZINC02114067	477	0.6706052053747272	NO	-
166	ZINC03814247	67	0.6705456181739408	YES	11
167	ZINC03980420	3092	0.670536973683867	NO	-
168	ZINC03980424	3097	0.6703306903786037	NO	-
169	ZINC03814255	36	0.6702310440137529	YES	9
170	ZINC01622120	238	0.6700711248041461	NO	-
171	ZINC02383359	700	0.6699726085294484	NO	-
172	ZINC03344729	1245	0.6699084360522524	NO	-
173	ZINC03813368	1720	0.6698587333461591	NO	-
174	ZINC04368045	3693	0.6698306695420396	NO	-
175	ZINC03980421	3095	0.669769824769408	NO	-
176	ZINC03986593	3180	0.6695545827142332	NO	-
177	ZINC03890217	2558	0.6693956649403633	NO	-
178	ZINC04464939	3757	0.6693956649403633	NO	-
179	ZINC03896335	2649	0.6692999574573599	NO	-
180	ZINC02113308	472	0.6692120815914848	NO	-
181	ZINC03800128	1653	0.6691627571864577	NO	-
182	ZINC03607821	1396	0.6689174219534499	NO	-
183	ZINC02433623	745	0.6688388700421988	NO	-
184	ZINC04383656	3701	0.6686537160349934	NO	-
185	ZINC02696085	944	0.6686419994167518	NO	-
186	ZINC02696083	943	0.6685801470405024	NO	-
187	ZINC03245554	1156	0.6683242156975562	NO	-
188	ZINC03783340	1569	0.668320462261692	NO	-
189	ZINC03927109	2713	0.6682558797776735	NO	-
190	ZINC03987769	3201	0.6677855571731784	NO	-
191	ZINC03987770	3202	0.6676514457390533	NO	-
192	ZINC03814243	68	0.6675979747068059	YES	11
193	ZINC04214865	3542	0.667506461770536	NO	-
194	ZINC03776783	1529	0.6672554503568026	NO	-
195	ZINC03987772	3203	0.6670109972035696	NO	-
196	ZINC03862636	2172	0.6668318682660511	NO	-
197	ZINC04214622	3541	0.666783258742364	NO	-
198	ZINC03813883	1721	0.6664944390441151	NO	-
199	ZINC03814216	74	0.6663466065990095	YES	12
200	ZINC03621438	1434	0.6662576468884761	NO	-
201	ZINC03862838	2230	0.6661648939313989	NO	-
202	ZINC02131252	543	0.6660617929987854	NO	-
203	ZINC03873731	2498	0.6660477333722289	NO	-
204	ZINC00585304	40	0.6657237401361836	NO	-
205	ZINC03958508	2811	0.665583915227365	NO	-
206	ZINC03814242	66	0.6655112646349668	YES	11
207	ZINC03814222	34	0.664977957783094	YES	9
208	ZINC03864390	2431	0.6649507281840101	NO	-
209	ZINC03903636	2667	0.6649187966479739	NO	-
210	ZINC02423455	728	0.6648344282311444	NO	-
211	ZINC02514717	833	0.6644242817806286	NO	-
212	ZINC03348974	1250	0.6641087941459126	NO	-
213	ZINC03980420	3093	0.6640239788174886	NO	-
214	ZINC03621002	1433	0.6639957604870802	NO	-
215	ZINC00209567	25	0.6637489731442198	NO	-
216	ZINC03790292	1604	0.6637163040130298	NO	-
217	ZINC03814254	37	0.6633671424513925	YES	9
218	ZINC02633263	879	0.6633195885034483	NO	-
219	ZINC03970575	2957	0.6632593068417489	NO	-
220	ZINC03398580	1272	0.6631978447582999	NO	-
221	ZINC04217335	3552	0.663183624154323	NO	-
222	ZINC04122115	3452	0.6631284932385763	NO	-
223	ZINC03790326	1605	0.6631110997706724	NO	-
224	ZINC03814233	85	0.662947147778262	YES	13
225	ZINC03803915	1676	0.6627605947177432	NO	-
226	ZINC03975054	3023	0.6623877246488513	NO	-
227	ZINC03975055	3024	0.662189098137431	NO	-
228	ZINC03944750	2760	0.6620522576749948	NO	-
229	ZINC03640601	1469	0.6619587491147186	NO	-
230	ZINC03891618	2607	0.6618573769050418	NO	-
231	ZINC02399600	709	0.6616727519704273	NO	-
232	ZINC04024566	3362	0.6616206187262459	NO	-
233	ZINC02943490	1060	0.6614030753618982	NO	-
234	ZINC03949133	2766	0.6612618263419128	NO	-
235	ZINC03891619	2608	0.6612484217003625	NO	-
236	ZINC03814252	38	0.661233216909713	YES	9
237	ZINC02658065	908	0.6612295336134848	NO	-
238	ZINC04007012	3349	0.6612092141365415	NO	-
239	ZINC03979287	3068	0.6611514104009878	NO	-
240	ZINC04024566	3363	0.6611007373626094	NO	-
241	ZINC04001052	3297	0.6607827249260212	NO	-
242	ZINC03969187	2874	0.6606626992008721	NO	-
243	ZINC02419396	724	0.6605145574077229	NO	-
244	ZINC03980855	3126	0.660483031934421	NO	-
245	ZINC03970578	2959	0.6603320793472277	NO	-
246	ZINC03891104	2589	0.6600301227454733	NO	-
247	ZINC03629900	1445	0.6599414090437451	NO	-
248	ZINC03891105	2590	0.6599347781238214	NO	-
249	ZINC03537957	1327	0.6599003577124761	NO	-
250	ZINC03794354	1618	0.6597836853168303	NO	-
251	ZINC02428978	735	0.6595494764257853	NO	-
252	ZINC03800823	1656	0.6592577986476602	NO	-
253	ZINC04452656	3741	0.6592189398177952	NO	-
254	ZINC02883663	1019	0.6591953938800965	NO	-
255	ZINC04555743	3788	0.6591388476768634	NO	-
256	ZINC04187885	3522	0.6589016526190364	NO	-
257	ZINC03781669	1559	0.6588706762381832	NO	-
258	ZINC03795564	1631	0.6587938137101296	NO	-
259	ZINC01506431	179	0.6587355736488759	NO	-
260	ZINC04119117	3446	0.6587065966477461	NO	-
261	ZINC02124576	529	0.6586346565377776	NO	-
262	ZINC03848322	1817	0.6585216011215153	NO	-
263	ZINC04339770	3660	0.6581356179613135	NO	-
264	ZINC03993904	3254	0.6580097215892009	NO	-
265	ZINC01849669	346	0.6579917519619258	NO	-
266	ZINC03604604	1392	0.6577483787377302	NO	-
267	ZINC03819340	1755	0.6576940752941854	NO	-
268	ZINC03814259	33	0.6576505918708957	YES	9
269	ZINC00585886	44	0.6574901423209419	NO	-
270	ZINC03952630	2778	0.657373067567487	NO	-
271	ZINC04315238	3633	0.6572943025982279	NO	-
272	ZINC04275514	3605	0.6572676007685494	NO	-
273	ZINC03814258	32	0.6571640857216283	YES	9
274	ZINC04628072	3846	0.657010737971403	NO	-
275	ZINC03975578	3027	0.6569552816438691	NO	-
276	ZINC01831625	330	0.6569263866733517	NO	-
277	ZINC03955875	2789	0.6568840005518057	NO	-
278	ZINC03814238	95	0.6568696366883134	YES	15
279	ZINC02888924	1025	0.6568224730948315	NO	-
280	ZINC02861641	1013	0.6567784670641971	NO	-
281	ZINC00005164	1	0.6567387845193988	NO	-
282	ZINC03970573	2955	0.6565947096171999	NO	-
283	ZINC02407013	715	0.6565518411818518	NO	-
284	ZINC04339667	3657	0.6563222284837651	NO	-
285	ZINC03583021	1370	0.6561350882966626	NO	-
286	ZINC03814266	29	0.6559836267331776	YES	9
287	ZINC01229256	145	0.6559404566916304	NO	-
288	ZINC03958553	2818	0.6557744757425588	NO	-
289	ZINC03783337	1568	0.6556973926304578	NO	-
290	ZINC03958554	2819	0.6556817914104885	NO	-
291	ZINC01739545	292	0.6554949647033939	NO	-
292	ZINC03114544	1098	0.655349798854258	NO	-
293	ZINC04628071	3845	0.655240485338365	NO	-
294	ZINC04001116	3304	0.6552286947638464	NO	-
295	ZINC03000516	1071	0.6550341620886186	NO	-
296	ZINC04001015	3291	0.6549350613582532	NO	-
297	ZINC03960001	2822	0.6547588750209431	NO	-
298	ZINC03923052	2705	0.654435294352684	NO	-
299	ZINC03970578	2960	0.6543639886040878	NO	-
300	ZINC03970575	2958	0.6543546318927552	NO	-
301	ZINC02570744	852	0.6543441275339099	NO	-
302	ZINC02692776	936	0.6540823386050835	NO	-
303	ZINC03982829	3136	0.6539555535271607	NO	-
304	ZINC02458154	776	0.6539156713882013	NO	-
305	ZINC03863053	2282	0.6538839761728784	NO	-
306	ZINC03863051	2280	0.6538429035088033	NO	-
307	ZINC01229258	146	0.6537790152794758	NO	-
308	ZINC03855967	1938	0.6537664286965289	NO	-
309	ZINC03814217	78	0.65374327422221	YES	12
310	ZINC04040188	3380	0.6536774166280351	NO	-
311	ZINC03863052	2281	0.6535764533149893	NO	-
312	ZINC03338970	1236	0.653557657515975	NO	-
313	ZINC03338968	1235	0.6535563677667772	NO	-
314	ZINC03980856	3127	0.6534009003595131	NO	-
315	ZINC03862627	2163	0.6533020296347755	NO	-
316	ZINC02198427	588	0.6532823720266518	NO	-
317	ZINC03814220	76	0.6531427620372015	YES	12
318	ZINC01823524	327	0.6529465679322533	NO	-
319	ZINC02458156	777	0.6529453965705919	NO	-
320	ZINC03000732	1072	0.6528862398224122	NO	-
321	ZINC03969560	2894	0.6527148692014055	NO	-
322	ZINC02215631	608	0.6526389127783618	NO	-
323	ZINC03862628	2164	0.6526182943499611	NO	-
324	ZINC03814257	31	0.6525053444066983	YES	9
325	ZINC03900396	2658	0.6522600649011268	NO	-
326	ZINC03928487	2726	0.652228288418634	NO	-
327	ZINC03805391	1688	0.6522024673398017	NO	-
328	ZINC02215632	609	0.6521585704888777	NO	-
329	ZINC03554811	1344	0.6519134024886071	NO	-
330	ZINC01829849	328	0.6519104831408231	NO	-
331	ZINC04190387	3527	0.6518762475655732	NO	-
332	ZINC03794816	1622	0.6517912586875674	NO	-
333	ZINC03863597	2324	0.651760333107197	NO	-
334	ZINC03582984	1369	0.6516957538405554	NO	-
335	ZINC03889302	2538	0.6516723770168431	NO	-
336	ZINC03961105	2828	0.6512634601253056	NO	-
337	ZINC04347639	3675	0.651239511939001	NO	-
338	ZINC02490837	809	0.6507081240585949	NO	-
339	ZINC03938038	2738	0.6506860804418526	NO	-
340	ZINC03890251	2562	0.6506599806887697	NO	-
341	ZINC03970573	2956	0.650643379097048	NO	-
342	ZINC03889121	2531	0.6506325225485571	NO	-
343	ZINC03970161	2942	0.6506168651421421	NO	-
344	ZINC03980147	3084	0.6505727313010398	NO	-
345	ZINC03304133	1197	0.6503487547192778	NO	-
346	ZINC04367616	3690	0.6502856021253947	NO	-
347	ZINC03894027	2645	0.6502536711705909	NO	-
348	ZINC03890253	2563	0.6500385146634692	NO	-
349	ZINC03890249	2561	0.6500324732304165	NO	-
350	ZINC03814265	30	0.6499515668476225	YES	9
351	ZINC03868650	2461	0.649873476364372	NO	-
352	ZINC03889122	2532	0.6497622383183057	NO	-
353	ZINC03856422	1993	0.6497311113925013	NO	-
354	ZINC04181107	3514	0.6497222165557166	NO	-
355	ZINC00599609	49	0.6497208165569499	NO	-
356	ZINC03891647	2609	0.6496977770899562	NO	-
357	ZINC04422622	3729	0.6496352011187466	NO	-
358	ZINC04464943	3758	0.6495125220572717	NO	-
359	ZINC02007101	419	0.6494371471565621	NO	-
360	ZINC04262938	3584	0.6494122739062835	NO	-
361	ZINC03889239	2536	0.6494041336139887	NO	-
362	ZINC03795564	1632	0.6494025868918633	NO	-
363	ZINC03891648	2610	0.6493581289937397	NO	-
364	ZINC04339578	3656	0.6493421232274157	NO	-
365	ZINC03780058	1551	0.6493310362916505	NO	-
366	ZINC03814215	28	0.6493076087127758	YES	9
367	ZINC03868649	2460	0.6492880409120022	NO	-
368	ZINC03670734	1482	0.6492641346230383	NO	-
369	ZINC02696098	948	0.6492170114517215	NO	-
370	ZINC03873515	2485	0.6491471219625456	NO	-
371	ZINC04001185	3309	0.649139664763726	NO	-
372	ZINC04321449	3635	0.6491333332646965	NO	-
373	ZINC03814229	73	0.6491318080549229	YES	12
374	ZINC01719653	284	0.6491224104719066	NO	-
375	ZINC01488993	176	0.6490804581466949	NO	-
376	ZINC02664985	911	0.6489552278587484	NO	-
377	ZINC03856260	1954	0.6489006950735814	NO	-
378	ZINC03814248	65	0.6488678074275178	YES	11
379	ZINC03974576	3018	0.648811037133802	NO	-
380	ZINC03810937	1714	0.6487985911409204	NO	-
381	ZINC03683252	1490	0.648680924428388	NO	-
382	ZINC03613915	1406	0.6486373936099332	NO	-
383	ZINC01868143	358	0.6485829801788339	NO	-
384	ZINC03890094	2553	0.6484946887608098	NO	-
385	ZINC03799856	1650	0.6484277668923704	NO	-
386	ZINC03889238	2535	0.6482587985207033	NO	-
387	ZINC03928210	2725	0.6482454379394734	NO	-
388	ZINC03890592	2573	0.6481675509894246	NO	-
389	ZINC03951840	2774	0.6481232258529683	NO	-
390	ZINC03971400	2978	0.6480609234376731	NO	-
391	ZINC03970500	2952	0.6480570797776226	NO	-
392	ZINC03890594	2574	0.6480392186422013	NO	-
393	ZINC02434681	747	0.6480252527394722	NO	-
394	ZINC03890092	2552	0.647866288022172	NO	-
395	ZINC03974575	3017	0.6478522146590088	NO	-
396	ZINC02429810	737	0.6477473053009343	NO	-
397	ZINC02122938	520	0.6476819133442557	NO	-
398	ZINC03434597	1297	0.6476679209103754	NO	-
399	ZINC03905207	2675	0.6476172890763069	NO	-
400	ZINC02429773	736	0.6476043162025873	NO	-
401	ZINC03905206	2674	0.6475421898928111	NO	-
402	ZINC03900520	2660	0.647455798195403	NO	-
403	ZINC03893715	2644	0.6473851691525753	NO	-
404	ZINC03814226	80	0.6473396840893078	YES	12
405	ZINC03814221	81	0.6473106938791268	YES	12
406	ZINC03889303	2539	0.6472823653460857	NO	-
407	ZINC03905655	2679	0.6471995993885267	NO	-
408	ZINC02273575	649	0.6471615091768314	NO	-
409	ZINC03855388	1923	0.6471241148587317	NO	-
410	ZINC04004444	3344	0.6471070793483953	NO	-
411	ZINC03987924	3217	0.647079875138005	NO	-
412	ZINC03413927	1281	0.6470224192078	NO	-
413	ZINC03002009	1073	0.6469905725126132	NO	-
414	ZINC03819340	1756	0.6467495910143086	NO	-
415	ZINC03969353	2884	0.6467075529015285	NO	-
416	ZINC03808439	1699	0.6466699255387736	NO	-
417	ZINC02237753	625	0.6466087672625089	NO	-
418	ZINC03814227	75	0.6466015602803634	YES	12
419	ZINC03607676	1395	0.6464960522526232	NO	-
420	ZINC03987926	3218	0.6464659756143901	NO	-
421	ZINC04238167	3573	0.6463952146359342	NO	-
422	ZINC03987923	3216	0.6463490486270385	NO	-
423	ZINC03862624	2161	0.6463390730905259	NO	-
424	ZINC03862625	2162	0.6463140367740097	NO	-
425	ZINC03969171	2872	0.6462515615318558	NO	-
426	ZINC03794824	1624	0.6462486816418602	NO	-
427	ZINC03971886	2987	0.6462152319144387	NO	-
428	ZINC01298649	161	0.646157681030434	NO	-
429	ZINC03969172	2873	0.6461499175621993	NO	-
430	ZINC03855389	1924	0.6460708045815425	NO	-
431	ZINC00594114	47	0.6459052746198741	NO	-
432	ZINC03970581	2961	0.6458140272893682	NO	-
433	ZINC03927646	2721	0.6457945236506663	NO	-
434	ZINC02211713	600	0.6455558694463698	NO	-
435	ZINC03863978	2391	0.6455323926155473	NO	-
436	ZINC03900372	2657	0.645425250571005	NO	-
437	ZINC03987871	3210	0.6454107304718856	NO	-
438	ZINC04001002	3290	0.6453805505302943	NO	-
439	ZINC03806406	1691	0.6453462161838064	NO	-
440	ZINC03987870	3209	0.6452425660434096	NO	-
441	ZINC03582664	1367	0.645207403881224	NO	-
442	ZINC03814267	40	0.645171940756249	YES	9
443	ZINC04619140	3825	0.6451439981474109	NO	-
444	ZINC03956268	2799	0.6450496135479294	NO	-
445	ZINC02432772	743	0.6450360528516815	NO	-
446	ZINC03820255	1757	0.6448992901895999	NO	-
447	ZINC03936864	2731	0.6448799293473971	NO	-
448	ZINC03893499	2643	0.6448511202889115	NO	-
449	ZINC03610770	1401	0.6448136702127987	NO	-
450	ZINC04001001	3289	0.6447869087641486	NO	-
451	ZINC03003243	1075	0.6447527557747877	NO	-
452	ZINC04367616	3691	0.6447260678313385	NO	-
453	ZINC03993328	3253	0.6446447673435961	NO	-
454	ZINC03814264	35	0.6446077985196942	YES	9
455	ZINC03810926	1712	0.6446033180983938	NO	-
456	ZINC02437336	750	0.6445114031904544	NO	-
457	ZINC03786297	1582	0.6444913823402	NO	-
458	ZINC02432775	744	0.6444638104485197	NO	-
459	ZINC01298651	162	0.6444265794207376	NO	-
460	ZINC03980776	3106	0.6442954408776176	NO	-
461	ZINC02121978	516	0.6442826859819958	NO	-
462	ZINC02021447	438	0.6442103306659746	NO	-
463	ZINC01666334	258	0.6441871586641963	NO	-
464	ZINC03331313	1222	0.6441652876408921	NO	-
465	ZINC02427084	733	0.6440677728803423	NO	-
466	ZINC03969027	2862	0.6439323000392654	NO	-
467	ZINC02104175	464	0.6437279542295457	NO	-
468	ZINC04054198	3392	0.6436694951517317	NO	-
469	ZINC03986398	3178	0.6435776214540117	NO	-
470	ZINC03991134	3242	0.6435070596840706	NO	-
471	ZINC03363673	1264	0.6435027007917411	NO	-
472	ZINC03986395	3177	0.6434882705745085	NO	-
473	ZINC03868595	2457	0.6434864820320392	NO	-
474	ZINC03969028	2863	0.6434739365028803	NO	-
475	ZINC03923052	2706	0.6434440707875033	NO	-
476	ZINC03868594	2456	0.6433915441285558	NO	-
477	ZINC04122127	3453	0.6433861670295866	NO	-
478	ZINC03215897	1142	0.6433429548364235	NO	-
479	ZINC00209359	24	0.643338967902509	NO	-
480	ZINC03890939	2580	0.6432288436520494	NO	-
481	ZINC03993324	3250	0.6432204777771722	NO	-
482	ZINC04000913	3287	0.6432093435128368	NO	-
483	ZINC03540841	1342	0.6430585145823654	NO	-
484	ZINC03363676	1265	0.643021640650362	NO	-
485	ZINC03862209	2095	0.6430175947889968	NO	-
486	ZINC02330944	675	0.6428730339064359	NO	-
487	ZINC02100540	459	0.6427475116022636	NO	-
488	ZINC03914942	2695	0.6427435722975522	NO	-
489	ZINC03873716	2493	0.6427163691415013	NO	-
490	ZINC02567725	851	0.6426237980106234	NO	-
491	ZINC02112468	468	0.6426149498091354	NO	-
492	ZINC03980844	3125	0.6426032848993711	NO	-
493	ZINC03285372	1175	0.6425709747232373	NO	-
494	ZINC03900433	2659	0.6425679723557679	NO	-
495	ZINC04502984	3781	0.6425509859518596	NO	-
496	ZINC02458158	778	0.642504944386136	NO	-
497	ZINC04577817	3792	0.642393877382104	NO	-
498	ZINC01851883	350	0.6422689119468451	NO	-
499	ZINC03345477	1248	0.6422269136650338	NO	-
500	ZINC03980810	3113	0.6421472521269982	NO	-
501	ZINC01850977	348	0.6421451927895766	NO	-
502	ZINC02458160	779	0.6421116599948918	NO	-
503	ZINC03814256	44	0.6420384902784311	YES	9
504	ZINC01846991	345	0.6418563477594157	NO	-
505	ZINC03980151	3088	0.6418149632669023	NO	-
506	ZINC02344838	683	0.6417576518276175	NO	-
507	ZINC04422622	3730	0.6413787966601856	NO	-
508	ZINC03848352	1822	0.6413732240352853	NO	-
509	ZINC03862835	2227	0.641366396033052	NO	-
510	ZINC01741588	293	0.6413339713272834	NO	-
511	ZINC03539919	1337	0.641194711535094	NO	-
512	ZINC04323718	3638	0.6411932570796037	NO	-
513	ZINC01933168	402	0.641189533496973	NO	-
514	ZINC04183490	3517	0.641122682608904	NO	-
515	ZINC03864057	2399	0.6408790329051296	NO	-
516	ZINC02985846	1066	0.6408497412674583	NO	-
517	ZINC03980843	3124	0.6407074689630082	NO	-
518	ZINC02765211	988	0.6406758019106773	NO	-
519	ZINC02521075	838	0.6406714016319137	NO	-
520	ZINC02007275	420	0.6404934327305177	NO	-
521	ZINC04223543	3560	0.6404559146063046	NO	-
522	ZINC03980809	3112	0.6404398667512184	NO	-
523	ZINC03786923	1583	0.6404083985641469	NO	-
524	ZINC04029139	3367	0.6403949754992792	NO	-
525	ZINC03790721	1608	0.6403576790379001	NO	-
526	ZINC00841108	89	0.6403209642755575	NO	-
527	ZINC03789248	1599	0.6402529486232366	NO	-
528	ZINC03863012	2263	0.6402500897103565	NO	-
529	ZINC03196250	1123	0.6402236351161507	NO	-
530	ZINC03799913	1652	0.6401114638045138	NO	-
531	ZINC04040188	3381	0.6400476195333304	NO	-
532	ZINC04339762	3659	0.6399585555246398	NO	-
533	ZINC03862350	2103	0.6399245633830772	NO	-
534	ZINC04005613	3346	0.6398847987736301	NO	-
535	ZINC04001107	3303	0.6398480039183378	NO	-
536	ZINC03969398	2885	0.6398368438838118	NO	-
537	ZINC03613919	1407	0.6398325270648689	NO	-
538	ZINC04001446	3334	0.6395829666293958	NO	-
539	ZINC03952625	2776	0.6395765701596021	NO	-
540	ZINC04302781	3617	0.6395446766999074	NO	-
541	ZINC03604550	1391	0.6393416483104707	NO	-
542	ZINC03805378	1687	0.6393171721942901	NO	-
543	ZINC03861970	2064	0.6392185512505771	NO	-
544	ZINC03862186	2091	0.6391748824209598	NO	-
545	ZINC03609005	1397	0.6391636148136871	NO	-
546	ZINC03891445	2604	0.6389970674297106	NO	-
547	ZINC01891808	367	0.638958825630123	NO	-
548	ZINC02213392	604	0.638861836014308	NO	-
549	ZINC03969023	2860	0.6388141371345003	NO	-
550	ZINC03868657	2464	0.638793551219551	NO	-
551	ZINC03417580	1288	0.6387919460324905	NO	-
552	ZINC03977273	3050	0.6387849118613912	NO	-
553	ZINC04001322	3314	0.6387720305202821	NO	-
554	ZINC03554831	1346	0.6387680286366452	NO	-
555	ZINC04302781	3618	0.6387569111993892	NO	-
556	ZINC02924659	1048	0.6387488319826613	NO	-
557	ZINC04238136	3572	0.6386943785494247	NO	-
558	ZINC03782110	1561	0.6386830694029577	NO	-
559	ZINC03417583	1289	0.6384082733452877	NO	-
560	ZINC04217228	3549	0.6383469324605276	NO	-
561	ZINC04237307	3571	0.6381726230908298	NO	-
562	ZINC03969024	2861	0.6381678468294005	NO	-
563	ZINC03799858	1651	0.6381517548332052	NO	-
564	ZINC03862630	2166	0.638121374600587	NO	-
565	ZINC03862566	2149	0.6380215844995034	NO	-
566	ZINC03993327	3252	0.6380206534500474	NO	-
567	ZINC03862629	2165	0.6379831366722342	NO	-
568	ZINC03862435	2136	0.6379606990955888	NO	-
569	ZINC03331084	1220	0.63789482115673	NO	-
570	ZINC03955808	2786	0.6378680643838124	NO	-
571	ZINC03862434	2135	0.6378375734331129	NO	-
572	ZINC02234677	621	0.6378029298582938	NO	-
573	ZINC03635083	1460	0.637802781754279	NO	-
574	ZINC04184116	3518	0.6377501606722821	NO	-
575	ZINC04217279	3551	0.637748979245756	NO	-
576	ZINC03848313	1815	0.6377390731504355	NO	-
577	ZINC02710217	955	0.6376396389108001	NO	-
578	ZINC03331085	1221	0.6376318301513624	NO	-
579	ZINC02154505	559	0.6375231317380925	NO	-
580	ZINC03982888	3143	0.6374247214475115	NO	-
581	ZINC04001389	3321	0.6374115161789501	NO	-
582	ZINC04605114	3808	0.6373982083138007	NO	-
583	ZINC02907802	1040	0.6373860033515767	NO	-
584	ZINC03951269	2768	0.6373755118998025	NO	-
585	ZINC03873722	2496	0.6373547606388383	NO	-
586	ZINC03974919	3020	0.6373348294899595	NO	-
587	ZINC03814260	41	0.6370957142769809	YES	9
588	ZINC03868656	2463	0.6370914972908138	NO	-
589	ZINC03993325	3251	0.6370799915387964	NO	-
590	ZINC03855387	1922	0.6370688501695756	NO	-
591	ZINC03610775	1402	0.6370681610480377	NO	-
592	ZINC03956225	2798	0.6369978209419735	NO	-
593	ZINC02667117	913	0.636934650318658	NO	-
594	ZINC03951523	2769	0.6369168682326103	NO	-
595	ZINC03806675	1695	0.6368393442433163	NO	-
596	ZINC02580996	856	0.6368245283311506	NO	-
597	ZINC03863228	2308	0.6368013803864883	NO	-
598	ZINC02439593	753	0.6367971099966061	NO	-
599	ZINC03980151	3089	0.6367883242334169	NO	-
600	ZINC03794819	1623	0.6367658471144176	NO	-
601	ZINC03903636	2668	0.6366869963568021	NO	-
602	ZINC03814219	82	0.6366829936094413	YES	12
603	ZINC03873720	2494	0.636643959913388	NO	-
604	ZINC02514499	829	0.6366175352058819	NO	-
605	ZINC02154501	558	0.6365660693534455	NO	-
606	ZINC03332935	1223	0.6365367886852491	NO	-
607	ZINC01805759	313	0.6364753301500118	NO	-
608	ZINC03969066	2865	0.6364207369455018	NO	-
609	ZINC03970581	2962	0.6363634757434337	NO	-
610	ZINC03989764	3237	0.6363493054025051	NO	-
611	ZINC01851881	349	0.6363347136164879	NO	-
612	ZINC03969813	2917	0.6363058039799994	NO	-
613	ZINC03862632	2168	0.6362540386859286	NO	-
614	ZINC03856351	1970	0.6362241504568208	NO	-
615	ZINC03289365	1181	0.6362059219305027	NO	-
616	ZINC03856352	1971	0.6361822264392114	NO	-
617	ZINC01696399	278	0.6361787683700089	NO	-
618	ZINC01688480	268	0.6361575952431732	NO	-
619	ZINC03862472	2141	0.636137533452771	NO	-
620	ZINC03808739	1703	0.6361172241322878	NO	-
621	ZINC03214794	1138	0.6359880827625702	NO	-
622	ZINC03648939	1477	0.6359488749599492	NO	-
623	ZINC03873721	2495	0.6359195762080365	NO	-
624	ZINC04064478	3405	0.6358726095440427	NO	-
625	ZINC03862448	2139	0.6357889949391716	NO	-
626	ZINC03969401	2887	0.6357304703357342	NO	-
627	ZINC03855386	1921	0.6356699620148266	NO	-
628	ZINC03214795	1139	0.6356614981175533	NO	-
629	ZINC03862631	2167	0.6353715149081031	NO	-
630	ZINC02401668	712	0.6353101388633554	NO	-
631	ZINC03982900	3146	0.6352624856164758	NO	-
632	ZINC03955840	2788	0.6352499941356472	NO	-
633	ZINC03539903	1335	0.6352174048701524	NO	-
634	ZINC03890276	2565	0.6351750616350686	NO	-
635	ZINC03811207	1717	0.6351615532604732	NO	-
636	ZINC03856378	1979	0.6351345042433623	NO	-
637	ZINC03856427	1994	0.6351309510525003	NO	-
638	ZINC03981725	3128	0.635121058304696	NO	-
639	ZINC03856379	1980	0.6350897966882033	NO	-
640	ZINC01592298	231	0.6350731561007026	NO	-
641	ZINC04140311	3490	0.6350065271002313	NO	-
642	ZINC03583736	1375	0.6349939432133762	NO	-
643	ZINC03583734	1374	0.6349797526196589	NO	-
644	ZINC03905209	2677	0.6348896629439564	NO	-
645	ZINC04088211	3424	0.6347503145908103	NO	-
646	ZINC02012822	429	0.6347003204357614	NO	-
647	ZINC03225613	1148	0.6346489209910561	NO	-
648	ZINC04454708	3744	0.6346305316091856	NO	-
649	ZINC02216929	610	0.6345051781757524	NO	-
650	ZINC03976032	3032	0.6344886694158708	NO	-
651	ZINC03601986	1384	0.6344664184898718	NO	-
652	ZINC02696101	950	0.6344531895208019	NO	-
653	ZINC04605336	3811	0.6344020764619923	NO	-
654	ZINC03884517	2522	0.6343562440100511	NO	-
655	ZINC02696099	949	0.6343062212638781	NO	-
656	ZINC03806406	1692	0.6342552685544199	NO	-
657	ZINC01854208	354	0.6342465467995785	NO	-
658	ZINC04618533	3822	0.634191533801259	NO	-
659	ZINC03863028	2269	0.6338749302372844	NO	-
660	ZINC03863026	2267	0.6338619326418125	NO	-
661	ZINC03868671	2465	0.6337201725111306	NO	-
662	ZINC04301014	3608	0.6336951496133761	NO	-
663	ZINC03891617	2606	0.6335785825102299	NO	-
664	ZINC03884282	2521	0.6335777743835415	NO	-
665	ZINC04455937	3746	0.6335666142973716	NO	-
666	ZINC02657944	907	0.6335513143067868	NO	-
667	ZINC03863027	2268	0.6335299976762748	NO	-
668	ZINC04302755	3611	0.6335109779609853	NO	-
669	ZINC02667116	912	0.6335025491342824	NO	-
670	ZINC03858938	2027	0.6334759959755135	NO	-
671	ZINC03327279	1211	0.6334309285357774	NO	-
672	ZINC03327281	1212	0.6334205243020308	NO	-
673	ZINC03952350	2775	0.6334002025744736	NO	-
674	ZINC03814270	25	0.6333746659872975	YES	9
675	ZINC03952813	2780	0.6333081438047274	NO	-
676	ZINC03604545	1390	0.6332671849680755	NO	-
677	ZINC03980762	3105	0.6332623688746233	NO	-
678	ZINC02416049	722	0.6332423590722748	NO	-
679	ZINC03858221	2013	0.6331666636832495	NO	-
680	ZINC02431037	738	0.6329308430820865	NO	-
681	ZINC03972371	2994	0.632926736196659	NO	-
682	ZINC03856428	1995	0.6329143661709962	NO	-
683	ZINC03969810	2916	0.6328170830605337	NO	-
684	ZINC03814236	90	0.6327034195035183	YES	13
685	ZINC00605487	51	0.6326488943679538	NO	-
686	ZINC03971887	2988	0.632627790264491	NO	-
687	ZINC00585881	43	0.6326244696077582	NO	-
688	ZINC01904624	381	0.632583485567193	NO	-
689	ZINC03814271	26	0.6325721087956951	YES	9
690	ZINC04460922	3751	0.6325179326083906	NO	-
691	ZINC03640609	1470	0.6324973578808406	NO	-
692	ZINC03861896	2050	0.632355820565434	NO	-
693	ZINC03619394	1424	0.6323225644586156	NO	-
694	ZINC03863857	2372	0.6322794909564816	NO	-
695	ZINC03863858	2373	0.632267017569593	NO	-
696	ZINC03949039	2765	0.6322546512316116	NO	-
697	ZINC03862202	2093	0.6322112227760797	NO	-
698	ZINC04004113	3343	0.6321379546268102	NO	-
699	ZINC02007747	421	0.6321333814223754	NO	-
700	ZINC04006482	3347	0.6320802834665101	NO	-
701	ZINC01904621	380	0.6320758338117384	NO	-
702	ZINC00207177	22	0.6319902350450589	NO	-
703	ZINC03955923	2792	0.6319818955787994	NO	-
704	ZINC03814234	88	0.6319720395840778	YES	13
705	ZINC04302755	3612	0.6319681616507175	NO	-
706	ZINC02531952	840	0.6319636917442251	NO	-
707	ZINC03387559	1271	0.6318940702493875	NO	-
708	ZINC01997182	411	0.6318641214593181	NO	-
709	ZINC02616671	864	0.6317502422236987	NO	-
710	ZINC03344561	1244	0.6317374845585388	NO	-
711	ZINC03890340	2569	0.6315633849220095	NO	-
712	ZINC03989036	3231	0.6313914320310268	NO	-
713	ZINC03862811	2217	0.631385022464682	NO	-
714	ZINC03862812	2218	0.6313761405078702	NO	-
715	ZINC03814269	24	0.6313553937440068	YES	9
716	ZINC03794440	1620	0.6312512842097943	NO	-
717	ZINC02119860	510	0.6312253355509613	NO	-
718	ZINC02495852	810	0.6310899676860728	NO	-
719	ZINC02398320	708	0.6310528649301268	NO	-
720	ZINC03863592	2323	0.6309605006916423	NO	-
721	ZINC02150022	552	0.6309087815116048	NO	-
722	ZINC02458261	783	0.6309013362564012	NO	-
723	ZINC03856324	1962	0.6308761171949262	NO	-
724	ZINC03864340	2406	0.6308747735218622	NO	-
725	ZINC03864341	2407	0.6308475278889691	NO	-
726	ZINC01996917	410	0.6308152873121798	NO	-
727	ZINC01225295	140	0.6307815251643089	NO	-
728	ZINC03971700	2980	0.6307265573913299	NO	-
729	ZINC03802200	1668	0.6306958211490518	NO	-
730	ZINC03820255	1758	0.6306797989759209	NO	-
731	ZINC04594768	3796	0.6306618530804697	NO	-
732	ZINC03952626	2777	0.6305618595341057	NO	-
733	ZINC02514554	830	0.6305520723031398	NO	-
734	ZINC03889744	2547	0.6304963551879332	NO	-
735	ZINC02213482	605	0.630419889219389	NO	-
736	ZINC01561600	225	0.6303971771892869	NO	-
737	ZINC03905036	2673	0.6303643492281117	NO	-
738	ZINC03861899	2052	0.6303429000501877	NO	-
739	ZINC03982901	3147	0.6302943089960579	NO	-
740	ZINC02458209	781	0.630286397490462	NO	-
741	ZINC02458207	780	0.630239514907253	NO	-
742	ZINC01654522	249	0.6301838455864018	NO	-
743	ZINC02113166	469	0.6300801662609122	NO	-
744	ZINC04620013	3831	0.6300478217826933	NO	-
745	ZINC03961799	2831	0.6300423230396278	NO	-
746	ZINC02032246	447	0.6300182824094948	NO	-
747	ZINC02298955	661	0.6299089395683344	NO	-
748	ZINC03889970	2550	0.6298830777144164	NO	-
749	ZINC03983579	3165	0.6298746692738242	NO	-
750	ZINC03855595	1932	0.6298059419220708	NO	-
751	ZINC03980147	3085	0.6297930244332561	NO	-
752	ZINC03789231	1598	0.6296721509858281	NO	-
753	ZINC02458262	784	0.6296183748773033	NO	-
754	ZINC03780066	1553	0.6295837967045507	NO	-
755	ZINC00006348	3	0.6295598889121312	NO	-
756	ZINC03454000	1311	0.6295555093022815	NO	-
757	ZINC02238640	627	0.6295278670195393	NO	-
758	ZINC01850749	347	0.6295154400458345	NO	-
759	ZINC03863783	2353	0.6295134726705863	NO	-
760	ZINC03621443	1435	0.6294630986514613	NO	-
761	ZINC03814262	43	0.6294568277414723	YES	9
762	ZINC03855596	1934	0.6294461787697402	NO	-
763	ZINC03453997	1310	0.6294371573326584	NO	-
764	ZINC03808553	1700	0.6294333871185223	NO	-
765	ZINC02194554	584	0.6294258757562337	NO	-
766	ZINC04123418	3459	0.6293902696247738	NO	-
767	ZINC02118581	496	0.6293825660632353	NO	-
768	ZINC02118583	497	0.6293741901757547	NO	-
769	ZINC02451417	764	0.6293307556735994	NO	-
770	ZINC03814261	42	0.6293247563832306	YES	9
771	ZINC02408414	717	0.6293079534230434	NO	-
772	ZINC03897554	2652	0.6292808894275698	NO	-
773	ZINC03862489	2143	0.6292732417611915	NO	-
774	ZINC03856306	1959	0.6292568086311311	NO	-
775	ZINC03971699	2979	0.6292440481510432	NO	-
776	ZINC04302785	3619	0.6292267078634801	NO	-
777	ZINC03863214	2305	0.6291490626007118	NO	-
778	ZINC03972498	3001	0.6291425130541908	NO	-
779	ZINC04064066	3403	0.6290778433348486	NO	-
780	ZINC03965397	2841	0.6290074253752133	NO	-
781	ZINC03927635	2720	0.62889241414998	NO	-
782	ZINC03863207	2303	0.6287983635178814	NO	-
783	ZINC03984291	3168	0.6287545852333193	NO	-
784	ZINC02850135	1010	0.628738611918891	NO	-
785	ZINC03862182	2088	0.6287308207383677	NO	-
786	ZINC00022901	8	0.6286647983916781	NO	-
787	ZINC00756524	70	0.6285013736407903	NO	-
788	ZINC04302785	3620	0.6284347374086438	NO	-
789	ZINC03290651	1184	0.6284252039345364	NO	-
790	ZINC04144545	3492	0.6283604763273337	NO	-
791	ZINC03891446	2605	0.6283008442895388	NO	-
792	ZINC03862612	2159	0.6282413630866728	NO	-
793	ZINC04393832	3716	0.6282176622400428	NO	-
794	ZINC04455946	3747	0.6281837922641772	NO	-
795	ZINC02612896	862	0.6281715496443813	NO	-
796	ZINC03788340	1591	0.628152713756863	NO	-
797	ZINC04336351	3651	0.6281472947089378	NO	-
798	ZINC03969402	2888	0.6280655462457887	NO	-
799	ZINC00014551	5	0.6279405239700576	NO	-
800	ZINC03862611	2158	0.6278875904800876	NO	-
801	ZINC03810938	1715	0.6278735670128549	NO	-
802	ZINC04001026	3292	0.6278289240548001	NO	-
803	ZINC03284280	1174	0.6278215272882772	NO	-
804	ZINC03969761	2911	0.6277695722579755	NO	-
805	ZINC03808774	1704	0.6277479939496288	NO	-
806	ZINC01729452	288	0.627739815961873	NO	-
807	ZINC00809675	77	0.6277191395987802	NO	-
808	ZINC03537959	1328	0.6277127849193878	NO	-
809	ZINC03969951	2925	0.627618538727207	NO	-
810	ZINC03338039	1226	0.6275555337662548	NO	-
811	ZINC02939309	1050	0.6275366136493651	NO	-
812	ZINC01539100	192	0.6274358353865734	NO	-
813	ZINC03789744	1602	0.6274310975902	NO	-
814	ZINC03940821	2743	0.6274309403948095	NO	-
815	ZINC02294431	657	0.6273777102958391	NO	-
816	ZINC03862831	2223	0.6273465456428298	NO	-
817	ZINC01592299	232	0.6273454990359378	NO	-
818	ZINC02294430	656	0.6273116496475117	NO	-
819	ZINC02502264	823	0.6273105629344561	NO	-
820	ZINC03989037	3232	0.6273002637718051	NO	-
821	ZINC01549681	207	0.6272800328882946	NO	-
822	ZINC01553371	219	0.6272754634324279	NO	-
823	ZINC02009585	426	0.6272725921407879	NO	-
824	ZINC03851170	1877	0.6272599092285402	NO	-
825	ZINC03969952	2926	0.627173190447453	NO	-
826	ZINC04001027	3293	0.627158020889303	NO	-
827	ZINC00809677	78	0.627152995097737	NO	-
828	ZINC03788112	1586	0.6271200035886418	NO	-
829	ZINC03969900	2922	0.6270814763002732	NO	-
830	ZINC03616431	1413	0.6270792260119146	NO	-
831	ZINC00895131	99	0.6270792081510209	NO	-
832	ZINC02639066	894	0.6270616589038387	NO	-
833	ZINC03864056	2398	0.6270437059255457	NO	-
834	ZINC01889499	366	0.6270278429614601	NO	-
835	ZINC03783157	1566	0.626988673286805	NO	-
836	ZINC02639067	895	0.6269021377934214	NO	-
837	ZINC03982929	3153	0.6268975301290531	NO	-
838	ZINC00809669	76	0.6268280344511136	NO	-
839	ZINC03969901	2923	0.6268196474557337	NO	-
840	ZINC03632180	1450	0.6267727918627418	NO	-
841	ZINC03862436	2137	0.626767272843705	NO	-
842	ZINC04368636	3695	0.6267554703274265	NO	-
843	ZINC03003656	1076	0.6266424498527093	NO	-
844	ZINC03321376	1206	0.6266043417383323	NO	-
845	ZINC03874691	2510	0.6265865851071111	NO	-
846	ZINC03960843	2826	0.6264638756053165	NO	-
847	ZINC03955901	2791	0.6264618802564915	NO	-
848	ZINC03988914	3230	0.6262366208985596	NO	-
849	ZINC03863816	2360	0.6262217008125112	NO	-
850	ZINC02426700	732	0.626208303982792	NO	-
851	ZINC03575267	1358	0.6261835555542506	NO	-
852	ZINC04468473	3770	0.6260916264484747	NO	-
853	ZINC00752344	63	0.6260686884737945	NO	-
854	ZINC03891151	2593	0.625992733898818	NO	-
855	ZINC03868195	2446	0.6259685706975608	NO	-
856	ZINC03537967	1331	0.6258884128284566	NO	-
857	ZINC03861952	2060	0.6258703042397236	NO	-
858	ZINC03862405	2134	0.6258678269244762	NO	-
859	ZINC02458151	774	0.6258648030268614	NO	-
860	ZINC03863817	2361	0.6258544824907014	NO	-
861	ZINC03575281	1359	0.6258280387252556	NO	-
862	ZINC03892909	2638	0.6258161323885347	NO	-
863	ZINC03777375	1532	0.625801283572427	NO	-
864	ZINC03984757	3172	0.6256039225029149	NO	-
865	ZINC03537966	1330	0.6255945239205257	NO	-
866	ZINC03405338	1274	0.6255730338664184	NO	-
867	ZINC03860024	2042	0.6255355037832218	NO	-
868	ZINC03969067	2866	0.6255346889846215	NO	-
869	ZINC02343621	682	0.6255093936505278	NO	-
870	ZINC03864373	2427	0.6255066145676176	NO	-
871	ZINC03868197	2447	0.625457038924595	NO	-
872	ZINC03814250	23	0.6254371152637221	YES	8
873	ZINC01717565	282	0.625429480957446	NO	-
874	ZINC03864372	2426	0.6253976802946349	NO	-
875	ZINC03416598	1285	0.6253806042675358	NO	-
876	ZINC03863818	2362	0.6253727045839625	NO	-
877	ZINC04620112	3834	0.6253371754460519	NO	-
878	ZINC04627666	3842	0.6253213176900653	NO	-
879	ZINC03861897	2051	0.6252850428198282	NO	-
880	ZINC04178938	3512	0.6252794003588483	NO	-
881	ZINC03891156	2596	0.6252705136263853	NO	-
882	ZINC03865719	2440	0.6252667070933775	NO	-
883	ZINC03891157	2597	0.6252629535238565	NO	-
884	ZINC02021451	440	0.6252449688783732	NO	-
885	ZINC03800827	1657	0.6251901891901561	NO	-
886	ZINC03416595	1284	0.6251817875655553	NO	-
887	ZINC03809310	1711	0.6251550496489849	NO	-
888	ZINC02638539	893	0.6251394751120003	NO	-
889	ZINC03338039	1228	0.6251019452983255	NO	-
890	ZINC03338039	1227	0.6250143004384684	NO	-
891	ZINC02513012	828	0.625002697351497	NO	-
892	ZINC03806675	1696	0.6249462564985344	NO	-
893	ZINC03891955	2624	0.6248867051374857	NO	-
894	ZINC04001312	3313	0.624871391731304	NO	-
895	ZINC03862806	2214	0.6248508687467026	NO	-
896	ZINC03853618	1890	0.6247699298922998	NO	-
897	ZINC01892432	369	0.624720994867769	NO	-
898	ZINC03969816	2918	0.6247154607843791	NO	-
899	ZINC04183220	3515	0.624694968830793	NO	-
900	ZINC02148062	551	0.6246120240257621	NO	-
901	ZINC01845048	342	0.624548836073595	NO	-
902	ZINC03807025	1698	0.6245464732504817	NO	-
903	ZINC02458152	775	0.6244523968715652	NO	-
904	ZINC03982898	3144	0.6243558517855978	NO	-
905	ZINC03982899	3145	0.6243456428905845	NO	-
906	ZINC03285597	1179	0.6243326518987338	NO	-
907	ZINC03212654	1137	0.6242532644611251	NO	-
908	ZINC03928190	2724	0.6242106308760577	NO	-
909	ZINC03863861	2374	0.6241396956756796	NO	-
910	ZINC03652175	1478	0.6241149789734871	NO	-
911	ZINC04021762	3356	0.6241051755955731	NO	-
912	ZINC03969540	2891	0.6239646206946846	NO	-
913	ZINC04454514	3743	0.6239056388129975	NO	-
914	ZINC01639770	242	0.6238955427780405	NO	-
915	ZINC01971979	405	0.623884953536565	NO	-
916	ZINC02826999	1001	0.623872935353391	NO	-
917	ZINC03863474	2316	0.6238586875315768	NO	-
918	ZINC02638538	892	0.623816904512478	NO	-
919	ZINC04038808	3378	0.6238074069264166	NO	-
920	ZINC03801607	1661	0.6236442113171499	NO	-
921	ZINC03905379	2678	0.6236271715251611	NO	-
922	ZINC03285641	1180	0.623626261558291	NO	-
923	ZINC02157961	566	0.6236205352040564	NO	-
924	ZINC03890888	2579	0.6235015632771639	NO	-
925	ZINC01683406	266	0.6234925930342239	NO	-
926	ZINC04620110	3833	0.6233109517161951	NO	-
927	ZINC03864383	2430	0.6232093411005697	NO	-
928	ZINC04051184	3389	0.6231118638085512	NO	-
929	ZINC03864382	2429	0.6230581175054376	NO	-
930	ZINC02761503	984	0.6230471976870398	NO	-
931	ZINC03891150	2592	0.6230428268976098	NO	-
932	ZINC02761504	985	0.6230374301122172	NO	-
933	ZINC03891149	2591	0.623000827127295	NO	-
934	ZINC03776479	1526	0.6229973773882801	NO	-
935	ZINC03991611	3246	0.6229844107350407	NO	-
936	ZINC04162491	3504	0.6229647252991626	NO	-
937	ZINC03984593	3170	0.6229537988072252	NO	-
938	ZINC04236394	3570	0.622899896661074	NO	-
939	ZINC03980814	3116	0.6228832977384745	NO	-
940	ZINC03864348	2409	0.6228399343968882	NO	-
941	ZINC03809151	1705	0.6228014498445724	NO	-
942	ZINC03864349	2410	0.622783153340366	NO	-
943	ZINC01782051	309	0.6227452952512301	NO	-
944	ZINC03969068	2867	0.6226544898694794	NO	-
945	ZINC03985873	3176	0.6226491086104071	NO	-
946	ZINC03960967	2827	0.6226445432111967	NO	-
947	ZINC02017397	434	0.622641433185619	NO	-
948	ZINC02998223	1070	0.6226389000705608	NO	-
949	ZINC03977128	3044	0.6225810460366032	NO	-
950	ZINC01817884	322	0.6223919684216204	NO	-
951	ZINC03977034	3037	0.6223767324240016	NO	-
952	ZINC02939500	1053	0.6223271981994493	NO	-
953	ZINC03956458	2802	0.6222515208651503	NO	-
954	ZINC04122134	3454	0.6222278034898991	NO	-
955	ZINC03634244	1456	0.6221479776670732	NO	-
956	ZINC04127093	3465	0.6220574656691943	NO	-
957	ZINC03958541	2817	0.6220567369202967	NO	-
958	ZINC03325377	1210	0.6220541915426756	NO	-
959	ZINC00756473	68	0.6219663328209594	NO	-
960	ZINC04001047	3294	0.6219440273186834	NO	-
961	ZINC03335434	1224	0.6219306545167913	NO	-
962	ZINC03977130	3045	0.6219219026183521	NO	-
963	ZINC04001048	3295	0.6219133072610734	NO	-
964	ZINC03977127	3043	0.6219052339841402	NO	-
965	ZINC03790716	1607	0.621840186288667	NO	-
966	ZINC03554822	1345	0.6218243019871748	NO	-
967	ZINC03808553	1701	0.6217471017046134	NO	-
968	ZINC03968911	2851	0.6216136524280478	NO	-
969	ZINC03968910	2850	0.621604740416788	NO	-
970	ZINC02887852	1023	0.6215683208425334	NO	-
971	ZINC03862183	2089	0.6214993305698866	NO	-
972	ZINC02653747	901	0.6214703962825586	NO	-
973	ZINC03956301	2800	0.6214410807242523	NO	-
974	ZINC03206152	1130	0.6214269639000356	NO	-
975	ZINC02653748	902	0.6213944933231337	NO	-
976	ZINC04548716	3786	0.621361874209291	NO	-
977	ZINC00578174	36	0.6213375211444867	NO	-
978	ZINC02887855	1024	0.6213139026503958	NO	-
979	ZINC03862259	2096	0.6212488202917386	NO	-
980	ZINC04021114	3355	0.6212332042005699	NO	-
981	ZINC01551344	216	0.621220433766102	NO	-
982	ZINC03864010	2393	0.6211764006391106	NO	-
983	ZINC04001393	3322	0.6211296813060126	NO	-
984	ZINC02240888	630	0.6211234733218882	NO	-
985	ZINC02567721	850	0.6211179091350273	NO	-
986	ZINC03823852	1775	0.6209057229922854	NO	-
987	ZINC04016707	3352	0.6208304303910187	NO	-
988	ZINC04315641	3634	0.6208281714711572	NO	-
989	ZINC03206155	1131	0.6207488135950486	NO	-
990	ZINC03956003	2794	0.6206847466454337	NO	-
991	ZINC00578183	37	0.6206534683861995	NO	-
992	ZINC02428781	734	0.6206467461942643	NO	-
993	ZINC03977319	3053	0.6206441702423579	NO	-
994	ZINC02217176	611	0.6206429616657418	NO	-
995	ZINC03891698	2618	0.6205287895100702	NO	-
996	ZINC03983543	3164	0.6205050365984913	NO	-
997	ZINC03891697	2617	0.6204861316021903	NO	-
998	ZINC04123419	3460	0.6204376226731488	NO	-
999	ZINC03022414	1078	0.6203071045042486	NO	-
1000	ZINC02927906	1049	0.6202098768699379	NO	-
1001	ZINC02514714	832	0.6200184844966355	NO	-
1002	ZINC03864526	2435	0.6200134511938461	NO	-
1003	ZINC03863312	2312	0.6197636244877632	NO	-
1004	ZINC02631334	877	0.6197530861184899	NO	-
1005	ZINC03848305	1814	0.6197401505867529	NO	-
1006	ZINC02117838	488	0.6194644885437764	NO	-
1007	ZINC04388347	3706	0.6193959484801186	NO	-
1008	ZINC03817803	1740	0.61936897671751	NO	-
1009	ZINC02358545	691	0.6193491285874422	NO	-
1010	ZINC01853556	353	0.6193484827401023	NO	-
1011	ZINC03863503	2318	0.6193362224614491	NO	-
1012	ZINC03809153	1709	0.6193030468863652	NO	-
1013	ZINC02440259	755	0.6192199702074201	NO	-
1014	ZINC03634741	1459	0.6192192364501716	NO	-
1015	ZINC03873704	2491	0.619219131717163	NO	-
1016	ZINC03352332	1253	0.6191382652920685	NO	-
1017	ZINC03873705	2492	0.6191100710053812	NO	-
1018	ZINC02840375	1004	0.619084250901846	NO	-
1019	ZINC03804228	1679	0.6190569091276781	NO	-
1020	ZINC03970146	2938	0.6190012258587748	NO	-
1021	ZINC03970145	2937	0.618874074312802	NO	-
1022	ZINC03799022	1641	0.6188587240238189	NO	-
1023	ZINC03178953	1112	0.618682350742457	NO	-
1024	ZINC03980152	3090	0.6186784793445456	NO	-
1025	ZINC03941120	2747	0.6186260009712102	NO	-
1026	ZINC03980818	3117	0.6186112356426038	NO	-
1027	ZINC02514713	831	0.6185950831736761	NO	-
1028	ZINC01782041	306	0.6185904963575607	NO	-
1029	ZINC00578190	38	0.6185460419211364	NO	-
1030	ZINC04304276	3623	0.6184863547226328	NO	-
1031	ZINC03018537	1077	0.6184401602201159	NO	-
1032	ZINC03856708	1999	0.6184201522669114	NO	-
1033	ZINC04429974	3735	0.6184144539213381	NO	-
1034	ZINC02157523	564	0.618383052677715	NO	-
1035	ZINC04333585	3646	0.6183786743888985	NO	-
1036	ZINC03856709	2000	0.6181402862997647	NO	-
1037	ZINC03873654	2489	0.6180357409952202	NO	-
1038	ZINC02252958	636	0.6180063181885606	NO	-
1039	ZINC04040271	3382	0.6179931638733309	NO	-
1040	ZINC02012811	427	0.6179483483431246	NO	-
1041	ZINC02118804	498	0.6178657066657856	NO	-
1042	ZINC03803266	1669	0.6178614015798898	NO	-
1043	ZINC02756680	979	0.6178320482855405	NO	-
1044	ZINC03082312	1091	0.6178006083478383	NO	-
1045	ZINC03787965	1585	0.6177752015572521	NO	-
1046	ZINC01630801	241	0.6177725769835378	NO	-
1047	ZINC04315212	3631	0.6177361094048397	NO	-
1048	ZINC02158326	568	0.6175083667271878	NO	-
1049	ZINC03818939	1745	0.6174411825481694	NO	-
1050	ZINC04627224	3838	0.6171892313883036	NO	-
1051	ZINC01665957	257	0.6171861840115782	NO	-
1052	ZINC03610767	1400	0.6170854852678921	NO	-
1053	ZINC04301020	3609	0.6170480479023078	NO	-
1054	ZINC03951677	2772	0.6170041999156872	NO	-
1055	ZINC03856380	1981	0.6169160276421833	NO	-
1056	ZINC02103396	460	0.6168495940108304	NO	-
1057	ZINC03856381	1982	0.616801304112258	NO	-
1058	ZINC03347342	1249	0.6167736415515355	NO	-
1059	ZINC03775412	1522	0.6167430165427304	NO	-
1060	ZINC02413069	721	0.6166477269506794	NO	-
1061	ZINC03994986	3260	0.6165822434873044	NO	-
1062	ZINC03986497	3179	0.6165516543728095	NO	-
1063	ZINC03956534	2808	0.616461306110866	NO	-
1064	ZINC03873604	2487	0.6163623329948579	NO	-
1065	ZINC02458376	790	0.6163229164304078	NO	-
1066	ZINC03780063	1552	0.6163056011122072	NO	-
1067	ZINC01909706	387	0.6162254423036374	NO	-
1068	ZINC01391378	171	0.6161508606545029	NO	-
1069	ZINC02292216	655	0.6161312965030723	NO	-
1070	ZINC01482582	173	0.6160402859924696	NO	-
1071	ZINC03855595	1933	0.6160311551293179	NO	-
1072	ZINC02458374	789	0.6160010082598096	NO	-
1073	ZINC03863691	2333	0.6159710807451254	NO	-
1074	ZINC03873212	2473	0.615766962516828	NO	-
1075	ZINC03861894	2049	0.6156911872700657	NO	-
1076	ZINC03855596	1935	0.6156853498863409	NO	-
1077	ZINC02119643	508	0.6156750293414992	NO	-
1078	ZINC02431304	740	0.6156574927868781	NO	-
1079	ZINC03777700	1537	0.6156413684007122	NO	-
1080	ZINC02496137	811	0.615564529374314	NO	-
1081	ZINC00272905	27	0.6155350315988316	NO	-
1082	ZINC03919861	2700	0.6152223843884737	NO	-
1083	ZINC02184697	581	0.6151476754990801	NO	-
1084	ZINC02759577	981	0.615087642124042	NO	-
1085	ZINC04212360	3537	0.6150167648475661	NO	-
1086	ZINC03863966	2389	0.6149461968988313	NO	-
1087	ZINC04253459	3583	0.6148720168753252	NO	-
1088	ZINC01301033	163	0.6148011046087588	NO	-
1089	ZINC02729910	969	0.6147549630543827	NO	-
1090	ZINC03448214	1306	0.6147530991516853	NO	-
1091	ZINC02729909	968	0.6146347725996664	NO	-
1092	ZINC02118138	491	0.6146334850029852	NO	-
1093	ZINC03782111	1562	0.6146290527851919	NO	-
1094	ZINC03619405	1427	0.6146128233834216	NO	-
1095	ZINC04123207	3457	0.6146067918561059	NO	-
1096	ZINC03830227	1790	0.6146017378001317	NO	-
1097	ZINC03941115	2745	0.6145365429328342	NO	-
1098	ZINC03858358	2019	0.6145273779156312	NO	-
1099	ZINC03986725	3183	0.6144468288737542	NO	-
1100	ZINC04152703	3500	0.6143819397744085	NO	-
1101	ZINC04217269	3550	0.614245423641737	NO	-
1102	ZINC04368636	3694	0.6141621612646987	NO	-
1103	ZINC03890078	2551	0.614124528164812	NO	-
1104	ZINC04507575	3783	0.6140870868622448	NO	-
1105	ZINC03801607	1662	0.6140867980758761	NO	-
1106	ZINC03386155	1270	0.6140321407323572	NO	-
1107	ZINC03983517	3162	0.6140106367872717	NO	-
1108	ZINC03862522	2147	0.6139697084843854	NO	-
1109	ZINC04263700	3586	0.6138252500812978	NO	-
1110	ZINC03969489	2890	0.6138161671465443	NO	-
1111	ZINC03856420	1992	0.6137832665182443	NO	-
1112	ZINC03305287	1200	0.6137814514702018	NO	-
1113	ZINC03566480	1349	0.6137787608774739	NO	-
1114	ZINC00292028	29	0.6136950013886823	NO	-
1115	ZINC01550585	214	0.6135603030059101	NO	-
1116	ZINC03975318	3025	0.6135534024710764	NO	-
1117	ZINC03969488	2889	0.6133728871292615	NO	-
1118	ZINC03264619	1162	0.6133467089807003	NO	-
1119	ZINC02298539	659	0.6132698852909849	NO	-
1120	ZINC04413851	3726	0.6132498506219349	NO	-
1121	ZINC03609298	1398	0.6132304163855782	NO	-
1122	ZINC04333439	3643	0.6132153444187936	NO	-
1123	ZINC02692928	938	0.6131874484082411	NO	-
1124	ZINC02692927	937	0.6131850768916279	NO	-
1125	ZINC03800701	1655	0.613162261245902	NO	-
1126	ZINC03264620	1163	0.6130474815118234	NO	-
1127	ZINC04304498	3624	0.6130157090479897	NO	-
1128	ZINC02039089	449	0.6130145464932785	NO	-
1129	ZINC04225967	3561	0.613003485675313	NO	-
1130	ZINC03305291	1201	0.6129802018015379	NO	-
1131	ZINC02626015	869	0.6129757642884878	NO	-
1132	ZINC03873730	2497	0.6128217480424213	NO	-
1133	ZINC00928626	111	0.6128067645665893	NO	-
1134	ZINC03973112	3007	0.612756449287059	NO	-
1135	ZINC03855432	1928	0.6126703222619763	NO	-
1136	ZINC02886240	1022	0.6126397839752017	NO	-
1137	ZINC03863008	2260	0.6126290702345122	NO	-
1138	ZINC03454010	1312	0.6124500853291581	NO	-
1139	ZINC03454013	1313	0.6124377603037908	NO	-
1140	ZINC03969541	2892	0.6124371676155652	NO	-
1141	ZINC03863526	2319	0.61242154407552	NO	-
1142	ZINC03970089	2936	0.6124146425529577	NO	-
1143	ZINC04304499	3625	0.6124021257844228	NO	-
1144	ZINC03438789	1301	0.6123917710465407	NO	-
1145	ZINC03863007	2259	0.6123755344029912	NO	-
1146	ZINC02207441	598	0.6123100796144618	NO	-
1147	ZINC03986723	3182	0.6122297013460336	NO	-
1148	ZINC03814239	94	0.6122066001661832	YES	15
1149	ZINC03891686	2616	0.6121848167707342	NO	-
1150	ZINC02500471	814	0.61215427970661	NO	-
1151	ZINC02385303	701	0.6121330287883987	NO	-
1152	ZINC03827651	1788	0.612046972129021	NO	-
1153	ZINC02131929	544	0.6120055758441566	NO	-
1154	ZINC03969933	2924	0.6119797616649589	NO	-
1155	ZINC03583291	1371	0.6119390348074866	NO	-
1156	ZINC03912402	2682	0.6119333294291257	NO	-
1157	ZINC03980152	3091	0.6118451012882566	NO	-
1158	ZINC01216516	138	0.6118161787379923	NO	-
1159	ZINC03947774	2764	0.6116324996282144	NO	-
1160	ZINC03862369	2114	0.6115636827480146	NO	-
1161	ZINC03884517	2524	0.6115635680327285	NO	-
1162	ZINC04230370	3566	0.6115189586969908	NO	-
1163	ZINC03892919	2642	0.6115006537515192	NO	-
1164	ZINC03912403	2683	0.6114714530782017	NO	-
1165	ZINC02338295	679	0.6114654697023352	NO	-
1166	ZINC03862368	2113	0.6114324901089971	NO	-
1167	ZINC03904378	2670	0.6113988329785204	NO	-
1168	ZINC03362712	1263	0.6112351178543725	NO	-
1169	ZINC04063988	3402	0.6112054019027472	NO	-
1170	ZINC01688289	267	0.6111776579184055	NO	-
1171	ZINC03855432	1929	0.6111718001852049	NO	-
1172	ZINC03814241	93	0.611143902106823	YES	15
1173	ZINC03989613	3234	0.6111308754259681	NO	-
1174	ZINC03974959	3021	0.6110691769052714	NO	-
1175	ZINC03880621	2519	0.6110649602408594	NO	-
1176	ZINC01836373	334	0.6110391956450473	NO	-
1177	ZINC02327426	672	0.6110391144495088	NO	-
1178	ZINC03628528	1442	0.6109828260502356	NO	-
1179	ZINC03864068	2402	0.6109477953128114	NO	-
1180	ZINC02939538	1055	0.610881311811247	NO	-
1181	ZINC04346802	3673	0.610874515627247	NO	-
1182	ZINC03897564	2653	0.6108670678125443	NO	-
1183	ZINC03980828	3119	0.6107280888185116	NO	-
1184	ZINC03969808	2915	0.6107001228833795	NO	-
1185	ZINC02214303	606	0.6106911510091536	NO	-
1186	ZINC03863002	2255	0.6106896404562545	NO	-
1187	ZINC03074895	1090	0.6106750278162911	NO	-
1188	ZINC04303421	3621	0.6106254621232833	NO	-
1189	ZINC02449869	762	0.6105365176853854	NO	-
1190	ZINC03863003	2256	0.6104921667845111	NO	-
1191	ZINC03809151	1706	0.6104683191258266	NO	-
1192	ZINC01778374	305	0.6104104903799445	NO	-
1193	ZINC04632950	3853	0.6103984200430768	NO	-
1194	ZINC04026777	3366	0.6103069922511843	NO	-
1195	ZINC00588918	46	0.6102262393448071	NO	-
1196	ZINC02449868	761	0.6101764393276236	NO	-
1197	ZINC01836372	333	0.6101589733659262	NO	-
1198	ZINC03970159	2940	0.610084438685316	NO	-
1199	ZINC03863918	2388	0.6100740356059696	NO	-
1200	ZINC01555483	223	0.6100474449610737	NO	-
1201	ZINC03656840	1480	0.6100123619981754	NO	-
1202	ZINC03864523	2434	0.6100105184138913	NO	-
1203	ZINC02514778	836	0.6100030788653883	NO	-
1204	ZINC03882783	2520	0.6099742473723363	NO	-
1205	ZINC03864522	2433	0.6099226071325137	NO	-
1206	ZINC03966528	2844	0.609895756681657	NO	-
1207	ZINC03976052	3033	0.6098593685408509	NO	-
1208	ZINC03980829	3120	0.6098524243027411	NO	-
1209	ZINC03814237	92	0.6098364554470028	YES	15
1210	ZINC03864067	2401	0.6097540032776754	NO	-
1211	ZINC03863767	2348	0.6097140129019806	NO	-
1212	ZINC03864370	2425	0.6095964148086719	NO	-
1213	ZINC02514726	835	0.6095818412308859	NO	-
1214	ZINC03848303	1813	0.6095240422971683	NO	-
1215	ZINC01778372	304	0.6095197292403307	NO	-
1216	ZINC03864369	2424	0.6094760374198802	NO	-
1217	ZINC00075570	13	0.609406842949672	NO	-
1218	ZINC04303749	3622	0.6094042363913853	NO	-
1219	ZINC04084756	3413	0.6093849541426049	NO	-
1220	ZINC03892917	2641	0.6093418992612762	NO	-
1221	ZINC04386437	3704	0.6093353529164234	NO	-
1222	ZINC03322276	1208	0.6093303057110389	NO	-
1223	ZINC02363201	693	0.6093066821619878	NO	-
1224	ZINC03863160	2293	0.6093039591166338	NO	-
1225	ZINC01688838	271	0.6092419059317579	NO	-
1226	ZINC00075574	14	0.6091620710862679	NO	-
1227	ZINC03858189	2008	0.6091133111571077	NO	-
1228	ZINC04001386	3320	0.6091057746923219	NO	-
1229	ZINC04001376	3318	0.6090646376744282	NO	-
1230	ZINC02358520	690	0.6090598790957097	NO	-
1231	ZINC03969561	2895	0.6090428335192074	NO	-
1232	ZINC03848301	1812	0.6090393119925204	NO	-
1233	ZINC04083805	3409	0.6090339711850284	NO	-
1234	ZINC03975051	3022	0.6090141771479441	NO	-
1235	ZINC01909960	388	0.6089773912395938	NO	-
1236	ZINC04040580	3384	0.6089609121914167	NO	-
1237	ZINC03322273	1207	0.6089494920968948	NO	-
1238	ZINC02104820	466	0.6087989863876692	NO	-
1239	ZINC04001441	3332	0.6087206056603801	NO	-
1240	ZINC03874298	2509	0.6087039022875783	NO	-
1241	ZINC03891019	2584	0.6086600193288023	NO	-
1242	ZINC02531955	842	0.6085652670814136	NO	-
1243	ZINC03862813	2219	0.6085277121999186	NO	-
1244	ZINC02458294	786	0.6084951610821702	NO	-
1245	ZINC03862614	2160	0.6084892232018324	NO	-
1246	ZINC02499178	813	0.6084751601739852	NO	-
1247	ZINC02458293	785	0.6084495376384645	NO	-
1248	ZINC02255939	639	0.6083424883627344	NO	-
1249	ZINC01234002	148	0.6083048734993888	NO	-
1250	ZINC04339711	3658	0.6082924521820249	NO	-
1251	ZINC03890765	2577	0.6081719806130903	NO	-
1252	ZINC04214073	3539	0.6081043461663688	NO	-
1253	ZINC04107656	3429	0.6080963401204356	NO	-
1254	ZINC01892731	370	0.6080518918184791	NO	-
1255	ZINC04001374	3317	0.6080477689820991	NO	-
1256	ZINC03848089	1804	0.6080351041431495	NO	-
1257	ZINC03856330	1965	0.6080268697920248	NO	-
1258	ZINC03172655	1110	0.6078854456167664	NO	-
1259	ZINC02547067	845	0.6078458689421469	NO	-
1260	ZINC03863004	2257	0.6078254600714382	NO	-
1261	ZINC01225274	139	0.607812333421763	NO	-
1262	ZINC02451819	765	0.6078057931990923	NO	-
1263	ZINC03616788	1416	0.6077630146371807	NO	-
1264	ZINC04010761	3351	0.6077573551354569	NO	-
1265	ZINC03901042	2661	0.6077545276696273	NO	-
1266	ZINC02400974	711	0.6076847585234911	NO	-
1267	ZINC01550587	215	0.6076653532800844	NO	-
1268	ZINC03863005	2258	0.60766129841847	NO	-
1269	ZINC03172652	1109	0.6075950158911254	NO	-
1270	ZINC03860024	2043	0.6075864599216249	NO	-
1271	ZINC03858191	2009	0.6075545537780517	NO	-
1272	ZINC01231024	147	0.6074860206808138	NO	-
1273	ZINC03801608	1663	0.6074400304845191	NO	-
1274	ZINC01530934	181	0.6074128714939768	NO	-
1275	ZINC02939517	1054	0.6073089733255516	NO	-
1276	ZINC03801257	1660	0.6072112403034841	NO	-
1277	ZINC04001596	3340	0.6071753101610879	NO	-
1278	ZINC03809153	1710	0.6071677853712959	NO	-
1279	ZINC02324703	669	0.607145928235047	NO	-
1280	ZINC02324704	670	0.6071223101158446	NO	-
1281	ZINC03810942	1716	0.6070537899344282	NO	-
1282	ZINC03860096	2044	0.6070396307899724	NO	-
1283	ZINC03814253	99	0.6069801044458463	YES	18
1284	ZINC03988297	3221	0.6069537616581456	NO	-
1285	ZINC03862372	2115	0.6068561935037707	NO	-
1286	ZINC03862373	2116	0.6067712925728979	NO	-
1287	ZINC03809152	1707	0.606746470249552	NO	-
1288	ZINC00210853	26	0.6067379735388096	NO	-
1289	ZINC02012818	428	0.6066885255216194	NO	-
1290	ZINC03890197	2556	0.6066833322613217	NO	-
1291	ZINC02757051	980	0.6066196100561376	NO	-
1292	ZINC04333235	3642	0.6065798269001038	NO	-
1293	ZINC04627884	3844	0.6065063645406356	NO	-
1294	ZINC00814718	83	0.6064794824333717	NO	-
1295	ZINC03879942	2518	0.6064566861685226	NO	-
1296	ZINC03988541	3223	0.6063852334418144	NO	-
1297	ZINC00928592	110	0.6063328255057775	NO	-
1298	ZINC03863903	2379	0.6062920970918436	NO	-
1299	ZINC02431987	742	0.6062837137128217	NO	-
1300	ZINC02455059	771	0.6061989219789186	NO	-
1301	ZINC03889099	2527	0.6061921471367662	NO	-
1302	ZINC02455057	770	0.606183860567977	NO	-
1303	ZINC03814249	20	0.6061711241434761	YES	5
1304	ZINC03863652	2327	0.6061577136885737	NO	-
1305	ZINC03448261	1307	0.6060435338456538	NO	-
1306	ZINC03862833	2225	0.6060164619656898	NO	-
1307	ZINC03954467	2783	0.606008207705216	NO	-
1308	ZINC03889100	2528	0.605957186785973	NO	-
1309	ZINC02696096	947	0.6059483294370003	NO	-
1310	ZINC02265165	644	0.6059226689405698	NO	-
1311	ZINC02123161	525	0.605843302817811	NO	-
1312	ZINC03969645	2896	0.6058205535814014	NO	-
1313	ZINC03862633	2169	0.6057644840495571	NO	-
1314	ZINC03987896	3213	0.6057605530621288	NO	-
1315	ZINC03862634	2170	0.6057005455343033	NO	-
1316	ZINC00209209	23	0.6056519314661102	NO	-
1317	ZINC00005416	2	0.6056251549734023	NO	-
1318	ZINC04001384	3319	0.605616661150311	NO	-
1319	ZINC00008050	4	0.6055913327750742	NO	-
1320	ZINC03971728	2985	0.605537731416688	NO	-
1321	ZINC03852872	1883	0.6055235580814218	NO	-
1322	ZINC03454224	1315	0.6055005547846445	NO	-
1323	ZINC03862386	2128	0.6054878268159921	NO	-
1324	ZINC03970673	2963	0.6054856152604032	NO	-
1325	ZINC03971727	2984	0.6054395217556261	NO	-
1326	ZINC03862385	2127	0.6053212297305821	NO	-
1327	ZINC03884517	2525	0.6052660919992441	NO	-
1328	ZINC04378563	3699	0.6052235749985944	NO	-
1329	ZINC02236068	623	0.6052136210078493	NO	-
1330	ZINC01666343	259	0.6051939447095652	NO	-
1331	ZINC02997928	1069	0.6051781552729246	NO	-
1332	ZINC03862832	2224	0.6051442354974749	NO	-
1333	ZINC03941116	2746	0.605141460944399	NO	-
1334	ZINC03804335	1680	0.6051220704319314	NO	-
1335	ZINC03980807	3110	0.605081833744312	NO	-
1336	ZINC03980808	3111	0.6050784845631055	NO	-
1337	ZINC03703672	1498	0.605050850506047	NO	-
1338	ZINC03983438	3161	0.605050389380413	NO	-
1339	ZINC03879811	2516	0.6050299706302821	NO	-
1340	ZINC04350790	3678	0.6050011454637357	NO	-
1341	ZINC02945304	1061	0.6048875045285014	NO	-
1342	ZINC02458354	788	0.604868896115638	NO	-
1343	ZINC03971338	2974	0.604817015173345	NO	-
1344	ZINC03971339	2976	0.6047797086236126	NO	-
1345	ZINC02699212	951	0.6047035671909288	NO	-
1346	ZINC02511708	826	0.6046734382127698	NO	-
1347	ZINC02153089	556	0.6046622591418291	NO	-
1348	ZINC03970377	2951	0.6046558475257489	NO	-
1349	ZINC02458352	787	0.604601225127404	NO	-
1350	ZINC03996031	3268	0.6045578832571806	NO	-
1351	ZINC01718136	283	0.6045199790533273	NO	-
1352	ZINC03354454	1255	0.6045020155162726	NO	-
1353	ZINC03173008	1111	0.6044279912440059	NO	-
1354	ZINC02140076	550	0.6043524745672757	NO	-
1355	ZINC03818940	1746	0.6043314068278489	NO	-
1356	ZINC01760213	295	0.6042194291452387	NO	-
1357	ZINC03633924	1455	0.6042118304080814	NO	-
1358	ZINC03982569	3132	0.6040289323750092	NO	-
1359	ZINC03940585	2740	0.6039696278949048	NO	-
1360	ZINC03987747	3195	0.6039622418776097	NO	-
1361	ZINC03863217	2307	0.6038602595079496	NO	-
1362	ZINC03600624	1381	0.6038340366500263	NO	-
1363	ZINC01729464	289	0.6038215977202102	NO	-
1364	ZINC03987746	3194	0.603788767904435	NO	-
1365	ZINC02155602	560	0.6036723271739227	NO	-
1366	ZINC03109819	1096	0.6036401528816674	NO	-
1367	ZINC02580973	854	0.603634145765885	NO	-
1368	ZINC02125116	533	0.6036246724011931	NO	-
1369	ZINC03293049	1192	0.6036061492864293	NO	-
1370	ZINC04346259	3671	0.6035656001851365	NO	-
1371	ZINC03822606	1769	0.6035471113413206	NO	-
1372	ZINC04383638	3700	0.6035329760754982	NO	-
1373	ZINC02304383	663	0.6034147434741842	NO	-
1374	ZINC03862895	2240	0.6033614732650139	NO	-
1375	ZINC01688837	270	0.6033303745599397	NO	-
1376	ZINC03862894	2239	0.6033162078272879	NO	-
1377	ZINC03856387	1984	0.603296236675122	NO	-
1378	ZINC03856298	1958	0.6032821502198124	NO	-
1379	ZINC03890943	2581	0.603260887527079	NO	-
1380	ZINC02304382	662	0.6032541383703359	NO	-
1381	ZINC03951644	2770	0.6032454999454536	NO	-
1382	ZINC03862366	2112	0.6031084648471045	NO	-
1383	ZINC03862365	2111	0.6030808672694733	NO	-
1384	ZINC04325985	3639	0.6029178501040439	NO	-
1385	ZINC03371116	1266	0.6029093432494079	NO	-
1386	ZINC03863032	2272	0.6028278641053231	NO	-
1387	ZINC03970160	2941	0.6028062243722692	NO	-
1388	ZINC03862834	2226	0.6028044691499329	NO	-
1389	ZINC03975586	3030	0.6027992289149062	NO	-
1390	ZINC03958538	2816	0.6027407590640814	NO	-
1391	ZINC03958534	2813	0.6027386645811017	NO	-
1392	ZINC03950129	2767	0.6027364044488502	NO	-
1393	ZINC03968416	2848	0.602651861380386	NO	-
1394	ZINC01554008	221	0.6026482768677156	NO	-
1395	ZINC02694478	939	0.6026379624336488	NO	-
1396	ZINC01657819	251	0.6026207203388471	NO	-
1397	ZINC04359595	3682	0.6026096857059913	NO	-
1398	ZINC03863773	2349	0.6025818048334057	NO	-
1399	ZINC02329083	674	0.6025532224485821	NO	-
1400	ZINC03969006	2859	0.6025376950165348	NO	-
1401	ZINC03958537	2815	0.6024929237458416	NO	-
1402	ZINC03863033	2273	0.6024917197836581	NO	-
1403	ZINC04194562	3532	0.6024842470403019	NO	-
1404	ZINC03825501	1784	0.6024603284240991	NO	-
1405	ZINC01552785	218	0.6024326736073479	NO	-
1406	ZINC03865453	2439	0.6024071032079714	NO	-
1407	ZINC03615045	1409	0.602393935451344	NO	-
1408	ZINC03971726	2983	0.6023894913822176	NO	-
1409	ZINC03972053	2991	0.6023817126536353	NO	-
1410	ZINC02356504	689	0.6023449980282979	NO	-
1411	ZINC03856004	1940	0.6023052598946124	NO	-
1412	ZINC03863774	2350	0.6022843419886535	NO	-
1413	ZINC03293047	1191	0.6022813294103053	NO	-
1414	ZINC03856386	1983	0.6022588140335786	NO	-
1415	ZINC03971725	2982	0.6022437275087965	NO	-
1416	ZINC03974503	3015	0.6022423646268951	NO	-
1417	ZINC04436860	3738	0.602096356055023	NO	-
1418	ZINC03958536	2814	0.6020458395804528	NO	-
1419	ZINC00809665	75	0.6020246137863101	NO	-
1420	ZINC03974501	3013	0.6020175504967787	NO	-
1421	ZINC03862011	2066	0.6019830216711821	NO	-
1422	ZINC03862012	2067	0.6019407115383315	NO	-
1423	ZINC03613668	1405	0.6019308600770301	NO	-
1424	ZINC03940585	2742	0.6019189631532788	NO	-
1425	ZINC03848296	1810	0.6019139507708854	NO	-
1426	ZINC03848299	1811	0.6019013967057432	NO	-
1427	ZINC02616060	863	0.6018417088211724	NO	-
1428	ZINC02013843	430	0.6016927427520514	NO	-
1429	ZINC03977620	3060	0.6016128242054203	NO	-
1430	ZINC02133600	547	0.6015665773152535	NO	-
1431	ZINC03862815	2221	0.601446320073587	NO	-
1432	ZINC02263544	643	0.6013857712554483	NO	-
1433	ZINC03862814	2220	0.6013716866043376	NO	-
1434	ZINC03862852	2234	0.6013230568624433	NO	-
1435	ZINC02549719	848	0.6012780222028884	NO	-
1436	ZINC03987754	3197	0.6012661855343037	NO	-
1437	ZINC01902975	379	0.6012291598229442	NO	-
1438	ZINC03118683	1100	0.6011837524429696	NO	-
1439	ZINC03980000	3071	0.6010750784525635	NO	-
1440	ZINC00134450	17	0.6008214113330204	NO	-
1441	ZINC02514888	837	0.6007864166419246	NO	-
1442	ZINC03941580	2749	0.6007306107581086	NO	-
1443	ZINC01254912	152	0.600679840238916	NO	-
1444	ZINC04474859	3774	0.6006553047507818	NO	-
1445	ZINC03827654	1789	0.6005935240324657	NO	-
1446	ZINC02233639	620	0.6005729918034148	NO	-
1447	ZINC03971710	2981	0.6005225918251921	NO	-
1448	ZINC01294878	160	0.6004757704193026	NO	-
1449	ZINC03864193	2403	0.6004735144447328	NO	-
1450	ZINC03856356	1973	0.6004689185797553	NO	-
1451	ZINC03956037	2795	0.6004249516889965	NO	-
1452	ZINC04123836	3461	0.6003696942693482	NO	-
1453	ZINC03856355	1972	0.6003582910621544	NO	-
1454	ZINC03987753	3196	0.6003322377824722	NO	-
1455	ZINC03702344	1496	0.600328722552961	NO	-
1456	ZINC03571655	1353	0.6003147516717969	NO	-
1457	ZINC03862379	2121	0.600308841515064	NO	-
1458	ZINC04030101	3369	0.6003072574705328	NO	-
1459	ZINC03889685	2545	0.6002788682033862	NO	-
1460	ZINC03703304	1497	0.6002536071002291	NO	-
1461	ZINC03968960	2853	0.6002471630553696	NO	-
1462	ZINC03864366	2421	0.6001555034739355	NO	-
1463	ZINC03856328	1963	0.600143131324214	NO	-
1464	ZINC03862378	2120	0.6001409121200945	NO	-
1465	ZINC03890269	2564	0.6001301556005129	NO	-
1466	ZINC04464951	3759	0.6001301556005129	NO	-
1467	ZINC03864365	2420	0.6000528596278644	NO	-
1468	ZINC00821040	85	0.6000427857932263	NO	-
1469	ZINC03889126	2534	0.6000069033266191	NO	-
1470	ZINC02584188	858	0.5998938435567541	NO	-
1471	ZINC03977619	3059	0.599878084030035	NO	-
1472	ZINC03934498	2730	0.5998682418530634	NO	-
1473	ZINC03891092	2588	0.5998287425186835	NO	-
1474	ZINC03783080	1565	0.5998276669128361	NO	-
1475	ZINC03862035	2070	0.5998037815730376	NO	-
1476	ZINC03862034	2069	0.5997999585069457	NO	-
1477	ZINC03942562	2754	0.5997889205426855	NO	-
1478	ZINC03956530	2806	0.59978270364315	NO	-
1479	ZINC03889123	2533	0.5997112983239848	NO	-
1480	ZINC02437184	749	0.5997015333055291	NO	-
1481	ZINC03878960	2514	0.5996776059331663	NO	-
1482	ZINC03282759	1172	0.5996484378124213	NO	-
1483	ZINC03783471	1572	0.5996341958009777	NO	-
1484	ZINC03862668	2180	0.5994664110008083	NO	-
1485	ZINC04429880	3734	0.5994630265980669	NO	-
1486	ZINC03862667	2179	0.5994478240630763	NO	-
1487	ZINC03989700	3236	0.5994320162341918	NO	-
1488	ZINC03878959	2513	0.5993969222883127	NO	-
1489	ZINC03897550	2651	0.5993540096515504	NO	-
1490	ZINC04236228	3569	0.5993066416261509	NO	-
1491	ZINC02453135	768	0.5992987464826363	NO	-
1492	ZINC03862793	2208	0.5991892335870234	NO	-
1493	ZINC02531954	841	0.5991635954768412	NO	-
1494	ZINC03856088	1948	0.5991495441075599	NO	-
1495	ZINC03856278	1955	0.5990650482918243	NO	-
1496	ZINC03967880	2846	0.5989753282905955	NO	-
1497	ZINC03865419	2436	0.598880895747688	NO	-
1498	ZINC02501658	822	0.5988756674546915	NO	-
1499	ZINC03975650	3031	0.5987996307966647	NO	-
1500	ZINC03293102	1196	0.5987699111331678	NO	-
1501	ZINC02844384	1007	0.5987017244743812	NO	-
1502	ZINC04619152	3827	0.5986542360037282	NO	-
1503	ZINC03293098	1194	0.5986500800230072	NO	-
1504	ZINC04428679	3733	0.5985452982976155	NO	-
1505	ZINC03803920	1677	0.5985158072540266	NO	-
1506	ZINC02073306	451	0.5985113277175922	NO	-
1507	ZINC02639169	897	0.5985008238778688	NO	-
1508	ZINC03863031	2271	0.5984828541377339	NO	-
1509	ZINC02114530	478	0.5984314476897008	NO	-
1510	ZINC03863009	2261	0.5983525573696965	NO	-
1511	ZINC03862635	2171	0.5983415305976294	NO	-
1512	ZINC03537937	1326	0.5983283700017609	NO	-
1513	ZINC02639168	896	0.5982842427180383	NO	-
1514	ZINC03863010	2262	0.5982752218180583	NO	-
1515	ZINC03973804	3011	0.5982565756703254	NO	-
1516	ZINC04021844	3357	0.5982563462057254	NO	-
1517	ZINC03890359	2571	0.5982423684992498	NO	-
1518	ZINC03583703	1372	0.5982299026288045	NO	-
1519	ZINC03856377	1978	0.5982287734723338	NO	-
1520	ZINC03861983	2065	0.5982039037423348	NO	-
1521	ZINC04001543	3337	0.5982031065631409	NO	-
1522	ZINC02910457	1042	0.5981654012600058	NO	-
1523	ZINC03863036	2274	0.5981399802397811	NO	-
1524	ZINC03537961	1329	0.59813685555786	NO	-
1525	ZINC03969804	2914	0.5981323508576633	NO	-
1526	ZINC01554834	222	0.598127578110475	NO	-
1527	ZINC03919861	2701	0.5981160847027925	NO	-
1528	ZINC03864194	2404	0.5980634314709855	NO	-
1529	ZINC03890419	2572	0.5980629114546745	NO	-
1530	ZINC03863171	2296	0.598028924864537	NO	-
1531	ZINC02805901	996	0.5978971024044178	NO	-
1532	ZINC03890356	2570	0.5978873185732974	NO	-
1533	ZINC03862702	2196	0.5978484753103349	NO	-
1534	ZINC02541639	843	0.5977397224799397	NO	-
1535	ZINC03862316	2099	0.5977169962020306	NO	-
1536	ZINC03805660	1689	0.5976962430411531	NO	-
1537	ZINC02585703	859	0.5976779685924538	NO	-
1538	ZINC03862317	2100	0.5976769176599044	NO	-
1539	ZINC02805900	995	0.597647693579008	NO	-
1540	ZINC04605107	3806	0.5976368709127169	NO	-
1541	ZINC03966216	2843	0.5976308463571244	NO	-
1542	ZINC03863170	2295	0.5975455219579014	NO	-
1543	ZINC03973705	3010	0.5975422416344007	NO	-
1544	ZINC03862862	2235	0.597527007841911	NO	-
1545	ZINC03628873	1443	0.5974712921644033	NO	-
1546	ZINC03862541	2148	0.5974245518017998	NO	-
1547	ZINC03583706	1373	0.5974242324001123	NO	-
1548	ZINC01999515	412	0.5974004386725796	NO	-
1549	ZINC03264951	1165	0.5973711987499477	NO	-
1550	ZINC03597454	1380	0.5973095519627413	NO	-
1551	ZINC03775691	1524	0.5972142076392113	NO	-
1552	ZINC03868622	2458	0.5971650570748519	NO	-
1553	ZINC03868623	2459	0.5971010923512351	NO	-
1554	ZINC03973805	3012	0.5970712558144704	NO	-
1555	ZINC04310251	3628	0.5970367609926605	NO	-
1556	ZINC04311796	3630	0.597018831945268	NO	-
1557	ZINC03862794	2209	0.5969853867893453	NO	-
1558	ZINC03856389	1986	0.596931818806621	NO	-
1559	ZINC03864066	2400	0.5968966322316726	NO	-
1560	ZINC03571069	1352	0.5968880787571722	NO	-
1561	ZINC02939541	1056	0.5968311809958582	NO	-
1562	ZINC03819338	1751	0.5968273971220135	NO	-
1563	ZINC02094411	454	0.5967954738444541	NO	-
1564	ZINC03926973	2711	0.5966684550411436	NO	-
1565	ZINC04130549	3470	0.5966288184938263	NO	-
1566	ZINC03890209	2557	0.5966112544413982	NO	-
1567	ZINC03985591	3175	0.5966049038200965	NO	-
1568	ZINC03861945	2058	0.5965946919464992	NO	-
1569	ZINC03862305	2098	0.5965839076023987	NO	-
1570	ZINC02007749	422	0.596537810095644	NO	-
1571	ZINC03775004	1518	0.596537055316006	NO	-
1572	ZINC00727373	61	0.5964260597751325	NO	-
1573	ZINC02121946	515	0.5964076180123509	NO	-
1574	ZINC04058422	3397	0.5964066851975149	NO	-
1575	ZINC03962296	2835	0.5963899935526864	NO	-
1576	ZINC03889119	2529	0.5963702546331692	NO	-
1577	ZINC04000760	3285	0.5963613376982775	NO	-
1578	ZINC03856388	1985	0.5963468523190933	NO	-
1579	ZINC03864356	2413	0.5963424803809094	NO	-
1580	ZINC03889120	2530	0.596310180768742	NO	-
1581	ZINC02110564	467	0.5962638376591353	NO	-
1582	ZINC03892070	2627	0.596258440665295	NO	-
1583	ZINC04000759	3284	0.5962362576222151	NO	-
1584	ZINC03831003	1791	0.5961918922494558	NO	-
1585	ZINC00156931	20	0.5961837194204491	NO	-
1586	ZINC03861954	2062	0.5961511394506525	NO	-
1587	ZINC01724392	286	0.5961205562893673	NO	-
1588	ZINC03862695	2193	0.5961171195847299	NO	-
1589	ZINC04146319	3493	0.5960716998887688	NO	-
1590	ZINC01581645	227	0.5960034321369838	NO	-
1591	ZINC03801608	1664	0.5959370047798175	NO	-
1592	ZINC03891154	2594	0.5959361359639634	NO	-
1593	ZINC03891155	2595	0.5958529197730863	NO	-
1594	ZINC04135250	3482	0.5957278880667893	NO	-
1595	ZINC03205126	1129	0.5957230779229241	NO	-
1596	ZINC04139962	3489	0.5956958037255551	NO	-
1597	ZINC03862837	2229	0.595637742969802	NO	-
1598	ZINC03384654	1269	0.5956366547864764	NO	-
1599	ZINC03864368	2423	0.5955638896437747	NO	-
1600	ZINC03809152	1708	0.5955264188857026	NO	-
1601	ZINC03862040	2075	0.5955157230160711	NO	-
1602	ZINC03864367	2422	0.5954859483448594	NO	-
1603	ZINC04174610	3511	0.5954810799143648	NO	-
1604	ZINC03862039	2074	0.5954514513127336	NO	-
1605	ZINC04022624	3361	0.595441564793969	NO	-
1606	ZINC03800838	1658	0.5954415215327898	NO	-
1607	ZINC03973339	3008	0.5954075020477935	NO	-
1608	ZINC03781629	1558	0.5952466208862074	NO	-
1609	ZINC03968943	2852	0.5952173538657453	NO	-
1610	ZINC03856205	1952	0.5952154710523673	NO	-
1611	ZINC03932364	2727	0.595214190411393	NO	-
1612	ZINC03892069	2626	0.5952026324925258	NO	-
1613	ZINC01667691	260	0.5951570050938881	NO	-
1614	ZINC01549928	210	0.5951544996452766	NO	-
1615	ZINC02203656	595	0.5951310813956656	NO	-
1616	ZINC03956465	2803	0.5950847917605843	NO	-
1617	ZINC04600012	3805	0.5950671844044456	NO	-
1618	ZINC03831348	1792	0.5950568910076809	NO	-
1619	ZINC04408662	3723	0.5950225421831767	NO	-
1620	ZINC03848089	1805	0.5949347306119205	NO	-
1621	ZINC03864012	2394	0.5948724528386092	NO	-
1622	ZINC03793881	1615	0.5948136873544734	NO	-
1623	ZINC01547649	206	0.5947983202372821	NO	-
1624	ZINC03873880	2504	0.5947697522284516	NO	-
1625	ZINC01552107	217	0.5947359693474128	NO	-
1626	ZINC02225594	614	0.5946390300061912	NO	-
1627	ZINC02547076	846	0.5946034966021423	NO	-
1628	ZINC02104800	465	0.594586279137402	NO	-
1629	ZINC04387304	3705	0.5945120410620293	NO	-
1630	ZINC03427013	1296	0.5945109543082205	NO	-
1631	ZINC03977118	3042	0.5944859158986756	NO	-
1632	ZINC02137797	549	0.5944590715249336	NO	-
1633	ZINC03794333	1617	0.5944432017173674	NO	-
1634	ZINC03863159	2292	0.5944427450773905	NO	-
1635	ZINC04190114	3526	0.5944039558967412	NO	-
1636	ZINC03892910	2639	0.5943810187340607	NO	-
1637	ZINC03863710	2339	0.5943283420673248	NO	-
1638	ZINC04223501	3557	0.5943248906662165	NO	-
1639	ZINC03969737	2908	0.5943176576416496	NO	-
1640	ZINC03892911	2640	0.5943070554011768	NO	-
1641	ZINC03894364	2647	0.5943042414661339	NO	-
1642	ZINC02696091	945	0.5942939695479007	NO	-
1643	ZINC01049865	133	0.59424714112591	NO	-
1644	ZINC03891649	2611	0.5942127895004707	NO	-
1645	ZINC03861953	2061	0.5941225254041087	NO	-
1646	ZINC04633619	3855	0.5941066082547054	NO	-
1647	ZINC03863158	2291	0.5940876462108001	NO	-
1648	ZINC02122779	519	0.5940843009253653	NO	-
1649	ZINC01049863	132	0.5940805470925213	NO	-
1650	ZINC03891650	2612	0.5940580423851053	NO	-
1651	ZINC02160569	575	0.594029498529038	NO	-
1652	ZINC03600958	1382	0.5939482392268226	NO	-
1653	ZINC03971338	2975	0.5939453652934156	NO	-
1654	ZINC03856289	1957	0.5939258232598926	NO	-
1655	ZINC02696092	946	0.5939162070308232	NO	-
1656	ZINC03987899	3215	0.5938959945800812	NO	-
1657	ZINC03864362	2417	0.5938632347891891	NO	-
1658	ZINC03862798	2210	0.5938263761311234	NO	-
1659	ZINC03862799	2211	0.5938167947293794	NO	-
1660	ZINC03971339	2977	0.5938082163821811	NO	-
1661	ZINC03864361	2416	0.5938072890532792	NO	-
1662	ZINC03863169	2294	0.5938022697686938	NO	-
1663	ZINC02123313	526	0.5937399415998653	NO	-
1664	ZINC02004036	414	0.5936708865192873	NO	-
1665	ZINC01081316	134	0.5936627225511805	NO	-
1666	ZINC03864374	2428	0.5936270215867399	NO	-
1667	ZINC03776481	1527	0.593583034956932	NO	-
1668	ZINC03892638	2636	0.5935595132514665	NO	-
1669	ZINC03890861	2578	0.5935575678730121	NO	-
1670	ZINC02679933	929	0.593545061318694	NO	-
1671	ZINC03874038	2505	0.5935121121632685	NO	-
1672	ZINC03977228	3046	0.593454374441107	NO	-
1673	ZINC03856360	1977	0.5933888800656887	NO	-
1674	ZINC02388718	704	0.5933791656862933	NO	-
1675	ZINC01646403	246	0.593370267635069	NO	-
1676	ZINC00917615	109	0.5933667875658064	NO	-
1677	ZINC03970044	2934	0.5933545064303992	NO	-
1678	ZINC02674980	924	0.5932836340077036	NO	-
1679	ZINC03856359	1976	0.5932582459118138	NO	-
1680	ZINC02674981	925	0.5932524321107756	NO	-
1681	ZINC00862822	92	0.5932328006392127	NO	-
1682	ZINC03408591	1277	0.5931905714935207	NO	-
1683	ZINC04187246	3521	0.5931780621209561	NO	-
1684	ZINC01227048	144	0.5930611264235405	NO	-
1685	ZINC03987898	3214	0.5930024977588806	NO	-
1686	ZINC04193672	3530	0.5929656401498773	NO	-
1687	ZINC03685858	1494	0.5929415208703579	NO	-
1688	ZINC02789521	993	0.5929260739673186	NO	-
1689	ZINC03620282	1430	0.5929250943507189	NO	-
1690	ZINC03864354	2412	0.5928570978999431	NO	-
1691	ZINC03862363	2109	0.5928295618531959	NO	-
1692	ZINC03864353	2411	0.5928020410442344	NO	-
1693	ZINC03863692	2334	0.5927670067096673	NO	-
1694	ZINC02710221	957	0.5927594649809385	NO	-
1695	ZINC03862364	2110	0.5927416790639716	NO	-
1696	ZINC02420813	725	0.5926854078790185	NO	-
1697	ZINC02710219	956	0.5926466862867504	NO	-
1698	ZINC03632894	1453	0.5926006729368595	NO	-
1699	ZINC02749708	973	0.5925514160600291	NO	-
1700	ZINC02979474	1065	0.5925452413906933	NO	-
1701	ZINC02922686	1044	0.5925432611292604	NO	-
1702	ZINC03956308	2801	0.5925385744054393	NO	-
1703	ZINC02922692	1047	0.5925330150850947	NO	-
1704	ZINC01493086	178	0.5925106728935535	NO	-
1705	ZINC02389463	705	0.5924952205780706	NO	-
1706	ZINC03863044	2277	0.5924671415893988	NO	-
1707	ZINC02015221	433	0.5923899624519693	NO	-
1708	ZINC02922690	1046	0.5923720119229827	NO	-
1709	ZINC02922688	1045	0.592360834458113	NO	-
1710	ZINC03977353	3054	0.5923457518722465	NO	-
1711	ZINC02655332	904	0.5923005782444088	NO	-
1712	ZINC00895155	100	0.5922163541605362	NO	-
1713	ZINC02655331	903	0.5921950434299272	NO	-
1714	ZINC02514720	834	0.5921839663019662	NO	-
1715	ZINC03940585	2741	0.5921821469734659	NO	-
1716	ZINC03970061	2935	0.5921494552321402	NO	-
1717	ZINC03841915	1795	0.592105534307888	NO	-
1718	ZINC03810931	1713	0.5920332439567815	NO	-
1719	ZINC02159989	571	0.5920225699408251	NO	-
1720	ZINC03995938	3267	0.5920133255298505	NO	-
1721	ZINC03864360	2415	0.5919358717552305	NO	-
1722	ZINC03864359	2414	0.591856714167958	NO	-
1723	ZINC02661981	910	0.5917834228203347	NO	-
1724	ZINC03788420	1592	0.5917432479406937	NO	-
1725	ZINC03232092	1153	0.5917335711414284	NO	-
1726	ZINC00585125	39	0.5917285424323374	NO	-
1727	ZINC03818268	1742	0.5917087469732212	NO	-
1728	ZINC03863041	2275	0.5916594754121767	NO	-
1729	ZINC03848474	1823	0.5916519374357071	NO	-
1730	ZINC01742685	294	0.5916111133683489	NO	-
1731	ZINC03787351	1584	0.5915670681101852	NO	-
1732	ZINC03232093	1154	0.5914208383699373	NO	-
1733	ZINC02580980	855	0.5914117533415988	NO	-
1734	ZINC04213834	3538	0.5913927335185729	NO	-
1735	ZINC03208407	1132	0.5913923142025069	NO	-
1736	ZINC03794644	1621	0.5913828623128711	NO	-
1737	ZINC02114690	479	0.5913812302764004	NO	-
1738	ZINC03862108	2083	0.5913514149589261	NO	-
1739	ZINC03806339	1690	0.5913445498500968	NO	-
1740	ZINC02455053	769	0.59131019540091	NO	-
1741	ZINC04183221	3516	0.591292479233932	NO	-
1742	ZINC03813017	1719	0.591194023664626	NO	-
1743	ZINC03863580	2322	0.5911605921816956	NO	-
1744	ZINC04167727	3506	0.5911545252988918	NO	-
1745	ZINC03890292	2566	0.5911276433744409	NO	-
1746	ZINC01665083	254	0.5911167944878095	NO	-
1747	ZINC04464971	3760	0.5910864834364636	NO	-
1748	ZINC02125756	534	0.5910864757283139	NO	-
1749	ZINC03814240	96	0.5910791376192658	YES	15
1750	ZINC02939734	1057	0.5910182263548184	NO	-
1751	ZINC02760582	983	0.5910113064517352	NO	-
1752	ZINC02438715	752	0.5909992198445218	NO	-
1753	ZINC04064243	3404	0.5909904403352955	NO	-
1754	ZINC03890293	2567	0.5909206935138236	NO	-
1755	ZINC03956528	2805	0.5909024739774088	NO	-
1756	ZINC04350773	3676	0.5908931781988023	NO	-
1757	ZINC04159475	3503	0.5907873956153767	NO	-
1758	ZINC03969232	2877	0.5907409058314406	NO	-
1759	ZINC01692991	277	0.5906821829424053	NO	-
1760	ZINC03856284	1956	0.5906656924203891	NO	-
1761	ZINC03181552	1117	0.590595287373338	NO	-
1762	ZINC03982942	3156	0.5905934821639827	NO	-
1763	ZINC03841909	1794	0.5905753897529571	NO	-
1764	ZINC03603174	1388	0.5905048209301408	NO	-
1765	ZINC03976212	3034	0.5904986011973496	NO	-
1766	ZINC03982805	3135	0.5904929893813643	NO	-
1767	ZINC03982804	3134	0.5904645406350273	NO	-
1768	ZINC03862197	2092	0.5903635291829444	NO	-
1769	ZINC03995187	3264	0.5903622784445948	NO	-
1770	ZINC03181549	1116	0.5903443609876711	NO	-
1771	ZINC03817421	1734	0.5903065911407375	NO	-
1772	ZINC04001222	3311	0.5902787409215643	NO	-
1773	ZINC01585466	228	0.590170665917852	NO	-
1774	ZINC02844573	1008	0.5901543166462261	NO	-
1775	ZINC04628107	3847	0.590128122338658	NO	-
1776	ZINC02399862	710	0.5900885699588949	NO	-
1777	ZINC04605546	3815	0.5899339342294203	NO	-
1778	ZINC04346151	3670	0.5898647877423121	NO	-
1779	ZINC02118144	492	0.5898456323709309	NO	-
1780	ZINC03986741	3184	0.5898355893179626	NO	-
1781	ZINC03968477	2849	0.5898017929642746	NO	-
1782	ZINC03977061	3038	0.5897750831364691	NO	-
1783	ZINC03582741	1368	0.5897438715334338	NO	-
1784	ZINC02237246	624	0.5897162447347287	NO	-
1785	ZINC03420988	1293	0.5896586525317531	NO	-
1786	ZINC02501455	821	0.5896490078517695	NO	-
1787	ZINC04594828	3799	0.5896156786564698	NO	-
1788	ZINC03969234	2878	0.5896117379153827	NO	-
1789	ZINC03789363	1600	0.5896060652041595	NO	-
1790	ZINC02153953	557	0.5895856068904888	NO	-
1791	ZINC03320319	1205	0.5895512928572655	NO	-
1792	ZINC03969235	2879	0.5895410193033598	NO	-
1793	ZINC03973105	3006	0.5895258758188394	NO	-
1794	ZINC03863775	2351	0.5895138865168217	NO	-
1795	ZINC03816897	1726	0.5895129416816516	NO	-
1796	ZINC01726503	287	0.5894812581205293	NO	-
1797	ZINC03971223	2972	0.5894213002874212	NO	-
1798	ZINC03982943	3157	0.5894009009049587	NO	-
1799	ZINC04229282	3565	0.5894005064290319	NO	-
1800	ZINC03742136	1513	0.5892799268408584	NO	-
1801	ZINC04024572	3364	0.5892790317838925	NO	-
1802	ZINC01932078	399	0.5892703791381224	NO	-
1803	ZINC03742137	1514	0.5892179215633038	NO	-
1804	ZINC03539921	1338	0.5891640453563391	NO	-
1805	ZINC03969248	2880	0.5891211097969388	NO	-
1806	ZINC04335338	3649	0.5891152317272048	NO	-
1807	ZINC03892074	2629	0.5890630385728705	NO	-
1808	ZINC04273080	3602	0.5890305960313758	NO	-
1809	ZINC00756475	69	0.5890019184958365	NO	-
1810	ZINC04040415	3383	0.5889757107799957	NO	-
1811	ZINC03860096	2045	0.588967445158681	NO	-
1812	ZINC03942562	2755	0.5888601340859196	NO	-
1813	ZINC03956532	2807	0.5888476601742106	NO	-
1814	ZINC01902087	378	0.5887911866439897	NO	-
1815	ZINC03623611	1440	0.5887364470584948	NO	-
1816	ZINC03862864	2237	0.5886976876398453	NO	-
1817	ZINC03892073	2628	0.5886969897485962	NO	-
1818	ZINC02120498	514	0.5886876972695098	NO	-
1819	ZINC04001082	3301	0.5886863082918599	NO	-
1820	ZINC01995888	408	0.5886790732368078	NO	-
1821	ZINC04223539	3559	0.5886779283924638	NO	-
1822	ZINC04618336	3818	0.5886223921371878	NO	-
1823	ZINC03863029	2270	0.5885999882548596	NO	-
1824	ZINC03819336	1749	0.5885911672601758	NO	-
1825	ZINC04605298	3810	0.5885832748684018	NO	-
1826	ZINC04001465	3335	0.5885761935534014	NO	-
1827	ZINC03537921	1325	0.5885648787445155	NO	-
1828	ZINC03776172	1525	0.5885555487054472	NO	-
1829	ZINC04302760	3614	0.5885353395825641	NO	-
1830	ZINC03781227	1557	0.5884541846356525	NO	-
1831	ZINC01550356	213	0.5884249449316135	NO	-
1832	ZINC02307860	664	0.5884116779058621	NO	-
1833	ZINC04247787	3579	0.5882983184665345	NO	-
1834	ZINC03597449	1379	0.5881872199732384	NO	-
1835	ZINC01930857	398	0.5881578418042587	NO	-
1836	ZINC02451830	767	0.5880186423002126	NO	-
1837	ZINC03863496	2317	0.5879108377936946	NO	-
1838	ZINC03871517	2467	0.5879012754710536	NO	-
1839	ZINC02451828	766	0.5878866076918655	NO	-
1840	ZINC03912459	2689	0.587873130648014	NO	-
1841	ZINC04468292	3768	0.587873130648014	NO	-
1842	ZINC02633046	878	0.5877936979337205	NO	-
1843	ZINC03417167	1287	0.5877814226618411	NO	-
1844	ZINC03974503	3016	0.5877355773150086	NO	-
1845	ZINC01544982	202	0.5877204080304204	NO	-
1846	ZINC04193420	3529	0.5875937114862736	NO	-
1847	ZINC04302760	3613	0.5875743160143706	NO	-
1848	ZINC02686960	933	0.5875623020773645	NO	-
1849	ZINC03912460	2690	0.5875380212029576	NO	-
1850	ZINC03972053	2992	0.587454673957298	NO	-
1851	ZINC01782071	310	0.5873800065100375	NO	-
1852	ZINC03994804	3256	0.5873588097543442	NO	-
1853	ZINC03995191	3265	0.587326576202647	NO	-
1854	ZINC02686969	934	0.5872813052879768	NO	-
1855	ZINC02753986	977	0.5872738176881438	NO	-
1856	ZINC03817421	1735	0.5872628060535107	NO	-
1857	ZINC02113849	476	0.5872017826661632	NO	-
1858	ZINC04618548	3823	0.5870817931947114	NO	-
1859	ZINC04586815	3794	0.5870733149066599	NO	-
1860	ZINC03994816	3258	0.587058806932427	NO	-
1861	ZINC01852225	351	0.5870587035303269	NO	-
1862	ZINC02160434	574	0.5870431341476984	NO	-
1863	ZINC03477333	1321	0.5870031687184534	NO	-
1864	ZINC03862823	2222	0.586992557695883	NO	-
1865	ZINC02686971	935	0.5869589918460155	NO	-
1866	ZINC03971919	2989	0.5869123835472798	NO	-
1867	ZINC02234998	622	0.5868259244927199	NO	-
1868	ZINC03990383	3241	0.5868236393225107	NO	-
1869	ZINC03974501	3014	0.5867981482813496	NO	-
1870	ZINC04001484	3336	0.5867829397163151	NO	-
1871	ZINC03863764	2347	0.5867819855315579	NO	-
1872	ZINC03937541	2737	0.5867783440404621	NO	-
1873	ZINC03792035	1610	0.5867669147642313	NO	-
1874	ZINC03853617	1889	0.5866920246242068	NO	-
1875	ZINC04467699	3767	0.5866920246242068	NO	-
1876	ZINC03913399	2692	0.5866917026570094	NO	-
1877	ZINC02694632	941	0.58668522088785	NO	-
1878	ZINC03819338	1752	0.5866481989780787	NO	-
1879	ZINC03863058	2284	0.5866117333274191	NO	-
1880	ZINC03623127	1439	0.5866007681368196	NO	-
1881	ZINC03440403	1303	0.5865668360987473	NO	-
1882	ZINC03863130	2288	0.5865441951522912	NO	-
1883	ZINC03863129	2287	0.5865224272047485	NO	-
1884	ZINC03202507	1127	0.5864302898001519	NO	-
1885	ZINC02117082	484	0.5864043213484795	NO	-
1886	ZINC03863235	2309	0.5863754477051079	NO	-
1887	ZINC03575325	1366	0.5862083988436759	NO	-
1888	ZINC03575313	1365	0.5862026220001139	NO	-
1889	ZINC02126063	535	0.5861825780852965	NO	-
1890	ZINC03863046	2279	0.5861343514065716	NO	-
1891	ZINC03868207	2455	0.5861276012115175	NO	-
1892	ZINC04465942	3765	0.5861276012115175	NO	-
1893	ZINC03666170	1481	0.5860930429565212	NO	-
1894	ZINC03977026	3036	0.5860865814517079	NO	-
1895	ZINC03868206	2454	0.586086023345651	NO	-
1896	ZINC01932167	401	0.5860776263572621	NO	-
1897	ZINC02117086	485	0.5860682544708333	NO	-
1898	ZINC03858628	2024	0.5860299467157081	NO	-
1899	ZINC01225345	142	0.5860031358770617	NO	-
1900	ZINC02939740	1058	0.5859946337306143	NO	-
1901	ZINC03998908	3274	0.5859414496247605	NO	-
1902	ZINC02126066	536	0.5859318634535096	NO	-
1903	ZINC03246789	1157	0.5859232250646967	NO	-
1904	ZINC03979153	3067	0.5859155411332836	NO	-
1905	ZINC03868205	2453	0.5858724413947247	NO	-
1906	ZINC04030291	3370	0.5858693385556117	NO	-
1907	ZINC04001434	3328	0.5858162423546703	NO	-
1908	ZINC03891653	2615	0.5857982269091156	NO	-
1909	ZINC03892844	2637	0.5857883006399017	NO	-
1910	ZINC02846552	1009	0.5857793920814482	NO	-
1911	ZINC03968973	2855	0.5857471327690235	NO	-
1912	ZINC03407296	1276	0.5857451997546061	NO	-
1913	ZINC03407293	1275	0.585743013095642	NO	-
1914	ZINC04033860	3371	0.5857107011401188	NO	-
1915	ZINC03968972	2854	0.585676143800473	NO	-
1916	ZINC03852853	1882	0.585673627964682	NO	-
1917	ZINC03969883	2920	0.5856228353060967	NO	-
1918	ZINC03208667	1133	0.5855505108824489	NO	-
1919	ZINC03987840	3208	0.5854688654808033	NO	-
1920	ZINC03891706	2620	0.5854625049389935	NO	-
1921	ZINC04393646	3715	0.5854170362866843	NO	-
1922	ZINC03602542	1386	0.5853680850470984	NO	-
1923	ZINC04605112	3807	0.5853496031471193	NO	-
1924	ZINC01602793	234	0.5853469936983605	NO	-
1925	ZINC03987839	3207	0.5852384241577351	NO	-
1926	ZINC04430020	3736	0.5851375083817639	NO	-
1927	ZINC03960676	2825	0.5851084024007208	NO	-
1928	ZINC02695819	942	0.5851053835341485	NO	-
1929	ZINC03889441	2541	0.5850520016990195	NO	-
1930	ZINC03912202	2681	0.5850335480914558	NO	-
1931	ZINC03863045	2278	0.585028364094735	NO	-
1932	ZINC03969097	2868	0.5850220820801557	NO	-
1933	ZINC03901563	2662	0.5850134200330286	NO	-
1934	ZINC03960585	2824	0.584973811803965	NO	-
1935	ZINC03863687	2329	0.5848395808302365	NO	-
1936	ZINC04117333	3444	0.5848266813746883	NO	-
1937	ZINC03087160	1092	0.5847990943838941	NO	-
1938	ZINC03989050	3233	0.5847813513797723	NO	-
1939	ZINC03825391	1783	0.5847611861510531	NO	-
1940	ZINC01855833	355	0.5847201917992436	NO	-
1941	ZINC03864364	2419	0.5847081144560853	NO	-
1942	ZINC03891708	2621	0.5846730597265974	NO	-
1943	ZINC03912407	2685	0.5846713924137251	NO	-
1944	ZINC03413807	1279	0.5846701241460528	NO	-
1945	ZINC03413811	1280	0.5846644314326012	NO	-
1946	ZINC03864363	2418	0.5846068047964204	NO	-
1947	ZINC03538924	1333	0.5845538875915199	NO	-
1948	ZINC02150801	553	0.5845125133637294	NO	-
1949	ZINC04408961	3724	0.5844876407146039	NO	-
1950	ZINC03890183	2554	0.5844726830280895	NO	-
1951	ZINC01769214	297	0.5844598383724724	NO	-
1952	ZINC03616537	1415	0.5844441812624713	NO	-
1953	ZINC01622049	237	0.5843345920739897	NO	-
1954	ZINC02132776	546	0.5843029284392028	NO	-
1955	ZINC03819335	1747	0.5842534469084478	NO	-
1956	ZINC03862352	2105	0.5842178145341947	NO	-
1957	ZINC03941114	2744	0.5842120057707815	NO	-
1958	ZINC02132775	545	0.584178834565042	NO	-
1959	ZINC03856314	1961	0.5841546273760043	NO	-
1960	ZINC02431049	739	0.5841149111333995	NO	-
1961	ZINC03980830	3121	0.5841135230090455	NO	-
1962	ZINC02674795	916	0.5840720595917333	NO	-
1963	ZINC03802120	1667	0.5840443763837265	NO	-
1964	ZINC02674794	915	0.5840392351013808	NO	-
1965	ZINC03912405	2684	0.5840276850632727	NO	-
1966	ZINC03779592	1549	0.5840241009849128	NO	-
1967	ZINC02674796	917	0.5839877359860396	NO	-
1968	ZINC03855383	1918	0.5839264173591935	NO	-
1969	ZINC03873202	2469	0.5839252003784652	NO	-
1970	ZINC03980842	3123	0.583883878507969	NO	-
1971	ZINC03783376	1571	0.5838595963861958	NO	-
1972	ZINC03862143	2086	0.5838276775170373	NO	-
1973	ZINC03862351	2104	0.5837929150101129	NO	-
1974	ZINC00804771	74	0.5837857033809725	NO	-
1975	ZINC04001170	3307	0.5837792701854665	NO	-
1976	ZINC03584147	1376	0.5837208940947233	NO	-
1977	ZINC04339275	3654	0.5836621257865415	NO	-
1978	ZINC03863741	2343	0.5836570706969958	NO	-
1979	ZINC04620334	3835	0.583644540884273	NO	-
1980	ZINC03986687	3181	0.5836224906326005	NO	-
1981	ZINC03980812	3114	0.5836078540753991	NO	-
1982	ZINC03967880	2847	0.5835452080230956	NO	-
1983	ZINC04131968	3474	0.5835146149736423	NO	-
1984	ZINC03779173	1547	0.5835144290013855	NO	-
1985	ZINC02123152	523	0.5834987371923408	NO	-
1986	ZINC03972716	3002	0.5834406977664998	NO	-
1987	ZINC03858939	2028	0.5834269410513684	NO	-
1988	ZINC01323146	169	0.5833742948227554	NO	-
1989	ZINC03980798	3107	0.5833662443565129	NO	-
1990	ZINC03926791	2709	0.5833499182090554	NO	-
1991	ZINC02939318	1052	0.5833173980764027	NO	-
1992	ZINC03980841	3122	0.5832373778928637	NO	-
1993	ZINC04350780	3677	0.583222356031755	NO	-
1994	ZINC02123155	524	0.5831961500969042	NO	-
1995	ZINC03956590	2810	0.5831721906615823	NO	-
1996	ZINC03873754	2501	0.583167630890427	NO	-
1997	ZINC03817423	1736	0.5830754723478708	NO	-
1998	ZINC03982881	3141	0.5830706296745048	NO	-
1999	ZINC03856358	1975	0.5827614255442986	NO	-
2000	ZINC03891158	2598	0.5826676189167637	NO	-
2001	ZINC02008149	424	0.5826620222318768	NO	-
2002	ZINC02180646	576	0.5826500733942062	NO	-
2003	ZINC03877724	2511	0.5826463047390503	NO	-
2004	ZINC03891159	2599	0.5826335435053004	NO	-
2005	ZINC03856357	1974	0.5826222726993835	NO	-
2006	ZINC03892079	2632	0.5826141775322674	NO	-
2007	ZINC01831120	329	0.5825967692493688	NO	-
2008	ZINC03862863	2236	0.5825160876544789	NO	-
2009	ZINC02013998	431	0.5825074610251273	NO	-
2010	ZINC03862805	2213	0.5825004599185517	NO	-
2011	ZINC03575289	1362	0.5824485128195189	NO	-
2012	ZINC03892080	2633	0.5824094062662559	NO	-
2013	ZINC02180647	577	0.5823788470773912	NO	-
2014	ZINC00601779	50	0.5823193662536845	NO	-
2015	ZINC03892131	2634	0.5823191927936512	NO	-
2016	ZINC03969307	2882	0.5822075150604212	NO	-
2017	ZINC04631993	3850	0.5821967845897834	NO	-
2018	ZINC02705840	953	0.5821938846707266	NO	-
2019	ZINC03892132	2635	0.5821767083634667	NO	-
2020	ZINC03972722	3004	0.5821761158191113	NO	-
2021	ZINC03789655	1601	0.5821557646019218	NO	-
2022	ZINC03868200	2450	0.5820980350487901	NO	-
2023	ZINC03863753	2346	0.5820936287336226	NO	-
2024	ZINC04336352	3652	0.5820890744306605	NO	-
2025	ZINC03983539	3163	0.5820435815118494	NO	-
2026	ZINC03629909	1446	0.582026563759591	NO	-
2027	ZINC03575258	1357	0.5820182481108482	NO	-
2028	ZINC03982936	3154	0.5820118941721001	NO	-
2029	ZINC03861932	2056	0.582008482915594	NO	-
2030	ZINC03989695	3235	0.5819828516085923	NO	-
2031	ZINC04001331	3315	0.5819788423606367	NO	-
2032	ZINC02686941	932	0.5818928195469361	NO	-
2033	ZINC03856017	1942	0.5818873457621901	NO	-
2034	ZINC03874154	2508	0.5818432537439531	NO	-
2035	ZINC03879853	2517	0.5818394227548973	NO	-
2036	ZINC01665714	255	0.5818381850587275	NO	-
2037	ZINC03987881	3212	0.5818133884254588	NO	-
2038	ZINC04331975	3641	0.5818104135595751	NO	-
2039	ZINC03855478	1930	0.5817550189379002	NO	-
2040	ZINC03868194	2445	0.5817017096358721	NO	-
2041	ZINC04050798	3388	0.5816986134434882	NO	-
2042	ZINC02099424	457	0.5816964535830889	NO	-
2043	ZINC03817423	1737	0.5816866656554914	NO	-
2044	ZINC03805293	1686	0.581659029406388	NO	-
2045	ZINC03801108	1659	0.5816244355945505	NO	-
2046	ZINC03901576	2663	0.5816016774715247	NO	-
2047	ZINC01688842	272	0.5815380371130385	NO	-
2048	ZINC03826945	1786	0.581507730228323	NO	-
2049	ZINC02123677	528	0.5814467024077166	NO	-
2050	ZINC00023179	10	0.5814042606337018	NO	-
2051	ZINC03969060	2864	0.5813923310390415	NO	-
2052	ZINC02128070	537	0.5812935250826159	NO	-
2053	ZINC02694626	940	0.5812919097644731	NO	-
2054	ZINC02841572	1005	0.5812750890651893	NO	-
2055	ZINC04120859	3450	0.5812457543723913	NO	-
2056	ZINC03708592	1500	0.5811789136770169	NO	-
2057	ZINC03868199	2449	0.5811644237274394	NO	-
2058	ZINC04632002	3851	0.5811635802605534	NO	-
2059	ZINC03345395	1247	0.5811314843543125	NO	-
2060	ZINC03962930	2838	0.5810372211986495	NO	-
2061	ZINC03884517	2523	0.5809909087810392	NO	-
2062	ZINC03865435	2437	0.580983849595241	NO	-
2063	ZINC03865436	2438	0.5809077428518115	NO	-
2064	ZINC04001439	3331	0.5809059663070226	NO	-
2065	ZINC04086932	3419	0.5808889928527913	NO	-
2066	ZINC02445929	757	0.5808826578746983	NO	-
2067	ZINC03794439	1619	0.5808622180275771	NO	-
2068	ZINC03897565	2654	0.5807804381071902	NO	-
2069	ZINC03853658	1891	0.5807791737272089	NO	-
2070	ZINC03575287	1361	0.5807717412949486	NO	-
2071	ZINC03863209	2304	0.580732459482067	NO	-
2072	ZINC02231691	617	0.5806887277465864	NO	-
2073	ZINC02231693	618	0.5806638849010454	NO	-
2074	ZINC02160255	572	0.5803930835482395	NO	-
2075	ZINC03970532	2953	0.5803852962513274	NO	-
2076	ZINC03848474	1824	0.5803536681639001	NO	-
2077	ZINC03862041	2076	0.5803482318260172	NO	-
2078	ZINC03775612	1523	0.5803410918763899	NO	-
2079	ZINC03575300	1364	0.5803336249587489	NO	-
2080	ZINC04084382	3411	0.5803206365789269	NO	-
2081	ZINC04000176	3282	0.580202915703456	NO	-
2082	ZINC03905208	2676	0.5801441532629417	NO	-
2083	ZINC01488561	175	0.5801394186760848	NO	-
2084	ZINC03977230	3047	0.5801367930074677	NO	-
2085	ZINC02160258	573	0.5801316161282714	NO	-
2086	ZINC03868203	2452	0.5801264935690992	NO	-
2087	ZINC03620230	1429	0.5800188650613367	NO	-
2088	ZINC03805050	1685	0.5799466674376098	NO	-
2089	ZINC01534059	186	0.5799198936118942	NO	-
2090	ZINC03900058	2656	0.579890133147085	NO	-
2091	ZINC02896580	1032	0.5798803931540385	NO	-
2092	ZINC04223503	3558	0.5798709795102652	NO	-
2093	ZINC02117894	489	0.579802707919522	NO	-
2094	ZINC04299940	3607	0.5797931461119901	NO	-
2095	ZINC01932143	400	0.5797873373076222	NO	-
2096	ZINC03862809	2215	0.5797129107684698	NO	-
2097	ZINC04339095	3653	0.579712146749816	NO	-
2098	ZINC04052120	3390	0.5796948639054128	NO	-
2099	ZINC03616377	1412	0.5796766007436253	NO	-
2100	ZINC01995347	407	0.5796646215443974	NO	-
2101	ZINC02117897	490	0.5794283466289463	NO	-
2102	ZINC03956525	2804	0.5793688909311442	NO	-
2103	ZINC04458980	3750	0.5793554588436087	NO	-
2104	ZINC03969400	2886	0.5793379533793303	NO	-
2105	ZINC03779140	1546	0.5792511945742768	NO	-
2106	ZINC03539917	1336	0.5792282211463549	NO	-
2107	ZINC04451303	3740	0.5792203371268188	NO	-
2108	ZINC03575238	1356	0.5792196775433385	NO	-
2109	ZINC03330251	1217	0.5791665673693768	NO	-
2110	ZINC03330250	1216	0.5791645942550712	NO	-
2111	ZINC03305635	1202	0.5791498467881002	NO	-
2112	ZINC01897913	376	0.5791328987480266	NO	-
2113	ZINC03641882	1471	0.5791102935457605	NO	-
2114	ZINC03982878	3140	0.5790586462385164	NO	-
2115	ZINC02680219	930	0.5790586039734824	NO	-
2116	ZINC00838928	86	0.579042637011097	NO	-
2117	ZINC03895525	2648	0.5790119268148128	NO	-
2118	ZINC02262040	642	0.5790083879567288	NO	-
2119	ZINC04114739	3435	0.5789433164946131	NO	-
2120	ZINC03868193	2444	0.5789312139125176	NO	-
2121	ZINC03859347	2032	0.5788053032898824	NO	-
2122	ZINC03853232	1884	0.578688191783443	NO	-
2123	ZINC04022233	3359	0.5786867837264377	NO	-
2124	ZINC03635126	1463	0.5786480641210757	NO	-
2125	ZINC03827174	1787	0.5785291797414671	NO	-
2126	ZINC01147750	137	0.5784842812859371	NO	-
2127	ZINC03851152	1876	0.5784658168982175	NO	-
2128	ZINC04465106	3761	0.5784658168982175	NO	-
2129	ZINC02907803	1041	0.5784648439815541	NO	-
2130	ZINC02907794	1037	0.5784488757388109	NO	-
2131	ZINC03864345	2408	0.5784143799602333	NO	-
2132	ZINC03969742	2909	0.5784086951758597	NO	-
2133	ZINC03819336	1750	0.5784056797524453	NO	-
2134	ZINC03884554	2526	0.578363701745069	NO	-
2135	ZINC04502783	3780	0.5783478160085379	NO	-
2136	ZINC03891704	2619	0.5783453941384586	NO	-
2137	ZINC03912200	2680	0.5782727294651837	NO	-
2138	ZINC04594844	3800	0.5782511527689148	NO	-
2139	ZINC03572145	1355	0.5782299482388762	NO	-
2140	ZINC03856083	1946	0.5782225538259849	NO	-
2141	ZINC03793991	1616	0.5782002775930484	NO	-
2142	ZINC03304813	1198	0.5781340823492228	NO	-
2143	ZINC02907798	1039	0.5780932679597697	NO	-
2144	ZINC02907796	1038	0.5780793061821371	NO	-
2145	ZINC03942645	2757	0.578039006753786	NO	-
2146	ZINC03873618	2488	0.5780372341510852	NO	-
2147	ZINC03916754	2696	0.5778422407992908	NO	-
2148	ZINC03994930	3259	0.5778159359447594	NO	-
2149	ZINC03304814	1199	0.5778158009896793	NO	-
2150	ZINC01541057	197	0.577687462570869	NO	-
2151	ZINC03862587	2155	0.5776735773095893	NO	-
2152	ZINC04165924	3505	0.5775963964257309	NO	-
2153	ZINC04366921	3688	0.5775777115557214	NO	-
2154	ZINC01489636	177	0.5775448607848921	NO	-
2155	ZINC02353962	687	0.5774853243673518	NO	-
2156	ZINC03863689	2331	0.5772882548563368	NO	-
2157	ZINC03850711	1873	0.5772517698799164	NO	-
2158	ZINC04606724	3816	0.5772298900938794	NO	-
2159	ZINC04594791	3797	0.5770079276161942	NO	-
2160	ZINC03863178	2298	0.5769256172250973	NO	-
2161	ZINC03923050	2703	0.5769188400486754	NO	-
2162	ZINC02241708	631	0.5768853399654899	NO	-
2163	ZINC03862392	2133	0.5767600995211496	NO	-
2164	ZINC02411923	720	0.5767490493721585	NO	-
2165	ZINC02411922	719	0.5767225330827763	NO	-
2166	ZINC04336345	3650	0.576697822210694	NO	-
2167	ZINC04001165	3305	0.5766725801247388	NO	-
2168	ZINC03775410	1521	0.5766272463081293	NO	-
2169	ZINC02113805	475	0.5766081767417265	NO	-
2170	ZINC04124739	3464	0.5764976865652806	NO	-
2171	ZINC03709554	1504	0.5764903449155799	NO	-
2172	ZINC03969155	2871	0.5764883934393842	NO	-
2173	ZINC03709555	1505	0.5764830623745104	NO	-
2174	ZINC02113802	474	0.5764485165376435	NO	-
2175	ZINC02425482	730	0.57644303543603	NO	-
2176	ZINC03891160	2600	0.5763965314683738	NO	-
2177	ZINC03891161	2601	0.5763856763181375	NO	-
2178	ZINC03969154	2870	0.5763511792827297	NO	-
2179	ZINC03995286	3266	0.5762940727242518	NO	-
2180	ZINC03983022	3159	0.5762723817503963	NO	-
2181	ZINC03987815	3204	0.57621401221969	NO	-
2182	ZINC02434844	748	0.5761949531802792	NO	-
2183	ZINC04024572	3365	0.5761361052085252	NO	-
2184	ZINC03987816	3205	0.5761324363109168	NO	-
2185	ZINC04272910	3601	0.5761050622883528	NO	-
2186	ZINC04408494	3722	0.5760896248504139	NO	-
2187	ZINC03616813	1419	0.5760568610045675	NO	-
2188	ZINC04375109	3698	0.5760508728532993	NO	-
2189	ZINC03873304	2476	0.5760474290161745	NO	-
2190	ZINC03616815	1420	0.576037268555266	NO	-
2191	ZINC03861851	2048	0.5759619533790525	NO	-
2192	ZINC03671260	1483	0.5759322166546358	NO	-
2193	ZINC02113665	473	0.5758940595799595	NO	-
2194	ZINC01592296	230	0.5758905354321991	NO	-
2195	ZINC03971919	2990	0.5758448971561813	NO	-
2196	ZINC03991926	3247	0.575826365074113	NO	-
2197	ZINC02137370	548	0.5758257886226081	NO	-
2198	ZINC04037968	3377	0.5758121473483663	NO	-
2199	ZINC03819335	1748	0.5757608501676379	NO	-
2200	ZINC03358035	1261	0.5757250936945776	NO	-
2201	ZINC03863633	2325	0.5756914958203327	NO	-
2202	ZINC03853544	1887	0.5756895027480805	NO	-
2203	ZINC03991927	3248	0.5756275495239762	NO	-
2204	ZINC02119825	509	0.5755822955117024	NO	-
2205	ZINC02434673	746	0.5754827049563811	NO	-
2206	ZINC03862696	2194	0.5754784932924806	NO	-
2207	ZINC04124543	3463	0.5754517050146274	NO	-
2208	ZINC04056871	3393	0.5754304504045226	NO	-
2209	ZINC04489565	3777	0.5754286845324247	NO	-
2210	ZINC03863996	2392	0.5754063693688259	NO	-
2211	ZINC03609611	1399	0.575400850580932	NO	-
2212	ZINC04124482	3462	0.5753353136704378	NO	-
2213	ZINC04620380	3836	0.5752462021198023	NO	-
2214	ZINC02281108	653	0.5751751819800979	NO	-
2215	ZINC03616509	1414	0.5751730316787798	NO	-
2216	ZINC03253420	1158	0.5751541815880146	NO	-
2217	ZINC03873554	2486	0.5751167391586863	NO	-
2218	ZINC03863690	2332	0.5751038928217215	NO	-
2219	ZINC03792035	1613	0.5750739609202934	NO	-
2220	ZINC03803719	1673	0.5750631641774475	NO	-
2221	ZINC04503332	3782	0.5749849079324548	NO	-
2222	ZINC02119239	504	0.5749422177706969	NO	-
2223	ZINC03969230	2875	0.5749378640426188	NO	-
2224	ZINC02506017	825	0.574931970697037	NO	-
2225	ZINC04001557	3339	0.5748869913006127	NO	-
2226	ZINC03969231	2876	0.5748703530221285	NO	-
2227	ZINC02458145	773	0.574761888094625	NO	-
2228	ZINC03349552	1252	0.5747542242853578	NO	-
2229	ZINC02192293	583	0.5747113109954248	NO	-
2230	ZINC03879799	2515	0.5747085965136028	NO	-
2231	ZINC01592276	229	0.5746616058530859	NO	-
2232	ZINC04223463	3556	0.5746249337676715	NO	-
2233	ZINC03795472	1630	0.5745870255826956	NO	-
2234	ZINC02123010	521	0.5745816518131285	NO	-
2235	ZINC02192292	582	0.5745603567686873	NO	-
2236	ZINC03991928	3249	0.5744894904004435	NO	-
2237	ZINC03863693	2335	0.5744633645387465	NO	-
2238	ZINC03969250	2881	0.5744299497238272	NO	-
2239	ZINC03783166	1567	0.5743941741271865	NO	-
2240	ZINC03891415	2602	0.5743548863328147	NO	-
2241	ZINC03290720	1185	0.5742980219469445	NO	-
2242	ZINC03648567	1476	0.5741983792213714	NO	-
2243	ZINC02755557	978	0.5741951736447569	NO	-
2244	ZINC03969884	2921	0.5741859830355523	NO	-
2245	ZINC04188485	3524	0.5741510667268007	NO	-
2246	ZINC04188486	3525	0.5741464507516624	NO	-
2247	ZINC02674801	921	0.5741196242225148	NO	-
2248	ZINC02118215	493	0.5741104325814834	NO	-
2249	ZINC02118217	494	0.5741032872949434	NO	-
2250	ZINC03890949	2582	0.573986112418413	NO	-
2251	ZINC03980037	3074	0.5739561473389658	NO	-
2252	ZINC02239503	628	0.5739319103895528	NO	-
2253	ZINC02122173	518	0.573904247139695	NO	-
2254	ZINC02280125	652	0.573871510667509	NO	-
2255	ZINC02460370	797	0.5738378737947304	NO	-
2256	ZINC03803704	1672	0.5738354132606612	NO	-
2257	ZINC03858579	2023	0.5738280957690188	NO	-
2258	ZINC03971219	2971	0.5737506724491915	NO	-
2259	ZINC03838606	1793	0.5736874094336906	NO	-
2260	ZINC00754597	66	0.573687188755171	NO	-
2261	ZINC02458144	772	0.5736289979776815	NO	-
2262	ZINC04271622	3600	0.5735804261163088	NO	-
2263	ZINC04033860	3372	0.5735789561565161	NO	-
2264	ZINC03800344	1654	0.5735358627879406	NO	-
2265	ZINC04333465	3644	0.5735314398893833	NO	-
2266	ZINC03960584	2823	0.5734890888964486	NO	-
2267	ZINC01905924	384	0.5734654711809931	NO	-
2268	ZINC04022613	3360	0.5734634482320431	NO	-
2269	ZINC03874125	2507	0.5734592650896578	NO	-
2270	ZINC03891651	2613	0.5734515004731463	NO	-
2271	ZINC02123503	527	0.5733400351772194	NO	-
2272	ZINC02120102	513	0.5733209736645329	NO	-
2273	ZINC00860553	91	0.5733045056761289	NO	-
2274	ZINC03955886	2790	0.5732716471467633	NO	-
2275	ZINC03818809	1744	0.5731558842338765	NO	-
2276	ZINC03891652	2614	0.5731522605615501	NO	-
2277	ZINC03980035	3072	0.5731214238791553	NO	-
2278	ZINC04128773	3466	0.5731177905571093	NO	-
2279	ZINC03962101	2833	0.573104634088294	NO	-
2280	ZINC03863199	2299	0.5730712890546124	NO	-
2281	ZINC03863688	2330	0.5730368998424862	NO	-
2282	ZINC03858277	2017	0.573034186125474	NO	-
2283	ZINC02095901	455	0.5729980283746368	NO	-
2284	ZINC03858278	2018	0.5729718870977126	NO	-
2285	ZINC03913490	2693	0.5729700312157331	NO	-
2286	ZINC02674803	922	0.5729184587820795	NO	-
2287	ZINC01675860	264	0.572914830320297	NO	-
2288	ZINC03861947	2059	0.5728893379359311	NO	-
2289	ZINC04001428	3326	0.5727894950178792	NO	-
2290	ZINC03969754	2910	0.5726545410975984	NO	-
2291	ZINC03873205	2472	0.5726130702890837	NO	-
2292	ZINC03607422	1394	0.572572144848204	NO	-
2293	ZINC03873204	2471	0.5724872956458578	NO	-
2294	ZINC03848346	1820	0.5724726803704174	NO	-
2295	ZINC03795463	1629	0.5724638541405593	NO	-
2296	ZINC03986781	3186	0.5724637561142004	NO	-
2297	ZINC02123125	522	0.5724174601430254	NO	-
2298	ZINC03742086	1512	0.5723769490456085	NO	-
2299	ZINC03980098	3080	0.5723504352453895	NO	-
2300	ZINC03956569	2809	0.5723304399739001	NO	-
2301	ZINC03972716	3003	0.5722515983282204	NO	-
2302	ZINC04217195	3548	0.5722350235815007	NO	-
2303	ZINC04433524	3737	0.5719692928868317	NO	-
2304	ZINC03986782	3187	0.5719534798661364	NO	-
2305	ZINC03862836	2228	0.5719269216575298	NO	-
2306	ZINC04188429	3523	0.5719139611002505	NO	-
2307	ZINC03349061	1251	0.5718817455542615	NO	-
2308	ZINC03862362	2108	0.571795103446038	NO	-
2309	ZINC03955729	2785	0.5717665296748464	NO	-
2310	ZINC04328109	3640	0.5717269763630147	NO	-
2311	ZINC03858578	2022	0.5716855078345457	NO	-
2312	ZINC04470477	3772	0.5716855078345457	NO	-
2313	ZINC03863157	2290	0.5716795608811367	NO	-
2314	ZINC03891710	2622	0.5716738632802629	NO	-
2315	ZINC03862361	2107	0.5716247757357427	NO	-
2316	ZINC03863156	2289	0.5716061094497102	NO	-
2317	ZINC01323516	170	0.5715125050991665	NO	-
2318	ZINC02117470	487	0.5715059460537371	NO	-
2319	ZINC03863778	2352	0.5715012398060066	NO	-
2320	ZINC01886867	363	0.5714736346046698	NO	-
2321	ZINC03041132	1083	0.5714262071508598	NO	-
2322	ZINC04001169	3306	0.5713478213921924	NO	-
2323	ZINC04394276	3717	0.5713022604409242	NO	-
2324	ZINC03818261	1741	0.5712657656802728	NO	-
2325	ZINC03904795	2671	0.5712622523979217	NO	-
2326	ZINC01834687	332	0.5711759894905261	NO	-
2327	ZINC01834686	331	0.5711056463189036	NO	-
2328	ZINC00969904	123	0.5710994683142787	NO	-
2329	ZINC03863200	2300	0.570965642748852	NO	-
2330	ZINC03819339	1753	0.5709646437134801	NO	-
2331	ZINC03982913	3151	0.5709098083383244	NO	-
2332	ZINC03999814	3280	0.5708848429836513	NO	-
2333	ZINC03927786	2722	0.5708136423259353	NO	-
2334	ZINC03859970	2040	0.5707939959542898	NO	-
2335	ZINC03848132	1806	0.5707901657246789	NO	-
2336	ZINC02119893	512	0.5707894638767591	NO	-
2337	ZINC03985495	3174	0.5707881863164929	NO	-
2338	ZINC04372282	3697	0.5707768151715898	NO	-
2339	ZINC02119889	511	0.570731313876117	NO	-
2340	ZINC02227184	615	0.5707071296117706	NO	-
2341	ZINC01905921	383	0.5706329323164533	NO	-
2342	ZINC04230375	3567	0.5706135285109081	NO	-
2343	ZINC03953083	2782	0.5705832175663313	NO	-
2344	ZINC04347054	3674	0.5705262164872941	NO	-
2345	ZINC03956046	2796	0.5705211622234795	NO	-
2346	ZINC02308477	665	0.5705002181406367	NO	-
2347	ZINC03955823	2787	0.5704990824638908	NO	-
2348	ZINC02712119	965	0.5704372973179844	NO	-
2349	ZINC03972722	3005	0.5704198993741028	NO	-
2350	ZINC02712120	966	0.5704026636654237	NO	-
2351	ZINC01246606	151	0.5703175635091561	NO	-
2352	ZINC02348292	685	0.5702892330942259	NO	-
2353	ZINC02115523	480	0.5702434280870268	NO	-
2354	ZINC03437551	1299	0.5701948504080675	NO	-
2355	ZINC03855478	1931	0.5701939806392944	NO	-
2356	ZINC00869985	93	0.5701819651927595	NO	-
2357	ZINC02115527	481	0.5701798777214515	NO	-
2358	ZINC03437555	1300	0.5701679816353151	NO	-
2359	ZINC04114739	3436	0.5701644098071905	NO	-
2360	ZINC03353093	1254	0.570124155525673	NO	-
2361	ZINC03987872	3211	0.5701105742257863	NO	-
2362	ZINC03806620	1694	0.5699994580657413	NO	-
2363	ZINC03197110	1124	0.5699840350146536	NO	-
2364	ZINC02116352	482	0.5699748972034703	NO	-
2365	ZINC04586756	3793	0.5698849145669039	NO	-
2366	ZINC02270281	645	0.5697604317882633	NO	-
2367	ZINC03862930	2241	0.5696714894198307	NO	-
2368	ZINC03597436	1378	0.5696321410739323	NO	-
2369	ZINC03956169	2797	0.5696178569486547	NO	-
2370	ZINC04605533	3813	0.5695693549516548	NO	-
2371	ZINC03923050	2704	0.5695149171363922	NO	-
2372	ZINC02157637	565	0.5695115969168584	NO	-
2373	ZINC03987634	3193	0.5694968994940098	NO	-
2374	ZINC03784708	1579	0.5694944441030214	NO	-
2375	ZINC03792035	1612	0.569395237821208	NO	-
2376	ZINC02005390	415	0.5693115152530611	NO	-
2377	ZINC02124922	532	0.5693083989866511	NO	-
2378	ZINC03803379	1671	0.5692381252800444	NO	-
2379	ZINC03982941	3155	0.5692168970476722	NO	-
2380	ZINC03863855	2371	0.5692065922667675	NO	-
2381	ZINC02023758	445	0.5690846844185088	NO	-
2382	ZINC03863854	2370	0.5689896415454213	NO	-
2383	ZINC04627369	3841	0.5689513733608517	NO	-
2384	ZINC03823858	1776	0.5689397097149602	NO	-
2385	ZINC03999009	3276	0.5688914897690103	NO	-
2386	ZINC03856337	1967	0.5688841573791675	NO	-
2387	ZINC03856336	1966	0.5688787267382858	NO	-
2388	ZINC03068303	1089	0.5688518682403451	NO	-
2389	ZINC04636256	3857	0.5688139274009496	NO	-
2390	ZINC03848614	1829	0.5687755523490342	NO	-
2391	ZINC02674797	918	0.568561027497516	NO	-
2392	ZINC04253085	3580	0.5684937948746329	NO	-
2393	ZINC04267808	3594	0.5684319814980927	NO	-
2394	ZINC02674798	919	0.5684210370154372	NO	-
2395	ZINC03619398	1425	0.5684197630807293	NO	-
2396	ZINC02965295	1064	0.5683639605983761	NO	-
2397	ZINC00812286	80	0.5683544726533202	NO	-
2398	ZINC03848609	1827	0.5683305713312927	NO	-
2399	ZINC02462836	798	0.5683300275992911	NO	-
2400	ZINC04114739	3437	0.568303052483402	NO	-
2401	ZINC03848537	1825	0.5682143633447982	NO	-
2402	ZINC02965293	1063	0.5682049130941508	NO	-
2403	ZINC03823826	1774	0.5681965628858631	NO	-
2404	ZINC03622143	1436	0.5681621138170194	NO	-
2405	ZINC03788273	1587	0.5681034396305107	NO	-
2406	ZINC01540262	194	0.5680994526675017	NO	-
2407	ZINC03976985	3035	0.5680932807993325	NO	-
2408	ZINC02194924	586	0.5679989397766326	NO	-
2409	ZINC02118569	495	0.5679089293270717	NO	-
2410	ZINC03863380	2314	0.567860960469956	NO	-
2411	ZINC04086895	3417	0.5678604353269479	NO	-
2412	ZINC03977100	3041	0.567832173859211	NO	-
2413	ZINC03977099	3040	0.567830775705865	NO	-
2414	ZINC02750814	974	0.5678225432048825	NO	-
2415	ZINC02807208	998	0.567817816912287	NO	-
2416	ZINC03200317	1125	0.5677669360053138	NO	-
2417	ZINC02325431	671	0.5676929314793575	NO	-
2418	ZINC03825521	1785	0.5676857256684474	NO	-
2419	ZINC03919823	2699	0.5676793413848454	NO	-
2420	ZINC03969725	2900	0.5676792101174606	NO	-
2421	ZINC02807207	997	0.5676636856982057	NO	-
2422	ZINC00000806	0	0.5676266460642829	NO	-
2423	ZINC03652912	1479	0.5675977151656384	NO	-
2424	ZINC03987756	3198	0.5675902105190054	NO	-
2425	ZINC02116881	483	0.5674805257046325	NO	-
2426	ZINC03683294	1491	0.5674265994152035	NO	-
2427	ZINC01691528	274	0.5674148954215551	NO	-
2428	ZINC04619040	3824	0.5674138629104566	NO	-
2429	ZINC02426379	731	0.5674067725918505	NO	-
2430	ZINC04247782	3578	0.5674042121800501	NO	-
2431	ZINC03982872	3139	0.5674033102080666	NO	-
2432	ZINC03932952	2728	0.5673917090287689	NO	-
2433	ZINC02458230	782	0.5673866120169392	NO	-
2434	ZINC04345894	3669	0.5673169210589246	NO	-
2435	ZINC03863671	2328	0.56727536784534	NO	-
2436	ZINC03635111	1461	0.5672683145985142	NO	-
2437	ZINC01692983	276	0.5671912810068886	NO	-
2438	ZINC00727441	62	0.5671876406308997	NO	-
2439	ZINC04129601	3468	0.56714022839613	NO	-
2440	ZINC04389252	3707	0.567136545762876	NO	-
2441	ZINC00023124	9	0.5671289121072645	NO	-
2442	ZINC03980150	3086	0.5671208673864582	NO	-
2443	ZINC02420957	726	0.5670486070137419	NO	-
2444	ZINC04346736	3672	0.5670271558826495	NO	-
2445	ZINC04266062	3589	0.566989991890179	NO	-
2446	ZINC02623282	865	0.5669867437093578	NO	-
2447	ZINC04043408	3385	0.5669522841431524	NO	-
2448	ZINC04001421	3323	0.5668444779812066	NO	-
2449	ZINC01539102	193	0.5668419342390874	NO	-
2450	ZINC03863819	2363	0.5668103687466595	NO	-
2451	ZINC03914344	2694	0.5667398230383708	NO	-
2452	ZINC03980709	3099	0.5666432207411876	NO	-
2453	ZINC03980712	3102	0.5666368404355802	NO	-
2454	ZINC02122072	517	0.5665947818264204	NO	-
2455	ZINC04268061	3597	0.5665253582863286	NO	-
2456	ZINC03963347	2839	0.5665155931895403	NO	-
2457	ZINC03438838	1302	0.5665047546363139	NO	-
2458	ZINC03970003	2930	0.5664289653507759	NO	-
2459	ZINC03970006	2933	0.5664062476399823	NO	-
2460	ZINC00024422	11	0.5664022710610046	NO	-
2461	ZINC04586959	3795	0.5663310333930537	NO	-
2462	ZINC01537531	191	0.5662816149184486	NO	-
2463	ZINC03863851	2367	0.5662426992381906	NO	-
2464	ZINC03969559	2893	0.5662358253471546	NO	-
2465	ZINC03987757	3199	0.5662325607417014	NO	-
2466	ZINC03868655	2462	0.5662282170307468	NO	-
2467	ZINC03990240	3239	0.5662156187792413	NO	-
2468	ZINC04204968	3533	0.5661814094282979	NO	-
2469	ZINC02710243	958	0.5661165164261086	NO	-
2470	ZINC01892429	368	0.5661163822618523	NO	-
2471	ZINC03602417	1385	0.5660741308906646	NO	-
2472	ZINC03602619	1387	0.5660366278330279	NO	-
2473	ZINC01301153	164	0.5660205287442165	NO	-
2474	ZINC03862604	2156	0.5659124071448356	NO	-
2475	ZINC03862075	2077	0.5658962752010444	NO	-
2476	ZINC03892078	2631	0.56588719751313	NO	-
2477	ZINC00585614	42	0.5658693000575736	NO	-
2478	ZINC03856082	1945	0.5658634562553055	NO	-
2479	ZINC03200340	1126	0.565852261143211	NO	-
2480	ZINC03862605	2157	0.5657872823344355	NO	-
2481	ZINC04253181	3581	0.565760455415449	NO	-
2482	ZINC04057413	3394	0.5657555774664184	NO	-
2483	ZINC03892077	2630	0.5657352583687725	NO	-
2484	ZINC02275936	651	0.5656547330904286	NO	-
2485	ZINC03855947	1936	0.5656514212676254	NO	-
2486	ZINC02711997	963	0.5656347841141975	NO	-
2487	ZINC02711996	962	0.5656325825925154	NO	-
2488	ZINC02231796	619	0.565604861368844	NO	-
2489	ZINC04333961	3648	0.5656008307812835	NO	-
2490	ZINC04155323	3501	0.5655687487416344	NO	-
2491	ZINC03873203	2470	0.5655573121733012	NO	-
2492	ZINC03798703	1639	0.5655537186516989	NO	-
2493	ZINC02734781	971	0.5654678504338947	NO	-
2494	ZINC02734780	970	0.5654227197263372	NO	-
2495	ZINC03969125	2869	0.5654070564079509	NO	-
2496	ZINC02354485	688	0.5653821863540494	NO	-
2497	ZINC04267879	3596	0.5653433426687485	NO	-
2498	ZINC02113209	470	0.5652878287775138	NO	-
2499	ZINC03804900	1681	0.5651977318645627	NO	-
2500	ZINC02113212	471	0.5651784624070259	NO	-
2501	ZINC04001077	3300	0.5651424964682679	NO	-
2502	ZINC04384972	3703	0.5651356672395732	NO	-
2503	ZINC04132254	3476	0.5651240902380534	NO	-
2504	ZINC03977727	3065	0.5650433768092076	NO	-
2505	ZINC04085592	3416	0.5647535961561259	NO	-
2506	ZINC03969736	2907	0.5647003206670679	NO	-
2507	ZINC01852336	352	0.5646786540905586	NO	-
2508	ZINC01544741	201	0.5646773485084186	NO	-
2509	ZINC02367367	695	0.5646716182746483	NO	-
2510	ZINC00585611	41	0.564646860812066	NO	-
2511	ZINC01876143	361	0.5645732116734005	NO	-
2512	ZINC03850711	1874	0.564462888829832	NO	-
2513	ZINC03848341	1818	0.5644418462095788	NO	-
2514	ZINC02117429	486	0.5644223800300484	NO	-
2515	ZINC03799519	1648	0.5643617844544238	NO	-
2516	ZINC02830731	1002	0.5643479173517848	NO	-
2517	ZINC03050746	1085	0.5643313102790611	NO	-
2518	ZINC03635116	1462	0.564329575712449	NO	-
2519	ZINC03863793	2354	0.5642759178707308	NO	-
2520	ZINC03863796	2357	0.56426964762005	NO	-
2521	ZINC03855384	1919	0.5642582655353743	NO	-
2522	ZINC02124894	530	0.5642261526109142	NO	-
2523	ZINC03977280	3052	0.5641837947085574	NO	-
2524	ZINC03863794	2355	0.5641769544449559	NO	-
2525	ZINC03980711	3101	0.5641744581241953	NO	-
2526	ZINC04441366	3739	0.5641465554278153	NO	-
2527	ZINC04001188	3310	0.5641444607714935	NO	-
2528	ZINC03995181	3262	0.5641326323394683	NO	-
2529	ZINC03980710	3100	0.5641042748726824	NO	-
2530	ZINC03856018	1943	0.5640511686924978	NO	-
2531	ZINC02124897	531	0.5639460131310122	NO	-
2532	ZINC03977279	3051	0.5638500932809947	NO	-
2533	ZINC03987968	3219	0.5638418626322288	NO	-
2534	ZINC03970004	2931	0.5638245008983152	NO	-
2535	ZINC03313552	1203	0.5638036303189958	NO	-
2536	ZINC03863795	2356	0.5637780932026767	NO	-
2537	ZINC03970005	2932	0.5637453235936981	NO	-
2538	ZINC03952911	2781	0.5637354295404108	NO	-
2539	ZINC02634250	886	0.5637284613225393	NO	-
2540	ZINC02634247	883	0.5636860713834094	NO	-
2541	ZINC04114730	3433	0.5636831037203267	NO	-
2542	ZINC01225302	141	0.5636718204561666	NO	-
2543	ZINC02819230	1000	0.5636673026478026	NO	-
2544	ZINC03891415	2603	0.5636611186173075	NO	-
2545	ZINC03677916	1484	0.5636541540137804	NO	-
2546	ZINC03677917	1485	0.5636127935347267	NO	-
2547	ZINC03862933	2243	0.5635154953727235	NO	-
2548	ZINC03862932	2242	0.5635054617942304	NO	-
2549	ZINC04457570	3748	0.5635047427288716	NO	-
2550	ZINC02158372	569	0.5635036327532124	NO	-
2551	ZINC03982883	3142	0.563416190407812	NO	-
2552	ZINC03901998	2664	0.5634049376881768	NO	-
2553	ZINC01653712	247	0.5632982896140328	NO	-
2554	ZINC03862484	2142	0.5632944362355354	NO	-
2555	ZINC03995183	3263	0.5632900166807683	NO	-
2556	ZINC03859347	2033	0.5632601225486084	NO	-
2557	ZINC03632835	1452	0.5631861622511247	NO	-
2558	ZINC03133766	1103	0.5630912800705997	NO	-
2559	ZINC02710245	959	0.5630542582415854	NO	-
2560	ZINC02207259	597	0.5630422518498539	NO	-
2561	ZINC04464736	3755	0.56302561437575	NO	-
2562	ZINC03936915	2733	0.5630113671529546	NO	-
2563	ZINC03873448	2483	0.5629555223752738	NO	-
2564	ZINC03862381	2123	0.5629325632485639	NO	-
2565	ZINC04340923	3664	0.5628981760790063	NO	-
2566	ZINC03601037	1383	0.56276355649166	NO	-
2567	ZINC03862380	2122	0.5627548343075659	NO	-
2568	ZINC03863023	2265	0.562665625516275	NO	-
2569	ZINC04001436	3329	0.5626445103386608	NO	-
2570	ZINC03817424	1738	0.5626339502221018	NO	-
2571	ZINC03862328	2101	0.5625875726595219	NO	-
2572	ZINC03777742	1540	0.5625607089393442	NO	-
2573	ZINC02657934	906	0.5625466233194486	NO	-
2574	ZINC02198658	589	0.5625209700385916	NO	-
2575	ZINC04618532	3821	0.562500584305093	NO	-
2576	ZINC03859680	2035	0.5624352105174524	NO	-
2577	ZINC01658770	252	0.5624175752097117	NO	-
2578	ZINC02657933	905	0.5624063474153137	NO	-
2579	ZINC03851100	1875	0.5623970525406679	NO	-
2580	ZINC03863842	2364	0.5623674194682139	NO	-
2581	ZINC02098476	456	0.5623524536665403	NO	-
2582	ZINC03856204	1951	0.5622698473956037	NO	-
2583	ZINC03961117	2829	0.5622458389128289	NO	-
2584	ZINC04131013	3471	0.5622000890313829	NO	-
2585	ZINC03821726	1768	0.5621408122510644	NO	-
2586	ZINC04618531	3820	0.5621189633790251	NO	-
2587	ZINC02183623	578	0.5620399156778618	NO	-
2588	ZINC03862490	2144	0.5619408222553679	NO	-
2589	ZINC00840820	88	0.5618662169137938	NO	-
2590	ZINC03357668	1259	0.5618509223355069	NO	-
2591	ZINC03357670	1260	0.5618354203344041	NO	-
2592	ZINC03856207	1953	0.5617848468451251	NO	-
2593	ZINC03451066	1309	0.5617641321577419	NO	-
2594	ZINC03849515	1862	0.5617312389138466	NO	-
2595	ZINC03890718	2576	0.561689773078856	NO	-
2596	ZINC02597604	861	0.5616748524039819	NO	-
2597	ZINC03863805	2359	0.5616714051061659	NO	-
2598	ZINC03817424	1739	0.5616592642970215	NO	-
2599	ZINC03862037	2072	0.5616584153732973	NO	-
2600	ZINC03873454	2484	0.5616469844293287	NO	-
2601	ZINC03980037	3075	0.5616085721044585	NO	-
2602	ZINC03862038	2073	0.5616021110676389	NO	-
2603	ZINC03862727	2198	0.5615692252554672	NO	-
2604	ZINC03849412	1838	0.5615273471373593	NO	-
2605	ZINC03331046	1219	0.56143586556375	NO	-
2606	ZINC03451063	1308	0.5614076949554225	NO	-
2607	ZINC03863453	2315	0.561334992630051	NO	-
2608	ZINC03848346	1821	0.561260536011973	NO	-
2609	ZINC02888955	1026	0.5612026762596365	NO	-
2610	ZINC03980035	3073	0.5611864718475393	NO	-
2611	ZINC01540965	196	0.5611863852415677	NO	-
2612	ZINC02634249	885	0.5611480416875926	NO	-
2613	ZINC02634248	884	0.5611463470646049	NO	-
2614	ZINC03862377	2119	0.5610765756899831	NO	-
2615	ZINC03982870	3137	0.5610204723825791	NO	-
2616	ZINC03982871	3138	0.5610192591106226	NO	-
2617	ZINC01953423	404	0.5609834903961509	NO	-
2618	ZINC03851249	1881	0.5609399082395554	NO	-
2619	ZINC03862376	2118	0.5609292640758692	NO	-
2620	ZINC00839007	87	0.5608732301844637	NO	-
2621	ZINC04180286	3513	0.5608458157223927	NO	-
2622	ZINC03849518	1864	0.5606433733445069	NO	-
2623	ZINC03819339	1754	0.5606215818611994	NO	-
2624	ZINC03990303	3240	0.560502211543151	NO	-
2625	ZINC02712118	964	0.5605013994755546	NO	-
2626	ZINC03851247	1879	0.5604924088424316	NO	-
2627	ZINC03980098	3081	0.5603222654768993	NO	-
2628	ZINC03849414	1840	0.5603010027749862	NO	-
2629	ZINC04333895	3647	0.5602828201668538	NO	-
2630	ZINC03866695	2441	0.5602801502637208	NO	-
2631	ZINC04464741	3756	0.5602801502637208	NO	-
2632	ZINC03927127	2717	0.5602513244540028	NO	-
2633	ZINC03905034	2672	0.5602209084955186	NO	-
2634	ZINC04362638	3683	0.5602123694996964	NO	-
2635	ZINC03977571	3056	0.5602022045175079	NO	-
2636	ZINC04114774	3439	0.5601379046313097	NO	-
2637	ZINC02884186	1020	0.5601207881872367	NO	-
2638	ZINC03866697	2442	0.5600870751952968	NO	-
2639	ZINC03854570	1901	0.560070800351736	NO	-
2640	ZINC04214601	3540	0.560051082217753	NO	-
2641	ZINC04366800	3685	0.5600289557589033	NO	-
2642	ZINC03855390	1925	0.5600221301806952	NO	-
2643	ZINC03331043	1218	0.559987079798103	NO	-
2644	ZINC00892488	98	0.5599217688917069	NO	-
2645	ZINC03854571	1902	0.5598979263962813	NO	-
2646	ZINC04267672	3593	0.5598091768480329	NO	-
2647	ZINC04001287	3312	0.5598073287286066	NO	-
2648	ZINC03849440	1848	0.5597831740674161	NO	-
2649	ZINC04135817	3483	0.5596504678783847	NO	-
2650	ZINC00898405	101	0.5596454521370575	NO	-
2651	ZINC04155586	3502	0.5595679761825432	NO	-
2652	ZINC03912455	2687	0.5595631443442318	NO	-
2653	ZINC04131891	3473	0.5595589337593445	NO	-
2654	ZINC03109320	1095	0.5595515671191459	NO	-
2655	ZINC03862093	2080	0.5595415868071302	NO	-
2656	ZINC03859970	2041	0.5594998532312402	NO	-
2657	ZINC03862094	2081	0.5594605432264214	NO	-
2658	ZINC02199127	591	0.5594538305553919	NO	-
2659	ZINC03926790	2708	0.5594180694677647	NO	-
2660	ZINC03971205	2969	0.559387252474786	NO	-
2661	ZINC03861942	2057	0.559368169061316	NO	-
2662	ZINC03806616	1693	0.559284778342192	NO	-
2663	ZINC03912454	2686	0.5591469727484996	NO	-
2664	ZINC03878255	2512	0.5591276420386677	NO	-
2665	ZINC03962655	2837	0.5591134805042351	NO	-
2666	ZINC04594862	3803	0.5591110092353385	NO	-
2667	ZINC03980801	3108	0.5590649688695376	NO	-
2668	ZINC01811762	314	0.559013908871155	NO	-
2669	ZINC02005536	416	0.5590093992736365	NO	-
2670	ZINC00022154	7	0.5588679120837327	NO	-
2671	ZINC03849438	1846	0.5588334494789439	NO	-
2672	ZINC02260544	640	0.5588218137926261	NO	-
2673	ZINC03799516	1644	0.5588097922504794	NO	-
2674	ZINC03982912	3150	0.5587889718394081	NO	-
2675	ZINC03980802	3109	0.5586661594184333	NO	-
2676	ZINC03273227	1170	0.5585926413102495	NO	-
2677	ZINC03863054	2283	0.5585764498442886	NO	-
2678	ZINC02310177	666	0.5585727139435716	NO	-
2679	ZINC03889616	2542	0.5585047402499226	NO	-
2680	ZINC03788665	1593	0.5585027619867781	NO	-
2681	ZINC03862354	2106	0.5584391576724135	NO	-
2682	ZINC04239225	3574	0.5583205845416508	NO	-
2683	ZINC04269729	3599	0.5582758300423836	NO	-
2684	ZINC01677696	265	0.5582665659605923	NO	-
2685	ZINC00900580	102	0.5582460582379836	NO	-
2686	ZINC04033996	3373	0.5581591768344341	NO	-
2687	ZINC02885327	1021	0.5581568034396746	NO	-
2688	ZINC02903220	1034	0.5580603922196361	NO	-
2689	ZINC03848317	1816	0.5580243990524106	NO	-
2690	ZINC02159678	570	0.5580030132247815	NO	-
2691	ZINC03709509	1503	0.558000884740023	NO	-
2692	ZINC00907311	104	0.5579428206299684	NO	-
2693	ZINC03849537	1868	0.5578802857468045	NO	-
2694	ZINC03416959	1286	0.5578238507996149	NO	-
2695	ZINC03849533	1866	0.5577824474952268	NO	-
2696	ZINC03863715	2341	0.5577565009711419	NO	-
2697	ZINC04267014	3591	0.5576886033372522	NO	-
2698	ZINC03780704	1554	0.5576709632531175	NO	-
2699	ZINC03889812	2548	0.5576211414734428	NO	-
2700	ZINC04091491	3425	0.5575937814643863	NO	-
2701	ZINC04216118	3545	0.5575678912964361	NO	-
2702	ZINC03868743	2466	0.5575348761496837	NO	-
2703	ZINC00663541	56	0.5574073760560324	NO	-
2704	ZINC03414711	1282	0.5573498856659437	NO	-
2705	ZINC03862091	2078	0.5572340425631511	NO	-
2706	ZINC03227832	1150	0.5572252217975378	NO	-
2707	ZINC03862092	2079	0.5572213052661131	NO	-
2708	ZINC03890229	2560	0.5571835313484219	NO	-
2709	ZINC01530748	180	0.5571622024357646	NO	-
2710	ZINC03972483	2999	0.5571316174731822	NO	-
2711	ZINC01905927	385	0.5571013894760014	NO	-
2712	ZINC03801766	1665	0.5570989941273645	NO	-
2713	ZINC03972482	2996	0.5570681905848192	NO	-
2714	ZINC02751784	976	0.5570540993845572	NO	-
2715	ZINC03029200	1079	0.5570524955085029	NO	-
2716	ZINC03937003	2735	0.5570160710868901	NO	-
2717	ZINC03343764	1243	0.5569548947539523	NO	-
2718	ZINC00876580	94	0.5569542326746181	NO	-
2719	ZINC03848609	1828	0.5569482198563144	NO	-
2720	ZINC02526779	839	0.5569244474742001	NO	-
2721	ZINC03340411	1241	0.5568153931921533	NO	-
2722	ZINC03785658	1580	0.5567942968441125	NO	-
2723	ZINC02332293	676	0.5566714078582605	NO	-
2724	ZINC03856308	1960	0.5566024097294223	NO	-
2725	ZINC03863852	2368	0.5565754198666742	NO	-
2726	ZINC03862338	2102	0.5565432878762337	NO	-
2727	ZINC02660950	909	0.5565085270361696	NO	-
2728	ZINC03863853	2369	0.5564828992683378	NO	-
2729	ZINC03890228	2559	0.556460744923828	NO	-
2730	ZINC03863361	2313	0.556449122176228	NO	-
2731	ZINC02888995	1028	0.5564254047856328	NO	-
2732	ZINC02014110	432	0.5563526726430431	NO	-
2733	ZINC03227833	1151	0.556167221519812	NO	-
2734	ZINC02859934	1011	0.5561610217266765	NO	-
2735	ZINC03862810	2216	0.5559648991724172	NO	-
2736	ZINC03792035	1611	0.5559594522293547	NO	-
2737	ZINC03779789	1550	0.5559317529723409	NO	-
2738	ZINC04052828	3391	0.5559266870860904	NO	-
2739	ZINC03988008	3220	0.5558852557869431	NO	-
2740	ZINC04461467	3753	0.5558852557869431	NO	-
2741	ZINC02371900	696	0.5558585658977382	NO	-
2742	ZINC02440620	756	0.5558334002222304	NO	-
2743	ZINC01256107	153	0.5557074462768414	NO	-
2744	ZINC02674807	923	0.5556756117191145	NO	-
2745	ZINC03848184	1809	0.5556681847483347	NO	-
2746	ZINC02261878	641	0.5556537706204228	NO	-
2747	ZINC04114730	3434	0.5555660865438441	NO	-
2748	ZINC03849404	1834	0.5555382155241742	NO	-
2749	ZINC04064954	3406	0.5554950101020462	NO	-
2750	ZINC03796360	1634	0.5554865569681825	NO	-
2751	ZINC03859706	2037	0.5554812123878238	NO	-
2752	ZINC00891624	95	0.5554765405965582	NO	-
2753	ZINC01773531	299	0.5554699857155178	NO	-
2754	ZINC04114739	3438	0.555425435857125	NO	-
2755	ZINC04116912	3441	0.5554132054383415	NO	-
2756	ZINC03980150	3087	0.5553974188754311	NO	-
2757	ZINC03340408	1240	0.5553816015807511	NO	-
2758	ZINC04392348	3708	0.5553772017474303	NO	-
2759	ZINC03971215	2970	0.5553650260254953	NO	-
2760	ZINC03859707	2038	0.5553139246293302	NO	-
2761	ZINC03991391	3243	0.5552956332511698	NO	-
2762	ZINC03359360	1262	0.5552818940301186	NO	-
2763	ZINC04217435	3554	0.5552593913476385	NO	-
2764	ZINC00587760	45	0.5551710878577185	NO	-
2765	ZINC03788273	1588	0.5551503837603139	NO	-
2766	ZINC03796910	1635	0.5551482992574397	NO	-
2767	ZINC03355011	1257	0.5551024273321365	NO	-
2768	ZINC03858194	2011	0.5550609458094479	NO	-
2769	ZINC03459449	1317	0.5550150793996631	NO	-
2770	ZINC02194665	585	0.5550127324111636	NO	-
2771	ZINC03784303	1575	0.5550039450428158	NO	-
2772	ZINC03459446	1316	0.5549877316235641	NO	-
2773	ZINC03808566	1702	0.5549539378175545	NO	-
2774	ZINC03848182	1808	0.5549518867762837	NO	-
2775	ZINC03858195	2012	0.5549455569405377	NO	-
2776	ZINC03337536	1225	0.554921378587221	NO	-
2777	ZINC03633842	1454	0.554858342780197	NO	-
2778	ZINC01940752	403	0.5548239730520544	NO	-
2779	ZINC01654528	250	0.5548080260067552	NO	-
2780	ZINC02184204	579	0.554686028164913	NO	-
2781	ZINC03977261	3048	0.554584433117692	NO	-
2782	ZINC04001442	3333	0.5545794104280735	NO	-
2783	ZINC04006941	3348	0.5545112546394356	NO	-
2784	ZINC03780989	1556	0.5544901356631636	NO	-
2785	ZINC02254000	637	0.5544851601331025	NO	-
2786	ZINC03848537	1826	0.5544573933711571	NO	-
2787	ZINC03969767	2912	0.5544504177758416	NO	-
2788	ZINC04247710	3577	0.5543699525143967	NO	-
2789	ZINC03849409	1836	0.5543418016497426	NO	-
2790	ZINC02674799	920	0.5543149513363139	NO	-
2791	ZINC02459597	795	0.554283303251411	NO	-
2792	ZINC03813954	1722	0.5542268815939805	NO	-
2793	ZINC03798703	1640	0.5542204714997216	NO	-
2794	ZINC03355010	1256	0.5542118951906182	NO	-
2795	ZINC02939316	1051	0.5541992215797052	NO	-
2796	ZINC03862113	2084	0.5541332739894372	NO	-
2797	ZINC01905947	386	0.5541200166408147	NO	-
2798	ZINC03857179	2005	0.5541140241451068	NO	-
2799	ZINC03816814	1725	0.5539871698968867	NO	-
2800	ZINC02888967	1027	0.553925473803938	NO	-
2801	ZINC03863063	2286	0.5538809982512918	NO	-
2802	ZINC03857178	2004	0.5538717068798267	NO	-
2803	ZINC02472483	805	0.5538663408990611	NO	-
2804	ZINC03849464	1850	0.5538163976885065	NO	-
2805	ZINC02130878	542	0.5537594416211138	NO	-
2806	ZINC03868198	2448	0.553753833752296	NO	-
2807	ZINC04465938	3763	0.553753833752296	NO	-
2808	ZINC01700406	281	0.5537462819482316	NO	-
2809	ZINC04001049	3296	0.55358314740495	NO	-
2810	ZINC03575285	1360	0.5535662144229713	NO	-
2811	ZINC03788672	1594	0.5535436275690622	NO	-
2812	ZINC03050749	1086	0.5535264101484694	NO	-
2813	ZINC04345529	3667	0.5535006553189044	NO	-
2814	ZINC03050751	1087	0.5534755302519971	NO	-
2815	ZINC02408596	718	0.5534051903198213	NO	-
2816	ZINC02667919	914	0.5532905374882765	NO	-
2817	ZINC04619209	3828	0.553260716869931	NO	-
2818	ZINC03849494	1856	0.5531974388422188	NO	-
2819	ZINC03873865	2502	0.5531765276733966	NO	-
2820	ZINC03873869	2503	0.553170292732988	NO	-
2821	ZINC04634118	3856	0.5530941806668568	NO	-
2822	ZINC03859705	2036	0.5530918695101037	NO	-
2823	ZINC00813013	81	0.5530900140588392	NO	-
2824	ZINC03921462	2702	0.5530673470824544	NO	-
2825	ZINC03863800	2358	0.5530603872587023	NO	-
2826	ZINC03863062	2285	0.5530438074955937	NO	-
2827	ZINC01699491	280	0.5528970439550123	NO	-
2828	ZINC00062421	12	0.5528531803034374	NO	-
2829	ZINC03799519	1649	0.5528307272585278	NO	-
2830	ZINC03873404	2479	0.5527904067538287	NO	-
2831	ZINC03804902	1682	0.5527161633808256	NO	-
2832	ZINC04398801	3719	0.5526343654705776	NO	-
2833	ZINC03849466	1852	0.5525922044555438	NO	-
2834	ZINC02203453	593	0.5525211422501728	NO	-
2835	ZINC03912457	2688	0.5525104148906859	NO	-
2836	ZINC03970753	2965	0.552492640820508	NO	-
2837	ZINC02203455	594	0.5524857007223632	NO	-
2838	ZINC04321471	3636	0.5524510275631271	NO	-
2839	ZINC03849501	1858	0.5523255381234613	NO	-
2840	ZINC02361546	692	0.5523175757715079	NO	-
2841	ZINC03849490	1854	0.5522874470126801	NO	-
2842	ZINC03970752	2964	0.5522808280412064	NO	-
2843	ZINC01896218	373	0.5522645630241306	NO	-
2844	ZINC01771010	298	0.5521941002758394	NO	-
2845	ZINC03864282	2405	0.5520583247504743	NO	-
2846	ZINC03538721	1332	0.5520525130315953	NO	-
2847	ZINC03849515	1863	0.5519293216250787	NO	-
2848	ZINC00663669	57	0.5518386275675914	NO	-
2849	ZINC03849412	1839	0.5515956141352693	NO	-
2850	ZINC01895243	372	0.5515794822227597	NO	-
2851	ZINC01905917	382	0.5515001629005234	NO	-
2852	ZINC04001076	3299	0.5514642472388313	NO	-
2853	ZINC03859044	2031	0.5513718777011175	NO	-
2854	ZINC03849504	1860	0.5513672722664268	NO	-
2855	ZINC03961161	2830	0.5512790299154691	NO	-
2856	ZINC02087707	452	0.5512202005500217	NO	-
2857	ZINC00976160	124	0.5512008269221477	NO	-
2858	ZINC02198246	587	0.5511216930813037	NO	-
2859	ZINC04564889	3789	0.551024047183831	NO	-
2860	ZINC03792987	1614	0.5510203858579718	NO	-
2861	ZINC04001184	3308	0.5509857735856385	NO	-
2862	ZINC02751545	975	0.5509703264817266	NO	-
2863	ZINC04001546	3338	0.5509170198297435	NO	-
2864	ZINC03622951	1438	0.550882627159895	NO	-
2865	ZINC03229245	1152	0.5508755800365176	NO	-
2866	ZINC02449710	760	0.5508528457377149	NO	-
2867	ZINC03681275	1488	0.5507436816036507	NO	-
2868	ZINC03862384	2126	0.5507358049567159	NO	-
2869	ZINC03862383	2125	0.5507157969650527	NO	-
2870	ZINC02229867	616	0.5507093232094438	NO	-
2871	ZINC00917082	106	0.550684155550525	NO	-
2872	ZINC04498168	3779	0.5506537610509913	NO	-
2873	ZINC04005554	3345	0.550625359837056	NO	-
2874	ZINC04029164	3368	0.5505871649798418	NO	-
2875	ZINC02020797	436	0.55057418321752	NO	-
2876	ZINC01782044	307	0.5505618559246649	NO	-
2877	ZINC03208743	1134	0.5505605887039928	NO	-
2878	ZINC03862382	2124	0.5505287102491595	NO	-
2879	ZINC03848614	1830	0.5505271639520417	NO	-
2880	ZINC03970275	2944	0.5504821405764981	NO	-
2881	ZINC03849518	1865	0.5503462031650563	NO	-
2882	ZINC01536847	189	0.5503461578525726	NO	-
2883	ZINC04119580	3447	0.5502616914293702	NO	-
2884	ZINC04216270	3546	0.5502063938234087	NO	-
2885	ZINC04062726	3400	0.5501999902977995	NO	-
2886	ZINC04021953	3358	0.5500595752317151	NO	-
2887	ZINC03849414	1841	0.5500519522114253	NO	-
2888	ZINC01549933	211	0.5498352274662509	NO	-
2889	ZINC00598033	48	0.5498247018004625	NO	-
2890	ZINC02941748	1059	0.549797917510298	NO	-
2891	ZINC04000912	3286	0.5497407538154518	NO	-
2892	ZINC02130595	540	0.5497353026825444	NO	-
2893	ZINC03171452	1107	0.5497226096918398	NO	-
2894	ZINC03171455	1108	0.5497166858123067	NO	-
2895	ZINC03277457	1171	0.5495933938632096	NO	-
2896	ZINC03848085	1802	0.5495514044775878	NO	-
2897	ZINC03849440	1849	0.5495476833895766	NO	-
2898	ZINC04339515	3655	0.5494509589160173	NO	-
2899	ZINC03874124	2506	0.5493324388995411	NO	-
2900	ZINC01294213	159	0.5493116238776415	NO	-
2901	ZINC03799516	1645	0.549302275724603	NO	-
2902	ZINC04594856	3802	0.5492420011881018	NO	-
2903	ZINC02021510	441	0.5491692201949584	NO	-
2904	ZINC03969829	2919	0.5491579344849139	NO	-
2905	ZINC01782047	308	0.5491464365030934	NO	-
2906	ZINC03982962	3158	0.549126930387815	NO	-
2907	ZINC03927632	2719	0.5490025456028023	NO	-
2908	ZINC04083179	3408	0.5488584480249739	NO	-
2909	ZINC04640061	3858	0.5487323519384001	NO	-
2910	ZINC02337660	678	0.5487135298916502	NO	-
2911	ZINC03970559	2954	0.5485865320711205	NO	-
2912	ZINC04619147	3826	0.5485820131315539	NO	-
2913	ZINC03204433	1128	0.5484636867583037	NO	-
2914	ZINC03862175	2087	0.5484582857144705	NO	-
2915	ZINC03849438	1847	0.5483386519173044	NO	-
2916	ZINC04340821	3663	0.5481875907563524	NO	-
2917	ZINC03858192	2010	0.5481247664366468	NO	-
2918	ZINC03864021	2396	0.5480954238531714	NO	-
2919	ZINC03823859	1777	0.5480802626494546	NO	-
2920	ZINC02214699	607	0.5480718918208214	NO	-
2921	ZINC04058682	3399	0.5479186793617642	NO	-
2922	ZINC03979653	3069	0.5478219063423098	NO	-
2923	ZINC04215322	3543	0.5477449286242146	NO	-
2924	ZINC03038162	1081	0.5477384190175575	NO	-
2925	ZINC02210311	599	0.5476757543924453	NO	-
2926	ZINC04419182	3728	0.5473088805816028	NO	-
2927	ZINC00917119	108	0.5471850943064789	NO	-
2928	ZINC03264672	1164	0.5471518311968124	NO	-
2929	ZINC03863879	2376	0.5471026730968196	NO	-
2930	ZINC03777431	1533	0.54708041887182	NO	-
2931	ZINC00906833	103	0.5470387358940784	NO	-
2932	ZINC03849537	1869	0.5469446734273268	NO	-
2933	ZINC04628295	3848	0.5469019230403941	NO	-
2934	ZINC04114774	3440	0.5469017885739252	NO	-
2935	ZINC03861930	2054	0.546774310541095	NO	-
2936	ZINC03969768	2913	0.546738612836388	NO	-
2937	ZINC02712131	967	0.5467238383736475	NO	-
2938	ZINC03862036	2071	0.5466834946652681	NO	-
2939	ZINC03849533	1867	0.5466307691876835	NO	-
2940	ZINC00017493	6	0.5465664205389917	NO	-
2941	ZINC00907313	105	0.5465538876091321	NO	-
2942	ZINC03291326	1187	0.5465349650249888	NO	-
2943	ZINC03291328	1188	0.5465146652876813	NO	-
2944	ZINC04093283	3426	0.5465033485161525	NO	-
2945	ZINC03853600	1888	0.5464703126810622	NO	-
2946	ZINC03861931	2055	0.5464685850941503	NO	-
2947	ZINC03681267	1487	0.5464398853642173	NO	-
2948	ZINC02119236	503	0.546389379804784	NO	-
2949	ZINC03873397	2478	0.546387438986041	NO	-
2950	ZINC03849464	1851	0.546382435429557	NO	-
2951	ZINC03861903	2053	0.5462997988952771	NO	-
2952	ZINC03863175	2297	0.5462827861919899	NO	-
2953	ZINC04000434	3283	0.5461943796561297	NO	-
2954	ZINC03969981	2928	0.5460412045258777	NO	-
2955	ZINC03969983	2929	0.5460221919793098	NO	-
2956	ZINC02007767	423	0.5460071479913104	NO	-
2957	ZINC03862204	2094	0.5458846347513363	NO	-
2958	ZINC02893808	1031	0.5458141369213597	NO	-
2959	ZINC04606815	3817	0.5457847867081465	NO	-
2960	ZINC03856531	1998	0.5457432340757993	NO	-
2961	ZINC02768199	989	0.5456705516013766	NO	-
2962	ZINC03338064	1230	0.545608525088489	NO	-
2963	ZINC00625383	52	0.5455861618831979	NO	-
2964	ZINC03849404	1835	0.5454903335054674	NO	-
2965	ZINC03862761	2207	0.5454872094400504	NO	-
2966	ZINC03066769	1088	0.5454868195267276	NO	-
2967	ZINC03862760	2206	0.5454832630367081	NO	-
2968	ZINC04357492	3681	0.5454755177788263	NO	-
2969	ZINC03291320	1186	0.5454133235955253	NO	-
2970	ZINC02419158	723	0.5453356377828148	NO	-
2971	ZINC03972483	3000	0.5452743449936864	NO	-
2972	ZINC03259323	1160	0.5452600984140322	NO	-
2973	ZINC03863545	2320	0.5452511350228947	NO	-
2974	ZINC00938539	112	0.5452484388312171	NO	-
2975	ZINC03338062	1229	0.5451776470867307	NO	-
2976	ZINC04086963	3420	0.5451075046084718	NO	-
2977	ZINC02006351	418	0.5450713404500153	NO	-
2978	ZINC02423503	729	0.5450339314228159	NO	-
2979	ZINC03849501	1859	0.5449057299988317	NO	-
2980	ZINC02272749	648	0.5449003871976094	NO	-
2981	ZINC03849466	1853	0.5448924615250974	NO	-
2982	ZINC04128833	3467	0.5448483049990771	NO	-
2983	ZINC02005860	417	0.544765772822292	NO	-
2984	ZINC04001094	3302	0.5447433236948392	NO	-
2985	ZINC03972482	2997	0.5447319586833803	NO	-
2986	ZINC03454061	1314	0.5446967152080289	NO	-
2987	ZINC03977261	3049	0.5445773941691007	NO	-
2988	ZINC03862940	2245	0.5444345714050264	NO	-
2989	ZINC01660227	253	0.5444176116423295	NO	-
2990	ZINC03984691	3171	0.5443495998120611	NO	-
2991	ZINC02988918	1068	0.5441731716702332	NO	-
2992	ZINC00917100	107	0.5441323972816638	NO	-
2993	ZINC03420614	1292	0.544078696592638	NO	-
2994	ZINC02542180	844	0.5440702585742906	NO	-
2995	ZINC02184210	580	0.5440285649258323	NO	-
2996	ZINC03849409	1837	0.5439971089098635	NO	-
2997	ZINC04253181	3582	0.5439541242662979	NO	-
2998	ZINC04310116	3627	0.543912662380134	NO	-
2999	ZINC03861848	2047	0.5438778886618667	NO	-
3000	ZINC03987232	3190	0.5438122372368913	NO	-
3001	ZINC03873218	2474	0.5436743030828346	NO	-
3002	ZINC03857933	2006	0.5436416408550463	NO	-
3003	ZINC03873219	2475	0.5436362576219291	NO	-
3004	ZINC02556388	849	0.5434461664603433	NO	-
3005	ZINC03849504	1861	0.5434306065297353	NO	-
3006	ZINC03848341	1819	0.543412318680078	NO	-
3007	ZINC03858963	2029	0.5433782834767192	NO	-
3008	ZINC04468413	3769	0.5433782834767192	NO	-
3009	ZINC03862705	2197	0.5433081101969736	NO	-
3010	ZINC02760522	982	0.5432952780611113	NO	-
3011	ZINC03988488	3222	0.5432546542652215	NO	-
3012	ZINC02218443	612	0.5432255919688014	NO	-
3013	ZINC03971127	2968	0.5431995629622739	NO	-
3014	ZINC03980144	3082	0.5431746867939703	NO	-
3015	ZINC01549708	208	0.5430470988689614	NO	-
3016	ZINC02119235	502	0.543025429946258	NO	-
3017	ZINC03849494	1857	0.5430106851904178	NO	-
3018	ZINC03855385	1920	0.5428994426383493	NO	-
3019	ZINC03994987	3261	0.5428676163626981	NO	-
3020	ZINC01736354	291	0.5428454628512595	NO	-
3021	ZINC04131051	3472	0.5427983070200231	NO	-
3022	ZINC03857085	2001	0.5427547003709355	NO	-
3023	ZINC04136182	3485	0.5426514483262563	NO	-
3024	ZINC04552859	3787	0.5426020141566117	NO	-
3025	ZINC03862664	2176	0.542581617659307	NO	-
3026	ZINC03862663	2175	0.5425447530836506	NO	-
3027	ZINC03111508	1097	0.5424588679585869	NO	-
3028	ZINC03934489	2729	0.5424371371266038	NO	-
3029	ZINC03890323	2568	0.5423068160009196	NO	-
3030	ZINC03958533	2812	0.5422846759702838	NO	-
3031	ZINC04135817	3484	0.5422338980747717	NO	-
3032	ZINC03918687	2698	0.5422121077228951	NO	-
3033	ZINC03936919	2734	0.5420558885127548	NO	-
3034	ZINC04001425	3325	0.5420464935272367	NO	-
3035	ZINC01645292	244	0.5419671678099719	NO	-
3036	ZINC04086977	3421	0.5419442143435326	NO	-
3037	ZINC03965267	2840	0.5418668809739465	NO	-
3038	ZINC02119306	505	0.541864227055996	NO	-
3039	ZINC03971225	2973	0.5418102761356048	NO	-
3040	ZINC03849490	1855	0.5418046714448311	NO	-
3041	ZINC03977642	3061	0.5417799345745724	NO	-
3042	ZINC03848621	1831	0.5417710168975344	NO	-
3043	ZINC03868201	2451	0.5416985289890272	NO	-
3044	ZINC04465939	3764	0.5416985289890272	NO	-
3045	ZINC03575291	1363	0.5416947275671478	NO	-
3046	ZINC03954924	2784	0.5416856220419062	NO	-
3047	ZINC03863714	2340	0.5416410719487863	NO	-
3048	ZINC01672761	263	0.5415870114946116	NO	-
3049	ZINC04001344	3316	0.5415190513264322	NO	-
3050	ZINC03862865	2238	0.5413627171062598	NO	-
3051	ZINC03982904	3148	0.5413512910556083	NO	-
3052	ZINC03988833	3229	0.5413395190676527	NO	-
3053	ZINC04341954	3666	0.5413115594279354	NO	-
3054	ZINC00891646	97	0.5412801777497747	NO	-
3055	ZINC03797656	1637	0.5412723614367443	NO	-
3056	ZINC01995912	409	0.5411875081247507	NO	-
3057	ZINC03855037	1915	0.5411511750990393	NO	-
3058	ZINC00811683	79	0.5411356490069978	NO	-
3059	ZINC02459149	791	0.5411025987653456	NO	-
3060	ZINC02625083	868	0.5410741266951005	NO	-
3061	ZINC03977644	3062	0.5409340570221628	NO	-
3062	ZINC02633886	881	0.5407991748492352	NO	-
3063	ZINC03977719	3064	0.5407585059976081	NO	-
3064	ZINC03320266	1204	0.5407501809572729	NO	-
3065	ZINC02100401	458	0.5407419286867167	NO	-
3066	ZINC03851247	1878	0.5407217205086929	NO	-
3067	ZINC03980058	3076	0.5407042781029446	NO	-
3068	ZINC03974681	3019	0.5406905375796262	NO	-
3069	ZINC03851249	1880	0.5405974523057364	NO	-
3070	ZINC03856136	1949	0.5405715378136438	NO	-
3071	ZINC02254771	638	0.5405559195896983	NO	-
3072	ZINC03696980	1495	0.5405508536228223	NO	-
3073	ZINC02128426	538	0.5404608425219903	NO	-
3074	ZINC00950063	119	0.5403605752185845	NO	-
3075	ZINC00950062	118	0.5403536011057781	NO	-
3076	ZINC03322285	1209	0.5402620235861507	NO	-
3077	ZINC01875224	360	0.5401898236435034	NO	-
3078	ZINC04033996	3374	0.5401699680993206	NO	-
3079	ZINC01672759	262	0.5401139305228583	NO	-
3080	ZINC03850340	1872	0.5400750755198158	NO	-
3081	ZINC03848179	1807	0.5400571475803291	NO	-
3082	ZINC04148598	3494	0.5400462562887205	NO	-
3083	ZINC04003559	3341	0.5399986930553459	NO	-
3084	ZINC03165373	1104	0.5399427106921533	NO	-
3085	ZINC03864017	2395	0.5397073832805346	NO	-
3086	ZINC04170087	3508	0.5393946124432871	NO	-
3087	ZINC03988610	3224	0.539350456762929	NO	-
3088	ZINC04086981	3422	0.5391903060612898	NO	-
3089	ZINC02298857	660	0.5391689754498136	NO	-
3090	ZINC01815636	318	0.5391662111918767	NO	-
3091	ZINC01836714	335	0.5391376157022788	NO	-
3092	ZINC03891033	2585	0.5391018605776667	NO	-
3093	ZINC02130784	541	0.5390295785304974	NO	-
3094	ZINC04007605	3350	0.538983884527685	NO	-
3095	ZINC03863976	2390	0.5389822265028121	NO	-
3096	ZINC03997212	3269	0.5389507944853249	NO	-
3097	ZINC04401031	3720	0.5388245879379088	NO	-
3098	ZINC03622889	1437	0.5387835365192195	NO	-
3099	ZINC01836715	336	0.5386510948106479	NO	-
3100	ZINC04605116	3809	0.5386134294522847	NO	-
3101	ZINC00275611	28	0.5385981758059006	NO	-
3102	ZINC03980144	3083	0.5385186068388895	NO	-
3103	ZINC03977595	3057	0.5385014851101538	NO	-
3104	ZINC03984506	3169	0.53824902643621	NO	-
3105	ZINC04468588	3771	0.53824902643621	NO	-
3106	ZINC04087002	3423	0.5380717075140689	NO	-
3107	ZINC02282744	654	0.5380451131714713	NO	-
3108	ZINC03849425	1842	0.5380278015292589	NO	-
3109	ZINC00390294	31	0.537915017157907	NO	-
3110	ZINC02021307	437	0.5378972044762486	NO	-
3111	ZINC02119434	507	0.5377570045500596	NO	-
3112	ZINC01545353	203	0.5377530828644612	NO	-
3113	ZINC02631241	875	0.5376705478459207	NO	-
3114	ZINC03977596	3058	0.5376339226647342	NO	-
3115	ZINC04460995	3752	0.5376339226647342	NO	-
3116	ZINC03706354	1499	0.5376197740075632	NO	-
3117	ZINC03970275	2945	0.5375776276641739	NO	-
3118	ZINC01565842	226	0.5375542389358554	NO	-
3119	ZINC01641834	243	0.5372031384737056	NO	-
3120	ZINC03285402	1177	0.5371674014743988	NO	-
3121	ZINC03285403	1178	0.5371357576199086	NO	-
3122	ZINC03777737	1538	0.5371061764184581	NO	-
3123	ZINC03784303	1576	0.5370787102899903	NO	-
3124	ZINC00755626	67	0.5370317712068637	NO	-
3125	ZINC03968999	2856	0.5370178390335123	NO	-
3126	ZINC04192362	3528	0.5369689602887812	NO	-
3127	ZINC00422081	33	0.5368966766204746	NO	-
3128	ZINC03849426	1844	0.5368649473458419	NO	-
3129	ZINC03873419	2482	0.5368589607948403	NO	-
3130	ZINC01895240	371	0.5368439085241504	NO	-
3131	ZINC02459585	794	0.5367845892476204	NO	-
3132	ZINC04621247	3837	0.5367770421914678	NO	-
3133	ZINC04150374	3497	0.5366355996962267	NO	-
3134	ZINC04194044	3531	0.5366064282365813	NO	-
3135	ZINC03782565	1563	0.536556966741288	NO	-
3136	ZINC03285400	1176	0.5364726908798155	NO	-
3137	ZINC01802113	311	0.5363881245288327	NO	-
3138	ZINC03873414	2481	0.5362992948730575	NO	-
3139	ZINC03863237	2310	0.536277866033315	NO	-
3140	ZINC03980058	3077	0.5362636106959248	NO	-
3141	ZINC01428513	172	0.5362448692989443	NO	-
3142	ZINC03889721	2546	0.5362306817273216	NO	-
3143	ZINC03970275	2946	0.5361275576366867	NO	-
3144	ZINC03629554	1444	0.5361138641703447	NO	-
3145	ZINC03972483	2998	0.536111477481045	NO	-
3146	ZINC03892029	2625	0.5361077707419959	NO	-
3147	ZINC03817244	1731	0.5359712708488649	NO	-
3148	ZINC03534436	1323	0.5359637114098769	NO	-
3149	ZINC03534437	1324	0.5359268581074281	NO	-
3150	ZINC04263392	3585	0.5358995817965598	NO	-
3151	ZINC03863908	2380	0.5358332887057434	NO	-
3152	ZINC03981977	3130	0.5358321859830883	NO	-
3153	ZINC03988611	3225	0.5358036344768703	NO	-
3154	ZINC02035728	448	0.5357850568883268	NO	-
3155	ZINC04619449	3830	0.5357644762924817	NO	-
3156	ZINC03539868	1334	0.5356871259019766	NO	-
3157	ZINC02315615	667	0.5356606360547788	NO	-
3158	ZINC04120686	3448	0.5356372866620409	NO	-
3159	ZINC02867844	1015	0.5354841276464901	NO	-
3160	ZINC03972482	2995	0.5354756978049654	NO	-
3161	ZINC03619748	1428	0.5354629319680185	NO	-
3162	ZINC02707736	954	0.5350532204972029	NO	-
3163	ZINC04185151	3519	0.5348941482698505	NO	-
3164	ZINC03797596	1636	0.5348837132110567	NO	-
3165	ZINC03979653	3070	0.5346872288336064	NO	-
3166	ZINC04633611	3854	0.5346016975211775	NO	-
3167	ZINC01999727	413	0.5345061662521384	NO	-
3168	ZINC03863848	2365	0.5342050931621501	NO	-
3169	ZINC03179577	1113	0.5340962203006872	NO	-
3170	ZINC03889270	2537	0.5340077858589191	NO	-
3171	ZINC03942644	2756	0.5339412256437125	NO	-
3172	ZINC03856398	1987	0.5339106762607406	NO	-
3173	ZINC03856399	1988	0.5338941448697626	NO	-
3174	ZINC03418072	1290	0.5338382747788984	NO	-
3175	ZINC03969688	2898	0.5338199664209464	NO	-
3176	ZINC03863909	2381	0.5337318675791345	NO	-
3177	ZINC03983030	3160	0.5337245841752184	NO	-
3178	ZINC03862185	2090	0.5336919351456664	NO	-
3179	ZINC03903990	2669	0.5336840416288293	NO	-
3180	ZINC02465178	800	0.5336809663576826	NO	-
3181	ZINC00950058	116	0.5336556517110329	NO	-
3182	ZINC00950059	117	0.5336368871857765	NO	-
3183	ZINC04341575	3665	0.5333363610043097	NO	-
3184	ZINC04066810	3407	0.533304503727506	NO	-
3185	ZINC03459475	1318	0.5332346271592148	NO	-
3186	ZINC03913182	2691	0.5331378338761866	NO	-
3187	ZINC03779242	1548	0.5330355973292442	NO	-
3188	ZINC03999486	3278	0.5329077288261813	NO	-
3189	ZINC03889668	2544	0.5328910947409619	NO	-
3190	ZINC03962082	2832	0.5328379287681207	NO	-
3191	ZINC03444381	1305	0.5327486199092291	NO	-
3192	ZINC03864024	2397	0.5327249435961258	NO	-
3193	ZINC02103852	462	0.532685914709066	NO	-
3194	ZINC02103856	463	0.5325829526097702	NO	-
3195	ZINC03559777	1347	0.5325232155594024	NO	-
3196	ZINC04084320	3410	0.5324916933091011	NO	-
3197	ZINC01106226	135	0.5323776548122704	NO	-
3198	ZINC03045021	1084	0.5323274540084362	NO	-
3199	ZINC00784471	72	0.5321712020455652	NO	-
3200	ZINC03872830	2468	0.5320983195701978	NO	-
3201	ZINC03459477	1319	0.5320881195578017	NO	-
3202	ZINC01690589	273	0.5320549196635627	NO	-
3203	ZINC03378275	1268	0.532053894036829	NO	-
3204	ZINC03857085	2002	0.5318907544698908	NO	-
3205	ZINC00947946	115	0.5317958420627104	NO	-
3206	ZINC02157499	562	0.5316690857838104	NO	-
3207	ZINC04046445	3387	0.5316631118720067	NO	-
3208	ZINC01653907	248	0.5315317312508729	NO	-
3209	ZINC02580936	853	0.5314854884615688	NO	-
3210	ZINC01820547	326	0.531193848362105	NO	-
3211	ZINC01549927	209	0.5311156795310416	NO	-
3212	ZINC04084402	3412	0.5310289727374492	NO	-
3213	ZINC02157501	563	0.5309015556057071	NO	-
3214	ZINC03848085	1803	0.5308616161613058	NO	-
3215	ZINC03181060	1114	0.530824443641491	NO	-
3216	ZINC03849425	1843	0.5308014560859937	NO	-
3217	ZINC03862638	2173	0.530728038174765	NO	-
3218	ZINC01860447	356	0.5307138529427649	NO	-
3219	ZINC03862639	2174	0.5307073303433028	NO	-
3220	ZINC02157497	561	0.5306657323782673	NO	-
3221	ZINC03260728	1161	0.5306552420076499	NO	-
3222	ZINC02449681	759	0.5306471391644372	NO	-
3223	ZINC01316756	166	0.5304485033240824	NO	-
3224	ZINC02511832	827	0.5304451257639046	NO	-
3225	ZINC03338983	1237	0.5303277505202191	NO	-
3226	ZINC03709359	1502	0.5302361832344838	NO	-
3227	ZINC01820528	325	0.5302120698460399	NO	-
3228	ZINC03969732	2906	0.530209555815901	NO	-
3229	ZINC04455728	3745	0.5301688771672473	NO	-
3230	ZINC03969731	2905	0.5301662753457581	NO	-
3231	ZINC03813956	1723	0.5300382465217705	NO	-
3232	ZINC03862945	2250	0.530004925881086	NO	-
3233	ZINC04036535	3376	0.5299596331460533	NO	-
3234	ZINC04345798	3668	0.5299124382172722	NO	-
3235	ZINC03990022	3238	0.5298896436992936	NO	-
3236	ZINC00941143	113	0.529870618976761	NO	-
3237	ZINC03681474	1489	0.5298343562390498	NO	-
3238	ZINC01257071	154	0.5297955358933052	NO	-
3239	ZINC02964653	1062	0.5297702802781327	NO	-
3240	ZINC03863042	2276	0.5296622081319138	NO	-
3241	ZINC03619402	1426	0.5295504876882159	NO	-
3242	ZINC03849426	1845	0.5292521691416263	NO	-
3243	ZINC04120717	3449	0.5292489129270879	NO	-
3244	ZINC02476152	806	0.5291905314879815	NO	-
3245	ZINC04169079	3507	0.5291790696763246	NO	-
3246	ZINC03902565	2665	0.5291785560555246	NO	-
3247	ZINC02449680	758	0.5290904954955302	NO	-
3248	ZINC03104899	1093	0.5288162286702528	NO	-
3249	ZINC03855391	1926	0.5287313193762421	NO	-
3250	ZINC03788680	1597	0.5286955542808738	NO	-
3251	ZINC04466623	3766	0.5286784811924836	NO	-
3252	ZINC03778974	1545	0.5286668717890908	NO	-
3253	ZINC03927121	2715	0.5286286113390087	NO	-
3254	ZINC03820399	1759	0.5286144997290495	NO	-
3255	ZINC03889359	2540	0.5286027677744332	NO	-
3256	ZINC02212454	603	0.5285962125901856	NO	-
3257	ZINC04340163	3661	0.528505022128246	NO	-
3258	ZINC02212453	602	0.5284923132493073	NO	-
3259	ZINC03977669	3063	0.5283573716574799	NO	-
3260	ZINC04403766	3721	0.5283091715720867	NO	-
3261	ZINC03858556	2021	0.5282829504101887	NO	-
3262	ZINC02119311	506	0.52820805069043	NO	-
3263	ZINC04117006	3442	0.5280933284512138	NO	-
3264	ZINC03970275	2943	0.5279599422172567	NO	-
3265	ZINC04123393	3458	0.52793179716816	NO	-
3266	ZINC02501042	818	0.5278142722817273	NO	-
3267	ZINC02627735	872	0.5278008027700312	NO	-
3268	ZINC03861963	2063	0.5277857602405582	NO	-
3269	ZINC03971730	2986	0.5277616316751844	NO	-
3270	ZINC02627734	871	0.5277556696103675	NO	-
3271	ZINC03858275	2015	0.5277530911786081	NO	-
3272	ZINC02844308	1006	0.5277387595966284	NO	-
3273	ZINC03571749	1354	0.5277203170147875	NO	-
3274	ZINC03854825	1913	0.5277032811993754	NO	-
3275	ZINC03862666	2178	0.5276995612686658	NO	-
3276	ZINC03862665	2177	0.5276974800940397	NO	-
3277	ZINC03873375	2477	0.5276155579169152	NO	-
3278	ZINC03858276	2016	0.5275479212172696	NO	-
3279	ZINC00352575	30	0.5275469616496236	NO	-
3280	ZINC03777737	1539	0.5275196473094467	NO	-
3281	ZINC03859391	2034	0.5274921800771725	NO	-
3282	ZINC04150374	3498	0.5274466993808483	NO	-
3283	ZINC04062768	3401	0.5274012965327048	NO	-
3284	ZINC03918363	2697	0.527340750034447	NO	-
3285	ZINC03854824	1912	0.5272574847594624	NO	-
3286	ZINC04223355	3555	0.5271425814547748	NO	-
3287	ZINC03942252	2750	0.5271071670568277	NO	-
3288	ZINC00985325	127	0.5270964384556114	NO	-
3289	ZINC03708646	1501	0.5269958868821407	NO	-
3290	ZINC03780853	1555	0.526990966507665	NO	-
3291	ZINC03853540	1885	0.5269341807620743	NO	-
3292	ZINC01594058	233	0.5268482072645434	NO	-
3293	ZINC01665803	256	0.5268005922640472	NO	-
3294	ZINC03889927	2549	0.526758257939173	NO	-
3295	ZINC01024526	129	0.5266795403189092	NO	-
3296	ZINC00985326	128	0.526567469142906	NO	-
3297	ZINC03894163	2646	0.5265343649787089	NO	-
3298	ZINC03999464	3277	0.5264314149899355	NO	-
3299	ZINC04136182	3486	0.5263302295846809	NO	-
3300	ZINC03966213	2842	0.5263009215870045	NO	-
3301	ZINC03631323	1448	0.5262703716461935	NO	-
3302	ZINC03927792	2723	0.5262587379670384	NO	-
3303	ZINC01286915	158	0.5262551929622404	NO	-
3304	ZINC00643150	54	0.5260706280243357	NO	-
3305	ZINC01818341	323	0.525947378486637	NO	-
3306	ZINC03620953	1432	0.5258888718829128	NO	-
3307	ZINC03873409	2480	0.5258322914207718	NO	-
3308	ZINC03776631	1528	0.5256775063666209	NO	-
3309	ZINC00527415	35	0.5256517601597803	NO	-
3310	ZINC01669896	261	0.5255572262404132	NO	-
3311	ZINC03290494	1183	0.5254861656146639	NO	-
3312	ZINC03290491	1182	0.5254528099191108	NO	-
3313	ZINC01845565	343	0.525414469587967	NO	-
3314	ZINC00460207	34	0.5253511644375363	NO	-
3315	ZINC02087738	453	0.5253502214526503	NO	-
3316	ZINC03604224	1389	0.5253183117946834	NO	-
3317	ZINC01542357	198	0.525248126764633	NO	-
3318	ZINC03981986	3131	0.525240032018428	NO	-
3319	ZINC01860457	357	0.5252364188261751	NO	-
3320	ZINC03620444	1431	0.5252060431986681	NO	-
3321	ZINC04340163	3662	0.5251632799026549	NO	-
3322	ZINC03419702	1291	0.5251367462041796	NO	-
3323	ZINC03224705	1147	0.525039609237165	NO	-
3324	ZINC03858555	2020	0.5249303407341467	NO	-
3325	ZINC03971035	2967	0.5249158589723002	NO	-
3326	ZINC04465144	3762	0.5249158589723002	NO	-
3327	ZINC01818342	324	0.5248536501657195	NO	-
3328	ZINC03680829	1486	0.5247842127483142	NO	-
3329	ZINC03338889	1233	0.52475669822999	NO	-
3330	ZINC03224704	1146	0.5247550475395303	NO	-
3331	ZINC03224703	1145	0.5247151970569635	NO	-
3332	ZINC00206224	21	0.524559094744674	NO	-
3333	ZINC03338890	1234	0.5244709487574667	NO	-
3334	ZINC03823451	1773	0.5243849539715048	NO	-
3335	ZINC01774071	302	0.5243548324548859	NO	-
3336	ZINC03970868	2966	0.5243521579838516	NO	-
3337	ZINC02465167	799	0.5243089381785588	NO	-
3338	ZINC03863699	2336	0.5242589722850953	NO	-
3339	ZINC03224702	1144	0.5242034654100773	NO	-
3340	ZINC03982724	3133	0.5241723489436176	NO	-
3341	ZINC03817182	1727	0.5241261228857892	NO	-
3342	ZINC00663270	55	0.524122758201346	NO	-
3343	ZINC03185277	1118	0.52404613172858	NO	-
3344	ZINC02631295	876	0.5240248357994699	NO	-
3345	ZINC03969003	2858	0.5239791105007252	NO	-
3346	ZINC03623843	1441	0.5238906877209606	NO	-
3347	ZINC01774069	301	0.5238581377537376	NO	-
3348	ZINC04043438	3386	0.5237537501433308	NO	-
3349	ZINC01132104	136	0.5236675140754873	NO	-
3350	ZINC03863024	2266	0.5235885333257336	NO	-
3351	ZINC01774073	303	0.5235616226562639	NO	-
3352	ZINC03856087	1947	0.5235326274529564	NO	-
3353	ZINC03969002	2857	0.5235207109806463	NO	-
3354	ZINC02500889	816	0.5234800864317153	NO	-
3355	ZINC03858980	2030	0.5234137499148364	NO	-
3356	ZINC03988613	3226	0.5231342063017733	NO	-
3357	ZINC03998913	3275	0.5231292782053696	NO	-
3358	ZINC03943347	2758	0.5231164722047514	NO	-
3359	ZINC04170087	3509	0.5231071272774639	NO	-
3360	ZINC03165950	1105	0.5230750795181558	NO	-
3361	ZINC01774067	300	0.5230305887315102	NO	-
3362	ZINC04394279	3718	0.5226927273805191	NO	-
3363	ZINC03820399	1760	0.5226847049144923	NO	-
3364	ZINC04143195	3491	0.5226133651363377	NO	-
3365	ZINC03817192	1730	0.522527910662089	NO	-
3366	ZINC01533803	185	0.5225107446070452	NO	-
3367	ZINC03966630	2845	0.5224591181393028	NO	-
3368	ZINC01301812	165	0.5223609958366613	NO	-
3369	ZINC03616810	1418	0.5222964043283169	NO	-
3370	ZINC03616807	1417	0.5222929969540379	NO	-
3371	ZINC03863648	2326	0.5220522850204604	NO	-
3372	ZINC03820635	1765	0.521983065462682	NO	-
3373	ZINC04265243	3587	0.5219368667552474	NO	-
3374	ZINC04618422	3819	0.5219152414368831	NO	-
3375	ZINC03868093	2443	0.5218766511461658	NO	-
3376	ZINC03711097	1511	0.5218071094001956	NO	-
3377	ZINC01533440	183	0.5217718599104478	NO	-
3378	ZINC02503080	824	0.5216059381918532	NO	-
3379	ZINC03987824	3206	0.5215257564200214	NO	-
3380	ZINC03265067	1166	0.5212695090070903	NO	-
3381	ZINC03613588	1404	0.5209133640630863	NO	-
3382	ZINC03820635	1766	0.5208624079634033	NO	-
3383	ZINC03820635	1767	0.5208624079634033	NO	-
3384	ZINC03265069	1168	0.5208075020385478	NO	-
3385	ZINC03265068	1167	0.5207689260602258	NO	-
3386	ZINC00845902	90	0.5207490049371931	NO	-
3387	ZINC03265070	1169	0.5207388826007256	NO	-
3388	ZINC00980128	126	0.5207079893698101	NO	-
3389	ZINC03873736	2500	0.5205594868999882	NO	-
3390	ZINC03864393	2432	0.5204311611935799	NO	-
3391	ZINC01736341	290	0.5203304985846489	NO	-
3392	ZINC02768600	990	0.5202529383401515	NO	-
3393	ZINC03863897	2378	0.5201871223841071	NO	-
3394	ZINC03862119	2085	0.5201586874061662	NO	-
3395	ZINC04535080	3785	0.5200552409319348	NO	-
3396	ZINC02339323	681	0.5200238123706621	NO	-
3397	ZINC04267561	3592	0.5199476984746275	NO	-
3398	ZINC03817244	1732	0.5198985286605335	NO	-
3399	ZINC03817244	1733	0.5198674890893434	NO	-
3400	ZINC03891067	2587	0.5197969851990322	NO	-
3401	ZINC01604641	235	0.5194390428133349	NO	-
3402	ZINC03942252	2751	0.5193736300361276	NO	-
3403	ZINC01886854	362	0.5192580484445751	NO	-
3404	ZINC03856016	1941	0.5192485335789137	NO	-
3405	ZINC03981974	3129	0.5191328568100875	NO	-
3406	ZINC00759019	71	0.5189880348560807	NO	-
3407	ZINC03986795	3188	0.5189393272364579	NO	-
3408	ZINC03853915	1898	0.5189161571564429	NO	-
3409	ZINC03613584	1403	0.5187669017247318	NO	-
3410	ZINC03775019	1519	0.5186351040174466	NO	-
3411	ZINC04620055	3832	0.5186013461999729	NO	-
3412	ZINC03855391	1927	0.5185255628669557	NO	-
3413	ZINC03891066	2586	0.5185040221970778	NO	-
3414	ZINC03853914	1897	0.518494513185897	NO	-
3415	ZINC01532936	182	0.5184771699353733	NO	-
3416	ZINC03788677	1596	0.5184604538485647	NO	-
3417	ZINC02548626	847	0.5184249682777177	NO	-
3418	ZINC04139194	3487	0.5183742422522477	NO	-
3419	ZINC03615400	1410	0.5182811143930877	NO	-
3420	ZINC02239868	629	0.518269675042906	NO	-
3421	ZINC00643147	53	0.5182590949105779	NO	-
3422	ZINC04085118	3414	0.5182504611896985	NO	-
3423	ZINC03804938	1683	0.5181104135764228	NO	-
3424	ZINC04268223	3598	0.5179639556471791	NO	-
3425	ZINC01544718	200	0.5178712191110818	NO	-
3426	ZINC03778885	1544	0.5175796594841681	NO	-
3427	ZINC03849637	1870	0.5173715281893516	NO	-
3428	ZINC02633369	880	0.5172928800801201	NO	-
3429	ZINC03982911	3149	0.5172701197003202	NO	-
3430	ZINC02748671	972	0.5170649746286302	NO	-
3431	ZINC04117111	3443	0.5168813366269471	NO	-
3432	ZINC01553719	220	0.5167488098050558	NO	-
3433	ZINC03636205	1467	0.5166886250914565	NO	-
3434	ZINC02119128	500	0.5165416821705874	NO	-
3435	ZINC04494002	3778	0.5164403967857836	NO	-
3436	ZINC04265494	3588	0.5162769397218032	NO	-
3437	ZINC02431725	741	0.5160741641427002	NO	-
3438	ZINC04627297	3839	0.5160233996472693	NO	-
3439	ZINC03788288	1589	0.5160208865380971	NO	-
3440	ZINC03980059	3078	0.516010734273739	NO	-
3441	ZINC02792973	994	0.5159547791895349	NO	-
3442	ZINC03890188	2555	0.5158976723034172	NO	-
3443	ZINC03859841	2039	0.5158906554855195	NO	-
3444	ZINC03782826	1564	0.5156815783547328	NO	-
3445	ZINC02119129	501	0.51567902254313	NO	-
3446	ZINC02119126	499	0.5156654211641791	NO	-
3447	ZINC03616819	1422	0.515643742837283	NO	-
3448	ZINC04058131	3396	0.5156343671188248	NO	-
3449	ZINC03616817	1421	0.5156053458053643	NO	-
3450	ZINC04171493	3510	0.5156024865774815	NO	-
3451	ZINC04058130	3395	0.5155927444441731	NO	-
3452	ZINC03853540	1886	0.515337872231763	NO	-
3453	ZINC04333507	3645	0.5153004693619498	NO	-
3454	ZINC03980661	3098	0.5152881074935651	NO	-
3455	ZINC03873657	2490	0.515192163082145	NO	-
3456	ZINC04019479	3354	0.5151576160798078	NO	-
3457	ZINC04423254	3731	0.5151511064997922	NO	-
3458	ZINC02711895	960	0.5151435310864985	NO	-
3459	ZINC03856329	1964	0.5151062075362491	NO	-
3460	ZINC03632318	1451	0.5149907564450183	NO	-
3461	ZINC02103847	461	0.5149607707350682	NO	-
3462	ZINC04085281	3415	0.5149432852960445	NO	-
3463	ZINC03943347	2759	0.5149120069728657	NO	-
3464	ZINC03817182	1728	0.5148309897514753	NO	-
3465	ZINC03817182	1729	0.5148066372815204	NO	-
3466	ZINC02596798	860	0.514614088859284	NO	-
3467	ZINC03980813	3115	0.5146095147973135	NO	-
3468	ZINC03631627	1449	0.5145927081145719	NO	-
3469	ZINC03194209	1121	0.5145064378427152	NO	-
3470	ZINC03988747	3228	0.514374648431002	NO	-
3471	ZINC04594826	3798	0.5143175114737656	NO	-
3472	ZINC03587051	1377	0.5143171886499086	NO	-
3473	ZINC03848992	1832	0.5141420002014069	NO	-
3474	ZINC01533797	184	0.5141368112306842	NO	-
3475	ZINC03643767	1473	0.5140767095543344	NO	-
3476	ZINC03862679	2191	0.5139767433264861	NO	-
3477	ZINC04594854	3801	0.5139491809401149	NO	-
3478	ZINC03980059	3079	0.5139285850038736	NO	-
3479	ZINC03862680	2192	0.5139206606637391	NO	-
3480	ZINC03776791	1531	0.5138448218288734	NO	-
3481	ZINC03345330	1246	0.513663726133459	NO	-
3482	ZINC03936914	2732	0.5136315496252211	NO	-
3483	ZINC04058541	3398	0.5135528767819199	NO	-
3484	ZINC03823043	1770	0.5135349809730502	NO	-
3485	ZINC01841829	341	0.5135246583234774	NO	-
3486	ZINC01645934	245	0.5134736293588287	NO	-
3487	ZINC01814966	317	0.5134385937143003	NO	-
3488	ZINC03709617	1510	0.5133378598581123	NO	-
3489	ZINC04132792	3478	0.5133024715949183	NO	-
3490	ZINC03709616	1509	0.5133021839009007	NO	-
3491	ZINC02773872	991	0.5132606676502945	NO	-
3492	ZINC04093415	3427	0.5131260608706708	NO	-
3493	ZINC00803886	73	0.5130136959516426	NO	-
3494	ZINC04000030	3281	0.5129471298998288	NO	-
3495	ZINC01812006	316	0.5128428541517505	NO	-
3496	ZINC03853908	1892	0.5128313584119732	NO	-
3497	ZINC03634351	1458	0.5128221177618806	NO	-
3498	ZINC02890595	1030	0.5127147451841825	NO	-
3499	ZINC03709612	1507	0.5126097879654834	NO	-
3500	ZINC03709613	1508	0.5125866139692487	NO	-
3501	ZINC03565586	1348	0.512574549321906	NO	-
3502	ZINC03854826	1914	0.5125105391331126	NO	-
3503	ZINC03823045	1771	0.5124758852409479	NO	-
3504	ZINC03784106	1573	0.5123159733900772	NO	-
3505	ZINC04001423	3324	0.5122570964676001	NO	-
3506	ZINC00941923	114	0.5122201017146227	NO	-
3507	ZINC03540047	1340	0.5121606988068761	NO	-
3508	ZINC04149324	3495	0.5120044025378513	NO	-
3509	ZINC02386071	702	0.5119084531121777	NO	-
3510	ZINC03986859	3189	0.5118089295584538	NO	-
3511	ZINC04366902	3686	0.5117642831221028	NO	-
3512	ZINC00706771	59	0.5117040889267215	NO	-
3513	ZINC02386633	703	0.5116356231394441	NO	-
3514	ZINC04356376	3680	0.5116112037438992	NO	-
3515	ZINC03194215	1122	0.5115815259684517	NO	-
3516	ZINC02202197	592	0.511563266981712	NO	-
3517	ZINC03977085	3039	0.5115241127769489	NO	-
3518	ZINC04211259	3534	0.5114940966015302	NO	-
3519	ZINC02023681	444	0.5113508176982304	NO	-
3520	ZINC03614853	1408	0.5113400420324796	NO	-
3521	ZINC02912361	1043	0.511177340193512	NO	-
3522	ZINC03862970	2252	0.5111003643751447	NO	-
3523	ZINC03969730	2904	0.5110796841454525	NO	-
3524	ZINC02488395	807	0.511063348284462	NO	-
3525	ZINC03889637	2543	0.5109404482986126	NO	-
3526	ZINC02241740	632	0.5109374217475441	NO	-
3527	ZINC03790429	1606	0.510851961914507	NO	-
3528	ZINC02488397	808	0.5107859766602184	NO	-
3529	ZINC01035661	131	0.5107525340376702	NO	-
3530	ZINC03863913	2385	0.510636625268361	NO	-
3531	ZINC03818764	1743	0.5106125040559512	NO	-
3532	ZINC04001438	3330	0.5106108162414164	NO	-
3533	ZINC04278789	3606	0.5104801094774798	NO	-
3534	ZINC03969729	2903	0.5104404126033594	NO	-
3535	ZINC03890712	2575	0.510273972119851	NO	-
3536	ZINC03979152	3066	0.5101192481139797	NO	-
3537	ZINC04632031	3852	0.5100859895985039	NO	-
3538	ZINC03863280	2311	0.5100439628351688	NO	-
3539	ZINC04134825	3480	0.5097086389724875	NO	-
3540	ZINC03814201	97	0.5095293425045546	YES	16
3541	ZINC03823049	1772	0.5094782047820978	NO	-
3542	ZINC02205350	596	0.5094292150833892	NO	-
3543	ZINC01266148	155	0.5091619349865448	NO	-
3544	ZINC03217476	1143	0.5091386452047673	NO	-
3545	ZINC03548814	1343	0.5090765893342504	NO	-
3546	ZINC03862673	2185	0.508947858952134	NO	-
3547	ZINC02020052	435	0.5089302314269271	NO	-
3548	ZINC00109055	15	0.508926772355144	NO	-
3549	ZINC04362993	3684	0.5089195911081105	NO	-
3550	ZINC03412927	1278	0.5089055034216	NO	-
3551	ZINC03862674	2186	0.5088959484546434	NO	-
3552	ZINC02025522	446	0.5088252531943805	NO	-
3553	ZINC04121036	3451	0.5086715261476373	NO	-
3554	ZINC03862672	2184	0.5085768942713865	NO	-
3555	ZINC02628448	873	0.5085576369543757	NO	-
3556	ZINC03951676	2771	0.5084811489676311	NO	-
3557	ZINC03863896	2377	0.5083611598538835	NO	-
3558	ZINC03002661	1074	0.5083382511821214	NO	-
3559	ZINC04139300	3488	0.5082109886886494	NO	-
3560	ZINC03616279	1411	0.5081939702338312	NO	-
3561	ZINC03896341	2650	0.508147590984888	NO	-
3562	ZINC02250716	635	0.5080338754256188	NO	-
3563	ZINC03862969	2251	0.5079145068830395	NO	-
3564	ZINC03994808	3257	0.5078720192829086	NO	-
3565	ZINC02380975	699	0.5077921013435855	NO	-
3566	ZINC04216669	3547	0.5075384995046242	NO	-
3567	ZINC03985371	3173	0.5073328843939205	NO	-
3568	ZINC03862671	2183	0.5073119120070019	NO	-
3569	ZINC00663670	58	0.5073063299908653	NO	-
3570	ZINC03987768	3200	0.5072883577094145	NO	-
3571	ZINC01536786	188	0.5072144913823421	NO	-
3572	ZINC03969727	2901	0.5068445118710497	NO	-
3573	ZINC03118548	1099	0.5067832129322847	NO	-
3574	ZINC03862464	2140	0.5067628085042875	NO	-
3575	ZINC03709606	1506	0.506729722499593	NO	-
3576	ZINC02501172	820	0.5066798256396441	NO	-
3577	ZINC01604644	236	0.5065643636341357	NO	-
3578	ZINC03969728	2902	0.5065476966336019	NO	-
3579	ZINC03862581	2150	0.5064752112483536	NO	-
3580	ZINC04605373	3812	0.5064302022368393	NO	-
3581	ZINC03863708	2338	0.506404545166888	NO	-
3582	ZINC02328305	673	0.5062080432374649	NO	-
3583	ZINC01625569	239	0.5057172261298472	NO	-
3584	ZINC04001069	3298	0.5056726791114972	NO	-
3585	ZINC01768313	296	0.5056239609772446	NO	-
3586	ZINC02500873	815	0.5056195487410402	NO	-
3587	ZINC03848992	1833	0.5055520364376528	NO	-
3588	ZINC03862944	2249	0.5055362196968154	NO	-
3589	ZINC04417846	3727	0.5055113315486394	NO	-
3590	ZINC03788288	1590	0.5054151527218669	NO	-
3591	ZINC03849637	1871	0.5053877813269354	NO	-
3592	ZINC03891740	2623	0.5053055357267555	NO	-
3593	ZINC03123333	1101	0.5050912180713429	NO	-
3594	ZINC01840886	339	0.5050514827583908	NO	-
3595	ZINC01840887	340	0.5049728631109759	NO	-
3596	ZINC03926814	2710	0.5049665799983394	NO	-
3597	ZINC02407084	716	0.5049480564722088	NO	-
3598	ZINC03862943	2248	0.5048771438023854	NO	-
3599	ZINC03466459	1320	0.5048208311940082	NO	-
3600	ZINC03215334	1140	0.5047657147180353	NO	-
3601	ZINC03862676	2188	0.5047398076395045	NO	-
3602	ZINC03862675	2187	0.5046874379444671	NO	-
3603	ZINC04564897	3790	0.5046284772836575	NO	-
3604	ZINC03181489	1115	0.5045107512812514	NO	-
3605	ZINC02711939	961	0.5043737143782219	NO	-
3606	ZINC04122276	3456	0.5043223529306189	NO	-
3607	ZINC03293099	1195	0.5042766344678811	NO	-
3608	ZINC01542839	199	0.5042508543266837	NO	-
3609	ZINC03293097	1193	0.5042476516567608	NO	-
3610	ZINC03986743	3185	0.5039572977778773	NO	-
3611	ZINC03188352	1120	0.5039245080523086	NO	-
3612	ZINC01547615	205	0.5038507139344726	NO	-
3613	ZINC03790990	1609	0.5038351024136936	NO	-
3614	ZINC03784374	1577	0.5036133865899848	NO	-
3615	ZINC01817503	319	0.5033726969936079	NO	-
3616	ZINC01817506	321	0.5033535327009315	NO	-
3617	ZINC00969238	122	0.5032889384896984	NO	-
3618	ZINC03127284	1102	0.5032839504482648	NO	-
3619	ZINC04627827	3843	0.5032826557034586	NO	-
3620	ZINC04001432	3327	0.5032794424044316	NO	-
3621	ZINC01817505	320	0.5032648984034396	NO	-
3622	ZINC03962305	2836	0.5032262288695342	NO	-
3623	ZINC03862941	2246	0.5030681845315051	NO	-
3624	ZINC03903468	2666	0.5028447697882525	NO	-
3625	ZINC04000980	3288	0.5028108682766117	NO	-
3626	ZINC03862677	2189	0.5027461573058921	NO	-
3627	ZINC00978705	125	0.5027414996342959	NO	-
3628	ZINC03862678	2190	0.5027306383749371	NO	-
3629	ZINC03035119	1080	0.5026301833665195	NO	-
3630	ZINC03858103	2007	0.5026034652248432	NO	-
3631	ZINC02781084	992	0.5025688998890775	NO	-
3632	ZINC02460361	796	0.5024845106534922	NO	-
3633	ZINC03166915	1106	0.5024720851108507	NO	-
3634	ZINC03339479	1238	0.5023982859324199	NO	-
3635	ZINC03339481	1239	0.502391003755931	NO	-
3636	ZINC04132792	3479	0.5023746503406945	NO	-
3637	ZINC03863911	2383	0.5022888963095798	NO	-
3638	ZINC02627723	870	0.5021898330744605	NO	-
3639	ZINC03040047	1082	0.5021776575579051	NO	-
3640	ZINC03863877	2375	0.5020860923887438	NO	-
3641	ZINC03863916	2387	0.5020255323242037	NO	-
3642	ZINC03863749	2345	0.5018959340526539	NO	-
3643	ZINC01913155	389	0.5018333918554538	NO	-
3644	ZINC01802727	312	0.5016447517381785	NO	-
3645	ZINC03226287	1149	0.5015403871297192	NO	-
3646	ZINC03254726	1159	0.5013836879335591	NO	-
3647	ZINC03357659	1258	0.5013550147141216	NO	-
3648	ZINC03863748	2344	0.5013073756509024	NO	-
3649	ZINC04367486	3689	0.5008898491807139	NO	-
3650	ZINC03982928	3152	0.5008695324264189	NO	-
3651	ZINC00126363	16	0.5008285724981969	NO	-
3652	ZINC02472091	804	0.5008073737653068	NO	-
3653	ZINC04355103	3679	0.5006121185677532	NO	-
3654	ZINC01696571	279	0.5005781814246261	NO	-
3655	ZINC00717105	60	0.5005522946820165	NO	-
3656	ZINC03862800	2212	0.5004947937088158	NO	-
3657	ZINC03683922	1492	0.5004889071092532	NO	-
3658	ZINC03977392	3055	0.5004820349763661	NO	-
3659	ZINC03282813	1173	0.5001653104918932	NO	-
3660	ZINC04392812	3712	0.5000909048111569	NO	-
3661	ZINC03863912	2384	0.500033415534901	NO	-
3662	ZINC01286879	157	0.4999942224582761	NO	-
3663	ZINC03767061	1516	0.4999653054279935	NO	-
3664	ZINC02468147	803	0.49980556533501025	NO	-
3665	ZINC03540041	1339	0.4996174847810204	NO	-
3666	ZINC04212058	3536	0.49958999217760264	NO	-
3667	ZINC01536936	190	0.49956591070646233	NO	-
3668	ZINC03951681	2773	0.49954741483430815	NO	-
3669	ZINC03927129	2718	0.49944001407891814	NO	-
3670	ZINC03644955	1474	0.4993861440255457	NO	-
3671	ZINC02889257	1029	0.49900924071672476	NO	-
3672	ZINC01871606	359	0.4989500022027166	NO	-
3673	ZINC03862504	2145	0.4989463871215988	NO	-
3674	ZINC00950133	121	0.49882543109557403	NO	-
3675	ZINC01811764	315	0.49867683254387274	NO	-
3676	ZINC03801920	1666	0.4985651182226734	NO	-
3677	ZINC02246309	633	0.49851268892640976	NO	-
3678	ZINC03970288	2947	0.49848614115618906	NO	-
3679	ZINC03856403	1989	0.4984758198296316	NO	-
3680	ZINC04003685	3342	0.4984116959454304	NO	-
3681	ZINC02459568	793	0.4983883084457484	NO	-
3682	ZINC04413656	3725	0.49828794309767316	NO	-
3683	ZINC03777454	1534	0.49822466821372097	NO	-
3684	ZINC03863910	2382	0.4980098991754067	NO	-
3685	ZINC03862098	2082	0.4979525091768933	NO	-
3686	ZINC03798325	1638	0.4976452139930007	NO	-
3687	ZINC03969315	2883	0.49739130914415475	NO	-
3688	ZINC01720652	285	0.49725574271505535	NO	-
3689	ZINC03941328	2748	0.4970827152985123	NO	-
3690	ZINC04305641	3626	0.4969635720763775	NO	-
3691	ZINC03812730	1718	0.49686874335353964	NO	-
3692	ZINC03767129	1517	0.49684654433544656	NO	-
3693	ZINC03973559	3009	0.49673556412867403	NO	-
3694	ZINC04093415	3428	0.4964678883274694	NO	-
3695	ZINC02421154	727	0.49632158552554806	NO	-
3696	ZINC03784374	1578	0.4962266587625939	NO	-
3697	ZINC03862670	2182	0.49600663004060325	NO	-
3698	ZINC03862669	2181	0.49599630619641843	NO	-
3699	ZINC04594869	3804	0.4958265070780354	NO	-
3700	ZINC04130381	3469	0.4957583717008588	NO	-
3701	ZINC04458886	3749	0.49557945476170506	NO	-
3702	ZINC04034427	3375	0.49556899754717626	NO	-
3703	ZINC03647963	1475	0.49534514842013777	NO	-
3704	ZINC02501036	817	0.49531293388857967	NO	-
3705	ZINC03855250	1916	0.49529461366226407	NO	-
3706	ZINC04134825	3481	0.49507999564127597	NO	-
3707	ZINC04149324	3496	0.4950791494756689	NO	-
3708	ZINC03825292	1779	0.4948436626799465	NO	-
3709	ZINC03804941	1684	0.4945703389998323	NO	-
3710	ZINC03414787	1283	0.4943891837109048	NO	-
3711	ZINC02380058	698	0.494344159680519	NO	-
3712	ZINC03862938	2244	0.4942554168506175	NO	-
3713	ZINC03777457	1535	0.4941728166767134	NO	-
3714	ZINC02623486	866	0.49409785018415214	NO	-
3715	ZINC03767060	1515	0.49403796108686865	NO	-
3716	ZINC01316870	167	0.49397231016209836	NO	-
3717	ZINC01316871	168	0.4937599342008325	NO	-
3718	ZINC02623487	867	0.49349434702198086	NO	-
3719	ZINC04488483	3775	0.4933865334638726	NO	-
3720	ZINC03846608	1796	0.49270309516483896	NO	-
3721	ZINC02438438	751	0.49264630821263755	NO	-
3722	ZINC02405635	714	0.4926056053467033	NO	-
3723	ZINC03209295	1136	0.49247269635669266	NO	-
3724	ZINC03825293	1781	0.49245250911532723	NO	-
3725	ZINC03970288	2950	0.492356053706248	NO	-
3726	ZINC02501156	819	0.49231040806934045	NO	-
3727	ZINC03991395	3244	0.4922700177292599	NO	-
3728	ZINC03975572	3026	0.4922645023464882	NO	-
3729	ZINC03991396	3245	0.4922258943509882	NO	-
3730	ZINC01930776	390	0.4920820913923608	NO	-
3731	ZINC01558432	224	0.4919581827969448	NO	-
3732	ZINC00821037	84	0.49177938780100794	NO	-
3733	ZINC03853916	1899	0.4916022599524102	NO	-
3734	ZINC03970288	2949	0.4915979053419094	NO	-
3735	ZINC03853917	1900	0.4915701918333725	NO	-
3736	ZINC03215455	1141	0.49153574738380357	NO	-
3737	ZINC04605537	3814	0.4914517691065627	NO	-
3738	ZINC03862974	2254	0.4914502185550555	NO	-
3739	ZINC01899878	377	0.491351682112659	NO	-
3740	ZINC04132249	3475	0.4911975815481901	NO	-
3741	ZINC01837315	337	0.4911701882774121	NO	-
3742	ZINC02905023	1035	0.49113945104695605	NO	-
3743	ZINC04275270	3603	0.4908244209543177	NO	-
3744	ZINC01837316	338	0.49066344863945516	NO	-
3745	ZINC04453666	3742	0.4905099721612763	NO	-
3746	ZINC03856411	1991	0.49048654657701896	NO	-
3747	ZINC04425532	3732	0.48977794345141634	NO	-
3748	ZINC03862973	2253	0.48969022069431983	NO	-
3749	ZINC04132258	3477	0.48918745072558717	NO	-
3750	ZINC03775055	1520	0.4889203010050406	NO	-
3751	ZINC00814646	82	0.48888542677773306	NO	-
3752	ZINC03328132	1213	0.48885729471538913	NO	-
3753	ZINC03942558	2752	0.48820367314896	NO	-
3754	ZINC04267854	3595	0.48819411079984165	NO	-
3755	ZINC03788674	1595	0.4881824434231032	NO	-
3756	ZINC04118098	3445	0.48764163512417963	NO	-
3757	ZINC03863578	2321	0.4875683734824751	NO	-
3758	ZINC04619446	3829	0.48726740016213504	NO	-
3759	ZINC03856081	1944	0.48658681862476544	NO	-
3760	ZINC01972929	406	0.48599698270109276	NO	-
3761	ZINC03927123	2716	0.4859866479733859	NO	-
3762	ZINC03962115	2834	0.4859278427294638	NO	-
3763	ZINC04215639	3544	0.48592578378771434	NO	-
3764	ZINC04018672	3353	0.4857017609844494	NO	-
3765	ZINC03186442	1119	0.4854648985844682	NO	-
3766	ZINC00754448	64	0.48489582405808684	NO	-
3767	ZINC03816710	1724	0.4847787360389268	NO	-
3768	ZINC02863630	1014	0.48426711876698897	NO	-
3769	ZINC02583978	857	0.4838799765749427	NO	-
3770	ZINC04627343	3840	0.4838772421201177	NO	-
3771	ZINC01691667	275	0.4833875785829097	NO	-
3772	ZINC01625575	240	0.4831675590359177	NO	-
3773	ZINC04230877	3568	0.48308952684105405	NO	-
3774	ZINC03803333	1670	0.48278479982074085	NO	-
3775	ZINC03862701	2195	0.48269347692120684	NO	-
3776	ZINC03825292	1780	0.48224713265043895	NO	-
3777	ZINC03926528	2707	0.4820962960324755	NO	-
3778	ZINC03799518	1646	0.4817198736085093	NO	-
3779	ZINC02465560	802	0.48133307475580095	NO	-
3780	ZINC04628606	3849	0.48114850466254905	NO	-
3781	ZINC01238143	150	0.4810272918193202	NO	-
3782	ZINC03423467	1294	0.4810257007588854	NO	-
3783	ZINC03423470	1295	0.4810051199998833	NO	-
3784	ZINC04266092	3590	0.4809371930976976	NO	-
3785	ZINC03873735	2499	0.48087125768988426	NO	-
3786	ZINC02395333	707	0.4807669208870673	NO	-
3787	ZINC02151694	555	0.480343107082557	NO	-
3788	ZINC03777457	1536	0.48030383471288457	NO	-
3789	ZINC01238143	149	0.48021523412330136	NO	-
3790	ZINC03942558	2753	0.48019035579363006	NO	-
3791	ZINC04472877	3773	0.48009481897571255	NO	-
3792	ZINC02151693	554	0.47992343533032333	NO	-
3793	ZINC02459556	792	0.47985649786993795	NO	-
3794	ZINC03970288	2948	0.4797940994295561	NO	-
3795	ZINC02271176	646	0.47962814081155786	NO	-
3796	ZINC03820407	1761	0.479453460942896	NO	-
3797	ZINC03825293	1782	0.47925917454898526	NO	-
3798	ZINC03855250	1917	0.478962483807969	NO	-
3799	ZINC04366919	3687	0.47866203176658967	NO	-
3800	ZINC02350990	686	0.47865188968663946	NO	-
3801	ZINC03630770	1447	0.47863564064259834	NO	-
3802	ZINC03863850	2366	0.4785395455108991	NO	-
3803	ZINC03862374	2117	0.4785085009863495	NO	-
3804	ZINC01930791	393	0.4784924946588048	NO	-
3805	ZINC03401460	1273	0.47835125729467	NO	-
3806	ZINC03566831	1351	0.47785444944745775	NO	-
3807	ZINC03566828	1350	0.47784988812819	NO	-
3808	ZINC03856341	1968	0.47765880348194556	NO	-
3809	ZINC03862390	2132	0.4775529386394649	NO	-
3810	ZINC03862387	2129	0.4775275606678131	NO	-
3811	ZINC03862942	2247	0.477394641470766	NO	-
3812	ZINC03328326	1214	0.4771991731722521	NO	-
3813	ZINC03328328	1215	0.4771607864564761	NO	-
3814	ZINC03862389	2131	0.4771309263528187	NO	-
3815	ZINC03862388	2130	0.47712348259517845	NO	-
3816	ZINC03862752	2204	0.47705612102853684	NO	-
3817	ZINC03862751	2203	0.47703693734578	NO	-
3818	ZINC03338864	1231	0.4769741169741134	NO	-
3819	ZINC03338865	1232	0.4769421469536055	NO	-
3820	ZINC03969724	2899	0.4766545946984469	NO	-
3821	ZINC03999684	3279	0.4765838115024698	NO	-
3822	ZINC03784110	1574	0.4763531335542795	NO	-
3823	ZINC03854821	1909	0.476271783850129	NO	-
3824	ZINC03862755	2205	0.4762373568662284	NO	-
3825	ZINC03491578	1322	0.47592591553860897	NO	-
3826	ZINC03854820	1908	0.47557139314637237	NO	-
3827	ZINC02275877	650	0.47491506268026995	NO	-
3828	ZINC03643450	1472	0.474776074078067	NO	-
3829	ZINC01035472	130	0.4747077091106397	NO	-
3830	ZINC02684079	931	0.47468271814076957	NO	-
3831	ZINC04150645	3499	0.4746031425783995	NO	-
3832	ZINC03862749	2201	0.4745064804988602	NO	-
3833	ZINC02338439	680	0.4744955317720065	NO	-
3834	ZINC03292418	1190	0.47445994284987497	NO	-
3835	ZINC03862750	2202	0.4743292675336549	NO	-
3836	ZINC03858261	2014	0.47380059539465713	NO	-
3837	ZINC03814207	5	0.47376982420021274	YES	1
3838	ZINC03898255	2655	0.47373356904282166	NO	-
3839	ZINC02833473	1003	0.47361757530649057	NO	-
3840	ZINC03292402	1189	0.47334659871345725	NO	-
3841	ZINC03799518	1647	0.47296117331808	NO	-
3842	ZINC01535407	187	0.4720232097816146	NO	-
3843	ZINC02199115	590	0.4718359854446895	NO	-
3844	ZINC00891628	96	0.4717813595969794	NO	-
3845	ZINC03862583	2151	0.47160443653617967	NO	-
3846	ZINC03853912	1895	0.4715546696012991	NO	-
3847	ZINC01540962	195	0.47150279908017173	NO	-
3848	ZINC03862748	2200	0.47148408186625174	NO	-
3849	ZINC03853913	1896	0.4714670855051579	NO	-
3850	ZINC03862747	2199	0.4714595669970674	NO	-
3851	ZINC03862584	2152	0.4713237052397099	NO	-
3852	ZINC00422080	32	0.4710183881845031	NO	-
3853	ZINC03820407	1763	0.47072004906887754	NO	-
3854	ZINC02465550	801	0.47068965652858363	NO	-
3855	ZINC03854819	1907	0.47035258237278577	NO	-
3856	ZINC03820407	1762	0.4697976366219318	NO	-
3857	ZINC03854818	1906	0.4696169265976388	NO	-
3858	ZINC03862586	2154	0.46846267196870156	NO	-
3859	ZINC01889325	365	0.46843069922977454	NO	-
3860	ZINC03854817	1905	0.4684224358739306	NO	-
3861	ZINC00754584	65	0.4682971431613096	NO	-
3862	ZINC02439908	754	0.46826376407484444	NO	-
3863	ZINC04186158	3520	0.46819552190114666	NO	-
3864	ZINC03856523	1997	0.46787132379985047	NO	-
3865	ZINC03862017	2068	0.46752768366635816	NO	-
3866	ZINC03854816	1904	0.46734719503120015	NO	-
3867	ZINC03862585	2153	0.4673255326008893	NO	-
3868	ZINC02635079	888	0.46682939560211734	NO	-
3869	ZINC02635078	887	0.4668193269481857	NO	-
3870	ZINC03814205	6	0.4666483021079172	YES	1
3871	ZINC04228446	3562	0.46660770930220563	NO	-
3872	ZINC03891000	2583	0.4664462311406222	NO	-
3873	ZINC03856342	1969	0.46636628757208404	NO	-
3874	ZINC03853910	1894	0.46503523328256274	NO	-
3875	ZINC03853909	1893	0.46479734975265025	NO	-
3876	ZINC04228450	3563	0.46458781697356066	NO	-
3877	ZINC03927119	2714	0.46445959192409625	NO	-
3878	ZINC01888407	364	0.46372002464363815	NO	-
3879	ZINC01845789	344	0.46337801208734214	NO	-
3880	ZINC03854734	1903	0.4633214975635104	NO	-
3881	ZINC03848068	1800	0.46321624782738313	NO	-
3882	ZINC03848066	1798	0.46321101306131107	NO	-
3883	ZINC02642856	898	0.46303154322379153	NO	-
3884	ZINC03997311	3271	0.4626815063092583	NO	-
3885	ZINC01930827	397	0.4625845373231361	NO	-
3886	ZINC04086907	3418	0.46240266818928677	NO	-
3887	ZINC03342973	1242	0.46200291869371457	NO	-
3888	ZINC03854822	1910	0.46195312137588795	NO	-
3889	ZINC03854823	1911	0.4619147629522309	NO	-
3890	ZINC03863914	2386	0.46191244055290764	NO	-
3891	ZINC03607127	1393	0.4614865544191984	NO	-
3892	ZINC00950127	120	0.46118215264811047	NO	-
3893	ZINC04372177	3696	0.4609711426911015	NO	-
3894	ZINC04122271	3455	0.46058049027653303	NO	-
3895	ZINC03820407	1764	0.46023080134782934	NO	-
3896	ZINC04301423	3610	0.4595734127138798	NO	-
3897	ZINC01930821	395	0.45932242040078913	NO	-
3898	ZINC01930822	396	0.4593024996135484	NO	-
3899	ZINC03937038	2736	0.45874882201371653	NO	-
3900	ZINC00148197	19	0.458330488715706	NO	-
3901	ZINC04228775	3564	0.45784603125935713	NO	-
3902	ZINC03862840	2231	0.45601678731785755	NO	-
3903	ZINC01930790	392	0.4557261731071429	NO	-
3904	ZINC01930789	391	0.455707990879363	NO	-
3905	ZINC04114696	3430	0.45530729874019793	NO	-
3906	ZINC01930820	394	0.4545583717515697	NO	-
3907	ZINC02271497	647	0.45431081251093675	NO	-
3908	ZINC04217400	3553	0.4541906576066362	NO	-
3909	ZINC04114696	3431	0.45346721918987776	NO	-
3910	ZINC03634270	1457	0.45281706127102844	NO	-
3911	ZINC04488586	3776	0.451726306427488	NO	-
3912	ZINC03856429	1996	0.4516349861212672	NO	-
3913	ZINC03440575	1304	0.45125695675881017	NO	-
3914	ZINC02678704	928	0.45087558473092326	NO	-
3915	ZINC03237472	1155	0.4491957343016905	NO	-
3916	ZINC03540057	1341	0.44897771305632217	NO	-
3917	ZINC03437296	1298	0.4488806111452704	NO	-
3918	ZINC00144359	18	0.4487070839886112	NO	-
3919	ZINC02677482	926	0.44787980247127696	NO	-
3920	ZINC03856170	1950	0.4474165622413832	NO	-
3921	ZINC02678702	927	0.44716678083694783	NO	-
3922	ZINC03848068	1801	0.4464447195823486	NO	-
3923	ZINC03848066	1799	0.4464432634028554	NO	-
3924	ZINC02905151	1036	0.4434568019227406	NO	-
3925	ZINC04211597	3535	0.44280815092424314	NO	-
3926	ZINC03814203	21	0.44232967849926064	YES	6
3927	ZINC02246781	634	0.4417029126212831	NO	-
3928	ZINC03785663	1581	0.44125003815392305	NO	-
3929	ZINC03861811	2046	0.4412296968655505	NO	-
3930	ZINC01717164	2	0.4407374243733446	YES	1
3931	ZINC03858731	2025	0.4397221438190458	NO	-
3932	ZINC02814041	999	0.43785527610500863	NO	-
3933	ZINC04114696	3432	0.43767064078221585	NO	-
3934	ZINC02377889	697	0.43706021619792923	NO	-
3935	ZINC03856404	1990	0.4352849749161482	NO	-
3936	ZINC02364536	694	0.4318338481077075	NO	-
3937	ZINC03858731	2026	0.4251086022086446	NO	-
3938	ZINC03814209	3	0.4160728455285646	YES	1
3939	ZINC03814208	4	0.41248231720078893	YES	1
3940	ZINC01546404	204	0.4068436934175668	NO	-
3941	ZINC01592424	17	0.40247431532486116	YES	2
3942	ZINC00001792	7	0.4023255699029348	YES	1
3943	ZINC04275294	3604	0.39696598915907616	NO	-
3944	ZINC03814214	14	0.3912058407684756	YES	1
3945	ZINC03863216	2306	0.3905444420257678	NO	-
3946	ZINC03814210	12	0.3903995856394766	YES	1
3947	ZINC00001341	1	0.3887794990649654	YES	1
3948	ZINC02156329	9	0.3859741653375062	YES	1
3949	ZINC03814211	13	0.3821113617184497	YES	1
3950	ZINC03814213	10	0.3801561037378768	YES	1
3951	ZINC02012157	15	0.3766341021367795	YES	2
3952	ZINC01530756	11	0.3744437376348732	YES	1
3953	ZINC02572146	16	0.3689401974008868	YES	2
3954	ZINC03814206	98	0.3676645501750389	YES	17
3955	ZINC01903720	8	0.3376841483530632	YES	1
3956	ZINC01663056	22	0.32234065476808377	YES	7
3957	ZINC03814212	19	0.31354764227731163	YES	4
3958	ZINC03795925	18	0.3085455974404562	YES	3
3959	ZINC01532339	0	0.250314515871694	YES	0
