# Supplementary material for: Optimal assignment methods for ligand-based virtual screening
Source: J Cheminform. 2009 Aug 25;1:14. doi: 10.1186/1758-2946-1-14 (PMC2820492; doi:10.1186/1758-2946-1-14)
Supplement: Additional file 2 — Archive of the result files. The file Results.tar.gz is a Gzip compressed Tar archive containing the results file of each method for each data set. The result files are tab-separated plain text files including the following information: method name, active data set with size, cluster information and the distribution of the molecules over the clusters, decoy data set with size, ratio active:decoy, AUC, awAUC, BEDROC scores for predefined alpha values as suggested by Truchon and Bayly [63], relative enrichment factor [67], ROC enrichments, awROC enrichments at predefined false positive fractions, chemotype enrichment, ROC data points, and the ranking of each structure. [file 1758-2946-1-14-S2.zip › Results/OAKFLEX.SQ.DUD=cdk2.Q.CDK2_Purvalanol.sdf.A.DUD_cdk2_clustered_I_MM.sdf.D.DUD_cdk2_decoys_ID_pass_MW0000644]

###################################################################################################
# Screening Result File
# User: jahn
# Method used: OAKFLEX
> <Method_Name>
OAKFLEX
# Screening mode: Single Query Screening
#	Calculations performed: 2117
#	Start time of the calculation: Mon Mar 09 10:53:04 CET 2009
#	End time of the calculation: Mon Mar 09 10:53:57 CET 2009
# Data set information
#	Query molecule name:	PVB from data set: ./data/queries/CDK2_Purvalanol.sdf
#	Active data set: /rahome/chemoinf/SVS/data/actives/DUD_cdk2_clustered_I_MM.sdf with cluster information
#		Size: 47 molecules
#		Number of clusters: 32
#		Cluster Summery:
#			Cluster number	# molecules	% of actives
#			1		1		2.128
#			2		2		4.255
#			3		5		10.638
#			4		1		2.128
#			5		2		4.255
#			6		1		2.128
#			7		1		2.128
#			8		2		4.255
#			9		1		2.128
#			10		2		4.255
#			11		3		6.383
#			12		2		4.255
#			13		1		2.128
#			14		3		6.383
#			15		1		2.128
#			16		2		4.255
#			17		1		2.128
#			18		1		2.128
#			19		1		2.128
#			20		1		2.128
#			21		2		4.255
#			22		1		2.128
#			23		1		2.128
#			24		1		2.128
#			25		1		2.128
#			26		1		2.128
#			27		1		2.128
#			28		1		2.128
#			29		1		2.128
#			30		1		2.128
#			31		1		2.128
#			32		1		2.128
#	Decoy data set: /rahome/chemoinf/SVS/data/decoys/DUD_cdk2_decoys_ID_pass_MWPass_I_MM.sdf
#		Size: 2070 molecules
#	Ratio actives : decoys
#		1.0 : 44.0426
#	The active and decoy data set were part of the DUD with problem identifier: cdk2
> <AUC>
#	 ROC AUC
	0.4731215952307536
> <awAUC>
#	 ROC awAUC
	0.45924718196457337
> <BEDROC Scores>
#	Alpha Values	BEDROC Scores	Literature: J. Chem. Inf. Model., Vol. 47, No. 2, 2007, 488-508
	106.9	0.2656
	100.0	0.2572
	53.6	0.2085
	50.0	0.2056
	32.2	0.1947
	20.0	0.1941
	16.1	0.1973
	10.0	0.2139
	8.0	0.2274
> <Relative enrichment factor>
#	Fraction dataset	Enrichment factor	 Literature: DOI: 10.1021/ci800303k
	0.0010	94.4733112895607
	0.01	23.618327822390174
	0.02	14.170996693434104
	0.05	19.148936170212767
	0.1	19.148936170212767
	0.2	23.404255319148938
	0.25	27.659574468085108
> <ROC Enrichments>
#	True decoy fraction	Enrichment	Literature: J Comput Aided Mol Des (2008) 22:133-139
	0.1	73.40425531914893
	0.5	20.01934235976789
	1.0	10.486322188449849
	2.0	7.340425531914894
	5.0	3.8113747954173487
	10.0	1.9148936170212765
> <awROC Enrichments>
#	Decoy fraction	Enrichment
	0.1	34.5
	0.5	9.409090909090908
	1.0	4.928571428571429
	2.0	4.774553571428571
	5.0	2.5501802884615383
	10.0	1.2812499999999998
> <Chemotype enrichment>
#	% data set	% active cluster	Literature: http://dud.docking.org/wombat/
	0.0	0.0
	0.047	0.0
	0.047	3.125
	0.142	3.125
	0.142	6.25
	1.275	6.25
	1.275	9.375
	2.173	9.375
	2.173	12.5
	3.732	12.5
	3.732	15.625
	11.384	15.625
	11.384	18.75
	16.816	18.75
	16.816	21.875
	20.17	21.875
	20.17	25.0
	23.335	25.0
	23.335	28.125
	25.366	28.125
	25.366	31.25
	26.169	31.25
	26.169	34.375
	37.222	34.375
	37.222	37.5
	38.356	37.5
	38.356	40.625
	39.159	40.625
	39.159	43.75
	39.679	43.75
	39.679	46.875
	46.953	46.875
	46.953	50.0
	63.108	50.0
	63.108	53.125
	64.95	53.125
	64.95	56.25
	71.138	56.25
	71.138	59.375
	71.564	59.375
	71.564	62.5
	73.784	62.5
	73.784	65.625
	77.09	65.625
	77.09	68.75
	78.744	68.75
	78.744	71.875
	81.767	71.875
	81.767	75.0
	81.861	75.0
	81.861	78.125
	85.498	78.125
	85.498	81.25
	89.797	81.25
	89.797	84.375
	93.67	84.375
	93.67	87.5
	93.812	87.5
	93.812	90.625
	95.182	90.625
	95.182	93.75
	97.449	93.75
	97.449	96.875
	99.858	96.875
	99.858	100.0
	100.0	100.0
> <ROC curve data>
#	False positive rate	true positive rate
	0.0	0.0
	0.0	0.0851
	5.0E-4	0.0851
	5.0E-4	0.1064
	0.0101	0.1064
	0.0101	0.1277
	0.0188	0.1277
	0.0188	0.1489
	0.0343	0.1489
	0.0343	0.1702
	0.042	0.1702
	0.042	0.1915
	0.1116	0.1915
	0.1116	0.2128
	0.1667	0.2128
	0.1667	0.234
	0.2005	0.234
	0.2005	0.2553
	0.2324	0.2553
	0.2324	0.2766
	0.2527	0.2766
	0.2527	0.2979
	0.2604	0.2979
	0.2604	0.3191
	0.3319	0.3191
	0.3319	0.3404
	0.3541	0.3404
	0.3541	0.3617
	0.372	0.3617
	0.372	0.383
	0.3831	0.383
	0.3831	0.4043
	0.3908	0.4043
	0.3908	0.4255
	0.3957	0.4255
	0.3957	0.4468
	0.4696	0.4468
	0.4696	0.4681
	0.5164	0.4681
	0.5164	0.4894
	0.6338	0.4894
	0.6338	0.5106
	0.6522	0.5106
	0.6522	0.5319
	0.7101	0.5319
	0.7101	0.5532
	0.7145	0.5532
	0.7145	0.5745
	0.7184	0.5745
	0.7184	0.5957
	0.7406	0.5957
	0.7406	0.617
	0.7681	0.617
	0.7681	0.6383
	0.7734	0.6383
	0.7734	0.6596
	0.7899	0.6596
	0.7899	0.6809
	0.7937	0.6809
	0.7937	0.7021
	0.8198	0.7021
	0.8198	0.7234
	0.8203	0.7234
	0.8203	0.7447
	0.857	0.7447
	0.857	0.766
	0.8618	0.766
	0.8618	0.7872
	0.9	0.7872
	0.9	0.8085
	0.9391	0.8085
	0.9391	0.8298
	0.9401	0.8298
	0.9401	0.8511
	0.9536	0.8511
	0.9536	0.8936
	0.9599	0.8936
	0.9599	0.9149
	0.9643	0.9149
	0.9643	0.9362
	0.9749	0.9362
	0.9749	0.9574
	0.9821	0.9574
	0.9821	0.9787
	0.9986	0.9787
	0.9986	1.0
	1.0	1.0
> <Screening Table>
# Rank	Mol name	Index in data set	Similarity 2 query	Active	Cluster number
1	ZINC03814437	35	0.9273011993593427	YES	21
2	ZINC00582575	34	0.8832617766705947	YES	21
3	ZINC01649340	6	0.8015013537855544	YES	3
4	ZINC01487345	7	0.7216698894900625	YES	3
5	ZINC00026736	23	0.6812771109804975	NO	-
6	ZINC01641925	5	0.6783498296691438	YES	3
7	ZINC04355893	1974	0.6554848461493074	NO	-
8	ZINC03942104	1732	0.6307800635491313	NO	-
9	ZINC03638858	1446	0.63050672614316	NO	-
10	ZINC03638858	1445	0.6301584439764143	NO	-
11	ZINC01445823	812	0.627854190213732	NO	-
12	ZINC03987655	1825	0.626449300554497	NO	-
13	ZINC04176046	1900	0.6261259466344521	NO	-
14	ZINC03942104	1731	0.6197917359977679	NO	-
15	ZINC01565908	864	0.6191037233292499	NO	-
16	ZINC01445823	813	0.618242664173168	NO	-
17	ZINC02288808	1009	0.6140636171169719	NO	-
18	ZINC01485420	831	0.6114239533724722	NO	-
19	ZINC00833420	572	0.6107156634631836	NO	-
20	ZINC01659142	876	0.6089236590403638	NO	-
21	ZINC04016575	1865	0.6076547388493855	NO	-
22	ZINC03816083	1459	0.6065921426014569	NO	-
23	ZINC03277114	1251	0.6036643124094698	NO	-
24	ZINC03277114	1252	0.6033414663908291	NO	-
25	ZINC03908803	1700	0.6022264792903441	NO	-
26	ZINC03908803	1701	0.6022264792903441	NO	-
27	ZINC03814454	22	0.6022226104714768	YES	12
28	ZINC00230801	165	0.6009496126545286	NO	-
29	ZINC00026735	22	0.5984683796888832	NO	-
30	ZINC00610103	459	0.5929238649856093	NO	-
31	ZINC01409204	772	0.5921878754333788	NO	-
32	ZINC00773686	518	0.5917903368870145	NO	-
33	ZINC01414222	778	0.5915068113930757	NO	-
34	ZINC01485420	832	0.5894690761437809	NO	-
35	ZINC01485420	833	0.5894690761437809	NO	-
36	ZINC02241203	986	0.5879806946990966	NO	-
37	ZINC02241203	987	0.5879806946990966	NO	-
38	ZINC03629243	1443	0.5876743552347556	NO	-
39	ZINC02241203	985	0.5874217216627156	NO	-
40	ZINC01647428	873	0.5854880180590292	NO	-
41	ZINC01414231	780	0.585061405229987	NO	-
42	ZINC02501815	1077	0.5843045715187631	NO	-
43	ZINC00414317	274	0.584280581904076	NO	-
44	ZINC03629241	1442	0.584055842071072	NO	-
45	ZINC03567268	1398	0.5832805149619412	NO	-
46	ZINC03591113	44	0.5827038310931467	YES	30
47	ZINC01419240	785	0.5813909401934547	NO	-
48	ZINC04225078	1927	0.581033905181096	NO	-
49	ZINC01408856	770	0.5809332158914343	NO	-
50	ZINC01933339	923	0.5809000438798791	NO	-
51	ZINC01331337	759	0.5805358957035642	NO	-
52	ZINC02358367	1030	0.5804869430344407	NO	-
53	ZINC02358367	1031	0.5804869430344407	NO	-
54	ZINC02358367	1029	0.5802875482340452	NO	-
55	ZINC00024494	18	0.5794993356940116	NO	-
56	ZINC03854084	1514	0.5791908836768459	NO	-
57	ZINC03854085	1515	0.5785959641022829	NO	-
58	ZINC03908803	1699	0.5784259327705793	NO	-
59	ZINC01414232	782	0.5780478854290656	NO	-
60	ZINC00774161	519	0.5774783642968977	NO	-
61	ZINC01408883	771	0.5770209962642878	NO	-
62	ZINC00200590	145	0.5767297367608399	NO	-
63	ZINC04239409	1930	0.5765921994133963	NO	-
64	ZINC00464378	321	0.5752166403954473	NO	-
65	ZINC03848466	1478	0.5746623573743984	NO	-
66	ZINC01933353	927	0.5744498218532632	NO	-
67	ZINC03854082	1512	0.5744102484367155	NO	-
68	ZINC03854083	1513	0.5738717811794323	NO	-
69	ZINC00174868	124	0.573742513129848	NO	-
70	ZINC00013886	6	0.5715043030421642	NO	-
71	ZINC01409204	773	0.5710089164068223	NO	-
72	ZINC00538090	402	0.5707407697305311	NO	-
73	ZINC04225008	1912	0.5704779914487642	NO	-
74	ZINC01414222	779	0.5703132238558319	NO	-
75	ZINC01409208	774	0.5702173344476256	NO	-
76	ZINC04354261	1973	0.569571204547824	NO	-
77	ZINC03232480	1227	0.568866595676257	NO	-
78	ZINC03232480	1228	0.568866595676257	NO	-
79	ZINC03814462	28	0.5688090776563158	YES	16
80	ZINC01062654	660	0.5685858371077167	NO	-
81	ZINC03848801	1483	0.5684474675495925	NO	-
82	ZINC03430828	1325	0.5684127538663917	NO	-
83	ZINC03545052	1392	0.5678425486281169	NO	-
84	ZINC00773601	517	0.5677229983636891	NO	-
85	ZINC00200590	146	0.5673846071341013	NO	-
86	ZINC04225062	1924	0.5657884129798825	NO	-
87	ZINC03961966	1747	0.5650395724597298	NO	-
88	ZINC04225028	1921	0.5645452751647674	NO	-
89	ZINC03545071	1393	0.5644787989974471	NO	-
90	ZINC01414231	781	0.5640535160001536	NO	-
91	ZINC03890998	1654	0.5639547553424474	NO	-
92	ZINC00628252	484	0.5636373825094426	NO	-
93	ZINC00628254	485	0.5633884273021681	NO	-
94	ZINC03892123	1660	0.5632868397612821	NO	-
95	ZINC03939563	1730	0.5630420423930743	NO	-
96	ZINC00603011	29	0.562898533921748	YES	16
97	ZINC00539938	405	0.5628745613249495	NO	-
98	ZINC03611421	1433	0.5628256768995126	NO	-
99	ZINC03525107	1382	0.5619844285348573	NO	-
100	ZINC03867874	1602	0.5607131469589558	NO	-
101	ZINC03937865	1729	0.5604977822160562	NO	-
102	ZINC03612639	1436	0.5604547313629683	NO	-
103	ZINC03612643	1438	0.560453471478352	NO	-
104	ZINC02224268	969	0.5603106208206707	NO	-
105	ZINC03946861	1737	0.5602291843307933	NO	-
106	ZINC01933412	930	0.5600192691685534	NO	-
107	ZINC01933412	931	0.5600192691685534	NO	-
108	ZINC01933411	928	0.559992562528695	NO	-
109	ZINC01933411	929	0.559992562528695	NO	-
110	ZINC00384991	258	0.5596024421494544	NO	-
111	ZINC00419360	283	0.559138211267619	NO	-
112	ZINC01562968	860	0.558919982344756	NO	-
113	ZINC03908811	1706	0.5588207481775017	NO	-
114	ZINC03908811	1707	0.5588207481775017	NO	-
115	ZINC00024494	19	0.5580421511859857	NO	-
116	ZINC03567272	1399	0.5572695700316045	NO	-
117	ZINC02640211	1101	0.5571527394623237	NO	-
118	ZINC03251052	1241	0.5569493634526359	NO	-
119	ZINC04443746	1997	0.5568691268270712	NO	-
120	ZINC01414232	783	0.5566370536261886	NO	-
121	ZINC03439903	1327	0.5559329673045277	NO	-
122	ZINC04036978	1867	0.5555486486368518	NO	-
123	ZINC03998911	1852	0.5552039430229933	NO	-
124	ZINC03937864	1728	0.5551794168208755	NO	-
125	ZINC00087451	75	0.5547397513497884	NO	-
126	ZINC01406259	769	0.5546611945963176	NO	-
127	ZINC03798959	1458	0.5545060868707999	NO	-
128	ZINC00385170	263	0.5542596938235038	NO	-
129	ZINC01331362	760	0.5542085549010834	NO	-
130	ZINC00115651	98	0.5541082333468568	NO	-
131	ZINC00516369	370	0.5539780429543686	NO	-
132	ZINC03543351	1391	0.5538537359124456	NO	-
133	ZINC03259140	1244	0.553824670700898	NO	-
134	ZINC00386462	265	0.5536583928539803	NO	-
135	ZINC00419226	282	0.5536004364984928	NO	-
136	ZINC00800924	537	0.5530813478859666	NO	-
137	ZINC00200589	143	0.552991794730186	NO	-
138	ZINC00800924	540	0.5529530925417978	NO	-
139	ZINC00510745	368	0.5523224171009793	NO	-
140	ZINC00138774	108	0.5523135575864285	NO	-
141	ZINC03357945	1281	0.5522028073929022	NO	-
142	ZINC03857800	1554	0.5521655047156688	NO	-
143	ZINC03854077	1511	0.5520281704548351	NO	-
144	ZINC03860009	1581	0.5519769119780413	NO	-
145	ZINC01673110	877	0.5517586449027053	NO	-
146	ZINC00202207	151	0.5517453199090884	NO	-
147	ZINC00536909	390	0.5515614425413254	NO	-
148	ZINC00800924	539	0.5514570640529945	NO	-
149	ZINC04003092	1860	0.55136891299919	NO	-
150	ZINC03357298	1280	0.5509564295828944	NO	-
151	ZINC02718711	1127	0.5509532871311568	NO	-
152	ZINC02718711	1128	0.5509532871311568	NO	-
153	ZINC03357297	1279	0.5508507578376733	NO	-
154	ZINC00419224	281	0.5508424344814601	NO	-
155	ZINC00537430	400	0.550840399282316	NO	-
156	ZINC00537429	397	0.5508147319342482	NO	-
157	ZINC03930676	1726	0.5506027636092636	NO	-
158	ZINC01409208	775	0.5501895550863588	NO	-
159	ZINC03040096	1205	0.550043359940887	NO	-
160	ZINC00026882	24	0.549959117436838	NO	-
161	ZINC04622860	2063	0.5493523934894718	NO	-
162	ZINC03335478	1272	0.5493109887756003	NO	-
163	ZINC04003092	1861	0.549117873351405	NO	-
164	ZINC00386462	266	0.5488667252443338	NO	-
165	ZINC00537429	395	0.5486554077465983	NO	-
166	ZINC03599947	1424	0.5486223459668601	NO	-
167	ZINC00537430	398	0.5486196674425052	NO	-
168	ZINC00632664	487	0.5484838193619446	NO	-
169	ZINC01132406	694	0.5483816826826234	NO	-
170	ZINC01556760	858	0.54803824627204	NO	-
171	ZINC00385130	262	0.5477246554141565	NO	-
172	ZINC00545600	414	0.5476606938891921	NO	-
173	ZINC02201250	950	0.5476467498036189	NO	-
174	ZINC02201250	951	0.5476467498036189	NO	-
175	ZINC02201250	949	0.5473722096965169	NO	-
176	ZINC02497938	1074	0.5472604508018866	NO	-
177	ZINC03848745	1479	0.5472546530919266	NO	-
178	ZINC00262118	188	0.5470823998450268	NO	-
179	ZINC04177054	1901	0.5469451824798207	NO	-
180	ZINC00542446	407	0.5468362171736256	NO	-
181	ZINC00546362	420	0.5465887436654928	NO	-
182	ZINC03850101	1487	0.5465207492827195	NO	-
183	ZINC03850098	1485	0.5465048431733158	NO	-
184	ZINC03817246	1460	0.5465007759399702	NO	-
185	ZINC00516672	372	0.5464216198137254	NO	-
186	ZINC00385011	260	0.5463737531429641	NO	-
187	ZINC00472489	337	0.5462674135738529	NO	-
188	ZINC00546362	418	0.5461853320853061	NO	-
189	ZINC01226928	728	0.5452730819137342	NO	-
190	ZINC00116246	99	0.5452712765782478	NO	-
191	ZINC02831043	1150	0.5450618169825677	NO	-
192	ZINC00538061	401	0.5450068202569816	NO	-
193	ZINC01795259	896	0.5450017271852281	NO	-
194	ZINC00469559	331	0.5449795477190664	NO	-
195	ZINC00386402	264	0.5448142985424947	NO	-
196	ZINC00200589	144	0.5448056652136866	NO	-
197	ZINC01933339	922	0.5446283168052424	NO	-
198	ZINC00581973	441	0.543495748271331	NO	-
199	ZINC00414337	277	0.543459747233892	NO	-
200	ZINC00414338	278	0.5434540419204549	NO	-
201	ZINC01013829	639	0.5434033991696136	NO	-
202	ZINC00131980	104	0.5433854613678893	NO	-
203	ZINC00396454	268	0.5433222397806325	NO	-
204	ZINC00314545	229	0.5432399051689745	NO	-
205	ZINC00384992	259	0.5432333743943103	NO	-
206	ZINC01516393	850	0.5430521475232734	NO	-
207	ZINC01516393	851	0.5430521475232734	NO	-
208	ZINC03551212	1396	0.5429840219920302	NO	-
209	ZINC04384164	1978	0.5425644040748906	NO	-
210	ZINC01440225	809	0.5413603925099829	NO	-
211	ZINC03911072	1713	0.5413187720994365	NO	-
212	ZINC00241720	175	0.5413063190450953	NO	-
213	ZINC00312488	225	0.5409713554891782	NO	-
214	ZINC02624806	1090	0.540883082110526	NO	-
215	ZINC04036978	1866	0.5408070570873965	NO	-
216	ZINC00809825	562	0.5406532950798408	NO	-
217	ZINC00463972	320	0.5403470826088064	NO	-
218	ZINC03495848	1363	0.5402607993491169	NO	-
219	ZINC01639371	869	0.540178075532775	NO	-
220	ZINC00538090	403	0.5399718084494195	NO	-
221	ZINC02792937	1142	0.5399258076270852	NO	-
222	ZINC02792937	1143	0.5399258076270852	NO	-
223	ZINC00550502	424	0.5398690002141651	NO	-
224	ZINC00183494	133	0.5398586663769843	NO	-
225	ZINC00477228	343	0.5398483498592545	NO	-
226	ZINC00550502	422	0.5395253342217048	NO	-
227	ZINC00075929	68	0.5394451791828657	NO	-
228	ZINC00656938	496	0.5394448167822703	NO	-
229	ZINC01468101	818	0.5392355342313767	NO	-
230	ZINC04225006	1909	0.5391017329841798	NO	-
231	ZINC00800924	538	0.5389404837000056	NO	-
232	ZINC02663849	1111	0.5387109099998688	NO	-
233	ZINC04038098	1868	0.5387006873649979	NO	-
234	ZINC02350476	1025	0.5386878440498982	NO	-
235	ZINC02812305	1147	0.5386130297302985	NO	-
236	ZINC04357769	1975	0.5384741206004374	NO	-
237	ZINC00131561	103	0.5384592747153766	NO	-
238	ZINC02206022	954	0.5384508381195144	NO	-
239	ZINC01933353	926	0.5383615427779764	NO	-
240	ZINC04038098	1869	0.5381267480739669	NO	-
241	ZINC03814457	0	0.5381084060967075	YES	1
242	ZINC03854086	1516	0.537957691629709	NO	-
243	ZINC04618623	2062	0.5377115953953158	NO	-
244	ZINC04164369	1899	0.5375614574959534	NO	-
245	ZINC01287012	746	0.5375533222713481	NO	-
246	ZINC00800924	542	0.53734741972778	NO	-
247	ZINC00616753	468	0.5372595521961079	NO	-
248	ZINC00616753	469	0.5372595521961079	NO	-
249	ZINC00087451	76	0.5371789870373161	NO	-
250	ZINC01000015	633	0.5369592271854858	NO	-
251	ZINC00480397	346	0.5368415708337839	NO	-
252	ZINC02636918	1098	0.5367704020954643	NO	-
253	ZINC00405998	270	0.5366320955220618	NO	-
254	ZINC03315679	1266	0.5366265977953018	NO	-
255	ZINC00405999	271	0.536586464030133	NO	-
256	ZINC00060962	56	0.5365499259749663	NO	-
257	ZINC00488644	353	0.5364983262015717	NO	-
258	ZINC00488644	355	0.5364983262015717	NO	-
259	ZINC04322035	1963	0.5364393052521543	NO	-
260	ZINC00784486	529	0.5364177924753228	NO	-
261	ZINC01516393	849	0.5363448520744892	NO	-
262	ZINC03860009	1582	0.5362872362686739	NO	-
263	ZINC01287013	748	0.536279967307924	NO	-
264	ZINC01402749	767	0.5356560026613972	NO	-
265	ZINC03972729	1787	0.535523667919896	NO	-
266	ZINC04470451	2046	0.535523667919896	NO	-
267	ZINC00858222	582	0.5353937108326388	NO	-
268	ZINC01442519	810	0.5353490153797207	NO	-
269	ZINC01647428	872	0.5351595256231367	NO	-
270	ZINC00902552	602	0.5350594968484298	NO	-
271	ZINC00902552	603	0.5350594968484298	NO	-
272	ZINC00522045	373	0.5348179858578576	NO	-
273	ZINC04188299	1903	0.5346655482634346	NO	-
274	ZINC00368635	248	0.534654166165961	NO	-
275	ZINC03452289	1339	0.5346440708192548	NO	-
276	ZINC00368638	250	0.5346323546603345	NO	-
277	ZINC03684813	1453	0.5346248628940656	NO	-
278	ZINC00368634	247	0.5346189363807387	NO	-
279	ZINC03908811	1705	0.5345875105063378	NO	-
280	ZINC03818681	1461	0.5345519769592569	NO	-
281	ZINC00195959	140	0.5345376096360157	NO	-
282	ZINC00902554	604	0.5344306668945281	NO	-
283	ZINC00902554	605	0.5344306668945281	NO	-
284	ZINC00368637	249	0.5342785516277946	NO	-
285	ZINC04354261	1971	0.5341853753009853	NO	-
286	ZINC03890933	1653	0.534164428003004	NO	-
287	ZINC01518201	855	0.5341538459143458	NO	-
288	ZINC00175333	125	0.5340463797947066	NO	-
289	ZINC03768044	1455	0.533867055635697	NO	-
290	ZINC00314337	227	0.5337556938199424	NO	-
291	ZINC00464766	323	0.5337313600470172	NO	-
292	ZINC00464766	324	0.5337313600470172	NO	-
293	ZINC02883111	1176	0.5335939889122576	NO	-
294	ZINC03415139	1305	0.5332994704942147	NO	-
295	ZINC04257400	1935	0.5332528904098626	NO	-
296	ZINC02883110	1174	0.53322857686565	NO	-
297	ZINC00539938	406	0.5330458283573782	NO	-
298	ZINC02875345	1168	0.5330396673266165	NO	-
299	ZINC02344649	1024	0.5329236467101542	NO	-
300	ZINC00076679	69	0.5329032585305061	NO	-
301	ZINC00600716	454	0.5328101497739588	NO	-
302	ZINC00524445	377	0.5327257940511754	NO	-
303	ZINC04306374	1949	0.5326932523954377	NO	-
304	ZINC02883111	1175	0.5326019807999278	NO	-
305	ZINC03855454	1532	0.5324858048252377	NO	-
306	ZINC02883110	1173	0.5323765133127473	NO	-
307	ZINC04225078	1926	0.5322335351795294	NO	-
308	ZINC00480399	348	0.532071426505747	NO	-
309	ZINC00385129	261	0.532050252535026	NO	-
310	ZINC02499743	1076	0.5317332267974084	NO	-
311	ZINC02646581	1105	0.5317169759098168	NO	-
312	ZINC03509822	1370	0.5316864487164032	NO	-
313	ZINC03890841	2066	0.5316322972474294	NO	-
314	ZINC03971030	1780	0.5316253329533616	NO	-
315	ZINC00468095	330	0.5311943753611794	NO	-
316	ZINC00406639	272	0.5311892512097194	NO	-
317	ZINC02229254	974	0.530825200765774	NO	-
318	ZINC02213593	958	0.5305777524275144	NO	-
319	ZINC02229252	972	0.5305462826755556	NO	-
320	ZINC03819371	1462	0.5302182322408491	NO	-
321	ZINC01177047	712	0.5301447013435538	NO	-
322	ZINC00632673	488	0.5301040641120596	NO	-
323	ZINC02213593	959	0.5300485843721194	NO	-
324	ZINC03859952	1579	0.5299939918943499	NO	-
325	ZINC00594111	451	0.5299250791529245	NO	-
326	ZINC00820214	565	0.5299084745389383	NO	-
327	ZINC02229254	973	0.5298967342443516	NO	-
328	ZINC03418907	1312	0.5298207724351573	NO	-
329	ZINC03418909	1313	0.5297981290046351	NO	-
330	ZINC01516501	853	0.5297857153835351	NO	-
331	ZINC01516501	854	0.5297857153835351	NO	-
332	ZINC04517021	2056	0.5297223704507672	NO	-
333	ZINC03858300	1562	0.5296997378834989	NO	-
334	ZINC02229252	971	0.529671917852623	NO	-
335	ZINC00011462	3	0.529664383462512	NO	-
336	ZINC00261822	187	0.5295777314241505	NO	-
337	ZINC00505204	364	0.5294237559312044	NO	-
338	ZINC03625390	1441	0.5293686595231211	NO	-
339	ZINC00545600	415	0.5293338718456696	NO	-
340	ZINC04115821	1880	0.5293145264807749	NO	-
341	ZINC04225078	1925	0.5292867130200907	NO	-
342	ZINC03982845	1812	0.5292508142682858	NO	-
343	ZINC00216210	159	0.5292352298730281	NO	-
344	ZINC01257904	736	0.5292123602483734	NO	-
345	ZINC03982846	1813	0.5290908672879702	NO	-
346	ZINC00536819	387	0.5290895006005174	NO	-
347	ZINC00594085	450	0.5290809253080818	NO	-
348	ZINC03507638	1366	0.5290781102052419	NO	-
349	ZINC00030061	29	0.528801754628423	NO	-
350	ZINC00416710	280	0.5287426560249052	NO	-
351	ZINC00479618	345	0.5287303061838983	NO	-
352	ZINC01639371	867	0.5285917559208275	NO	-
353	ZINC04225027	1918	0.5284577445200312	NO	-
354	ZINC03418903	1311	0.5284142023519183	NO	-
355	ZINC03950311	1739	0.5282850096572949	NO	-
356	ZINC03814451	37	0.5281944886507282	YES	23
357	ZINC01442519	811	0.5281172474483183	NO	-
358	ZINC00179064	127	0.5280086542040755	NO	-
359	ZINC04164300	1898	0.5279482450666844	NO	-
360	ZINC03820622	1471	0.5273757344363473	NO	-
361	ZINC02461453	1067	0.5271621151726958	NO	-
362	ZINC00268949	193	0.5269971647102969	NO	-
363	ZINC01751661	886	0.52696478654124	NO	-
364	ZINC00013885	5	0.5265116539225121	NO	-
365	ZINC01402749	768	0.5264891889035982	NO	-
366	ZINC03820622	1472	0.5264768215427478	NO	-
367	ZINC03963079	1748	0.5263899708461711	NO	-
368	ZINC03907399	1690	0.5263493287695299	NO	-
369	ZINC01414899	784	0.5261736725717804	NO	-
370	ZINC03569041	1400	0.5261247723358223	NO	-
371	ZINC01921806	916	0.5260896937654008	NO	-
372	ZINC01639371	868	0.5260697094170692	NO	-
373	ZINC00244316	179	0.5260070191862491	NO	-
374	ZINC03950313	1740	0.5259998323613927	NO	-
375	ZINC00414335	275	0.5259218236574484	NO	-
376	ZINC03857800	1555	0.525821283269308	NO	-
377	ZINC03539616	1389	0.5256693969430846	NO	-
378	ZINC00958362	621	0.5253369056451017	NO	-
379	ZINC04301499	1946	0.5252605588027593	NO	-
380	ZINC00024689	20	0.5251118110034927	NO	-
381	ZINC01133011	696	0.5247200179745942	NO	-
382	ZINC01133013	697	0.524703338743265	NO	-
383	ZINC03648322	1447	0.5246122705472865	NO	-
384	ZINC00620935	476	0.5245844431158275	NO	-
385	ZINC03310584	1258	0.5243822380618878	NO	-
386	ZINC00845957	578	0.5243730926023529	NO	-
387	ZINC00257702	184	0.5243389066528893	NO	-
388	ZINC01001471	634	0.5243323320215758	NO	-
389	ZINC03946861	1736	0.5242681612572888	NO	-
390	ZINC04386416	1980	0.5242312123383656	NO	-
391	ZINC00232244	168	0.5241341634673807	NO	-
392	ZINC04306131	1947	0.5238974645991208	NO	-
393	ZINC03015596	1199	0.5236201913766064	NO	-
394	ZINC03971619	1782	0.5234980024978757	NO	-
395	ZINC04121320	1886	0.5234182018152573	NO	-
396	ZINC03346126	1274	0.5233226801638674	NO	-
397	ZINC03854221	1517	0.523138812468572	NO	-
398	ZINC00415281	279	0.5230179378460961	NO	-
399	ZINC01516501	852	0.5229270485833649	NO	-
400	ZINC04354261	1972	0.5227371629931005	NO	-
401	ZINC00956535	618	0.5226055425850407	NO	-
402	ZINC01646589	871	0.5225427057142558	NO	-
403	ZINC00160140	117	0.5224233991917343	NO	-
404	ZINC00053422	53	0.5223653318688057	NO	-
405	ZINC00911865	608	0.5222497547879085	NO	-
406	ZINC03451257	1335	0.5222386093784671	NO	-
407	ZINC00288907	201	0.5221954509612394	NO	-
408	ZINC00680571	498	0.5220907354304626	NO	-
409	ZINC03605753	1429	0.5219851350600827	NO	-
410	ZINC02443546	1061	0.521972178781582	NO	-
411	ZINC00429751	300	0.5218767502183927	NO	-
412	ZINC03418740	1310	0.5217827286665164	NO	-
413	ZINC00472534	338	0.5217499226850029	NO	-
414	ZINC00367746	246	0.521713138769321	NO	-
415	ZINC04257438	1936	0.5216625860457377	NO	-
416	ZINC00408342	273	0.5216577870644443	NO	-
417	ZINC03581231	1422	0.5215877531957457	NO	-
418	ZINC00546362	419	0.521550705180604	NO	-
419	ZINC02443543	1060	0.5215128493440447	NO	-
420	ZINC03476479	1356	0.5215077059285392	NO	-
421	ZINC03908817	1709	0.5214831473938971	NO	-
422	ZINC03908817	1710	0.5214831473938971	NO	-
423	ZINC00270140	197	0.5214105132615624	NO	-
424	ZINC00475021	342	0.5213721108266143	NO	-
425	ZINC00472535	339	0.5213554103842062	NO	-
426	ZINC03277957	1253	0.5212110510432945	NO	-
427	ZINC03814453	33	0.5209779691936759	YES	20
428	ZINC03455255	1342	0.5204668017897545	NO	-
429	ZINC03912608	1719	0.5204542826865771	NO	-
430	ZINC03848752	1480	0.5204469558399676	NO	-
431	ZINC00444594	307	0.5204375358463541	NO	-
432	ZINC00414336	276	0.5203310224695711	NO	-
433	ZINC01921716	915	0.5202677940898507	NO	-
434	ZINC01679981	879	0.520252886760352	NO	-
435	ZINC04627346	2064	0.5201685323579327	NO	-
436	ZINC00537430	399	0.5201324961943113	NO	-
437	ZINC01234546	731	0.5201298167558182	NO	-
438	ZINC00537429	396	0.520121325083592	NO	-
439	ZINC00778548	520	0.5200212623104541	NO	-
440	ZINC00257702	185	0.5200169781143412	NO	-
441	ZINC03974315	1789	0.5199793202003543	NO	-
442	ZINC04469897	2041	0.5199793202003543	NO	-
443	ZINC03002481	1198	0.5199144127686336	NO	-
444	ZINC03997187	1847	0.5198375434125421	NO	-
445	ZINC04467883	2032	0.5198375434125421	NO	-
446	ZINC02218057	964	0.5198224208199066	NO	-
447	ZINC02218057	965	0.5198224208199066	NO	-
448	ZINC00304032	218	0.5197927665420663	NO	-
449	ZINC00035663	41	0.5197702653929566	NO	-
450	ZINC01752717	887	0.5197092696837105	NO	-
451	ZINC03859303	1571	0.5197087086984072	NO	-
452	ZINC00552243	430	0.5197082504204196	NO	-
453	ZINC04225008	1911	0.5196999016112488	NO	-
454	ZINC00111808	93	0.5196717527859962	NO	-
455	ZINC03997186	1844	0.5196666684665808	NO	-
456	ZINC00229628	162	0.5195005945494523	NO	-
457	ZINC03859350	1574	0.5194971284219968	NO	-
458	ZINC00552242	427	0.5194897071804715	NO	-
459	ZINC04317212	1958	0.5194092804937774	NO	-
460	ZINC02218054	961	0.5193356108138081	NO	-
461	ZINC02218054	962	0.5193356108138081	NO	-
462	ZINC03625097	1440	0.5192827333963426	NO	-
463	ZINC00552243	428	0.5192690295288425	NO	-
464	ZINC00493329	356	0.5192585640061936	NO	-
465	ZINC00485187	350	0.5191492459114747	NO	-
466	ZINC01233421	730	0.5191034011670747	NO	-
467	ZINC00905575	606	0.5190013342818542	NO	-
468	ZINC01287012	747	0.518985979403262	NO	-
469	ZINC00552242	425	0.518841244946194	NO	-
470	ZINC03969858	1767	0.51883755182446	NO	-
471	ZINC03419250	1315	0.5188078265460112	NO	-
472	ZINC01518201	856	0.5187455665065271	NO	-
473	ZINC01216699	721	0.5187312387803948	NO	-
474	ZINC01127103	688	0.5187127926769983	NO	-
475	ZINC00312149	224	0.5186794339576816	NO	-
476	ZINC03399027	1295	0.5186209207147636	NO	-
477	ZINC02218057	963	0.5185564419732888	NO	-
478	ZINC00111773	92	0.5184235415382938	NO	-
479	ZINC00077379	70	0.5184177555607123	NO	-
480	ZINC00311458	223	0.5184068977180174	NO	-
481	ZINC02662213	1110	0.5182702043485024	NO	-
482	ZINC02218054	960	0.5182325749749548	NO	-
483	ZINC03991981	1837	0.5182072352819678	NO	-
484	ZINC02425992	1053	0.5181924016958099	NO	-
485	ZINC04414852	1990	0.5181039033506027	NO	-
486	ZINC03850098	1486	0.5180459468344156	NO	-
487	ZINC02635905	1096	0.5179919496944467	NO	-
488	ZINC03850101	1488	0.5178998584942015	NO	-
489	ZINC00419436	284	0.5176910907120461	NO	-
490	ZINC03232480	1226	0.5176616727088326	NO	-
491	ZINC02957637	1192	0.5176483950454766	NO	-
492	ZINC03311553	1260	0.5176110760168076	NO	-
493	ZINC00488644	352	0.5174824641202981	NO	-
494	ZINC03814439	36	0.5174173482907645	YES	22
495	ZINC00444408	304	0.5174115264756716	NO	-
496	ZINC03983253	1816	0.5173466282695445	NO	-
497	ZINC04469951	2043	0.5173466282695445	NO	-
498	ZINC03961836	1746	0.517246291417982	NO	-
499	ZINC01943942	932	0.5171617633425084	NO	-
500	ZINC03417633	1308	0.5171116460139773	NO	-
501	ZINC03889477	1640	0.5171025474062796	NO	-
502	ZINC00093102	83	0.5170866122868424	NO	-
503	ZINC00800924	541	0.5170673634077767	NO	-
504	ZINC00539173	404	0.5169687067537502	NO	-
505	ZINC00471591	336	0.5168868498299676	NO	-
506	ZINC00471590	335	0.5168267418430561	NO	-
507	ZINC02718696	1125	0.5168058373729059	NO	-
508	ZINC02437100	1057	0.5165403196897075	NO	-
509	ZINC00537312	393	0.5164938645015116	NO	-
510	ZINC00537312	394	0.5164938645015116	NO	-
511	ZINC03447011	1331	0.5164364332930436	NO	-
512	ZINC04455842	2002	0.516401318659406	NO	-
513	ZINC00612374	462	0.5163917221292706	NO	-
514	ZINC03866803	1586	0.5163908515639304	NO	-
515	ZINC02342307	1023	0.516382585670153	NO	-
516	ZINC00350899	239	0.5163671961790585	NO	-
517	ZINC00297622	211	0.5163515779797719	NO	-
518	ZINC00020730	16	0.516324790471435	NO	-
519	ZINC02342306	1021	0.5162142412459114	NO	-
520	ZINC04225008	1910	0.5160821826224495	NO	-
521	ZINC03447015	1332	0.5160721055229922	NO	-
522	ZINC03299205	1254	0.5160148667190386	NO	-
523	ZINC03684813	1452	0.5159974697183516	NO	-
524	ZINC02811392	1146	0.5159213960340555	NO	-
525	ZINC03461841	1346	0.5159175792424423	NO	-
526	ZINC03633167	1444	0.5158135492370097	NO	-
527	ZINC02342306	1020	0.5158059880743825	NO	-
528	ZINC02342307	1022	0.51569448526053	NO	-
529	ZINC00270138	196	0.51562097893161	NO	-
530	ZINC03026374	1200	0.5155826896578896	NO	-
531	ZINC02653437	1107	0.5153735668084829	NO	-
532	ZINC00620845	475	0.5153007590312502	NO	-
533	ZINC00138921	109	0.5152663265346459	NO	-
534	ZINC00550502	423	0.5152364779299444	NO	-
535	ZINC00299766	213	0.5152239736597052	NO	-
536	ZINC00299763	212	0.5151760796742546	NO	-
537	ZINC03814475	20	0.5150971587704853	YES	11
538	ZINC01137185	699	0.5150571229786604	NO	-
539	ZINC03428816	1323	0.5149833741770807	NO	-
540	ZINC00444432	305	0.5149700872425291	NO	-
541	ZINC03542986	1390	0.5148929455538558	NO	-
542	ZINC00570028	435	0.5148594723619714	NO	-
543	ZINC04116896	1884	0.5148069260612853	NO	-
544	ZINC02331091	1014	0.5147369348118253	NO	-
545	ZINC04225010	1915	0.5147226807947732	NO	-
546	ZINC02331091	1015	0.514680263229982	NO	-
547	ZINC02331095	1016	0.5146419868059552	NO	-
548	ZINC00200529	142	0.514622568201318	NO	-
549	ZINC03523313	1378	0.5145856061870183	NO	-
550	ZINC00371036	252	0.514537251357367	NO	-
551	ZINC00444455	306	0.5144425049260604	NO	-
552	ZINC00480398	347	0.514341252332949	NO	-
553	ZINC02230035	977	0.5143316414757965	NO	-
554	ZINC03814465	32	0.5142720058893203	YES	19
555	ZINC00466653	327	0.514237956155255	NO	-
556	ZINC02637648	1099	0.5141242990677454	NO	-
557	ZINC03526225	1385	0.5140962466324239	NO	-
558	ZINC02230037	980	0.5140276300650102	NO	-
559	ZINC04263883	1941	0.5139803253424824	NO	-
560	ZINC03513691	1372	0.5139058773266776	NO	-
561	ZINC02331095	1017	0.5138822938681421	NO	-
562	ZINC00269547	195	0.5138768288259163	NO	-
563	ZINC00269543	194	0.5137584090657517	NO	-
564	ZINC04225062	1923	0.5136533921428371	NO	-
565	ZINC02230035	978	0.5136505329247405	NO	-
566	ZINC02230035	979	0.5136505329247405	NO	-
567	ZINC00023778	17	0.5136431369876221	NO	-
568	ZINC02230037	981	0.513618967752653	NO	-
569	ZINC02230037	982	0.513618967752653	NO	-
570	ZINC01490962	839	0.513536992138166	NO	-
571	ZINC02800860	1145	0.5134964280338296	NO	-
572	ZINC00199882	141	0.5134777202120618	NO	-
573	ZINC03851148	1491	0.5133769611874256	NO	-
574	ZINC00030344	30	0.5133443331884783	NO	-
575	ZINC02881720	1171	0.5133402699631537	NO	-
576	ZINC00605940	457	0.5132010647077117	NO	-
577	ZINC00192916	139	0.5130548630375742	NO	-
578	ZINC02499743	1075	0.5129718845566933	NO	-
579	ZINC03859350	1575	0.5128587686129793	NO	-
580	ZINC00338018	234	0.512786524038294	NO	-
581	ZINC03838332	1473	0.5127072874793064	NO	-
582	ZINC00288904	200	0.5126623770265203	NO	-
583	ZINC01933349	925	0.5126511927911416	NO	-
584	ZINC03394618	1292	0.5126092149658523	NO	-
585	ZINC00809456	559	0.5126022829632021	NO	-
586	ZINC03461798	1345	0.5124810886016231	NO	-
587	ZINC02873919	1167	0.5124706727366145	NO	-
588	ZINC00067894	63	0.5123776805369687	NO	-
589	ZINC02441614	1059	0.5123393610719432	NO	-
590	ZINC04262754	1939	0.5122732781359071	NO	-
591	ZINC01290658	754	0.5120208928914871	NO	-
592	ZINC00537312	392	0.5118146400606108	NO	-
593	ZINC00147887	115	0.5117595451918782	NO	-
594	ZINC00253966	183	0.5117149047222534	NO	-
595	ZINC02569032	1083	0.5116984909701641	NO	-
596	ZINC00370871	251	0.5115505723378044	NO	-
597	ZINC02957650	1193	0.5114171274790839	NO	-
598	ZINC03239152	1234	0.5113304145931825	NO	-
599	ZINC00467851	329	0.511329156005645	NO	-
600	ZINC00232118	167	0.5113197053741798	NO	-
601	ZINC00296101	210	0.5111105640054842	NO	-
602	ZINC04149018	1896	0.5110241875790085	NO	-
603	ZINC02334610	1019	0.5109896700630445	NO	-
604	ZINC01743784	884	0.5109524582542773	NO	-
605	ZINC04257391	1934	0.5108776851859124	NO	-
606	ZINC04225028	1920	0.5108344214143258	NO	-
607	ZINC03385737	1290	0.5107765404893512	NO	-
608	ZINC03462023	1347	0.5107496040962624	NO	-
609	ZINC00859413	583	0.5107389420762656	NO	-
610	ZINC04249870	1931	0.5107031727793809	NO	-
611	ZINC04225062	1922	0.5106722858098048	NO	-
612	ZINC00058582	55	0.510606056434629	NO	-
613	ZINC00488644	354	0.5105328831575215	NO	-
614	ZINC00136283	105	0.5105058765748471	NO	-
615	ZINC04149018	1897	0.5101688173680055	NO	-
616	ZINC03891868	1657	0.5101484306812021	NO	-
617	ZINC02334610	1018	0.5099590093993983	NO	-
618	ZINC00173711	123	0.5099587296356808	NO	-
619	ZINC00031246	34	0.5098197403563461	NO	-
620	ZINC03899983	1671	0.5096837350089269	NO	-
621	ZINC00002103	0	0.5096328185263223	NO	-
622	ZINC02432791	1054	0.509630579058694	NO	-
623	ZINC02432793	1055	0.5095592192514455	NO	-
624	ZINC00493386	358	0.5095482936175223	NO	-
625	ZINC00892399	596	0.5095156323317781	NO	-
626	ZINC00892397	595	0.5094911325828438	NO	-
627	ZINC00251956	182	0.5094856616674688	NO	-
628	ZINC03612639	1435	0.5093233589687864	NO	-
629	ZINC00471237	333	0.5093207521848957	NO	-
630	ZINC03612643	1437	0.509310060702424	NO	-
631	ZINC04500759	2050	0.5092457571492928	NO	-
632	ZINC00471238	334	0.5091611920304016	NO	-
633	ZINC00493385	357	0.5091359761510043	NO	-
634	ZINC03609966	1430	0.5089972254017986	NO	-
635	ZINC00809473	560	0.5089839150812733	NO	-
636	ZINC01164451	709	0.5089611122291456	NO	-
637	ZINC01366443	761	0.5089471277652862	NO	-
638	ZINC00136339	107	0.5088969859887859	NO	-
639	ZINC00892402	598	0.5088452406946481	NO	-
640	ZINC00892400	597	0.5088301676273017	NO	-
641	ZINC01564714	863	0.5088065097514116	NO	-
642	ZINC00809474	561	0.5087988436974751	NO	-
643	ZINC00381188	257	0.5086786395739026	NO	-
644	ZINC03256326	1243	0.5086721073062858	NO	-
645	ZINC00136336	106	0.508613010039769	NO	-
646	ZINC03913141	1723	0.5085742424411914	NO	-
647	ZINC01921555	914	0.5085053838136584	NO	-
648	ZINC00596540	453	0.5085016389986398	NO	-
649	ZINC03262087	1247	0.5083888965061201	NO	-
650	ZINC00444406	303	0.5080941151595316	NO	-
651	ZINC03513665	1371	0.5080642109008154	NO	-
652	ZINC01397428	764	0.5078007155743754	NO	-
653	ZINC03912357	1718	0.5077443174224554	NO	-
654	ZINC00263080	189	0.5077251707648704	NO	-
655	ZINC03848866	1484	0.507626466263579	NO	-
656	ZINC04225028	1919	0.5075866439043353	NO	-
657	ZINC00024689	21	0.5075437700893377	NO	-
658	ZINC03418676	1309	0.5075304592638437	NO	-
659	ZINC00884868	591	0.5075231450959404	NO	-
660	ZINC00582153	444	0.5074850373376399	NO	-
661	ZINC00581181	439	0.5074822475425214	NO	-
662	ZINC00958247	620	0.5074442845824281	NO	-
663	ZINC00192823	138	0.5074020321755863	NO	-
664	ZINC00581180	438	0.5073824546626442	NO	-
665	ZINC00067891	62	0.5073198870539183	NO	-
666	ZINC00337066	232	0.507254813032286	NO	-
667	ZINC00582152	443	0.5072527951082089	NO	-
668	ZINC00073386	65	0.5071604070771071	NO	-
669	ZINC03521367	1376	0.5071360827315332	NO	-
670	ZINC03974995	1794	0.507088284374895	NO	-
671	ZINC00634110	491	0.5070158957142881	NO	-
672	ZINC00958246	619	0.5069485423435509	NO	-
673	ZINC01490962	840	0.5069317529574768	NO	-
674	ZINC00051499	52	0.5065235909444484	NO	-
675	ZINC03892820	1664	0.5064956072655397	NO	-
676	ZINC04465475	2021	0.5064956072655397	NO	-
677	ZINC00337066	233	0.5062666911517857	NO	-
678	ZINC00828771	568	0.5061134237574976	NO	-
679	ZINC00882482	590	0.506100218146552	NO	-
680	ZINC03549491	1395	0.5060301938378008	NO	-
681	ZINC03891962	1658	0.5060206739670765	NO	-
682	ZINC01395945	762	0.5059822636563712	NO	-
683	ZINC01395945	763	0.5059822636563712	NO	-
684	ZINC00389256	267	0.5058660814067967	NO	-
685	ZINC02762092	1136	0.505828759731388	NO	-
686	ZINC04510180	2054	0.5058282020160639	NO	-
687	ZINC04500766	2051	0.5057558360827895	NO	-
688	ZINC00638480	493	0.5056395695426673	NO	-
689	ZINC03900896	1675	0.5055758394509857	NO	-
690	ZINC00638477	492	0.5055736964517304	NO	-
691	ZINC00828772	570	0.5055713236088913	NO	-
692	ZINC00160866	118	0.5055610853241593	NO	-
693	ZINC01287014	749	0.5055512992436783	NO	-
694	ZINC00073386	66	0.5054570361877465	NO	-
695	ZINC03903596	1680	0.5054465321199488	NO	-
696	ZINC03859952	1580	0.5053854011868207	NO	-
697	ZINC00082027	73	0.5053100171596814	NO	-
698	ZINC00618711	470	0.5052509660025993	NO	-
699	ZINC02957652	1194	0.5052055793504869	NO	-
700	ZINC00497633	361	0.505105303242427	NO	-
701	ZINC03892832	1665	0.5050152816550731	NO	-
702	ZINC04465480	2022	0.5050152816550731	NO	-
703	ZINC03814452	21	0.5049995526967919	YES	12
704	ZINC01683957	880	0.5048038991823227	NO	-
705	ZINC01059584	656	0.5047948383366038	NO	-
706	ZINC00928787	609	0.5047938158468878	NO	-
707	ZINC03859117	1566	0.50472476377212	NO	-
708	ZINC01059586	657	0.5046799532278354	NO	-
709	ZINC02881801	1172	0.5044605892805945	NO	-
710	ZINC03997416	1849	0.5043736625536476	NO	-
711	ZINC00892395	594	0.5043027664298179	NO	-
712	ZINC00582398	446	0.5042860417921009	NO	-
713	ZINC00892393	593	0.5042170235508364	NO	-
714	ZINC00092130	82	0.5040457441628561	NO	-
715	ZINC03908601	1698	0.5040438121479425	NO	-
716	ZINC00798420	536	0.5040275671805026	NO	-
717	ZINC01132406	693	0.5039274583065703	NO	-
718	ZINC00612070	460	0.503876106584126	NO	-
719	ZINC00798419	535	0.5036970490382723	NO	-
720	ZINC02861066	1158	0.503606080893589	NO	-
721	ZINC03440590	1328	0.5035258021128205	NO	-
722	ZINC00778934	521	0.5035041066397234	NO	-
723	ZINC00531980	383	0.5034391146595567	NO	-
724	ZINC00626811	480	0.5034088068101807	NO	-
725	ZINC02957721	1195	0.5032536336757193	NO	-
726	ZINC00015788	7	0.503225755534311	NO	-
727	ZINC03908805	1703	0.5031162706852922	NO	-
728	ZINC03908805	1704	0.5031162706852922	NO	-
729	ZINC03262185	1248	0.5031104160707772	NO	-
730	ZINC01491556	841	0.5030502677443128	NO	-
731	ZINC01475243	827	0.5028692461845459	NO	-
732	ZINC01191511	717	0.502861943542677	NO	-
733	ZINC03611421	1431	0.5028476437240355	NO	-
734	ZINC03867987	1606	0.5028421127414906	NO	-
735	ZINC04465903	2026	0.5028421127414906	NO	-
736	ZINC00296098	209	0.5028413155716801	NO	-
737	ZINC03867986	1605	0.5028278708063347	NO	-
738	ZINC02911114	1186	0.5027461509479385	NO	-
739	ZINC04470138	2045	0.5027062694847673	NO	-
740	ZINC03855968	1536	0.5026843174625841	NO	-
741	ZINC01464778	816	0.5026766135895364	NO	-
742	ZINC00621001	477	0.5026624290611665	NO	-
743	ZINC03912682	1721	0.502294527879069	NO	-
744	ZINC00462783	314	0.5022455108238766	NO	-
745	ZINC00778980	524	0.5022393298678742	NO	-
746	ZINC03971938	1785	0.5021549991355512	NO	-
747	ZINC03421125	1317	0.5020831921511876	NO	-
748	ZINC01132406	695	0.5020806939322936	NO	-
749	ZINC00230102	163	0.5019552047093547	NO	-
750	ZINC03814476	18	0.5018705811172671	YES	11
751	ZINC03538373	1387	0.5017933487244184	NO	-
752	ZINC03611421	1432	0.5017796292465506	NO	-
753	ZINC03538375	1388	0.5017795502686166	NO	-
754	ZINC03457402	1343	0.5017220358252037	NO	-
755	ZINC00531981	384	0.5014964672256812	NO	-
756	ZINC04457821	2005	0.5014040192520289	NO	-
757	ZINC00205663	155	0.5014011453477544	NO	-
758	ZINC00423413	295	0.5013772988497524	NO	-
759	ZINC00080999	72	0.5012748722624596	NO	-
760	ZINC04442587	1995	0.5012478179719256	NO	-
761	ZINC04469720	2038	0.5012478179719256	NO	-
762	ZINC00202450	152	0.5011800675056501	NO	-
763	ZINC00111773	90	0.5011695300418854	NO	-
764	ZINC00753986	514	0.5010751410203443	NO	-
765	ZINC03367199	1284	0.500964603331013	NO	-
766	ZINC04396022	1985	0.5007786824859998	NO	-
767	ZINC03908590	1697	0.5007606070693637	NO	-
768	ZINC03855613	1535	0.500620989662752	NO	-
769	ZINC03857122	1541	0.500607404070417	NO	-
770	ZINC02889561	1180	0.5003280140537814	NO	-
771	ZINC03859303	1572	0.5003247160165193	NO	-
772	ZINC02838937	1151	0.5002809509922382	NO	-
773	ZINC00235408	170	0.5002513232257454	NO	-
774	ZINC00514219	369	0.500145492964279	NO	-
775	ZINC01504513	847	0.5001146858961925	NO	-
776	ZINC00230102	164	0.5000897001841014	NO	-
777	ZINC01427076	789	0.5000072318316096	NO	-
778	ZINC03852400	1495	0.4999726173151737	NO	-
779	ZINC04001228	1858	0.49993282572988484	NO	-
780	ZINC00318835	230	0.4997660879118701	NO	-
781	ZINC00727263	509	0.49969623212711567	NO	-
782	ZINC03852151	1494	0.4994359976166187	NO	-
783	ZINC01966570	933	0.4993986285890619	NO	-
784	ZINC01849267	904	0.49936705963961886	NO	-
785	ZINC00508932	366	0.4993562531673684	NO	-
786	ZINC00191061	137	0.4991817690647194	NO	-
787	ZINC00508996	367	0.4991089290183717	NO	-
788	ZINC03814478	45	0.49909091361024366	YES	31
789	ZINC00371351	254	0.49904626619424647	NO	-
790	ZINC01159464	708	0.4989663348141344	NO	-
791	ZINC00371350	253	0.49894061395567024	NO	-
792	ZINC03858300	1563	0.49890827959201833	NO	-
793	ZINC00619715	472	0.4988813606768213	NO	-
794	ZINC04306149	1948	0.49879453394309886	NO	-
795	ZINC03523894	1379	0.4987832151504108	NO	-
796	ZINC03081892	1208	0.49874086726240613	NO	-
797	ZINC03507809	1368	0.49874062760524795	NO	-
798	ZINC03507808	1367	0.49873869062539516	NO	-
799	ZINC03507636	1365	0.498709274399438	NO	-
800	ZINC03421791	1318	0.49859995027222914	NO	-
801	ZINC00523032	375	0.4985410276799577	NO	-
802	ZINC03418933	1314	0.49851184242164	NO	-
803	ZINC02880011	1169	0.4984529497506403	NO	-
804	ZINC02880012	1170	0.4984484619065379	NO	-
805	ZINC00340320	237	0.4983654620678841	NO	-
806	ZINC00071925	64	0.49835696936035023	NO	-
807	ZINC03993258	1840	0.4983241455954744	NO	-
808	ZINC03523895	1380	0.4982819337016259	NO	-
809	ZINC03974943	1790	0.49827486693002626	NO	-
810	ZINC02884767	1178	0.4982542626898672	NO	-
811	ZINC03889127	1638	0.4982112394596043	NO	-
812	ZINC04617745	41	0.49819637689988505	YES	27
813	ZINC00778934	522	0.4981647846488413	NO	-
814	ZINC00073812	67	0.49809100449022115	NO	-
815	ZINC03443406	1330	0.49806298423736184	NO	-
816	ZINC00425636	298	0.4978930789298636	NO	-
817	ZINC03908217	1695	0.49778312040366324	NO	-
818	ZINC02656491	1108	0.49748833674261367	NO	-
819	ZINC03867713	1599	0.4973998874337234	NO	-
820	ZINC03912150	1715	0.4973266986118148	NO	-
821	ZINC00828772	571	0.4972622492207362	NO	-
822	ZINC00080999	71	0.49724443555355996	NO	-
823	ZINC00305680	219	0.4972271397968859	NO	-
824	ZINC01933338	920	0.4972080405160281	NO	-
825	ZINC01933338	921	0.4972080405160281	NO	-
826	ZINC03887459	1637	0.4971899771698088	NO	-
827	ZINC03819467	1466	0.49718373842990593	NO	-
828	ZINC00828771	569	0.4971536575506803	NO	-
829	ZINC03814449	23	0.4969813172644161	YES	13
830	ZINC02627708	1093	0.49695481617058734	NO	-
831	ZINC03990116	1833	0.49690801528164535	NO	-
832	ZINC00543176	408	0.4968907735270084	NO	-
833	ZINC01542456	857	0.49684484685959335	NO	-
834	ZINC04322748	1964	0.496740909221486	NO	-
835	ZINC03906579	1686	0.4967404251950323	NO	-
836	ZINC03990116	1831	0.49662334270832575	NO	-
837	ZINC00582562	447	0.4965362199314948	NO	-
838	ZINC03819372	1463	0.4964931433013407	NO	-
839	ZINC00778980	525	0.49649159296933265	NO	-
840	ZINC03814455	11	0.49643701426027054	YES	6
841	ZINC02091772	940	0.49643478960743936	NO	-
842	ZINC02565335	1081	0.49640807486754285	NO	-
843	ZINC00303324	216	0.4963728476045096	NO	-
844	ZINC00201361	150	0.496349962975294	NO	-
845	ZINC00546591	421	0.4962718321122141	NO	-
846	ZINC01398659	766	0.49621608772789777	NO	-
847	ZINC01287040	751	0.49611513877838614	NO	-
848	ZINC01151507	705	0.496063119777085	NO	-
849	ZINC02884767	1177	0.4960507428985151	NO	-
850	ZINC03892014	1659	0.4960213261391894	NO	-
851	ZINC00029692	25	0.49600219859722716	NO	-
852	ZINC01151508	706	0.4959533866588387	NO	-
853	ZINC00778934	523	0.49587469364911074	NO	-
854	ZINC01159067	707	0.4958532657067641	NO	-
855	ZINC00552242	426	0.49574127721573835	NO	-
856	ZINC00042824	47	0.49568198118098616	NO	-
857	ZINC01274349	743	0.49567794335722015	NO	-
858	ZINC00552243	429	0.4956494562122448	NO	-
859	ZINC04317740	1959	0.4955952281631494	NO	-
860	ZINC01490039	838	0.49559145596556253	NO	-
861	ZINC00235408	169	0.4954071858069432	NO	-
862	ZINC03500673	1364	0.49538361034604356	NO	-
863	ZINC04439209	1993	0.4953794274264507	NO	-
864	ZINC01921444	912	0.4952154213728496	NO	-
865	ZINC03239959	1235	0.49520328689678833	NO	-
866	ZINC02639567	1100	0.49519837262972477	NO	-
867	ZINC03971030	1779	0.49517949191637844	NO	-
868	ZINC00232114	166	0.49513055471910067	NO	-
869	ZINC00798337	534	0.4951135771188216	NO	-
870	ZINC00616249	466	0.4950581865428317	NO	-
871	ZINC03315679	1265	0.495048902054777	NO	-
872	ZINC00357252	241	0.4950408150861103	NO	-
873	ZINC03906621	1688	0.4950291899862878	NO	-
874	ZINC02201893	952	0.49502043638106863	NO	-
875	ZINC00867970	588	0.49496851652455603	NO	-
876	ZINC00288913	202	0.4949674970185705	NO	-
877	ZINC04439209	1994	0.4948006078081412	NO	-
878	ZINC03858040	1559	0.49478603433377005	NO	-
879	ZINC04469726	2039	0.49478603433377005	NO	-
880	ZINC00719257	508	0.4947255340492931	NO	-
881	ZINC01430703	795	0.4945984254188285	NO	-
882	ZINC04130122	1890	0.49442098535076495	NO	-
883	ZINC00427775	299	0.49432114379772213	NO	-
884	ZINC00405969	269	0.4941085219822368	NO	-
885	ZINC00112763	96	0.4940797909244326	NO	-
886	ZINC00111773	91	0.4940357237476959	NO	-
887	ZINC01901294	908	0.4940270883564793	NO	-
888	ZINC00112768	97	0.4938808787367794	NO	-
889	ZINC03138355	1213	0.49378266338364263	NO	-
890	ZINC03974949	1791	0.4936728830011153	NO	-
891	ZINC00112082	94	0.4936167032294346	NO	-
892	ZINC00778980	526	0.4935623820557506	NO	-
893	ZINC00056094	54	0.4935503110516	NO	-
894	ZINC01430703	796	0.49330738882548847	NO	-
895	ZINC02503741	1079	0.49327982759692823	NO	-
896	ZINC03903110	1679	0.49327404614389464	NO	-
897	ZINC03421791	1319	0.49319922260740245	NO	-
898	ZINC02242380	994	0.4931820530547861	NO	-
899	ZINC02242380	995	0.4931820530547861	NO	-
900	ZINC03970301	1774	0.4931811737890925	NO	-
901	ZINC01086387	673	0.4931730194761566	NO	-
902	ZINC01086386	672	0.49315385717159893	NO	-
903	ZINC01438428	800	0.4931230899563153	NO	-
904	ZINC02447652	1064	0.4931171303330636	NO	-
905	ZINC01642466	870	0.49302839332620607	NO	-
906	ZINC03979716	1800	0.49297822048638035	NO	-
907	ZINC03900317	1672	0.4928898276187705	NO	-
908	ZINC02242379	991	0.49288873410332584	NO	-
909	ZINC02242379	992	0.49288873410332584	NO	-
910	ZINC02718711	1126	0.4928639315106325	NO	-
911	ZINC03562567	1397	0.4928150771993366	NO	-
912	ZINC03970340	1776	0.4927267729417021	NO	-
913	ZINC02239389	983	0.4927010294900952	NO	-
914	ZINC00928787	610	0.4926538649001296	NO	-
915	ZINC00867970	589	0.49255028454318234	NO	-
916	ZINC02134257	945	0.49249138293843986	NO	-
917	ZINC00291660	207	0.4924007162248475	NO	-
918	ZINC02872187	1165	0.4922883507503336	NO	-
919	ZINC00753072	513	0.49214647612462836	NO	-
920	ZINC00140767	110	0.4920591081606124	NO	-
921	ZINC04317740	1962	0.49205205217275255	NO	-
922	ZINC01438430	806	0.4920251527296468	NO	-
923	ZINC03819466	1464	0.4919599258167891	NO	-
924	ZINC02242379	990	0.4919229435319446	NO	-
925	ZINC02242380	993	0.4918532031252785	NO	-
926	ZINC02746649	1133	0.4918101542802936	NO	-
927	ZINC04001106	1856	0.49177824327228703	NO	-
928	ZINC01438429	803	0.491741944893745	NO	-
929	ZINC03866803	1587	0.4916860333968236	NO	-
930	ZINC00338129	235	0.4916440066258568	NO	-
931	ZINC02438586	1058	0.4916234086460432	NO	-
932	ZINC00020210	13	0.4916008954154932	NO	-
933	ZINC04209900	1906	0.4915244555920974	NO	-
934	ZINC01438427	797	0.49147644260304896	NO	-
935	ZINC03223828	1224	0.4914538832070368	NO	-
936	ZINC03356307	1278	0.49142236886490964	NO	-
937	ZINC01131178	692	0.4914144049392625	NO	-
938	ZINC03867282	1589	0.4912994016935644	NO	-
939	ZINC01648569	874	0.4912513157303382	NO	-
940	ZINC03970103	1770	0.4911164047278272	NO	-
941	ZINC01218273	722	0.4911128008622549	NO	-
942	ZINC01633085	866	0.49109503483828104	NO	-
943	ZINC03672785	1450	0.4910841125761935	NO	-
944	ZINC01191528	718	0.4909807141176059	NO	-
945	ZINC01420979	786	0.4909575610102405	NO	-
946	ZINC00240282	172	0.49094606617138364	NO	-
947	ZINC03040096	1203	0.49093975964401015	NO	-
948	ZINC00634100	490	0.4908811825448081	NO	-
949	ZINC03236367	1233	0.49087658977653	NO	-
950	ZINC00806199	553	0.4908675793271606	NO	-
951	ZINC02230029	976	0.49082307907733824	NO	-
952	ZINC04092555	1876	0.4908016739539513	NO	-
953	ZINC00420138	285	0.49077700847642686	NO	-
954	ZINC03605594	1427	0.49076878137757945	NO	-
955	ZINC00602630	456	0.490688682041695	NO	-
956	ZINC01398087	765	0.4905393558673787	NO	-
957	ZINC02974475	1196	0.49052917335711343	NO	-
958	ZINC03867713	1600	0.49038978371348657	NO	-
959	ZINC02230028	975	0.4903552174443393	NO	-
960	ZINC04225006	1908	0.49011968084609886	NO	-
961	ZINC03605510	1425	0.49004097162358456	NO	-
962	ZINC03854412	1518	0.48993105156094546	NO	-
963	ZINC00088067	77	0.48990721639354234	NO	-
964	ZINC03521633	1377	0.48984918246114156	NO	-
965	ZINC00090175	78	0.48983607112650573	NO	-
966	ZINC03040096	1204	0.4895895785520394	NO	-
967	ZINC04316746	1953	0.4894987051696457	NO	-
968	ZINC00352127	240	0.4894092491762469	NO	-
969	ZINC00228979	161	0.489402068323766	NO	-
970	ZINC00103368	86	0.4893784728058229	NO	-
971	ZINC00463896	318	0.4893655872688853	NO	-
972	ZINC03605629	1428	0.48933008988797405	NO	-
973	ZINC00156146	116	0.48928445043919117	NO	-
974	ZINC00463897	319	0.48917287675722787	NO	-
975	ZINC00420563	286	0.4891524653722028	NO	-
976	ZINC04454236	1999	0.48910234481342657	NO	-
977	ZINC01430048	793	0.4890090180994327	NO	-
978	ZINC03970212	1771	0.4889995453970846	NO	-
979	ZINC04442588	1996	0.4889253474056717	NO	-
980	ZINC03957125	1742	0.4888654377491646	NO	-
981	ZINC00523794	376	0.4886488536457435	NO	-
982	ZINC02792937	1141	0.4885528718758282	NO	-
983	ZINC03459709	1344	0.48844194524128365	NO	-
984	ZINC01270673	740	0.48840231963959396	NO	-
985	ZINC01270674	742	0.48837774267331874	NO	-
986	ZINC00784478	527	0.48837461281905403	NO	-
987	ZINC03974950	1792	0.488347491047894	NO	-
988	ZINC04277178	1943	0.48833829285773234	NO	-
989	ZINC01006661	636	0.48831718004436947	NO	-
990	ZINC02956113	1191	0.48820683913606483	NO	-
991	ZINC03487860	1361	0.488117987212409	NO	-
992	ZINC03855594	1534	0.4880480959206173	NO	-
993	ZINC01430048	794	0.4880399848576865	NO	-
994	ZINC03814464	12	0.48802019477479425	YES	7
995	ZINC01270673	739	0.4879872134584138	NO	-
996	ZINC01270674	741	0.48796230867691825	NO	-
997	ZINC03973678	1788	0.4878649571149869	NO	-
998	ZINC00208895	156	0.4878632311549408	NO	-
999	ZINC03447830	1333	0.487769101571008	NO	-
1000	ZINC00620375	474	0.48774631224892395	NO	-
1001	ZINC01475243	828	0.4877325623150738	NO	-
1002	ZINC03896584	1667	0.4877121251862235	NO	-
1003	ZINC00848822	579	0.48770272889853516	NO	-
1004	ZINC02444461	1063	0.48760041569350604	NO	-
1005	ZINC02444459	1062	0.4875675224899899	NO	-
1006	ZINC04509491	2053	0.4874561531348146	NO	-
1007	ZINC03191611	1218	0.48745199465773287	NO	-
1008	ZINC01496007	843	0.4873791006970093	NO	-
1009	ZINC00017176	11	0.4871604262234153	NO	-
1010	ZINC03857263	1549	0.48706220684326024	NO	-
1011	ZINC03878226	1626	0.48704653324085306	NO	-
1012	ZINC03970212	1772	0.48701278876101894	NO	-
1013	ZINC02622008	1088	0.48693874888701844	NO	-
1014	ZINC02622009	1089	0.4868709863780384	NO	-
1015	ZINC00999033	632	0.4868241275346723	NO	-
1016	ZINC04225006	1907	0.4868143448864132	NO	-
1017	ZINC01475794	829	0.48673689167131495	NO	-
1018	ZINC00240267	171	0.48672570491936623	NO	-
1019	ZINC03969562	1764	0.4866924832842361	NO	-
1020	ZINC00848824	580	0.48668458536018927	NO	-
1021	ZINC01250699	734	0.4866802126261382	NO	-
1022	ZINC03254008	1242	0.4866177390946624	NO	-
1023	ZINC03857999	1558	0.4864466771132572	NO	-
1024	ZINC03903795	1681	0.48642983231947673	NO	-
1025	ZINC00144593	112	0.48632540052322737	NO	-
1026	ZINC04444068	1998	0.48630103232989197	NO	-
1027	ZINC03261619	1246	0.4862550317507383	NO	-
1028	ZINC02433720	1056	0.4862260436024876	NO	-
1029	ZINC03867518	1591	0.48603117546192987	NO	-
1030	ZINC03344605	1273	0.4860278325460643	NO	-
1031	ZINC00466139	326	0.4859977734858986	NO	-
1032	ZINC00466138	325	0.48596904814627484	NO	-
1033	ZINC01464985	817	0.48594522631957726	NO	-
1034	ZINC04001083	1855	0.48593979751421623	NO	-
1035	ZINC02390764	1040	0.48586987174348645	NO	-
1036	ZINC00790039	530	0.48583816888600667	NO	-
1037	ZINC01438428	801	0.48577348307318213	NO	-
1038	ZINC03490940	1362	0.485745448175634	NO	-
1039	ZINC03911020	1712	0.4857220627962725	NO	-
1040	ZINC01468998	823	0.48561232327879966	NO	-
1041	ZINC00184122	134	0.4855118806841219	NO	-
1042	ZINC01148703	700	0.48543763968258613	NO	-
1043	ZINC01148705	701	0.4854365232500575	NO	-
1044	ZINC04123815	1888	0.485317941482769	NO	-
1045	ZINC01475798	830	0.4852588461752533	NO	-
1046	ZINC03437006	1326	0.48512505287051993	NO	-
1047	ZINC00581122	437	0.4851161372052777	NO	-
1048	ZINC03403272	1299	0.48507427104816697	NO	-
1049	ZINC00581954	440	0.48491872469222386	NO	-
1050	ZINC03263124	1249	0.48486866139761864	NO	-
1051	ZINC00015788	8	0.48479883299422916	NO	-
1052	ZINC01741722	882	0.48474938136742035	NO	-
1053	ZINC04123400	1887	0.48463047133564807	NO	-
1054	ZINC03908817	1708	0.4845441243970886	NO	-
1055	ZINC00460879	312	0.4845414850880801	NO	-
1056	ZINC00784480	528	0.48435128200744193	NO	-
1057	ZINC01468998	824	0.4842196576817855	NO	-
1058	ZINC00205662	154	0.48418171577756236	NO	-
1059	ZINC01438430	807	0.4840462010722131	NO	-
1060	ZINC03422316	1321	0.4840237927657941	NO	-
1061	ZINC03422313	1320	0.4840115132351278	NO	-
1062	ZINC00011880	4	0.48399292050163556	NO	-
1063	ZINC01287224	753	0.4839638514693873	NO	-
1064	ZINC03569956	1401	0.48395871885173525	NO	-
1065	ZINC00046592	51	0.48387271068445403	NO	-
1066	ZINC00046591	50	0.4838605252730862	NO	-
1067	ZINC00558000	431	0.4838053131195672	NO	-
1068	ZINC01438429	804	0.4837544451860993	NO	-
1069	ZINC03987088	1824	0.48355000000587856	NO	-
1070	ZINC04316714	1951	0.48345097445048285	NO	-
1071	ZINC00129955	101	0.4833947250751507	NO	-
1072	ZINC02659983	1109	0.4833899836038667	NO	-
1073	ZINC01079717	669	0.4833699876222457	NO	-
1074	ZINC04465318	2019	0.48328233699112866	NO	-
1075	ZINC03378050	1287	0.4832788580281423	NO	-
1076	ZINC00112082	95	0.48326256921194033	NO	-
1077	ZINC02718696	1124	0.48316175195236044	NO	-
1078	ZINC01468986	821	0.4830829128246126	NO	-
1079	ZINC01468985	819	0.4830327578111864	NO	-
1080	ZINC03346440	1275	0.4829902079494687	NO	-
1081	ZINC01438427	798	0.4829117331477645	NO	-
1082	ZINC00616753	467	0.48284043750739636	NO	-
1083	ZINC04317212	1957	0.4828062270735202	NO	-
1084	ZINC03974952	1793	0.48264033608457285	NO	-
1085	ZINC03414169	1304	0.4825002977294686	NO	-
1086	ZINC01062292	659	0.48245993431937184	NO	-
1087	ZINC03030062	1201	0.48243643242321405	NO	-
1088	ZINC03997564	1851	0.4824220558425438	NO	-
1089	ZINC00302412	215	0.4823573064731545	NO	-
1090	ZINC02241864	989	0.4823068668101153	NO	-
1091	ZINC03533002	1386	0.48204269950489287	NO	-
1092	ZINC00023904	19	0.48202099307750523	YES	11
1093	ZINC00002112	1	0.4820064518457975	NO	-
1094	ZINC04384164	1976	0.48198878289715386	NO	-
1095	ZINC02241863	988	0.48180714228708665	NO	-
1096	ZINC01468986	822	0.48178507186308017	NO	-
1097	ZINC03872756	1623	0.4817438783625412	NO	-
1098	ZINC00621164	478	0.4816934396202063	NO	-
1099	ZINC03448750	1334	0.48163431446755933	NO	-
1100	ZINC02455498	1065	0.4816295103957144	NO	-
1101	ZINC04316941	1955	0.4815901591709522	NO	-
1102	ZINC01438428	802	0.48143420534409503	NO	-
1103	ZINC00264610	190	0.4814135914871801	NO	-
1104	ZINC01468985	820	0.4813601540977268	NO	-
1105	ZINC00859942	587	0.48135614943428867	NO	-
1106	ZINC01057166	655	0.4813451000221627	NO	-
1107	ZINC03400580	1297	0.4813171184796097	NO	-
1108	ZINC03899739	1668	0.481291445922958	NO	-
1109	ZINC01486605	835	0.48123305479930556	NO	-
1110	ZINC01438430	808	0.48117728152843536	NO	-
1111	ZINC03899739	1670	0.4811719983150309	NO	-
1112	ZINC01923449	918	0.48101159975602553	NO	-
1113	ZINC03976848	1796	0.48093847358612396	NO	-
1114	ZINC04468422	2033	0.48093847358612396	NO	-
1115	ZINC03855134	1528	0.4808948740575532	NO	-
1116	ZINC00602554	455	0.480826508249436	NO	-
1117	ZINC04399775	1986	0.4808245455496169	NO	-
1118	ZINC03315424	1262	0.4807630174642844	NO	-
1119	ZINC01438429	805	0.4807446608691687	NO	-
1120	ZINC03993158	1839	0.48067682433950654	NO	-
1121	ZINC04469807	2040	0.48067682433950654	NO	-
1122	ZINC01226303	725	0.4805890106161316	NO	-
1123	ZINC01438427	799	0.4805712965092949	NO	-
1124	ZINC00464766	322	0.48054569800673835	NO	-
1125	ZINC04384164	1977	0.48045787395013106	NO	-
1126	ZINC00980184	627	0.4804150948515661	NO	-
1127	ZINC02568372	1082	0.48036146777203104	NO	-
1128	ZINC03976846	1795	0.48030649902478684	NO	-
1129	ZINC04505136	2052	0.4802379564445661	NO	-
1130	ZINC00486917	351	0.4801766515159602	NO	-
1131	ZINC00420818	287	0.4801070059104334	NO	-
1132	ZINC02855742	1155	0.4800481327001558	NO	-
1133	ZINC00438112	302	0.4800222751669089	NO	-
1134	ZINC02602352	1085	0.4799868906389743	NO	-
1135	ZINC00006108	2	0.47993656261842754	NO	-
1136	ZINC03684751	1451	0.4798508795010706	NO	-
1137	ZINC01422528	787	0.4798449715156313	NO	-
1138	ZINC00140767	111	0.4798276881898224	NO	-
1139	ZINC03912239	1716	0.47973250209651247	NO	-
1140	ZINC01427091	790	0.4797030413282026	NO	-
1141	ZINC00536829	389	0.47957156710882404	NO	-
1142	ZINC00536828	388	0.4795650760290978	NO	-
1143	ZINC02503176	1078	0.4795129636922286	NO	-
1144	ZINC03327463	1269	0.4795052470426596	NO	-
1145	ZINC03858168	1561	0.4794624155830526	NO	-
1146	ZINC03990116	1832	0.47940363657726703	NO	-
1147	ZINC04047444	1870	0.47931851717444235	NO	-
1148	ZINC01564714	861	0.4792902694319103	NO	-
1149	ZINC03972725	1786	0.4792194549562081	NO	-
1150	ZINC00144849	113	0.47915111442287445	NO	-
1151	ZINC03857987	1557	0.47909399349652876	NO	-
1152	ZINC00366897	245	0.4790061236607893	NO	-
1153	ZINC00582183	445	0.478869811446691	NO	-
1154	ZINC01026085	645	0.4788515998762367	NO	-
1155	ZINC02706520	1120	0.47881547944676156	NO	-
1156	ZINC00998370	631	0.4787280253714165	NO	-
1157	ZINC02718696	1123	0.4786626456161145	NO	-
1158	ZINC03303856	1255	0.47865415944580897	NO	-
1159	ZINC04317212	1956	0.47862621252607945	NO	-
1160	ZINC03858540	1564	0.47862581706195273	NO	-
1161	ZINC01893624	907	0.4786122850090586	NO	-
1162	ZINC00030796	32	0.47856472899522723	NO	-
1163	ZINC00210582	157	0.47853660442350116	NO	-
1164	ZINC00859873	586	0.4783316814512277	NO	-
1165	ZINC00859871	585	0.4783141107592455	NO	-
1166	ZINC04225027	1917	0.4781266219781949	NO	-
1167	ZINC00819629	563	0.4780721017247296	NO	-
1168	ZINC03873764	1625	0.4779956112662233	NO	-
1169	ZINC03912073	1714	0.477975575812203	NO	-
1170	ZINC01559383	859	0.4779030366747114	NO	-
1171	ZINC02370715	1039	0.47764923687251476	NO	-
1172	ZINC03907213	1689	0.47760001808491004	NO	-
1173	ZINC01130655	690	0.4775927734312098	NO	-
1174	ZINC04284111	1945	0.4773842752936357	NO	-
1175	ZINC00200632	148	0.4771192214370251	NO	-
1176	ZINC04087362	1874	0.4771094500890973	NO	-
1177	ZINC00619616	471	0.47707953307427364	NO	-
1178	ZINC03033338	1202	0.47707100067526415	NO	-
1179	ZINC01059884	658	0.4769980666669368	NO	-
1180	ZINC00285933	198	0.47695248158049197	NO	-
1181	ZINC00433797	301	0.4769200927599857	NO	-
1182	ZINC03906620	1687	0.476896850286724	NO	-
1183	ZINC00537288	391	0.476791279869023	NO	-
1184	ZINC03987997	1829	0.4767384809075426	NO	-
1185	ZINC00452803	309	0.4766771092768355	NO	-
1186	ZINC00463201	316	0.4766490870482919	NO	-
1187	ZINC00173711	121	0.4766187631830629	NO	-
1188	ZINC00755030	516	0.4765773524428111	NO	-
1189	ZINC01803016	898	0.47657427688878407	NO	-
1190	ZINC01649532	875	0.47655141106461446	NO	-
1191	ZINC03867736	1601	0.4765301301978695	NO	-
1192	ZINC03233731	1229	0.476513766173244	NO	-
1193	ZINC00463202	317	0.4765044074884396	NO	-
1194	ZINC01677089	878	0.47649514203726023	NO	-
1195	ZINC00303420	217	0.4764745046095505	NO	-
1196	ZINC00249385	180	0.47642143397182785	NO	-
1197	ZINC01287047	752	0.47637737359658616	NO	-
1198	ZINC00454299	310	0.4763633707411824	NO	-
1199	ZINC03380464	1288	0.47634677738175446	NO	-
1200	ZINC01020411	641	0.4762747075343059	NO	-
1201	ZINC03569957	1402	0.47619373203796883	NO	-
1202	ZINC03443309	1329	0.47615140990176885	NO	-
1203	ZINC00314236	226	0.47607755399004553	NO	-
1204	ZINC00619819	473	0.4760754499095754	NO	-
1205	ZINC00030867	33	0.4760550941263782	NO	-
1206	ZINC01066689	663	0.4759957653734857	NO	-
1207	ZINC00634089	489	0.4759686811596651	NO	-
1208	ZINC02123307	944	0.4759106258971591	NO	-
1209	ZINC00177981	126	0.47589384563082193	NO	-
1210	ZINC03909297	1711	0.47584766448373905	NO	-
1211	ZINC02461441	1066	0.47566604412046926	NO	-
1212	ZINC02643434	1102	0.4755967327663916	NO	-
1213	ZINC00090736	79	0.4755806720229742	NO	-
1214	ZINC00645784	495	0.47554042718178824	NO	-
1215	ZINC02624887	1091	0.4755359046958109	NO	-
1216	ZINC00469975	332	0.47552680245744866	NO	-
1217	ZINC03852870	1499	0.4755075628550169	NO	-
1218	ZINC03857926	1556	0.4753799770521909	NO	-
1219	ZINC03430767	1324	0.4753020278924192	NO	-
1220	ZINC00582103	442	0.475224824433827	NO	-
1221	ZINC01128417	689	0.47520065327577726	NO	-
1222	ZINC04457821	2004	0.47516658278468027	NO	-
1223	ZINC01921497	913	0.4751597537641601	NO	-
1224	ZINC02636591	1097	0.4750676897468125	NO	-
1225	ZINC00359424	243	0.4750460173427796	NO	-
1226	ZINC01564714	862	0.4750020558009301	NO	-
1227	ZINC04484140	2048	0.4749095428664391	NO	-
1228	ZINC00545520	412	0.47490561953212557	NO	-
1229	ZINC00508861	365	0.4747896024182952	NO	-
1230	ZINC04225027	1916	0.4747479018077226	NO	-
1231	ZINC04457821	2003	0.47467994111013745	NO	-
1232	ZINC04436478	2069	0.4746762553677968	NO	-
1233	ZINC00122316	100	0.47467440509414227	NO	-
1234	ZINC01933349	924	0.4746722682950223	NO	-
1235	ZINC01759701	890	0.47457324371142295	NO	-
1236	ZINC00545519	410	0.4745651498302517	NO	-
1237	ZINC02849038	1154	0.47454121342088446	NO	-
1238	ZINC03819467	1467	0.4745335736937371	NO	-
1239	ZINC03857518	1551	0.4745074224585424	NO	-
1240	ZINC00291524	206	0.4744398083571102	NO	-
1241	ZINC01257009	735	0.4744357105883541	NO	-
1242	ZINC04387006	1983	0.47436550040637226	NO	-
1243	ZINC00302347	214	0.4742335972643233	NO	-
1244	ZINC02695916	1117	0.4742021555749762	NO	-
1245	ZINC03399998	1296	0.47416623314834777	NO	-
1246	ZINC01472307	826	0.47415647512746567	NO	-
1247	ZINC03452289	1338	0.47411064002907904	NO	-
1248	ZINC03484042	1360	0.47409778679522413	NO	-
1249	ZINC00037928	44	0.47404105333648094	NO	-
1250	ZINC03231911	1225	0.47401399816691137	NO	-
1251	ZINC01921257	911	0.4739690895725588	NO	-
1252	ZINC03997187	1846	0.4739665545855257	NO	-
1253	ZINC04467883	2030	0.4739665545855257	NO	-
1254	ZINC02779975	1140	0.4739431448467184	NO	-
1255	ZINC03384831	1289	0.4739388487323109	NO	-
1256	ZINC03324120	1267	0.47392341752016515	NO	-
1257	ZINC03310808	1259	0.47390381030938705	NO	-
1258	ZINC00108901	87	0.47386902420506194	NO	-
1259	ZINC03152896	1214	0.4738394312415581	NO	-
1260	ZINC00108905	88	0.4738056258089437	NO	-
1261	ZINC01796995	897	0.4737913285573987	NO	-
1262	ZINC03997186	1843	0.4737759243625925	NO	-
1263	ZINC04457938	2006	0.4736933961250985	NO	-
1264	ZINC04317740	1960	0.4735622738675819	NO	-
1265	ZINC03979716	1801	0.47355593339554797	NO	-
1266	ZINC00835015	574	0.4735379845764276	NO	-
1267	ZINC00835013	573	0.4735189700848303	NO	-
1268	ZINC03452854	1340	0.4734466388575652	NO	-
1269	ZINC00289930	203	0.47343703845208124	NO	-
1270	ZINC02293438	1010	0.4734099032517081	NO	-
1271	ZINC00306331	220	0.4731705550625003	NO	-
1272	ZINC01009042	638	0.4731667957263023	NO	-
1273	ZINC03867702	1598	0.47314057159179446	NO	-
1274	ZINC00241030	174	0.47310344600684195	NO	-
1275	ZINC00463141	315	0.4730989186358477	NO	-
1276	ZINC00422916	290	0.47304701641854724	NO	-
1277	ZINC03621269	1439	0.4730397724690194	NO	-
1278	ZINC00359140	242	0.47300328165536565	NO	-
1279	ZINC00524891	381	0.47297032901556346	NO	-
1280	ZINC02745558	1132	0.47276147836733684	NO	-
1281	ZINC03545563	1394	0.47265470205173366	NO	-
1282	ZINC02616089	1086	0.4726310942017154	NO	-
1283	ZINC02626208	1092	0.47257704384144245	NO	-
1284	ZINC00035660	40	0.4724724432416579	NO	-
1285	ZINC03957475	1743	0.472462325798013	NO	-
1286	ZINC03424585	1322	0.4723198243144922	NO	-
1287	ZINC00173711	122	0.47230273201323136	NO	-
1288	ZINC03599237	1423	0.47225181014997963	NO	-
1289	ZINC04225010	1914	0.47225111702221445	NO	-
1290	ZINC00516382	371	0.4722128081346772	NO	-
1291	ZINC03859256	1568	0.4721947791852134	NO	-
1292	ZINC03852795	1498	0.47217881829031805	NO	-
1293	ZINC04511285	2055	0.47215125484798276	NO	-
1294	ZINC01078715	668	0.4721192064075776	NO	-
1295	ZINC01049914	647	0.4721097127535708	NO	-
1296	ZINC01501285	844	0.4720806783802449	NO	-
1297	ZINC03946539	1735	0.4720732204944349	NO	-
1298	ZINC00532000	385	0.472059979690098	NO	-
1299	ZINC03401099	1298	0.47204017759653477	NO	-
1300	ZINC02351195	1026	0.47203752447303643	NO	-
1301	ZINC02351196	1027	0.47202800044224535	NO	-
1302	ZINC03905171	1683	0.471994781851271	NO	-
1303	ZINC00524878	380	0.47191062090818137	NO	-
1304	ZINC01275284	744	0.47190413883438087	NO	-
1305	ZINC00063403	58	0.4718120165355799	NO	-
1306	ZINC04115821	1879	0.4717915882388938	NO	-
1307	ZINC00562999	434	0.47159468148242767	NO	-
1308	ZINC00573720	436	0.47158481088794674	NO	-
1309	ZINC01864135	905	0.47148442171959254	NO	-
1310	ZINC02282306	1003	0.47146101627973347	NO	-
1311	ZINC00216209	158	0.47143499414527307	NO	-
1312	ZINC00016242	9	0.47140138260730935	NO	-
1313	ZINC00063405	59	0.47131224479415923	NO	-
1314	ZINC01426143	788	0.47130514529336126	NO	-
1315	ZINC02873537	1166	0.47121861955501	NO	-
1316	ZINC00474231	340	0.471177946042219	NO	-
1317	ZINC01493911	842	0.4711186206422682	NO	-
1318	ZINC00029693	27	0.47102655069839766	NO	-
1319	ZINC00311448	222	0.47096887808905985	NO	-
1320	ZINC03507831	1369	0.470936132680911	NO	-
1321	ZINC04412065	1989	0.47086856532125027	NO	-
1322	ZINC04274663	1942	0.4708054250495335	NO	-
1323	ZINC03899739	1669	0.4707721812201689	NO	-
1324	ZINC00545520	413	0.4707174447284959	NO	-
1325	ZINC00200627	147	0.4706856921289868	NO	-
1326	ZINC00612172	461	0.47060379254422846	NO	-
1327	ZINC03576280	1404	0.4705481313439859	NO	-
1328	ZINC03879159	1627	0.4705369888807216	NO	-
1329	ZINC00545519	411	0.47053223645020364	NO	-
1330	ZINC02767278	1137	0.47051151554357085	NO	-
1331	ZINC02239738	984	0.4704832885966837	NO	-
1332	ZINC00037147	43	0.4703916153124257	NO	-
1333	ZINC03819466	1465	0.4703488280591775	NO	-
1334	ZINC03904475	1682	0.47033108492780396	NO	-
1335	ZINC04263628	1940	0.47024549712988994	NO	-
1336	ZINC03814460	2	0.4700838548537031	YES	2
1337	ZINC00978964	626	0.47008045349738886	NO	-
1338	ZINC04083562	1873	0.47004717150969033	NO	-
1339	ZINC02398872	1047	0.47000384656041583	NO	-
1340	ZINC01123502	685	0.46991016498124216	NO	-
1341	ZINC02139584	946	0.4696957623136583	NO	-
1342	ZINC03994742	1841	0.4696927848268839	NO	-
1343	ZINC04386416	1979	0.4696678665105004	NO	-
1344	ZINC02955379	1190	0.46958836016383754	NO	-
1345	ZINC03848773	1481	0.46950935343221156	NO	-
1346	ZINC03451805	1336	0.4694059127941825	NO	-
1347	ZINC02664126	1113	0.4693292376633576	NO	-
1348	ZINC02664125	1112	0.4692962767789722	NO	-
1349	ZINC04225010	1913	0.46926929593168215	NO	-
1350	ZINC03902931	1676	0.46922692548267103	NO	-
1351	ZINC02675026	1114	0.4691409381456414	NO	-
1352	ZINC02675027	1115	0.4691196511022191	NO	-
1353	ZINC01002240	635	0.46909462967742865	NO	-
1354	ZINC01427091	791	0.4690420562427713	NO	-
1355	ZINC03986791	1823	0.4688939284528903	NO	-
1356	ZINC00029703	28	0.46886874236532466	NO	-
1357	ZINC00146145	114	0.4688623500237344	NO	-
1358	ZINC03997186	1845	0.46884371491241217	NO	-
1359	ZINC01130655	691	0.46882125534901026	NO	-
1360	ZINC00041963	45	0.4687227136358217	NO	-
1361	ZINC03997187	1848	0.4686714240428018	NO	-
1362	ZINC04467883	2031	0.4686714240428018	NO	-
1363	ZINC00954834	617	0.46855880279188067	NO	-
1364	ZINC03867603	1594	0.46842221080182467	NO	-
1365	ZINC03991916	1835	0.4683130012992554	NO	-
1366	ZINC02107081	942	0.46828625388183304	NO	-
1367	ZINC03867604	1596	0.4682501787796102	NO	-
1368	ZINC00889193	592	0.46824898802932613	NO	-
1369	ZINC03968685	1750	0.4681845681081614	NO	-
1370	ZINC02769180	1138	0.46811028010782746	NO	-
1371	ZINC02089039	938	0.4680776525275247	NO	-
1372	ZINC04339085	1970	0.46807204510033346	NO	-
1373	ZINC00063411	60	0.46789188550611094	NO	-
1374	ZINC00063412	61	0.4678776787655489	NO	-
1375	ZINC03814477	15	0.46770038240929124	YES	9
1376	ZINC00559951	432	0.46767498870815016	NO	-
1377	ZINC00171219	119	0.4676139898805285	NO	-
1378	ZINC02205681	953	0.4676027485935576	NO	-
1379	ZINC01085868	670	0.4675246762770406	NO	-
1380	ZINC03605572	1426	0.4674576102705029	NO	-
1381	ZINC04115421	1878	0.46743473588803547	NO	-
1382	ZINC03995496	1842	0.4672849957419127	NO	-
1383	ZINC01487985	836	0.4672719544594213	NO	-
1384	ZINC01323132	757	0.46720551374827934	NO	-
1385	ZINC03364172	1282	0.4671963054016711	NO	-
1386	ZINC02119734	943	0.4669879327168643	NO	-
1387	ZINC01063649	662	0.46698128130201844	NO	-
1388	ZINC00240440	173	0.46688880829640006	NO	-
1389	ZINC02865348	1161	0.46683510291588604	NO	-
1390	ZINC00184781	135	0.46681190445062204	NO	-
1391	ZINC04455842	2001	0.4667954440822483	NO	-
1392	ZINC03855199	1530	0.46674237971946186	NO	-
1393	ZINC00260968	186	0.46666504009199805	NO	-
1394	ZINC03476479	1355	0.46661258748407175	NO	-
1395	ZINC00803011	546	0.4665829122538013	NO	-
1396	ZINC03476479	1354	0.46657254487227806	NO	-
1397	ZINC00035578	39	0.46654174246507457	NO	-
1398	ZINC00424178	297	0.4664869781992692	NO	-
1399	ZINC02865347	1160	0.466461142298772	NO	-
1400	ZINC04116118	1883	0.4664598981186737	NO	-
1401	ZINC04455842	2000	0.4664408568283479	NO	-
1402	ZINC03856349	1539	0.4662934859111752	NO	-
1403	ZINC02889987	1181	0.46627984398090655	NO	-
1404	ZINC01053398	650	0.46627818894918144	NO	-
1405	ZINC03868456	1616	0.46627246854869714	NO	-
1406	ZINC00804199	550	0.4661687463634371	NO	-
1407	ZINC03325389	1268	0.46610570946590685	NO	-
1408	ZINC03856350	1540	0.46604030550344394	NO	-
1409	ZINC00044363	48	0.4659593172266476	NO	-
1410	ZINC01922752	917	0.4658580359669546	NO	-
1411	ZINC03848250	1477	0.46571973539039635	NO	-
1412	ZINC04115421	1877	0.4657005563065582	NO	-
1413	ZINC00218284	160	0.4656782357298957	NO	-
1414	ZINC04061397	1872	0.46567120466790485	NO	-
1415	ZINC02742899	1131	0.4656427988107805	NO	-
1416	ZINC01088131	676	0.46559234976391667	NO	-
1417	ZINC00819646	564	0.46553739566291436	NO	-
1418	ZINC01088128	675	0.46551535931549287	NO	-
1419	ZINC00795157	531	0.46551263373682966	NO	-
1420	ZINC00989407	629	0.46546699418473364	NO	-
1421	ZINC03890759	1649	0.4653840345906428	NO	-
1422	ZINC03890758	1648	0.46531401944555184	NO	-
1423	ZINC02646102	1104	0.46520573735563053	NO	-
1424	ZINC00449951	308	0.46517391984062056	NO	-
1425	ZINC02193841	947	0.4650658062174986	NO	-
1426	ZINC03956598	1741	0.4650221335024467	NO	-
1427	ZINC00609289	458	0.46498593132451377	NO	-
1428	ZINC00091359	81	0.46495395352618785	NO	-
1429	ZINC00091356	80	0.4649459959723813	NO	-
1430	ZINC03867595	1592	0.46493606650880326	NO	-
1431	ZINC00612499	463	0.4649277993417204	NO	-
1432	ZINC03908805	1702	0.46481547837874715	NO	-
1433	ZINC03454137	1341	0.4645392748420589	NO	-
1434	ZINC03819713	1468	0.46449712748144256	NO	-
1435	ZINC03819713	1469	0.46449712748144256	NO	-
1436	ZINC01178204	714	0.46422670659753756	NO	-
1437	ZINC01178205	715	0.46420237363544115	NO	-
1438	ZINC02551044	1080	0.4641293777653958	NO	-
1439	ZINC03853153	1502	0.4639899197023161	NO	-
1440	ZINC03853152	1501	0.4639337418781896	NO	-
1441	ZINC03850674	1490	0.4637664614714159	NO	-
1442	ZINC01069513	665	0.4637662319439435	NO	-
1443	ZINC00250761	181	0.463704964864044	NO	-
1444	ZINC03415256	1306	0.46367531341350215	NO	-
1445	ZINC03415262	1307	0.46351039400400146	NO	-
1446	ZINC02228301	970	0.4634668972686485	NO	-
1447	ZINC03970589	1778	0.4634268342917358	NO	-
1448	ZINC04429509	1991	0.46342380521101234	NO	-
1449	ZINC03847448	1476	0.46335966473937873	NO	-
1450	ZINC00264694	191	0.4633463745776763	NO	-
1451	ZINC03891492	1655	0.46333672911939255	NO	-
1452	ZINC01774311	895	0.4633220947575025	NO	-
1453	ZINC01282729	745	0.4632917932899551	NO	-
1454	ZINC03868783	1620	0.46329131154805003	NO	-
1455	ZINC00420818	288	0.46321095836991116	NO	-
1456	ZINC03857236	1546	0.4631977104890354	NO	-
1457	ZINC04464245	2014	0.4631977104890354	NO	-
1458	ZINC03858957	1565	0.4631305429446471	NO	-
1459	ZINC00033458	36	0.46300959086630894	NO	-
1460	ZINC03475056	1351	0.4629728126179467	NO	-
1461	ZINC02686997	1116	0.46282029672505814	NO	-
1462	ZINC00030345	31	0.4627889880661896	NO	-
1463	ZINC02362449	1034	0.46260572450995097	NO	-
1464	ZINC01841772	903	0.4625756185322418	NO	-
1465	ZINC03855134	1529	0.4625463559589503	NO	-
1466	ZINC01125011	686	0.4624625106600151	NO	-
1467	ZINC00461594	313	0.46241131966636595	NO	-
1468	ZINC00466925	328	0.4624092712936069	NO	-
1469	ZINC03869100	1621	0.4623100489579804	NO	-
1470	ZINC02757241	1135	0.46223086646792844	NO	-
1471	ZINC03476658	1357	0.4622150260509035	NO	-
1472	ZINC00971529	623	0.4621745626425365	NO	-
1473	ZINC03476660	1358	0.46216466785536126	NO	-
1474	ZINC03388109	1291	0.46207182377767886	NO	-
1475	ZINC01097629	678	0.4620433619926655	NO	-
1476	ZINC00029692	26	0.4619062653248121	NO	-
1477	ZINC03242403	1236	0.4618922309128447	NO	-
1478	ZINC01121013	681	0.4615954454707816	NO	-
1479	ZINC01121015	682	0.46159403246574465	NO	-
1480	ZINC00907969	607	0.461424280730759	NO	-
1481	ZINC00204943	153	0.46128581904921845	NO	-
1482	ZINC03859256	1570	0.46124896096011614	NO	-
1483	ZINC03967863	1749	0.46122449796108567	NO	-
1484	ZINC00804384	551	0.46116673194378444	NO	-
1485	ZINC01472306	825	0.46110136081499037	NO	-
1486	ZINC02842257	1153	0.4610337896671977	NO	-
1487	ZINC02841894	1152	0.4609721458680038	NO	-
1488	ZINC04400600	1987	0.46090861158326185	NO	-
1489	ZINC03857661	1552	0.4606908015430329	NO	-
1490	ZINC03969743	1766	0.46066784481237294	NO	-
1491	ZINC03857662	1553	0.4606607922511138	NO	-
1492	ZINC02628513	1094	0.4605063260152209	NO	-
1493	ZINC01069617	666	0.460480464360407	NO	-
1494	ZINC00171422	120	0.46022685532783947	NO	-
1495	ZINC03099816	1209	0.4602120847683396	NO	-
1496	ZINC03814458	4	0.4600993712716843	YES	3
1497	ZINC04001046	1854	0.46007686546864013	NO	-
1498	ZINC03398506	1294	0.46004913628777483	NO	-
1499	ZINC00971529	624	0.46004672066287805	NO	-
1500	ZINC00031648	35	0.4599741214480385	NO	-
1501	ZINC03852427	1496	0.45980389244990294	NO	-
1502	ZINC01226298	724	0.4597905105399968	NO	-
1503	ZINC01063549	661	0.4597306333932488	NO	-
1504	ZINC03406014	1300	0.4597161434954415	NO	-
1505	ZINC00499027	362	0.4596584458200909	NO	-
1506	ZINC03814450	31	0.45956685778254525	YES	18
1507	ZINC02571071	1084	0.45951920734696167	NO	-
1508	ZINC02795765	1144	0.4594620596114525	NO	-
1509	ZINC03247320	1237	0.4594525085922114	NO	-
1510	ZINC01021169	642	0.4594333844626611	NO	-
1511	ZINC03872756	1624	0.4593721619262303	NO	-
1512	ZINC03969946	1769	0.4592798365559097	NO	-
1513	ZINC02055809	935	0.45916137622155845	NO	-
1514	ZINC03848773	1482	0.4591499541325297	NO	-
1515	ZINC03831630	46	0.45910105286273517	YES	32
1516	ZINC03518223	1375	0.45906181787712613	NO	-
1517	ZINC00899089	600	0.4590568798847292	NO	-
1518	ZINC00182438	131	0.4590302000392287	NO	-
1519	ZINC03518222	1374	0.4590289336809468	NO	-
1520	ZINC03886810	1636	0.45898301032412425	NO	-
1521	ZINC03852061	1492	0.4589663970784502	NO	-
1522	ZINC03847309	1475	0.4589648698802884	NO	-
1523	ZINC00020212	15	0.45886574605783564	NO	-
1524	ZINC03853719	1509	0.4588196953481149	NO	-
1525	ZINC03868477	1618	0.4588146988894906	NO	-
1526	ZINC01762580	891	0.45877874145413267	NO	-
1527	ZINC04479358	2047	0.4587730694537904	NO	-
1528	ZINC03868476	1617	0.4587441607951231	NO	-
1529	ZINC03852063	1493	0.4586915713844689	NO	-
1530	ZINC01196922	720	0.4586705720027141	NO	-
1531	ZINC01501298	845	0.45860520261615306	NO	-
1532	ZINC03406022	1301	0.45835722229045206	NO	-
1533	ZINC01067715	664	0.45826454178711806	NO	-
1534	ZINC02737585	1130	0.4581840593526492	NO	-
1535	ZINC00099180	85	0.4580835242558426	NO	-
1536	ZINC00034136	38	0.45808067243083345	NO	-
1537	ZINC00099178	84	0.4580212324534475	NO	-
1538	ZINC00561559	433	0.4580002198285948	NO	-
1539	ZINC01921207	910	0.45800007368412426	NO	-
1540	ZINC02064740	937	0.45798199129792766	NO	-
1541	ZINC02064738	936	0.4579754339713003	NO	-
1542	ZINC02620245	1087	0.45792146848546267	NO	-
1543	ZINC04252423	1933	0.45791727382052155	NO	-
1544	ZINC03970340	1775	0.4578531289215219	NO	-
1545	ZINC03315508	1264	0.45780427231188286	NO	-
1546	ZINC03315507	1263	0.45778973905190157	NO	-
1547	ZINC00266266	192	0.457779306737522	NO	-
1548	ZINC04262754	1937	0.4577210517304399	NO	-
1549	ZINC01238258	732	0.45767536276790066	NO	-
1550	ZINC03203516	1221	0.45757013373449423	NO	-
1551	ZINC03968692	1751	0.45753896024628554	NO	-
1552	ZINC03196310	1220	0.45740405928039074	NO	-
1553	ZINC03983413	1817	0.45735958855638453	NO	-
1554	ZINC02273578	998	0.4573459172129165	NO	-
1555	ZINC03330634	1270	0.457315053944444	NO	-
1556	ZINC03983414	1818	0.4573028081774646	NO	-
1557	ZINC00036871	42	0.45724830183312104	NO	-
1558	ZINC00061263	57	0.4571830363280211	NO	-
1559	ZINC02770016	1139	0.45715272348714503	NO	-
1560	ZINC00822266	566	0.4571484010074657	NO	-
1561	ZINC03902931	1677	0.45711134514831925	NO	-
1562	ZINC03814444	39	0.4570261393686829	YES	25
1563	ZINC02755015	1134	0.45693781317351756	NO	-
1564	ZINC03250759	1240	0.4568573070561361	NO	-
1565	ZINC01136286	698	0.45680859441725813	NO	-
1566	ZINC03977720	1799	0.45675193598725256	NO	-
1567	ZINC04531388	2060	0.45670708493186757	NO	-
1568	ZINC00524820	379	0.4566984280035261	NO	-
1569	ZINC03657382	1449	0.4566665539887303	NO	-
1570	ZINC01248309	733	0.45664172479158444	NO	-
1571	ZINC00496370	360	0.45656422035906885	NO	-
1572	ZINC04229215	1929	0.4565480944563871	NO	-
1573	ZINC00522668	374	0.45651410237042916	NO	-
1574	ZINC04252233	1932	0.4563917007932319	NO	-
1575	ZINC00242394	176	0.4563623372729695	NO	-
1576	ZINC01021233	643	0.4561870965830478	NO	-
1577	ZINC01021235	644	0.4561865726445528	NO	-
1578	ZINC01123416	684	0.4561818584756364	NO	-
1579	ZINC03908450	1696	0.45617765138753097	NO	-
1580	ZINC00524818	378	0.4560872100870992	NO	-
1581	ZINC02364272	1035	0.45605186217498644	NO	-
1582	ZINC00496110	359	0.45600546496354927	NO	-
1583	ZINC02364274	1036	0.4559673063757367	NO	-
1584	ZINC00822279	567	0.45595927366403	NO	-
1585	ZINC04488323	2049	0.45591389157388684	NO	-
1586	ZINC00859491	584	0.4557560706391492	NO	-
1587	ZINC03577161	1405	0.4557286986818441	NO	-
1588	ZINC00242784	177	0.4557279492086346	NO	-
1589	ZINC00588371	449	0.4557180304197055	NO	-
1590	ZINC00894595	599	0.4557156152046597	NO	-
1591	ZINC03525372	1383	0.45569957752100676	NO	-
1592	ZINC03988254	1830	0.4556964558608659	NO	-
1593	ZINC02890243	1182	0.45568332264253375	NO	-
1594	ZINC03867882	1603	0.4555701031287637	NO	-
1595	ZINC04262754	1938	0.45552964915268507	NO	-
1596	ZINC00949674	614	0.4554568164036289	NO	-
1597	ZINC00949673	613	0.45544605068969674	NO	-
1598	ZINC03969945	1768	0.4554450355532529	NO	-
1599	ZINC00804424	552	0.4554149184386171	NO	-
1600	ZINC03365833	1283	0.4553741260592862	NO	-
1601	ZINC00801751	545	0.45521313559836535	NO	-
1602	ZINC02032655	934	0.45516727865942974	NO	-
1603	ZINC03858109	1560	0.4551073698536105	NO	-
1604	ZINC02406133	1049	0.45504573073854027	NO	-
1605	ZINC02406134	1050	0.45503298679844223	NO	-
1606	ZINC00314531	228	0.45502776163694514	NO	-
1607	ZINC03946244	1733	0.45501867927603423	NO	-
1608	ZINC00682264	499	0.4549161424425024	NO	-
1609	ZINC00457156	311	0.4549067858782321	NO	-
1610	ZINC01324658	758	0.45474550540913017	NO	-
1611	ZINC00803803	548	0.45469828588294936	NO	-
1612	ZINC00033458	37	0.45462531325595273	NO	-
1613	ZINC02861066	1156	0.45461562592828236	NO	-
1614	ZINC00953372	616	0.454586249796044	NO	-
1615	ZINC04317740	1961	0.454283152120146	NO	-
1616	ZINC00327475	231	0.4542592736683222	NO	-
1617	ZINC03912301	1717	0.45421658123330927	NO	-
1618	ZINC03907514	1693	0.4541344890920324	NO	-
1619	ZINC00478429	344	0.4540151353920532	NO	-
1620	ZINC03814459	1	0.4538856165159112	YES	2
1621	ZINC01122918	683	0.4538817382898482	NO	-
1622	ZINC03970340	1777	0.45382593495124546	NO	-
1623	ZINC03839468	1474	0.4537211740947719	NO	-
1624	ZINC04333542	1965	0.45370465455883546	NO	-
1625	ZINC01050089	648	0.4534260246725266	NO	-
1626	ZINC00423403	292	0.4533861285841569	NO	-
1627	ZINC01923565	919	0.4532676864463973	NO	-
1628	ZINC03906387	1684	0.45313805663319373	NO	-
1629	ZINC00627266	481	0.45307926859620656	NO	-
1630	ZINC00296088	208	0.45307319886558833	NO	-
1631	ZINC02861066	1157	0.4530383501274485	NO	-
1632	ZINC00023841	30	0.45296905825796807	YES	17
1633	ZINC02869356	1162	0.45292654844358543	NO	-
1634	ZINC00707790	503	0.45277581045942256	NO	-
1635	ZINC01150869	704	0.4527679966092805	NO	-
1636	ZINC03421125	1316	0.4527525173897171	NO	-
1637	ZINC03114015	1210	0.4527407963547559	NO	-
1638	ZINC02644838	1103	0.4526844428329811	NO	-
1639	ZINC03854935	1524	0.45258958788612574	NO	-
1640	ZINC00621224	479	0.4523996329841449	NO	-
1641	ZINC00201168	149	0.45235799006089183	NO	-
1642	ZINC00307448	221	0.45224538833511757	NO	-
1643	ZINC03912694	1722	0.4521050813430748	NO	-
1644	ZINC02701715	1118	0.45207221189709024	NO	-
1645	ZINC03853628	1503	0.45203583857536966	NO	-
1646	ZINC03868287	1609	0.4520112358584475	NO	-
1647	ZINC02898108	1183	0.4520056991919307	NO	-
1648	ZINC00808721	556	0.4519388454257539	NO	-
1649	ZINC00685711	500	0.45192460824631747	NO	-
1650	ZINC03475717	1353	0.45185536187992237	NO	-
1651	ZINC03475713	1352	0.45183888872378136	NO	-
1652	ZINC03968693	1752	0.451812999391885	NO	-
1653	ZINC01009031	637	0.45178227453757547	NO	-
1654	ZINC03409156	1303	0.4514744121859005	NO	-
1655	ZINC00377620	255	0.45135614154176745	NO	-
1656	ZINC03959725	1744	0.4512549100815238	NO	-
1657	ZINC03579607	1412	0.4512324026370979	NO	-
1658	ZINC03579609	1413	0.45121802704627223	NO	-
1659	ZINC00803803	547	0.45120339279195926	NO	-
1660	ZINC03868283	1608	0.45103587227504693	NO	-
1661	ZINC03579578	1410	0.4509539243765199	NO	-
1662	ZINC03579580	1411	0.4509438478317128	NO	-
1663	ZINC03048129	1207	0.45093091494108933	NO	-
1664	ZINC03868297	1612	0.45093071660178263	NO	-
1665	ZINC04465966	2027	0.45093071660178263	NO	-
1666	ZINC03579747	1421	0.450887551590727	NO	-
1667	ZINC04617746	40	0.4508573349485916	YES	26
1668	ZINC03579745	1420	0.4508238915457465	NO	-
1669	ZINC03868305	1615	0.4508204240060044	NO	-
1670	ZINC02195168	948	0.450778055896528	NO	-
1671	ZINC04013676	1863	0.4507502182906379	NO	-
1672	ZINC00994145	630	0.450694898068541	NO	-
1673	ZINC03793004	1457	0.45062445245004656	NO	-
1674	ZINC00290924	205	0.45061993125780836	NO	-
1675	ZINC03971750	2068	0.450473442941467	NO	-
1676	ZINC00023543	3	0.45041557829945067	YES	3
1677	ZINC03408381	1302	0.4503798376164031	NO	-
1678	ZINC03900335	1673	0.4503773116590716	NO	-
1679	ZINC02475412	1070	0.45034850100062107	NO	-
1680	ZINC03165637	1215	0.4503155063268399	NO	-
1681	ZINC03868302	1614	0.45031521478548203	NO	-
1682	ZINC03331253	1271	0.45030472649628644	NO	-
1683	ZINC01125293	687	0.45028838923996894	NO	-
1684	ZINC03868288	1610	0.4502757782930242	NO	-
1685	ZINC03250347	1238	0.4501942359053669	NO	-
1686	ZINC03250349	1239	0.4501941873505434	NO	-
1687	ZINC03868301	1613	0.4501727755737058	NO	-
1688	ZINC03579696	1417	0.45013417148837237	NO	-
1689	ZINC03579694	1416	0.45010936555814623	NO	-
1690	ZINC03854736	1523	0.45002846051521633	NO	-
1691	ZINC03854735	1522	0.4500068842003826	NO	-
1692	ZINC04013676	1862	0.4499278581232463	NO	-
1693	ZINC02279894	999	0.44975026603703827	NO	-
1694	ZINC01768798	893	0.4496929212048472	NO	-
1695	ZINC03892799	1663	0.44962884323810604	NO	-
1696	ZINC04465444	2020	0.44962884323810604	NO	-
1697	ZINC01768737	892	0.44961360105047415	NO	-
1698	ZINC03579721	1418	0.44952722647645194	NO	-
1699	ZINC03579723	1419	0.4495194198408719	NO	-
1700	ZINC03716133	1454	0.44948098192779057	NO	-
1701	ZINC03891757	1656	0.44944833124169775	NO	-
1702	ZINC03867603	1595	0.44934509464331085	NO	-
1703	ZINC03867604	1597	0.44933992085488483	NO	-
1704	ZINC03979721	1802	0.4493207329215955	NO	-
1705	ZINC03859205	1567	0.4491706730873155	NO	-
1706	ZINC00718534	506	0.4491573375365795	NO	-
1707	ZINC02927738	1188	0.44910792147087136	NO	-
1708	ZINC00344276	238	0.44888579425203845	NO	-
1709	ZINC03892125	1662	0.4488626689420656	NO	-
1710	ZINC02884887	1179	0.4488567925197509	NO	-
1711	ZINC01504350	846	0.4487381660158729	NO	-
1712	ZINC02285620	1007	0.4487171134128434	NO	-
1713	ZINC03889415	1639	0.4486775138948525	NO	-
1714	ZINC03867595	1593	0.4486185676836761	NO	-
1715	ZINC00837458	576	0.44859771340483723	NO	-
1716	ZINC03354854	1277	0.44856285994445166	NO	-
1717	ZINC03855199	1531	0.4485326448096839	NO	-
1718	ZINC02629084	1095	0.44849546054135503	NO	-
1719	ZINC04457938	2007	0.4484486055597037	NO	-
1720	ZINC02280695	1000	0.44844846205399064	NO	-
1721	ZINC03867270	1588	0.4484225783152395	NO	-
1722	ZINC03398403	1293	0.4482468396520226	NO	-
1723	ZINC03575225	1403	0.4482149061434765	NO	-
1724	ZINC00645252	494	0.4481905103147672	NO	-
1725	ZINC03135479	1212	0.4480742328017895	NO	-
1726	ZINC01055888	654	0.4479088451027886	NO	-
1727	ZINC00290896	204	0.4479033148844252	NO	-
1728	ZINC01489524	837	0.4477238836516148	NO	-
1729	ZINC04124245	1889	0.4476569029129361	NO	-
1730	ZINC01086630	674	0.4476330210711128	NO	-
1731	ZINC03814473	14	0.4474586064695423	YES	8
1732	ZINC03044893	1206	0.44741833173512435	NO	-
1733	ZINC03814447	38	0.4473522524681045	YES	24
1734	ZINC01050101	649	0.4473320300585165	NO	-
1735	ZINC03868295	1611	0.4472554138549123	NO	-
1736	ZINC00596539	452	0.44723097217894753	NO	-
1737	ZINC03856131	1538	0.4472297646243769	NO	-
1738	ZINC00379784	256	0.44721860339564307	NO	-
1739	ZINC00020210	12	0.44701388910372397	NO	-
1740	ZINC02359831	1032	0.4469933150945889	NO	-
1741	ZINC03579649	1415	0.4469862449668818	NO	-
1742	ZINC02359833	1033	0.4469815696530171	NO	-
1743	ZINC04088451	1875	0.44698000676483784	NO	-
1744	ZINC03579647	1414	0.44696860828861884	NO	-
1745	ZINC00474730	341	0.4468446546945679	NO	-
1746	ZINC02815897	1148	0.44677199955413716	NO	-
1747	ZINC00340320	236	0.4467134362444283	NO	-
1748	ZINC03516690	1373	0.44669269728628613	NO	-
1749	ZINC03893108	1666	0.4466837666867642	NO	-
1750	ZINC03856130	1537	0.4466787643034227	NO	-
1751	ZINC00182207	130	0.4466733498656386	NO	-
1752	ZINC04118140	1885	0.4466222677329972	NO	-
1753	ZINC03907499	1692	0.4465488785743089	NO	-
1754	ZINC00850688	581	0.4465205153334655	NO	-
1755	ZINC01829243	902	0.4464647377200738	NO	-
1756	ZINC03192256	1219	0.44638182715141617	NO	-
1757	ZINC04618467	2061	0.4463590049944633	NO	-
1758	ZINC02861550	1159	0.4463553963516581	NO	-
1759	ZINC03854986	1527	0.44624430409230187	NO	-
1760	ZINC03868690	1619	0.4462251139043901	NO	-
1761	ZINC04466204	2028	0.4462251139043901	NO	-
1762	ZINC00718534	507	0.44611534426738636	NO	-
1763	ZINC03819713	1470	0.446049858798214	NO	-
1764	ZINC03868281	1607	0.4459891136012552	NO	-
1765	ZINC00188976	136	0.44598509114540524	NO	-
1766	ZINC00704338	501	0.4459848824491196	NO	-
1767	ZINC00360394	244	0.44555450696641824	NO	-
1768	ZINC03979754	1806	0.44551130605477673	NO	-
1769	ZINC00754802	515	0.4455086683023418	NO	-
1770	ZINC00182687	132	0.4454882726749019	NO	-
1771	ZINC03859256	1569	0.44548678670617825	NO	-
1772	ZINC00484384	349	0.445440977363814	NO	-
1773	ZINC03885399	1628	0.44542296458160846	NO	-
1774	ZINC03892124	1661	0.4453849959687253	NO	-
1775	ZINC03579551	1407	0.44530760000821407	NO	-
1776	ZINC03579549	1406	0.44528643093391457	NO	-
1777	ZINC00423416	296	0.44525130765080384	NO	-
1778	ZINC00797907	532	0.44514550900368705	NO	-
1779	ZINC00800928	543	0.4451364440043028	NO	-
1780	ZINC00086200	74	0.44504302642641147	NO	-
1781	ZINC02285496	1006	0.44495330228549695	NO	-
1782	ZINC02208645	956	0.44489500182287245	NO	-
1783	ZINC02208649	957	0.4448899781427911	NO	-
1784	ZINC03900725	1674	0.4448856394398908	NO	-
1785	ZINC03977206	1798	0.444771352086854	NO	-
1786	ZINC03977204	1797	0.4447680969418952	NO	-
1787	ZINC01232417	729	0.44470169647942626	NO	-
1788	ZINC03168325	1216	0.4446945667986051	NO	-
1789	ZINC03853647	1505	0.4443935619088485	NO	-
1790	ZINC03853646	1504	0.4443241811642059	NO	-
1791	ZINC01875861	906	0.44430484761059835	NO	-
1792	ZINC02355945	1028	0.44429655518340205	NO	-
1793	ZINC01314018	755	0.44426405931716584	NO	-
1794	ZINC03912626	1720	0.44422238375988543	NO	-
1795	ZINC00730212	510	0.4442183394461041	NO	-
1796	ZINC00730214	511	0.44405100771013606	NO	-
1797	ZINC03859309	1573	0.44403736455176496	NO	-
1798	ZINC03906393	1685	0.44398477461584385	NO	-
1799	ZINC04184177	1902	0.44389008804541935	NO	-
1800	ZINC01314019	756	0.44382363635399946	NO	-
1801	ZINC00179323	128	0.44376942571868766	NO	-
1802	ZINC00243607	178	0.443548881845187	NO	-
1803	ZINC03890791	1650	0.4434824516780262	NO	-
1804	ZINC03890793	1651	0.44347923107283244	NO	-
1805	ZINC03233795	1230	0.44332366662684375	NO	-
1806	ZINC00837460	577	0.4431949574072442	NO	-
1807	ZINC03903110	1678	0.4431882396563764	NO	-
1808	ZINC03970301	1773	0.4430498686760526	NO	-
1809	ZINC04633254	2065	0.443017006207961	NO	-
1810	ZINC03814467	9	0.4430075953460996	YES	5
1811	ZINC03885403	1632	0.4429890196458604	NO	-
1812	ZINC04140357	1893	0.4429788468294127	NO	-
1813	ZINC04140358	1894	0.44293418453339056	NO	-
1814	ZINC00797907	533	0.4428853708951093	NO	-
1815	ZINC00800928	544	0.44287952305391554	NO	-
1816	ZINC03979735	1805	0.44240702537976845	NO	-
1817	ZINC02282906	1004	0.44239362654095177	NO	-
1818	ZINC03207937	1222	0.44239257067887006	NO	-
1819	ZINC04001225	1857	0.4422863551286956	NO	-
1820	ZINC01902225	909	0.4419642919700581	NO	-
1821	ZINC00003491	13	0.4418499794409319	YES	8
1822	ZINC00950289	615	0.44183966918058243	NO	-
1823	ZINC00017176	10	0.44183667232076096	NO	-
1824	ZINC04459965	2010	0.44178461174186073	NO	-
1825	ZINC00111293	89	0.44167930503212965	NO	-
1826	ZINC00627266	483	0.44160835176574537	NO	-
1827	ZINC00423409	293	0.4415794708791835	NO	-
1828	ZINC03451937	1337	0.44154479248967715	NO	-
1829	ZINC02871468	1164	0.4414344778527261	NO	-
1830	ZINC03579555	1409	0.4414186191292854	NO	-
1831	ZINC03579553	1408	0.44141208818471234	NO	-
1832	ZINC03862078	1584	0.4412516874116197	NO	-
1833	ZINC04339085	1968	0.44124539548762604	NO	-
1834	ZINC00970022	622	0.44109110227090015	NO	-
1835	ZINC03852768	1497	0.44104775388261475	NO	-
1836	ZINC03853706	1508	0.4409903683422548	NO	-
1837	ZINC02906730	1184	0.44096950173781474	NO	-
1838	ZINC02485379	1071	0.44095322115386487	NO	-
1839	ZINC00676471	497	0.440752756927397	NO	-
1840	ZINC01458802	815	0.44072374298425715	NO	-
1841	ZINC01458801	814	0.4407149762361757	NO	-
1842	ZINC00046565	49	0.4407010996558686	NO	-
1843	ZINC02736849	1129	0.440592464898496	NO	-
1844	ZINC04192758	1905	0.440553269799799	NO	-
1845	ZINC03792996	1456	0.44047601832173006	NO	-
1846	ZINC00131422	102	0.4404181071042534	NO	-
1847	ZINC01742873	883	0.44037267527987245	NO	-
1848	ZINC04049838	1871	0.4403273100005371	NO	-
1849	ZINC03850330	1489	0.4402354220775944	NO	-
1850	ZINC04464867	2018	0.4402354220775944	NO	-
1851	ZINC03857262	1548	0.4402207805954425	NO	-
1852	ZINC03370728	1285	0.4402134801540231	NO	-
1853	ZINC03310264	1257	0.4401919015951484	NO	-
1854	ZINC03857261	1547	0.4401830580078097	NO	-
1855	ZINC03474356	1349	0.4401699478735099	NO	-
1856	ZINC03310261	1256	0.4401398328233718	NO	-
1857	ZINC03889897	1642	0.44008946965336926	NO	-
1858	ZINC03612561	1434	0.440049793962214	NO	-
1859	ZINC00899378	601	0.44002037236925995	NO	-
1860	ZINC03863213	1585	0.44001048099527884	NO	-
1861	ZINC02414821	1052	0.43993514767517083	NO	-
1862	ZINC01175432	711	0.439890914808278	NO	-
1863	ZINC03979785	1808	0.43985117342249536	NO	-
1864	ZINC02295145	1012	0.4398098978018585	NO	-
1865	ZINC01054565	652	0.4397973832734394	NO	-
1866	ZINC03890033	1647	0.439726344699275	NO	-
1867	ZINC04339085	1969	0.43934907570012915	NO	-
1868	ZINC02412977	1051	0.43926390451602926	NO	-
1869	ZINC02251491	996	0.4392568768197369	NO	-
1870	ZINC03857206	1544	0.439214880085107	NO	-
1871	ZINC00288284	199	0.4390009704643268	NO	-
1872	ZINC00806331	554	0.43899594294156935	NO	-
1873	ZINC02701912	1119	0.43893678868497776	NO	-
1874	ZINC03857207	1545	0.43892059128363	NO	-
1875	ZINC00732046	512	0.4383702612929049	NO	-
1876	ZINC03260190	1245	0.43821701336237495	NO	-
1877	ZINC03867507	1590	0.4380684163815359	NO	-
1878	ZINC04465605	2023	0.4380684163815359	NO	-
1879	ZINC00501669	363	0.4379110183037885	NO	-
1880	ZINC02366591	1038	0.43768550679513996	NO	-
1881	ZINC02222522	967	0.4375317503622512	NO	-
1882	ZINC01770633	894	0.4375149811649803	NO	-
1883	ZINC04280317	1944	0.4372983831531475	NO	-
1884	ZINC02366590	1037	0.4372781488846646	NO	-
1885	ZINC04000920	1853	0.4371581002195223	NO	-
1886	ZINC02294211	1011	0.43705168541183137	NO	-
1887	ZINC02708086	1121	0.43705092530150536	NO	-
1888	ZINC03857449	1550	0.4370390348420096	NO	-
1889	ZINC04138271	1892	0.43697928214797777	NO	-
1890	ZINC02394307	1042	0.4367674794525669	NO	-
1891	ZINC03885399	1631	0.4362598783383207	NO	-
1892	ZINC03474387	1350	0.4362321582031238	NO	-
1893	ZINC00616033	465	0.4362140828801629	NO	-
1894	ZINC03853725	1510	0.4361556772071283	NO	-
1895	ZINC02907399	1185	0.4360698881791095	NO	-
1896	ZINC00706105	502	0.4359532204270691	NO	-
1897	ZINC00806331	555	0.43584982558032076	NO	-
1898	ZINC03375427	1286	0.43584619466031754	NO	-
1899	ZINC03525556	1384	0.43583528167187385	NO	-
1900	ZINC01019119	640	0.43573145264071284	NO	-
1901	ZINC03814443	25	0.43567445655906006	YES	14
1902	ZINC04468620	2036	0.43567197167612	NO	-
1903	ZINC03867889	1604	0.43550849097575445	NO	-
1904	ZINC04465805	2025	0.43550849097575445	NO	-
1905	ZINC03969050	1755	0.4354781083758394	NO	-
1906	ZINC04459813	2009	0.4354781083758394	NO	-
1907	ZINC04437605	1992	0.43522092381563526	NO	-
1908	ZINC01269215	738	0.4350453864096551	NO	-
1909	ZINC03264694	1250	0.4350410040938247	NO	-
1910	ZINC04189180	1904	0.43476958933251153	NO	-
1911	ZINC03980324	1811	0.4344907210187558	NO	-
1912	ZINC01428351	792	0.4344724848968204	NO	-
1913	ZINC03991922	1836	0.43442970426638244	NO	-
1914	ZINC04464215	2013	0.43442970426638244	NO	-
1915	ZINC03985039	1821	0.4342860964946591	NO	-
1916	ZINC00527353	382	0.43424812748473424	NO	-
1917	ZINC03885403	1635	0.4342423954869633	NO	-
1918	ZINC02928150	1189	0.4341251469172522	NO	-
1919	ZINC01034440	646	0.43408464268880725	NO	-
1920	ZINC03871987	1622	0.43372745778737654	NO	-
1921	ZINC02283905	1005	0.4332900503944077	NO	-
1922	ZINC02464124	1068	0.4328858289930621	NO	-
1923	ZINC04013676	1864	0.4325213065951036	NO	-
1924	ZINC04467850	2029	0.43248389364697104	NO	-
1925	ZINC01583340	865	0.43241759327603907	NO	-
1926	ZINC03854969	1526	0.4322257624649684	NO	-
1927	ZINC00041963	46	0.4321819624556191	NO	-
1928	ZINC00545944	417	0.4321174973342681	NO	-
1929	ZINC00544452	409	0.43184499401518134	NO	-
1930	ZINC00545788	416	0.4317401153115619	NO	-
1931	ZINC03983468	1820	0.4316887760141399	NO	-
1932	ZINC03983467	1819	0.4316163719011643	NO	-
1933	ZINC01220755	723	0.43126184859656613	NO	-
1934	ZINC01287026	750	0.43092341750681334	NO	-
1935	ZINC03352709	1276	0.4307831300870988	NO	-
1936	ZINC00613475	464	0.43066725350603385	NO	-
1937	ZINC00835772	575	0.4306356828172271	NO	-
1938	ZINC03889965	1645	0.43051543207733406	NO	-
1939	ZINC03889966	1646	0.43031705160408446	NO	-
1940	ZINC04464841	2017	0.43031705160408446	NO	-
1941	ZINC03889962	1643	0.43027498327784536	NO	-
1942	ZINC04143893	1895	0.43017980182511284	NO	-
1943	ZINC03889963	1644	0.43005263965073476	NO	-
1944	ZINC03234083	1231	0.42999319833392796	NO	-
1945	ZINC01091063	677	0.42979651078533093	NO	-
1946	ZINC01055805	653	0.42968155301993394	NO	-
1947	ZINC03854968	1525	0.4291769134209661	NO	-
1948	ZINC00423393	291	0.4291482115470516	NO	-
1949	ZINC01226644	726	0.429087895717904	NO	-
1950	ZINC01226646	727	0.42906095240881853	NO	-
1951	ZINC01150082	703	0.42896378061543244	NO	-
1952	ZINC02817772	1149	0.42862702782111617	NO	-
1953	ZINC03471000	1348	0.4283716387824932	NO	-
1954	ZINC03969364	1762	0.42831554526216337	NO	-
1955	ZINC01086128	671	0.4280822600047951	NO	-
1956	ZINC00536746	386	0.42782257229676396	NO	-
1957	ZINC03979757	1807	0.4271456827330138	NO	-
1958	ZINC02286082	1008	0.4271431225301593	NO	-
1959	ZINC03853684	1506	0.4269406994533023	NO	-
1960	ZINC03853685	1507	0.4269291938492871	NO	-
1961	ZINC04465794	2024	0.42678868598313247	NO	-
1962	ZINC00948458	612	0.426538970685591	NO	-
1963	ZINC04316714	1950	0.426386327869215	NO	-
1964	ZINC01076219	667	0.42632071839317853	NO	-
1965	ZINC01486508	834	0.42625086891472524	NO	-
1966	ZINC01191698	719	0.4256825263381354	NO	-
1967	ZINC02398872	1046	0.42523986695277005	NO	-
1968	ZINC02263907	997	0.4251632693030089	NO	-
1969	ZINC04337669	1967	0.4247607564561498	NO	-
1970	ZINC00804199	549	0.42459878488153907	NO	-
1971	ZINC03480404	1359	0.42442023334546836	NO	-
1972	ZINC04387106	1984	0.42430143794724035	NO	-
1973	ZINC03524412	1381	0.4242681733258216	NO	-
1974	ZINC00627266	482	0.424111312540669	NO	-
1975	ZINC03985039	1822	0.4238517518636602	NO	-
1976	ZINC01690047	881	0.4230650079193456	NO	-
1977	ZINC03209767	1223	0.42261612310465646	NO	-
1978	ZINC01054225	651	0.42257971397627636	NO	-
1979	ZINC01750506	885	0.42240518447775366	NO	-
1980	ZINC04464443	2015	0.4222960632335389	NO	-
1981	ZINC03991076	1834	0.4221610524625873	NO	-
1982	ZINC03969632	2067	0.4221457933827747	NO	-
1983	ZINC03814433	43	0.42213354485608245	YES	29
1984	ZINC03946515	1734	0.4220643744518902	NO	-
1985	ZINC00181056	129	0.42203554544450317	NO	-
1986	ZINC04617748	42	0.4219401761143426	YES	28
1987	ZINC02218983	966	0.42187246274523815	NO	-
1988	ZINC04468463	2035	0.42168304676302687	NO	-
1989	ZINC00423412	294	0.42094417191017797	NO	-
1990	ZINC04405560	1988	0.42085774847494106	NO	-
1991	ZINC03127361	1211	0.4207294937940242	NO	-
1992	ZINC04460363	2012	0.4207148479571388	NO	-
1993	ZINC03949012	1738	0.4203401806154353	NO	-
1994	ZINC00629534	486	0.4201008850195902	NO	-
1995	ZINC04316941	1954	0.4200230879785815	NO	-
1996	ZINC04316746	1952	0.4194889568150819	NO	-
1997	ZINC00809403	557	0.419277633988494	NO	-
1998	ZINC00809405	558	0.4192712036358357	NO	-
1999	ZINC03885399	1630	0.4192036550625449	NO	-
2000	ZINC04387006	1981	0.4190475279687541	NO	-
2001	ZINC03653491	1448	0.41904266807386176	NO	-
2002	ZINC00972467	625	0.4184851690244008	NO	-
2003	ZINC03853116	1500	0.41805135829874984	NO	-
2004	ZINC00716305	504	0.41804840365576446	NO	-
2005	ZINC00716307	505	0.4180419795624527	NO	-
2006	ZINC03969743	1765	0.41793140118154226	NO	-
2007	ZINC02710542	1122	0.41778958421258283	NO	-
2008	ZINC03969043	1754	0.4175856560899069	NO	-
2009	ZINC03885403	1634	0.41757281043997563	NO	-
2010	ZINC01508268	848	0.41755410779364754	NO	-
2011	ZINC03857165	1542	0.41741422486625496	NO	-
2012	ZINC03857166	1543	0.41718743636694183	NO	-
2013	ZINC04335551	1966	0.4171595799252657	NO	-
2014	ZINC03929451	1725	0.4171281854153006	NO	-
2015	ZINC03814469	17	0.41700173049476563	YES	10
2016	ZINC03814468	16	0.4169116677020941	YES	10
2017	ZINC02474569	1069	0.41665056463651934	NO	-
2018	ZINC03969042	1753	0.4166464968510973	NO	-
2019	ZINC04469667	2037	0.4166464968510973	NO	-
2020	ZINC03854640	1521	0.41619135874188645	NO	-
2021	ZINC02998512	1197	0.41615014536830325	NO	-
2022	ZINC03907498	1691	0.41590213218056016	NO	-
2023	ZINC02319490	1013	0.41588086471965025	NO	-
2024	ZINC04387006	1982	0.4154892364342143	NO	-
2025	ZINC03860916	1583	0.4152975304017385	NO	-
2026	ZINC03969357	1756	0.4146134819838539	NO	-
2027	ZINC03969358	1757	0.4145993969521325	NO	-
2028	ZINC02394556	1043	0.41401162111452694	NO	-
2029	ZINC03987803	1827	0.41396106127746984	NO	-
2030	ZINC03814441	24	0.4139129719622326	YES	14
2031	ZINC03932775	1727	0.41369831272129437	NO	-
2032	ZINC03987897	1828	0.41360301158944496	NO	-
2033	ZINC03969363	1761	0.4130687678796651	NO	-
2034	ZINC03969361	1759	0.41305460609394967	NO	-
2035	ZINC03969362	1760	0.41299717280020554	NO	-
2036	ZINC04116118	1881	0.4129510621657475	NO	-
2037	ZINC03918624	1724	0.4129129504876118	NO	-
2038	ZINC03969360	1758	0.4128138613785421	NO	-
2039	ZINC03889733	1641	0.4126863289502914	NO	-
2040	ZINC04617747	26	0.4126742674744334	YES	14
2041	ZINC00020212	14	0.4126654739320839	NO	-
2042	ZINC00942179	611	0.41258234006586425	NO	-
2043	ZINC01118516	680	0.41232396011910105	NO	-
2044	ZINC02394634	1044	0.41206545303748465	NO	-
2045	ZINC03982892	1814	0.4119641796058083	NO	-
2046	ZINC03982893	1815	0.4117042827457788	NO	-
2047	ZINC03859546	1576	0.4113099714577375	NO	-
2048	ZINC03859547	1577	0.4112559797813268	NO	-
2049	ZINC02490472	1072	0.41089614045918843	NO	-
2050	ZINC02490475	1073	0.41080324578006894	NO	-
2051	ZINC02391227	1041	0.41079381836931483	NO	-
2052	ZINC01170602	710	0.41044358088106125	NO	-
2053	ZINC02103242	941	0.4103984721500145	NO	-
2054	ZINC03885399	1629	0.41024747799589817	NO	-
2055	ZINC04116118	1882	0.41003954418194105	NO	-
2056	ZINC02090285	939	0.4099839017078463	NO	-
2057	ZINC02914418	1187	0.4099349764608591	NO	-
2058	ZINC04229215	1928	0.40979195716334393	NO	-
2059	ZINC03885403	1633	0.40884400964355794	NO	-
2060	ZINC03987802	1826	0.40822089102900794	NO	-
2061	ZINC03907516	1694	0.40800931589403006	NO	-
2062	ZINC03854526	1519	0.40757405827785065	NO	-
2063	ZINC03814440	27	0.40747969962510794	YES	15
2064	ZINC03855459	1533	0.40698786867193604	NO	-
2065	ZINC03971214	1781	0.40673270946172907	NO	-
2066	ZINC04001306	1859	0.4065936045208389	NO	-
2067	ZINC03191456	1217	0.4062872194967491	NO	-
2068	ZINC01410157	776	0.4062596014146848	NO	-
2069	ZINC01410159	777	0.406251076562054	NO	-
2070	ZINC03959951	1745	0.40617331499796616	NO	-
2071	ZINC03854527	1520	0.4061680671262908	NO	-
2072	ZINC02222691	968	0.4058157118133042	NO	-
2073	ZINC04459670	2008	0.4058113361084891	NO	-
2074	ZINC03971672	1784	0.40574094552835244	NO	-
2075	ZINC03971671	1783	0.40565399214309134	NO	-
2076	ZINC03979727	1803	0.4048079157429702	NO	-
2077	ZINC04470039	2044	0.4048079157429702	NO	-
2078	ZINC01149065	702	0.4043287750728611	NO	-
2079	ZINC03814470	10	0.4040200632885656	YES	5
2080	ZINC02281793	1001	0.40397394910583045	NO	-
2081	ZINC00585137	448	0.40355080563600476	NO	-
2082	ZINC01177943	713	0.4033766230981661	NO	-
2083	ZINC03235207	1232	0.40328180005641046	NO	-
2084	ZINC03979731	1804	0.40292172658472375	NO	-
2085	ZINC01111842	679	0.4026564189744594	NO	-
2086	ZINC03997530	1850	0.4021976062312577	NO	-
2087	ZINC02281984	1002	0.4021792345267811	NO	-
2088	ZINC02394847	1045	0.401764414566014	NO	-
2089	ZINC04468440	2034	0.3998704792713612	NO	-
2090	ZINC03312328	1261	0.3979394676638371	NO	-
2091	ZINC03859924	1578	0.39769832553304507	NO	-
2092	ZINC03890932	1652	0.39749857391274873	NO	-
2093	ZINC04469934	2042	0.39749857391274873	NO	-
2094	ZINC03992897	1838	0.39733892173509955	NO	-
2095	ZINC04460325	2011	0.39733349179129984	NO	-
2096	ZINC01820117	900	0.39561692582280256	NO	-
2097	ZINC02404828	1048	0.3955368633525953	NO	-
2098	ZINC01820118	901	0.39526834851499604	NO	-
2099	ZINC04131200	1891	0.3937844471042456	NO	-
2100	ZINC03969515	1763	0.3935559206448583	NO	-
2101	ZINC04517027	2057	0.3930516326201783	NO	-
2102	ZINC01817178	899	0.392786637389337	NO	-
2103	ZINC02871334	1163	0.3921643890026983	NO	-
2104	ZINC00989378	628	0.39206457013009116	NO	-
2105	ZINC01188054	716	0.39077284088581826	NO	-
2106	ZINC01757600	888	0.3893690615099174	NO	-
2107	ZINC01757601	889	0.38928636028956726	NO	-
2108	ZINC01261422	737	0.3883426200348543	NO	-
2109	ZINC02206143	955	0.3877937026316243	NO	-
2110	ZINC04517145	2059	0.3870289889357091	NO	-
2111	ZINC02652000	1106	0.38675604165617045	NO	-
2112	ZINC04464814	2016	0.3867517155350009	NO	-
2113	ZINC04517096	2058	0.3860716687361597	NO	-
2114	ZINC03814479	8	0.38341135045635943	YES	4
2115	ZINC00420818	289	0.38141502525290616	NO	-
2116	ZINC03979959	1809	0.36490644015514717	NO	-
2117	ZINC03979959	1810	0.36386288133603256	NO	-
