# Supplementary material for: Optimal assignment methods for ligand-based virtual screening
Source: J Cheminform. 2009 Aug 25;1:14. doi: 10.1186/1758-2946-1-14 (PMC2820492; doi:10.1186/1758-2946-1-14)
Supplement: Additional file 2 — Archive of the result files. The file Results.tar.gz is a Gzip compressed Tar archive containing the results file of each method for each data set. The result files are tab-separated plain text files including the following information: method name, active data set with size, cluster information and the distribution of the molecules over the clusters, decoy data set with size, ratio active:decoy, AUC, awAUC, BEDROC scores for predefined alpha values as suggested by Truchon and Bayly [63], relative enrichment factor [67], ROC enrichments, awROC enrichments at predefined false positive fractions, chemotype enrichment, ROC data points, and the ranking of each structure. [file 1758-2946-1-14-S2.zip › Results/OAKFLEX.SQ.DUD=cox2.Q.COX2_S58.sdf.A.DUD_cox2_clustered_I_MM.sdf.D.DUD_cox2_decoys_ID_pass_MWPass_I_0000644]

###################################################################################################
# Screening Result File
# User: jahn
# Method used: OAKFLEX
> <Method_Name>
OAKFLEX
# Screening mode: Single Query Screening
#	Calculations performed: 12818
#	Start time of the calculation: Tue Mar 10 12:37:50 CET 2009
#	End time of the calculation: Tue Mar 10 12:43:22 CET 2009
# Data set information
#	Query molecule name:	S58 from data set: ./data/queries/COX2_S58.sdf
#	Active data set: /rahome/chemoinf/SVS/data/actives/DUD_cox2_clustered_I_MM.sdf with cluster information
#		Size: 212 molecules
#		Number of clusters: 44
#		Cluster Summery:
#			Cluster number	# molecules	% of actives
#			1		1		0.472
#			2		4		1.887
#			3		10		4.717
#			4		3		1.415
#			5		3		1.415
#			6		1		0.472
#			7		99		46.698
#			8		1		0.472
#			9		1		0.472
#			10		16		7.547
#			11		1		0.472
#			12		2		0.943
#			13		3		1.415
#			14		5		2.358
#			15		3		1.415
#			16		9		4.245
#			17		6		2.83
#			18		1		0.472
#			19		7		3.302
#			20		6		2.83
#			21		2		0.943
#			22		2		0.943
#			23		1		0.472
#			24		1		0.472
#			25		1		0.472
#			26		1		0.472
#			27		1		0.472
#			28		1		0.472
#			29		4		1.887
#			30		1		0.472
#			31		1		0.472
#			32		1		0.472
#			33		1		0.472
#			34		1		0.472
#			35		2		0.943
#			36		1		0.472
#			37		1		0.472
#			38		1		0.472
#			39		1		0.472
#			40		1		0.472
#			41		1		0.472
#			42		1		0.472
#			43		1		0.472
#			44		1		0.472
#	Decoy data set: /rahome/chemoinf/SVS/data/decoys/DUD_cox2_decoys_ID_pass_MWPass_I_MM.sdf
#		Size: 12606 molecules
#	Ratio actives : decoys
#		1.0 : 59.4623
#	The active and decoy data set were part of the DUD with problem identifier: cox2
> <AUC>
#	 ROC AUC
	0.8874611221371076
> <awAUC>
#	 ROC awAUC
	0.771249253822014
> <BEDROC Scores>
#	Alpha Values	BEDROC Scores	Literature: J. Chem. Inf. Model., Vol. 47, No. 2, 2007, 488-508
	106.9	0.7686
	100.0	0.7626
	53.6	0.7317
	50.0	0.7307
	32.2	0.7335
	20.0	0.7483
	16.1	0.7574
	10.0	0.78
	8.0	0.7911
> <Relative enrichment factor>
#	Fraction dataset	Enrichment factor	 Literature: DOI: 10.1021/ci800303k
	0.0010	93.61834919644251
	0.01	79.57559681697612
	0.02	63.20754716981132
	0.05	74.05660377358491
	0.1	81.13207547169812
	0.2	84.90566037735849
	0.25	84.90566037735849
> <ROC Enrichments>
#	True decoy fraction	Enrichment	Literature: J Comput Aided Mol Des (2008) 22:133-139
	0.1	434.5319303338171
	0.5	112.42084316037736
	1.0	62.739711781310355
	2.0	35.01927809680066
	5.0	15.171829680351642
	10.0	8.204943665554442
> <awROC Enrichments>
#	Decoy fraction	Enrichment
	0.1	133.09338578088588
	0.5	42.465169270833364
	1.0	24.014569911715594
	2.0	17.624434063959765
	5.0	8.774919560101813
	10.0	5.748176050753373
> <Chemotype enrichment>
#	% data set	% active cluster	Literature: http://dud.docking.org/wombat/
	0.0	0.0
	0.0080	0.0
	0.0080	2.273
	0.164	2.273
	0.164	4.545
	0.187	4.545
	0.187	6.818
	0.499	6.818
	0.499	9.091
	0.538	9.091
	0.538	11.364
	0.632	11.364
	0.632	13.636
	0.671	13.636
	0.671	15.909
	0.819	15.909
	0.819	18.182
	0.952	18.182
	0.952	20.455
	1.061	20.455
	1.061	22.727
	1.162	22.727
	1.162	25.0
	1.396	25.0
	1.396	27.273
	2.052	27.273
	2.052	29.545
	2.099	29.545
	2.099	31.818
	2.411	31.818
	2.411	34.091
	2.473	34.091
	2.473	36.364
	2.879	36.364
	2.879	38.636
	3.113	38.636
	3.113	40.909
	5.157	40.909
	5.157	43.182
	5.601	43.182
	5.601	45.455
	6.046	45.455
	6.046	47.727
	6.187	47.727
	6.187	50.0
	7.232	50.0
	7.232	52.273
	9.97	52.273
	9.97	54.545
	10.142	54.545
	10.142	56.818
	10.251	56.818
	10.251	59.091
	11.944	59.091
	11.944	61.364
	12.537	61.364
	12.537	63.636
	16.297	63.636
	16.297	65.909
	17.101	65.909
	17.101	68.182
	26.611	68.182
	26.611	70.455
	29.934	70.455
	29.934	72.727
	30.098	72.727
	30.098	75.0
	36.293	75.0
	36.293	77.273
	51.888	77.273
	51.888	79.545
	53.916	79.545
	53.916	81.818
	54.111	81.818
	54.111	84.091
	54.876	84.091
	54.876	86.364
	56.366	86.364
	56.366	88.636
	68.139	88.636
	68.139	90.909
	72.344	90.909
	72.344	93.182
	79.942	93.182
	79.942	95.455
	90.771	95.455
	90.771	97.727
	94.867	97.727
	94.867	100.0
	100.0	100.0
> <ROC curve data>
#	False positive rate	true positive rate
	0.0	0.0
	0.0	0.2877
	1.0E-4	0.2877
	1.0E-4	0.3255
	2.0E-4	0.3255
	2.0E-4	0.3915
	3.0E-4	0.3915
	3.0E-4	0.4009
	4.0E-4	0.4009
	4.0E-4	0.4151
	6.0E-4	0.4151
	6.0E-4	0.434
	7.0E-4	0.434
	7.0E-4	0.4387
	9.0E-4	0.4387
	9.0E-4	0.4434
	0.0010	0.4434
	0.0010	0.4528
	0.0011	0.4528
	0.0011	0.467
	0.0017	0.467
	0.0017	0.4717
	0.0020	0.4717
	0.0020	0.4811
	0.0021	0.4811
	0.0021	0.5
	0.0023	0.5
	0.0023	0.5094
	0.0025	0.5094
	0.0025	0.5142
	0.0026	0.5142
	0.0026	0.5189
	0.0030	0.5189
	0.0030	0.5236
	0.0036	0.5236
	0.0036	0.5283
	0.0039	0.5283
	0.0039	0.5377
	0.0040	0.5377
	0.0040	0.5425
	0.0041	0.5425
	0.0041	0.5472
	0.0043	0.5472
	0.0043	0.5519
	0.0047	0.5519
	0.0047	0.5566
	0.0048	0.5566
	0.0048	0.5708
	0.0052	0.5708
	0.0052	0.5755
	0.0056	0.5755
	0.0056	0.5943
	0.0059	0.5943
	0.0059	0.5991
	0.0063	0.5991
	0.0063	0.6038
	0.0075	0.6038
	0.0075	0.6085
	0.0083	0.6085
	0.0083	0.6179
	0.0085	0.6179
	0.0085	0.6226
	0.0093	0.6226
	0.0093	0.6274
	0.0094	0.6274
	0.0094	0.6321
	0.0102	0.6321
	0.0102	0.6368
	0.0106	0.6368
	0.0106	0.6415
	0.011	0.6415
	0.011	0.6509
	0.0134	0.6509
	0.0134	0.6604
	0.014	0.6604
	0.014	0.6651
	0.0152	0.6651
	0.0152	0.6698
	0.0153	0.6698
	0.0153	0.6745
	0.0167	0.6745
	0.0167	0.6792
	0.0178	0.6792
	0.0178	0.684
	0.0188	0.684
	0.0188	0.6887
	0.0197	0.6887
	0.0197	0.6934
	0.0199	0.6934
	0.0199	0.7028
	0.0223	0.7028
	0.0223	0.7075
	0.0236	0.7075
	0.0236	0.7123
	0.0256	0.7123
	0.0256	0.717
	0.0276	0.717
	0.0276	0.7217
	0.0285	0.7217
	0.0285	0.7264
	0.0311	0.7264
	0.0311	0.7358
	0.0319	0.7358
	0.0319	0.7406
	0.0399	0.7406
	0.0399	0.7453
	0.0443	0.7453
	0.0443	0.75
	0.0481	0.75
	0.0481	0.7547
	0.0487	0.7547
	0.0487	0.7594
	0.0501	0.7594
	0.0501	0.7642
	0.0562	0.7642
	0.0562	0.7736
	0.058	0.7736
	0.058	0.7783
	0.0602	0.7783
	0.0602	0.783
	0.0603	0.783
	0.0603	0.7877
	0.0608	0.7877
	0.0608	0.7925
	0.0685	0.7925
	0.0685	0.7972
	0.0812	0.7972
	0.0812	0.8019
	0.0844	0.8019
	0.0844	0.8066
	0.0877	0.8066
	0.0877	0.8113
	0.0894	0.8113
	0.0894	0.816
	0.0904	0.816
	0.0904	0.8208
	0.1076	0.8208
	0.1076	0.8255
	0.1135	0.8255
	0.1135	0.8302
	0.1517	0.8302
	0.1517	0.8349
	0.1598	0.8349
	0.1598	0.8396
	0.169	0.8396
	0.169	0.8443
	0.1766	0.8443
	0.1766	0.8491
	0.2562	0.8491
	0.2562	0.8538
	0.2685	0.8538
	0.2685	0.8585
	0.2899	0.8585
	0.2899	0.8632
	0.2914	0.8632
	0.2914	0.8679
	0.3187	0.8679
	0.3187	0.8726
	0.3543	0.8726
	0.3543	0.8774
	0.4504	0.8774
	0.4504	0.8821
	0.5127	0.8821
	0.5127	0.8868
	0.5332	0.8868
	0.5332	0.8915
	0.5351	0.8915
	0.5351	0.8962
	0.5428	0.8962
	0.5428	0.9009
	0.5579	0.9009
	0.5579	0.9057
	0.5656	0.9057
	0.5656	0.9104
	0.6387	0.9104
	0.6387	0.9151
	0.6774	0.9151
	0.6774	0.9198
	0.6797	0.9198
	0.6797	0.9245
	0.72	0.9245
	0.72	0.9292
	0.7527	0.9292
	0.7527	0.934
	0.7535	0.934
	0.7535	0.9387
	0.797	0.9387
	0.797	0.9434
	0.8055	0.9434
	0.8055	0.9481
	0.812	0.9481
	0.812	0.9528
	0.8313	0.9528
	0.8313	0.9575
	0.8562	0.9575
	0.8562	0.9623
	0.8835	0.9623
	0.8835	0.967
	0.9066	0.967
	0.9066	0.9717
	0.9115	0.9717
	0.9115	0.9764
	0.9481	0.9764
	0.9481	0.9811
	0.9492	0.9811
	0.9492	0.9858
	0.95	0.9858
	0.95	0.9906
	0.9509	0.9906
	0.9509	0.9953
	0.9718	0.9953
	0.9718	1.0
	1.0	1.0
> <Screening Table>
# Rank	Mol name	Index in data set	Similarity 2 query	Active	Cluster number
1	ZINC02570895	87	0.8475876467788106	YES	7
2	ZINC03814698	92	0.8462828729846883	YES	7
3	ZINC03814824	86	0.8439074023904123	YES	7
4	ZINC03814585	88	0.8432398504398979	YES	7
5	ZINC03814722	91	0.8422041915281174	YES	7
6	ZINC03814586	64	0.8393769604921592	YES	7
7	ZINC03814699	94	0.8340396778391909	YES	7
8	ZINC03814697	89	0.8328770200876915	YES	7
9	ZINC03814594	81	0.8290806549675899	YES	7
10	ZINC03814595	83	0.8289969221782719	YES	7
11	ZINC03814718	93	0.8241599486768603	YES	7
12	ZINC03814625	77	0.8228500786936146	YES	7
13	ZINC00601195	71	0.8203141853209314	YES	7
14	ZINC03814624	78	0.8168399262958582	YES	7
15	ZINC03814725	52	0.816296343455847	YES	7
16	ZINC03814612	98	0.8162453407028569	YES	7
17	ZINC03814621	74	0.8156976504962137	YES	7
18	ZINC00841383	85	0.8149392007619756	YES	7
19	ZINC03814622	80	0.8116067554422011	YES	7
20	ZINC03814760	95	0.8100134135070688	YES	7
21	ZINC03814696	165	0.7955714029454399	YES	17
22	ZINC03814701	101	0.7879679511631145	YES	7
23	ZINC03814515	167	0.7849489804344273	YES	17
24	ZINC03814636	175	0.7829170199513091	YES	19
25	ZINC00020207	39	0.782413768373839	YES	7
26	ZINC03814704	96	0.7814941789891087	YES	7
27	ZINC03814721	103	0.7802391051047748	YES	7
28	ZINC03814702	99	0.7776352657355758	YES	7
29	ZINC03814630	169	0.7771338342277224	YES	19
30	ZINC03814611	109	0.7740776981659294	YES	7
31	ZINC00601196	84	0.7685620797521704	YES	7
32	ZINC03814580	61	0.7679313137038088	YES	7
33	ZINC03814623	79	0.7677061403504123	YES	7
34	ZINC03814614	107	0.7675274437319958	YES	7
35	ZINC03814706	97	0.7640257896707465	YES	7
36	ZINC03814707	115	0.7640117826133521	YES	7
37	ZINC03814633	172	0.7639163755169075	YES	19
38	ZINC03814724	164	0.7635982604944657	YES	17
39	ZINC03814635	174	0.7630693539456013	YES	19
40	ZINC03814705	90	0.7628224212431208	YES	7
41	ZINC03814634	173	0.7611451665520215	YES	19
42	ZINC03814708	112	0.7600765033819251	YES	7
43	ZINC03814609	110	0.7519594139363228	YES	7
44	ZINC03814687	111	0.7484576652658286	YES	7
45	ZINC03814590	105	0.7480559194164805	YES	7
46	ZINC03814571	117	0.747640080809366	YES	7
47	ZINC00607803	102	0.7474121761952497	YES	7
48	ZINC03814588	104	0.746305454768112	YES	7
49	ZINC03814686	119	0.7454323283538031	YES	7
50	ZINC00601201	50	0.7439484740444318	YES	7
51	ZINC00602119	69	0.743233476651865	YES	7
52	ZINC03814703	116	0.7429992020118795	YES	7
53	ZINC00022443	23	0.7379336661724407	YES	7
54	ZINC03814616	75	0.7348848580623633	YES	7
55	ZINC03814711	44	0.7341479282535639	YES	7
56	ZINC03814620	82	0.733747923959215	YES	7
57	ZINC03814582	106	0.7334738234756716	YES	7
58	ZINC03814693	59	0.7315094191030158	YES	7
59	ZINC00020206	53	0.7313726473216223	YES	7
60	ZINC03814715	42	0.7309976317605383	YES	7
61	ZINC03814684	58	0.7285954060027584	YES	7
62	ZINC01034673	2644	0.7281672489531552	NO	-
63	ZINC03814583	114	0.7281130842984823	YES	7
64	ZINC01489152	204	0.7278036149596127	YES	37
65	ZINC03814604	166	0.7263579918774113	YES	17
66	ZINC03814570	43	0.726249651285028	YES	7
67	ZINC03814712	68	0.7214652083088162	YES	7
68	ZINC00007588	25	0.721008812144039	YES	7
69	ZINC03814628	207	0.720915291984828	YES	40
70	ZINC03814657	66	0.7204266606659578	YES	7
71	ZINC00598647	705	0.7166855483950741	NO	-
72	ZINC03814748	63	0.7157854727209919	YES	7
73	ZINC00841385	170	0.7151123809621467	YES	19
74	ZINC03814710	120	0.7145248689392305	YES	7
75	ZINC03814632	171	0.7138601128789244	YES	19
76	ZINC03814714	100	0.7131896017217729	YES	7
77	ZINC00581585	45	0.7128350506802801	YES	7
78	ZINC03814713	76	0.7124862680355177	YES	7
79	ZINC00006694	28	0.7115487416615335	YES	7
80	ZINC00008604	35	0.7099913749165081	YES	7
81	ZINC03814509	199	0.7071270165629435	YES	33
82	ZINC00021455	46	0.7063979593623388	YES	7
83	ZINC03392404	7906	0.7061405481807081	NO	-
84	ZINC03814591	113	0.7051350492885443	YES	7
85	ZINC03814717	49	0.704944751477124	YES	7
86	ZINC03814661	123	0.7004958192600756	YES	10
87	ZINC02243966	4820	0.6997465755207252	NO	-
88	ZINC03814617	56	0.6993511822722722	YES	7
89	ZINC03814716	51	0.6988596479490338	YES	7
90	ZINC01489236	4146	0.6976265970809299	NO	-
91	ZINC03814802	129	0.697433080700598	YES	10
92	ZINC03814662	124	0.6970374123612927	YES	10
93	ZINC03814600	41	0.6938947946927618	YES	7
94	ZINC00593746	699	0.6927517332500247	NO	-
95	ZINC03675972	9465	0.6864394014568107	NO	-
96	ZINC03814681	132	0.6855600185130712	YES	10
97	ZINC00841601	1755	0.6844980086375116	NO	-
98	ZINC03814651	22	0.6840556323886134	YES	7
99	ZINC03814663	130	0.6824061206084369	YES	10
100	ZINC03814581	62	0.6821928525957188	YES	7
101	ZINC03675973	9466	0.6813375159091478	NO	-
102	ZINC03814682	133	0.6787510596880044	YES	10
103	ZINC00118276	135	0.6785980971910794	NO	-
104	ZINC03959408	11051	0.6777537510755137	NO	-
105	ZINC03814574	192	0.6760448146273786	YES	29
106	ZINC03277514	7408	0.6755609631890693	NO	-
107	ZINC03814652	32	0.6739816679819114	YES	7
108	ZINC03819970	9536	0.6714821737883956	NO	-
109	ZINC03814551	24	0.6710505191037026	YES	7
110	ZINC01428301	3941	0.6708671258524429	NO	-
111	ZINC03814774	108	0.670564314400532	YES	7
112	ZINC00021008	40	0.6686318308356232	YES	7
113	ZINC03814577	195	0.667831436743926	YES	29
114	ZINC01424652	3921	0.6669730926684825	NO	-
115	ZINC01029309	2594	0.6654696757118231	NO	-
116	ZINC00592878	685	0.6646956296041355	NO	-
117	ZINC01431363	3960	0.6641701766766106	NO	-
118	ZINC01431362	3959	0.6641473154538017	NO	-
119	ZINC01502678	4192	0.6608997482396177	NO	-
120	ZINC00593412	696	0.6606260879027458	NO	-
121	ZINC03239642	7303	0.660121528412913	NO	-
122	ZINC03814732	177	0.66006177126486	YES	20
123	ZINC01489250	4147	0.6594679900418629	NO	-
124	ZINC03675971	9464	0.6591834317916581	NO	-
125	ZINC00702229	1133	0.6589648619691529	NO	-
126	ZINC03814549	118	0.6587941491769931	YES	7
127	ZINC00006916	30	0.6586540759302207	YES	7
128	ZINC00835945	1718	0.6583929774403976	NO	-
129	ZINC01385703	3809	0.6581663048592757	NO	-
130	ZINC03814507	72	0.6577585352402032	YES	7
131	ZINC03814567	60	0.6570352986433639	YES	7
132	ZINC03814674	136	0.6564724482807089	YES	10
133	ZINC03814673	135	0.6562568900313019	YES	10
134	ZINC00693386	1123	0.6556027553431185	NO	-
135	ZINC03087642	7152	0.6549556236239813	NO	-
136	ZINC03814677	200	0.6548791196501196	YES	34
137	ZINC03814548	73	0.6538721274529273	YES	7
138	ZINC00693599	1124	0.6528937189838402	NO	-
139	ZINC03228232	7285	0.6524457752369042	NO	-
140	ZINC01028095	2586	0.6515652087817476	NO	-
141	ZINC00602158	33	0.6513610215206935	YES	7
142	ZINC01037613	2682	0.6509378030719674	NO	-
143	ZINC03814741	178	0.650344850990442	YES	20
144	ZINC03368423	7768	0.6502524451459153	NO	-
145	ZINC00631201	824	0.6498521355212274	NO	-
146	ZINC01463394	4076	0.6491423174243091	NO	-
147	ZINC01469604	4120	0.6490341252226063	NO	-
148	ZINC01024250	2561	0.6487175917011636	NO	-
149	ZINC03814676	206	0.6483164217651112	YES	39
150	ZINC01432689	3968	0.64722011816467	NO	-
151	ZINC00682476	1096	0.6472120872602188	NO	-
152	ZINC01519455	4292	0.6470387528102536	NO	-
153	ZINC03492126	8461	0.6457079292007912	NO	-
154	ZINC01038101	2691	0.6451076017574048	NO	-
155	ZINC02705768	5841	0.6450695819391684	NO	-
156	ZINC01047730	2767	0.6447462781795978	NO	-
157	ZINC03814618	55	0.6441663216748837	YES	7
158	ZINC01039669	2701	0.6430426607323341	NO	-
159	ZINC03492124	8460	0.6430345769626434	NO	-
160	ZINC01502649	4191	0.6429342663661284	NO	-
161	ZINC00937626	2173	0.6426004952963806	NO	-
162	ZINC03814675	138	0.6424655989181535	YES	10
163	ZINC03814575	193	0.6424562012044528	YES	29
164	ZINC00588134	665	0.6420846861833192	NO	-
165	ZINC00006596	26	0.6415908455573684	YES	7
166	ZINC02789890	6186	0.6413449695988599	NO	-
167	ZINC00734141	1264	0.6411820398644447	NO	-
168	ZINC00602593	34	0.6411463757476991	YES	7
169	ZINC03449784	8157	0.6408578846929446	NO	-
170	ZINC00696829	1129	0.6407082405660713	NO	-
171	ZINC03814653	31	0.6404126252798262	YES	7
172	ZINC02791908	6200	0.6393208207977603	NO	-
173	ZINC04479453	12410	0.6392004312650928	NO	-
174	ZINC01432050	3965	0.6386681928082415	NO	-
175	ZINC02804553	6301	0.636824794930997	NO	-
176	ZINC01502625	4190	0.6364741946043887	NO	-
177	ZINC03814558	70	0.63594923335411	YES	7
178	ZINC01032807	2624	0.6358838397813388	NO	-
179	ZINC03814812	157	0.6352598091181173	YES	16
180	ZINC03814815	158	0.6351568844440214	YES	16
181	ZINC03814804	128	0.6349810013535649	YES	10
182	ZINC02713232	5885	0.6349742502169682	NO	-
183	ZINC00593361	695	0.6349255775900692	NO	-
184	ZINC04334774	12068	0.6349021581135665	NO	-
185	ZINC04276006	11924	0.6346718382249079	NO	-
186	ZINC02394952	5110	0.6345189546171836	NO	-
187	ZINC00838696	159	0.634394769070287	YES	16
188	ZINC03889742	10917	0.6343886584568587	NO	-
189	ZINC02394954	5111	0.6342550541141022	NO	-
190	ZINC03889743	10918	0.634025283760294	NO	-
191	ZINC04307075	11987	0.6336664729536077	NO	-
192	ZINC01027061	2578	0.6335871069779295	NO	-
193	ZINC03814806	126	0.6329247210513894	YES	10
194	ZINC03814526	134	0.6319787713522074	YES	10
195	ZINC03814654	57	0.6318805993738562	YES	7
196	ZINC00848713	1815	0.6310944994990446	NO	-
197	ZINC03814655	162	0.6310543281953734	YES	17
198	ZINC03336359	7611	0.6308229777659159	NO	-
199	ZINC03498954	8590	0.630388211086707	NO	-
200	ZINC03468579	8366	0.629908894159445	NO	-
201	ZINC02713238	5887	0.6291448557795156	NO	-
202	ZINC03814656	67	0.6287512557270437	YES	7
203	ZINC01501208	4188	0.6286729612762749	NO	-
204	ZINC03304187	7488	0.6284232814547559	NO	-
205	ZINC02498205	5352	0.6283078919391395	NO	-
206	ZINC03186686	7202	0.6281416205532065	NO	-
207	ZINC00838704	161	0.627807091933694	YES	16
208	ZINC01150816	3337	0.6276567206457944	NO	-
209	ZINC01501206	4187	0.6274379356148845	NO	-
210	ZINC03490531	8456	0.626985483439753	NO	-
211	ZINC01519454	4291	0.6267112776175164	NO	-
212	ZINC02957660	6941	0.626497660409749	NO	-
213	ZINC00667327	1011	0.6264054855742016	NO	-
214	ZINC01038100	2690	0.6261275540760214	NO	-
215	ZINC02957684	6944	0.6261237297289964	NO	-
216	ZINC02870575	6459	0.6254083644754443	NO	-
217	ZINC00879554	2006	0.6253126059987427	NO	-
218	ZINC01032662	2621	0.6250629708773866	NO	-
219	ZINC02713236	5886	0.6250565507690489	NO	-
220	ZINC02643962	5632	0.6241478403861114	NO	-
221	ZINC01506071	4210	0.6241257070991674	NO	-
222	ZINC04420379	12216	0.6238607989980124	NO	-
223	ZINC00838698	160	0.6238601882551504	YES	16
224	ZINC00446055	492	0.6236177813054465	NO	-
225	ZINC02698852	5815	0.6235758033448789	NO	-
226	ZINC00588139	666	0.6235598182100381	NO	-
227	ZINC01123207	3178	0.6235431201817072	NO	-
228	ZINC03332191	7590	0.6233668530905325	NO	-
229	ZINC03217835	7254	0.6229790995329979	NO	-
230	ZINC01213991	3555	0.6227858871934668	NO	-
231	ZINC01495694	4165	0.6224852007998364	NO	-
232	ZINC01053885	2805	0.6224697028202995	NO	-
233	ZINC00734140	1263	0.6224598031764688	NO	-
234	ZINC00601816	154	0.6223322946506659	YES	16
235	ZINC00703673	1147	0.6223160872647929	NO	-
236	ZINC03814816	155	0.6221178009788058	YES	16
237	ZINC01432995	3969	0.6218952478119764	NO	-
238	ZINC01397423	3855	0.6218474870578985	NO	-
239	ZINC00579472	125	0.6217076958109604	YES	10
240	ZINC03938662	11036	0.6214844955330657	NO	-
241	ZINC03217226	7249	0.6212221782949814	NO	-
242	ZINC00124106	143	0.6210779944099474	NO	-
243	ZINC04315742	12014	0.6209289190326189	NO	-
244	ZINC01020466	2549	0.6209031575818649	NO	-
245	ZINC00583673	656	0.6206428149034655	NO	-
246	ZINC00585753	657	0.620582107763804	NO	-
247	ZINC02543415	5413	0.6204488843865509	NO	-
248	ZINC01029454	2596	0.6203505100213832	NO	-
249	ZINC02795422	6245	0.6203060761789141	NO	-
250	ZINC03814735	180	0.6202288839332765	YES	20
251	ZINC00789567	1401	0.6198245154395291	NO	-
252	ZINC00601905	137	0.6197097569794624	YES	10
253	ZINC03609697	9293	0.6196111643756703	NO	-
254	ZINC02523782	5408	0.6195726752692526	NO	-
255	ZINC00734139	1262	0.619564633484756	NO	-
256	ZINC01136264	3269	0.6194475434872518	NO	-
257	ZINC03050323	7134	0.619294415731886	NO	-
258	ZINC01324091	3684	0.6190790147788846	NO	-
259	ZINC03908063	11009	0.6189457588395313	NO	-
260	ZINC01514699	4255	0.618931860627293	NO	-
261	ZINC03997654	11430	0.6179825002915137	NO	-
262	ZINC00924229	2139	0.6179368486342413	NO	-
263	ZINC03959950	182	0.6178902507536267	YES	21
264	ZINC00897215	2069	0.6173576271212197	NO	-
265	ZINC03216451	7245	0.6170036882774361	NO	-
266	ZINC03186689	7203	0.6165784642280283	NO	-
267	ZINC00779326	1350	0.6165294584399115	NO	-
268	ZINC01402155	3871	0.61651459507448	NO	-
269	ZINC03814768	142	0.616483164685523	YES	13
270	ZINC01052087	2795	0.6163144738717966	NO	-
271	ZINC02715825	5922	0.6157482062639782	NO	-
272	ZINC01062095	2858	0.6157202937126874	NO	-
273	ZINC02483847	5332	0.6152767416725622	NO	-
274	ZINC04375991	12134	0.6148519800771465	NO	-
275	ZINC04107134	11614	0.6145308884155217	NO	-
276	ZINC03814534	194	0.6144094313505366	YES	29
277	ZINC03814730	181	0.6142641363265048	YES	20
278	ZINC04090014	11597	0.6141684029925708	NO	-
279	ZINC03377466	7832	0.613580040042645	NO	-
280	ZINC02347227	4989	0.6130588917106519	NO	-
281	ZINC01029667	2599	0.6125561369078028	NO	-
282	ZINC01059132	2842	0.6120128606425811	NO	-
283	ZINC02800033	6269	0.6119707978688821	NO	-
284	ZINC03532830	8823	0.6112460634242571	NO	-
285	ZINC01384070	3797	0.6111653047517166	NO	-
286	ZINC01159445	3386	0.6107111204187835	NO	-
287	ZINC02058134	4588	0.6104326669118484	NO	-
288	ZINC01428993	3950	0.6103718954782568	NO	-
289	ZINC01503377	4194	0.6103579750945067	NO	-
290	ZINC01035146	2655	0.6103329734457772	NO	-
291	ZINC02807410	6310	0.6101713549084351	NO	-
292	ZINC01077613	2975	0.6100421806156071	NO	-
293	ZINC01327462	3697	0.6099462069727024	NO	-
294	ZINC03675960	9460	0.6096954420700772	NO	-
295	ZINC01519250	4270	0.6096163858349327	NO	-
296	ZINC04002427	11468	0.6096014498329945	NO	-
297	ZINC00841599	1754	0.6095428152040855	NO	-
298	ZINC00947349	2255	0.6093228618913971	NO	-
299	ZINC04421834	12219	0.6090532656191987	NO	-
300	ZINC03853005	9793	0.6090039644452514	NO	-
301	ZINC00357246	365	0.6089880415288911	NO	-
302	ZINC01033896	2637	0.608984091749238	NO	-
303	ZINC00818895	1610	0.6089625803876164	NO	-
304	ZINC01519453	4290	0.6089044641398421	NO	-
305	ZINC02794768	6238	0.6087984300907867	NO	-
306	ZINC01499914	4181	0.6086519759801559	NO	-
307	ZINC01313357	3675	0.6086203029086259	NO	-
308	ZINC03814767	144	0.6085784186660249	YES	13
309	ZINC03814770	14	0.6083225695036987	YES	3
310	ZINC03308058	7492	0.6082462541461691	NO	-
311	ZINC03997581	11428	0.6081901390559548	NO	-
312	ZINC00636890	844	0.6081461344922012	NO	-
313	ZINC00696881	1130	0.6080746364701023	NO	-
314	ZINC03179204	7190	0.6079720016159413	NO	-
315	ZINC02940435	6858	0.607413597251777	NO	-
316	ZINC00734847	1265	0.6073900384162052	NO	-
317	ZINC03814807	15	0.6073749934215238	YES	4
318	ZINC03547863	8900	0.6073589682129947	NO	-
319	ZINC00696882	1131	0.6073449329606654	NO	-
320	ZINC01025382	2568	0.6072792614841901	NO	-
321	ZINC04002427	11470	0.6072302370471924	NO	-
322	ZINC01074874	2957	0.6070705752110365	NO	-
323	ZINC03340820	7631	0.6068491916158105	NO	-
324	ZINC03676063	9472	0.6065325933204084	NO	-
325	ZINC01388620	3817	0.6065069265796377	NO	-
326	ZINC01043410	2745	0.6063833834550859	NO	-
327	ZINC03524681	8765	0.6062548485807528	NO	-
328	ZINC02664575	5757	0.6061723875412517	NO	-
329	ZINC03609014	9289	0.6060117814455203	NO	-
330	ZINC01519212	4268	0.6059595535665396	NO	-
331	ZINC04254213	11879	0.6059362257591313	NO	-
332	ZINC04445668	12274	0.6059233796313145	NO	-
333	ZINC01178441	3453	0.605916810814422	NO	-
334	ZINC03814805	127	0.6057458473631049	YES	10
335	ZINC01196752	3506	0.6050387346552237	NO	-
336	ZINC00006662	36	0.6049586863490407	YES	7
337	ZINC03970495	11183	0.6049094057873086	NO	-
338	ZINC02498212	5353	0.6047802033192463	NO	-
339	ZINC02804945	6304	0.6045560160623764	NO	-
340	ZINC02366345	5060	0.6045555977993009	NO	-
341	ZINC02513372	5401	0.6045059446187374	NO	-
342	ZINC00668158	1016	0.6044803207952346	NO	-
343	ZINC00815361	1593	0.6044363504727552	NO	-
344	ZINC01201043	3520	0.604421333695049	NO	-
345	ZINC02366344	5059	0.6043915837647857	NO	-
346	ZINC02461973	5270	0.6042097475853798	NO	-
347	ZINC01514396	4254	0.6041365113726674	NO	-
348	ZINC01394387	3842	0.6038397348109389	NO	-
349	ZINC03424942	8059	0.6038133760062858	NO	-
350	ZINC03290177	7448	0.6037201961380001	NO	-
351	ZINC01038564	2698	0.6036574900389092	NO	-
352	ZINC02949706	6907	0.6035590567578604	NO	-
353	ZINC02949704	6906	0.603527481211298	NO	-
354	ZINC03814671	131	0.6035059848646965	YES	10
355	ZINC01030773	2608	0.6034452159225543	NO	-
356	ZINC00855940	1883	0.6033498452452657	NO	-
357	ZINC02284824	4863	0.6031863265168399	NO	-
358	ZINC03140347	7170	0.6031436859518143	NO	-
359	ZINC00855938	1882	0.6029911515280725	NO	-
360	ZINC00855937	1881	0.6029721250707955	NO	-
361	ZINC01499924	4184	0.6029693839554741	NO	-
362	ZINC01390358	3822	0.6028519488643685	NO	-
363	ZINC03675959	9459	0.6027495606200088	NO	-
364	ZINC02862057	6430	0.6026080971525712	NO	-
365	ZINC00645027	916	0.6025916975068918	NO	-
366	ZINC04400827	12176	0.6025209110111677	NO	-
367	ZINC02865661	6441	0.6022703338040603	NO	-
368	ZINC01193736	3491	0.6020598132335935	NO	-
369	ZINC03814535	208	0.6020591583757576	YES	41
370	ZINC03950538	11046	0.602033361240618	NO	-
371	ZINC02398189	5117	0.601982011502764	NO	-
372	ZINC01033893	2636	0.6019465981152842	NO	-
373	ZINC01018725	2528	0.6019243952976454	NO	-
374	ZINC00648927	956	0.6019091978521137	NO	-
375	ZINC01155570	3353	0.6018291323343926	NO	-
376	ZINC01037522	2679	0.601623721146605	NO	-
377	ZINC02861746	6427	0.6013044732877527	NO	-
378	ZINC01519254	4271	0.6010156751270813	NO	-
379	ZINC00885725	2026	0.6009390323237626	NO	-
380	ZINC00630176	818	0.6007850232653135	NO	-
381	ZINC01613400	4313	0.6007845424737932	NO	-
382	ZINC00537777	584	0.6004101932210845	NO	-
383	ZINC03814800	17	0.6003404812884481	YES	4
384	ZINC03179204	7191	0.6002884025826257	NO	-
385	ZINC01052748	2798	0.6000394542876433	NO	-
386	ZINC01032085	2613	0.6000300664670871	NO	-
387	ZINC03153637	7176	0.5998132907804831	NO	-
388	ZINC04192434	11773	0.5997824495501761	NO	-
389	ZINC01519213	4269	0.5997270158300939	NO	-
390	ZINC03950536	11045	0.5996946798782763	NO	-
391	ZINC03447093	8146	0.599529608239564	NO	-
392	ZINC03853031	9795	0.5995056288254575	NO	-
393	ZINC03334751	7601	0.5993325098747765	NO	-
394	ZINC03555616	8958	0.5990074823207135	NO	-
395	ZINC03814801	16	0.5988845225497821	YES	4
396	ZINC00734880	1266	0.5988770673685249	NO	-
397	ZINC02631219	5582	0.5988679352528763	NO	-
398	ZINC03973292	11253	0.5986826182925143	NO	-
399	ZINC03814683	190	0.5985170614725479	YES	27
400	ZINC00009201	10	0.5985077158877444	YES	3
401	ZINC01513112	4246	0.5984996388266346	NO	-
402	ZINC00978162	2379	0.598476393797718	NO	-
403	ZINC01738035	4343	0.5982569062095627	NO	-
404	ZINC00646558	951	0.5980373985532225	NO	-
405	ZINC03406264	7962	0.5976777971261426	NO	-
406	ZINC03363527	7734	0.597572670418563	NO	-
407	ZINC04330038	12059	0.5975327439100458	NO	-
408	ZINC00205353	219	0.5973461974773909	NO	-
409	ZINC03676155	9486	0.5971276137204818	NO	-
410	ZINC01381982	3796	0.5971209791197345	NO	-
411	ZINC01313481	3676	0.597120223428199	NO	-
412	ZINC03554337	8949	0.5968283604599872	NO	-
413	ZINC04273338	11904	0.5967639728467578	NO	-
414	ZINC02957672	6943	0.5967532857199687	NO	-
415	ZINC01034674	2645	0.5967175785997368	NO	-
416	ZINC02876903	6491	0.5966748065163268	NO	-
417	ZINC03675958	9458	0.5966542189225413	NO	-
418	ZINC04248501	11850	0.5965707901649798	NO	-
419	ZINC02653672	5694	0.5962759124434968	NO	-
420	ZINC01030880	2610	0.5960347870190353	NO	-
421	ZINC03223743	7269	0.5959978172677013	NO	-
422	ZINC01111496	3096	0.5956111611759062	NO	-
423	ZINC00868698	1959	0.5956030972968144	NO	-
424	ZINC01512467	4243	0.5954940070091223	NO	-
425	ZINC01032939	2626	0.5954363238803654	NO	-
426	ZINC03386117	7878	0.595121205529476	NO	-
427	ZINC01312102	3672	0.5949406489318123	NO	-
428	ZINC00918063	2125	0.5949268338830315	NO	-
429	ZINC03654274	9431	0.5948388565617174	NO	-
430	ZINC00588008	664	0.5947098946543559	NO	-
431	ZINC00006509	176	0.5946402329781068	YES	20
432	ZINC01072430	2942	0.5946122579333326	NO	-
433	ZINC01072432	2943	0.5945760282255138	NO	-
434	ZINC02738311	6068	0.5945252158498143	NO	-
435	ZINC03047590	7131	0.5942435008140519	NO	-
436	ZINC03950047	11044	0.5941884408846261	NO	-
437	ZINC01390368	3823	0.5940552723871022	NO	-
438	ZINC03675970	9463	0.5939609020256479	NO	-
439	ZINC00668678	1018	0.5938319215963103	NO	-
440	ZINC01430264	3955	0.5938240690854821	NO	-
441	ZINC04347803	12083	0.5935320556454129	NO	-
442	ZINC02713315	5899	0.5933614397349748	NO	-
443	ZINC00918281	2127	0.5931915878016191	NO	-
444	ZINC03675983	9468	0.5931336455133543	NO	-
445	ZINC01080012	2998	0.5930756389035522	NO	-
446	ZINC00728707	1256	0.5930550465695762	NO	-
447	ZINC03562124	9000	0.5929762227654181	NO	-
448	ZINC00601817	153	0.592975985057746	YES	16
449	ZINC03400209	7934	0.5928618569320822	NO	-
450	ZINC02973282	6996	0.5928488039822474	NO	-
451	ZINC01463364	4075	0.5928082076167619	NO	-
452	ZINC03675968	9461	0.5927876289829201	NO	-
453	ZINC00667741	1012	0.5927840257202475	NO	-
454	ZINC00588142	667	0.5927519241307885	NO	-
455	ZINC02713212	5879	0.5926762542294219	NO	-
456	ZINC02459012	5268	0.5925863555858769	NO	-
457	ZINC03853005	9794	0.5924840142765107	NO	-
458	ZINC01503379	4195	0.5922445436644137	NO	-
459	ZINC03986550	11384	0.5922406943529205	NO	-
460	ZINC02360224	5045	0.592194412121821	NO	-
461	ZINC03153566	7174	0.5921675225298839	NO	-
462	ZINC01032939	2627	0.5921283969404663	NO	-
463	ZINC00423594	444	0.5920853968504287	NO	-
464	ZINC02726543	6034	0.5920280528294306	NO	-
465	ZINC01491441	4157	0.5920256741818416	NO	-
466	ZINC03565999	9063	0.5920091329034018	NO	-
467	ZINC03961768	11058	0.5919806957263024	NO	-
468	ZINC03207913	7226	0.5918536356845787	NO	-
469	ZINC01072244	2921	0.591827492220525	NO	-
470	ZINC03970037	11147	0.5918156763440402	NO	-
471	ZINC01072242	2920	0.5917487953674594	NO	-
472	ZINC02797758	6259	0.5916907100878122	NO	-
473	ZINC02360226	5046	0.5915546070939601	NO	-
474	ZINC03853072	9804	0.5914267208028857	NO	-
475	ZINC03814778	156	0.5914001018988048	YES	16
476	ZINC00756459	1314	0.5913381406007568	NO	-
477	ZINC03819427	9532	0.5913282648054792	NO	-
478	ZINC01390627	3828	0.5912853491399641	NO	-
479	ZINC03983638	11364	0.5912415762052191	NO	-
480	ZINC03038185	7123	0.5912347039789961	NO	-
481	ZINC01397438	3856	0.5909470753321033	NO	-
482	ZINC00648927	957	0.5907163917013056	NO	-
483	ZINC00423602	446	0.5904722198573219	NO	-
484	ZINC00639541	883	0.5902529229410485	NO	-
485	ZINC01394949	3845	0.5901970960554545	NO	-
486	ZINC03548908	8910	0.5901321196604836	NO	-
487	ZINC00806763	1511	0.5900176005347934	NO	-
488	ZINC03435648	8099	0.5899801462862619	NO	-
489	ZINC02621035	5481	0.5898068426746867	NO	-
490	ZINC02622606	5505	0.5897593313038443	NO	-
491	ZINC00806764	1512	0.5896193813669718	NO	-
492	ZINC01132231	3245	0.5894334927535034	NO	-
493	ZINC01107845	3065	0.5893473137028756	NO	-
494	ZINC03153567	7175	0.5892361378868357	NO	-
495	ZINC03348679	7671	0.5891227093863276	NO	-
496	ZINC01198956	3513	0.5889969048796567	NO	-
497	ZINC04113474	11629	0.5889902926101246	NO	-
498	ZINC02786317	6160	0.588822110193315	NO	-
499	ZINC00810411	1539	0.5884965493817172	NO	-
500	ZINC03816527	9519	0.5883979147576144	NO	-
501	ZINC00838584	65	0.5882544813268537	YES	7
502	ZINC01112695	3105	0.5882100583900158	NO	-
503	ZINC04315603	12010	0.5881843230595472	NO	-
504	ZINC00800830	1471	0.5881646477505652	NO	-
505	ZINC03555650	8962	0.5880904613183957	NO	-
506	ZINC00592510	681	0.5879727387829006	NO	-
507	ZINC00810412	1540	0.5878563756575601	NO	-
508	ZINC01047241	2762	0.5875919074455245	NO	-
509	ZINC02731280	6050	0.5874034759120975	NO	-
510	ZINC00815305	1592	0.5872344523961633	NO	-
511	ZINC00918352	2128	0.5870037422113626	NO	-
512	ZINC02713282	5893	0.5869885245400525	NO	-
513	ZINC03814769	143	0.5869159900826646	YES	13
514	ZINC01113678	3114	0.58681666448321	NO	-
515	ZINC03675969	9462	0.586728748893683	NO	-
516	ZINC03555633	8960	0.5866989734587469	NO	-
517	ZINC02713272	5892	0.5863637068503623	NO	-
518	ZINC00675594	1057	0.5862831314099445	NO	-
519	ZINC01038941	2699	0.586255688767682	NO	-
520	ZINC03340407	7628	0.5861954790850711	NO	-
521	ZINC00916853	2119	0.5861869715272214	NO	-
522	ZINC00916852	2118	0.586117266416321	NO	-
523	ZINC02997731	7034	0.5860903073867334	NO	-
524	ZINC02543480	5414	0.5860543900385422	NO	-
525	ZINC03615660	9356	0.586014205710079	NO	-
526	ZINC00987816	2426	0.5859243795495347	NO	-
527	ZINC04379699	12141	0.585901222338684	NO	-
528	ZINC00827419	1670	0.5858799610071295	NO	-
529	ZINC00827420	1671	0.5858740082873135	NO	-
530	ZINC01034870	2652	0.5858573572124562	NO	-
531	ZINC00780657	1368	0.5855683381416508	NO	-
532	ZINC03463650	8325	0.5855501847868729	NO	-
533	ZINC01037355	2677	0.5854577193823668	NO	-
534	ZINC00800828	1470	0.5851166141486204	NO	-
535	ZINC03504122	8636	0.5850381116885789	NO	-
536	ZINC00682814	1100	0.5850024255867046	NO	-
537	ZINC03504119	8635	0.5849691908874649	NO	-
538	ZINC01185524	3477	0.5848489074738199	NO	-
539	ZINC03052196	7136	0.5847076769698875	NO	-
540	ZINC01509349	4227	0.5846697113139206	NO	-
541	ZINC01513055	4245	0.5844325943037996	NO	-
542	ZINC00192158	204	0.584415195653375	NO	-
543	ZINC04089620	11596	0.5843500963969869	NO	-
544	ZINC04333004	12066	0.5840547201866099	NO	-
545	ZINC02713192	5870	0.5840413611248959	NO	-
546	ZINC03327732	7573	0.5839728093124479	NO	-
547	ZINC03814637	47	0.5838853011493372	YES	7
548	ZINC03814766	38	0.5838123336866856	YES	7
549	ZINC00752639	1295	0.5835931617781092	NO	-
550	ZINC01385507	3804	0.583484239544714	NO	-
551	ZINC02705752	5839	0.583456537707802	NO	-
552	ZINC04483339	12415	0.5833468152671146	NO	-
553	ZINC00827418	1669	0.583253243385046	NO	-
554	ZINC04392327	12167	0.5831862049061509	NO	-
555	ZINC00937521	2171	0.5831424562723633	NO	-
556	ZINC01010112	2505	0.5831266680786652	NO	-
557	ZINC02863457	6432	0.5831144423642812	NO	-
558	ZINC01010113	2506	0.5830987709406203	NO	-
559	ZINC00007455	27	0.5830832011265032	YES	7
560	ZINC02804149	6298	0.5829172924113001	NO	-
561	ZINC03330032	7576	0.5828650559269885	NO	-
562	ZINC02713346	5908	0.5827233969255102	NO	-
563	ZINC03497153	8520	0.5826590398338142	NO	-
564	ZINC04406169	12184	0.5826223366031361	NO	-
565	ZINC01393822	3840	0.5825337303774119	NO	-
566	ZINC00773571	1322	0.5824644321234962	NO	-
567	ZINC01040269	2711	0.5823704308925073	NO	-
568	ZINC02394771	5108	0.5823690021122422	NO	-
569	ZINC02342233	4975	0.5823484922252271	NO	-
570	ZINC02342231	4974	0.5822705052461694	NO	-
571	ZINC04330012	12056	0.582170862517477	NO	-
572	ZINC01509326	4225	0.5821654978452783	NO	-
573	ZINC01196051	3502	0.5821224455400185	NO	-
574	ZINC01039211	2700	0.5821114679849758	NO	-
575	ZINC02713328	5904	0.5820862274214352	NO	-
576	ZINC00845859	1777	0.5820003728129673	NO	-
577	ZINC01038176	2695	0.5819343454247392	NO	-
578	ZINC02899735	6530	0.5818809532236079	NO	-
579	ZINC03853645	9935	0.5818761967447962	NO	-
580	ZINC03983550	11357	0.5818046168141239	NO	-
581	ZINC03266709	7375	0.5817467021958957	NO	-
582	ZINC03498614	8581	0.5817408749228892	NO	-
583	ZINC00845061	1771	0.581635085525758	NO	-
584	ZINC01033448	2631	0.5816188065990563	NO	-
585	ZINC01032660	2620	0.5814053496518509	NO	-
586	ZINC00845860	1778	0.5813987095992118	NO	-
587	ZINC02394773	5109	0.5813541069527932	NO	-
588	ZINC00800883	1474	0.5812673328088874	NO	-
589	ZINC00831819	1693	0.581199791888887	NO	-
590	ZINC00815259	1591	0.5811257955432898	NO	-
591	ZINC00425654	473	0.5810799441374074	NO	-
592	ZINC01404596	3881	0.581038276610562	NO	-
593	ZINC03226272	7275	0.5810365841937228	NO	-
594	ZINC00784765	1396	0.5810225950790716	NO	-
595	ZINC03226271	7274	0.5810183950386771	NO	-
596	ZINC02713179	5865	0.5810106093863817	NO	-
597	ZINC00977626	2377	0.580794665869876	NO	-
598	ZINC01315721	3678	0.5807223894325068	NO	-
599	ZINC00729751	1257	0.5806437996251419	NO	-
600	ZINC01047621	2766	0.5806343168953452	NO	-
601	ZINC03889736	10916	0.5806296894241855	NO	-
602	ZINC01040323	2720	0.5806014564221023	NO	-
603	ZINC02973110	6989	0.5805543570951153	NO	-
604	ZINC02716078	5932	0.5805411365326181	NO	-
605	ZINC03554331	8948	0.5805233250806004	NO	-
606	ZINC03889735	10915	0.5803845834588889	NO	-
607	ZINC03336855	7614	0.5803000785256579	NO	-
608	ZINC00672501	1044	0.5801183069236301	NO	-
609	ZINC02705773	5843	0.5799511505619317	NO	-
610	ZINC03565803	9053	0.5799103477081065	NO	-
611	ZINC04334768	12067	0.5798842777475604	NO	-
612	ZINC01396039	3848	0.5798234050266672	NO	-
613	ZINC03554032	8939	0.5798162255954395	NO	-
614	ZINC01396042	3851	0.5797170843124861	NO	-
615	ZINC02480309	5324	0.5796784930938218	NO	-
616	ZINC01057425	2828	0.5796505506681185	NO	-
617	ZINC00705318	1152	0.5795288141046729	NO	-
618	ZINC02784492	6152	0.5794630834450757	NO	-
619	ZINC01213671	3554	0.5792555415986766	NO	-
620	ZINC02713335	5907	0.5792184718044104	NO	-
621	ZINC02769194	6131	0.5791810869645622	NO	-
622	ZINC01251300	3611	0.5791507339506127	NO	-
623	ZINC01079728	2992	0.5789795271178877	NO	-
624	ZINC00912881	2109	0.5787751559251265	NO	-
625	ZINC02957644	6940	0.5787219192065198	NO	-
626	ZINC00751776	1290	0.5787127306162939	NO	-
627	ZINC00650478	959	0.5787099905338385	NO	-
628	ZINC01396040	3849	0.5786612606329812	NO	-
629	ZINC01396041	3850	0.5786146474304648	NO	-
630	ZINC03555620	8959	0.5786039222501701	NO	-
631	ZINC00086592	79	0.5785707958209666	NO	-
632	ZINC03422592	8042	0.5785226028744452	NO	-
633	ZINC02840623	6363	0.5784166778468488	NO	-
634	ZINC03620920	9378	0.5784107152613568	NO	-
635	ZINC02715814	5916	0.5783440213562476	NO	-
636	ZINC02957669	6942	0.5781696893157946	NO	-
637	ZINC00844100	1769	0.5781572093882534	NO	-
638	ZINC02761002	6106	0.5780958561441552	NO	-
639	ZINC02686565	5773	0.577971880324316	NO	-
640	ZINC04002427	11469	0.5779708484208494	NO	-
641	ZINC03496363	8517	0.577885501540932	NO	-
642	ZINC03534157	8840	0.5778792575004043	NO	-
643	ZINC01033448	2632	0.5778525360621463	NO	-
644	ZINC03534155	8839	0.5778158625190498	NO	-
645	ZINC02715841	5927	0.5776071555125156	NO	-
646	ZINC01137863	3278	0.5775329415008311	NO	-
647	ZINC03319171	7532	0.5774947281737408	NO	-
648	ZINC01392436	3832	0.5773333663172374	NO	-
649	ZINC04371376	12129	0.5772667162025116	NO	-
650	ZINC03908356	11013	0.5772488916290529	NO	-
651	ZINC02152544	4654	0.5771200217470898	NO	-
652	ZINC02722175	6012	0.5770092161592204	NO	-
653	ZINC02260303	4833	0.5769641387160205	NO	-
654	ZINC00773802	1325	0.5768677360467678	NO	-
655	ZINC03356527	7701	0.576763461632098	NO	-
656	ZINC03358604	7717	0.5767508093194897	NO	-
657	ZINC00721044	1231	0.5767101420929968	NO	-
658	ZINC01843145	4396	0.5766554759030859	NO	-
659	ZINC04087768	11583	0.5765967247400711	NO	-
660	ZINC03855101	10191	0.5765903733343806	NO	-
661	ZINC03814803	196	0.5765816529411034	YES	30
662	ZINC01503545	4198	0.5765793866946509	NO	-
663	ZINC02800131	6270	0.5765350296218151	NO	-
664	ZINC02705770	5842	0.5764939253398363	NO	-
665	ZINC02762981	6116	0.5764686113894496	NO	-
666	ZINC01393657	3839	0.576460436740041	NO	-
667	ZINC00815064	1583	0.5764461050162898	NO	-
668	ZINC00423633	447	0.5763804787800579	NO	-
669	ZINC02699047	5824	0.5763707026405471	NO	-
670	ZINC04297044	11978	0.576325021066108	NO	-
671	ZINC00815019	1582	0.5762778697775898	NO	-
672	ZINC03531793	8813	0.5762769552105567	NO	-
673	ZINC02874553	6484	0.5762363942023047	NO	-
674	ZINC03554255	8943	0.5760792253679213	NO	-
675	ZINC03318667	7528	0.5759790547608349	NO	-
676	ZINC03318669	7529	0.5759609686558834	NO	-
677	ZINC01473731	4129	0.5757705514985558	NO	-
678	ZINC00677228	1067	0.5757630502616816	NO	-
679	ZINC01385725	3810	0.5757393122834017	NO	-
680	ZINC02710471	5854	0.5756442292402624	NO	-
681	ZINC00583608	655	0.5755696461560542	NO	-
682	ZINC01034292	2640	0.575553907637507	NO	-
683	ZINC01404557	3880	0.5754912118464893	NO	-
684	ZINC00717276	1199	0.5754827655211786	NO	-
685	ZINC00800845	1472	0.575441342654611	NO	-
686	ZINC02649574	5676	0.5753452301062829	NO	-
687	ZINC02649575	5677	0.5753412182937885	NO	-
688	ZINC00625369	771	0.5751326502873161	NO	-
689	ZINC03383497	7855	0.5750624847479191	NO	-
690	ZINC00374287	381	0.5749975394518138	NO	-
691	ZINC02699044	5821	0.5749845170124248	NO	-
692	ZINC01491442	4158	0.5749414566149119	NO	-
693	ZINC00885720	2024	0.574840443174907	NO	-
694	ZINC03611936	9336	0.5747714151712371	NO	-
695	ZINC01484447	4135	0.5747456275144796	NO	-
696	ZINC04389352	12162	0.5747023182581474	NO	-
697	ZINC01517166	4262	0.5747013086009787	NO	-
698	ZINC02940430	6857	0.5746531716048616	NO	-
699	ZINC02419604	5174	0.5746317717361519	NO	-
700	ZINC00423650	449	0.5746172645685234	NO	-
701	ZINC00885722	2025	0.5745107662378728	NO	-
702	ZINC02957742	6946	0.5744583420185739	NO	-
703	ZINC02371819	5073	0.5744252917319188	NO	-
704	ZINC00828633	1679	0.5743427364130337	NO	-
705	ZINC03538252	8861	0.5743156792121069	NO	-
706	ZINC03982998	11335	0.5741290528745056	NO	-
707	ZINC03809502	9517	0.5741120922303654	NO	-
708	ZINC03386232	7881	0.5740890417264884	NO	-
709	ZINC03982997	11334	0.5740799736337747	NO	-
710	ZINC01064153	2866	0.5740705543894704	NO	-
711	ZINC00670444	1024	0.5738668841194579	NO	-
712	ZINC00845302	1772	0.5737553328510595	NO	-
713	ZINC03828993	9554	0.573750681241206	NO	-
714	ZINC00815155	1586	0.5737312418791453	NO	-
715	ZINC02544540	5415	0.5737036142633314	NO	-
716	ZINC03538266	8865	0.5736579570538329	NO	-
717	ZINC04316312	12022	0.573582659217791	NO	-
718	ZINC03814772	184	0.5735356484383516	YES	22
719	ZINC00800847	1473	0.5734605037796348	NO	-
720	ZINC00855064	1870	0.5734540172076098	NO	-
721	ZINC02800277	6271	0.5734475765230173	NO	-
722	ZINC03292213	7454	0.5734252937021604	NO	-
723	ZINC00855063	1869	0.5734169420860857	NO	-
724	ZINC02715818	5919	0.5734069417384109	NO	-
725	ZINC02713327	5903	0.5733530170139854	NO	-
726	ZINC01756055	4350	0.573301624109203	NO	-
727	ZINC01072228	2916	0.5732379147574934	NO	-
728	ZINC03283071	7423	0.5731739999754216	NO	-
729	ZINC00955503	2306	0.5731715085274149	NO	-
730	ZINC02619212	5469	0.5731374923083892	NO	-
731	ZINC01072230	2917	0.5730881174993729	NO	-
732	ZINC00670482	1026	0.5730034521771231	NO	-
733	ZINC00667777	1013	0.5728406609171733	NO	-
734	ZINC01385579	3806	0.5727681825944051	NO	-
735	ZINC00423675	451	0.572723173239263	NO	-
736	ZINC03856432	10249	0.5726998779810896	NO	-
737	ZINC03167083	7179	0.5726694416321514	NO	-
738	ZINC02752865	6092	0.5726197333922357	NO	-
739	ZINC02665263	5763	0.5725142513517056	NO	-
740	ZINC03554149	8941	0.5724689532614038	NO	-
741	ZINC01354451	3723	0.5724361480576234	NO	-
742	ZINC00974385	2362	0.5723204782638553	NO	-
743	ZINC03819427	9533	0.5723132899113433	NO	-
744	ZINC00655314	972	0.5722408046539528	NO	-
745	ZINC04249103	11856	0.5722406840164719	NO	-
746	ZINC02868452	6448	0.5722183074530496	NO	-
747	ZINC01323960	3683	0.5721787033951492	NO	-
748	ZINC02761511	6107	0.5721470363615268	NO	-
749	ZINC02625493	5530	0.5720556429685908	NO	-
750	ZINC03386130	7879	0.57202134223991	NO	-
751	ZINC02217028	4747	0.5719993312281088	NO	-
752	ZINC00728433	1254	0.5719696529420303	NO	-
753	ZINC03227460	7281	0.5719209069286864	NO	-
754	ZINC02217026	4746	0.5718407372470695	NO	-
755	ZINC01038155	2694	0.5718267236028639	NO	-
756	ZINC03449552	8155	0.5718030372122879	NO	-
757	ZINC00721384	1233	0.5717799889025754	NO	-
758	ZINC00688093	1116	0.5717296359831974	NO	-
759	ZINC01428725	3944	0.5716829397226115	NO	-
760	ZINC00851339	1846	0.5716829092404575	NO	-
761	ZINC02023357	4582	0.5715325792168398	NO	-
762	ZINC03336459	7613	0.5715128172950198	NO	-
763	ZINC00845322	1774	0.5714805962342455	NO	-
764	ZINC03608474	9279	0.5714623729896964	NO	-
765	ZINC03495072	8488	0.5713968862387919	NO	-
766	ZINC03814773	185	0.5713514226830448	YES	22
767	ZINC03873494	10863	0.5713336115558985	NO	-
768	ZINC01407127	3889	0.571318621325962	NO	-
769	ZINC04441544	12246	0.5713100895409782	NO	-
770	ZINC02713320	5901	0.5713010469115085	NO	-
771	ZINC03268335	7378	0.5712548647807854	NO	-
772	ZINC01167995	3427	0.5712427753181063	NO	-
773	ZINC01167994	3426	0.5712372926962151	NO	-
774	ZINC03538257	8862	0.5711485667339768	NO	-
775	ZINC03814533	209	0.5711342162541262	YES	42
776	ZINC02713325	5902	0.5711288498185136	NO	-
777	ZINC00670710	1031	0.5710568473986585	NO	-
778	ZINC02482116	5326	0.570934830697079	NO	-
779	ZINC01027149	2579	0.5707938812599564	NO	-
780	ZINC02868450	6447	0.5707938005514694	NO	-
781	ZINC03982834	11325	0.5707663029370464	NO	-
782	ZINC03982833	11324	0.5707453484719965	NO	-
783	ZINC03598378	9198	0.5707166711844823	NO	-
784	ZINC00987948	2427	0.5707086376381064	NO	-
785	ZINC02692795	5794	0.5706390576018339	NO	-
786	ZINC02713330	5905	0.5705720152647702	NO	-
787	ZINC02713334	5906	0.5704865880029507	NO	-
788	ZINC03343605	7640	0.5704466953530287	NO	-
789	ZINC03970035	11146	0.5703347296085217	NO	-
790	ZINC00416852	437	0.5702091710294508	NO	-
791	ZINC02884945	6520	0.5701429212389796	NO	-
792	ZINC01392854	3835	0.5701354196201146	NO	-
793	ZINC03814751	168	0.570093014110068	YES	18
794	ZINC02071327	4596	0.5700739451716127	NO	-
795	ZINC01512867	4244	0.5700461012028682	NO	-
796	ZINC00678439	1074	0.5700368818783514	NO	-
797	ZINC03551902	8929	0.5699804960671766	NO	-
798	ZINC03854931	10178	0.5699607760823381	NO	-
799	ZINC01509336	4226	0.5698908017751744	NO	-
800	ZINC03282026	7419	0.569735281432532	NO	-
801	ZINC00918082	2126	0.5697129841230247	NO	-
802	ZINC03537214	8853	0.5695986460957422	NO	-
803	ZINC01487669	4144	0.5694818956155623	NO	-
804	ZINC01035979	2665	0.5694618169536727	NO	-
805	ZINC03809502	9518	0.5691803732427378	NO	-
806	ZINC03626893	9388	0.5691515950497918	NO	-
807	ZINC00720042	1225	0.5691119059195314	NO	-
808	ZINC01070491	2892	0.5690260743977583	NO	-
809	ZINC04260630	11884	0.569024171066006	NO	-
810	ZINC02713215	5880	0.5689912756269487	NO	-
811	ZINC03626892	9387	0.5688854799511579	NO	-
812	ZINC00947760	2258	0.5688227151564053	NO	-
813	ZINC02475067	5319	0.5687506528443783	NO	-
814	ZINC00777983	1326	0.5687450093352805	NO	-
815	ZINC03565830	9055	0.5687320450580885	NO	-
816	ZINC03324955	7552	0.568622008486728	NO	-
817	ZINC00423691	453	0.5685728543283518	NO	-
818	ZINC02713287	5894	0.5685605771302343	NO	-
819	ZINC03227462	7282	0.5684813529420104	NO	-
820	ZINC03854930	10177	0.5684678987397707	NO	-
821	ZINC01036060	2666	0.568433859273172	NO	-
822	ZINC00947148	2254	0.5683255957323405	NO	-
823	ZINC01022545	2553	0.5681803235592937	NO	-
824	ZINC00860669	1932	0.5681797851883084	NO	-
825	ZINC01205947	3526	0.5680622515308275	NO	-
826	ZINC00721032	1230	0.5680596994922078	NO	-
827	ZINC04638631	12601	0.5680437694050068	NO	-
828	ZINC01540203	4301	0.568043385296833	NO	-
829	ZINC02713290	5896	0.5679810705761523	NO	-
830	ZINC03857616	10339	0.5679350336448585	NO	-
831	ZINC00385409	393	0.5678740830392489	NO	-
832	ZINC02713240	5888	0.567860737570502	NO	-
833	ZINC03857617	10340	0.5678495561174547	NO	-
834	ZINC02692835	5802	0.5677904713407484	NO	-
835	ZINC04023832	11497	0.5677610331531994	NO	-
836	ZINC00385410	394	0.5677462987091855	NO	-
837	ZINC01003866	2490	0.5677337133820601	NO	-
838	ZINC03029820	7098	0.5676954121341122	NO	-
839	ZINC03547803	8899	0.5676408703856591	NO	-
840	ZINC03245529	7312	0.5675151192857653	NO	-
841	ZINC02480291	5323	0.5674917393333773	NO	-
842	ZINC03245526	7311	0.5674673929883803	NO	-
843	ZINC03236346	7299	0.5673826755862951	NO	-
844	ZINC03333678	7597	0.5673779032239856	NO	-
845	ZINC02483541	5327	0.5673377173076939	NO	-
846	ZINC02973274	6995	0.5672324838196584	NO	-
847	ZINC03598466	9202	0.5672247071728921	NO	-
848	ZINC00815391	1594	0.5671505915736974	NO	-
849	ZINC00718697	1213	0.567147653742898	NO	-
850	ZINC00819533	1615	0.5671344466684134	NO	-
851	ZINC02713289	5895	0.567095143166354	NO	-
852	ZINC03908360	11014	0.5670785058460815	NO	-
853	ZINC02523745	5407	0.5670748103713825	NO	-
854	ZINC01080515	3000	0.5670373750189801	NO	-
855	ZINC00070733	61	0.567021779725699	NO	-
856	ZINC01049166	2777	0.567012421616681	NO	-
857	ZINC01380543	3787	0.5669784413427619	NO	-
858	ZINC02957740	6945	0.5668825877001905	NO	-
859	ZINC00588632	670	0.5668554141941319	NO	-
860	ZINC00905177	2087	0.5668098182322282	NO	-
861	ZINC02864534	6440	0.5667449172239785	NO	-
862	ZINC03360345	7721	0.5667401460292455	NO	-
863	ZINC03302389	7485	0.5667323101852141	NO	-
864	ZINC01034868	2651	0.5666917490745845	NO	-
865	ZINC01365212	3770	0.5666752783504645	NO	-
866	ZINC03880680	10883	0.566593863578109	NO	-
867	ZINC04379115	12137	0.5665592213126244	NO	-
868	ZINC02351330	5009	0.5665060491440131	NO	-
869	ZINC01404545	3879	0.5664784147779833	NO	-
870	ZINC01040792	2728	0.5664461752454912	NO	-
871	ZINC00819531	1613	0.566440010417594	NO	-
872	ZINC03814771	183	0.5663591563658117	YES	21
873	ZINC00009969	54	0.5662928875498163	YES	7
874	ZINC03493190	8474	0.5661522334944091	NO	-
875	ZINC03216754	7248	0.5661446090669786	NO	-
876	ZINC02699046	5823	0.5661196566531005	NO	-
877	ZINC03236332	7298	0.5660764461292164	NO	-
878	ZINC03185557	7199	0.5660396273527121	NO	-
879	ZINC03211992	7234	0.565991979494148	NO	-
880	ZINC03211992	7235	0.565991979494148	NO	-
881	ZINC01023465	2555	0.5659747680327987	NO	-
882	ZINC01026731	2576	0.5659692854834985	NO	-
883	ZINC00978163	2380	0.565964900989163	NO	-
884	ZINC04316368	12026	0.5659463952212692	NO	-
885	ZINC01415826	3898	0.5657763531685204	NO	-
886	ZINC01034870	2653	0.5657628053170713	NO	-
887	ZINC01119491	3154	0.5657128731934589	NO	-
888	ZINC01430081	3954	0.5656523567361119	NO	-
889	ZINC00662370	994	0.5656332548094277	NO	-
890	ZINC00662370	995	0.5656332548094277	NO	-
891	ZINC00628430	799	0.5655802393688906	NO	-
892	ZINC03287342	7437	0.5654472684199787	NO	-
893	ZINC01505452	4208	0.5654355645999639	NO	-
894	ZINC00670319	1021	0.5654006393295199	NO	-
895	ZINC00982720	2392	0.5653994054764732	NO	-
896	ZINC03814648	163	0.565282918497611	YES	17
897	ZINC02658038	5724	0.5652642896750414	NO	-
898	ZINC00126076	146	0.5652231540723606	NO	-
899	ZINC01415792	3897	0.5651621109316713	NO	-
900	ZINC04510138	12541	0.5651448755430696	NO	-
901	ZINC01308267	3671	0.5651417340292694	NO	-
902	ZINC03008122	7046	0.5651265878068243	NO	-
903	ZINC00423728	455	0.5651178433218444	NO	-
904	ZINC01388013	3814	0.5650981057464597	NO	-
905	ZINC02478277	5321	0.5650363282404074	NO	-
906	ZINC00854700	1866	0.565015810015469	NO	-
907	ZINC03538263	8864	0.5650155608449657	NO	-
908	ZINC00854634	1865	0.5649657892253103	NO	-
909	ZINC01403163	3875	0.5649168666127248	NO	-
910	ZINC00871845	1975	0.5648546907904286	NO	-
911	ZINC00450188	497	0.5648524863661162	NO	-
912	ZINC03205595	7223	0.5647527751511245	NO	-
913	ZINC03908021	11008	0.5647136588185594	NO	-
914	ZINC04077524	11574	0.5646937653469172	NO	-
915	ZINC00991718	2450	0.5646576940534084	NO	-
916	ZINC03538262	8863	0.5646500938433032	NO	-
917	ZINC02884520	6519	0.5646087677610777	NO	-
918	ZINC00943976	2232	0.5646050230965559	NO	-
919	ZINC00621358	742	0.5645684727266804	NO	-
920	ZINC03555676	8963	0.5645615038241234	NO	-
921	ZINC00896441	2062	0.5644966499868851	NO	-
922	ZINC00773672	1323	0.5644647450211083	NO	-
923	ZINC03291775	7453	0.5644647411732818	NO	-
924	ZINC03555008	8955	0.5644633590749286	NO	-
925	ZINC00840871	13	0.5644089790564627	YES	3
926	ZINC01428886	3945	0.5643406174043594	NO	-
927	ZINC03814539	203	0.5643291654507389	YES	36
928	ZINC01040331	2722	0.5643210743596053	NO	-
929	ZINC00423596	445	0.5642934062779017	NO	-
930	ZINC02713317	5900	0.564203979516578	NO	-
931	ZINC00865848	1944	0.5641842840112758	NO	-
932	ZINC03294629	7464	0.5640987283906429	NO	-
933	ZINC02630768	5581	0.5640775539931523	NO	-
934	ZINC00865851	1947	0.5640586043838884	NO	-
935	ZINC03814734	179	0.563997235371846	YES	20
936	ZINC03611940	9337	0.563993389236648	NO	-
937	ZINC03037860	7122	0.5639583248636802	NO	-
938	ZINC02660072	5733	0.563915867184732	NO	-
939	ZINC03538244	8860	0.5638836605547121	NO	-
940	ZINC04131931	11648	0.5638647918837959	NO	-
941	ZINC00672384	1043	0.5638292513828805	NO	-
942	ZINC00840540	1752	0.5637170153254926	NO	-
943	ZINC01027844	2585	0.5636989243408637	NO	-
944	ZINC02692790	5793	0.563567016342404	NO	-
945	ZINC01038119	2692	0.5635538923919169	NO	-
946	ZINC01428895	3948	0.5635414743930632	NO	-
947	ZINC01428891	3947	0.5635365497896455	NO	-
948	ZINC02808796	6322	0.5635271781229879	NO	-
949	ZINC00871846	1976	0.5634593683331561	NO	-
950	ZINC02752536	6091	0.5634442484642234	NO	-
951	ZINC03326798	7566	0.5634250889452243	NO	-
952	ZINC03546315	8893	0.5634089907081171	NO	-
953	ZINC01000880	2481	0.5633860067557106	NO	-
954	ZINC01055840	2818	0.5633824893266833	NO	-
955	ZINC03817701	9522	0.5632424994753976	NO	-
956	ZINC03467141	8357	0.5632382111770121	NO	-
957	ZINC04404798	12182	0.5632367551800361	NO	-
958	ZINC00840542	1753	0.5632024225748318	NO	-
959	ZINC03467136	8355	0.5631921545971805	NO	-
960	ZINC02654124	5697	0.5631907299456589	NO	-
961	ZINC00821180	1626	0.5631315135550412	NO	-
962	ZINC01138762	3281	0.5631207721748391	NO	-
963	ZINC03982836	11327	0.5631088021448338	NO	-
964	ZINC01478848	4132	0.5630978918072911	NO	-
965	ZINC03982835	11326	0.5630748498871668	NO	-
966	ZINC02561792	5422	0.5630360699237404	NO	-
967	ZINC03227456	7280	0.5630191555937801	NO	-
968	ZINC01478731	4131	0.5629843214509265	NO	-
969	ZINC00959162	2338	0.5629753427844423	NO	-
970	ZINC01123365	3180	0.5627991989101883	NO	-
971	ZINC01123367	3181	0.5627952480015503	NO	-
972	ZINC01088070	3017	0.5627377991872299	NO	-
973	ZINC03619953	9366	0.5626695412409823	NO	-
974	ZINC02636035	5599	0.5626522223890558	NO	-
975	ZINC01428896	3949	0.5625226854334758	NO	-
976	ZINC03612281	9340	0.5625156017914396	NO	-
977	ZINC01136583	3273	0.5624357576408223	NO	-
978	ZINC03612286	9341	0.5624309942222137	NO	-
979	ZINC04452674	12276	0.562428673746704	NO	-
980	ZINC03227448	7279	0.5623285961729858	NO	-
981	ZINC01415827	3899	0.5623023910208541	NO	-
982	ZINC03553756	8933	0.5622714538140032	NO	-
983	ZINC03982837	11328	0.5622598768325391	NO	-
984	ZINC02619659	5471	0.562238054619264	NO	-
985	ZINC00804755	1489	0.5622316426369172	NO	-
986	ZINC00593052	689	0.5622247614306097	NO	-
987	ZINC01503579	4199	0.5622083537597833	NO	-
988	ZINC03982838	11329	0.5621836478486275	NO	-
989	ZINC03437336	8108	0.5621636095540601	NO	-
990	ZINC01122768	3169	0.5621597065958058	NO	-
991	ZINC01122770	3170	0.5621504802401467	NO	-
992	ZINC02725940	6031	0.5621113264227405	NO	-
993	ZINC03908266	11012	0.5620685350259931	NO	-
994	ZINC01040323	2721	0.5619779641832996	NO	-
995	ZINC04316334	12024	0.5619603542477598	NO	-
996	ZINC01059848	2851	0.5619495138854231	NO	-
997	ZINC04169488	11733	0.5619365049440144	NO	-
998	ZINC03485771	8435	0.5619275653553824	NO	-
999	ZINC01495692	4164	0.5619002408364464	NO	-
1000	ZINC01206013	3527	0.5618656052003063	NO	-
1001	ZINC03325647	7559	0.5618159006550812	NO	-
1002	ZINC03387058	7889	0.5617977455942011	NO	-
1003	ZINC03387054	7888	0.5617845097654149	NO	-
1004	ZINC00712845	1172	0.5617716257171641	NO	-
1005	ZINC01030745	2607	0.56164588212942	NO	-
1006	ZINC01148435	3328	0.5616388503014629	NO	-
1007	ZINC04150969	11681	0.5615951073754497	NO	-
1008	ZINC03459653	8238	0.5615735021498776	NO	-
1009	ZINC00988037	2430	0.5615451001198968	NO	-
1010	ZINC03385289	7861	0.5615444754764689	NO	-
1011	ZINC03339515	7623	0.5615310629179048	NO	-
1012	ZINC00865849	1945	0.5615272231698398	NO	-
1013	ZINC01503491	4197	0.5615153108126609	NO	-
1014	ZINC03386164	7880	0.5614887209928783	NO	-
1015	ZINC00865850	1946	0.561434910845829	NO	-
1016	ZINC00819533	1616	0.5614177356244779	NO	-
1017	ZINC01034865	2650	0.5613945962640099	NO	-
1018	ZINC02692775	5791	0.561364791802699	NO	-
1019	ZINC02699045	5822	0.5613224469167601	NO	-
1020	ZINC01478456	4130	0.5613073154756804	NO	-
1021	ZINC02902637	6532	0.5612614813508948	NO	-
1022	ZINC03227444	7278	0.5612322593133323	NO	-
1023	ZINC01390442	3824	0.5612080898123963	NO	-
1024	ZINC04223282	11798	0.5611836560025016	NO	-
1025	ZINC04362107	12119	0.5611832578922844	NO	-
1026	ZINC00872709	1979	0.5611729954812238	NO	-
1027	ZINC03868022	10799	0.5611657320951606	NO	-
1028	ZINC00845310	1773	0.5611607560948861	NO	-
1029	ZINC00731704	1260	0.5611486854057349	NO	-
1030	ZINC02637107	5607	0.5611331324369393	NO	-
1031	ZINC03459078	8223	0.561129645120753	NO	-
1032	ZINC04369170	12127	0.5611153424504867	NO	-
1033	ZINC00022442	48	0.5611109734305283	YES	7
1034	ZINC02354226	5025	0.5611005748937055	NO	-
1035	ZINC01147890	3324	0.5610163791310834	NO	-
1036	ZINC03276384	7405	0.5609833032895023	NO	-
1037	ZINC03262904	7365	0.5609783673494758	NO	-
1038	ZINC00918754	2129	0.5609570024471168	NO	-
1039	ZINC03378514	7835	0.5609386866097503	NO	-
1040	ZINC03543371	8879	0.5609256220768286	NO	-
1041	ZINC01161845	3390	0.5609164678381416	NO	-
1042	ZINC00866707	1956	0.5608841923594793	NO	-
1043	ZINC00866704	1954	0.5608755205244212	NO	-
1044	ZINC01196451	3505	0.5608218384510155	NO	-
1045	ZINC00992641	2453	0.5607982049192626	NO	-
1046	ZINC03032702	7116	0.5607919453840203	NO	-
1047	ZINC04186114	11768	0.5607691603909694	NO	-
1048	ZINC00423756	456	0.5607492785816175	NO	-
1049	ZINC01396020	3847	0.5607443745567686	NO	-
1050	ZINC00646661	952	0.5607313373727483	NO	-
1051	ZINC02692831	5801	0.5607262793346686	NO	-
1052	ZINC03608476	9280	0.5607232576595138	NO	-
1053	ZINC00819531	1614	0.5607038152801668	NO	-
1054	ZINC00806026	1503	0.5606743274677897	NO	-
1055	ZINC03818320	9523	0.5606669661978618	NO	-
1056	ZINC02656770	5716	0.5606222898650572	NO	-
1057	ZINC00896443	2063	0.5605581968758364	NO	-
1058	ZINC03432232	8085	0.5605444289858409	NO	-
1059	ZINC03227463	7283	0.56052514770009	NO	-
1060	ZINC00861820	1936	0.5603094784893952	NO	-
1061	ZINC03396490	7918	0.5602110423653397	NO	-
1062	ZINC02928109	6836	0.5601583826346727	NO	-
1063	ZINC01028406	2587	0.5601324242397093	NO	-
1064	ZINC01042671	2735	0.5601191945126417	NO	-
1065	ZINC03855011	10185	0.5601179865091992	NO	-
1066	ZINC01356129	3724	0.560067352991499	NO	-
1067	ZINC00297117	327	0.5600262950641368	NO	-
1068	ZINC00670534	1027	0.5599322355837385	NO	-
1069	ZINC03171902	7184	0.5599315690471405	NO	-
1070	ZINC03582148	9138	0.5599030705876265	NO	-
1071	ZINC00712877	1174	0.55987960556741	NO	-
1072	ZINC03866726	10698	0.5598494003663145	NO	-
1073	ZINC00631155	823	0.5598341346297602	NO	-
1074	ZINC02634653	5592	0.5597347219469221	NO	-
1075	ZINC01514798	4256	0.5597102452703242	NO	-
1076	ZINC03857507	10331	0.5596877061323982	NO	-
1077	ZINC01079429	2988	0.5596794855552301	NO	-
1078	ZINC02324595	4924	0.5596347137735308	NO	-
1079	ZINC00841676	1756	0.559625032302574	NO	-
1080	ZINC03851278	9682	0.5595458889655338	NO	-
1081	ZINC03851280	9683	0.5594997838224717	NO	-
1082	ZINC03371714	7819	0.5594247023172908	NO	-
1083	ZINC03675979	9467	0.5593197499424994	NO	-
1084	ZINC02699061	5829	0.5593064866592126	NO	-
1085	ZINC01148605	3329	0.55924881149245	NO	-
1086	ZINC00178931	186	0.559242509556858	NO	-
1087	ZINC01148607	3330	0.5592350247767961	NO	-
1088	ZINC01415844	3900	0.559184468683175	NO	-
1089	ZINC00888138	2035	0.5591617046095007	NO	-
1090	ZINC03857506	10330	0.5591437684630356	NO	-
1091	ZINC03549313	8915	0.55913834667095	NO	-
1092	ZINC00866706	1955	0.5590645126250674	NO	-
1093	ZINC01392852	3833	0.5590375805977769	NO	-
1094	ZINC01130743	3241	0.5590017252982923	NO	-
1095	ZINC03983498	11354	0.5589838435777605	NO	-
1096	ZINC02200810	4699	0.5589207264997	NO	-
1097	ZINC03970033	11145	0.5587286172301451	NO	-
1098	ZINC01065521	2871	0.5586524909432663	NO	-
1099	ZINC01303295	3664	0.558640120072319	NO	-
1100	ZINC00354419	363	0.5586070448526488	NO	-
1101	ZINC01982301	4536	0.558594053699257	NO	-
1102	ZINC00354418	362	0.5585820057608063	NO	-
1103	ZINC00731703	1259	0.5585629124341913	NO	-
1104	ZINC03550694	8925	0.558543199846901	NO	-
1105	ZINC02660693	5738	0.5585351146565695	NO	-
1106	ZINC01487141	4143	0.5585145624046437	NO	-
1107	ZINC02692816	5799	0.558514529657024	NO	-
1108	ZINC00936616	2166	0.5585083447467463	NO	-
1109	ZINC03326835	7567	0.5584946165887192	NO	-
1110	ZINC03997911	11431	0.5584696563236957	NO	-
1111	ZINC02713184	5867	0.5584287919012519	NO	-
1112	ZINC01392853	3834	0.5584246592721035	NO	-
1113	ZINC03975064	11288	0.5583831985274225	NO	-
1114	ZINC02919193	6782	0.5583688749331042	NO	-
1115	ZINC02919192	6781	0.5583573484382572	NO	-
1116	ZINC00827313	1668	0.5583095592997495	NO	-
1117	ZINC01197846	3511	0.5582882591819787	NO	-
1118	ZINC01037593	2681	0.5582701347132667	NO	-
1119	ZINC00424330	458	0.558237744570338	NO	-
1120	ZINC02808272	6312	0.5582307792941591	NO	-
1121	ZINC01988110	4556	0.5582278624578133	NO	-
1122	ZINC01208719	3533	0.5580980541760573	NO	-
1123	ZINC02792147	6205	0.5579764480009792	NO	-
1124	ZINC00880483	2009	0.5579698305022456	NO	-
1125	ZINC03853787	9979	0.557924836728439	NO	-
1126	ZINC02523738	5406	0.5579165426416898	NO	-
1127	ZINC01119260	3149	0.557915824063482	NO	-
1128	ZINC02919482	6795	0.5578912724009689	NO	-
1129	ZINC00423656	450	0.5578720213294992	NO	-
1130	ZINC02500284	5374	0.5578017297590394	NO	-
1131	ZINC00896273	2061	0.5577824347015518	NO	-
1132	ZINC03103302	7159	0.5577164315877711	NO	-
1133	ZINC01274256	3637	0.5576865737789086	NO	-
1134	ZINC00896270	2060	0.5576816199496103	NO	-
1135	ZINC02522298	5402	0.5576706513922527	NO	-
1136	ZINC01128857	3230	0.5576388888006342	NO	-
1137	ZINC03854177	10048	0.5575683073087532	NO	-
1138	ZINC01037720	2685	0.5575116761574751	NO	-
1139	ZINC01196002	3501	0.5575001460414751	NO	-
1140	ZINC03854176	10047	0.5574985174526497	NO	-
1141	ZINC00755096	1309	0.5574552085819992	NO	-
1142	ZINC01332424	3703	0.5574126546844557	NO	-
1143	ZINC01158539	3378	0.55740289892919	NO	-
1144	ZINC01036178	2667	0.5573292908693884	NO	-
1145	ZINC03492336	8462	0.5573082745656632	NO	-
1146	ZINC01145080	3307	0.5572261130993658	NO	-
1147	ZINC01119255	3148	0.5570978381904141	NO	-
1148	ZINC02524278	5410	0.5570629657313212	NO	-
1149	ZINC00384919	391	0.5569988612028061	NO	-
1150	ZINC02784455	6151	0.556995380319482	NO	-
1151	ZINC03561026	8993	0.5569519125439475	NO	-
1152	ZINC04315744	12015	0.5569486559108608	NO	-
1153	ZINC03339917	7626	0.556917432747219	NO	-
1154	ZINC01033324	2630	0.5568767453909763	NO	-
1155	ZINC04316327	12023	0.5568019178108501	NO	-
1156	ZINC00993923	2460	0.5567896779970775	NO	-
1157	ZINC00680550	1092	0.5567616143888675	NO	-
1158	ZINC03856151	10230	0.5567590505949488	NO	-
1159	ZINC03606306	9274	0.5567581959144695	NO	-
1160	ZINC04316653	12027	0.5567086716696354	NO	-
1161	ZINC03346995	7665	0.5566720944618287	NO	-
1162	ZINC03459069	8221	0.5566467312898666	NO	-
1163	ZINC01425749	3923	0.556567314326911	NO	-
1164	ZINC03853059	9802	0.5564200023533893	NO	-
1165	ZINC00112875	129	0.5564031418526506	NO	-
1166	ZINC03598468	9203	0.5563968475357093	NO	-
1167	ZINC03509854	8687	0.5563625143535281	NO	-
1168	ZINC02918915	6757	0.5562303331361217	NO	-
1169	ZINC02918916	6758	0.5562266751493397	NO	-
1170	ZINC01183772	3469	0.5561649239821972	NO	-
1171	ZINC04316171	12018	0.5560711755010078	NO	-
1172	ZINC02482112	5325	0.5560448806986203	NO	-
1173	ZINC01001152	2484	0.5560092766656204	NO	-
1174	ZINC00024377	13	0.5560065755536295	NO	-
1175	ZINC01403832	3876	0.5559943148099562	NO	-
1176	ZINC02437127	5218	0.5559568600661555	NO	-
1177	ZINC02320033	4918	0.5559374090702229	NO	-
1178	ZINC01402641	3874	0.5559022986830566	NO	-
1179	ZINC00817341	1598	0.5558995453686676	NO	-
1180	ZINC04412679	12208	0.5558718370583055	NO	-
1181	ZINC00003289	0	0.5558297456298348	NO	-
1182	ZINC02775135	6136	0.5558258030506344	NO	-
1183	ZINC04315737	12013	0.5558254850561256	NO	-
1184	ZINC03385405	7862	0.5556738789472596	NO	-
1185	ZINC03919294	11026	0.555655331167642	NO	-
1186	ZINC03550192	8919	0.5556291410828962	NO	-
1187	ZINC04479471	12412	0.5556251325496046	NO	-
1188	ZINC04598162	12580	0.5556076004460206	NO	-
1189	ZINC02808713	6320	0.5555392806568082	NO	-
1190	ZINC02713199	5872	0.5555360360848167	NO	-
1191	ZINC02713264	5891	0.5555181262906611	NO	-
1192	ZINC00423649	448	0.5554999998884634	NO	-
1193	ZINC00007002	29	0.5554258150275295	YES	7
1194	ZINC03559801	8988	0.5554110445155559	NO	-
1195	ZINC01118279	3144	0.5553978729947375	NO	-
1196	ZINC02706732	5844	0.5553834577940149	NO	-
1197	ZINC02930612	6837	0.555381809813474	NO	-
1198	ZINC01115797	3135	0.555340409986196	NO	-
1199	ZINC04042280	11529	0.5553200608222996	NO	-
1200	ZINC01113639	3113	0.5552586450694493	NO	-
1201	ZINC00643637	910	0.5552158876653321	NO	-
1202	ZINC02855011	6399	0.5551714114963144	NO	-
1203	ZINC02721754	6011	0.5551518332537803	NO	-
1204	ZINC03833709	9557	0.5551125166080032	NO	-
1205	ZINC04366292	12125	0.5550816192569148	NO	-
1206	ZINC00097683	104	0.5550773469987056	NO	-
1207	ZINC04050391	11539	0.555074350921784	NO	-
1208	ZINC02947466	6878	0.5550742931007604	NO	-
1209	ZINC04479359	12408	0.5550516318251998	NO	-
1210	ZINC03235352	7295	0.554950046842184	NO	-
1211	ZINC03385998	7874	0.5549406594237378	NO	-
1212	ZINC02947467	6879	0.5549296718980681	NO	-
1213	ZINC01385695	3807	0.5549182121111992	NO	-
1214	ZINC00866691	1950	0.5548989711906387	NO	-
1215	ZINC00147475	164	0.5548570419152636	NO	-
1216	ZINC03385995	7873	0.5548497107218014	NO	-
1217	ZINC03509849	8686	0.5548420998963101	NO	-
1218	ZINC03674139	9457	0.5548412799293868	NO	-
1219	ZINC03469008	8367	0.5548274726475766	NO	-
1220	ZINC03969888	11128	0.5547794745596721	NO	-
1221	ZINC04499414	12515	0.5547548308514552	NO	-
1222	ZINC01037364	2678	0.5547505646292936	NO	-
1223	ZINC03401810	7943	0.5547300569608292	NO	-
1224	ZINC00866694	1953	0.5546949641647179	NO	-
1225	ZINC03538283	8867	0.5546860927226321	NO	-
1226	ZINC01428186	3937	0.5546284517117943	NO	-
1227	ZINC03866726	10699	0.5546078270266533	NO	-
1228	ZINC03401924	7944	0.5545916511991006	NO	-
1229	ZINC03108289	7162	0.5545899474819428	NO	-
1230	ZINC02699056	5826	0.5545725670893226	NO	-
1231	ZINC01332417	3702	0.5545405465087699	NO	-
1232	ZINC02692774	5790	0.554486181582969	NO	-
1233	ZINC00728432	1253	0.5544366721025747	NO	-
1234	ZINC03611942	9338	0.5543732875608506	NO	-
1235	ZINC00007001	37	0.5543658887467487	YES	7
1236	ZINC01149354	3334	0.55434029189014	NO	-
1237	ZINC04225001	11806	0.5542946426197757	NO	-
1238	ZINC01295790	3660	0.5542691915201466	NO	-
1239	ZINC03630826	9404	0.5542614902483746	NO	-
1240	ZINC02705761	5840	0.5539297775020248	NO	-
1241	ZINC02184790	4674	0.5538456858654492	NO	-
1242	ZINC03427403	8065	0.5538320615024072	NO	-
1243	ZINC02712180	5860	0.5538068621789403	NO	-
1244	ZINC01125345	3193	0.5537465890724124	NO	-
1245	ZINC02206755	4709	0.5537399378213621	NO	-
1246	ZINC02206756	4710	0.5536452070571806	NO	-
1247	ZINC03833709	9558	0.5535976573944817	NO	-
1248	ZINC03833709	9559	0.5535976573944817	NO	-
1249	ZINC03431169	8082	0.5535326853995137	NO	-
1250	ZINC03170045	7183	0.553523093658427	NO	-
1251	ZINC02911336	6555	0.5535191025169283	NO	-
1252	ZINC01431493	3961	0.553464427260394	NO	-
1253	ZINC01140645	3287	0.5533633415942772	NO	-
1254	ZINC03269871	7382	0.5533538946169207	NO	-
1255	ZINC02403426	5133	0.553344307156736	NO	-
1256	ZINC02631383	5584	0.5533304663725213	NO	-
1257	ZINC00479765	529	0.5533100731201552	NO	-
1258	ZINC00457825	517	0.5533090609431012	NO	-
1259	ZINC03912251	11023	0.5531942093433809	NO	-
1260	ZINC02876477	6489	0.5531759980612863	NO	-
1261	ZINC03882272	10886	0.5531414031330162	NO	-
1262	ZINC03611387	9325	0.5530697869440461	NO	-
1263	ZINC01130730	3240	0.5530497193217649	NO	-
1264	ZINC00866693	1952	0.5530436105091759	NO	-
1265	ZINC00866692	1951	0.5530305634706548	NO	-
1266	ZINC01389370	3818	0.553014712853011	NO	-
1267	ZINC02859229	6411	0.5528508393672834	NO	-
1268	ZINC03250488	7336	0.5528352994205025	NO	-
1269	ZINC02715843	5929	0.5528014074682422	NO	-
1270	ZINC02713260	5890	0.5527899769998862	NO	-
1271	ZINC03250489	7337	0.5527731364555994	NO	-
1272	ZINC02692501	5787	0.5527651762631643	NO	-
1273	ZINC00671452	1040	0.5527466636641664	NO	-
1274	ZINC04463274	12300	0.5527334469138206	NO	-
1275	ZINC00258782	310	0.5527008249556531	NO	-
1276	ZINC01137905	3279	0.552659707686151	NO	-
1277	ZINC03555646	8961	0.5526528041155336	NO	-
1278	ZINC03814823	139	0.5526330608518443	YES	11
1279	ZINC02639662	5617	0.5525981219093729	NO	-
1280	ZINC01428887	3946	0.5525131436313824	NO	-
1281	ZINC00384926	392	0.5524744725048981	NO	-
1282	ZINC01388051	3815	0.552399848495771	NO	-
1283	ZINC01119279	3150	0.5523708598252177	NO	-
1284	ZINC01245071	3604	0.5523577167569782	NO	-
1285	ZINC00011460	5	0.5523363397981683	NO	-
1286	ZINC00809302	1529	0.5523359586367304	NO	-
1287	ZINC03007367	7041	0.5523348976081797	NO	-
1288	ZINC03495270	8492	0.5523293560767294	NO	-
1289	ZINC02911335	6554	0.552322967554074	NO	-
1290	ZINC00809303	1530	0.5523092151562409	NO	-
1291	ZINC00003289	1	0.5522721975919392	NO	-
1292	ZINC02699066	5832	0.5522537246974399	NO	-
1293	ZINC02784455	6150	0.5522250068835325	NO	-
1294	ZINC02808500	6315	0.5522119421129471	NO	-
1295	ZINC03215131	7239	0.5521735669855481	NO	-
1296	ZINC00600659	708	0.5521439672259543	NO	-
1297	ZINC01026731	2577	0.5521179501594351	NO	-
1298	ZINC02808701	6319	0.5521144367991678	NO	-
1299	ZINC00662370	993	0.5520707066410039	NO	-
1300	ZINC03814808	186	0.5520690695922476	YES	23
1301	ZINC00983158	2395	0.5520334221900581	NO	-
1302	ZINC01332351	3701	0.5520121412573882	NO	-
1303	ZINC00694031	1125	0.5520056576627569	NO	-
1304	ZINC00052558	45	0.5519866450145586	NO	-
1305	ZINC01053513	2800	0.5519837219382502	NO	-
1306	ZINC02879045	6501	0.5518764601379104	NO	-
1307	ZINC00988015	2428	0.5518731490174112	NO	-
1308	ZINC04225001	11805	0.5518387515302238	NO	-
1309	ZINC03341750	7638	0.5518355156409599	NO	-
1310	ZINC02692503	5788	0.5518225121152555	NO	-
1311	ZINC01404983	3884	0.551774853343328	NO	-
1312	ZINC03856492	10259	0.5517550945695696	NO	-
1313	ZINC03385411	7863	0.5517280446291577	NO	-
1314	ZINC03779977	0	0.5517096890535238	YES	1
1315	ZINC02692812	5797	0.5516628801444738	NO	-
1316	ZINC04279258	11934	0.551662436626765	NO	-
1317	ZINC01428667	3943	0.5516306665590208	NO	-
1318	ZINC03496368	8519	0.5516146471108945	NO	-
1319	ZINC00655701	975	0.551546707352452	NO	-
1320	ZINC00655698	974	0.5515443144594995	NO	-
1321	ZINC04618456	12584	0.551451241870486	NO	-
1322	ZINC01145479	3308	0.551431132072751	NO	-
1323	ZINC00655683	973	0.5514242541146914	NO	-
1324	ZINC03982995	11332	0.5514220979008939	NO	-
1325	ZINC03982996	11333	0.5514210896466881	NO	-
1326	ZINC02713187	5868	0.5513976378184808	NO	-
1327	ZINC02847387	6376	0.551387874221462	NO	-
1328	ZINC00680616	1093	0.5513851273998833	NO	-
1329	ZINC03857254	10291	0.5513788155783249	NO	-
1330	ZINC01219340	3567	0.5513757177446202	NO	-
1331	ZINC00646090	924	0.5513611039414554	NO	-
1332	ZINC01229998	3585	0.5512984669865971	NO	-
1333	ZINC03439999	8116	0.5512675490993285	NO	-
1334	ZINC01208115	3531	0.5512570492088738	NO	-
1335	ZINC03974208	11273	0.5512387177816064	NO	-
1336	ZINC02808658	6316	0.5512113426057464	NO	-
1337	ZINC03856488	10257	0.5512055457043894	NO	-
1338	ZINC03250027	7334	0.55119782390454	NO	-
1339	ZINC03496365	8518	0.5511928828119474	NO	-
1340	ZINC02918155	6726	0.5511738598801045	NO	-
1341	ZINC00843800	1765	0.5511204291507324	NO	-
1342	ZINC01633083	4321	0.5511054328066752	NO	-
1343	ZINC01486025	4139	0.5511028121159346	NO	-
1344	ZINC01210183	3536	0.5510855347019239	NO	-
1345	ZINC01519324	4274	0.5510769630978901	NO	-
1346	ZINC00843801	1766	0.5509512597020098	NO	-
1347	ZINC00670563	1028	0.5509277319227512	NO	-
1348	ZINC01084491	3009	0.5509058726134046	NO	-
1349	ZINC01089989	3021	0.5508940980164415	NO	-
1350	ZINC03981413	11319	0.5508928058801458	NO	-
1351	ZINC00819651	1620	0.5508763941998857	NO	-
1352	ZINC04039002	11527	0.5508669427289401	NO	-
1353	ZINC03429481	8076	0.5507571555818414	NO	-
1354	ZINC00532815	576	0.5507461338352777	NO	-
1355	ZINC00944067	2234	0.5507084448083445	NO	-
1356	ZINC00603537	713	0.5507020692237523	NO	-
1357	ZINC03857253	10290	0.5506753001977966	NO	-
1358	ZINC04315639	12012	0.5506735120949469	NO	-
1359	ZINC00117101	131	0.5506688221233796	NO	-
1360	ZINC01073071	2947	0.5506531124276638	NO	-
1361	ZINC04034450	11516	0.5506386624875651	NO	-
1362	ZINC00509455	542	0.5506268764163241	NO	-
1363	ZINC00835940	1717	0.5505592342397491	NO	-
1364	ZINC00829416	1683	0.5505575076410804	NO	-
1365	ZINC02800604	6278	0.5505428961603027	NO	-
1366	ZINC01040279	2712	0.5505401882958263	NO	-
1367	ZINC00044312	26	0.5505311415619379	NO	-
1368	ZINC01112759	3107	0.550507060484163	NO	-
1369	ZINC03974956	11282	0.5504417880392924	NO	-
1370	ZINC03859466	10558	0.5504279859841263	NO	-
1371	ZINC03856406	10247	0.5504196715137109	NO	-
1372	ZINC04376029	12135	0.5504183408355662	NO	-
1373	ZINC01519323	4273	0.5504091937522271	NO	-
1374	ZINC02698871	5818	0.550405400232493	NO	-
1375	ZINC00044313	27	0.5503912425627104	NO	-
1376	ZINC00620081	738	0.5503831300684545	NO	-
1377	ZINC03853174	9823	0.5503499974933634	NO	-
1378	ZINC03851751	9705	0.5502774914305911	NO	-
1379	ZINC03856489	10258	0.550276814833084	NO	-
1380	ZINC01982300	4535	0.5502255529393842	NO	-
1381	ZINC01396016	3846	0.5501755747036311	NO	-
1382	ZINC03212980	7236	0.5501393598478285	NO	-
1383	ZINC03334291	7599	0.5501276341521776	NO	-
1384	ZINC00634189	833	0.5501072950393435	NO	-
1385	ZINC03247926	7326	0.5501055111015996	NO	-
1386	ZINC02192786	4676	0.5500845905993603	NO	-
1387	ZINC01074969	2960	0.5500694019203405	NO	-
1388	ZINC00423690	452	0.5500518882153989	NO	-
1389	ZINC02845175	6371	0.5499921842590176	NO	-
1390	ZINC00679924	1091	0.5499909729654777	NO	-
1391	ZINC00613065	725	0.5499560827936749	NO	-
1392	ZINC03330504	7577	0.5498972475487796	NO	-
1393	ZINC03908140	11010	0.5498907997135918	NO	-
1394	ZINC03422592	8041	0.549796428697005	NO	-
1395	ZINC01503488	4196	0.5497920226380424	NO	-
1396	ZINC04225001	11807	0.5497693017445834	NO	-
1397	ZINC03581158	9137	0.5497381734992273	NO	-
1398	ZINC02244370	4821	0.5497248078754202	NO	-
1399	ZINC02877974	6494	0.5497035704916496	NO	-
1400	ZINC02435105	5213	0.5496983045533048	NO	-
1401	ZINC02435104	5212	0.549683066737259	NO	-
1402	ZINC01304815	3665	0.5496631640466167	NO	-
1403	ZINC03553933	8937	0.5496539625092711	NO	-
1404	ZINC02808464	6313	0.5496453960711642	NO	-
1405	ZINC03851751	9704	0.5496450443288229	NO	-
1406	ZINC03856453	10252	0.5496306552111122	NO	-
1407	ZINC01077696	2977	0.5496178846939652	NO	-
1408	ZINC02355779	5029	0.54957315591836	NO	-
1409	ZINC02713197	5871	0.5495603598993245	NO	-
1410	ZINC01252559	3613	0.5495080703832185	NO	-
1411	ZINC01119309	3151	0.549502164740757	NO	-
1412	ZINC00147521	165	0.549501681012779	NO	-
1413	ZINC03882272	10884	0.5494813553752119	NO	-
1414	ZINC01077907	2978	0.5494685115634892	NO	-
1415	ZINC02763732	6120	0.5494645299732098	NO	-
1416	ZINC01385547	3805	0.5494576381033237	NO	-
1417	ZINC00811650	1547	0.5494075813589664	NO	-
1418	ZINC03852957	9769	0.5493880159328121	NO	-
1419	ZINC00667132	1010	0.5493849774887096	NO	-
1420	ZINC02663462	5753	0.5493849577663391	NO	-
1421	ZINC01158811	3384	0.549370821011543	NO	-
1422	ZINC02424424	5183	0.5493617008252605	NO	-
1423	ZINC01158810	3383	0.5493616471348078	NO	-
1424	ZINC02698858	5817	0.5493419059996615	NO	-
1425	ZINC03497390	8525	0.5492947880848467	NO	-
1426	ZINC01982092	4532	0.549288492276252	NO	-
1427	ZINC01507757	4215	0.5492715748420014	NO	-
1428	ZINC03855102	10192	0.5492641917521482	NO	-
1429	ZINC04347259	12081	0.5492497938355817	NO	-
1430	ZINC00997717	2472	0.5492014270158905	NO	-
1431	ZINC02135582	4640	0.5492004995550148	NO	-
1432	ZINC01130898	3242	0.5491945929877944	NO	-
1433	ZINC01059647	2845	0.5491613555166603	NO	-
1434	ZINC04316176	12019	0.5491571624128085	NO	-
1435	ZINC02851158	6392	0.5491414645734515	NO	-
1436	ZINC03853642	9933	0.5491340745685939	NO	-
1437	ZINC01982308	4539	0.5491125583964748	NO	-
1438	ZINC02899408	6529	0.5490894280612644	NO	-
1439	ZINC01988101	4555	0.5490714142551951	NO	-
1440	ZINC03538413	8869	0.5490671244056807	NO	-
1441	ZINC03329847	7575	0.5489726976357134	NO	-
1442	ZINC01025407	2569	0.5489448749381196	NO	-
1443	ZINC00592396	680	0.5489365796584496	NO	-
1444	ZINC00879635	2008	0.5489212146382466	NO	-
1445	ZINC00632031	825	0.5489146504834183	NO	-
1446	ZINC03385227	7860	0.5489066402167069	NO	-
1447	ZINC03597917	9196	0.5488904820706473	NO	-
1448	ZINC03852956	9768	0.5488893992051976	NO	-
1449	ZINC03970030	11142	0.548811914689566	NO	-
1450	ZINC01077693	2976	0.5488110259783036	NO	-
1451	ZINC01101890	3044	0.5487942325042147	NO	-
1452	ZINC04513118	12551	0.548761512918928	NO	-
1453	ZINC00088207	81	0.5487404883795938	NO	-
1454	ZINC00088210	82	0.5487283391871318	NO	-
1455	ZINC02699057	5827	0.5487121392259733	NO	-
1456	ZINC04297960	11979	0.5487111771399494	NO	-
1457	ZINC01982093	4533	0.5486996722729551	NO	-
1458	ZINC00738236	1268	0.5486987989655637	NO	-
1459	ZINC04023832	11498	0.5486375914828905	NO	-
1460	ZINC00713254	1178	0.548633721933227	NO	-
1461	ZINC00880483	2010	0.5486319098584561	NO	-
1462	ZINC03380080	7839	0.5485885767761775	NO	-
1463	ZINC00897632	2075	0.5485813517762774	NO	-
1464	ZINC00884327	2022	0.5485706001855568	NO	-
1465	ZINC04275997	11922	0.5485641853026366	NO	-
1466	ZINC01398862	3858	0.5485539061741007	NO	-
1467	ZINC02938434	6851	0.5484921419338591	NO	-
1468	ZINC01078434	2982	0.5484881831491729	NO	-
1469	ZINC04144676	11673	0.5484315382122339	NO	-
1470	ZINC03833348	9556	0.5484304753787148	NO	-
1471	ZINC03395808	7914	0.5483598750041325	NO	-
1472	ZINC02692813	5798	0.5483532162876508	NO	-
1473	ZINC01447509	4016	0.5483151668551525	NO	-
1474	ZINC04477715	12404	0.5482856784021889	NO	-
1475	ZINC03516987	8725	0.5482291048145403	NO	-
1476	ZINC02713188	5869	0.5482123057189886	NO	-
1477	ZINC03676052	9471	0.5481902306852383	NO	-
1478	ZINC02715820	5921	0.5481331215472027	NO	-
1479	ZINC02786232	6157	0.5481217851947116	NO	-
1480	ZINC00825375	1640	0.5480516932957084	NO	-
1481	ZINC03562179	9001	0.547958297815736	NO	-
1482	ZINC00680929	1094	0.547944865695671	NO	-
1483	ZINC03340494	7629	0.5479271995359223	NO	-
1484	ZINC01988128	4558	0.5479235574288305	NO	-
1485	ZINC04317735	12035	0.547876086144973	NO	-
1486	ZINC01385702	3808	0.5478134915429	NO	-
1487	ZINC02640989	5624	0.5478067192773538	NO	-
1488	ZINC00343970	355	0.5477075913486957	NO	-
1489	ZINC02715834	5924	0.5476928784631383	NO	-
1490	ZINC03207943	7227	0.5476596151188976	NO	-
1491	ZINC01119484	3153	0.5475870562565163	NO	-
1492	ZINC02808658	6317	0.5475685040915036	NO	-
1493	ZINC02808658	6318	0.5475685040915036	NO	-
1494	ZINC03603687	9248	0.5475682917600708	NO	-
1495	ZINC01982299	4534	0.5475312403769893	NO	-
1496	ZINC00600721	709	0.5474770737615353	NO	-
1497	ZINC03497395	8526	0.5474431429766448	NO	-
1498	ZINC00652810	967	0.5474272219389137	NO	-
1499	ZINC02324512	4923	0.5474074513629896	NO	-
1500	ZINC02302235	4884	0.5473867292846467	NO	-
1501	ZINC02699062	5830	0.5473687390642449	NO	-
1502	ZINC01982313	4540	0.5472718369851091	NO	-
1503	ZINC04394870	12170	0.5472609642155469	NO	-
1504	ZINC01128539	3228	0.5472183785072381	NO	-
1505	ZINC00975302	2365	0.5471876259354653	NO	-
1506	ZINC03936641	11033	0.547186555355053	NO	-
1507	ZINC04036384	11519	0.5471476054854261	NO	-
1508	ZINC00423727	454	0.5471409782664549	NO	-
1509	ZINC02455833	5251	0.5471366062530807	NO	-
1510	ZINC03606304	9273	0.5471173259778063	NO	-
1511	ZINC03417018	8011	0.547110344501739	NO	-
1512	ZINC02792154	6206	0.5470973782467116	NO	-
1513	ZINC02483550	5328	0.5470481869413515	NO	-
1514	ZINC03417021	8012	0.5470456405393013	NO	-
1515	ZINC03858310	10418	0.5470173906907558	NO	-
1516	ZINC01441523	3996	0.546948838892534	NO	-
1517	ZINC03862114	10664	0.5469372628408065	NO	-
1518	ZINC02698856	5816	0.5469022702367003	NO	-
1519	ZINC01148663	3331	0.5468789912728995	NO	-
1520	ZINC03558447	8971	0.546792014577853	NO	-
1521	ZINC01654698	4334	0.5467793284843777	NO	-
1522	ZINC01144201	3304	0.5466764433943064	NO	-
1523	ZINC02224376	4767	0.5466601287845504	NO	-
1524	ZINC04466284	12345	0.5466453413140114	NO	-
1525	ZINC04454037	12277	0.5466440921056331	NO	-
1526	ZINC03857604	10336	0.5466425971099116	NO	-
1527	ZINC02224377	4768	0.5466280922600424	NO	-
1528	ZINC02744091	6075	0.5465903343020238	NO	-
1529	ZINC03485715	8433	0.5465710772458215	NO	-
1530	ZINC00425698	474	0.5465614439389267	NO	-
1531	ZINC01485832	198	0.5465601040319538	YES	32
1532	ZINC03630797	9403	0.5465475865761906	NO	-
1533	ZINC02713218	5882	0.5464987613889718	NO	-
1534	ZINC02455799	5249	0.5464567674065396	NO	-
1535	ZINC00794321	1422	0.5464436977783063	NO	-
1536	ZINC02958586	6949	0.5463910998233029	NO	-
1537	ZINC00899927	2077	0.546372063668244	NO	-
1538	ZINC01394389	3843	0.5463638167097729	NO	-
1539	ZINC03861964	10659	0.5463528517762221	NO	-
1540	ZINC04478276	12407	0.5463066517883701	NO	-
1541	ZINC03858311	10419	0.5462931290938442	NO	-
1542	ZINC00593179	691	0.5462109206739117	NO	-
1543	ZINC03334948	7602	0.5462001271364639	NO	-
1544	ZINC00814938	1580	0.5461799749415486	NO	-
1545	ZINC01130900	3243	0.5461789779812888	NO	-
1546	ZINC03857603	10335	0.5461750126387093	NO	-
1547	ZINC03477171	8392	0.5461351833416	NO	-
1548	ZINC00936606	2165	0.5461005040404601	NO	-
1549	ZINC00600415	707	0.5460900606746243	NO	-
1550	ZINC02617967	5468	0.5460635558183048	NO	-
1551	ZINC00977467	2374	0.5459831266544433	NO	-
1552	ZINC04293685	11976	0.5459801213180951	NO	-
1553	ZINC04131692	11647	0.5459289481699969	NO	-
1554	ZINC01105526	3052	0.5459092302086251	NO	-
1555	ZINC00567785	625	0.5458621945366696	NO	-
1556	ZINC02220292	4758	0.5458544352708223	NO	-
1557	ZINC00416637	435	0.5458221397950602	NO	-
1558	ZINC02808739	6321	0.5457874128201173	NO	-
1559	ZINC01519325	4275	0.5457721202150031	NO	-
1560	ZINC00721401	1234	0.5457434037091786	NO	-
1561	ZINC00988035	2429	0.5457237999449787	NO	-
1562	ZINC01981624	4529	0.545716007180847	NO	-
1563	ZINC02918926	6759	0.5456747904290415	NO	-
1564	ZINC02918927	6760	0.5456709782259933	NO	-
1565	ZINC04194501	11787	0.5456222215315302	NO	-
1566	ZINC03861965	10660	0.5456190978278477	NO	-
1567	ZINC00893190	2046	0.5456012886850496	NO	-
1568	ZINC00416418	434	0.5455997938115071	NO	-
1569	ZINC00616467	735	0.5455883936025142	NO	-
1570	ZINC00809080	1528	0.5455835100140237	NO	-
1571	ZINC01035531	2658	0.5455560860540083	NO	-
1572	ZINC03858320	10426	0.5455298372987614	NO	-
1573	ZINC00621464	743	0.5455278202120994	NO	-
1574	ZINC03676074	9474	0.5454740137586662	NO	-
1575	ZINC02918693	6750	0.5454725753234497	NO	-
1576	ZINC02715836	5926	0.545470252996596	NO	-
1577	ZINC02918691	6749	0.54546979529179	NO	-
1578	ZINC04156129	11685	0.5454347306468342	NO	-
1579	ZINC01054444	2809	0.545424971588048	NO	-
1580	ZINC00996155	2466	0.5454179089224197	NO	-
1581	ZINC02761532	6108	0.5454133980297436	NO	-
1582	ZINC01072072	2904	0.5454084026529354	NO	-
1583	ZINC00605916	717	0.5453238734964552	NO	-
1584	ZINC00853590	1861	0.5453148494050257	NO	-
1585	ZINC03194344	7213	0.5452980678244337	NO	-
1586	ZINC01519355	4278	0.5452876315539273	NO	-
1587	ZINC03506197	8654	0.5452634342026698	NO	-
1588	ZINC04316178	12020	0.5452599933046842	NO	-
1589	ZINC01057324	2826	0.5452357280703809	NO	-
1590	ZINC03506194	8653	0.5452190725278223	NO	-
1591	ZINC03449615	8156	0.545160736629631	NO	-
1592	ZINC00671714	1041	0.5451393248437952	NO	-
1593	ZINC02715812	5915	0.5451076995202472	NO	-
1594	ZINC01519322	4272	0.5450829675897366	NO	-
1595	ZINC02808464	6314	0.5450470594787497	NO	-
1596	ZINC03315464	7519	0.5450302555053141	NO	-
1597	ZINC00381058	385	0.544946313356735	NO	-
1598	ZINC00779162	1347	0.5448497294301893	NO	-
1599	ZINC01423312	3915	0.5448458172768658	NO	-
1600	ZINC02850887	6391	0.544828281619138	NO	-
1601	ZINC03858321	10427	0.5448070317331843	NO	-
1602	ZINC04394092	12168	0.5448030522757248	NO	-
1603	ZINC02873827	6475	0.5447921154058152	NO	-
1604	ZINC02871787	6469	0.5447673598649659	NO	-
1605	ZINC03853117	9808	0.5447561733913693	NO	-
1606	ZINC00876297	1982	0.5447306239841861	NO	-
1607	ZINC03814538	197	0.5446948223881469	YES	31
1608	ZINC03852971	9778	0.5446327494794622	NO	-
1609	ZINC02184760	4673	0.5446260752987896	NO	-
1610	ZINC03498616	8582	0.5445723366848042	NO	-
1611	ZINC01134580	3259	0.5445499065380008	NO	-
1612	ZINC01069315	2885	0.5445299013131593	NO	-
1613	ZINC02699055	5825	0.5444405728065627	NO	-
1614	ZINC04134995	11657	0.5444306157339079	NO	-
1615	ZINC01142189	3297	0.5444033159887636	NO	-
1616	ZINC04517385	12565	0.5443994981552258	NO	-
1617	ZINC03974222	11274	0.544322697143161	NO	-
1618	ZINC00892989	2045	0.5443212165404546	NO	-
1619	ZINC03477163	8391	0.5443196343288471	NO	-
1620	ZINC03477162	8390	0.5442772266978056	NO	-
1621	ZINC03259430	7355	0.5442588607055644	NO	-
1622	ZINC01040279	2713	0.5442375827739768	NO	-
1623	ZINC04001419	11466	0.5442335318291491	NO	-
1624	ZINC00675384	1053	0.5442216605898887	NO	-
1625	ZINC00944065	2233	0.5442203803828495	NO	-
1626	ZINC02981809	7009	0.5442121231281464	NO	-
1627	ZINC01380555	3788	0.5442005064296005	NO	-
1628	ZINC02712178	5859	0.544084692346496	NO	-
1629	ZINC03975046	11287	0.5440654065208905	NO	-
1630	ZINC04442861	12250	0.5440131099010413	NO	-
1631	ZINC01429576	3952	0.5439816315330891	NO	-
1632	ZINC03497222	8521	0.5439598902783408	NO	-
1633	ZINC00025802	14	0.5439314548098679	NO	-
1634	ZINC00547356	599	0.5438541436229877	NO	-
1635	ZINC02331296	4947	0.5438473994098881	NO	-
1636	ZINC03851088	9666	0.5438105157156374	NO	-
1637	ZINC01929394	4431	0.5437379665236062	NO	-
1638	ZINC04279573	11935	0.5436835281191732	NO	-
1639	ZINC03550297	8922	0.5436628334672953	NO	-
1640	ZINC02747795	6084	0.5436221907514096	NO	-
1641	ZINC02747795	6085	0.5436221907514096	NO	-
1642	ZINC03611388	9326	0.5436170385565545	NO	-
1643	ZINC00756528	1315	0.5435639518793354	NO	-
1644	ZINC04316170	12017	0.543514920230629	NO	-
1645	ZINC01146531	3311	0.5435143624798159	NO	-
1646	ZINC04052599	11543	0.5435066561579175	NO	-
1647	ZINC04347774	12082	0.5435001253589825	NO	-
1648	ZINC01143107	3301	0.5434826561856979	NO	-
1649	ZINC01389370	3819	0.5434204289125806	NO	-
1650	ZINC00855143	1871	0.5433616176504721	NO	-
1651	ZINC03970871	11186	0.5433544653267208	NO	-
1652	ZINC01053702	2803	0.5433457006891513	NO	-
1653	ZINC03554297	8945	0.5433184591010477	NO	-
1654	ZINC01211952	3547	0.5433028742290037	NO	-
1655	ZINC00937200	2167	0.543291859819607	NO	-
1656	ZINC01410038	3892	0.5432802396906775	NO	-
1657	ZINC01410037	3891	0.5432445518687594	NO	-
1658	ZINC03676051	9470	0.5432418752423706	NO	-
1659	ZINC03352169	7686	0.5431377671279165	NO	-
1660	ZINC04365402	12121	0.5430882475843988	NO	-
1661	ZINC01028470	2588	0.543074529734006	NO	-
1662	ZINC00836278	1729	0.5430683559355581	NO	-
1663	ZINC00447974	493	0.5430581977647772	NO	-
1664	ZINC01137362	3276	0.543050500140921	NO	-
1665	ZINC00648821	955	0.5430293766349761	NO	-
1666	ZINC04164465	11727	0.5430276657701407	NO	-
1667	ZINC04315624	12011	0.5429929776309619	NO	-
1668	ZINC01514214	4252	0.5429463600802736	NO	-
1669	ZINC00272932	321	0.542940804637843	NO	-
1670	ZINC00194240	208	0.5429335418963599	NO	-
1671	ZINC03486774	8437	0.5428997865054938	NO	-
1672	ZINC01175377	3446	0.5428747184191244	NO	-
1673	ZINC02919665	6796	0.5428697045440672	NO	-
1674	ZINC04145544	11677	0.5428467395799462	NO	-
1675	ZINC03457544	8217	0.5428442161093373	NO	-
1676	ZINC02919667	6797	0.5428437943651476	NO	-
1677	ZINC02918695	6751	0.5428434757826205	NO	-
1678	ZINC02863478	6433	0.5428254020755822	NO	-
1679	ZINC01982326	4546	0.5428203734372362	NO	-
1680	ZINC02918696	6752	0.5428203726916605	NO	-
1681	ZINC00675644	1060	0.542813840156849	NO	-
1682	ZINC04511607	12545	0.5427902820668807	NO	-
1683	ZINC03861985	10662	0.5426951977881798	NO	-
1684	ZINC03506781	8659	0.542657859187881	NO	-
1685	ZINC03608655	9284	0.5426315982056374	NO	-
1686	ZINC01032746	2622	0.5426230445512967	NO	-
1687	ZINC00294195	325	0.5426148438957286	NO	-
1688	ZINC04496487	12498	0.5426119313800647	NO	-
1689	ZINC01122493	3166	0.5425652498907249	NO	-
1690	ZINC01048679	2776	0.5425515104495632	NO	-
1691	ZINC01072395	2934	0.5425181923416277	NO	-
1692	ZINC01072396	2935	0.5425107401109736	NO	-
1693	ZINC02319574	4914	0.5425078821152867	NO	-
1694	ZINC00792844	1417	0.5424971865378363	NO	-
1695	ZINC00792845	1418	0.5424771758929331	NO	-
1696	ZINC02717826	5942	0.5424683448056141	NO	-
1697	ZINC02717826	5944	0.5424683448056141	NO	-
1698	ZINC00983424	2404	0.5424577980695411	NO	-
1699	ZINC03421379	8033	0.5424322604763402	NO	-
1700	ZINC03970041	11148	0.5424049691294978	NO	-
1701	ZINC00987730	2424	0.5424044652029069	NO	-
1702	ZINC00937375	2169	0.5423781918934573	NO	-
1703	ZINC00630600	820	0.5423490759945975	NO	-
1704	ZINC00863302	1942	0.5422893357942469	NO	-
1705	ZINC03553839	8934	0.5422572966211334	NO	-
1706	ZINC01982322	4544	0.5422173379667914	NO	-
1707	ZINC02319269	4913	0.5421865616960593	NO	-
1708	ZINC00193683	206	0.5421593374915337	NO	-
1709	ZINC04484186	12421	0.542145388657311	NO	-
1710	ZINC03545379	8891	0.5421133208909665	NO	-
1711	ZINC02499920	5355	0.542093516260743	NO	-
1712	ZINC01021954	2552	0.5420923761981581	NO	-
1713	ZINC01158337	3376	0.542053947776898	NO	-
1714	ZINC01158336	3375	0.5419893607269182	NO	-
1715	ZINC02717825	5940	0.5419679781540164	NO	-
1716	ZINC00935452	2161	0.5419525549366335	NO	-
1717	ZINC02601118	5452	0.5419356913088844	NO	-
1718	ZINC02601119	5453	0.5419343994764717	NO	-
1719	ZINC03372928	7823	0.5419238909424989	NO	-
1720	ZINC00855147	1872	0.5419143185986522	NO	-
1721	ZINC02715811	5914	0.5419022209556822	NO	-
1722	ZINC02911296	6553	0.5418394584193968	NO	-
1723	ZINC01043642	2746	0.5418233133743635	NO	-
1724	ZINC03608324	9276	0.5417949636286031	NO	-
1725	ZINC03317639	7520	0.5417781490043886	NO	-
1726	ZINC01937925	4440	0.5417755060455939	NO	-
1727	ZINC01032333	2616	0.5417307658769458	NO	-
1728	ZINC00810274	1536	0.5417126881114885	NO	-
1729	ZINC03969923	11134	0.5416892767194682	NO	-
1730	ZINC03527877	8791	0.5416320676138805	NO	-
1731	ZINC03527876	8790	0.5416254526116522	NO	-
1732	ZINC01067128	2875	0.5415767379148974	NO	-
1733	ZINC03821151	9548	0.5415634619839016	NO	-
1734	ZINC01158308	3374	0.5415571180480517	NO	-
1735	ZINC00675362	1052	0.5415332160478237	NO	-
1736	ZINC01158307	3373	0.5415176523077878	NO	-
1737	ZINC01067127	2874	0.5415148590399156	NO	-
1738	ZINC00800460	1466	0.5415114375375716	NO	-
1739	ZINC03969855	11124	0.541506377374991	NO	-
1740	ZINC01079988	2995	0.5414930079663949	NO	-
1741	ZINC02943182	6869	0.541488847301684	NO	-
1742	ZINC03211992	7233	0.5414714446505129	NO	-
1743	ZINC04249101	11854	0.5413851532488071	NO	-
1744	ZINC01116070	3137	0.5413827502674177	NO	-
1745	ZINC03861986	10663	0.541378980415316	NO	-
1746	ZINC02919111	6775	0.541338662000434	NO	-
1747	ZINC02919112	6776	0.5413273918315925	NO	-
1748	ZINC00869540	1964	0.5413259755835559	NO	-
1749	ZINC00810272	1535	0.5412697686072245	NO	-
1750	ZINC01519354	4277	0.5412495521821267	NO	-
1751	ZINC04496540	12500	0.541237633108472	NO	-
1752	ZINC03654316	9433	0.5412255416094678	NO	-
1753	ZINC00670446	1025	0.5411891432505567	NO	-
1754	ZINC01050105	2785	0.5411447544265248	NO	-
1755	ZINC01424233	3917	0.5411224352800359	NO	-
1756	ZINC02193432	4679	0.541094367662549	NO	-
1757	ZINC03968518	11073	0.5410698010235651	NO	-
1758	ZINC03538282	8866	0.5410330044283747	NO	-
1759	ZINC03859439	10547	0.5410291246227523	NO	-
1760	ZINC00801891	1480	0.5410152360718502	NO	-
1761	ZINC03493086	8471	0.5410069800397145	NO	-
1762	ZINC03346003	7656	0.5409749180878108	NO	-
1763	ZINC03859438	10546	0.5409670270411211	NO	-
1764	ZINC03338420	7617	0.5409597292103377	NO	-
1765	ZINC03012414	7051	0.5409355375645886	NO	-
1766	ZINC00780257	1360	0.540908965824505	NO	-
1767	ZINC00361479	374	0.5409062137332192	NO	-
1768	ZINC01336821	3708	0.5409016172869846	NO	-
1769	ZINC00780256	1359	0.5408968575616546	NO	-
1770	ZINC02636981	5606	0.5408790221845153	NO	-
1771	ZINC03339645	7624	0.5408715341069007	NO	-
1772	ZINC02370748	5069	0.5408594946537173	NO	-
1773	ZINC02699060	5828	0.5408581522210832	NO	-
1774	ZINC04317735	12036	0.540847187459722	NO	-
1775	ZINC03008121	7045	0.5408364436740213	NO	-
1776	ZINC01398862	3859	0.5408228351551976	NO	-
1777	ZINC01625004	4317	0.5408127115900515	NO	-
1778	ZINC01074970	2961	0.5408103397006937	NO	-
1779	ZINC02699063	5831	0.5407898582501697	NO	-
1780	ZINC03554608	8950	0.5407649808135114	NO	-
1781	ZINC01072200	2911	0.5407383533902087	NO	-
1782	ZINC03554301	8946	0.5406919517645311	NO	-
1783	ZINC00870039	1966	0.5406677160327487	NO	-
1784	ZINC01519436	4284	0.5406598999368627	NO	-
1785	ZINC04463011	12297	0.5406567714323962	NO	-
1786	ZINC02657518	5719	0.5406472541621177	NO	-
1787	ZINC02717830	5949	0.5406450317892609	NO	-
1788	ZINC02717830	5951	0.5406450317892609	NO	-
1789	ZINC03273038	7390	0.540640644962495	NO	-
1790	ZINC03986165	11379	0.5406333626533513	NO	-
1791	ZINC02370750	5070	0.5406217346650557	NO	-
1792	ZINC04092018	11600	0.5405931556897731	NO	-
1793	ZINC00896955	2064	0.5405721487999128	NO	-
1794	ZINC02715835	5925	0.5405679326543765	NO	-
1795	ZINC02918137	6723	0.5405551965835654	NO	-
1796	ZINC00956739	2320	0.5405467533107906	NO	-
1797	ZINC03554907	8952	0.540542301027051	NO	-
1798	ZINC02918135	6722	0.5405320730855232	NO	-
1799	ZINC02641558	5625	0.5405241650563656	NO	-
1800	ZINC01639178	4327	0.5404744240728304	NO	-
1801	ZINC03889228	10895	0.5404445999564353	NO	-
1802	ZINC01032817	2625	0.5404337344030762	NO	-
1803	ZINC02700614	5835	0.5403969550080182	NO	-
1804	ZINC00413180	426	0.5403908217481554	NO	-
1805	ZINC01037877	2687	0.5403890391868221	NO	-
1806	ZINC03400768	7941	0.5403580478552649	NO	-
1807	ZINC03429049	8070	0.5403391425721141	NO	-
1808	ZINC01519380	4280	0.5403377787513877	NO	-
1809	ZINC04510049	12540	0.5402657233494232	NO	-
1810	ZINC01203029	3523	0.5402593565373732	NO	-
1811	ZINC00411847	419	0.540244385669618	NO	-
1812	ZINC01023468	2556	0.5402048207305749	NO	-
1813	ZINC01024077	2559	0.5402019705490319	NO	-
1814	ZINC02799026	6263	0.5401723702438996	NO	-
1815	ZINC02348327	4996	0.540140209591539	NO	-
1816	ZINC04074966	11571	0.5400903610112039	NO	-
1817	ZINC04496125	12495	0.5400875169373116	NO	-
1818	ZINC03386111	7877	0.5400857908915653	NO	-
1819	ZINC01519435	4283	0.5400849600349574	NO	-
1820	ZINC02325811	4929	0.540055980267258	NO	-
1821	ZINC01416960	3901	0.540052341387681	NO	-
1822	ZINC00358823	367	0.540039501016272	NO	-
1823	ZINC00806732	1507	0.5400271473777528	NO	-
1824	ZINC04463209	12298	0.5399845205201551	NO	-
1825	ZINC03386110	7876	0.5399768184952478	NO	-
1826	ZINC03188405	7206	0.539976707306084	NO	-
1827	ZINC00806733	1508	0.5399609348730522	NO	-
1828	ZINC03425125	8060	0.5399194792895389	NO	-
1829	ZINC00873468	1980	0.5399138885980046	NO	-
1830	ZINC02348328	4997	0.5399099620216145	NO	-
1831	ZINC00912365	2105	0.5398876071463882	NO	-
1832	ZINC00630606	821	0.539882044904956	NO	-
1833	ZINC03379885	7837	0.5398677096204268	NO	-
1834	ZINC00634742	836	0.5398551547984466	NO	-
1835	ZINC00728441	1255	0.5398464659389883	NO	-
1836	ZINC03537770	8856	0.5398386384655439	NO	-
1837	ZINC01063760	2864	0.5398089080619183	NO	-
1838	ZINC03516310	8718	0.5398083739220131	NO	-
1839	ZINC01506150	4211	0.5398070320696811	NO	-
1840	ZINC03204254	7222	0.5398023246111263	NO	-
1841	ZINC03516309	8717	0.5397994809798351	NO	-
1842	ZINC01111904	3100	0.5397848579540224	NO	-
1843	ZINC00679906	1090	0.539783181922902	NO	-
1844	ZINC00897255	2070	0.5397812122215558	NO	-
1845	ZINC00529513	572	0.5397696643110793	NO	-
1846	ZINC00664103	1002	0.5397652567202904	NO	-
1847	ZINC01111903	3099	0.5397640380252435	NO	-
1848	ZINC00721192	1232	0.5397391854150583	NO	-
1849	ZINC04278818	11932	0.5397114595046073	NO	-
1850	ZINC02717975	5964	0.5397104197152383	NO	-
1851	ZINC02717975	5965	0.5397104197152383	NO	-
1852	ZINC04479881	12413	0.539709683579311	NO	-
1853	ZINC01245892	3605	0.5396902231875372	NO	-
1854	ZINC03257619	7346	0.5396841416153196	NO	-
1855	ZINC00688095	1117	0.5396759814809836	NO	-
1856	ZINC03977696	11306	0.5396312360505777	NO	-
1857	ZINC03215838	7241	0.5395565234078548	NO	-
1858	ZINC03968518	11072	0.5395446931078411	NO	-
1859	ZINC00822292	1630	0.5395432445720495	NO	-
1860	ZINC01121045	3163	0.539515532939487	NO	-
1861	ZINC01982323	4545	0.5394796097920932	NO	-
1862	ZINC02800373	6274	0.5394138283336075	NO	-
1863	ZINC03676076	9476	0.5394069029849695	NO	-
1864	ZINC03306676	7491	0.5393791927603806	NO	-
1865	ZINC01088025	3016	0.5392535090056365	NO	-
1866	ZINC03508548	8677	0.5392403840765603	NO	-
1867	ZINC00428148	484	0.5392226579199405	NO	-
1868	ZINC02338554	4961	0.5392152075121455	NO	-
1869	ZINC02717974	5959	0.5391851572164253	NO	-
1870	ZINC02717974	5960	0.5391851572164253	NO	-
1871	ZINC03460680	8281	0.5391666418735709	NO	-
1872	ZINC00819652	1621	0.5391588481862524	NO	-
1873	ZINC02629478	5572	0.5391572360141097	NO	-
1874	ZINC02396922	5115	0.5391448830520066	NO	-
1875	ZINC00593640	698	0.5391436992198962	NO	-
1876	ZINC02396923	5116	0.539142413504411	NO	-
1877	ZINC00897169	2065	0.5391379705770423	NO	-
1878	ZINC04054080	11547	0.539135987268554	NO	-
1879	ZINC03477582	8395	0.5391343687071882	NO	-
1880	ZINC00841777	1757	0.5391140228721972	NO	-
1881	ZINC03508549	8678	0.5391043932271791	NO	-
1882	ZINC02787857	6167	0.5390995864446602	NO	-
1883	ZINC00853609	1862	0.5390958774931293	NO	-
1884	ZINC02226283	4779	0.5390609935648005	NO	-
1885	ZINC00841778	1758	0.5390479734498412	NO	-
1886	ZINC03701094	9495	0.5390354961363184	NO	-
1887	ZINC00593251	694	0.5390185124651167	NO	-
1888	ZINC03460683	8282	0.5390113168609946	NO	-
1889	ZINC03340114	7627	0.5389982045854443	NO	-
1890	ZINC03219696	7258	0.5389529036209946	NO	-
1891	ZINC03850463	9616	0.5389327274866252	NO	-
1892	ZINC03970032	11144	0.5389029275687459	NO	-
1893	ZINC03506217	8655	0.5388722852773545	NO	-
1894	ZINC03560628	8992	0.5388654090151213	NO	-
1895	ZINC01022694	2554	0.5388478155604294	NO	-
1896	ZINC00319463	350	0.5388381570116912	NO	-
1897	ZINC03187611	7205	0.5388182466340978	NO	-
1898	ZINC03333678	7596	0.5387930474422755	NO	-
1899	ZINC01519465	4294	0.5387784849560765	NO	-
1900	ZINC03031327	7113	0.5387364994474484	NO	-
1901	ZINC03399673	7932	0.5387357368766722	NO	-
1902	ZINC03609214	9291	0.5386975439295933	NO	-
1903	ZINC00634771	837	0.538663424373879	NO	-
1904	ZINC02889363	6522	0.5386168261757146	NO	-
1905	ZINC02919160	6777	0.5385886049269993	NO	-
1906	ZINC03512055	8694	0.5385831301449662	NO	-
1907	ZINC03542450	8871	0.538580600890044	NO	-
1908	ZINC02919162	6778	0.5385737817919062	NO	-
1909	ZINC00973397	2358	0.5385326440591027	NO	-
1910	ZINC01154211	3348	0.5385254143942263	NO	-
1911	ZINC02910871	6550	0.5384946964896131	NO	-
1912	ZINC03970031	11143	0.5384921260122467	NO	-
1913	ZINC01154212	3349	0.5384893452616374	NO	-
1914	ZINC03512056	8695	0.5384871344238609	NO	-
1915	ZINC00360403	368	0.5384703847660868	NO	-
1916	ZINC00801890	1479	0.5384434204097849	NO	-
1917	ZINC02756170	6101	0.5384399077784104	NO	-
1918	ZINC00455839	516	0.5384155746108976	NO	-
1919	ZINC02220529	4759	0.5384027015172187	NO	-
1920	ZINC00183867	191	0.538382997303686	NO	-
1921	ZINC03969495	11107	0.5383474424346559	NO	-
1922	ZINC04464366	12301	0.5383474424346559	NO	-
1923	ZINC04358532	12111	0.5383170915948094	NO	-
1924	ZINC03498886	8588	0.538315486713928	NO	-
1925	ZINC00893215	2047	0.5383083223551606	NO	-
1926	ZINC00738176	1267	0.538306875868535	NO	-
1927	ZINC01147770	3319	0.538281143665371	NO	-
1928	ZINC01389438	3820	0.538281120318548	NO	-
1929	ZINC02224495	4771	0.5382471545767211	NO	-
1930	ZINC00997377	2471	0.5382302352983039	NO	-
1931	ZINC01982348	4548	0.5382288053431145	NO	-
1932	ZINC01218438	3566	0.5382266158938616	NO	-
1933	ZINC00095763	94	0.5381507473838553	NO	-
1934	ZINC00726995	1244	0.5381490124405592	NO	-
1935	ZINC00095758	93	0.538114438400856	NO	-
1936	ZINC01820155	4382	0.538110948855115	NO	-
1937	ZINC02927914	6831	0.5381107554533885	NO	-
1938	ZINC01820156	4383	0.5381090399963095	NO	-
1939	ZINC03498884	8587	0.5381050185536741	NO	-
1940	ZINC03818839	9527	0.5380774282322489	NO	-
1941	ZINC03405266	7955	0.5380743121386345	NO	-
1942	ZINC00175315	183	0.5380739904478933	NO	-
1943	ZINC00805462	1496	0.5380157728423809	NO	-
1944	ZINC03603045	9246	0.5380145536679614	NO	-
1945	ZINC03676098	9480	0.5380113342273153	NO	-
1946	ZINC00455180	514	0.5380101087500546	NO	-
1947	ZINC00993605	2455	0.53797693291419	NO	-
1948	ZINC01791469	4367	0.5379643773016751	NO	-
1949	ZINC00212744	224	0.537896810974869	NO	-
1950	ZINC01134620	3260	0.5378918835176442	NO	-
1951	ZINC00935549	2163	0.5378865784499322	NO	-
1952	ZINC01512311	4241	0.5378619396323304	NO	-
1953	ZINC00630615	822	0.5378493243553774	NO	-
1954	ZINC01982302	4537	0.537844730282188	NO	-
1955	ZINC00935548	2162	0.5378412144767747	NO	-
1956	ZINC01937924	4439	0.5377683144847415	NO	-
1957	ZINC03386977	7886	0.5377630937674288	NO	-
1958	ZINC00732273	1261	0.5377623864682831	NO	-
1959	ZINC00455179	513	0.5377470673134414	NO	-
1960	ZINC04358365	12110	0.5377181160625731	NO	-
1961	ZINC02853413	6394	0.5376259506854539	NO	-
1962	ZINC00811291	1545	0.5375660027150335	NO	-
1963	ZINC00150192	169	0.5375485900018901	NO	-
1964	ZINC02731213	6048	0.5375034576043057	NO	-
1965	ZINC03851088	9667	0.5374904423167942	NO	-
1966	ZINC00664103	1001	0.5374757697348356	NO	-
1967	ZINC03254863	7341	0.5374267588834296	NO	-
1968	ZINC01982303	4538	0.5374176360669377	NO	-
1969	ZINC03986166	11380	0.5374060817909294	NO	-
1970	ZINC03497244	8524	0.5373981174114442	NO	-
1971	ZINC03858314	10420	0.5373952198573869	NO	-
1972	ZINC02700427	5834	0.5373817355972593	NO	-
1973	ZINC02860986	6421	0.5373650589420694	NO	-
1974	ZINC01454013	4065	0.5373647936038528	NO	-
1975	ZINC03851115	9670	0.5373082950745849	NO	-
1976	ZINC03857420	10314	0.537300413831296	NO	-
1977	ZINC01454014	4066	0.5372861379532218	NO	-
1978	ZINC02631590	5585	0.5372652355219899	NO	-
1979	ZINC01189548	3483	0.5372496996353949	NO	-
1980	ZINC02338714	4963	0.5372269789423015	NO	-
1981	ZINC02338711	4962	0.5372232709236796	NO	-
1982	ZINC02777011	6137	0.5372000586217502	NO	-
1983	ZINC03878081	10880	0.537199896684295	NO	-
1984	ZINC01129505	3232	0.5371855491452623	NO	-
1985	ZINC00818298	1601	0.5371818944358964	NO	-
1986	ZINC02635641	5595	0.5371754743148106	NO	-
1987	ZINC00639833	887	0.5371704310791117	NO	-
1988	ZINC01510200	4230	0.5371403607762458	NO	-
1989	ZINC02713207	5876	0.5370756427135106	NO	-
1990	ZINC01164940	3413	0.5370583000798135	NO	-
1991	ZINC04463211	12299	0.5370525386995822	NO	-
1992	ZINC01468041	4113	0.5370450440428615	NO	-
1993	ZINC00818299	1602	0.5370360120816099	NO	-
1994	ZINC01468040	4112	0.5370347237094124	NO	-
1995	ZINC00822291	1629	0.5370186210656599	NO	-
1996	ZINC02351296	5008	0.5370038428501148	NO	-
1997	ZINC00313239	344	0.5369968709271279	NO	-
1998	ZINC03590682	9150	0.5369662804662325	NO	-
1999	ZINC00806731	1506	0.536962396304982	NO	-
2000	ZINC03548920	8911	0.5369577541216219	NO	-
2001	ZINC04059327	11554	0.5369312000872617	NO	-
2002	ZINC03477172	8393	0.536922249832239	NO	-
2003	ZINC00806730	1505	0.5369192375173458	NO	-
2004	ZINC02915103	6635	0.5369085382604479	NO	-
2005	ZINC02915105	6636	0.53690033707148	NO	-
2006	ZINC02969903	6973	0.5368842693214685	NO	-
2007	ZINC00313238	343	0.5368495258673601	NO	-
2008	ZINC02447114	5237	0.5368244053300061	NO	-
2009	ZINC00940669	2200	0.5367667108323111	NO	-
2010	ZINC02660928	5741	0.5367534898634394	NO	-
2011	ZINC03857419	10313	0.5367509869911457	NO	-
2012	ZINC00940670	2201	0.5367390389126954	NO	-
2013	ZINC03548098	8902	0.5367366230153467	NO	-
2014	ZINC00938510	2182	0.5367317116364824	NO	-
2015	ZINC00778479	1331	0.5367251107967513	NO	-
2016	ZINC03858318	10424	0.536713108595629	NO	-
2017	ZINC00837557	1734	0.5366942590518817	NO	-
2018	ZINC00848230	1812	0.536682335083433	NO	-
2019	ZINC00837558	1735	0.5366729800583124	NO	-
2020	ZINC01162580	3393	0.5366673704942935	NO	-
2021	ZINC01162581	3394	0.5366631417291923	NO	-
2022	ZINC01767615	4353	0.5366500079292202	NO	-
2023	ZINC00724317	1237	0.5366440990660831	NO	-
2024	ZINC00895397	2054	0.5366392258030687	NO	-
2025	ZINC03851325	9685	0.5366208754805911	NO	-
2026	ZINC00873471	1981	0.5366149728726461	NO	-
2027	ZINC00991200	2446	0.5366083858573351	NO	-
2028	ZINC03349443	7676	0.5366052984365636	NO	-
2029	ZINC00270139	319	0.5365974192125731	NO	-
2030	ZINC03858315	10421	0.5365959535525583	NO	-
2031	ZINC00270137	318	0.5365940185085369	NO	-
2032	ZINC00665317	1004	0.5365478256322449	NO	-
2033	ZINC00859847	1931	0.5365437383731677	NO	-
2034	ZINC00657339	982	0.5365272710527383	NO	-
2035	ZINC03335211	7603	0.5364928843285097	NO	-
2036	ZINC00719383	1216	0.5364896412044955	NO	-
2037	ZINC00719384	1217	0.5364892697517586	NO	-
2038	ZINC03338787	7620	0.5364742736425567	NO	-
2039	ZINC03497242	8523	0.5364505650290803	NO	-
2040	ZINC01148062	3325	0.5364467733242907	NO	-
2041	ZINC01053591	2802	0.5364338785514284	NO	-
2042	ZINC03426639	8064	0.5363917001396289	NO	-
2043	ZINC03821151	9549	0.5363853579053507	NO	-
2044	ZINC00783868	1378	0.5363774849218118	NO	-
2045	ZINC00522586	559	0.5363647819109232	NO	-
2046	ZINC00856102	1885	0.5363637925402275	NO	-
2047	ZINC00522585	558	0.5363568000891311	NO	-
2048	ZINC01698188	4339	0.536331617382412	NO	-
2049	ZINC00779327	1351	0.5363130631369185	NO	-
2050	ZINC00639055	880	0.5362683896265542	NO	-
2051	ZINC02730779	6043	0.5362502455603989	NO	-
2052	ZINC03247637	7322	0.5362482858530075	NO	-
2053	ZINC02717832	5953	0.5361915021911084	NO	-
2054	ZINC02196506	4684	0.5361853344583024	NO	-
2055	ZINC00780175	1357	0.5361702980001605	NO	-
2056	ZINC00717320	1202	0.5361673366289136	NO	-
2057	ZINC03286365	7435	0.5361512438344894	NO	-
2058	ZINC03497456	8532	0.5361344602324541	NO	-
2059	ZINC00846904	1810	0.5361282408480212	NO	-
2060	ZINC03851323	9684	0.5361259168997532	NO	-
2061	ZINC00846903	1809	0.5361219212230995	NO	-
2062	ZINC01499917	4182	0.5361094158834404	NO	-
2063	ZINC04117386	11633	0.536097417964419	NO	-
2064	ZINC00463331	520	0.5360792593485371	NO	-
2065	ZINC03859703	10617	0.5360685571944471	NO	-
2066	ZINC00593098	690	0.5360124452740243	NO	-
2067	ZINC03497411	8528	0.5360051455689537	NO	-
2068	ZINC02741774	6073	0.5359686212696906	NO	-
2069	ZINC01187335	3482	0.5359649852146053	NO	-
2070	ZINC02660594	5736	0.5359359773126815	NO	-
2071	ZINC00529513	570	0.5359283140993852	NO	-
2072	ZINC03858319	10425	0.5359171433133708	NO	-
2073	ZINC03883471	10889	0.535876904378863	NO	-
2074	ZINC02365246	5056	0.5358579230629558	NO	-
2075	ZINC03551481	8926	0.5358340730068648	NO	-
2076	ZINC02859488	6413	0.5357973604603089	NO	-
2077	ZINC00983539	2408	0.5357888345526072	NO	-
2078	ZINC03578130	9083	0.5357805207635028	NO	-
2079	ZINC01135369	3263	0.5357587513548923	NO	-
2080	ZINC02317582	4910	0.5357514236935467	NO	-
2081	ZINC02715842	5928	0.535732694367387	NO	-
2082	ZINC03506219	8656	0.5357146519703042	NO	-
2083	ZINC03611910	9334	0.5356887136363327	NO	-
2084	ZINC01048677	2775	0.5356865016951713	NO	-
2085	ZINC01989610	4562	0.5356614682560528	NO	-
2086	ZINC03497224	8522	0.5356349200131567	NO	-
2087	ZINC00825260	1637	0.5356288156171921	NO	-
2088	ZINC02756317	6102	0.5356098274382581	NO	-
2089	ZINC03814517	21	0.5356026021298316	YES	6
2090	ZINC00863293	1940	0.5355994423163013	NO	-
2091	ZINC00825259	1636	0.5355876728701662	NO	-
2092	ZINC02713256	5889	0.5355752876326876	NO	-
2093	ZINC03337489	7615	0.5355713941940567	NO	-
2094	ZINC03341634	7635	0.5355672351513527	NO	-
2095	ZINC04355595	12105	0.5355528745729091	NO	-
2096	ZINC02144160	4643	0.5355313220574669	NO	-
2097	ZINC00312185	341	0.5355216229667623	NO	-
2098	ZINC02209399	4723	0.535511150164157	NO	-
2099	ZINC03283771	7427	0.5354987614333888	NO	-
2100	ZINC00938143	2176	0.5354968273367097	NO	-
2101	ZINC03676050	9469	0.5354761294553638	NO	-
2102	ZINC03520202	8744	0.5354672650096004	NO	-
2103	ZINC00451278	500	0.5354480233654758	NO	-
2104	ZINC01519437	4285	0.5354273894590769	NO	-
2105	ZINC00635621	842	0.5354090211031112	NO	-
2106	ZINC04316341	12025	0.5354009514010771	NO	-
2107	ZINC01137379	3277	0.5353916756994421	NO	-
2108	ZINC00635619	841	0.5353666215764625	NO	-
2109	ZINC01519467	4296	0.5353610918372479	NO	-
2110	ZINC03859704	10618	0.5353257696395441	NO	-
2111	ZINC02503783	5385	0.5352964814876678	NO	-
2112	ZINC03676120	9482	0.5352880175494451	NO	-
2113	ZINC03008136	7049	0.535285560012704	NO	-
2114	ZINC01041074	2731	0.5352783642054849	NO	-
2115	ZINC00211064	222	0.5352747059246192	NO	-
2116	ZINC02351780	5013	0.535249544699175	NO	-
2117	ZINC02713023	5863	0.5352287038130275	NO	-
2118	ZINC03489610	8454	0.5352178582558024	NO	-
2119	ZINC03857192	10283	0.5352122419091022	NO	-
2120	ZINC00941206	2216	0.5351941990182554	NO	-
2121	ZINC03097239	7157	0.5351934497647568	NO	-
2122	ZINC01514253	4253	0.535187009268857	NO	-
2123	ZINC00869920	1965	0.5351752263235836	NO	-
2124	ZINC03386107	7875	0.5351748137272633	NO	-
2125	ZINC01171031	3436	0.5351596921802926	NO	-
2126	ZINC01937947	4450	0.5351538356382732	NO	-
2127	ZINC03852951	9766	0.5351319793636472	NO	-
2128	ZINC00814853	1577	0.5351262829173652	NO	-
2129	ZINC03498543	8575	0.5351222517847174	NO	-
2130	ZINC00222255	249	0.5351209685140972	NO	-
2131	ZINC03988816	11396	0.5351208509168193	NO	-
2132	ZINC00222254	248	0.5351075061747071	NO	-
2133	ZINC00887636	2032	0.5350982063564506	NO	-
2134	ZINC02500117	5371	0.5350936978030996	NO	-
2135	ZINC00887635	2031	0.5350935384662618	NO	-
2136	ZINC02455972	5254	0.5350927980027503	NO	-
2137	ZINC02475314	5320	0.5350903537697317	NO	-
2138	ZINC02500115	5370	0.535084848781753	NO	-
2139	ZINC03410182	7986	0.5350812072584186	NO	-
2140	ZINC03347460	7667	0.53504608221512	NO	-
2141	ZINC00804782	1490	0.5350306792014573	NO	-
2142	ZINC00428163	485	0.5350270903024724	NO	-
2143	ZINC04518360	12567	0.5350162869405892	NO	-
2144	ZINC01937939	4446	0.5349991294503003	NO	-
2145	ZINC02878827	6496	0.5349754185216974	NO	-
2146	ZINC03169284	7180	0.5349636617352339	NO	-
2147	ZINC01048120	2771	0.5349216370994027	NO	-
2148	ZINC02656295	5714	0.5349063030242743	NO	-
2149	ZINC00780174	1356	0.5349058867323712	NO	-
2150	ZINC02238633	4806	0.5348954639800066	NO	-
2151	ZINC04317735	12034	0.5348646399446687	NO	-
2152	ZINC04512693	12549	0.5348606532727128	NO	-
2153	ZINC01133662	3252	0.534837303673555	NO	-
2154	ZINC02500113	5369	0.5348353289035215	NO	-
2155	ZINC02455814	5250	0.5348141491448057	NO	-
2156	ZINC01519434	4282	0.5347985196807616	NO	-
2157	ZINC01937955	4451	0.5347794326009039	NO	-
2158	ZINC01439413	3975	0.5347754266828583	NO	-
2159	ZINC00907258	2097	0.5347731555038248	NO	-
2160	ZINC00806791	1513	0.5347709862696326	NO	-
2161	ZINC04001042	11451	0.5347673985539966	NO	-
2162	ZINC04001043	11452	0.5347670021010247	NO	-
2163	ZINC03613055	9346	0.5347484542768495	NO	-
2164	ZINC02914710	6634	0.5347342944757901	NO	-
2165	ZINC03556265	8964	0.5347288344280308	NO	-
2166	ZINC01033026	2628	0.5347276448099173	NO	-
2167	ZINC02914708	6633	0.5347143372302328	NO	-
2168	ZINC04518521	12571	0.5346637402668684	NO	-
2169	ZINC03387306	7896	0.5346357085518121	NO	-
2170	ZINC00108609	121	0.5346309566484778	NO	-
2171	ZINC00773742	1324	0.534625130314736	NO	-
2172	ZINC00704025	1149	0.5346117276141434	NO	-
2173	ZINC03217812	7253	0.5346107363257855	NO	-
2174	ZINC03559180	8983	0.5345872436886957	NO	-
2175	ZINC00956563	2316	0.5345677843757207	NO	-
2176	ZINC00869316	1963	0.5345665271601706	NO	-
2177	ZINC01184066	3472	0.5345657701809855	NO	-
2178	ZINC03559182	8984	0.5345627817019625	NO	-
2179	ZINC01937977	4452	0.5345516759035415	NO	-
2180	ZINC03880334	10882	0.5345482873570299	NO	-
2181	ZINC02878828	6497	0.5345384601579618	NO	-
2182	ZINC04361837	12118	0.534493553476707	NO	-
2183	ZINC03519437	8737	0.5344892060632341	NO	-
2184	ZINC01037643	2683	0.5344425998032623	NO	-
2185	ZINC01067016	2873	0.5344421872195941	NO	-
2186	ZINC01428290	3939	0.5344295064734115	NO	-
2187	ZINC03852667	9742	0.5343706079648025	NO	-
2188	ZINC02916274	6678	0.5343262349636	NO	-
2189	ZINC02916276	6679	0.5343063851201273	NO	-
2190	ZINC00619916	737	0.5342805593164927	NO	-
2191	ZINC03483338	8428	0.5342172283007168	NO	-
2192	ZINC03951599	189	0.5341809524079558	YES	26
2193	ZINC03483341	8429	0.5341801119432864	NO	-
2194	ZINC00675622	1059	0.5341704981055669	NO	-
2195	ZINC02215355	4739	0.534170219674377	NO	-
2196	ZINC03859934	10645	0.5341426961444561	NO	-
2197	ZINC01175347	3445	0.5341352390702857	NO	-
2198	ZINC03487243	8441	0.5341292505218527	NO	-
2199	ZINC03676077	9477	0.5341226689557356	NO	-
2200	ZINC01087447	3012	0.5341210946036351	NO	-
2201	ZINC00628978	806	0.5341184209689139	NO	-
2202	ZINC04059324	11553	0.5341128066711475	NO	-
2203	ZINC02215353	4738	0.5341110250806059	NO	-
2204	ZINC02692773	5789	0.5341053563889792	NO	-
2205	ZINC00946147	2245	0.534098705621624	NO	-
2206	ZINC01134631	3261	0.5340807357630797	NO	-
2207	ZINC00940735	2204	0.5340736047448363	NO	-
2208	ZINC03550299	8923	0.534058644823937	NO	-
2209	ZINC03410278	7989	0.534023346284317	NO	-
2210	ZINC01045791	2753	0.5340092039340447	NO	-
2211	ZINC04317735	12033	0.533996043453791	NO	-
2212	ZINC03008135	7048	0.5339912480774973	NO	-
2213	ZINC01200970	3519	0.5339820191152149	NO	-
2214	ZINC01937930	4443	0.5339553352573129	NO	-
2215	ZINC03430536	8078	0.5339531324463775	NO	-
2216	ZINC00622975	751	0.5339502264519057	NO	-
2217	ZINC02070820	4594	0.5338977259065327	NO	-
2218	ZINC01495336	4160	0.5338849227670689	NO	-
2219	ZINC03453056	8188	0.5338533635532331	NO	-
2220	ZINC04123117	11644	0.5338499684427217	NO	-
2221	ZINC01385336	3803	0.5338325487952833	NO	-
2222	ZINC00946147	2244	0.5338257777283582	NO	-
2223	ZINC01937926	4441	0.5338219291374661	NO	-
2224	ZINC03271029	7387	0.5338016411230271	NO	-
2225	ZINC03859437	10545	0.5337586955680268	NO	-
2226	ZINC02753942	6094	0.5337571379720527	NO	-
2227	ZINC03602699	9245	0.5337509088089466	NO	-
2228	ZINC02396016	5113	0.533750232876004	NO	-
2229	ZINC02522434	5403	0.5337430233107048	NO	-
2230	ZINC01124365	3187	0.5337389103613513	NO	-
2231	ZINC03297752	7471	0.5337218193702307	NO	-
2232	ZINC03434933	8094	0.5337185746407572	NO	-
2233	ZINC01040622	2727	0.5337124101211006	NO	-
2234	ZINC00891995	2043	0.5337000293081072	NO	-
2235	ZINC03434932	8093	0.5336850628297385	NO	-
2236	ZINC03654315	9432	0.533681703372264	NO	-
2237	ZINC01982321	4543	0.5336453466898365	NO	-
2238	ZINC01989635	4575	0.5336400078100376	NO	-
2239	ZINC00924230	2140	0.5336277370955888	NO	-
2240	ZINC02918929	6761	0.5336152762108097	NO	-
2241	ZINC03854728	10167	0.5336126133818403	NO	-
2242	ZINC02947417	6876	0.5335585699260373	NO	-
2243	ZINC02947418	6877	0.5335365004208882	NO	-
2244	ZINC01499923	4183	0.533530657356688	NO	-
2245	ZINC00067302	52	0.5334749605714865	NO	-
2246	ZINC00358129	366	0.5334317906995246	NO	-
2247	ZINC03319735	7536	0.533418269129606	NO	-
2248	ZINC03859436	10544	0.5334169791170542	NO	-
2249	ZINC02349127	5002	0.5334129302957118	NO	-
2250	ZINC03818839	9528	0.5334040736368629	NO	-
2251	ZINC02914587	6620	0.5334032212734492	NO	-
2252	ZINC00958109	2323	0.5334029401528619	NO	-
2253	ZINC02914589	6621	0.5333820358699196	NO	-
2254	ZINC00222325	253	0.5333786660343315	NO	-
2255	ZINC03498758	8583	0.5333667825134204	NO	-
2256	ZINC00222326	254	0.5333533220417914	NO	-
2257	ZINC00977783	2378	0.5333416557159522	NO	-
2258	ZINC01053588	2801	0.5333346726211041	NO	-
2259	ZINC03629977	9389	0.5333238154638696	NO	-
2260	ZINC01388614	3816	0.5332962604386293	NO	-
2261	ZINC01440127	3983	0.5332945557139172	NO	-
2262	ZINC03332108	7589	0.5332851767264073	NO	-
2263	ZINC00858866	1927	0.5332799370607711	NO	-
2264	ZINC02415372	5164	0.5332719993626448	NO	-
2265	ZINC01387981	3813	0.5332569450666423	NO	-
2266	ZINC01042725	2737	0.5332419468315819	NO	-
2267	ZINC01501555	4189	0.5332141245411033	NO	-
2268	ZINC04633485	12599	0.5331939225694674	NO	-
2269	ZINC03676097	9479	0.5331858061519859	NO	-
2270	ZINC03506088	8651	0.5331811266868205	NO	-
2271	ZINC03676075	9475	0.5331806914668431	NO	-
2272	ZINC01075859	2962	0.533158712286204	NO	-
2273	ZINC01075864	2965	0.5331561315366448	NO	-
2274	ZINC03498761	8584	0.533155628931971	NO	-
2275	ZINC00461635	518	0.533146276359685	NO	-
2276	ZINC04369162	12126	0.5331408018970706	NO	-
2277	ZINC03031086	7109	0.5331402435612002	NO	-
2278	ZINC00622340	745	0.5330837862742821	NO	-
2279	ZINC02493631	5338	0.5330803558826389	NO	-
2280	ZINC02493629	5337	0.5330766513790552	NO	-
2281	ZINC02973153	6992	0.5330695435932036	NO	-
2282	ZINC01989631	4574	0.5330629865429397	NO	-
2283	ZINC01013943	2517	0.5330157082601306	NO	-
2284	ZINC00920337	2130	0.5329882367229808	NO	-
2285	ZINC03513132	8705	0.532960695036375	NO	-
2286	ZINC04408594	12202	0.5329541311376996	NO	-
2287	ZINC03428166	8069	0.5329400875710077	NO	-
2288	ZINC03608383	9277	0.5329299028871125	NO	-
2289	ZINC03513130	8704	0.5329271644003742	NO	-
2290	ZINC04375988	12133	0.5329068302202207	NO	-
2291	ZINC02366625	5061	0.5328533354078274	NO	-
2292	ZINC01119379	3152	0.5328419616974595	NO	-
2293	ZINC00222257	251	0.5327901454872591	NO	-
2294	ZINC00222256	250	0.5327809950836148	NO	-
2295	ZINC01200182	3516	0.5327776816616793	NO	-
2296	ZINC00976350	2368	0.5327733889027604	NO	-
2297	ZINC03186324	7201	0.5327656515604677	NO	-
2298	ZINC00863300	1941	0.5327052540267855	NO	-
2299	ZINC00686662	1114	0.5326716599194578	NO	-
2300	ZINC01146509	3310	0.5326510070606861	NO	-
2301	ZINC03578112	9081	0.5326179814600492	NO	-
2302	ZINC00366717	375	0.5326002661927429	NO	-
2303	ZINC00151215	171	0.5325994610670026	NO	-
2304	ZINC02928000	6833	0.5325845650309895	NO	-
2305	ZINC03364759	7735	0.5325824282941697	NO	-
2306	ZINC01178841	3456	0.5325695448133291	NO	-
2307	ZINC00124283	144	0.5325595318793602	NO	-
2308	ZINC02663584	5755	0.5325317287324877	NO	-
2309	ZINC03617632	6	0.5324639746267559	YES	3
2310	ZINC02496207	5345	0.5324638023604128	NO	-
2311	ZINC01937921	4438	0.5324574885542381	NO	-
2312	ZINC03858177	10407	0.5324472026134468	NO	-
2313	ZINC00940748	2208	0.5324398950504117	NO	-
2314	ZINC03856132	10229	0.5324334066681276	NO	-
2315	ZINC02919364	6791	0.5324242994284962	NO	-
2316	ZINC01440014	3980	0.5324203557487178	NO	-
2317	ZINC02919365	6792	0.5324184950406667	NO	-
2318	ZINC01032747	2623	0.532391189399379	NO	-
2319	ZINC03868559	10838	0.5323790927998521	NO	-
2320	ZINC04496569	12502	0.5323588825408966	NO	-
2321	ZINC03423798	8047	0.5323556009067232	NO	-
2322	ZINC02927850	6830	0.5323192263663826	NO	-
2323	ZINC02399496	5122	0.5323186538488596	NO	-
2324	ZINC02622046	5500	0.5323137341768442	NO	-
2325	ZINC03203817	7221	0.5322894139986039	NO	-
2326	ZINC02627158	5545	0.5322622956217707	NO	-
2327	ZINC02646101	5647	0.5322262001203159	NO	-
2328	ZINC02404888	5135	0.5321742421879782	NO	-
2329	ZINC03498920	8589	0.5321368184819003	NO	-
2330	ZINC02861237	6422	0.5321016769698423	NO	-
2331	ZINC02861238	6423	0.532100791361154	NO	-
2332	ZINC03538423	8870	0.5320988164065816	NO	-
2333	ZINC03235516	7296	0.5320850161568444	NO	-
2334	ZINC02713311	5897	0.5320659091991058	NO	-
2335	ZINC03052128	7135	0.5320260486882045	NO	-
2336	ZINC03578111	9080	0.532025320944972	NO	-
2337	ZINC03893240	10994	0.5320243951001684	NO	-
2338	ZINC03578113	9082	0.5320104282093622	NO	-
2339	ZINC01108495	3071	0.5320069067408291	NO	-
2340	ZINC00623772	756	0.5319973747602872	NO	-
2341	ZINC00665861	1008	0.5319945715845781	NO	-
2342	ZINC03579624	9106	0.5319530775927324	NO	-
2343	ZINC03579623	9105	0.5319516700112867	NO	-
2344	ZINC01133117	3250	0.53194086544021	NO	-
2345	ZINC00183236	190	0.5319360790646575	NO	-
2346	ZINC03885220	10890	0.5319242209072415	NO	-
2347	ZINC03402717	7947	0.5319188181497612	NO	-
2348	ZINC00114832	130	0.5319183559005211	NO	-
2349	ZINC02973165	6993	0.5319136583319317	NO	-
2350	ZINC03886656	10891	0.5319002908441638	NO	-
2351	ZINC02779281	6140	0.5318679799880048	NO	-
2352	ZINC03423705	8044	0.5318520338291666	NO	-
2353	ZINC00848229	1811	0.5318501477755723	NO	-
2354	ZINC01122873	3171	0.5318458047746616	NO	-
2355	ZINC01122874	3172	0.5318421983408302	NO	-
2356	ZINC02973236	6994	0.5317628297465273	NO	-
2357	ZINC03498561	8577	0.5317193399626102	NO	-
2358	ZINC03853254	9835	0.5316794852232352	NO	-
2359	ZINC03416218	8008	0.5316632356820069	NO	-
2360	ZINC03856222	10241	0.5316452724377034	NO	-
2361	ZINC03370268	7802	0.531601696844962	NO	-
2362	ZINC01131918	3244	0.5315981412631207	NO	-
2363	ZINC03370266	7801	0.5315903688705997	NO	-
2364	ZINC04503505	12526	0.5315878393783209	NO	-
2365	ZINC02918247	6733	0.5315817054191838	NO	-
2366	ZINC03423738	8046	0.531581101001711	NO	-
2367	ZINC02419294	5170	0.5315803698761522	NO	-
2368	ZINC02918250	6734	0.531578400322867	NO	-
2369	ZINC02419295	5171	0.5315596060748466	NO	-
2370	ZINC04033818	11511	0.5315269832100175	NO	-
2371	ZINC03400804	7942	0.5314956916428609	NO	-
2372	ZINC01128603	3229	0.5314905333645128	NO	-
2373	ZINC02861966	6428	0.5314694367048253	NO	-
2374	ZINC03361563	7722	0.5314423160766517	NO	-
2375	ZINC04266423	11892	0.5314383076063768	NO	-
2376	ZINC00897194	2068	0.5314340524954907	NO	-
2377	ZINC02713209	5877	0.5314316628556374	NO	-
2378	ZINC02233609	4793	0.5314092230341692	NO	-
2379	ZINC03820047	9537	0.5313745969218103	NO	-
2380	ZINC00806759	1509	0.5313716539218817	NO	-
2381	ZINC02713183	5866	0.5313657973257613	NO	-
2382	ZINC03853253	9834	0.5313581214317419	NO	-
2383	ZINC00947353	2257	0.5313378738801781	NO	-
2384	ZINC01982320	4542	0.5313283307897084	NO	-
2385	ZINC03433509	8090	0.5313154265077807	NO	-
2386	ZINC01982314	4541	0.531307172513395	NO	-
2387	ZINC01047540	2765	0.5312984179023065	NO	-
2388	ZINC01068752	2883	0.5312906314147656	NO	-
2389	ZINC02756317	6103	0.5312904281437182	NO	-
2390	ZINC02872707	6470	0.531285707309727	NO	-
2391	ZINC02485179	5333	0.5312771256645649	NO	-
2392	ZINC03542451	8872	0.531258718154761	NO	-
2393	ZINC01097915	3038	0.5312569186608284	NO	-
2394	ZINC03561923	8999	0.5312479696236508	NO	-
2395	ZINC03859901	10638	0.5312266336602214	NO	-
2396	ZINC02717829	5947	0.5312229611698926	NO	-
2397	ZINC01078500	2984	0.5312131720877491	NO	-
2398	ZINC00806760	1510	0.5312074422841868	NO	-
2399	ZINC01024089	2560	0.5312071855045291	NO	-
2400	ZINC01519466	4295	0.5312050015323175	NO	-
2401	ZINC03649263	9424	0.5312020788741695	NO	-
2402	ZINC03030401	7105	0.5311840422240716	NO	-
2403	ZINC01394390	3844	0.5311808195058544	NO	-
2404	ZINC01519450	4289	0.5311751285540243	NO	-
2405	ZINC03538287	8868	0.5311476652550066	NO	-
2406	ZINC00598515	11	0.531147220892297	YES	3
2407	ZINC01515599	4257	0.5311329117735278	NO	-
2408	ZINC00838635	1744	0.5311327234020887	NO	-
2409	ZINC03856223	10242	0.5311322551080746	NO	-
2410	ZINC00780837	1372	0.5311037839446386	NO	-
2411	ZINC01937942	4449	0.5310883067110416	NO	-
2412	ZINC02973152	6991	0.5310855216850306	NO	-
2413	ZINC04503560	12528	0.5310837409853834	NO	-
2414	ZINC02915355	6641	0.5310760423769739	NO	-
2415	ZINC01938095	4458	0.5310679238485555	NO	-
2416	ZINC02915356	6642	0.5310638161640687	NO	-
2417	ZINC02715832	5923	0.5310616112498515	NO	-
2418	ZINC00525544	563	0.5310559674149166	NO	-
2419	ZINC03522900	8747	0.531048228401128	NO	-
2420	ZINC03852852	9760	0.5310480976018589	NO	-
2421	ZINC03506089	8652	0.5310429475393107	NO	-
2422	ZINC01036235	2669	0.5310415828642581	NO	-
2423	ZINC00780836	1371	0.5310073670609641	NO	-
2424	ZINC02384613	5095	0.53099719634534	NO	-
2425	ZINC04246448	11845	0.530976368281683	NO	-
2426	ZINC04061637	11559	0.5309708651570662	NO	-
2427	ZINC00428169	486	0.5309643113858667	NO	-
2428	ZINC03402298	7945	0.5309454259690289	NO	-
2429	ZINC04119093	11636	0.5309437700136217	NO	-
2430	ZINC01514214	4251	0.5309350935053663	NO	-
2431	ZINC03290669	7450	0.5309301870709143	NO	-
2432	ZINC00852309	1858	0.530923314795171	NO	-
2433	ZINC01076405	2967	0.5309222810164657	NO	-
2434	ZINC02628316	5564	0.5309205983443384	NO	-
2435	ZINC03294201	7462	0.5309149372768899	NO	-
2436	ZINC03449812	8159	0.5309021006559025	NO	-
2437	ZINC02384610	5094	0.5308981918814646	NO	-
2438	ZINC03552663	8930	0.5308917537377201	NO	-
2439	ZINC01075862	2964	0.5308818165513837	NO	-
2440	ZINC03882272	10887	0.530881603583773	NO	-
2441	ZINC00677985	1069	0.5308800892220481	NO	-
2442	ZINC01288106	3650	0.530859639422387	NO	-
2443	ZINC01075861	2963	0.5308588102551441	NO	-
2444	ZINC03499016	8597	0.5308468507433478	NO	-
2445	ZINC03854728	10166	0.530802332287018	NO	-
2446	ZINC03499046	8601	0.5307796583776935	NO	-
2447	ZINC04260738	11885	0.5307442324934554	NO	-
2448	ZINC00677985	1072	0.5307354925099519	NO	-
2449	ZINC04059351	11555	0.5307270660958922	NO	-
2450	ZINC00664242	1003	0.5307166071649053	NO	-
2451	ZINC04164325	11726	0.5307083242590149	NO	-
2452	ZINC00677985	1071	0.5306946380850669	NO	-
2453	ZINC00946336	2247	0.530690749358219	NO	-
2454	ZINC01252091	3612	0.530686854334335	NO	-
2455	ZINC02370923	5071	0.5306094840062282	NO	-
2456	ZINC03449809	8158	0.5306039203194978	NO	-
2457	ZINC03554107	8940	0.5306038210308212	NO	-
2458	ZINC01988094	4554	0.5306005137280976	NO	-
2459	ZINC01940683	4475	0.5305911007673993	NO	-
2460	ZINC00897173	2066	0.5305839304446834	NO	-
2461	ZINC02940626	6861	0.5305556525799999	NO	-
2462	ZINC03867724	10773	0.5305463631592188	NO	-
2463	ZINC04465710	12333	0.5305463631592188	NO	-
2464	ZINC02761783	6110	0.5305385995964835	NO	-
2465	ZINC02713230	5884	0.5305385820363867	NO	-
2466	ZINC03891069	10971	0.5305361486382995	NO	-
2467	ZINC02780248	6142	0.5305009390384098	NO	-
2468	ZINC02640666	5622	0.5304808064451667	NO	-
2469	ZINC00942768	2225	0.5304790093003212	NO	-
2470	ZINC02347125	4987	0.5304676913365376	NO	-
2471	ZINC02347126	4988	0.5304561255100353	NO	-
2472	ZINC01079995	2997	0.5304503566834509	NO	-
2473	ZINC03994975	11425	0.5304430259020566	NO	-
2474	ZINC03499996	8611	0.53038820595957	NO	-
2475	ZINC04032980	11508	0.5303747220474988	NO	-
2476	ZINC00940752	2210	0.5303672701403745	NO	-
2477	ZINC01025690	2571	0.5303494114073621	NO	-
2478	ZINC00888916	2041	0.5303434133762074	NO	-
2479	ZINC00592513	682	0.5303179742696431	NO	-
2480	ZINC00196256	209	0.530305282868403	NO	-
2481	ZINC03493062	8470	0.5302977330972714	NO	-
2482	ZINC03313946	7513	0.5302884870279237	NO	-
2483	ZINC03853512	9903	0.5302857525452471	NO	-
2484	ZINC03493061	8469	0.5302551703211978	NO	-
2485	ZINC00452034	502	0.5302282559073569	NO	-
2486	ZINC00851200	1845	0.5302260245684972	NO	-
2487	ZINC00826788	1653	0.5302041199353862	NO	-
2488	ZINC00166137	178	0.5301415356554412	NO	-
2489	ZINC03377294	7827	0.5301370538073665	NO	-
2490	ZINC03377296	7828	0.5301305122493675	NO	-
2491	ZINC03622691	9382	0.5301210025725126	NO	-
2492	ZINC03987372	11391	0.5301173147097186	NO	-
2493	ZINC00948254	2259	0.5301153246735064	NO	-
2494	ZINC03859496	10563	0.5301148815275964	NO	-
2495	ZINC03859497	10564	0.5301083135424086	NO	-
2496	ZINC02692788	5792	0.5300950152856558	NO	-
2497	ZINC01354437	3721	0.5300742684360845	NO	-
2498	ZINC03325899	7561	0.5300574322408532	NO	-
2499	ZINC01268382	3627	0.5300472178653285	NO	-
2500	ZINC01246935	3608	0.5300055016914347	NO	-
2501	ZINC03382859	7850	0.5299856835008429	NO	-
2502	ZINC03024156	7092	0.529969136062021	NO	-
2503	ZINC00810624	1544	0.5299377609387392	NO	-
2504	ZINC03889702	10911	0.5299309783100515	NO	-
2505	ZINC03432452	8086	0.5299195261334233	NO	-
2506	ZINC00897174	2067	0.5299093380204531	NO	-
2507	ZINC00452773	510	0.529905894402124	NO	-
2508	ZINC02868399	6446	0.5298717340954104	NO	-
2509	ZINC03498775	8586	0.5298699136539848	NO	-
2510	ZINC01398101	3857	0.5298667822759271	NO	-
2511	ZINC00780831	1370	0.529862177956174	NO	-
2512	ZINC03499001	8593	0.5298495366786092	NO	-
2513	ZINC03498772	8585	0.5298261547567026	NO	-
2514	ZINC03498557	8576	0.529808696068544	NO	-
2515	ZINC00717311	1200	0.5298086011959829	NO	-
2516	ZINC02382042	5091	0.5297851556015367	NO	-
2517	ZINC01057433	2830	0.5297660206348023	NO	-
2518	ZINC03022310	7081	0.5297572504573108	NO	-
2519	ZINC04497489	12512	0.5297441046607748	NO	-
2520	ZINC01057431	2829	0.5297428836072564	NO	-
2521	ZINC00940742	2206	0.5297408718284207	NO	-
2522	ZINC00940741	2205	0.5297325068412461	NO	-
2523	ZINC03602675	9244	0.5296946893747573	NO	-
2524	ZINC03889704	10912	0.529685319788531	NO	-
2525	ZINC01079992	2996	0.5296721105927128	NO	-
2526	ZINC01937927	4442	0.5296466590128582	NO	-
2527	ZINC02523538	5405	0.5296457647148043	NO	-
2528	ZINC04347806	12084	0.529630445961944	NO	-
2529	ZINC03882272	10885	0.5296103425058156	NO	-
2530	ZINC02030832	4584	0.5295936790410224	NO	-
2531	ZINC01028478	2589	0.5295923682753165	NO	-
2532	ZINC03611352	9321	0.5295914658252995	NO	-
2533	ZINC03676122	9484	0.5295670419103654	NO	-
2534	ZINC03548341	8906	0.5295665087948632	NO	-
2535	ZINC01009461	2503	0.5295461681509321	NO	-
2536	ZINC00535410	578	0.5295454408942593	NO	-
2537	ZINC01115064	3125	0.5295349281562474	NO	-
2538	ZINC03853233	9832	0.5295326828140727	NO	-
2539	ZINC00780830	1369	0.52953139872887	NO	-
2540	ZINC03368036	7762	0.5295130828241097	NO	-
2541	ZINC02383869	5093	0.5294876223384539	NO	-
2542	ZINC03499004	8595	0.5294700671237748	NO	-
2543	ZINC03565839	9056	0.5294351424192532	NO	-
2544	ZINC03385441	7865	0.5294238995145527	NO	-
2545	ZINC03385439	7864	0.5294226631350577	NO	-
2546	ZINC02792372	6211	0.5293769572289158	NO	-
2547	ZINC01032049	2612	0.5293738065800571	NO	-
2548	ZINC01072217	2915	0.5293643431484875	NO	-
2549	ZINC03243910	7308	0.5293537699168945	NO	-
2550	ZINC01072215	2914	0.5293501775003181	NO	-
2551	ZINC01074918	2959	0.5293491078379811	NO	-
2552	ZINC01077010	2972	0.5293417198017134	NO	-
2553	ZINC00856221	1887	0.5293110474443576	NO	-
2554	ZINC00856222	1888	0.5292977857636659	NO	-
2555	ZINC00794504	1423	0.529284451802138	NO	-
2556	ZINC01982345	4547	0.5292706910289873	NO	-
2557	ZINC02483554	5329	0.529234830587944	NO	-
2558	ZINC00818304	1603	0.5292198697683249	NO	-
2559	ZINC04252818	11875	0.5292140662147171	NO	-
2560	ZINC03499054	8602	0.5292137700745829	NO	-
2561	ZINC03555559	8957	0.5292007706507165	NO	-
2562	ZINC02662399	5745	0.5291921178362242	NO	-
2563	ZINC03851115	9671	0.5291865797630718	NO	-
2564	ZINC02715815	5917	0.529164640879254	NO	-
2565	ZINC00840293	1748	0.5291618552253174	NO	-
2566	ZINC02662400	5746	0.5291581799840374	NO	-
2567	ZINC02396642	5114	0.5291576414232734	NO	-
2568	ZINC03493251	8479	0.5291399600516397	NO	-
2569	ZINC02915353	6639	0.5291398263397017	NO	-
2570	ZINC00679774	1085	0.5291337182071206	NO	-
2571	ZINC02915354	6640	0.529129719784539	NO	-
2572	ZINC01141820	3294	0.5291213384014793	NO	-
2573	ZINC00795800	1441	0.5290998132148423	NO	-
2574	ZINC03349616	7677	0.5290917290407369	NO	-
2575	ZINC02374520	5082	0.5290906539006296	NO	-
2576	ZINC03859469	10560	0.5290765768066534	NO	-
2577	ZINC04474903	12397	0.5290642005042874	NO	-
2578	ZINC03859468	10559	0.5290545253544132	NO	-
2579	ZINC03506767	8657	0.5290514777404065	NO	-
2580	ZINC01937937	4444	0.5290463022674177	NO	-
2581	ZINC03492904	8466	0.5290194774049243	NO	-
2582	ZINC03492902	8465	0.5290081392566686	NO	-
2583	ZINC03974631	11280	0.5289716361578508	NO	-
2584	ZINC02374038	5080	0.5289414722698554	NO	-
2585	ZINC01049290	2778	0.5289323865776542	NO	-
2586	ZINC01070680	2895	0.5288764061520843	NO	-
2587	ZINC04156136	11686	0.5288761804466725	NO	-
2588	ZINC02374036	5079	0.5288705828733745	NO	-
2589	ZINC03127574	7164	0.5288581146077339	NO	-
2590	ZINC02730068	6039	0.5288564745890444	NO	-
2591	ZINC03423843	8048	0.5288519415373537	NO	-
2592	ZINC00940751	2209	0.528834865600935	NO	-
2593	ZINC02916028	6669	0.5288156159681622	NO	-
2594	ZINC03423912	8049	0.5288147489025051	NO	-
2595	ZINC03549309	8914	0.5288103892291394	NO	-
2596	ZINC03853234	9833	0.5287902313399018	NO	-
2597	ZINC04157588	11710	0.5287700248064922	NO	-
2598	ZINC03022029	7079	0.5287633551657163	NO	-
2599	ZINC04249088	11853	0.5287592334994183	NO	-
2600	ZINC00846664	1807	0.5287477566727061	NO	-
2601	ZINC03026683	7097	0.5287427763238504	NO	-
2602	ZINC00846665	1808	0.5287326274792666	NO	-
2603	ZINC00615504	733	0.528718657937255	NO	-
2604	ZINC02376753	5085	0.5287153288619586	NO	-
2605	ZINC00796999	1451	0.5287127226908502	NO	-
2606	ZINC00615505	734	0.5287111713552934	NO	-
2607	ZINC00938501	2178	0.528695020439768	NO	-
2608	ZINC01519438	4286	0.5286949517571216	NO	-
2609	ZINC02794640	6236	0.5286694343731543	NO	-
2610	ZINC01068752	2884	0.5286612304216869	NO	-
2611	ZINC02726508	6033	0.5286505419412608	NO	-
2612	ZINC03501745	8624	0.5286409624189135	NO	-
2613	ZINC03857121	10273	0.5286330876509922	NO	-
2614	ZINC00675671	1062	0.528590122395048	NO	-
2615	ZINC02224391	4769	0.528578633401193	NO	-
2616	ZINC00724363	1239	0.5285778924775552	NO	-
2617	ZINC02224392	4770	0.5285746059107364	NO	-
2618	ZINC02264426	4838	0.5285376705241076	NO	-
2619	ZINC03533099	8828	0.5285346020161793	NO	-
2620	ZINC03859901	10639	0.5285167172451616	NO	-
2621	ZINC02376744	5084	0.5284846001918225	NO	-
2622	ZINC02457618	5263	0.528467732421797	NO	-
2623	ZINC02767092	6128	0.5284413258782569	NO	-
2624	ZINC00830007	1686	0.5284408473280833	NO	-
2625	ZINC00570332	635	0.5284356147562533	NO	-
2626	ZINC03347787	7668	0.5284313832325217	NO	-
2627	ZINC02371637	5072	0.5284114556743902	NO	-
2628	ZINC01989616	4567	0.528407173597964	NO	-
2629	ZINC03857120	10272	0.5284031402659339	NO	-
2630	ZINC02713227	5883	0.5283868902702673	NO	-
2631	ZINC02445681	5235	0.5283818144796335	NO	-
2632	ZINC00826775	1652	0.5283755349385862	NO	-
2633	ZINC02636247	5600	0.5283615077128248	NO	-
2634	ZINC01018858	2532	0.5283588691810868	NO	-
2635	ZINC02730067	6038	0.5283406405300969	NO	-
2636	ZINC01047949	2769	0.5283070371439053	NO	-
2637	ZINC02625506	5532	0.5282932009145743	NO	-
2638	ZINC03008120	7044	0.5282931608972756	NO	-
2639	ZINC04346642	12079	0.5282886190733057	NO	-
2640	ZINC01519433	4281	0.5282854352422047	NO	-
2641	ZINC03504057	8634	0.5282781880989765	NO	-
2642	ZINC03620237	9369	0.528276042529371	NO	-
2643	ZINC02200330	4697	0.5282698319008283	NO	-
2644	ZINC03499011	8596	0.5282533939688292	NO	-
2645	ZINC00907274	2098	0.5282464019830838	NO	-
2646	ZINC01354449	3722	0.528232663648844	NO	-
2647	ZINC03948177	11038	0.5282300168009743	NO	-
2648	ZINC00060444	50	0.5282214545606728	NO	-
2649	ZINC04638630	12600	0.5282141209766611	NO	-
2650	ZINC00814845	1575	0.5282107080959252	NO	-
2651	ZINC00410518	417	0.5282016105159603	NO	-
2652	ZINC01348562	3710	0.5281780380473248	NO	-
2653	ZINC01348565	3711	0.5281780380473248	NO	-
2654	ZINC04182956	11764	0.5281756208825958	NO	-
2655	ZINC03478110	8396	0.5281677133981981	NO	-
2656	ZINC04000958	11448	0.5281639795127292	NO	-
2657	ZINC03444853	8133	0.5281415499931069	NO	-
2658	ZINC03457183	8213	0.5281414037580267	NO	-
2659	ZINC04410168	12204	0.5281363783498636	NO	-
2660	ZINC01519468	4297	0.5281201345305857	NO	-
2661	ZINC03457181	8212	0.5281022586102821	NO	-
2662	ZINC01123968	3184	0.52808817305065	NO	-
2663	ZINC00813895	1563	0.528087087004624	NO	-
2664	ZINC02625505	5531	0.5280854810740179	NO	-
2665	ZINC03867503	10755	0.5280655704811613	NO	-
2666	ZINC04070185	11565	0.5280643423196795	NO	-
2667	ZINC02940527	6860	0.5280609608784775	NO	-
2668	ZINC00416312	430	0.5280594604762632	NO	-
2669	ZINC02796269	6249	0.5280403273837734	NO	-
2670	ZINC03499044	8600	0.528032190493233	NO	-
2671	ZINC03858055	10396	0.5280164656821982	NO	-
2672	ZINC01519377	4279	0.5279951505524286	NO	-
2673	ZINC00807042	1520	0.527978444322282	NO	-
2674	ZINC01928568	4427	0.5279766391517248	NO	-
2675	ZINC01072195	2910	0.5279643205018391	NO	-
2676	ZINC03498573	8580	0.5279641805120887	NO	-
2677	ZINC00807044	1521	0.527956870952323	NO	-
2678	ZINC01519448	4287	0.527951740353988	NO	-
2679	ZINC03008134	7047	0.5279279120695531	NO	-
2680	ZINC01072192	2909	0.5279163199070125	NO	-
2681	ZINC02804036	6297	0.5279078651640146	NO	-
2682	ZINC03031421	7114	0.5278913122794653	NO	-
2683	ZINC02793123	6215	0.5278829969472978	NO	-
2684	ZINC01138906	3282	0.5278764602997773	NO	-
2685	ZINC04512997	12550	0.5278619177278654	NO	-
2686	ZINC03368007	7760	0.5278564942275517	NO	-
2687	ZINC00852309	1857	0.5278421633096567	NO	-
2688	ZINC00110844	125	0.5278312728908647	NO	-
2689	ZINC00729871	1258	0.5278157826405521	NO	-
2690	ZINC03858054	10395	0.5278012667523693	NO	-
2691	ZINC01141166	3291	0.5277836547205066	NO	-
2692	ZINC00100462	108	0.5277796573784185	NO	-
2693	ZINC03339365	7621	0.5277540900651666	NO	-
2694	ZINC01624576	4316	0.5277534420563376	NO	-
2695	ZINC04348388	12085	0.5277475780641857	NO	-
2696	ZINC02652573	5691	0.5277435396876636	NO	-
2697	ZINC03566579	9065	0.5277410265709044	NO	-
2698	ZINC02713204	5874	0.5277407574600612	NO	-
2699	ZINC04002624	11472	0.5277324597076056	NO	-
2700	ZINC03483334	8427	0.5277070764522186	NO	-
2701	ZINC00943941	2231	0.5276949534543337	NO	-
2702	ZINC01059747	2847	0.5276947980093564	NO	-
2703	ZINC03499018	8598	0.5276827796827517	NO	-
2704	ZINC04000957	11447	0.5276730268994763	NO	-
2705	ZINC00677985	1070	0.5276694306243137	NO	-
2706	ZINC01132984	3249	0.5276580462820963	NO	-
2707	ZINC01132982	3248	0.5276446029669472	NO	-
2708	ZINC01079638	2991	0.527643767617183	NO	-
2709	ZINC00427387	482	0.5276421374415167	NO	-
2710	ZINC01246934	3607	0.5276417608690417	NO	-
2711	ZINC03819563	9534	0.5276318830958378	NO	-
2712	ZINC02922914	6811	0.5276315502088934	NO	-
2713	ZINC02621496	5491	0.5276298760515322	NO	-
2714	ZINC00702811	1135	0.5276146904132816	NO	-
2715	ZINC04497483	12511	0.5275863480041217	NO	-
2716	ZINC01128360	3226	0.527569787375685	NO	-
2717	ZINC02956634	6937	0.527563086960878	NO	-
2718	ZINC03867302	10737	0.5275528014275199	NO	-
2719	ZINC03983625	11362	0.5275243605939166	NO	-
2720	ZINC00834769	1712	0.5274940280667604	NO	-
2721	ZINC02419361	5172	0.5274928954156889	NO	-
2722	ZINC02919190	6780	0.5274794218696147	NO	-
2723	ZINC00855275	1876	0.5274667793043055	NO	-
2724	ZINC02658168	5725	0.5274611121114826	NO	-
2725	ZINC03031226	7112	0.5274593162402282	NO	-
2726	ZINC02919188	6779	0.5274536897614611	NO	-
2727	ZINC01226280	3576	0.5274409105354021	NO	-
2728	ZINC01053504	2799	0.5274379576092183	NO	-
2729	ZINC02386490	5097	0.5274166555981515	NO	-
2730	ZINC03450324	8168	0.5274148273258541	NO	-
2731	ZINC00855274	1875	0.5273841627229904	NO	-
2732	ZINC00826016	1643	0.5273751975161405	NO	-
2733	ZINC01032431	2617	0.5273731082249175	NO	-
2734	ZINC00826015	1642	0.5273689323400349	NO	-
2735	ZINC02919391	6793	0.527366057197624	NO	-
2736	ZINC01214570	3560	0.5273644205703757	NO	-
2737	ZINC02919393	6794	0.5273575377495713	NO	-
2738	ZINC01989609	4561	0.5273448011669591	NO	-
2739	ZINC02755123	6097	0.5273289652519989	NO	-
2740	ZINC03858369	10438	0.5272966629184848	NO	-
2741	ZINC02284812	4862	0.5272787891040926	NO	-
2742	ZINC01128359	3225	0.5272746549815248	NO	-
2743	ZINC03382537	7841	0.5272685122196495	NO	-
2744	ZINC02649259	5664	0.5272654959016271	NO	-
2745	ZINC03382540	7842	0.5272523651901075	NO	-
2746	ZINC04032980	11509	0.5272520303891802	NO	-
2747	ZINC00881981	2018	0.5272376044123179	NO	-
2748	ZINC03855196	10196	0.5272301197238504	NO	-
2749	ZINC04276005	11923	0.5272269270618334	NO	-
2750	ZINC00807037	1518	0.5272193678381051	NO	-
2751	ZINC03410173	7984	0.5272156015084195	NO	-
2752	ZINC04070265	11567	0.5272139781142346	NO	-
2753	ZINC02713313	5898	0.5271992492341728	NO	-
2754	ZINC01128246	3224	0.5271965469982929	NO	-
2755	ZINC00807038	1519	0.5271894685073719	NO	-
2756	ZINC03858368	10437	0.5271868041971249	NO	-
2757	ZINC01077435	2974	0.5271789212747023	NO	-
2758	ZINC02916036	6670	0.5271746518792705	NO	-
2759	ZINC02374411	5081	0.5271723168078688	NO	-
2760	ZINC03410179	7985	0.5271614376531185	NO	-
2761	ZINC02916037	6671	0.5271612548641305	NO	-
2762	ZINC03498992	8592	0.5271520023517807	NO	-
2763	ZINC00822428	1631	0.5271499688302687	NO	-
2764	ZINC03499002	8594	0.5271463847264021	NO	-
2765	ZINC00413147	425	0.5271279774069532	NO	-
2766	ZINC03493230	8476	0.5271249028235796	NO	-
2767	ZINC01214569	3559	0.5270641247186852	NO	-
2768	ZINC03498569	8579	0.5270600802687422	NO	-
2769	ZINC03969355	11099	0.5270108880653823	NO	-
2770	ZINC00222350	258	0.527000597364691	NO	-
2771	ZINC00840293	1749	0.5269826160225525	NO	-
2772	ZINC00222352	259	0.5269814818118228	NO	-
2773	ZINC03397035	7924	0.5269761035673872	NO	-
2774	ZINC03820047	9538	0.5269504852896129	NO	-
2775	ZINC01401357	3867	0.5269500242370769	NO	-
2776	ZINC03278679	7411	0.5269498647109915	NO	-
2777	ZINC01989655	4577	0.5269217146603153	NO	-
2778	ZINC00632779	829	0.5269075880976934	NO	-
2779	ZINC00972017	2356	0.5269014370911134	NO	-
2780	ZINC03867740	10778	0.5268940833368939	NO	-
2781	ZINC03852431	9729	0.5268918604343557	NO	-
2782	ZINC03867504	10757	0.5268821773047978	NO	-
2783	ZINC03532685	8819	0.5268769473332061	NO	-
2784	ZINC01837100	4393	0.526865078149673	NO	-
2785	ZINC03548461	8909	0.5268619398734846	NO	-
2786	ZINC01837099	4392	0.5268316140362244	NO	-
2787	ZINC02576638	5431	0.5268148506351892	NO	-
2788	ZINC01147015	3313	0.5267910692153707	NO	-
2789	ZINC00779157	1346	0.5267886460189605	NO	-
2790	ZINC02798360	6260	0.52678654523555	NO	-
2791	ZINC00514828	548	0.5267832544729253	NO	-
2792	ZINC02914456	6595	0.5267767213407211	NO	-
2793	ZINC00050878	41	0.5267728640326513	NO	-
2794	ZINC00050877	40	0.5267711396773903	NO	-
2795	ZINC00412867	423	0.5267632889850458	NO	-
2796	ZINC01189548	3484	0.5267528683981356	NO	-
2797	ZINC03367837	7756	0.5267345947204727	NO	-
2798	ZINC02914450	6592	0.526733897243199	NO	-
2799	ZINC00938508	2180	0.526730443845054	NO	-
2800	ZINC03555208	8956	0.5267092896099123	NO	-
2801	ZINC02918944	6762	0.526689740070984	NO	-
2802	ZINC04136643	11663	0.5266887949425189	NO	-
2803	ZINC02918945	6763	0.5266847885976418	NO	-
2804	ZINC01401325	3862	0.5266698720912419	NO	-
2805	ZINC00849570	1837	0.5266657423953975	NO	-
2806	ZINC01401356	3866	0.5266603700164466	NO	-
2807	ZINC03437948	8109	0.5266165142483668	NO	-
2808	ZINC02660805	5739	0.5266074697637623	NO	-
2809	ZINC00412663	420	0.5265860687986715	NO	-
2810	ZINC02869023	6455	0.5265796467869494	NO	-
2811	ZINC03676212	9488	0.5265625241472464	NO	-
2812	ZINC02869022	6454	0.5265611448470433	NO	-
2813	ZINC02713210	5878	0.5265452118822324	NO	-
2814	ZINC03357904	7707	0.5265367109275174	NO	-
2815	ZINC00855361	1877	0.5265339366718848	NO	-
2816	ZINC00855362	1878	0.5265209581555814	NO	-
2817	ZINC01937940	4447	0.5265202868885351	NO	-
2818	ZINC03512863	8703	0.5265126176171737	NO	-
2819	ZINC00622987	752	0.5265043003939416	NO	-
2820	ZINC03611931	9335	0.5265022786598367	NO	-
2821	ZINC00542445	592	0.5264838774666766	NO	-
2822	ZINC03504001	8632	0.5264781460757505	NO	-
2823	ZINC00310279	340	0.5264749119313156	NO	-
2824	ZINC03979752	11311	0.5264742137916093	NO	-
2825	ZINC04470054	12383	0.5264742137916093	NO	-
2826	ZINC01401324	3861	0.5264542504802416	NO	-
2827	ZINC01232437	3589	0.5264458846912179	NO	-
2828	ZINC02917895	6716	0.5264390369148283	NO	-
2829	ZINC02917894	6715	0.5264040524401143	NO	-
2830	ZINC01232438	3590	0.5263542108370286	NO	-
2831	ZINC01125152	3192	0.5263266079446797	NO	-
2832	ZINC02917999	6718	0.5263228582408811	NO	-
2833	ZINC02917998	6717	0.5263138057142084	NO	-
2834	ZINC01127710	3217	0.5262862931950275	NO	-
2835	ZINC00819085	1611	0.5262822777134413	NO	-
2836	ZINC03500018	8613	0.5262822534143038	NO	-
2837	ZINC04516184	12563	0.5262803940190317	NO	-
2838	ZINC03852667	9743	0.5262644112494246	NO	-
2839	ZINC03866802	10702	0.526263721826432	NO	-
2840	ZINC02180981	4666	0.5262563117486595	NO	-
2841	ZINC02590565	5442	0.5262523773540717	NO	-
2842	ZINC03423720	8045	0.5262474889866511	NO	-
2843	ZINC02590564	5441	0.5262313833052108	NO	-
2844	ZINC03367422	7749	0.5262284968056823	NO	-
2845	ZINC03335624	7605	0.5262209748625906	NO	-
2846	ZINC03867249	10729	0.5262094413498359	NO	-
2847	ZINC00755580	1311	0.5262010133354358	NO	-
2848	ZINC02850364	6387	0.5261951835775853	NO	-
2849	ZINC03493248	8478	0.5261520020963188	NO	-
2850	ZINC01495944	4166	0.5261503249992897	NO	-
2851	ZINC01937859	4437	0.5261449398139852	NO	-
2852	ZINC01616395	4314	0.5261167418867952	NO	-
2853	ZINC04497253	12509	0.5261035232014626	NO	-
2854	ZINC02732887	6057	0.5260967738445799	NO	-
2855	ZINC00048369	35	0.5260723445410019	NO	-
2856	ZINC03598461	9200	0.526068021375678	NO	-
2857	ZINC03284100	7430	0.5260654507501565	NO	-
2858	ZINC03602666	9243	0.5260550987695138	NO	-
2859	ZINC02877408	6492	0.5260476159109783	NO	-
2860	ZINC00652051	963	0.5260451159329851	NO	-
2861	ZINC02877409	6493	0.526029585144849	NO	-
2862	ZINC00679791	1087	0.525968326656933	NO	-
2863	ZINC01005382	2498	0.5259477644233491	NO	-
2864	ZINC02917384	6703	0.5259406471243174	NO	-
2865	ZINC00849414	1833	0.5259392176436795	NO	-
2866	ZINC02804923	6303	0.52593711366047	NO	-
2867	ZINC03559324	8985	0.525914785828421	NO	-
2868	ZINC03867250	10730	0.5259128465948462	NO	-
2869	ZINC01118762	3145	0.5259014447604979	NO	-
2870	ZINC03501605	8623	0.5258918809455461	NO	-
2871	ZINC01937938	4445	0.5258765749649047	NO	-
2872	ZINC03969173	11093	0.5258559114341165	NO	-
2873	ZINC03284097	7429	0.5258525757140418	NO	-
2874	ZINC02499967	5358	0.5258063422804391	NO	-
2875	ZINC02499971	5361	0.5257992373778472	NO	-
2876	ZINC03450157	8167	0.5257767910992291	NO	-
2877	ZINC00222160	244	0.5257517123341183	NO	-
2878	ZINC02749612	6088	0.5257341185962261	NO	-
2879	ZINC00222161	245	0.5257268577212706	NO	-
2880	ZINC01108888	3075	0.5257180920291686	NO	-
2881	ZINC01108887	3074	0.5256920578355987	NO	-
2882	ZINC00779324	1348	0.5256718542511527	NO	-
2883	ZINC01387980	3812	0.5256489453678828	NO	-
2884	ZINC02500080	5364	0.5256418345345044	NO	-
2885	ZINC02500078	5363	0.5256239490686262	NO	-
2886	ZINC01141428	3293	0.5256026282245851	NO	-
2887	ZINC03493169	8473	0.5255902478250706	NO	-
2888	ZINC03676096	9478	0.5255588310967462	NO	-
2889	ZINC00897346	2073	0.525548961414023	NO	-
2890	ZINC00678442	1075	0.5255470930699989	NO	-
2891	ZINC00712848	1173	0.5255454167811003	NO	-
2892	ZINC00779325	1349	0.525541480414232	NO	-
2893	ZINC00386371	395	0.5255352384169687	NO	-
2894	ZINC03498567	8578	0.5255211796554554	NO	-
2895	ZINC01989615	4566	0.525516675431773	NO	-
2896	ZINC04330036	12057	0.5255148527221088	NO	-
2897	ZINC04479457	12411	0.5255043903438382	NO	-
2898	ZINC00222159	243	0.5255041240737689	NO	-
2899	ZINC04470433	12392	0.5255018664672795	NO	-
2900	ZINC00641631	898	0.5255016406368241	NO	-
2901	ZINC03436119	8102	0.5254907233668361	NO	-
2902	ZINC00808949	1527	0.5254843203426321	NO	-
2903	ZINC03287601	7438	0.5254401293134721	NO	-
2904	ZINC01052110	2796	0.5254386968340898	NO	-
2905	ZINC00940704	2203	0.5254257834488487	NO	-
2906	ZINC00897327	2071	0.5254133810643428	NO	-
2907	ZINC02215930	4742	0.5254089315147114	NO	-
2908	ZINC00940703	2202	0.5254067886324634	NO	-
2909	ZINC02500076	5362	0.525393997468277	NO	-
2910	ZINC03287603	7439	0.5253932160071667	NO	-
2911	ZINC03558965	8981	0.5253881173403149	NO	-
2912	ZINC02465493	5279	0.525382523515068	NO	-
2913	ZINC02215927	4741	0.5253736708389909	NO	-
2914	ZINC02916352	6684	0.5253728731612186	NO	-
2915	ZINC03611350	9320	0.525362764144193	NO	-
2916	ZINC02916347	6681	0.5253619905400204	NO	-
2917	ZINC03852347	9723	0.5253553747016588	NO	-
2918	ZINC02804661	6302	0.5253467768271328	NO	-
2919	ZINC01122068	3165	0.5253383798601419	NO	-
2920	ZINC03030409	7106	0.5253366127126411	NO	-
2921	ZINC03445599	8136	0.5253056855312472	NO	-
2922	ZINC00784564	1390	0.5252977423937301	NO	-
2923	ZINC00784565	1391	0.5252958725359581	NO	-
2924	ZINC01050435	2787	0.5252954058975271	NO	-
2925	ZINC01928569	4428	0.5252852412298231	NO	-
2926	ZINC01050434	2786	0.525273931723309	NO	-
2927	ZINC03855166	10193	0.5252498981387752	NO	-
2928	ZINC00638045	852	0.5252400123867811	NO	-
2929	ZINC00638047	853	0.52523146640975	NO	-
2930	ZINC03369681	7795	0.5252187825251798	NO	-
2931	ZINC01048264	2772	0.525217478253245	NO	-
2932	ZINC03493335	8481	0.5252084205973845	NO	-
2933	ZINC00976354	2369	0.5252019940198602	NO	-
2934	ZINC04497177	12508	0.5251925691085525	NO	-
2935	ZINC04000969	11449	0.5251763307129363	NO	-
2936	ZINC04330037	12058	0.5251750619508603	NO	-
2937	ZINC00593249	692	0.5251746339676858	NO	-
2938	ZINC02699042	5820	0.5251743835766582	NO	-
2939	ZINC00948690	2261	0.5251564586273517	NO	-
2940	ZINC03367979	7759	0.5251503823945657	NO	-
2941	ZINC03022458	7082	0.5251396210561748	NO	-
2942	ZINC03592497	9154	0.5251285393854976	NO	-
2943	ZINC02387028	5098	0.5251279780401067	NO	-
2944	ZINC03369686	7796	0.5251018772900236	NO	-
2945	ZINC00624871	766	0.5251014634676449	NO	-
2946	ZINC00827902	1674	0.5250881185719448	NO	-
2947	ZINC02973130	6990	0.5250735655060095	NO	-
2948	ZINC02648655	5659	0.5250685630006255	NO	-
2949	ZINC02783649	6148	0.5250593425042999	NO	-
2950	ZINC00650978	960	0.525048790438077	NO	-
2951	ZINC02209360	4722	0.5250461484628118	NO	-
2952	ZINC00107104	116	0.5250431280614104	NO	-
2953	ZINC00679593	1084	0.525039463173064	NO	-
2954	ZINC01359809	3735	0.525022705536647	NO	-
2955	ZINC00791930	1414	0.5249905627638443	NO	-
2956	ZINC00791933	1415	0.5249832141401265	NO	-
2957	ZINC02367526	5065	0.524972600091829	NO	-
2958	ZINC00983139	2394	0.524971149533469	NO	-
2959	ZINC03851106	9668	0.5249589498723491	NO	-
2960	ZINC02860469	6416	0.5249560509147013	NO	-
2961	ZINC02914454	6594	0.5249304381092544	NO	-
2962	ZINC02914452	6593	0.5249181011475493	NO	-
2963	ZINC00796822	1447	0.5249116580374839	NO	-
2964	ZINC00796824	1448	0.5249096926240252	NO	-
2965	ZINC02860470	6417	0.5249092813083053	NO	-
2966	ZINC03852023	9716	0.5248705268361779	NO	-
2967	ZINC02299284	4879	0.5248667506867307	NO	-
2968	ZINC02917122	6688	0.5248603504349296	NO	-
2969	ZINC02220045	4757	0.5248498527589361	NO	-
2970	ZINC00702809	1134	0.524843196977998	NO	-
2971	ZINC00834069	1704	0.5248197873236345	NO	-
2972	ZINC01144081	3303	0.5247924254990602	NO	-
2973	ZINC03073249	7146	0.5247878521099629	NO	-
2974	ZINC02686643	5778	0.5247550847493837	NO	-
2975	ZINC03368019	7761	0.5247479437949613	NO	-
2976	ZINC03859689	10614	0.5247337549981175	NO	-
2977	ZINC01165603	3420	0.5246958399603422	NO	-
2978	ZINC03052204	7137	0.5246628270031989	NO	-
2979	ZINC03367743	7754	0.5246622888624277	NO	-
2980	ZINC00222380	261	0.5246528891246274	NO	-
2981	ZINC00796872	1450	0.5246473280946311	NO	-
2982	ZINC03499026	8599	0.5246462453696952	NO	-
2983	ZINC00222379	260	0.5246449883521032	NO	-
2984	ZINC03818838	9525	0.5246381281251761	NO	-
2985	ZINC01004740	2496	0.5246333936880635	NO	-
2986	ZINC03433239	8089	0.5246282549939243	NO	-
2987	ZINC03578155	9084	0.5246237500006944	NO	-
2988	ZINC00413240	427	0.5246028864274176	NO	-
2989	ZINC02793676	6220	0.5245952492063674	NO	-
2990	ZINC02622894	5508	0.5245934567195175	NO	-
2991	ZINC01989630	4573	0.5245921040912614	NO	-
2992	ZINC04225012	11810	0.5245431271062952	NO	-
2993	ZINC01078330	2981	0.5245418041284788	NO	-
2994	ZINC00952207	2289	0.5245405316340158	NO	-
2995	ZINC00952208	2290	0.5245386700310769	NO	-
2996	ZINC00861830	1937	0.5245353901318537	NO	-
2997	ZINC03980372	11314	0.5245274580833921	NO	-
2998	ZINC02209094	4717	0.5245249874716115	NO	-
2999	ZINC02622074	5501	0.5245180555506491	NO	-
3000	ZINC03274251	7393	0.524517649193835	NO	-
3001	ZINC03859934	10646	0.5245127224534715	NO	-
3002	ZINC00703475	1136	0.5244969811607986	NO	-
3003	ZINC02309408	4898	0.524496805246448	NO	-
3004	ZINC01109309	3081	0.524496272018871	NO	-
3005	ZINC02796546	6255	0.5244827391304862	NO	-
3006	ZINC02209095	4718	0.5244808361183738	NO	-
3007	ZINC02309407	4897	0.5244733100248904	NO	-
3008	ZINC02512892	5400	0.5244665968288701	NO	-
3009	ZINC04059365	11556	0.5244558463917773	NO	-
3010	ZINC02660651	5737	0.5244364577574286	NO	-
3011	ZINC02305338	4888	0.5244218067966746	NO	-
3012	ZINC00625659	773	0.5244186119844035	NO	-
3013	ZINC02715808	5913	0.5244183416323226	NO	-
3014	ZINC00412861	422	0.5244137396200609	NO	-
3015	ZINC03676123	9485	0.524396825406206	NO	-
3016	ZINC00827292	1665	0.5243952652441741	NO	-
3017	ZINC01519449	4288	0.5243939724989515	NO	-
3018	ZINC03609175	9290	0.5243752509025179	NO	-
3019	ZINC03601316	9237	0.5243733433513788	NO	-
3020	ZINC02410473	5150	0.5243692480359552	NO	-
3021	ZINC02410474	5151	0.524362228535514	NO	-
3022	ZINC01158048	3371	0.5243531185859167	NO	-
3023	ZINC00810624	1543	0.5243434666201716	NO	-
3024	ZINC01215212	3561	0.5243424212361517	NO	-
3025	ZINC04622969	12590	0.5243318922006258	NO	-
3026	ZINC00805926	1502	0.5243310648181476	NO	-
3027	ZINC02981834	7010	0.5243285785768489	NO	-
3028	ZINC00796871	1449	0.5243115433815534	NO	-
3029	ZINC02692828	5800	0.5242999287821748	NO	-
3030	ZINC00222156	241	0.5242908450781804	NO	-
3031	ZINC00222157	242	0.5242908254589281	NO	-
3032	ZINC01487037	4140	0.5242724430244872	NO	-
3033	ZINC02394330	5107	0.5242544350211542	NO	-
3034	ZINC03304860	7490	0.5242208177912604	NO	-
3035	ZINC00675620	1058	0.5242054532217767	NO	-
3036	ZINC00827902	1673	0.5241976876902931	NO	-
3037	ZINC01264766	3626	0.5241936592081642	NO	-
3038	ZINC01078328	2980	0.5241708993574715	NO	-
3039	ZINC03551832	8928	0.5241704645519135	NO	-
3040	ZINC00416657	436	0.5241623297789729	NO	-
3041	ZINC03228403	7286	0.524157832395848	NO	-
3042	ZINC00789425	1400	0.5241543524683414	NO	-
3043	ZINC03948389	11039	0.524149770892127	NO	-
3044	ZINC02506158	5391	0.5241417342831914	NO	-
3045	ZINC00984805	2414	0.5241190300384062	NO	-
3046	ZINC01282772	3645	0.5241100973882908	NO	-
3047	ZINC02425381	5184	0.5241049259191441	NO	-
3048	ZINC02686647	5779	0.5240910235160464	NO	-
3049	ZINC02440706	5225	0.5240890855961433	NO	-
3050	ZINC02792041	6203	0.5240853699217188	NO	-
3051	ZINC03375608	7826	0.5240784181908524	NO	-
3052	ZINC03498980	8591	0.5240711827131654	NO	-
3053	ZINC00649727	958	0.5240626880991367	NO	-
3054	ZINC03857702	10350	0.5240453882138076	NO	-
3055	ZINC03857701	10349	0.5240414251358497	NO	-
3056	ZINC00837549	1733	0.5240411017860668	NO	-
3057	ZINC01937941	4448	0.5240232721004502	NO	-
3058	ZINC03969061	11087	0.524017431433168	NO	-
3059	ZINC03676167	9487	0.5239764492664144	NO	-
3060	ZINC01401352	3864	0.5239672209129425	NO	-
3061	ZINC01071377	2897	0.5239622356392595	NO	-
3062	ZINC03247154	7318	0.5239397770881065	NO	-
3063	ZINC01048265	2773	0.5239322316334817	NO	-
3064	ZINC03460042	8255	0.5239314574300187	NO	-
3065	ZINC03247156	7319	0.5239162348926765	NO	-
3066	ZINC03296090	7468	0.5239157572736669	NO	-
3067	ZINC02499968	5359	0.5239139278041176	NO	-
3068	ZINC02647899	5651	0.5239070120427946	NO	-
3069	ZINC01134162	3257	0.5239057040248288	NO	-
3070	ZINC03370920	7809	0.5239041088677413	NO	-
3071	ZINC02499970	5360	0.5239036336133135	NO	-
3072	ZINC01989608	4560	0.5238982794307315	NO	-
3073	ZINC01116135	3138	0.5238894410192392	NO	-
3074	ZINC00054031	47	0.5238618172100824	NO	-
3075	ZINC03370923	7810	0.5238587291293625	NO	-
3076	ZINC00789577	1402	0.5238529093085723	NO	-
3077	ZINC01158801	3382	0.5238252780811883	NO	-
3078	ZINC00341954	353	0.5238235778427588	NO	-
3079	ZINC02807632	6311	0.5238214653559196	NO	-
3080	ZINC00818297	1600	0.5238195523680488	NO	-
3081	ZINC02662412	5747	0.5238129968681084	NO	-
3082	ZINC02662413	5748	0.5238074827986556	NO	-
3083	ZINC00413049	424	0.5237957584042767	NO	-
3084	ZINC03517137	8726	0.5237858824065992	NO	-
3085	ZINC01034326	2642	0.5237738300350412	NO	-
3086	ZINC00003906	2	0.5237669883346688	NO	-
3087	ZINC01359798	3733	0.5237594903713841	NO	-
3088	ZINC00990222	2439	0.5237585771503205	NO	-
3089	ZINC03970443	11182	0.5237560574941842	NO	-
3090	ZINC00452281	505	0.5237498663396604	NO	-
3091	ZINC03868565	10840	0.5237470596352503	NO	-
3092	ZINC01359802	3734	0.523725828952032	NO	-
3093	ZINC02652540	5689	0.5237207549220213	NO	-
3094	ZINC03819563	9535	0.5237134823407057	NO	-
3095	ZINC00895394	2053	0.5237082246009962	NO	-
3096	ZINC04157572	11707	0.5237061635857795	NO	-
3097	ZINC00620377	740	0.5237038712946537	NO	-
3098	ZINC00620376	739	0.5236886009983908	NO	-
3099	ZINC04409092	12203	0.5236676801321482	NO	-
3100	ZINC03409841	7981	0.5236425904158721	NO	-
3101	ZINC01218200	3565	0.5236172576127806	NO	-
3102	ZINC03859906	10640	0.5236118448222147	NO	-
3103	ZINC00818296	1599	0.5236010367123028	NO	-
3104	ZINC01156457	3358	0.5235945363518562	NO	-
3105	ZINC01214149	3556	0.5235930290076357	NO	-
3106	ZINC02940496	6859	0.52359271444818	NO	-
3107	ZINC03452882	8185	0.523585453348401	NO	-
3108	ZINC01108594	3073	0.5235744955630535	NO	-
3109	ZINC04517391	12566	0.5235715927690934	NO	-
3110	ZINC03857713	10352	0.5235653034744231	NO	-
3111	ZINC00523590	560	0.5235425022564748	NO	-
3112	ZINC03676121	9483	0.523476051662648	NO	-
3113	ZINC02916349	6682	0.5234607748299019	NO	-
3114	ZINC02916350	6683	0.5234599189102807	NO	-
3115	ZINC01781184	4361	0.5234579255590416	NO	-
3116	ZINC03274195	7392	0.5234576093580258	NO	-
3117	ZINC01781186	4362	0.5234559969450682	NO	-
3118	ZINC03561581	8998	0.5234459614600209	NO	-
3119	ZINC03357904	7708	0.5234414211264241	NO	-
3120	ZINC03357904	7709	0.5234414211264241	NO	-
3121	ZINC03431339	8083	0.523438829640389	NO	-
3122	ZINC00682237	1095	0.5234348361853952	NO	-
3123	ZINC03857712	10351	0.5234191571918151	NO	-
3124	ZINC02625570	5533	0.5234040101091052	NO	-
3125	ZINC02686629	5777	0.5233453814460266	NO	-
3126	ZINC03409843	7982	0.5233247652299778	NO	-
3127	ZINC01401354	3865	0.5233246961783404	NO	-
3128	ZINC03452949	8186	0.5233211549728045	NO	-
3129	ZINC03353106	7690	0.5233166018097883	NO	-
3130	ZINC00033594	19	0.5233101755579818	NO	-
3131	ZINC02499522	5354	0.5233072864214964	NO	-
3132	ZINC00422534	441	0.5233031840055145	NO	-
3133	ZINC01025165	2566	0.5232954997381701	NO	-
3134	ZINC03500016	8612	0.5232599364360639	NO	-
3135	ZINC00780178	1358	0.5232280275066143	NO	-
3136	ZINC03859907	10641	0.5232148431726504	NO	-
3137	ZINC00644448	913	0.5232127409050533	NO	-
3138	ZINC00956181	2308	0.5232051838239965	NO	-
3139	ZINC03325939	7563	0.523179868369938	NO	-
3140	ZINC00708755	1163	0.5231560254492809	NO	-
3141	ZINC02960724	6954	0.523119864047625	NO	-
3142	ZINC04249113	11857	0.5231168010104759	NO	-
3143	ZINC03452615	8179	0.5231165716220784	NO	-
3144	ZINC02686659	5780	0.5231091800155964	NO	-
3145	ZINC02425382	5185	0.5231079647098764	NO	-
3146	ZINC03857607	10338	0.5230926796634118	NO	-
3147	ZINC01030272	2605	0.523077293988094	NO	-
3148	ZINC03493223	8475	0.5230566131581675	NO	-
3149	ZINC01498232	4169	0.5230545711348773	NO	-
3150	ZINC01098007	3039	0.5230289074154797	NO	-
3151	ZINC03031090	7110	0.5230231016594261	NO	-
3152	ZINC00796607	1446	0.5230224986256429	NO	-
3153	ZINC00819085	1612	0.5230113544309231	NO	-
3154	ZINC01387351	3811	0.5230102103219452	NO	-
3155	ZINC02982268	7011	0.523003258026028	NO	-
3156	ZINC03908425	11015	0.5230008599707708	NO	-
3157	ZINC02717826	5943	0.5229881852424304	NO	-
3158	ZINC00796606	1445	0.5229863012244902	NO	-
3159	ZINC02717825	5939	0.5229717360902697	NO	-
3160	ZINC03608385	9278	0.5229295040353176	NO	-
3161	ZINC03504185	8637	0.5229288302050612	NO	-
3162	ZINC03857606	10337	0.5228915141190172	NO	-
3163	ZINC00171426	181	0.5228897997917479	NO	-
3164	ZINC03345525	7649	0.5228776414739303	NO	-
3165	ZINC02621224	5483	0.5228627827813783	NO	-
3166	ZINC00979150	2385	0.5228594426597807	NO	-
3167	ZINC02883451	6510	0.5228592020634063	NO	-
3168	ZINC01989629	4572	0.5228576899438816	NO	-
3169	ZINC02381181	5090	0.5228118725425652	NO	-
3170	ZINC01484327	4134	0.5227774475998737	NO	-
3171	ZINC00651559	961	0.5227601930678222	NO	-
3172	ZINC03345226	7647	0.5227480020247833	NO	-
3173	ZINC03357314	7706	0.5227172977978526	NO	-
3174	ZINC01124953	3189	0.5227002728596787	NO	-
3175	ZINC03500444	8615	0.5226948193100732	NO	-
3176	ZINC00429826	489	0.5226894114050681	NO	-
3177	ZINC04377158	12136	0.5226807744256287	NO	-
3178	ZINC03500443	8614	0.5226773806977039	NO	-
3179	ZINC01072240	2919	0.5226748397548836	NO	-
3180	ZINC01072238	2918	0.5226673390885477	NO	-
3181	ZINC03349225	7672	0.5226176763688071	NO	-
3182	ZINC03492848	8464	0.5226007883277531	NO	-
3183	ZINC01401336	3863	0.5225956396921009	NO	-
3184	ZINC04518493	12569	0.5225814617376393	NO	-
3185	ZINC01030810	2609	0.5225732965963547	NO	-
3186	ZINC03858856	10487	0.5225591097550899	NO	-
3187	ZINC03435229	8097	0.5225584567684658	NO	-
3188	ZINC00639833	884	0.5225432686488087	NO	-
3189	ZINC02915390	6652	0.5225285035902889	NO	-
3190	ZINC01441107	3988	0.5224870044856074	NO	-
3191	ZINC02883011	6509	0.5224846549381559	NO	-
3192	ZINC02915385	6649	0.5224843162642312	NO	-
3193	ZINC03858944	10504	0.5224683271883149	NO	-
3194	ZINC02713217	5881	0.5224501474505665	NO	-
3195	ZINC00814980	1581	0.522421176171187	NO	-
3196	ZINC03492844	8463	0.5224191844672416	NO	-
3197	ZINC00858210	1926	0.5224180859620927	NO	-
3198	ZINC02686661	5781	0.5224062024869995	NO	-
3199	ZINC01018184	2527	0.5223961473217207	NO	-
3200	ZINC03613042	9345	0.5223782845322484	NO	-
3201	ZINC02794792	6239	0.5223335275513274	NO	-
3202	ZINC04518501	12570	0.522319717571971	NO	-
3203	ZINC02716077	5931	0.5222876427288041	NO	-
3204	ZINC04249102	11855	0.5222524457431994	NO	-
3205	ZINC03278685	7412	0.522245041808151	NO	-
3206	ZINC01401320	3860	0.5222384824409687	NO	-
3207	ZINC01228820	3584	0.5222243420098702	NO	-
3208	ZINC00669961	1020	0.522186373449237	NO	-
3209	ZINC02717826	5941	0.5221817147782982	NO	-
3210	ZINC00452038	503	0.5221816215098175	NO	-
3211	ZINC03816740	9520	0.5221678507207607	NO	-
3212	ZINC04501128	12522	0.5221499180136753	NO	-
3213	ZINC00990223	2440	0.5221486998459892	NO	-
3214	ZINC00946350	2248	0.5221465368518912	NO	-
3215	ZINC03464262	8342	0.5221394640871491	NO	-
3216	ZINC03464266	8343	0.522130885171739	NO	-
3217	ZINC01270879	3635	0.5221268465197217	NO	-
3218	ZINC00849416	1835	0.5221253136396938	NO	-
3219	ZINC02883010	6508	0.5221082801339887	NO	-
3220	ZINC03485766	8434	0.5220965740949259	NO	-
3221	ZINC00836169	1719	0.522095174252901	NO	-
3222	ZINC01157463	3366	0.5220727614019035	NO	-
3223	ZINC00836173	1723	0.5220708535869696	NO	-
3224	ZINC01102320	3045	0.5220408984882529	NO	-
3225	ZINC03851084	9664	0.5220405586729137	NO	-
3226	ZINC04246790	11846	0.522015218111257	NO	-
3227	ZINC02868958	6452	0.522013367527326	NO	-
3228	ZINC01483729	4133	0.5220110746094686	NO	-
3229	ZINC01158785	3381	0.5220008253608517	NO	-
3230	ZINC00836169	1721	0.5219969714515804	NO	-
3231	ZINC01822100	4386	0.5219782761866336	NO	-
3232	ZINC02868957	6451	0.5219753839400146	NO	-
3233	ZINC02794567	6235	0.521964878985024	NO	-
3234	ZINC00836173	1726	0.5219643850787965	NO	-
3235	ZINC02465669	5284	0.521953637074823	NO	-
3236	ZINC00836169	1722	0.5219467461832656	NO	-
3237	ZINC00849412	1831	0.5219147958387835	NO	-
3238	ZINC00639539	882	0.5219110432204569	NO	-
3239	ZINC02284812	4861	0.5219035866542755	NO	-
3240	ZINC00836173	1725	0.5218949041889156	NO	-
3241	ZINC03608164	9275	0.5218921509720564	NO	-
3242	ZINC03533839	8836	0.5218846964610759	NO	-
3243	ZINC00783482	1376	0.5218483585123641	NO	-
3244	ZINC01354431	3720	0.5218420105773444	NO	-
3245	ZINC01214312	3557	0.5218248092881937	NO	-
3246	ZINC01102321	3046	0.5218218552166872	NO	-
3247	ZINC01508286	4217	0.5218160562851745	NO	-
3248	ZINC02713205	5875	0.5218083296366047	NO	-
3249	ZINC03963861	11059	0.521795575074403	NO	-
3250	ZINC01136067	3267	0.5217893602653918	NO	-
3251	ZINC00360424	371	0.521788642291665	NO	-
3252	ZINC04116038	11630	0.5217598871537406	NO	-
3253	ZINC00940746	2207	0.521747898252508	NO	-
3254	ZINC03036004	7120	0.5217412790425155	NO	-
3255	ZINC00987795	2425	0.5217219614929074	NO	-
3256	ZINC01059351	2843	0.5217199725276527	NO	-
3257	ZINC00959658	2339	0.5217141566729899	NO	-
3258	ZINC03969947	11138	0.521698221976767	NO	-
3259	ZINC01059815	2848	0.521697023759562	NO	-
3260	ZINC01059818	2849	0.5216848924609271	NO	-
3261	ZINC02717825	5938	0.5216819020787021	NO	-
3262	ZINC00959659	2340	0.5216730921591266	NO	-
3263	ZINC03857749	10356	0.5216699976416009	NO	-
3264	ZINC03499994	8610	0.5216635784185328	NO	-
3265	ZINC03543191	8878	0.5216410628194341	NO	-
3266	ZINC00368264	377	0.5216399856452949	NO	-
3267	ZINC00625688	774	0.5216242229794017	NO	-
3268	ZINC03859358	10534	0.5216230629006054	NO	-
3269	ZINC01073694	2948	0.5215908452061082	NO	-
3270	ZINC00639537	881	0.5215775455393825	NO	-
3271	ZINC02221351	4763	0.5215442848067015	NO	-
3272	ZINC01097268	3037	0.5215347808543248	NO	-
3273	ZINC01000999	2482	0.5215252902222849	NO	-
3274	ZINC02366129	5058	0.5215113992328166	NO	-
3275	ZINC00452679	509	0.5214955209804693	NO	-
3276	ZINC02634843	5594	0.5214909173508951	NO	-
3277	ZINC01214313	3558	0.5214805383659052	NO	-
3278	ZINC03894033	10995	0.5214642644955778	NO	-
3279	ZINC02844226	6370	0.521459209533439	NO	-
3280	ZINC00795747	1439	0.521456628595953	NO	-
3281	ZINC03857748	10355	0.5214297024067824	NO	-
3282	ZINC02927951	6832	0.5213955499766463	NO	-
3283	ZINC03504206	8639	0.5213710664723346	NO	-
3284	ZINC04179111	11762	0.5213541429081392	NO	-
3285	ZINC03452619	8181	0.5213319822632329	NO	-
3286	ZINC03554314	8947	0.5213294054296517	NO	-
3287	ZINC03600350	9218	0.5213166155261888	NO	-
3288	ZINC01024657	2562	0.521316208518191	NO	-
3289	ZINC01282773	3646	0.5213153049867286	NO	-
3290	ZINC02362582	5052	0.5213010500847699	NO	-
3291	ZINC03382944	7851	0.5212994038458824	NO	-
3292	ZINC04479451	12409	0.5212796743046106	NO	-
3293	ZINC03676214	9490	0.5212297189430893	NO	-
3294	ZINC00710913	1167	0.5212256380510729	NO	-
3295	ZINC00559787	613	0.5212148657192068	NO	-
3296	ZINC02802413	6285	0.5212030558536132	NO	-
3297	ZINC00815207	1590	0.5211713753746198	NO	-
3298	ZINC03450649	8169	0.5211687643092973	NO	-
3299	ZINC02802414	6286	0.5211659628101397	NO	-
3300	ZINC02313775	4906	0.5211583954634113	NO	-
3301	ZINC02764023	6122	0.5211360080595899	NO	-
3302	ZINC03979752	11310	0.521120844275453	NO	-
3303	ZINC04470054	12382	0.521120844275453	NO	-
3304	ZINC03368078	7763	0.5211135400408894	NO	-
3305	ZINC01431576	3962	0.5211091522275231	NO	-
3306	ZINC00483983	531	0.521105282961274	NO	-
3307	ZINC00679521	1083	0.5210564279956225	NO	-
3308	ZINC02915388	6651	0.5210484248389226	NO	-
3309	ZINC03409921	7983	0.5210137964228133	NO	-
3310	ZINC00452561	507	0.5210102923974034	NO	-
3311	ZINC02915386	6650	0.5210075155353274	NO	-
3312	ZINC02799952	6267	0.5210070536721418	NO	-
3313	ZINC02799953	6268	0.5210063427014358	NO	-
3314	ZINC01055697	2817	0.5210032437915698	NO	-
3315	ZINC00778477	1330	0.520996072931215	NO	-
3316	ZINC00790439	1404	0.5209830794267735	NO	-
3317	ZINC02639494	5615	0.5209797552641244	NO	-
3318	ZINC02915373	6648	0.5209573625560809	NO	-
3319	ZINC00758773	1318	0.5209569227264109	NO	-
3320	ZINC02915370	6647	0.5209568991627921	NO	-
3321	ZINC02800457	6276	0.5209487479213015	NO	-
3322	ZINC03569783	9070	0.5209360636123401	NO	-
3323	ZINC02692809	5796	0.5209313444307264	NO	-
3324	ZINC02867163	6443	0.5209279608137479	NO	-
3325	ZINC01125604	3195	0.5209244568491737	NO	-
3326	ZINC03970101	11153	0.5209155122416207	NO	-
3327	ZINC00563120	616	0.5209099463866614	NO	-
3328	ZINC00563120	617	0.5209099463866614	NO	-
3329	ZINC00069682	58	0.5209046340767098	NO	-
3330	ZINC01247514	3609	0.5208981861051583	NO	-
3331	ZINC00855255	1874	0.5208850781491355	NO	-
3332	ZINC04501002	12520	0.5208765422643722	NO	-
3333	ZINC00855254	1873	0.5208418426255044	NO	-
3334	ZINC03339388	7622	0.5208262250570665	NO	-
3335	ZINC02657349	5718	0.5207975220144029	NO	-
3336	ZINC01903629	4412	0.5207872049951529	NO	-
3337	ZINC02730616	6041	0.5207757949285583	NO	-
3338	ZINC01903630	4413	0.5207422068738021	NO	-
3339	ZINC01940677	4474	0.5207210735014675	NO	-
3340	ZINC01982371	4549	0.5206990600514854	NO	-
3341	ZINC01989653	4576	0.5206604200894023	NO	-
3342	ZINC02717832	5954	0.5206332944635103	NO	-
3343	ZINC01148395	3327	0.5206232699782192	NO	-
3344	ZINC02940428	6856	0.5206005383975998	NO	-
3345	ZINC00567727	623	0.5205870663835572	NO	-
3346	ZINC04087798	11584	0.5205755235907004	NO	-
3347	ZINC02483574	5330	0.5205689743867232	NO	-
3348	ZINC00843954	1767	0.520566185884072	NO	-
3349	ZINC02310664	4902	0.5205399664405758	NO	-
3350	ZINC02388956	5099	0.5205357937737726	NO	-
3351	ZINC02310663	4901	0.5205256474034496	NO	-
3352	ZINC00979149	2384	0.5205195628382036	NO	-
3353	ZINC01976788	4497	0.5204953858601541	NO	-
3354	ZINC01976796	4501	0.5204794175818803	NO	-
3355	ZINC02630155	5576	0.5204660164597236	NO	-
3356	ZINC03548335	8905	0.5204637058795377	NO	-
3357	ZINC03345977	7655	0.5204620781222808	NO	-
3358	ZINC01989622	4568	0.5204569462107436	NO	-
3359	ZINC00741778	1289	0.5204267154034622	NO	-
3360	ZINC00427387	483	0.5204172840926087	NO	-
3361	ZINC04278835	11933	0.5204010527983028	NO	-
3362	ZINC03857190	10282	0.5203959931810758	NO	-
3363	ZINC00361380	373	0.52039487550282	NO	-
3364	ZINC00940753	2211	0.5203846975254609	NO	-
3365	ZINC02686584	5774	0.5203706920408547	NO	-
3366	ZINC00940754	2212	0.5203624882981667	NO	-
3367	ZINC00639833	885	0.5203445712995651	NO	-
3368	ZINC03565863	9057	0.5203432582747308	NO	-
3369	ZINC03853192	9825	0.5203237907117706	NO	-
3370	ZINC03367971	7758	0.5203072990399545	NO	-
3371	ZINC01034801	2647	0.5202975011047518	NO	-
3372	ZINC01025356	2567	0.5202899917822823	NO	-
3373	ZINC01004232	2491	0.5202827913333632	NO	-
3374	ZINC02788031	6170	0.5202801960161076	NO	-
3375	ZINC03850769	9635	0.5202789341354963	NO	-
3376	ZINC02740902	6072	0.520277494622154	NO	-
3377	ZINC03892378	10986	0.5202708123017279	NO	-
3378	ZINC04043312	11534	0.520263140570214	NO	-
3379	ZINC02717975	5963	0.5202378108875061	NO	-
3380	ZINC02969287	6969	0.5202351618941605	NO	-
3381	ZINC02914575	6619	0.520231924553036	NO	-
3382	ZINC02914573	6618	0.5202297762466452	NO	-
3383	ZINC00938552	2184	0.5202103715520792	NO	-
3384	ZINC02856099	6402	0.520193354118018	NO	-
3385	ZINC03410255	7987	0.5201870155165909	NO	-
3386	ZINC02717974	5961	0.5201768275069951	NO	-
3387	ZINC01128242	3223	0.5201766661104144	NO	-
3388	ZINC02201351	4703	0.5201725047072905	NO	-
3389	ZINC03857189	10281	0.5201660318712175	NO	-
3390	ZINC02590606	5444	0.5201552752529565	NO	-
3391	ZINC01977216	4514	0.5201518140740324	NO	-
3392	ZINC01018857	2531	0.5201454891497573	NO	-
3393	ZINC02590605	5443	0.5201451768130667	NO	-
3394	ZINC01114832	3120	0.520107662717949	NO	-
3395	ZINC04518490	12568	0.5201067139621353	NO	-
3396	ZINC02523219	5404	0.5200734762096808	NO	-
3397	ZINC03452987	8187	0.5200248149584219	NO	-
3398	ZINC03493294	8480	0.5200230811649766	NO	-
3399	ZINC03430898	8080	0.5200143197087158	NO	-
3400	ZINC03493234	8477	0.519990008779282	NO	-
3401	ZINC02629557	5574	0.5199881617789053	NO	-
3402	ZINC03904391	11004	0.5199743049535568	NO	-
3403	ZINC03214197	7237	0.5199511518557838	NO	-
3404	ZINC01222274	3569	0.5199320983378607	NO	-
3405	ZINC03853191	9824	0.5199271413914798	NO	-
3406	ZINC04484174	12420	0.5199188833523624	NO	-
3407	ZINC02717832	5952	0.5198972467427753	NO	-
3408	ZINC03259502	7356	0.5198898207295629	NO	-
3409	ZINC03852389	9725	0.5198864009142202	NO	-
3410	ZINC03008080	7043	0.5198478088475299	NO	-
3411	ZINC03814524	201	0.5198344892931237	YES	35
3412	ZINC03355690	7698	0.5198342395617792	NO	-
3413	ZINC03355693	7699	0.5198286716011188	NO	-
3414	ZINC01072248	2922	0.5198207059268138	NO	-
3415	ZINC02914497	6606	0.5198099778140496	NO	-
3416	ZINC00793054	1420	0.5197918985487036	NO	-
3417	ZINC01256146	3618	0.5197744479079481	NO	-
3418	ZINC02914499	6607	0.5197694598471326	NO	-
3419	ZINC02702076	5836	0.5197675540210228	NO	-
3420	ZINC03969924	11135	0.5197661241389613	NO	-
3421	ZINC03969925	11136	0.5197574224167948	NO	-
3422	ZINC03853387	9863	0.5197497630065304	NO	-
3423	ZINC03370877	7808	0.519723694095719	NO	-
3424	ZINC03598451	9199	0.519701407524202	NO	-
3425	ZINC02871730	6463	0.5196948339544223	NO	-
3426	ZINC00838635	1745	0.5196644170370138	NO	-
3427	ZINC02871733	6466	0.5196591649758754	NO	-
3428	ZINC03873718	10874	0.5196564380364342	NO	-
3429	ZINC01989657	4579	0.5196425021374103	NO	-
3430	ZINC01353472	3716	0.5196223424659414	NO	-
3431	ZINC02914502	6608	0.5195888211391966	NO	-
3432	ZINC03248188	7330	0.519582456497486	NO	-
3433	ZINC03611354	9322	0.519580777155471	NO	-
3434	ZINC02914503	6609	0.5195715468966373	NO	-
3435	ZINC03504022	8633	0.5195665601130693	NO	-
3436	ZINC00856195	1886	0.5195660781400412	NO	-
3437	ZINC03349443	7675	0.5195626404485999	NO	-
3438	ZINC01034757	2646	0.5195559580153246	NO	-
3439	ZINC02918170	6727	0.5195404974081369	NO	-
3440	ZINC01654555	4333	0.5195372305572155	NO	-
3441	ZINC02918175	6730	0.5195299381657835	NO	-
3442	ZINC04001324	11459	0.5194950170760799	NO	-
3443	ZINC00410516	415	0.5194772260148653	NO	-
3444	ZINC02808811	6325	0.519471386477153	NO	-
3445	ZINC02717830	5950	0.5194709472642821	NO	-
3446	ZINC01467368	4110	0.5194601483177943	NO	-
3447	ZINC01467369	4111	0.5194573678454962	NO	-
3448	ZINC00857234	1922	0.5194495741206636	NO	-
3449	ZINC03370784	7805	0.5194420064635378	NO	-
3450	ZINC01072421	2940	0.5194112390202241	NO	-
3451	ZINC02717975	5962	0.5193900400302057	NO	-
3452	ZINC02699041	5819	0.5193880339825366	NO	-
3453	ZINC01976801	4502	0.5193804077553507	NO	-
3454	ZINC04510261	12542	0.5193767092053172	NO	-
3455	ZINC02808810	6324	0.5193618260220807	NO	-
3456	ZINC02461542	5269	0.5193572086089525	NO	-
3457	ZINC01046454	2758	0.5193460030335832	NO	-
3458	ZINC03508683	8683	0.5193271400790355	NO	-
3459	ZINC00563120	614	0.5193259272703994	NO	-
3460	ZINC01072250	2923	0.5193242952879293	NO	-
3461	ZINC02330215	4946	0.5193124144449878	NO	-
3462	ZINC01059653	2846	0.5193077287631729	NO	-
3463	ZINC00675040	1050	0.5193000504557825	NO	-
3464	ZINC00628978	803	0.5192874405930175	NO	-
3465	ZINC01126265	3209	0.5192788120889489	NO	-
3466	ZINC00938512	2183	0.5192673897358716	NO	-
3467	ZINC00563120	615	0.5192519409963701	NO	-
3468	ZINC00952673	2296	0.5192440602190297	NO	-
3469	ZINC02871732	6465	0.519165882495739	NO	-
3470	ZINC03337997	7616	0.5191579873809081	NO	-
3471	ZINC03850186	9613	0.5191579448146026	NO	-
3472	ZINC00956194	2309	0.5191516475975751	NO	-
3473	ZINC02871731	6464	0.5191328703889229	NO	-
3474	ZINC04127634	11646	0.519128014596661	NO	-
3475	ZINC03867504	10758	0.519121752730044	NO	-
3476	ZINC03382966	7852	0.5191080431609135	NO	-
3477	ZINC02684637	5768	0.5190981713601398	NO	-
3478	ZINC00218551	230	0.519096855439639	NO	-
3479	ZINC03497664	8543	0.5190856923426217	NO	-
3480	ZINC00083827	74	0.5190524287434228	NO	-
3481	ZINC02474064	5315	0.519049506991516	NO	-
3482	ZINC00200581	211	0.5190388602324171	NO	-
3483	ZINC01989613	4565	0.5190187575231152	NO	-
3484	ZINC02293610	4873	0.5190151001963558	NO	-
3485	ZINC03349443	7674	0.5190099519572332	NO	-
3486	ZINC03347057	7666	0.5190070330101613	NO	-
3487	ZINC03851106	9669	0.518982999111886	NO	-
3488	ZINC00360417	369	0.5189681039772531	NO	-
3489	ZINC03497666	8544	0.5189676661861546	NO	-
3490	ZINC00788097	1398	0.518940442304313	NO	-
3491	ZINC01068436	2880	0.5189352899155466	NO	-
3492	ZINC01072422	2941	0.5189304214759566	NO	-
3493	ZINC00629517	807	0.5189292125095466	NO	-
3494	ZINC00857157	1907	0.5189224695038896	NO	-
3495	ZINC04177552	11759	0.5189215820228281	NO	-
3496	ZINC03856115	10225	0.5189015482713096	NO	-
3497	ZINC00712101	1169	0.5188994869958609	NO	-
3498	ZINC02717974	5958	0.5188952771165269	NO	-
3499	ZINC01158742	3380	0.518892900902156	NO	-
3500	ZINC01415543	3896	0.5188797062453687	NO	-
3501	ZINC01086310	3011	0.518862329894878	NO	-
3502	ZINC03133787	7167	0.5188453342524161	NO	-
3503	ZINC00976251	2367	0.5188313021530415	NO	-
3504	ZINC01359310	3727	0.5188254740576552	NO	-
3505	ZINC04186815	11770	0.5187985461456003	NO	-
3506	ZINC00857235	1923	0.5187482031027398	NO	-
3507	ZINC03512216	8700	0.518739333270749	NO	-
3508	ZINC03452650	8182	0.5187337992331936	NO	-
3509	ZINC02717829	5945	0.51873229481818	NO	-
3510	ZINC03695751	9492	0.5187322947295154	NO	-
3511	ZINC00724353	1238	0.5187319265852033	NO	-
3512	ZINC04279702	11936	0.5187289372771958	NO	-
3513	ZINC00464424	522	0.5187255426029113	NO	-
3514	ZINC01158838	3385	0.5187255078507825	NO	-
3515	ZINC00646448	942	0.5186813880031681	NO	-
3516	ZINC00836173	1724	0.5186774952557064	NO	-
3517	ZINC00646449	943	0.5186608074992088	NO	-
3518	ZINC00588627	669	0.5186558545991653	NO	-
3519	ZINC00348392	357	0.5186451249206718	NO	-
3520	ZINC03021526	7073	0.5186352477501462	NO	-
3521	ZINC03853407	9867	0.518625522928188	NO	-
3522	ZINC02717815	5935	0.5186078553805763	NO	-
3523	ZINC02717815	5937	0.5186078553805763	NO	-
3524	ZINC02794530	6234	0.5185879352035613	NO	-
3525	ZINC00882443	2019	0.5185550551126248	NO	-
3526	ZINC00411634	418	0.5185493246286687	NO	-
3527	ZINC03857718	10353	0.5185332897897493	NO	-
3528	ZINC02832403	6358	0.5185275584177756	NO	-
3529	ZINC01499911	4180	0.5185252938558894	NO	-
3530	ZINC00222478	270	0.5185236402044416	NO	-
3531	ZINC00222481	271	0.5185194035828462	NO	-
3532	ZINC03857719	10354	0.5184944099150364	NO	-
3533	ZINC01151310	3339	0.5184942146571165	NO	-
3534	ZINC02621126	5482	0.5184844177035196	NO	-
3535	ZINC01030269	2604	0.5184631969050859	NO	-
3536	ZINC02639548	5616	0.5184589484411666	NO	-
3537	ZINC00675591	1056	0.5184583370863602	NO	-
3538	ZINC01126226	3207	0.5184550104984625	NO	-
3539	ZINC01976787	4496	0.518445380238001	NO	-
3540	ZINC03291488	7452	0.5184450558854157	NO	-
3541	ZINC04497317	12510	0.5184045229435642	NO	-
3542	ZINC00629535	809	0.5183914889908985	NO	-
3543	ZINC01133935	3254	0.5183900275306319	NO	-
3544	ZINC01109003	3076	0.5183841342940064	NO	-
3545	ZINC03867503	10756	0.5183719304229749	NO	-
3546	ZINC01748352	4345	0.5183626253942262	NO	-
3547	ZINC02715819	5920	0.5183431753298571	NO	-
3548	ZINC03452652	8183	0.5183310149537036	NO	-
3549	ZINC02717830	5948	0.518329361571385	NO	-
3550	ZINC01114689	3115	0.5183154906649309	NO	-
3551	ZINC01748356	4346	0.5183154213640556	NO	-
3552	ZINC03565588	9043	0.5183130444342327	NO	-
3553	ZINC00795754	1440	0.51830384470987	NO	-
3554	ZINC02660532	5735	0.5182980199806521	NO	-
3555	ZINC02918819	6755	0.5182720955816713	NO	-
3556	ZINC00843798	1763	0.5182623336875788	NO	-
3557	ZINC00843799	1764	0.5182477115159306	NO	-
3558	ZINC03298551	7472	0.5182456748445508	NO	-
3559	ZINC02918817	6754	0.518240581988314	NO	-
3560	ZINC03547605	8897	0.5182161387759601	NO	-
3561	ZINC03856114	10224	0.5182101141710432	NO	-
3562	ZINC03856116	10226	0.518207796875561	NO	-
3563	ZINC01428401	3942	0.5181838930693317	NO	-
3564	ZINC00453389	511	0.518175314351174	NO	-
3565	ZINC01128953	3231	0.518167194805082	NO	-
3566	ZINC03249946	7333	0.5181617068299672	NO	-
3567	ZINC03814825	202	0.518154215863499	YES	35
3568	ZINC02914674	6628	0.5181404777172801	NO	-
3569	ZINC01176074	3448	0.5181354769822543	NO	-
3570	ZINC02918172	6728	0.5181257930037758	NO	-
3571	ZINC03608655	9283	0.5181214299203123	NO	-
3572	ZINC00222345	257	0.5181196118082094	NO	-
3573	ZINC01061690	2856	0.5180820878274085	NO	-
3574	ZINC02918174	6729	0.5180718487746958	NO	-
3575	ZINC01163249	3401	0.5180690673341334	NO	-
3576	ZINC00592918	688	0.5180552490454206	NO	-
3577	ZINC01244817	3601	0.5180513341165419	NO	-
3578	ZINC03416362	8009	0.5180502297612269	NO	-
3579	ZINC01244818	3602	0.5180197529990246	NO	-
3580	ZINC01323856	3681	0.5179967561534771	NO	-
3581	ZINC01057658	2833	0.5179950925024293	NO	-
3582	ZINC01093652	3030	0.5179948897619513	NO	-
3583	ZINC02717829	5946	0.5179734595370222	NO	-
3584	ZINC03387149	7891	0.5179648894786184	NO	-
3585	ZINC00805898	1497	0.5179624338864287	NO	-
3586	ZINC00857209	1915	0.517961548165013	NO	-
3587	ZINC00836169	1720	0.5179529169830129	NO	-
3588	ZINC01072404	2936	0.5179450083968442	NO	-
3589	ZINC00852309	1859	0.5179375847089783	NO	-
3590	ZINC02846119	6374	0.5179329702555868	NO	-
3591	ZINC03854254	10058	0.5179251517567369	NO	-
3592	ZINC04252222	11873	0.5179060031055333	NO	-
3593	ZINC01976795	4500	0.5179021883047709	NO	-
3594	ZINC03565663	9047	0.5178759048045115	NO	-
3595	ZINC01034025	2639	0.5178710232060907	NO	-
3596	ZINC03447336	8147	0.5178688713344636	NO	-
3597	ZINC02973308	6998	0.5178592106752348	NO	-
3598	ZINC03444432	8127	0.5178565108077052	NO	-
3599	ZINC00867950	1958	0.5178199770236555	NO	-
3600	ZINC03371287	7818	0.5178078938981096	NO	-
3601	ZINC01422530	3913	0.5177956267212105	NO	-
3602	ZINC01169750	3430	0.5177608802577326	NO	-
3603	ZINC00594044	701	0.5177518351588398	NO	-
3604	ZINC03369631	7794	0.5177239263370136	NO	-
3605	ZINC01072405	2937	0.5176951615694669	NO	-
3606	ZINC00044314	28	0.5176725697096317	NO	-
3607	ZINC03662528	9446	0.5176674215714548	NO	-
3608	ZINC00222398	266	0.5176642136480369	NO	-
3609	ZINC01447875	4017	0.5176548718216425	NO	-
3610	ZINC01989624	4570	0.5176514988763281	NO	-
3611	ZINC00044315	29	0.5176442227605251	NO	-
3612	ZINC04417188	12215	0.5176312244134429	NO	-
3613	ZINC00222396	265	0.5176268523104782	NO	-
3614	ZINC00834610	1711	0.5175941007060322	NO	-
3615	ZINC00867950	1957	0.5175866820395304	NO	-
3616	ZINC02411465	5154	0.5175655992348418	NO	-
3617	ZINC00628978	804	0.5175374421481219	NO	-
3618	ZINC02496207	5343	0.5175031326981819	NO	-
3619	ZINC02926147	6816	0.517478602889475	NO	-
3620	ZINC00222395	264	0.5174452990598295	NO	-
3621	ZINC02809774	6328	0.5174395584138476	NO	-
3622	ZINC03858685	10473	0.5174393841929422	NO	-
3623	ZINC03432920	8088	0.5174299153566614	NO	-
3624	ZINC01178660	3455	0.5174254849235417	NO	-
3625	ZINC00529513	573	0.5174217433585775	NO	-
3626	ZINC01954731	4477	0.5174154283538701	NO	-
3627	ZINC00570530	637	0.5174121779621138	NO	-
3628	ZINC02918967	6765	0.5174105453211777	NO	-
3629	ZINC02918968	6766	0.517377089430333	NO	-
3630	ZINC02926145	6815	0.5173617675822224	NO	-
3631	ZINC03858684	10472	0.5173607686599053	NO	-
3632	ZINC01441107	3989	0.517333398246038	NO	-
3633	ZINC01441107	3990	0.517333398246038	NO	-
3634	ZINC00410517	416	0.5173042793068137	NO	-
3635	ZINC01291364	3657	0.5172870024875096	NO	-
3636	ZINC01937858	4436	0.517271179690034	NO	-
3637	ZINC01046801	2760	0.5172594721199113	NO	-
3638	ZINC00813772	1561	0.5172440236612504	NO	-
3639	ZINC04091631	11598	0.5172435826844235	NO	-
3640	ZINC00514829	549	0.5171942420128015	NO	-
3641	ZINC04481372	12414	0.5171702208503159	NO	-
3642	ZINC03854255	10060	0.5171496214411776	NO	-
3643	ZINC02496207	5344	0.517127854998814	NO	-
3644	ZINC02918970	6767	0.5171216342568982	NO	-
3645	ZINC01072823	2944	0.5171215839107954	NO	-
3646	ZINC01072825	2945	0.5171127040515728	NO	-
3647	ZINC01989656	4578	0.5171125825506474	NO	-
3648	ZINC02918965	6764	0.5171111853404173	NO	-
3649	ZINC03983436	11353	0.5171025777813882	NO	-
3650	ZINC00646424	936	0.5170974503254331	NO	-
3651	ZINC01109756	3090	0.5170588758330195	NO	-
3652	ZINC03862466	10669	0.5170326815484018	NO	-
3653	ZINC02239388	4809	0.5170308307070818	NO	-
3654	ZINC03424768	8057	0.5170280186273669	NO	-
3655	ZINC01109755	3089	0.5170220080666806	NO	-
3656	ZINC02973309	6999	0.5170207533127138	NO	-
3657	ZINC03329659	7574	0.5170180501153927	NO	-
3658	ZINC03274824	7398	0.5169795987831854	NO	-
3659	ZINC03818838	9526	0.5169544396674105	NO	-
3660	ZINC01078989	2987	0.5169338779610797	NO	-
3661	ZINC03234457	7291	0.5169236396029215	NO	-
3662	ZINC02809153	6326	0.5168773262461378	NO	-
3663	ZINC00464075	521	0.5168634118147485	NO	-
3664	ZINC02403908	5134	0.5168461868065429	NO	-
3665	ZINC01439274	3973	0.516832618124453	NO	-
3666	ZINC00813784	1562	0.5168306084120861	NO	-
3667	ZINC02656234	5707	0.5168246104599452	NO	-
3668	ZINC01120090	3158	0.5167851973413915	NO	-
3669	ZINC00716807	1195	0.5167795144185591	NO	-
3670	ZINC02638655	5613	0.5167588983397159	NO	-
3671	ZINC00854835	1867	0.5167316289814572	NO	-
3672	ZINC00716808	1196	0.516725017969835	NO	-
3673	ZINC00073645	66	0.5167070373174332	NO	-
3674	ZINC00861653	1934	0.5167018107361558	NO	-
3675	ZINC01041074	2729	0.5166986170448358	NO	-
3676	ZINC02916041	6673	0.5166913451846021	NO	-
3677	ZINC02916040	6672	0.5166896115632753	NO	-
3678	ZINC01425938	3924	0.5166459777259768	NO	-
3679	ZINC03983644	11366	0.5166450693913932	NO	-
3680	ZINC03855175	10194	0.5166301910847199	NO	-
3681	ZINC03499066	8603	0.5166050264698667	NO	-
3682	ZINC03061883	7139	0.5166005129654365	NO	-
3683	ZINC03409665	7980	0.5165811294695519	NO	-
3684	ZINC01989611	4563	0.516576490679873	NO	-
3685	ZINC00946292	2246	0.516574265267339	NO	-
3686	ZINC00178324	185	0.5165479079645767	NO	-
3687	ZINC03289008	7446	0.5165363775480136	NO	-
3688	ZINC00663835	1000	0.516527233788555	NO	-
3689	ZINC02239390	4810	0.5164815046328973	NO	-
3690	ZINC03967010	11062	0.516469550472221	NO	-
3691	ZINC01215212	3562	0.5164685362120677	NO	-
3692	ZINC02173371	4662	0.516450712163548	NO	-
3693	ZINC00354033	361	0.5164351227607713	NO	-
3694	ZINC01323858	3682	0.5164259715931592	NO	-
3695	ZINC01439275	3974	0.5164184493391492	NO	-
3696	ZINC00857154	1905	0.5164158252121629	NO	-
3697	ZINC00834222	1707	0.5163837921193911	NO	-
3698	ZINC01200411	3517	0.5163706040567008	NO	-
3699	ZINC01312131	3674	0.5163595309414138	NO	-
3700	ZINC00549457	600	0.5163358863710276	NO	-
3701	ZINC02949677	6904	0.5163248974546591	NO	-
3702	ZINC02351364	5011	0.5163057198297308	NO	-
3703	ZINC01312130	3673	0.5162884815635873	NO	-
3704	ZINC03608681	9285	0.5162846539996936	NO	-
3705	ZINC04121250	11638	0.516252549442405	NO	-
3706	ZINC03868448	10834	0.5162483685271846	NO	-
3707	ZINC01165765	3421	0.516244167497542	NO	-
3708	ZINC00222344	256	0.5162433410623588	NO	-
3709	ZINC00779372	1354	0.5162366573532902	NO	-
3710	ZINC01072368	2929	0.5162340640334019	NO	-
3711	ZINC00222342	255	0.516233148586847	NO	-
3712	ZINC01072366	2928	0.5162326999496468	NO	-
3713	ZINC02919071	6771	0.5162306583164911	NO	-
3714	ZINC03855985	10218	0.5162301706446333	NO	-
3715	ZINC00529513	571	0.5162287553378017	NO	-
3716	ZINC00790456	1405	0.5162237096181612	NO	-
3717	ZINC03022013	7078	0.5162233001676209	NO	-
3718	ZINC02919072	6772	0.5162093624466316	NO	-
3719	ZINC00854836	1868	0.5162085770504812	NO	-
3720	ZINC00857155	1906	0.5162071488482952	NO	-
3721	ZINC03851084	9665	0.5162028992904838	NO	-
3722	ZINC01194957	3496	0.5161777980153257	NO	-
3723	ZINC00622864	750	0.516174959262485	NO	-
3724	ZINC02234286	4794	0.5161590897218362	NO	-
3725	ZINC03274180	7391	0.5161578553828019	NO	-
3726	ZINC02949679	6905	0.5161426575892629	NO	-
3727	ZINC00223925	289	0.5161113339125838	NO	-
3728	ZINC00857207	1914	0.516096897368986	NO	-
3729	ZINC02394009	5106	0.51608754205492	NO	-
3730	ZINC00084232	76	0.5160596847977172	NO	-
3731	ZINC00938697	2185	0.5160433938886116	NO	-
3732	ZINC04001417	11464	0.5160190392612195	NO	-
3733	ZINC01977224	4518	0.5160087463762577	NO	-
3734	ZINC02926260	6817	0.5159880604584902	NO	-
3735	ZINC00848924	1816	0.5159760205190507	NO	-
3736	ZINC02926263	6818	0.5159623510160255	NO	-
3737	ZINC01124002	3185	0.5159512349177219	NO	-
3738	ZINC01291391	3659	0.5159195185426289	NO	-
3739	ZINC01291390	3658	0.515915083380463	NO	-
3740	ZINC04596820	12578	0.5158962601261653	NO	-
3741	ZINC02764621	6125	0.51589515133432	NO	-
3742	ZINC00857232	1920	0.5158900076182219	NO	-
3743	ZINC03851066	9662	0.515862709108835	NO	-
3744	ZINC02656737	5715	0.515839976428532	NO	-
3745	ZINC01989628	4571	0.5158266213242988	NO	-
3746	ZINC03358129	7714	0.5158262693361119	NO	-
3747	ZINC03358126	7713	0.5157998951466786	NO	-
3748	ZINC02858607	6408	0.5157895994658032	NO	-
3749	ZINC03608830	9286	0.5156996781035283	NO	-
3750	ZINC00675090	1051	0.5156983385795443	NO	-
3751	ZINC03890788	10963	0.5156778294264256	NO	-
3752	ZINC00857233	1921	0.5156513810185812	NO	-
3753	ZINC00857144	1901	0.5156426519633267	NO	-
3754	ZINC01072206	2912	0.5156412444520901	NO	-
3755	ZINC02794190	6230	0.5156387877288213	NO	-
3756	ZINC01194959	3497	0.5156359686004427	NO	-
3757	ZINC00881693	2013	0.5155963810090879	NO	-
3758	ZINC01072209	2913	0.5155792215759266	NO	-
3759	ZINC04623124	12592	0.5155633714814113	NO	-
3760	ZINC02973321	7000	0.5155477030881092	NO	-
3761	ZINC04484198	12422	0.5155422262660126	NO	-
3762	ZINC03868041	10801	0.515534442528569	NO	-
3763	ZINC01498240	4170	0.5155025351279143	NO	-
3764	ZINC01499928	4185	0.5154668987056036	NO	-
3765	ZINC00268443	315	0.5154194752424558	NO	-
3766	ZINC02414942	5159	0.5154154486945511	NO	-
3767	ZINC02634643	5591	0.5154140755143067	NO	-
3768	ZINC00890078	2042	0.5154117232787603	NO	-
3769	ZINC01976802	4503	0.515406676787341	NO	-
3770	ZINC00850312	1842	0.5154036264122629	NO	-
3771	ZINC02351362	5010	0.5154000855368467	NO	-
3772	ZINC03611378	9323	0.515339595944706	NO	-
3773	ZINC01084311	3007	0.5152926413621037	NO	-
3774	ZINC01332603	3705	0.5152816809402117	NO	-
3775	ZINC03022947	7084	0.5152767316146226	NO	-
3776	ZINC03022480	7083	0.5152731110365631	NO	-
3777	ZINC01122584	3167	0.5152629659858192	NO	-
3778	ZINC03475040	8383	0.5152608949694093	NO	-
3779	ZINC00933475	2157	0.5152525563835637	NO	-
3780	ZINC02713202	5873	0.5152374249945992	NO	-
3781	ZINC02809286	6327	0.5152114651632089	NO	-
3782	ZINC02723010	6019	0.5152021083086074	NO	-
3783	ZINC03369286	7790	0.51518682145864	NO	-
3784	ZINC01365453	3772	0.5151438198821467	NO	-
3785	ZINC03466263	8352	0.5151308671426401	NO	-
3786	ZINC04316234	12021	0.5151286231888723	NO	-
3787	ZINC03852671	9744	0.5151207560522197	NO	-
3788	ZINC03452617	8180	0.5151196783586356	NO	-
3789	ZINC01105936	3054	0.5151150430266619	NO	-
3790	ZINC03826461	9550	0.5150899485224392	NO	-
3791	ZINC03857093	10268	0.5150456711312632	NO	-
3792	ZINC01504136	4200	0.5150370925123906	NO	-
3793	ZINC01178159	3452	0.5150115381403133	NO	-
3794	ZINC00857145	1902	0.5150072724922312	NO	-
3795	ZINC03025011	7095	0.5149622518392798	NO	-
3796	ZINC03067128	7141	0.514926816940938	NO	-
3797	ZINC04610757	12583	0.514913661452425	NO	-
3798	ZINC02499921	5356	0.5149105778064605	NO	-
3799	ZINC02947602	6880	0.5149018155389995	NO	-
3800	ZINC00815188	1588	0.5148844202994393	NO	-
3801	ZINC03857094	10269	0.514852945744267	NO	-
3802	ZINC00670886	1036	0.5148454669957274	NO	-
3803	ZINC03676215	9491	0.5148410785785936	NO	-
3804	ZINC02868805	6450	0.5148408580134832	NO	-
3805	ZINC04465703	12332	0.5148226612091704	NO	-
3806	ZINC01977222	4516	0.5147791100111815	NO	-
3807	ZINC01105937	3055	0.514752240965113	NO	-
3808	ZINC03436935	8106	0.5147382892164818	NO	-
3809	ZINC01115584	3131	0.5147264159544073	NO	-
3810	ZINC03095780	7155	0.514717408654706	NO	-
3811	ZINC02962862	6957	0.5147054433322262	NO	-
3812	ZINC01464775	4078	0.5147046141099052	NO	-
3813	ZINC01977223	4517	0.5146935171033746	NO	-
3814	ZINC03237001	7300	0.5146387378250941	NO	-
3815	ZINC04001418	11465	0.5146378466383222	NO	-
3816	ZINC03462514	8313	0.5146324494360618	NO	-
3817	ZINC00780871	1373	0.5146259762844557	NO	-
3818	ZINC01439910	3977	0.5146133683415486	NO	-
3819	ZINC02194492	4681	0.5146085500555827	NO	-
3820	ZINC01422529	3912	0.5146071587574418	NO	-
3821	ZINC00991199	2445	0.514596971387407	NO	-
3822	ZINC03857589	10332	0.5145770372698474	NO	-
3823	ZINC03492922	8467	0.5145705287510224	NO	-
3824	ZINC02692802	5795	0.5145475716837402	NO	-
3825	ZINC04166317	11728	0.5145283204895075	NO	-
3826	ZINC03869104	10857	0.5145114944015494	NO	-
3827	ZINC03857590	10333	0.5145114460116536	NO	-
3828	ZINC00645828	922	0.5145078026980965	NO	-
3829	ZINC03858394	10446	0.514503186541134	NO	-
3830	ZINC01391241	3831	0.514494089820787	NO	-
3831	ZINC03357088	7703	0.5144770350327961	NO	-
3832	ZINC03858393	10445	0.5144316768856665	NO	-
3833	ZINC00897332	2072	0.5144173570461354	NO	-
3834	ZINC02915414	6656	0.5144142371092917	NO	-
3835	ZINC02915407	6653	0.5143875321105765	NO	-
3836	ZINC00938509	2181	0.5143587547129405	NO	-
3837	ZINC03801048	149	0.5143395924408023	YES	14
3838	ZINC00881693	2014	0.5143239815864155	NO	-
3839	ZINC02777550	6139	0.5143023287637197	NO	-
3840	ZINC03859829	10629	0.5142723529352112	NO	-
3841	ZINC03579790	9126	0.5142554620388236	NO	-
3842	ZINC03579788	9125	0.5142466281402593	NO	-
3843	ZINC03441648	8119	0.5142436877471795	NO	-
3844	ZINC00626971	788	0.5142287019110526	NO	-
3845	ZINC01498604	4172	0.5142235343938572	NO	-
3846	ZINC00696009	1128	0.5142172905849707	NO	-
3847	ZINC03854267	10065	0.514140346766538	NO	-
3848	ZINC02333938	4953	0.5141402338052636	NO	-
3849	ZINC01447875	4018	0.5141035055232718	NO	-
3850	ZINC00815724	1596	0.514088474226597	NO	-
3851	ZINC01107091	3061	0.5140722501078403	NO	-
3852	ZINC01353601	3717	0.5140693279334688	NO	-
3853	ZINC03976949	11298	0.5140662440871968	NO	-
3854	ZINC01057599	2832	0.5140442185802212	NO	-
3855	ZINC01142180	3296	0.5140195344053132	NO	-
3856	ZINC02973286	6997	0.5140072602534183	NO	-
3857	ZINC01078312	2979	0.5139826353932566	NO	-
3858	ZINC03814799	188	0.5139498279634288	YES	25
3859	ZINC00810616	1542	0.5139345696966209	NO	-
3860	ZINC00810615	1541	0.5139290507449067	NO	-
3861	ZINC01177455	3450	0.5139178316725254	NO	-
3862	ZINC01163428	3404	0.5139083655912771	NO	-
3863	ZINC03676213	9489	0.5139006139168046	NO	-
3864	ZINC03859830	10630	0.5138984550481379	NO	-
3865	ZINC03404155	7950	0.5138965842451085	NO	-
3866	ZINC01107090	3060	0.5138960387961324	NO	-
3867	ZINC01163429	3405	0.5138911557502409	NO	-
3868	ZINC03532850	8824	0.5138877759614716	NO	-
3869	ZINC03194216	7212	0.5138874482898362	NO	-
3870	ZINC03863348	10680	0.5138680405622261	NO	-
3871	ZINC01004399	2492	0.5138677522551033	NO	-
3872	ZINC01005381	2497	0.5138673379993665	NO	-
3873	ZINC02792233	6207	0.5138603257812056	NO	-
3874	ZINC03630762	9399	0.5138445006062737	NO	-
3875	ZINC03532851	8825	0.5138217544838292	NO	-
3876	ZINC03858760	10478	0.513815880941166	NO	-
3877	ZINC03854254	10057	0.5137848580509514	NO	-
3878	ZINC03863347	10679	0.5137794757095818	NO	-
3879	ZINC03858761	10479	0.5137723192560076	NO	-
3880	ZINC03370040	7800	0.5137091751870821	NO	-
3881	ZINC01125748	3205	0.5136820483074827	NO	-
3882	ZINC03370037	7799	0.5136557165099191	NO	-
3883	ZINC03854263	10063	0.5136392452301384	NO	-
3884	ZINC03474772	8376	0.5136288940074686	NO	-
3885	ZINC03474768	8375	0.5136224999652018	NO	-
3886	ZINC02793845	6224	0.513608113961601	NO	-
3887	ZINC03532826	8821	0.513602591033786	NO	-
3888	ZINC02663139	5752	0.5135850484960685	NO	-
3889	ZINC04193349	11780	0.5135733854552469	NO	-
3890	ZINC03406991	7972	0.5135667785949435	NO	-
3891	ZINC03385687	7869	0.5135419597911567	NO	-
3892	ZINC02938017	6850	0.5135353260939602	NO	-
3893	ZINC00629517	808	0.5135179950344423	NO	-
3894	ZINC00916920	2120	0.5135125444900703	NO	-
3895	ZINC01029117	2590	0.5135078247622713	NO	-
3896	ZINC00854174	1864	0.5135033736300568	NO	-
3897	ZINC00372149	378	0.5134698758158732	NO	-
3898	ZINC03444565	8131	0.5134671539415839	NO	-
3899	ZINC03268672	7379	0.5134200750063096	NO	-
3900	ZINC03483298	8425	0.5133956717063699	NO	-
3901	ZINC01029119	2591	0.5133949045288098	NO	-
3902	ZINC03427708	8068	0.5133822575963467	NO	-
3903	ZINC01084311	3008	0.5133684027174218	NO	-
3904	ZINC03511425	8692	0.5133613025520682	NO	-
3905	ZINC01519350	4276	0.5133554715228115	NO	-
3906	ZINC02784978	6155	0.5133484276395845	NO	-
3907	ZINC03459644	8235	0.5133475482204144	NO	-
3908	ZINC03891693	10980	0.5133317145661279	NO	-
3909	ZINC00943591	2230	0.513329325670727	NO	-
3910	ZINC03548314	8903	0.5133074532525865	NO	-
3911	ZINC02181819	4670	0.513293257288649	NO	-
3912	ZINC00815183	1587	0.5132855029284122	NO	-
3913	ZINC02447237	5238	0.5132703260600592	NO	-
3914	ZINC02634777	5593	0.5132699096121407	NO	-
3915	ZINC02781592	6144	0.5132679675027931	NO	-
3916	ZINC04299406	11980	0.5132676966550844	NO	-
3917	ZINC01196869	3507	0.5132670010815636	NO	-
3918	ZINC03424293	8051	0.5132604250828972	NO	-
3919	ZINC00530456	574	0.5132597047371872	NO	-
3920	ZINC01498579	4171	0.5132578325037752	NO	-
3921	ZINC01500125	4186	0.5132389816738482	NO	-
3922	ZINC00998363	2475	0.5132384096512576	NO	-
3923	ZINC02918246	6732	0.5132299963633981	NO	-
3924	ZINC04299487	11983	0.5132288930492838	NO	-
3925	ZINC00384819	390	0.5132250853523356	NO	-
3926	ZINC01024701	2563	0.5132078183197968	NO	-
3927	ZINC01976811	4505	0.5132043468351583	NO	-
3928	ZINC01359876	3737	0.5131993974052373	NO	-
3929	ZINC02652441	5688	0.5131892076858958	NO	-
3930	ZINC02918244	6731	0.5131856512210563	NO	-
3931	ZINC03459648	8236	0.5131822964341852	NO	-
3932	ZINC03768341	9497	0.5131820763033826	NO	-
3933	ZINC01359875	3736	0.513174665197124	NO	-
3934	ZINC01240351	3598	0.5131585055241171	NO	-
3935	ZINC04134719	11655	0.5131431821054058	NO	-
3936	ZINC03548436	8907	0.5131378563289869	NO	-
3937	ZINC03854255	10059	0.51313118706307	NO	-
3938	ZINC00824610	1635	0.5131266321843786	NO	-
3939	ZINC00808542	1524	0.5131197572323737	NO	-
3940	ZINC01046707	2759	0.5131181109992252	NO	-
3941	ZINC01120056	3157	0.5131086886008032	NO	-
3942	ZINC04154952	11684	0.5131076724412219	NO	-
3943	ZINC03858945	10505	0.5131058416320875	NO	-
3944	ZINC03368418	7767	0.5130907994606758	NO	-
3945	ZINC03857624	10341	0.5130809401400853	NO	-
3946	ZINC03854546	10107	0.5130644953761653	NO	-
3947	ZINC00640374	889	0.5130613006997787	NO	-
3948	ZINC01024702	2564	0.5130366092741886	NO	-
3949	ZINC00956195	2310	0.513031232240304	NO	-
3950	ZINC01825892	4388	0.5130197460390232	NO	-
3951	ZINC03854545	10106	0.5130109198547543	NO	-
3952	ZINC02915411	6655	0.5129961342129802	NO	-
3953	ZINC02781593	6145	0.5129689992650766	NO	-
3954	ZINC03857625	10342	0.5129530637087953	NO	-
3955	ZINC00593251	693	0.512942119972623	NO	-
3956	ZINC03851066	9663	0.5129412495969954	NO	-
3957	ZINC02915409	6654	0.5129391153677497	NO	-
3958	ZINC01499616	4178	0.5129099676568486	NO	-
3959	ZINC03403149	7949	0.5128895061438765	NO	-
3960	ZINC00818314	1606	0.5128801435921347	NO	-
3961	ZINC00222456	267	0.5128658926653941	NO	-
3962	ZINC03504193	8638	0.5128075097209991	NO	-
3963	ZINC01353602	3718	0.5127856158727204	NO	-
3964	ZINC03449979	8165	0.5127739298231058	NO	-
3965	ZINC04465486	12330	0.5127535169631596	NO	-
3966	ZINC02645954	5641	0.5126553390066675	NO	-
3967	ZINC00977588	2376	0.512644975355147	NO	-
3968	ZINC02645955	5642	0.5126440871055814	NO	-
3969	ZINC02465546	5281	0.5126341814860655	NO	-
3970	ZINC00814040	1565	0.5126336157836338	NO	-
3971	ZINC03858316	10422	0.512630604697058	NO	-
3972	ZINC00753722	1302	0.5126267459799261	NO	-
3973	ZINC00983692	2409	0.5126266963928515	NO	-
3974	ZINC03488926	8452	0.5126181480040666	NO	-
3975	ZINC02147944	4649	0.512616210724266	NO	-
3976	ZINC00832643	1699	0.5126156490266446	NO	-
3977	ZINC01856818	4397	0.5126037060132544	NO	-
3978	ZINC01408768	3890	0.5125982470287038	NO	-
3979	ZINC02220641	4761	0.5125945656759353	NO	-
3980	ZINC02220644	4762	0.5125937920239322	NO	-
3981	ZINC02747201	6082	0.5125902134865201	NO	-
3982	ZINC00857168	1909	0.5125794408627752	NO	-
3983	ZINC03487218	8440	0.5125781864117674	NO	-
3984	ZINC00938503	2179	0.5125760944449228	NO	-
3985	ZINC03205736	7224	0.5125749542278089	NO	-
3986	ZINC03532855	8826	0.5125741125011303	NO	-
3987	ZINC04467763	12355	0.5125585142078986	NO	-
3988	ZINC01405002	3885	0.5125500267253443	NO	-
3989	ZINC00854155	1863	0.512541287868574	NO	-
3990	ZINC02747202	6083	0.5125163239961398	NO	-
3991	ZINC04059211	11551	0.51250088664193	NO	-
3992	ZINC03550288	8920	0.5124922630841044	NO	-
3993	ZINC00813307	1559	0.5124861474005592	NO	-
3994	ZINC03554253	8942	0.5124857121885875	NO	-
3995	ZINC02715817	5918	0.5124780813161913	NO	-
3996	ZINC00670837	1034	0.5124768937919357	NO	-
3997	ZINC03403146	7948	0.5124306753933926	NO	-
3998	ZINC02082164	4619	0.5124245744053417	NO	-
3999	ZINC02437770	5221	0.5124026073695443	NO	-
4000	ZINC03820379	9541	0.5124005400719145	NO	-
4001	ZINC02922874	6807	0.5123898742261005	NO	-
4002	ZINC00825313	1638	0.5123796547083553	NO	-
4003	ZINC00825314	1639	0.5123701637479715	NO	-
4004	ZINC01977215	4513	0.5123686934097841	NO	-
4005	ZINC00793022	1419	0.5123509856223749	NO	-
4006	ZINC01240352	3599	0.5123389856613544	NO	-
4007	ZINC03424286	8050	0.5123141018315325	NO	-
4008	ZINC01070630	2894	0.5123116010727152	NO	-
4009	ZINC02209448	4724	0.5123102293466503	NO	-
4010	ZINC04150979	11682	0.5123045499237515	NO	-
4011	ZINC03565776	9050	0.5122888268585993	NO	-
4012	ZINC01977214	4512	0.5122657860608086	NO	-
4013	ZINC02794475	6231	0.5122561090408813	NO	-
4014	ZINC01633081	4320	0.5122489810745693	NO	-
4015	ZINC02815601	6335	0.5122479159623754	NO	-
4016	ZINC03335401	7604	0.512229728064999	NO	-
4017	ZINC03868111	10809	0.512203865553931	NO	-
4018	ZINC03868647	10846	0.5121845324119726	NO	-
4019	ZINC02804507	6300	0.5121619538562366	NO	-
4020	ZINC01336817	3707	0.5121503428213435	NO	-
4021	ZINC01438184	3971	0.5121360402886659	NO	-
4022	ZINC00602183	710	0.5121229239701894	NO	-
4023	ZINC01056357	2823	0.5120974304992494	NO	-
4024	ZINC01902050	4411	0.5120682496564243	NO	-
4025	ZINC03662600	9447	0.5120613838411912	NO	-
4026	ZINC01074153	2951	0.5120525769579721	NO	-
4027	ZINC03906271	11005	0.5120500502588997	NO	-
4028	ZINC03854323	10071	0.5120449816265173	NO	-
4029	ZINC01025036	2565	0.5120406085063254	NO	-
4030	ZINC00360420	370	0.5120338289822646	NO	-
4031	ZINC01487037	4141	0.512032815276045	NO	-
4032	ZINC01487037	4142	0.512032815276045	NO	-
4033	ZINC01771875	4355	0.5120094479728085	NO	-
4034	ZINC01771872	4354	0.5119903781695274	NO	-
4035	ZINC04156136	11687	0.5119827612464484	NO	-
4036	ZINC00827902	1675	0.5119747237635701	NO	-
4037	ZINC03858317	10423	0.5119522349546102	NO	-
4038	ZINC00554575	603	0.5119508317224435	NO	-
4039	ZINC02919090	6773	0.5119494481973788	NO	-
4040	ZINC00971067	2352	0.5119469368667219	NO	-
4041	ZINC02919092	6774	0.5119415220176541	NO	-
4042	ZINC00554574	602	0.5119383850915958	NO	-
4043	ZINC02906698	6537	0.511919660354771	NO	-
4044	ZINC00674437	1048	0.5118986738998719	NO	-
4045	ZINC00815146	1585	0.5118927593054722	NO	-
4046	ZINC01749821	4347	0.5118734213768766	NO	-
4047	ZINC02918145	6724	0.5118639976324214	NO	-
4048	ZINC02795322	6242	0.5118577198900984	NO	-
4049	ZINC02437632	5220	0.5118429335560178	NO	-
4050	ZINC03562574	9008	0.5118424325370821	NO	-
4051	ZINC02918147	6725	0.5117914740794742	NO	-
4052	ZINC03021245	7069	0.5117858663280921	NO	-
4053	ZINC01173729	3442	0.5117696964295477	NO	-
4054	ZINC03455943	8195	0.5117645161914182	NO	-
4055	ZINC03630739	9397	0.5117625982289413	NO	-
4056	ZINC02914353	6581	0.511759461536158	NO	-
4057	ZINC00527238	565	0.5117508197725353	NO	-
4058	ZINC02914358	6584	0.5117345202520887	NO	-
4059	ZINC01262660	3620	0.5117305803354246	NO	-
4060	ZINC02115477	4631	0.5117295161003883	NO	-
4061	ZINC00929820	2152	0.5117278396827053	NO	-
4062	ZINC02115480	4632	0.511710300357521	NO	-
4063	ZINC00670959	1037	0.5117033879291463	NO	-
4064	ZINC03740112	9496	0.5117031569871555	NO	-
4065	ZINC00814038	1564	0.5116896005365107	NO	-
4066	ZINC04596026	12577	0.5116769649871916	NO	-
4067	ZINC04501000	12519	0.5116713691037451	NO	-
4068	ZINC02236902	4800	0.511656273507217	NO	-
4069	ZINC03858323	10429	0.511628102086242	NO	-
4070	ZINC03858322	10428	0.5116261375584753	NO	-
4071	ZINC01111911	3102	0.5116173059163253	NO	-
4072	ZINC01111909	3101	0.5116152769501054	NO	-
4073	ZINC03868112	10810	0.511603522214778	NO	-
4074	ZINC00251183	305	0.5115989503049573	NO	-
4075	ZINC03345733	7651	0.5115867852270685	NO	-
4076	ZINC02236903	4801	0.5115795158945748	NO	-
4077	ZINC04497097	12507	0.5115695296761816	NO	-
4078	ZINC04504900	12532	0.5115617518749705	NO	-
4079	ZINC01002478	2486	0.5115449076803101	NO	-
4080	ZINC03345735	7653	0.51150746281738	NO	-
4081	ZINC02780387	6143	0.511495427376918	NO	-
4082	ZINC02465344	5276	0.5114863960773248	NO	-
4083	ZINC01397271	3854	0.5114641086878515	NO	-
4084	ZINC00528218	567	0.5114562023968471	NO	-
4085	ZINC02497590	5347	0.5114494896021538	NO	-
4086	ZINC02914596	6623	0.5114385391076383	NO	-
4087	ZINC01776041	4357	0.511394059477176	NO	-
4088	ZINC00619868	736	0.5113866256321614	NO	-
4089	ZINC02914594	6622	0.5113844858561402	NO	-
4090	ZINC00111659	128	0.5113794153459278	NO	-
4091	ZINC01776043	4358	0.5113778959263059	NO	-
4092	ZINC03868310	10821	0.5113679274883969	NO	-
4093	ZINC01040281	2714	0.511352513521009	NO	-
4094	ZINC01364467	3758	0.5113384841673232	NO	-
4095	ZINC03520183	8743	0.5113313996213861	NO	-
4096	ZINC02620160	5479	0.5113166984685388	NO	-
4097	ZINC01156177	3355	0.5113165676451767	NO	-
4098	ZINC03868648	10847	0.5112984955398249	NO	-
4099	ZINC02633615	5587	0.5112962415283252	NO	-
4100	ZINC01048622	2774	0.5112915477837365	NO	-
4101	ZINC00073967	67	0.5112901068789251	NO	-
4102	ZINC01055257	2814	0.5112871162191078	NO	-
4103	ZINC03397165	7928	0.5112828196796241	NO	-
4104	ZINC03676071	9473	0.5112669569485047	NO	-
4105	ZINC01364471	3759	0.5111874788108118	NO	-
4106	ZINC03671964	9455	0.5111534670639248	NO	-
4107	ZINC04278679	11931	0.5111324819551638	NO	-
4108	ZINC00416312	431	0.5111224256173439	NO	-
4109	ZINC00814934	1579	0.5110909586467073	NO	-
4110	ZINC02523997	5409	0.5110774104123428	NO	-
4111	ZINC02330071	4945	0.5110590876056603	NO	-
4112	ZINC03400221	7935	0.5110568682691841	NO	-
4113	ZINC00857146	1903	0.5110121899485704	NO	-
4114	ZINC01496891	4168	0.511005818318899	NO	-
4115	ZINC03817675	9521	0.5109891347021919	NO	-
4116	ZINC02239323	4807	0.5109843768368127	NO	-
4117	ZINC00471034	528	0.5109791494624047	NO	-
4118	ZINC02645470	5636	0.5109754569770429	NO	-
4119	ZINC00135986	153	0.5109690226945184	NO	-
4120	ZINC02645471	5637	0.5109620152770923	NO	-
4121	ZINC03559083	8982	0.5109470366906642	NO	-
4122	ZINC03852671	9745	0.5109456420470396	NO	-
4123	ZINC02730751	6042	0.5109265503766102	NO	-
4124	ZINC00857204	1912	0.5109002507745349	NO	-
4125	ZINC01038134	2693	0.5108971461443688	NO	-
4126	ZINC00857205	1913	0.5108899128095449	NO	-
4127	ZINC02762576	6114	0.5108679744349701	NO	-
4128	ZINC00052067	44	0.5108560534594951	NO	-
4129	ZINC02658542	5727	0.5108441532742592	NO	-
4130	ZINC02612849	5457	0.5108343076573866	NO	-
4131	ZINC02915142	6637	0.5108326184026443	NO	-
4132	ZINC02869371	6457	0.510829350903209	NO	-
4133	ZINC02915144	6638	0.5108263145727211	NO	-
4134	ZINC01463529	4077	0.5108201561807214	NO	-
4135	ZINC04225012	11809	0.5108165791962481	NO	-
4136	ZINC02239325	4808	0.5108147773575822	NO	-
4137	ZINC02612848	5456	0.5107891752795922	NO	-
4138	ZINC01984528	4552	0.5107262475655651	NO	-
4139	ZINC02456553	5256	0.5107254314369961	NO	-
4140	ZINC01021585	2551	0.5107177920981638	NO	-
4141	ZINC03556954	8966	0.5106993520883771	NO	-
4142	ZINC04404868	12183	0.5106987772430913	NO	-
4143	ZINC03444313	8126	0.5106969138078578	NO	-
4144	ZINC04056497	11548	0.5106814328475342	NO	-
4145	ZINC01126450	3212	0.5106668556553438	NO	-
4146	ZINC00905756	2095	0.5105573310662936	NO	-
4147	ZINC01041074	2730	0.5105536783125334	NO	-
4148	ZINC01065389	2870	0.5105471718584366	NO	-
4149	ZINC01938132	4465	0.5105365491692259	NO	-
4150	ZINC02918045	6719	0.5105262561395357	NO	-
4151	ZINC00629535	810	0.5105187639099092	NO	-
4152	ZINC01042161	2733	0.5105182892276747	NO	-
4153	ZINC03858048	10394	0.5104858943616779	NO	-
4154	ZINC03462782	8320	0.5104705879700763	NO	-
4155	ZINC03386980	7887	0.5104557080412984	NO	-
4156	ZINC01042162	2734	0.5104434587354671	NO	-
4157	ZINC03611379	9324	0.5104135070304693	NO	-
4158	ZINC02773253	6135	0.5104074220345144	NO	-
4159	ZINC04325165	12046	0.5103978773278287	NO	-
4160	ZINC00222490	275	0.5103829177230107	NO	-
4161	ZINC02409113	5149	0.5103698232179971	NO	-
4162	ZINC04364105	12120	0.5103663357724614	NO	-
4163	ZINC00222489	274	0.5103604993232885	NO	-
4164	ZINC01442407	4008	0.5103561407905409	NO	-
4165	ZINC00849415	1834	0.5103317539933191	NO	-
4166	ZINC03565807	9054	0.5103005037479613	NO	-
4167	ZINC01977221	4515	0.5102793085178766	NO	-
4168	ZINC01868235	4401	0.510277107106893	NO	-
4169	ZINC01976789	4498	0.5102310645235579	NO	-
4170	ZINC00857231	1919	0.5102060081629458	NO	-
4171	ZINC02769322	6132	0.5102002500992062	NO	-
4172	ZINC01076305	2966	0.510200043416541	NO	-
4173	ZINC00855900	1879	0.5101997519992861	NO	-
4174	ZINC00222391	262	0.5101929240957573	NO	-
4175	ZINC01037826	2686	0.5101720216220745	NO	-
4176	ZINC03968980	11082	0.5101713344322029	NO	-
4177	ZINC00222393	263	0.5101681413246031	NO	-
4178	ZINC01040555	2725	0.5101639914140752	NO	-
4179	ZINC04087629	11582	0.5101584511653587	NO	-
4180	ZINC00613181	726	0.5101544964822917	NO	-
4181	ZINC00455778	515	0.5101383735289525	NO	-
4182	ZINC02915359	6643	0.510127913727984	NO	-
4183	ZINC02794007	6227	0.5101270376462601	NO	-
4184	ZINC02915362	6646	0.5101200774656438	NO	-
4185	ZINC02587435	5436	0.5100868991177755	NO	-
4186	ZINC02915361	6645	0.5100751169519991	NO	-
4187	ZINC01211348	3544	0.5100748735640864	NO	-
4188	ZINC02915360	6644	0.5100647278556382	NO	-
4189	ZINC03659643	9438	0.5100446787975413	NO	-
4190	ZINC03475031	8380	0.5100411738861701	NO	-
4191	ZINC02587434	5435	0.5100335395047966	NO	-
4192	ZINC02914633	6627	0.5100179462879897	NO	-
4193	ZINC02914632	6626	0.5099999699305203	NO	-
4194	ZINC00355492	364	0.5099792083870421	NO	-
4195	ZINC03445069	8134	0.5099695947707117	NO	-
4196	ZINC03411806	7995	0.5099582646247897	NO	-
4197	ZINC03820379	9542	0.5099342522093991	NO	-
4198	ZINC04014547	11491	0.5099199382665593	NO	-
4199	ZINC00682705	1097	0.5099182584931259	NO	-
4200	ZINC02656249	5710	0.5099108115547875	NO	-
4201	ZINC03249461	7331	0.5098982878376586	NO	-
4202	ZINC01546537	148	0.5098977955021813	YES	14
4203	ZINC04014545	11489	0.5098898421317092	NO	-
4204	ZINC03439953	8115	0.5098785722154193	NO	-
4205	ZINC02465644	5282	0.5098725114097742	NO	-
4206	ZINC00911973	2103	0.5098671694344986	NO	-
4207	ZINC01440014	3978	0.5098645669436531	NO	-
4208	ZINC00341054	352	0.5098635814760272	NO	-
4209	ZINC03508557	8679	0.5098129992713941	NO	-
4210	ZINC02914356	6583	0.5097992914673419	NO	-
4211	ZINC03570046	9071	0.5097991235999015	NO	-
4212	ZINC02914354	6582	0.5097809190216083	NO	-
4213	ZINC03444083	8125	0.5097795540388609	NO	-
4214	ZINC00672626	1046	0.5097685531951328	NO	-
4215	ZINC02214925	4736	0.5097612820890741	NO	-
4216	ZINC03563698	9034	0.5097607717798504	NO	-
4217	ZINC03563695	9033	0.5097544050548402	NO	-
4218	ZINC01077424	2973	0.5097376089458954	NO	-
4219	ZINC02658838	5728	0.5097255624643507	NO	-
4220	ZINC01088025	3015	0.5097203618963396	NO	-
4221	ZINC02718015	5967	0.5097161193803587	NO	-
4222	ZINC02718015	5969	0.5097161193803587	NO	-
4223	ZINC04513633	12553	0.5097144944947416	NO	-
4224	ZINC03023355	7086	0.5097096313446692	NO	-
4225	ZINC03506888	8661	0.5096852765086576	NO	-
4226	ZINC02787910	6168	0.5096630882496985	NO	-
4227	ZINC01359544	3732	0.5096494715662374	NO	-
4228	ZINC03549215	8913	0.5096403341095506	NO	-
4229	ZINC01359541	3731	0.5096380502678391	NO	-
4230	ZINC03400278	7938	0.5096274560433457	NO	-
4231	ZINC00200581	212	0.5096229800794855	NO	-
4232	ZINC03400304	7939	0.5096052516857715	NO	-
4233	ZINC03561039	8995	0.5096049217786803	NO	-
4234	ZINC03665069	9452	0.5095932849607365	NO	-
4235	ZINC03858461	10451	0.5095911277348073	NO	-
4236	ZINC04470340	12387	0.5095911277348073	NO	-
4237	ZINC03561038	8994	0.5095888848104706	NO	-
4238	ZINC00827305	1667	0.5095455911076393	NO	-
4239	ZINC01056233	2821	0.5095410581088002	NO	-
4240	ZINC01211345	3543	0.5095369019626861	NO	-
4241	ZINC00857152	1904	0.5095209639826971	NO	-
4242	ZINC00827304	1666	0.5095168809081985	NO	-
4243	ZINC02465667	5283	0.5095165178742134	NO	-
4244	ZINC01055526	2816	0.5095034591460448	NO	-
4245	ZINC01939886	4473	0.5094938966471765	NO	-
4246	ZINC03938231	11035	0.5094705562009367	NO	-
4247	ZINC03444080	8124	0.5094572011275513	NO	-
4248	ZINC01928579	4429	0.5094343164014847	NO	-
4249	ZINC03021344	7070	0.5094232312998122	NO	-
4250	ZINC00848448	1813	0.5094207473236055	NO	-
4251	ZINC01146932	3312	0.5094120492059975	NO	-
4252	ZINC02621800	5494	0.5093952109275364	NO	-
4253	ZINC02621799	5493	0.5093875919783977	NO	-
4254	ZINC00857230	1918	0.5093875677263737	NO	-
4255	ZINC02347937	4995	0.5093788404772763	NO	-
4256	ZINC02918071	6720	0.5093746084942614	NO	-
4257	ZINC02918073	6721	0.5093642602903872	NO	-
4258	ZINC00668148	1015	0.5093360423236928	NO	-
4259	ZINC02794830	6240	0.5093293859268802	NO	-
4260	ZINC01332493	3704	0.5093217114948052	NO	-
4261	ZINC02500107	5366	0.5093097289032859	NO	-
4262	ZINC01074517	2955	0.5093064353694878	NO	-
4263	ZINC02500109	5367	0.5093046079568877	NO	-
4264	ZINC03854267	10066	0.5092968754536243	NO	-
4265	ZINC04137703	11666	0.5092603868060537	NO	-
4266	ZINC03475034	8381	0.5092362086998594	NO	-
4267	ZINC01072413	2939	0.5092327371081746	NO	-
4268	ZINC01072411	2938	0.509226574504925	NO	-
4269	ZINC03409663	7979	0.5091930781608375	NO	-
4270	ZINC03974308	11275	0.5091819921224594	NO	-
4271	ZINC04469967	12380	0.5091819921224594	NO	-
4272	ZINC02465497	5280	0.5091771794078404	NO	-
4273	ZINC01206090	3528	0.5091726187958006	NO	-
4274	ZINC02783818	6149	0.5091700236352006	NO	-
4275	ZINC03512067	8697	0.509160826046808	NO	-
4276	ZINC02636320	5601	0.5091520588179951	NO	-
4277	ZINC01047525	2764	0.5091474219141451	NO	-
4278	ZINC03512066	8696	0.5091473298509578	NO	-
4279	ZINC03249515	7332	0.5091440820956581	NO	-
4280	ZINC03959901	11054	0.5090803775638412	NO	-
4281	ZINC03023815	7091	0.5090675080891769	NO	-
4282	ZINC00633398	832	0.5090670292869944	NO	-
4283	ZINC00753722	1303	0.5090652360132257	NO	-
4284	ZINC02500111	5368	0.5090621585932155	NO	-
4285	ZINC02077000	4598	0.5090481466134235	NO	-
4286	ZINC02500105	5365	0.5090453607250572	NO	-
4287	ZINC03613170	9347	0.5090183079993543	NO	-
4288	ZINC03264643	7371	0.5090051889499927	NO	-
4289	ZINC03508559	8680	0.5089869049537972	NO	-
4290	ZINC00633395	831	0.508983659232707	NO	-
4291	ZINC00800600	1468	0.5089792174966078	NO	-
4292	ZINC00728417	1252	0.5089640651140772	NO	-
4293	ZINC03415321	8001	0.5089631982392583	NO	-
4294	ZINC03565664	9048	0.5089534980827678	NO	-
4295	ZINC00800599	1467	0.508945307897031	NO	-
4296	ZINC00896171	2055	0.5089367504337649	NO	-
4297	ZINC04157588	11709	0.508922706818047	NO	-
4298	ZINC04331568	12064	0.5089112817852669	NO	-
4299	ZINC02342707	4978	0.5089028774427489	NO	-
4300	ZINC04357867	12109	0.5089016797712945	NO	-
4301	ZINC04511776	12546	0.508900830323073	NO	-
4302	ZINC00639833	886	0.5088973264775344	NO	-
4303	ZINC03357174	7704	0.5088809834063224	NO	-
4304	ZINC01384896	3799	0.5088662078138587	NO	-
4305	ZINC03357177	7705	0.5088590319510587	NO	-
4306	ZINC01033919	2638	0.5088264480442195	NO	-
4307	ZINC03369475	7791	0.5088135512555342	NO	-
4308	ZINC00625831	775	0.5087988128720434	NO	-
4309	ZINC01976791	4499	0.5087696159876386	NO	-
4310	ZINC03853499	9899	0.5087683191219676	NO	-
4311	ZINC01058011	2837	0.5087621349464434	NO	-
4312	ZINC03565642	9044	0.5087591185418248	NO	-
4313	ZINC03024413	7094	0.5087579757998055	NO	-
4314	ZINC03854263	10064	0.508745727657757	NO	-
4315	ZINC02381150	5089	0.508741025833757	NO	-
4316	ZINC02456181	5255	0.508732611288483	NO	-
4317	ZINC02262485	4837	0.5087151001334594	NO	-
4318	ZINC00879331	2001	0.508652406784802	NO	-
4319	ZINC03858396	10448	0.5086110832434617	NO	-
4320	ZINC03587270	9148	0.5085747880471784	NO	-
4321	ZINC04389371	12164	0.5085665543704904	NO	-
4322	ZINC01364456	3754	0.5085422009887478	NO	-
4323	ZINC01364459	3755	0.5085380257388543	NO	-
4324	ZINC03858395	10447	0.5085137377909881	NO	-
4325	ZINC03372546	7822	0.5084855569993942	NO	-
4326	ZINC01284924	3648	0.5084768227938676	NO	-
4327	ZINC03551645	8927	0.5084591038496417	NO	-
4328	ZINC02257351	4830	0.5084543397469987	NO	-
4329	ZINC01162377	3392	0.508435512359682	NO	-
4330	ZINC01361945	3744	0.5084340451369805	NO	-
4331	ZINC01056156	2819	0.5084066372616652	NO	-
4332	ZINC01071075	2896	0.5083962705538996	NO	-
4333	ZINC00712897	1175	0.5083848397931201	NO	-
4334	ZINC01212146	3552	0.5083571739280481	NO	-
4335	ZINC01212149	3553	0.5083528853449938	NO	-
4336	ZINC03424707	8054	0.5083526381100709	NO	-
4337	ZINC02798586	6261	0.5083515123048242	NO	-
4338	ZINC04357856	12107	0.5083412670014319	NO	-
4339	ZINC03855175	10195	0.5083411758435132	NO	-
4340	ZINC02811311	6329	0.5083072728000934	NO	-
4341	ZINC00879335	2002	0.5082965437874499	NO	-
4342	ZINC02172757	4661	0.5082569000418246	NO	-
4343	ZINC00993634	2457	0.5082373234589702	NO	-
4344	ZINC02638345	5612	0.5082157009286082	NO	-
4345	ZINC03031222	7111	0.508186154935004	NO	-
4346	ZINC02796315	6251	0.5081819528551991	NO	-
4347	ZINC02079924	4616	0.5081811050329584	NO	-
4348	ZINC03602470	9239	0.508167407266128	NO	-
4349	ZINC02430393	5199	0.5081633171826625	NO	-
4350	ZINC03495333	8493	0.5081623693276847	NO	-
4351	ZINC03322069	7544	0.5081497522200166	NO	-
4352	ZINC00609405	721	0.508149399951976	NO	-
4353	ZINC03612988	9344	0.5081281035068995	NO	-
4354	ZINC02573594	5430	0.5081071938103069	NO	-
4355	ZINC00778517	1332	0.5080926308798464	NO	-
4356	ZINC00804094	1487	0.5080680810580869	NO	-
4357	ZINC01777541	4359	0.5080609625669358	NO	-
4358	ZINC01777543	4360	0.5080569074668883	NO	-
4359	ZINC02339072	4966	0.5080300361505472	NO	-
4360	ZINC00677747	1068	0.5080257293568184	NO	-
4361	ZINC02744649	6076	0.5080238816081906	NO	-
4362	ZINC02339073	4967	0.5079991111077568	NO	-
4363	ZINC03819394	9530	0.5079740985535773	NO	-
4364	ZINC01657439	4335	0.5079719100700467	NO	-
4365	ZINC04300324	11984	0.5079694016936154	NO	-
4366	ZINC02688960	5783	0.5079574630267427	NO	-
4367	ZINC00309437	336	0.5079478845525622	NO	-
4368	ZINC02918813	6753	0.5079441980117652	NO	-
4369	ZINC02465349	5277	0.507939165694182	NO	-
4370	ZINC01923166	4418	0.5079323389129473	NO	-
4371	ZINC00148404	166	0.5079164883222916	NO	-
4372	ZINC04070726	11568	0.5079108209335798	NO	-
4373	ZINC00704990	1151	0.507905410337081	NO	-
4374	ZINC04349943	12093	0.5078751554354539	NO	-
4375	ZINC00622067	744	0.5078608431821725	NO	-
4376	ZINC03856465	10253	0.5078335054325919	NO	-
4377	ZINC00955273	2305	0.507831386131284	NO	-
4378	ZINC00099307	107	0.5078194962381529	NO	-
4379	ZINC02649569	5675	0.5077799029536321	NO	-
4380	ZINC01440014	3979	0.5077088327284319	NO	-
4381	ZINC01015890	2523	0.5077076844198365	NO	-
4382	ZINC02649568	5674	0.5077033483955969	NO	-
4383	ZINC03853671	9947	0.5076945851667967	NO	-
4384	ZINC03853670	9946	0.507682900903364	NO	-
4385	ZINC04627976	12595	0.5076823702466818	NO	-
4386	ZINC02795296	6241	0.5076822974198385	NO	-
4387	ZINC03857996	10389	0.5076537979624755	NO	-
4388	ZINC03208686	7228	0.507638554362689	NO	-
4389	ZINC01065190	2869	0.5075958799545087	NO	-
4390	ZINC04225012	11808	0.5075894974226675	NO	-
4391	ZINC03859664	10603	0.5075755075312732	NO	-
4392	ZINC01037568	2680	0.5075728414703039	NO	-
4393	ZINC00660909	989	0.5075508091386731	NO	-
4394	ZINC02348924	5000	0.507545133694507	NO	-
4395	ZINC02915797	6662	0.5075237260902451	NO	-
4396	ZINC00678417	1073	0.5074713087002216	NO	-
4397	ZINC01244870	3603	0.5074659840748801	NO	-
4398	ZINC00857164	1908	0.5074471495803421	NO	-
4399	ZINC03545828	8892	0.5074435048181329	NO	-
4400	ZINC02915800	6663	0.5074365870623876	NO	-
4401	ZINC00027160	16	0.507421304806774	NO	-
4402	ZINC01151941	3340	0.507413692151335	NO	-
4403	ZINC02430391	5198	0.5073678111437081	NO	-
4404	ZINC04464594	12309	0.5073543826966441	NO	-
4405	ZINC00416313	432	0.5073491017931353	NO	-
4406	ZINC04184290	11766	0.5073382814087939	NO	-
4407	ZINC04157588	11708	0.5073310880024108	NO	-
4408	ZINC03857818	10367	0.5073158963260183	NO	-
4409	ZINC02356007	5030	0.5073025655039688	NO	-
4410	ZINC00862506	1939	0.5072983916349385	NO	-
4411	ZINC01219707	3568	0.5072928780718221	NO	-
4412	ZINC02390962	5103	0.5072831963746386	NO	-
4413	ZINC04003948	11474	0.5072817216060237	NO	-
4414	ZINC04256589	11882	0.5072716941620362	NO	-
4415	ZINC01988127	4557	0.5072627211158253	NO	-
4416	ZINC00826020	1647	0.5072436702621387	NO	-
4417	ZINC04061277	11558	0.5072245449840069	NO	-
4418	ZINC01211244	3542	0.5072189901253614	NO	-
4419	ZINC00812708	1555	0.5072120849864789	NO	-
4420	ZINC03819393	9529	0.5072057703635309	NO	-
4421	ZINC03858325	10431	0.5071885569613527	NO	-
4422	ZINC00826018	1645	0.5071882232315176	NO	-
4423	ZINC03868044	10803	0.5071579557615911	NO	-
4424	ZINC03857819	10368	0.5071550914903519	NO	-
4425	ZINC04136643	11661	0.5071486954949457	NO	-
4426	ZINC00679775	1086	0.5071471196997261	NO	-
4427	ZINC03475065	8385	0.5071450917539521	NO	-
4428	ZINC03858324	10430	0.5070900826559084	NO	-
4429	ZINC03853650	9937	0.507065574110997	NO	-
4430	ZINC04292039	11970	0.5070645365906397	NO	-
4431	ZINC03853649	9936	0.5070511100422628	NO	-
4432	ZINC02306206	4893	0.5070508304013246	NO	-
4433	ZINC04308386	11992	0.5070438985847903	NO	-
4434	ZINC00897557	2074	0.5069900317500297	NO	-
4435	ZINC02858620	6409	0.506922246286703	NO	-
4436	ZINC03859665	10604	0.5069212340658964	NO	-
4437	ZINC03043379	7127	0.5069010291757171	NO	-
4438	ZINC04496496	12499	0.506890780343857	NO	-
4439	ZINC02426971	5192	0.5068873044970867	NO	-
4440	ZINC00054136	48	0.5068691122044444	NO	-
4441	ZINC00820306	1624	0.5068318275014265	NO	-
4442	ZINC00834770	1713	0.5068280926688343	NO	-
4443	ZINC02635724	5596	0.506820315394393	NO	-
4444	ZINC03235061	7293	0.50680788963897	NO	-
4445	ZINC03023471	7087	0.5068074020236779	NO	-
4446	ZINC00830193	1687	0.506791275785534	NO	-
4447	ZINC03858495	10462	0.5067912674056839	NO	-
4448	ZINC02799057	6264	0.5067680316668662	NO	-
4449	ZINC03949183	11041	0.506766909446137	NO	-
4450	ZINC03610871	9311	0.5067542580686317	NO	-
4451	ZINC00682813	1099	0.5067495412556097	NO	-
4452	ZINC03622971	9385	0.5067159271409551	NO	-
4453	ZINC03853791	9981	0.5067123237172192	NO	-
4454	ZINC01018845	2529	0.5067044753199621	NO	-
4455	ZINC00887976	2034	0.506691825059074	NO	-
4456	ZINC02918857	6756	0.50668980516845	NO	-
4457	ZINC03610869	9310	0.5066878977956706	NO	-
4458	ZINC00753665	1300	0.5066764029883629	NO	-
4459	ZINC03868041	10802	0.5066733379183772	NO	-
4460	ZINC01148268	3326	0.5066636837699863	NO	-
4461	ZINC03353606	7692	0.5066511996918901	NO	-
4462	ZINC03368114	7764	0.5066504081424369	NO	-
4463	ZINC03983643	11365	0.5066478712358494	NO	-
4464	ZINC03452436	8178	0.5066411893699921	NO	-
4465	ZINC01040281	2715	0.5066199681319843	NO	-
4466	ZINC03853532	9909	0.5066038582881898	NO	-
4467	ZINC04343646	12076	0.5066034434196914	NO	-
4468	ZINC03023512	7089	0.5065619982632493	NO	-
4469	ZINC01211241	3541	0.5065532715852455	NO	-
4470	ZINC02401924	5129	0.5065526290285175	NO	-
4471	ZINC03424828	8058	0.5065341551210777	NO	-
4472	ZINC02210572	4727	0.50653015119185	NO	-
4473	ZINC02401923	5128	0.5065168183838062	NO	-
4474	ZINC02796469	6254	0.5065138259084253	NO	-
4475	ZINC03563700	9035	0.5064829337142165	NO	-
4476	ZINC01976857	4508	0.5064813780562685	NO	-
4477	ZINC03563701	9036	0.5064678979284918	NO	-
4478	ZINC01989623	4569	0.5064593939615263	NO	-
4479	ZINC03622968	9384	0.5064506284749009	NO	-
4480	ZINC04107347	11616	0.5064468854642027	NO	-
4481	ZINC03180717	7193	0.5064465336022842	NO	-
4482	ZINC03858583	10465	0.5064448784820755	NO	-
4483	ZINC03858501	10463	0.5064433641753235	NO	-
4484	ZINC04496549	12501	0.5064425121071866	NO	-
4485	ZINC03445935	8142	0.506435007651085	NO	-
4486	ZINC03858584	10466	0.5064207834723388	NO	-
4487	ZINC03853790	9980	0.5063869447517837	NO	-
4488	ZINC00376483	383	0.5063809640337108	NO	-
4489	ZINC03023717	7090	0.5063727450282158	NO	-
4490	ZINC00849413	1832	0.5063665067517409	NO	-
4491	ZINC03970045	11149	0.50636530838765	NO	-
4492	ZINC00826017	1644	0.5063488349546242	NO	-
4493	ZINC02792310	6208	0.5063478072148844	NO	-
4494	ZINC02708871	5852	0.5063323404953927	NO	-
4495	ZINC03866346	10691	0.5063128727893664	NO	-
4496	ZINC03608831	9287	0.5062978119533803	NO	-
4497	ZINC01210026	3535	0.506293929363253	NO	-
4498	ZINC04496398	12496	0.5062897520081293	NO	-
4499	ZINC03021360	7072	0.50625302439909	NO	-
4500	ZINC02378298	5086	0.506240436536973	NO	-
4501	ZINC00594041	700	0.5062400358332352	NO	-
4502	ZINC02858469	6407	0.5062268611918749	NO	-
4503	ZINC00830006	1685	0.5062128909991488	NO	-
4504	ZINC00826019	1646	0.5062070875742054	NO	-
4505	ZINC04070152	11564	0.5061994967865604	NO	-
4506	ZINC03521634	8746	0.5061952417682932	NO	-
4507	ZINC00044728	30	0.5061876964165554	NO	-
4508	ZINC00628978	805	0.5061826264311581	NO	-
4509	ZINC02252156	4826	0.5061608640706308	NO	-
4510	ZINC01210625	3540	0.5061552463667616	NO	-
4511	ZINC02882798	6507	0.5061486486146425	NO	-
4512	ZINC01210623	3538	0.5061378343306434	NO	-
4513	ZINC01389448	3821	0.506136199184837	NO	-
4514	ZINC01072096	2906	0.5060919735273541	NO	-
4515	ZINC01938090	4455	0.5060843201717352	NO	-
4516	ZINC01391240	3830	0.5060704361162562	NO	-
4517	ZINC03868560	10839	0.5060365482387253	NO	-
4518	ZINC03863072	10677	0.5060328299746315	NO	-
4519	ZINC01976786	4495	0.5060313057370442	NO	-
4520	ZINC01072094	2905	0.5060237701847918	NO	-
4521	ZINC04136643	11662	0.5059861992489136	NO	-
4522	ZINC03997623	11429	0.5059727143089787	NO	-
4523	ZINC03434944	8095	0.5059720101727814	NO	-
4524	ZINC03434947	8096	0.5059576119158455	NO	-
4525	ZINC00638093	854	0.5059533735622848	NO	-
4526	ZINC03488934	8453	0.5059499558243548	NO	-
4527	ZINC04308570	11996	0.5059309051156873	NO	-
4528	ZINC00638094	855	0.505929327237359	NO	-
4529	ZINC03417747	8014	0.5059245750997189	NO	-
4530	ZINC03371126	7815	0.505902573861849	NO	-
4531	ZINC04286738	11954	0.5058623410993448	NO	-
4532	ZINC03424717	8055	0.5058531275355335	NO	-
4533	ZINC02717973	5957	0.5058478728898007	NO	-
4534	ZINC03858899	10499	0.5058407825931583	NO	-
4535	ZINC00993633	2456	0.5058285617087144	NO	-
4536	ZINC01289461	3651	0.505800549297348	NO	-
4537	ZINC02214925	4737	0.5057999833145523	NO	-
4538	ZINC02328165	4937	0.5057923277805919	NO	-
4539	ZINC00778627	1333	0.5057639004251455	NO	-
4540	ZINC03873659	10866	0.5057605616503593	NO	-
4541	ZINC00829651	1684	0.5057581155187841	NO	-
4542	ZINC03447722	8148	0.5057568730815324	NO	-
4543	ZINC01364475	3761	0.505750785766091	NO	-
4544	ZINC01364473	3760	0.5057384194990121	NO	-
4545	ZINC04162555	11725	0.5057373547896251	NO	-
4546	ZINC00845813	1776	0.5057336548619498	NO	-
4547	ZINC00826008	1641	0.5057158939844509	NO	-
4548	ZINC03873658	10865	0.5057084946113038	NO	-
4549	ZINC03970000	11140	0.5057041869870892	NO	-
4550	ZINC00662329	992	0.5057011219335894	NO	-
4551	ZINC00226142	297	0.505692072800194	NO	-
4552	ZINC03388605	7900	0.5056893062211718	NO	-
4553	ZINC02914448	6591	0.5056887172592945	NO	-
4554	ZINC04407951	12201	0.5056881759941427	NO	-
4555	ZINC00662326	991	0.5056866486398905	NO	-
4556	ZINC02155098	4655	0.505682261188833	NO	-
4557	ZINC03459886	8246	0.5056691544675129	NO	-
4558	ZINC03853703	9962	0.5056690348019556	NO	-
4559	ZINC03819401	9531	0.505654546634946	NO	-
4560	ZINC01212012	3550	0.5056463390521363	NO	-
4561	ZINC02651169	5679	0.5056427988547951	NO	-
4562	ZINC00851726	1851	0.5056380940696564	NO	-
4563	ZINC02799296	6266	0.5056336709409168	NO	-
4564	ZINC00716809	1197	0.5056189100602533	NO	-
4565	ZINC02319691	4915	0.5056007502307995	NO	-
4566	ZINC01072284	2925	0.5055908079289623	NO	-
4567	ZINC03602546	9242	0.505589440464581	NO	-
4568	ZINC02319692	4916	0.505581137380063	NO	-
4569	ZINC02872873	6471	0.5055749096894889	NO	-
4570	ZINC03444439	8128	0.5055696318950025	NO	-
4571	ZINC00810347	1537	0.5055654334829546	NO	-
4572	ZINC01072281	2924	0.5055626788672266	NO	-
4573	ZINC02662928	5751	0.50555532976794	NO	-
4574	ZINC04107409	11618	0.5055356559129164	NO	-
4575	ZINC00810348	1538	0.5055040596281091	NO	-
4576	ZINC00812724	1556	0.5054997961067542	NO	-
4577	ZINC01127527	3216	0.5054882778188883	NO	-
4578	ZINC03510698	8688	0.5054851441949316	NO	-
4579	ZINC00851725	1850	0.5054816337627586	NO	-
4580	ZINC01212014	3551	0.5054811707024971	NO	-
4581	ZINC01212010	3549	0.5054748049195997	NO	-
4582	ZINC01210621	3537	0.5054685832577216	NO	-
4583	ZINC03385925	7871	0.505447481720177	NO	-
4584	ZINC01518540	4266	0.5054357105553992	NO	-
4585	ZINC01064182	2867	0.505434380546369	NO	-
4586	ZINC01210624	3539	0.5054189549933472	NO	-
4587	ZINC02754083	6095	0.5053975243598564	NO	-
4588	ZINC00779371	1353	0.5053948557378763	NO	-
4589	ZINC02416943	5166	0.5053346834624696	NO	-
4590	ZINC02236524	4798	0.5053265319904197	NO	-
4591	ZINC00527573	566	0.505318994119289	NO	-
4592	ZINC03565954	9061	0.5053095747296428	NO	-
4593	ZINC00317395	349	0.5052965457903607	NO	-
4594	ZINC00983072	2393	0.5052889512310383	NO	-
4595	ZINC03494210	8487	0.5052849143846456	NO	-
4596	ZINC02914487	6601	0.5052755599865735	NO	-
4597	ZINC04390234	12166	0.5052737711697871	NO	-
4598	ZINC03322830	7546	0.5052712879332935	NO	-
4599	ZINC00933980	2158	0.5052675655070282	NO	-
4600	ZINC04468402	12360	0.5052673681816797	NO	-
4601	ZINC03987325	11390	0.5052671873835398	NO	-
4602	ZINC03974620	11279	0.5052595588685372	NO	-
4603	ZINC04469581	12377	0.5052595588685372	NO	-
4604	ZINC03858200	10408	0.5052579646418224	NO	-
4605	ZINC01359538	3730	0.505249907775436	NO	-
4606	ZINC00670376	1022	0.505249357973096	NO	-
4607	ZINC00570270	634	0.5052476862582637	NO	-
4608	ZINC02914480	6598	0.5052426544353181	NO	-
4609	ZINC01359534	3729	0.5052365239961376	NO	-
4610	ZINC03853702	9961	0.505230421720223	NO	-
4611	ZINC03445719	8141	0.5052113051527262	NO	-
4612	ZINC02236522	4797	0.5052032845353492	NO	-
4613	ZINC03525023	8767	0.5051980955535682	NO	-
4614	ZINC01055501	2815	0.5051779459529749	NO	-
4615	ZINC00026580	15	0.5051744905825644	NO	-
4616	ZINC01141087	3289	0.5051586749856921	NO	-
4617	ZINC03508723	8684	0.5051352595183041	NO	-
4618	ZINC02290675	4867	0.5051217304192263	NO	-
4619	ZINC02290677	4868	0.5051152815097614	NO	-
4620	ZINC02200993	4701	0.5050893958599744	NO	-
4621	ZINC02712961	5862	0.5050880967027329	NO	-
4622	ZINC03969999	11139	0.5050777098480761	NO	-
4623	ZINC04108177	11623	0.505071697292596	NO	-
4624	ZINC04513644	12554	0.5050691215645107	NO	-
4625	ZINC02914350	6580	0.5050598006153141	NO	-
4626	ZINC02416944	5167	0.5050546799921469	NO	-
4627	ZINC04358748	12112	0.5050353405305262	NO	-
4628	ZINC01364464	3757	0.5050033594099986	NO	-
4629	ZINC00682812	1098	0.5049940326131972	NO	-
4630	ZINC04249578	11860	0.5049851280638094	NO	-
4631	ZINC01050103	2784	0.5049750992573242	NO	-
4632	ZINC03382753	7847	0.5049690184525564	NO	-
4633	ZINC01212009	3548	0.5049689452310421	NO	-
4634	ZINC00222251	247	0.5049672746073839	NO	-
4635	ZINC01364461	3756	0.5049551267331334	NO	-
4636	ZINC00222250	246	0.5049429345999454	NO	-
4637	ZINC02735492	6060	0.5049428870804779	NO	-
4638	ZINC02914446	6590	0.5049425818300614	NO	-
4639	ZINC01706614	4340	0.5049360822036345	NO	-
4640	ZINC03519472	8738	0.5049312164166426	NO	-
4641	ZINC03526184	8772	0.5049247694677577	NO	-
4642	ZINC00716811	1198	0.5049244856950476	NO	-
4643	ZINC00382585	386	0.5049065017191485	NO	-
4644	ZINC00382586	387	0.5049062444248444	NO	-
4645	ZINC03312798	7505	0.5048986555775461	NO	-
4646	ZINC00543000	594	0.5048978152407583	NO	-
4647	ZINC00814849	1576	0.5048816497637102	NO	-
4648	ZINC03858726	10474	0.5048735169133653	NO	-
4649	ZINC00542999	593	0.5048646133984225	NO	-
4650	ZINC03293495	7459	0.5048640735438841	NO	-
4651	ZINC03858727	10475	0.5048632789661044	NO	-
4652	ZINC03814518	210	0.5048239408323387	YES	43
4653	ZINC03891449	10979	0.5048094474716392	NO	-
4654	ZINC03863019	10676	0.5047861535712079	NO	-
4655	ZINC03886686	10892	0.504743471231415	NO	-
4656	ZINC03385923	7870	0.504737512197014	NO	-
4657	ZINC03474977	8379	0.5047128843872959	NO	-
4658	ZINC03853643	9934	0.5047081111467794	NO	-
4659	ZINC00644553	915	0.5046985241837564	NO	-
4660	ZINC03858491	10461	0.5046896656588432	NO	-
4661	ZINC01053930	2806	0.5046895401518341	NO	-
4662	ZINC04091852	11599	0.504654125868213	NO	-
4663	ZINC00826768	1651	0.504644021342418	NO	-
4664	ZINC04334777	12069	0.5046428201767061	NO	-
4665	ZINC04325164	12045	0.5046343909145105	NO	-
4666	ZINC03868638	10845	0.5046259446741632	NO	-
4667	ZINC03850630	9625	0.5045983745040994	NO	-
4668	ZINC01151275	3338	0.504584846470787	NO	-
4669	ZINC03864235	10687	0.5045810966961715	NO	-
4670	ZINC03987323	11389	0.5045527568203049	NO	-
4671	ZINC04389367	12163	0.5045418810118124	NO	-
4672	ZINC00783458	1375	0.5045402042145131	NO	-
4673	ZINC02623531	5512	0.5045290150010433	NO	-
4674	ZINC02623530	5511	0.5045287344967804	NO	-
4675	ZINC02796394	6253	0.5045131201015725	NO	-
4676	ZINC02795683	6247	0.5045036159215348	NO	-
4677	ZINC00837618	1739	0.5044960430486092	NO	-
4678	ZINC01938094	4457	0.5044932209485974	NO	-
4679	ZINC00815118	1584	0.5044612433510302	NO	-
4680	ZINC02458006	5264	0.5044295362575634	NO	-
4681	ZINC03793234	9505	0.5044067018323384	NO	-
4682	ZINC00837616	1738	0.5044025689062795	NO	-
4683	ZINC01803243	4374	0.50439418962953	NO	-
4684	ZINC03550290	8921	0.5043930884788344	NO	-
4685	ZINC02914349	6579	0.5043416481958453	NO	-
4686	ZINC04465879	12338	0.5042968585239431	NO	-
4687	ZINC01440874	3985	0.5042827533525933	NO	-
4688	ZINC01360643	3743	0.5042794606680993	NO	-
4689	ZINC03519288	8736	0.5042652293556575	NO	-
4690	ZINC03332540	7595	0.5042542067336307	NO	-
4691	ZINC03858490	10460	0.5042421080355325	NO	-
4692	ZINC01518256	4263	0.504232058022581	NO	-
4693	ZINC04246329	11842	0.5042285110019361	NO	-
4694	ZINC02795539	6246	0.5042206425796592	NO	-
4695	ZINC00087287	80	0.5042081988949052	NO	-
4696	ZINC01187329	3481	0.5041958475220039	NO	-
4697	ZINC02353688	5018	0.5041730089180072	NO	-
4698	ZINC02353688	5019	0.5041730089180072	NO	-
4699	ZINC01440875	3986	0.5041719266185919	NO	-
4700	ZINC02916376	6685	0.5041608943162442	NO	-
4701	ZINC02916378	6686	0.5041589262092927	NO	-
4702	ZINC03853669	9945	0.5041581478761402	NO	-
4703	ZINC00635346	840	0.5041557755213558	NO	-
4704	ZINC00637485	851	0.5041501660136056	NO	-
4705	ZINC03853754	9971	0.5041480342516708	NO	-
4706	ZINC03854597	10132	0.5041353387183574	NO	-
4707	ZINC03854596	10131	0.5041324009296242	NO	-
4708	ZINC02914489	6602	0.5041189851601023	NO	-
4709	ZINC01543604	4305	0.5041180332739794	NO	-
4710	ZINC02914495	6605	0.504114776925555	NO	-
4711	ZINC03853668	9944	0.5041122453178574	NO	-
4712	ZINC02636321	5602	0.5041101840495403	NO	-
4713	ZINC02625287	5529	0.5040745198563935	NO	-
4714	ZINC00709800	1165	0.5040691897788381	NO	-
4715	ZINC02209000	4716	0.5040635676667804	NO	-
4716	ZINC02208996	4715	0.5040635397827516	NO	-
4717	ZINC01928620	4430	0.5040620371114873	NO	-
4718	ZINC03475109	8387	0.5040562978179915	NO	-
4719	ZINC03483301	8426	0.5040505882624452	NO	-
4720	ZINC03571210	9073	0.5040445184812369	NO	-
4721	ZINC00837369	1732	0.5040435085732761	NO	-
4722	ZINC02455894	5253	0.5040376341219014	NO	-
4723	ZINC02283506	4858	0.5040219220777452	NO	-
4724	ZINC03595530	9195	0.504015419405058	NO	-
4725	ZINC00670612	1029	0.5040107195538364	NO	-
4726	ZINC00977579	2375	0.5040045488457159	NO	-
4727	ZINC03548315	8904	0.5039960079324414	NO	-
4728	ZINC04485142	12434	0.5039959963603181	NO	-
4729	ZINC03595528	9194	0.5039959118050107	NO	-
4730	ZINC00048976	37	0.5039907964057582	NO	-
4731	ZINC01163210	3400	0.5039803394149308	NO	-
4732	ZINC00676792	1066	0.5039741856883314	NO	-
4733	ZINC00427367	480	0.5039724382235994	NO	-
4734	ZINC01955106	4478	0.503961736686697	NO	-
4735	ZINC03959900	11053	0.5039311404020996	NO	-
4736	ZINC03528445	8796	0.5039217777040492	NO	-
4737	ZINC01450473	4025	0.5039210391184239	NO	-
4738	ZINC03528447	8797	0.5039134883590292	NO	-
4739	ZINC02914485	6600	0.503880016029715	NO	-
4740	ZINC04465730	12336	0.5038787864295619	NO	-
4741	ZINC04385433	12155	0.5038548764712028	NO	-
4742	ZINC03853753	9970	0.5038500291582133	NO	-
4743	ZINC03953615	11047	0.5038323793618447	NO	-
4744	ZINC00831824	1694	0.503822711255791	NO	-
4745	ZINC02623539	5514	0.5038001498698381	NO	-
4746	ZINC03548438	8908	0.503786025077683	NO	-
4747	ZINC02914482	6599	0.5037835608019681	NO	-
4748	ZINC00048975	36	0.5037834737509117	NO	-
4749	ZINC01126272	3210	0.5037729415618752	NO	-
4750	ZINC01928563	4425	0.5037584654202542	NO	-
4751	ZINC02353690	5021	0.5037482233155209	NO	-
4752	ZINC02353690	5022	0.5037482233155209	NO	-
4753	ZINC02915682	6659	0.5037422757192306	NO	-
4754	ZINC00422535	442	0.5037365830784963	NO	-
4755	ZINC02623538	5513	0.503726615996069	NO	-
4756	ZINC02914559	6615	0.503712353692585	NO	-
4757	ZINC04511902	12547	0.5037042695082508	NO	-
4758	ZINC02914561	6616	0.503696021231303	NO	-
4759	ZINC01440876	3987	0.5036948840851425	NO	-
4760	ZINC01976868	4509	0.5036725801856788	NO	-
4761	ZINC01440873	3984	0.5036621984346015	NO	-
4762	ZINC00685811	1113	0.5036566567363657	NO	-
4763	ZINC01106081	3056	0.503651949384221	NO	-
4764	ZINC03387187	7892	0.5036475089877842	NO	-
4765	ZINC02915683	6660	0.5036466090837578	NO	-
4766	ZINC04079329	11578	0.5036431310003138	NO	-
4767	ZINC04167028	11729	0.5036386533462258	NO	-
4768	ZINC02070950	4595	0.5036249877880724	NO	-
4769	ZINC02768934	6130	0.5036218491170337	NO	-
4770	ZINC02621227	5484	0.5036198518668332	NO	-
4771	ZINC01370823	3776	0.5036036741635508	NO	-
4772	ZINC02349048	5001	0.5036005009890387	NO	-
4773	ZINC00990244	2441	0.5035944279349069	NO	-
4774	ZINC01364481	3762	0.5035759589833787	NO	-
4775	ZINC00222523	281	0.5035527153982152	NO	-
4776	ZINC02768835	6129	0.5035516338417948	NO	-
4777	ZINC03531807	8814	0.5035273612429031	NO	-
4778	ZINC03853048	9798	0.5035193029252972	NO	-
4779	ZINC00849093	1829	0.5034818146107684	NO	-
4780	ZINC02806497	6307	0.5034731461679219	NO	-
4781	ZINC03853049	9799	0.5034655857559713	NO	-
4782	ZINC02914618	6624	0.5034614065189454	NO	-
4783	ZINC01938160	4468	0.5034577480969823	NO	-
4784	ZINC02914619	6625	0.5034508247276562	NO	-
4785	ZINC03526213	8773	0.5034469753940297	NO	-
4786	ZINC02353625	5016	0.5034422396185265	NO	-
4787	ZINC02806496	6306	0.5034242703981024	NO	-
4788	ZINC02232742	4790	0.5034198640985279	NO	-
4789	ZINC03000532	7038	0.5034046256734668	NO	-
4790	ZINC03565788	9051	0.5033894577247078	NO	-
4791	ZINC01169924	3432	0.5033725661118728	NO	-
4792	ZINC01042701	2736	0.5033618989185498	NO	-
4793	ZINC02557738	5420	0.5033532716970288	NO	-
4794	ZINC01519462	4293	0.503349597801193	NO	-
4795	ZINC02904738	6534	0.5033413760858604	NO	-
4796	ZINC03262424	7363	0.5033249785930402	NO	-
4797	ZINC02784701	6153	0.503318415708021	NO	-
4798	ZINC00222503	276	0.5033011307248222	NO	-
4799	ZINC00956206	2311	0.5032974767124807	NO	-
4800	ZINC00222504	277	0.5032942731345206	NO	-
4801	ZINC00993791	2459	0.5032904943513792	NO	-
4802	ZINC00184337	193	0.5032892347494387	NO	-
4803	ZINC00222518	280	0.5032580495337358	NO	-
4804	ZINC02906378	6536	0.5032565689680958	NO	-
4805	ZINC01050951	2790	0.5032523562747576	NO	-
4806	ZINC03618496	9362	0.5032420938664319	NO	-
4807	ZINC01013350	2512	0.5032371557452288	NO	-
4808	ZINC00222524	282	0.5032317691137816	NO	-
4809	ZINC02914563	6617	0.5032257392745035	NO	-
4810	ZINC00533076	577	0.5032239854664147	NO	-
4811	ZINC03257707	7347	0.5032168100439046	NO	-
4812	ZINC00236048	299	0.5032111045063353	NO	-
4813	ZINC02914557	6614	0.5032010761312349	NO	-
4814	ZINC00184335	192	0.5031769001034531	NO	-
4815	ZINC02290853	4870	0.5031357526221938	NO	-
4816	ZINC01072370	2930	0.5031254086660811	NO	-
4817	ZINC01362088	3745	0.5031218018809208	NO	-
4818	ZINC00814729	1573	0.5031203464034472	NO	-
4819	ZINC03854262	10061	0.5031132950935763	NO	-
4820	ZINC04317483	12031	0.5031091351260369	NO	-
4821	ZINC02290852	4869	0.5031069207830051	NO	-
4822	ZINC01046805	2761	0.5031048935178962	NO	-
4823	ZINC04107392	11617	0.5030946202063119	NO	-
4824	ZINC02353688	5017	0.5030790339410344	NO	-
4825	ZINC00712419	1170	0.5030706034240175	NO	-
4826	ZINC01072372	2931	0.5030692208757893	NO	-
4827	ZINC03475038	8382	0.5030656506774129	NO	-
4828	ZINC01072184	2907	0.5030561570776926	NO	-
4829	ZINC03857815	10366	0.503054484234633	NO	-
4830	ZINC03565790	9052	0.5030521988884189	NO	-
4831	ZINC01496596	4167	0.5030421096202671	NO	-
4832	ZINC01072186	2908	0.5030297967570299	NO	-
4833	ZINC02505953	5390	0.5030253785135788	NO	-
4834	ZINC00711147	1168	0.5030031777413557	NO	-
4835	ZINC04193735	11784	0.5029724655900843	NO	-
4836	ZINC00657070	981	0.5029684650335069	NO	-
4837	ZINC04157572	11706	0.5029661738408558	NO	-
4838	ZINC01156835	3359	0.5029634727387722	NO	-
4839	ZINC01364544	3766	0.5029572101335897	NO	-
4840	ZINC03853701	9960	0.5029544024666375	NO	-
4841	ZINC01364540	3765	0.5029489901826415	NO	-
4842	ZINC03535990	8849	0.5029345838180324	NO	-
4843	ZINC04003948	11475	0.5029222944486539	NO	-
4844	ZINC00872266	1978	0.5029146653951581	NO	-
4845	ZINC03970056	11150	0.5029109380789983	NO	-
4846	ZINC00905423	2088	0.5029075703470531	NO	-
4847	ZINC03853122	9809	0.5029038998775422	NO	-
4848	ZINC03853123	9810	0.5028913610382667	NO	-
4849	ZINC03579831	9135	0.5028776861053282	NO	-
4850	ZINC03579833	9136	0.5028640291132017	NO	-
4851	ZINC01450483	4031	0.5028594538925847	NO	-
4852	ZINC01167872	3425	0.5028520917157103	NO	-
4853	ZINC01191315	3488	0.5027954880942069	NO	-
4854	ZINC01191313	3487	0.502790724802167	NO	-
4855	ZINC01976808	4504	0.502754810919831	NO	-
4856	ZINC02869318	6456	0.5027401956473565	NO	-
4857	ZINC04000919	11446	0.5027385912523229	NO	-
4858	ZINC01034803	2648	0.5027142480860914	NO	-
4859	ZINC04248562	11851	0.5027123653871199	NO	-
4860	ZINC02914491	6603	0.502704674524151	NO	-
4861	ZINC03565928	9060	0.5026959562071377	NO	-
4862	ZINC02871741	6467	0.5026939651867992	NO	-
4863	ZINC00467656	525	0.5026896392801911	NO	-
4864	ZINC02914493	6604	0.5026522665236107	NO	-
4865	ZINC00902363	2078	0.5026333791177013	NO	-
4866	ZINC01057402	2827	0.5026266311730029	NO	-
4867	ZINC00663193	997	0.5025969158810613	NO	-
4868	ZINC04468460	12363	0.5025825345102177	NO	-
4869	ZINC03620610	9373	0.5025820591413981	NO	-
4870	ZINC03396889	7921	0.5025756215369089	NO	-
4871	ZINC04053907	11546	0.5025729341496745	NO	-
4872	ZINC01450464	4019	0.502550398684202	NO	-
4873	ZINC03854921	10175	0.5025322469310973	NO	-
4874	ZINC03464244	8340	0.5025313751840592	NO	-
4875	ZINC01269677	3633	0.5025257693205792	NO	-
4876	ZINC03393194	7910	0.5025249736239218	NO	-
4877	ZINC03464249	8341	0.5025137572385117	NO	-
4878	ZINC02151371	4653	0.5025134646337929	NO	-
4879	ZINC03449821	8161	0.5025129931712013	NO	-
4880	ZINC04157572	11705	0.5025057942656647	NO	-
4881	ZINC03449819	8160	0.5024873554267631	NO	-
4882	ZINC03635259	9411	0.5024646159571036	NO	-
4883	ZINC01110141	3093	0.5024627089003546	NO	-
4884	ZINC03857660	10344	0.5024379459229348	NO	-
4885	ZINC03338785	7619	0.5024220521524021	NO	-
4886	ZINC00592918	686	0.5024006625896976	NO	-
4887	ZINC04157926	11716	0.5023812300308713	NO	-
4888	ZINC04465720	12335	0.5023699868538105	NO	-
4889	ZINC02914174	6564	0.502346780918875	NO	-
4890	ZINC02434932	5211	0.5023312485602268	NO	-
4891	ZINC02997817	7035	0.5023307397853202	NO	-
4892	ZINC03959919	11055	0.5023096622264495	NO	-
4893	ZINC00149828	168	0.50228803293657	NO	-
4894	ZINC00656396	978	0.5022842665871385	NO	-
4895	ZINC00766380	1321	0.5022671162522823	NO	-
4896	ZINC00986106	2417	0.5022347242375818	NO	-
4897	ZINC01047767	2768	0.502219909762629	NO	-
4898	ZINC02353690	5020	0.5022197309872426	NO	-
4899	ZINC02793805	6223	0.502205883954741	NO	-
4900	ZINC00529174	568	0.5021936194993795	NO	-
4901	ZINC01928087	4424	0.5021715485037265	NO	-
4902	ZINC01450473	4027	0.5021683698710342	NO	-
4903	ZINC02918267	6737	0.5021279734265125	NO	-
4904	ZINC00862303	1938	0.502112283402501	NO	-
4905	ZINC01068234	2878	0.5021067478339407	NO	-
4906	ZINC02918268	6738	0.5021021674118255	NO	-
4907	ZINC04178794	11761	0.5020905073389225	NO	-
4908	ZINC00367904	376	0.502085702088021	NO	-
4909	ZINC00992860	2454	0.5020824498995857	NO	-
4910	ZINC03858083	10404	0.5020709743719937	NO	-
4911	ZINC01109578	3087	0.502052163310826	NO	-
4912	ZINC04043318	11535	0.5020350471217215	NO	-
4913	ZINC00986107	2418	0.5020327675415296	NO	-
4914	ZINC03235675	7297	0.5020301178361324	NO	-
4915	ZINC00123762	142	0.5019982871764892	NO	-
4916	ZINC03495225	8490	0.501984617595441	NO	-
4917	ZINC01450482	4028	0.5019833361826966	NO	-
4918	ZINC03971216	11191	0.5019783704019555	NO	-
4919	ZINC03145318	7171	0.5019661087941092	NO	-
4920	ZINC01050950	2789	0.5019550893282178	NO	-
4921	ZINC03908642	11017	0.5019384704893155	NO	-
4922	ZINC01495493	4163	0.501924333670238	NO	-
4923	ZINC00784111	1388	0.5018949384771904	NO	-
4924	ZINC03392162	7905	0.501887348716711	NO	-
4925	ZINC02796296	6250	0.5018762654002337	NO	-
4926	ZINC03854634	10139	0.5018616117519944	NO	-
4927	ZINC02422358	5178	0.5018390140313912	NO	-
4928	ZINC01136501	3271	0.5018268652181496	NO	-
4929	ZINC03475126	8388	0.5018217510729034	NO	-
4930	ZINC02621866	5495	0.5018205028867032	NO	-
4931	ZINC04342012	12074	0.5018049303225358	NO	-
4932	ZINC03908219	11011	0.5017888747579774	NO	-
4933	ZINC01390474	3827	0.5017797788357531	NO	-
4934	ZINC04436326	12237	0.5017637461350362	NO	-
4935	ZINC01488400	4145	0.5017583294493095	NO	-
4936	ZINC02622030	5498	0.5017402767079773	NO	-
4937	ZINC04373680	12132	0.5017390879285824	NO	-
4938	ZINC01112757	3106	0.5017343425426087	NO	-
4939	ZINC02917580	6711	0.5017319646547364	NO	-
4940	ZINC03852136	9720	0.5017230478732078	NO	-
4941	ZINC02796324	6252	0.5017213914055222	NO	-
4942	ZINC00827197	1660	0.5017201104773574	NO	-
4943	ZINC02358495	5036	0.5017199274914372	NO	-
4944	ZINC01938130	4464	0.5017086480643916	NO	-
4945	ZINC03602468	9238	0.501694954118992	NO	-
4946	ZINC01109577	3086	0.5016939004232108	NO	-
4947	ZINC01040524	2724	0.5016733725077734	NO	-
4948	ZINC03676117	9481	0.5016623671368879	NO	-
4949	ZINC01450465	4022	0.5016572792874213	NO	-
4950	ZINC02199037	4692	0.5016551057612799	NO	-
4951	ZINC02622031	5499	0.5016485540510476	NO	-
4952	ZINC03857874	10371	0.5016470898750081	NO	-
4953	ZINC04475259	12400	0.5016383870048693	NO	-
4954	ZINC04424509	12220	0.5016307631463095	NO	-
4955	ZINC03983645	11367	0.5016088425777664	NO	-
4956	ZINC02914172	6563	0.5016031943112302	NO	-
4957	ZINC00827198	1661	0.501589639053103	NO	-
4958	ZINC02638086	5611	0.5015887147949906	NO	-
4959	ZINC00877895	1987	0.5015800451055655	NO	-
4960	ZINC02629237	5570	0.5015735627474398	NO	-
4961	ZINC02693020	5804	0.5015660602645146	NO	-
4962	ZINC03860111	10657	0.5015583988189913	NO	-
4963	ZINC02880063	6503	0.5015576143733973	NO	-
4964	ZINC01047333	2763	0.5015450562129118	NO	-
4965	ZINC02356688	5033	0.5015328593569386	NO	-
4966	ZINC02358496	5037	0.5015194074137763	NO	-
4967	ZINC00980835	2389	0.501514137070901	NO	-
4968	ZINC03857252	10289	0.5015035825292847	NO	-
4969	ZINC03858994	10511	0.5015010242141305	NO	-
4970	ZINC02199039	4693	0.5014751649630422	NO	-
4971	ZINC03400262	7936	0.5014676051479847	NO	-
4972	ZINC02718689	5971	0.5014670159871641	NO	-
4973	ZINC02790259	6188	0.5014560795174955	NO	-
4974	ZINC03857875	10373	0.5014458458128377	NO	-
4975	ZINC03858993	10510	0.5014375580318278	NO	-
4976	ZINC02638773	5614	0.5014369149593009	NO	-
4977	ZINC03367422	7748	0.5014341569726988	NO	-
4978	ZINC00818306	1604	0.5014207673814605	NO	-
4979	ZINC00703717	1148	0.5014143387572493	NO	-
4980	ZINC03400434	7940	0.5014014536072237	NO	-
4981	ZINC02835422	6360	0.5013975314225723	NO	-
4982	ZINC03534245	8842	0.501381586458883	NO	-
4983	ZINC03245781	7313	0.5013641063376753	NO	-
4984	ZINC02800308	6272	0.5013481921174924	NO	-
4985	ZINC03857659	10343	0.5013465446574439	NO	-
4986	ZINC02622904	5509	0.5012857465633597	NO	-
4987	ZINC03554933	8953	0.5012625560940247	NO	-
4988	ZINC03554935	8954	0.5012599867246605	NO	-
4989	ZINC00818307	1605	0.501255640930609	NO	-
4990	ZINC00947350	2256	0.501251369567875	NO	-
4991	ZINC02219249	4755	0.5012501245430232	NO	-
4992	ZINC03116917	7163	0.5012329281279122	NO	-
4993	ZINC03862483	10671	0.5012210589484606	NO	-
4994	ZINC04382999	12154	0.5012148493354015	NO	-
4995	ZINC03534242	8841	0.5012125154278894	NO	-
4996	ZINC01140395	3285	0.5012068048741146	NO	-
4997	ZINC02259525	4832	0.5011960597386724	NO	-
4998	ZINC03424299	8052	0.5011950642254925	NO	-
4999	ZINC00623071	753	0.5011927510710138	NO	-
5000	ZINC01928564	4426	0.5011585979592146	NO	-
5001	ZINC00933094	2156	0.5011539665643446	NO	-
5002	ZINC03868513	10837	0.5011428636506251	NO	-
5003	ZINC01269677	3632	0.5011335006521612	NO	-
5004	ZINC00706648	1157	0.501117374875421	NO	-
5005	ZINC02656842	5717	0.501115130056066	NO	-
5006	ZINC03971870	11219	0.5010950080993802	NO	-
5007	ZINC01380779	3791	0.5010886422223112	NO	-
5008	ZINC03971869	11218	0.5010730053228255	NO	-
5009	ZINC00120875	140	0.5010582818790754	NO	-
5010	ZINC02797229	6258	0.5010544611899246	NO	-
5011	ZINC03325908	7562	0.5010489318625253	NO	-
5012	ZINC03096783	7156	0.5010439657627525	NO	-
5013	ZINC01833495	4391	0.5010208702245514	NO	-
5014	ZINC01976827	4506	0.5009979394833078	NO	-
5015	ZINC03287063	7436	0.5009914905005393	NO	-
5016	ZINC04157519	11704	0.5009756823079026	NO	-
5017	ZINC02120703	4634	0.500957511802402	NO	-
5018	ZINC04246286	11840	0.5009544088360727	NO	-
5019	ZINC03377306	7829	0.5009522840323379	NO	-
5020	ZINC02662620	5750	0.5009344776572617	NO	-
5021	ZINC03377309	7830	0.5009307617341487	NO	-
5022	ZINC02785780	6156	0.5008832701944625	NO	-
5023	ZINC04586827	12574	0.5008561064115222	NO	-
5024	ZINC01197262	3508	0.5008554598040922	NO	-
5025	ZINC03258924	7350	0.5008474986153891	NO	-
5026	ZINC04248423	11849	0.5008359619554883	NO	-
5027	ZINC03300341	7477	0.5008321977742014	NO	-
5028	ZINC00856316	1897	0.5008195063172896	NO	-
5029	ZINC03598463	9201	0.5008008993030929	NO	-
5030	ZINC03598197	9197	0.5007997260724769	NO	-
5031	ZINC03345966	7654	0.5007969528488881	NO	-
5032	ZINC04353808	12102	0.5007923926704102	NO	-
5033	ZINC00621315	741	0.5007566834731259	NO	-
5034	ZINC00849418	1836	0.5006908280554083	NO	-
5035	ZINC01058010	2836	0.5006865578208851	NO	-
5036	ZINC02656291	5713	0.5006844045948694	NO	-
5037	ZINC01090886	3025	0.5006709931203451	NO	-
5038	ZINC03983506	11356	0.5006700372800095	NO	-
5039	ZINC01199849	3515	0.5006580084165837	NO	-
5040	ZINC03471393	8371	0.500654916828087	NO	-
5041	ZINC02728424	6037	0.5006498984026319	NO	-
5042	ZINC03471397	8372	0.5006489441303894	NO	-
5043	ZINC01090887	3026	0.5006334471824605	NO	-
5044	ZINC01505634	4209	0.5006134340587978	NO	-
5045	ZINC01137329	3275	0.5006050423879215	NO	-
5046	ZINC03474364	8374	0.5005959633135956	NO	-
5047	ZINC02219246	4754	0.5005876344355358	NO	-
5048	ZINC04381893	12148	0.5005872196691794	NO	-
5049	ZINC00803031	1483	0.500585520466156	NO	-
5050	ZINC00881908	2015	0.5005807847425952	NO	-
5051	ZINC02456577	5257	0.500576593692477	NO	-
5052	ZINC03906271	11006	0.5005733260712295	NO	-
5053	ZINC00783995	1383	0.5005495806475412	NO	-
5054	ZINC02982327	7012	0.5005360791058409	NO	-
5055	ZINC04193333	11779	0.5005357188759602	NO	-
5056	ZINC04035346	11517	0.5005283932809612	NO	-
5057	ZINC01359465	3728	0.5005158765950196	NO	-
5058	ZINC03536743	8852	0.5005149150486754	NO	-
5059	ZINC01111949	3103	0.5004904701584817	NO	-
5060	ZINC03857789	10359	0.5004762801098835	NO	-
5061	ZINC02555991	5419	0.5004651792489713	NO	-
5062	ZINC03382557	7843	0.5004409441521354	NO	-
5063	ZINC00915956	2115	0.5004387871927031	NO	-
5064	ZINC03324253	7550	0.5004317482871252	NO	-
5065	ZINC03410272	7988	0.500413618503462	NO	-
5066	ZINC01095620	3033	0.5004052059729539	NO	-
5067	ZINC03367802	7755	0.5003965056200436	NO	-
5068	ZINC00640444	890	0.5003907710059299	NO	-
5069	ZINC03602507	9241	0.5003880949653441	NO	-
5070	ZINC03850630	9626	0.5003870916981983	NO	-
5071	ZINC01495490	4162	0.5003665959199342	NO	-
5072	ZINC00205221	217	0.5003524495000168	NO	-
5073	ZINC00674961	1049	0.5003188108026798	NO	-
5074	ZINC00673273	1047	0.5003076926839884	NO	-
5075	ZINC01067403	2876	0.500306604689012	NO	-
5076	ZINC00846033	1779	0.5002614986384427	NO	-
5077	ZINC03857790	10361	0.500242171871787	NO	-
5078	ZINC00991975	2452	0.5002386411177573	NO	-
5079	ZINC01170879	3435	0.5002193634120013	NO	-
5080	ZINC03385456	7867	0.5002152495214137	NO	-
5081	ZINC00951897	2288	0.5002121537311005	NO	-
5082	ZINC03385453	7866	0.50020939430503	NO	-
5083	ZINC01928062	4423	0.5001859616171195	NO	-
5084	ZINC02712183	5861	0.5001832251997483	NO	-
5085	ZINC01126326	3211	0.5001772732754861	NO	-
5086	ZINC00849704	1841	0.5001421008394946	NO	-
5087	ZINC03060724	7138	0.5001371788942914	NO	-
5088	ZINC01364533	3763	0.5001360071419412	NO	-
5089	ZINC03572899	9077	0.500133771706444	NO	-
5090	ZINC00881972	2017	0.5001134799313578	NO	-
5091	ZINC01364536	3764	0.5001016848295545	NO	-
5092	ZINC03495078	8489	0.5000810758521704	NO	-
5093	ZINC03506780	8658	0.5000417420544051	NO	-
5094	ZINC03021534	7075	0.5000213160012756	NO	-
5095	ZINC03969148	11092	0.5000028319501512	NO	-
5096	ZINC04436447	12238	0.4999879337777718	NO	-
5097	ZINC03008323	7050	0.4999787151215067	NO	-
5098	ZINC04156558	11693	0.4999726120177093	NO	-
5099	ZINC03867340	10742	0.4999660912050778	NO	-
5100	ZINC01955116	4479	0.4999422712557694	NO	-
5101	ZINC03475100	8386	0.49993917191498705	NO	-
5102	ZINC02218756	4751	0.49991277387614524	NO	-
5103	ZINC00870860	1970	0.49989501393523456	NO	-
5104	ZINC04484644	12430	0.4998753927744437	NO	-
5105	ZINC02582319	5434	0.49986488269896984	NO	-
5106	ZINC00870861	1971	0.49985448051031395	NO	-
5107	ZINC01033126	2629	0.4998529690341472	NO	-
5108	ZINC01829455	4389	0.49984057178810193	NO	-
5109	ZINC03558428	8969	0.49981683511054653	NO	-
5110	ZINC00834071	1705	0.4998064084695661	NO	-
5111	ZINC00815189	1589	0.49974724076526744	NO	-
5112	ZINC01126258	3208	0.49974505314538337	NO	-
5113	ZINC02765075	6127	0.49970232559409866	NO	-
5114	ZINC00153717	172	0.4996998966378589	NO	-
5115	ZINC00879344	2004	0.49969654065767716	NO	-
5116	ZINC02730896	6044	0.49969477934290274	NO	-
5117	ZINC00879339	2003	0.4996932441773603	NO	-
5118	ZINC03873675	10867	0.499681489559903	NO	-
5119	ZINC03024382	7093	0.49967865338865824	NO	-
5120	ZINC02956127	6914	0.49959932676660546	NO	-
5121	ZINC03853652	9939	0.49959217134318534	NO	-
5122	ZINC04246347	11843	0.49958798505944374	NO	-
5123	ZINC03853723	9966	0.499582856183329	NO	-
5124	ZINC03416813	8010	0.49957080081071703	NO	-
5125	ZINC00849701	1838	0.4995671857448895	NO	-
5126	ZINC03853651	9938	0.499551664055934	NO	-
5127	ZINC00849702	1839	0.499523986650823	NO	-
5128	ZINC03889400	10905	0.4995157057987693	NO	-
5129	ZINC03620142	9368	0.49951560621999574	NO	-
5130	ZINC01045957	2755	0.4995071869782529	NO	-
5131	ZINC00665331	1006	0.4994979559667702	NO	-
5132	ZINC00849703	1840	0.49949453421155793	NO	-
5133	ZINC02907325	6540	0.4994909341842179	NO	-
5134	ZINC03889399	10904	0.49949033479449023	NO	-
5135	ZINC01149343	3333	0.49948937816497824	NO	-
5136	ZINC03566218	9064	0.4994814488569835	NO	-
5137	ZINC01938125	4462	0.4994287162823357	NO	-
5138	ZINC00701901	1132	0.49941932205270156	NO	-
5139	ZINC01109606	3088	0.49941864422104487	NO	-
5140	ZINC03969147	11091	0.4994107852349672	NO	-
5141	ZINC01427707	3932	0.4993787757417383	NO	-
5142	ZINC01019470	2538	0.49936399470306275	NO	-
5143	ZINC02795687	6248	0.4993556224844721	NO	-
5144	ZINC04107183	11615	0.49934852386882833	NO	-
5145	ZINC03021528	7074	0.4993460829479713	NO	-
5146	ZINC01019469	2535	0.49934542646054036	NO	-
5147	ZINC01427706	3931	0.4993316587701272	NO	-
5148	ZINC02299056	4878	0.4992727674322487	NO	-
5149	ZINC04451766	12275	0.4992563349435227	NO	-
5150	ZINC03183670	7196	0.4992549918015864	NO	-
5151	ZINC03176456	7188	0.4992190552093002	NO	-
5152	ZINC03858968	10508	0.4992103153162456	NO	-
5153	ZINC01149342	3332	0.4991997053934012	NO	-
5154	ZINC04473091	12396	0.49918789672732095	NO	-
5155	ZINC02797207	6257	0.4991838780076822	NO	-
5156	ZINC02497242	5346	0.49917980867222356	NO	-
5157	ZINC03858967	10507	0.49916108374737517	NO	-
5158	ZINC02587997	5437	0.49912204634830437	NO	-
5159	ZINC00050007	39	0.49911862922440076	NO	-
5160	ZINC02587998	5438	0.49909187492387475	NO	-
5161	ZINC00400342	414	0.49908298413876395	NO	-
5162	ZINC00665329	1005	0.49908014025239195	NO	-
5163	ZINC00047042	34	0.49907616598201787	NO	-
5164	ZINC01513120	4247	0.499020146945092	NO	-
5165	ZINC02661853	5743	0.498988865179912	NO	-
5166	ZINC04628439	12596	0.49898259550762647	NO	-
5167	ZINC03854245	10054	0.4989713749083057	NO	-
5168	ZINC02206976	4712	0.49895972308143466	NO	-
5169	ZINC00939175	2194	0.498957861410127	NO	-
5170	ZINC01450483	4033	0.49892843033141987	NO	-
5171	ZINC03858367	10436	0.49889710445409513	NO	-
5172	ZINC02718689	5970	0.4988963635371435	NO	-
5173	ZINC03858366	10435	0.49883717087520923	NO	-
5174	ZINC00050006	38	0.49882436853430634	NO	-
5175	ZINC02793337	6216	0.49882069980085114	NO	-
5176	ZINC02863588	6435	0.49881691581558224	NO	-
5177	ZINC02272849	4845	0.4988143440046047	NO	-
5178	ZINC00856087	1884	0.4988078973196166	NO	-
5179	ZINC03280674	7415	0.4988068121339947	NO	-
5180	ZINC02863591	6438	0.49878357267435275	NO	-
5181	ZINC03793234	9504	0.49878163952730875	NO	-
5182	ZINC01194102	3494	0.4987736951186479	NO	-
5183	ZINC02956044	6910	0.4987726618963383	NO	-
5184	ZINC01380472	3786	0.49876490199095075	NO	-
5185	ZINC01194100	3493	0.49874459273388644	NO	-
5186	ZINC01130251	3237	0.4987247337087149	NO	-
5187	ZINC02656236	5709	0.49866535953082947	NO	-
5188	ZINC02656235	5708	0.4986556402418637	NO	-
5189	ZINC03330673	7579	0.49865211237806506	NO	-
5190	ZINC00815423	1595	0.49862739692460256	NO	-
5191	ZINC01373421	3779	0.49860733855494244	NO	-
5192	ZINC00936053	2164	0.4985879512871559	NO	-
5193	ZINC01454221	4067	0.4985878080761791	NO	-
5194	ZINC01976838	4507	0.4985670034706906	NO	-
5195	ZINC03868044	10804	0.4985544687502988	NO	-
5196	ZINC00558189	608	0.49855202771163937	NO	-
5197	ZINC03526222	8775	0.49854252892824935	NO	-
5198	ZINC03507197	8663	0.49853951612213404	NO	-
5199	ZINC03854048	10044	0.49853877119529527	NO	-
5200	ZINC03523138	8753	0.4985219240378401	NO	-
5201	ZINC00688789	1120	0.4985185962272883	NO	-
5202	ZINC00643519	909	0.4985146677235542	NO	-
5203	ZINC02918589	6747	0.4985106641694528	NO	-
5204	ZINC02918587	6746	0.498507487846404	NO	-
5205	ZINC00623577	754	0.498499942902991	NO	-
5206	ZINC02863590	6437	0.4984960381753492	NO	-
5207	ZINC00541264	590	0.49849481773936405	NO	-
5208	ZINC02863589	6436	0.4984780826988516	NO	-
5209	ZINC01027186	2581	0.4984720592387824	NO	-
5210	ZINC00623579	755	0.4984702600162473	NO	-
5211	ZINC02206974	4711	0.4984392891462069	NO	-
5212	ZINC03565652	9046	0.49841473318027585	NO	-
5213	ZINC02234326	4795	0.49839969705985243	NO	-
5214	ZINC01142170	3295	0.4983894878974904	NO	-
5215	ZINC02635915	5598	0.4983697356455707	NO	-
5216	ZINC03526217	8774	0.4983308637426085	NO	-
5217	ZINC03424740	8056	0.49833067054718067	NO	-
5218	ZINC02437024	5217	0.4983167618886086	NO	-
5219	ZINC01063328	2862	0.49831132548821744	NO	-
5220	ZINC01107896	3070	0.498311280835747	NO	-
5221	ZINC03862846	10672	0.49830014624423635	NO	-
5222	ZINC04167516	11730	0.4982908578810336	NO	-
5223	ZINC02085903	4620	0.49825854581977175	NO	-
5224	ZINC00427367	481	0.49825218688979184	NO	-
5225	ZINC03602493	9240	0.4982386803366456	NO	-
5226	ZINC03858502	10464	0.4982373596111524	NO	-
5227	ZINC04470409	12389	0.4982373596111524	NO	-
5228	ZINC03862847	10673	0.4982320769031953	NO	-
5229	ZINC00208865	220	0.49822897656900067	NO	-
5230	ZINC02802473	6288	0.49817088393347414	NO	-
5231	ZINC02918584	6745	0.49816439262572326	NO	-
5232	ZINC03475043	8384	0.49814773643869165	NO	-
5233	ZINC00222488	273	0.4981424955784698	NO	-
5234	ZINC00222486	272	0.49812607713992857	NO	-
5235	ZINC03420150	8026	0.49811864377034887	NO	-
5236	ZINC01112604	3104	0.4981090049535109	NO	-
5237	ZINC01938087	4453	0.4980880253254322	NO	-
5238	ZINC00718975	1214	0.49804697706912815	NO	-
5239	ZINC02749346	6086	0.4980467853330536	NO	-
5240	ZINC00512957	545	0.4980302744374693	NO	-
5241	ZINC03271240	7388	0.49800742061528724	NO	-
5242	ZINC02918591	6748	0.4979994428128145	NO	-
5243	ZINC01023884	2558	0.49799083684921636	NO	-
5244	ZINC02665225	5762	0.4979829296469669	NO	-
5245	ZINC00837563	1737	0.4979697797017923	NO	-
5246	ZINC00837562	1736	0.49795746024092286	NO	-
5247	ZINC01427641	3930	0.4979573784741136	NO	-
5248	ZINC01431951	3964	0.49794978947759466	NO	-
5249	ZINC04510344	12543	0.49794877577953395	NO	-
5250	ZINC01427640	3929	0.49794355213177155	NO	-
5251	ZINC03854246	10055	0.49792510580530724	NO	-
5252	ZINC01938091	4456	0.49791615393268773	NO	-
5253	ZINC03366175	7737	0.4979010472280831	NO	-
5254	ZINC00540843	588	0.49788380527971493	NO	-
5255	ZINC04274805	11910	0.497861432447385	NO	-
5256	ZINC02857005	6404	0.49783560017670975	NO	-
5257	ZINC02630114	5575	0.497834795205351	NO	-
5258	ZINC01450482	4030	0.49782612758486683	NO	-
5259	ZINC03579573	9096	0.497815621337687	NO	-
5260	ZINC03579571	9095	0.49781324757921064	NO	-
5261	ZINC01938124	4461	0.4977984615845509	NO	-
5262	ZINC03445611	8138	0.49779512832343725	NO	-
5263	ZINC00937550	2172	0.497792825272987	NO	-
5264	ZINC03827365	9551	0.49778714999322005	NO	-
5265	ZINC03030088	7101	0.49778104678752316	NO	-
5266	ZINC00689264	1121	0.49777184479043163	NO	-
5267	ZINC03030090	7102	0.4977674485389656	NO	-
5268	ZINC02918993	6768	0.49775310252419736	NO	-
5269	ZINC01107868	3067	0.4977522615102113	NO	-
5270	ZINC00592918	687	0.4977471873986285	NO	-
5271	ZINC00069134	55	0.4977360596500291	NO	-
5272	ZINC02511190	5392	0.4977352849848098	NO	-
5273	ZINC01107869	3068	0.49773033199051286	NO	-
5274	ZINC00452207	504	0.4977197504583613	NO	-
5275	ZINC02917579	6710	0.49770571101828703	NO	-
5276	ZINC00881497	2011	0.497704431626678	NO	-
5277	ZINC01121228	3164	0.4977033554714722	NO	-
5278	ZINC02928023	6834	0.4976819085150644	NO	-
5279	ZINC00239915	301	0.49765942864127644	NO	-
5280	ZINC02467663	5309	0.49762786148936206	NO	-
5281	ZINC02928025	6835	0.49759714034894303	NO	-
5282	ZINC03023511	7088	0.4975765803984692	NO	-
5283	ZINC01507505	4214	0.49757307400742967	NO	-
5284	ZINC03983354	11347	0.49755739400049026	NO	-
5285	ZINC03856175	10231	0.49755141945857323	NO	-
5286	ZINC03445608	8137	0.49751634888582785	NO	-
5287	ZINC03022037	7080	0.4975026920743909	NO	-
5288	ZINC03858298	10414	0.49749654825785694	NO	-
5289	ZINC03360310	7720	0.4974934475498379	NO	-
5290	ZINC03858299	10415	0.49748443807997755	NO	-
5291	ZINC01005421	2499	0.4974818231215857	NO	-
5292	ZINC04513165	12552	0.4974763912296736	NO	-
5293	ZINC02649553	5671	0.49746029423450655	NO	-
5294	ZINC00713414	1181	0.49744294962799046	NO	-
5295	ZINC01380655	3789	0.49743629545286344	NO	-
5296	ZINC02649552	5670	0.4974114965275105	NO	-
5297	ZINC04381440	12145	0.49738514364432396	NO	-
5298	ZINC01072365	2927	0.49733289091922117	NO	-
5299	ZINC01072363	2926	0.4973311176027294	NO	-
5300	ZINC01472513	4128	0.4973187724362958	NO	-
5301	ZINC01472512	4127	0.4972835751475489	NO	-
5302	ZINC04496457	12497	0.4972794723730096	NO	-
5303	ZINC03983355	11348	0.4972595578857976	NO	-
5304	ZINC00818372	1608	0.4972056670420818	NO	-
5305	ZINC01149393	3335	0.497201915076488	NO	-
5306	ZINC03982830	11323	0.49718073343800684	NO	-
5307	ZINC02181354	4667	0.4971706724432815	NO	-
5308	ZINC02914316	6571	0.4971460208729104	NO	-
5309	ZINC02914321	6574	0.4971432636704743	NO	-
5310	ZINC03853667	9943	0.49713327562560305	NO	-
5311	ZINC01450464	4021	0.49709826793892276	NO	-
5312	ZINC03292976	7457	0.4970935788860204	NO	-
5313	ZINC03850585	9620	0.49707001428962105	NO	-
5314	ZINC01262768	3621	0.49706807742548936	NO	-
5315	ZINC03526227	8776	0.49706001401831884	NO	-
5316	ZINC03889383	10902	0.4970367356687911	NO	-
5317	ZINC00186259	194	0.4970364457455261	NO	-
5318	ZINC03853666	9942	0.4970240594842333	NO	-
5319	ZINC01385071	3800	0.49702114256181124	NO	-
5320	ZINC04420526	12218	0.4970175255846692	NO	-
5321	ZINC03450041	8166	0.49699480963006604	NO	-
5322	ZINC04485064	12433	0.4969884839441092	NO	-
5323	ZINC00641435	897	0.49698785226673514	NO	-
5324	ZINC03608834	9288	0.49696520614870665	NO	-
5325	ZINC03405043	7953	0.49695006069233505	NO	-
5326	ZINC00752480	1294	0.49694596298457616	NO	-
5327	ZINC02350778	5005	0.4969291978151504	NO	-
5328	ZINC02350778	5006	0.4969291978151504	NO	-
5329	ZINC02706999	5848	0.49692395644210396	NO	-
5330	ZINC04071281	11570	0.4969189372280788	NO	-
5331	ZINC03473863	8373	0.4969161136658754	NO	-
5332	ZINC02706991	5845	0.4969153213004935	NO	-
5333	ZINC03021358	7071	0.49691291831813483	NO	-
5334	ZINC03853141	9815	0.4968926219226065	NO	-
5335	ZINC03853142	9816	0.496868574709301	NO	-
5336	ZINC00056309	49	0.4968685725126886	NO	-
5337	ZINC02358843	5040	0.4968653159128275	NO	-
5338	ZINC03370930	7811	0.49682362397620355	NO	-
5339	ZINC01149395	3336	0.49682121461533707	NO	-
5340	ZINC02970166	6975	0.4968194862394948	NO	-
5341	ZINC03370933	7812	0.49681905838215545	NO	-
5342	ZINC00846034	1780	0.49680410690452464	NO	-
5343	ZINC02918345	6740	0.49679931684719497	NO	-
5344	ZINC02918343	6739	0.49678479039454787	NO	-
5345	ZINC02906227	6535	0.4967392601470519	NO	-
5346	ZINC01045920	2754	0.49673493261033785	NO	-
5347	ZINC00222153	240	0.4967323991080017	NO	-
5348	ZINC03369693	7797	0.49672712042115563	NO	-
5349	ZINC01451096	4037	0.4967236997875062	NO	-
5350	ZINC02318399	4911	0.49671467131292407	NO	-
5351	ZINC00222149	237	0.4967112644779321	NO	-
5352	ZINC00996941	2470	0.4967067699570516	NO	-
5353	ZINC02425413	5187	0.4966881105790035	NO	-
5354	ZINC02425412	5186	0.4966825248875438	NO	-
5355	ZINC03852967	9777	0.49666478847913803	NO	-
5356	ZINC03023327	7085	0.49666283708039877	NO	-
5357	ZINC03854661	10145	0.49665763239769795	NO	-
5358	ZINC03854660	10144	0.49664761754528625	NO	-
5359	ZINC00070096	59	0.4966378718334022	NO	-
5360	ZINC02914236	6565	0.49663043642638766	NO	-
5361	ZINC02914242	6568	0.4966300062673101	NO	-
5362	ZINC02875834	6487	0.49661603725644066	NO	-
5363	ZINC03283109	7424	0.4965972700232082	NO	-
5364	ZINC03187605	7204	0.4965840278560374	NO	-
5365	ZINC02458059	5267	0.4965837440746963	NO	-
5366	ZINC00510302	543	0.4965692885433388	NO	-
5367	ZINC00542003	591	0.49656233187419846	NO	-
5368	ZINC02854671	6397	0.49655678872976783	NO	-
5369	ZINC00818369	1607	0.4965383011235222	NO	-
5370	ZINC01781368	4363	0.4965359414098258	NO	-
5371	ZINC01781370	4364	0.4965201479591323	NO	-
5372	ZINC02428839	5195	0.49650906310558385	NO	-
5373	ZINC03084447	7151	0.4965052766425388	NO	-
5374	ZINC00834103	1706	0.4964949223696771	NO	-
5375	ZINC02428840	5196	0.49649000215319483	NO	-
5376	ZINC01511995	4237	0.4964823483623287	NO	-
5377	ZINC03386374	7883	0.4964731321120982	NO	-
5378	ZINC00999556	2477	0.4964695640661187	NO	-
5379	ZINC02914319	6573	0.4964672571109802	NO	-
5380	ZINC03630227	9393	0.4964478968703258	NO	-
5381	ZINC03397068	7925	0.49643367081663575	NO	-
5382	ZINC00035049	20	0.4964268623277728	NO	-
5383	ZINC03889384	10903	0.4964091124654479	NO	-
5384	ZINC01982510	4550	0.49640730418933277	NO	-
5385	ZINC02800455	6275	0.4963806881744315	NO	-
5386	ZINC03852966	9776	0.496369488244047	NO	-
5387	ZINC03396842	7919	0.49630073906921107	NO	-
5388	ZINC01207704	3530	0.49628857830110285	NO	-
5389	ZINC00096985	97	0.49628742826649463	NO	-
5390	ZINC03850572	9619	0.4962724899426935	NO	-
5391	ZINC00827165	1659	0.4962718976791894	NO	-
5392	ZINC01046120	2757	0.49624838768881036	NO	-
5393	ZINC00070101	60	0.49624005713597114	NO	-
5394	ZINC00096982	96	0.49623797359962407	NO	-
5395	ZINC01046119	2756	0.4962310072511676	NO	-
5396	ZINC02918997	6770	0.49623031469694534	NO	-
5397	ZINC00529405	569	0.49622336780312	NO	-
5398	ZINC01348633	3712	0.49621389039683245	NO	-
5399	ZINC01348635	3713	0.49621389039683245	NO	-
5400	ZINC01030554	2606	0.49621017666693346	NO	-
5401	ZINC02914474	6597	0.4962068716039941	NO	-
5402	ZINC02918995	6769	0.49620443952663473	NO	-
5403	ZINC01513956	4248	0.49618655871298606	NO	-
5404	ZINC04496732	12504	0.4961836787730316	NO	-
5405	ZINC02706994	5846	0.4961815666032262	NO	-
5406	ZINC01450465	4024	0.49617827289073485	NO	-
5407	ZINC02706996	5847	0.4961731962148446	NO	-
5408	ZINC02914472	6596	0.4961621250013066	NO	-
5409	ZINC00165005	177	0.49614745411816463	NO	-
5410	ZINC00165003	176	0.49613475301932247	NO	-
5411	ZINC00416313	433	0.49609607554683366	NO	-
5412	ZINC02915792	6661	0.4960945900115725	NO	-
5413	ZINC03500448	8616	0.4960856569357636	NO	-
5414	ZINC02210420	4725	0.4960840443801904	NO	-
5415	ZINC00580811	654	0.49608298128044637	NO	-
5416	ZINC01195756	3499	0.4960728773265701	NO	-
5417	ZINC03291444	7451	0.49604479536535623	NO	-
5418	ZINC02408304	5146	0.496037327077608	NO	-
5419	ZINC00851728	1853	0.4960346164070871	NO	-
5420	ZINC03412922	7996	0.49602602511929544	NO	-
5421	ZINC02210422	4726	0.49602543167374924	NO	-
5422	ZINC03793234	9506	0.49601179001234347	NO	-
5423	ZINC01129754	3233	0.4960106797585549	NO	-
5424	ZINC03793234	9507	0.49600832716002513	NO	-
5425	ZINC02341966	4973	0.49595214552108896	NO	-
5426	ZINC01443119	4009	0.49594069781628064	NO	-
5427	ZINC01443120	4010	0.4959341824160646	NO	-
5428	ZINC01808394	4377	0.49592996079102036	NO	-
5429	ZINC01808392	4376	0.4959217492964256	NO	-
5430	ZINC03386798	7885	0.4959091683282289	NO	-
5431	ZINC01167863	3424	0.49590854418892644	NO	-
5432	ZINC04002624	11471	0.49590347312167044	NO	-
5433	ZINC02350778	5004	0.4958777925648879	NO	-
5434	ZINC00044259	25	0.4958708123943689	NO	-
5435	ZINC02571238	5428	0.4958637228029029	NO	-
5436	ZINC02914240	6567	0.4958602430932974	NO	-
5437	ZINC03598812	9206	0.49585908411996704	NO	-
5438	ZINC04352060	12101	0.49585886933933176	NO	-
5439	ZINC00708026	1160	0.495854783139026	NO	-
5440	ZINC00851727	1852	0.4958422466895827	NO	-
5441	ZINC00044258	24	0.4958414017284459	NO	-
5442	ZINC01175344	3444	0.49583526578122766	NO	-
5443	ZINC03889790	10923	0.49583056946430293	NO	-
5444	ZINC00983222	2396	0.4958294143278505	NO	-
5445	ZINC01147719	3318	0.4958268030943813	NO	-
5446	ZINC04320292	12042	0.4958126897230437	NO	-
5447	ZINC03531661	8809	0.49579315808638463	NO	-
5448	ZINC01115118	3126	0.4957923236260294	NO	-
5449	ZINC02458033	5266	0.49578544759982285	NO	-
5450	ZINC02792321	6209	0.4957797184133073	NO	-
5451	ZINC03912765	11025	0.4957691700950317	NO	-
5452	ZINC02861971	6429	0.495756910806629	NO	-
5453	ZINC03889789	10922	0.4957379456052326	NO	-
5454	ZINC02639916	5619	0.4957211021947961	NO	-
5455	ZINC00997764	2473	0.4957052522729895	NO	-
5456	ZINC02788334	6173	0.49570429853433207	NO	-
5457	ZINC02245408	4822	0.4956906693466846	NO	-
5458	ZINC00896265	2059	0.4956891252027677	NO	-
5459	ZINC00866263	1948	0.4956867653155258	NO	-
5460	ZINC00896262	2058	0.49565751162649685	NO	-
5461	ZINC03850715	9629	0.4956535131980704	NO	-
5462	ZINC03526322	8779	0.49565079258314537	NO	-
5463	ZINC04260793	11887	0.49564216186732174	NO	-
5464	ZINC01981396	4527	0.49562825129612265	NO	-
5465	ZINC03857494	10325	0.49562363712101637	NO	-
5466	ZINC03459073	8222	0.4956228874020479	NO	-
5467	ZINC01431951	3963	0.4956226214019871	NO	-
5468	ZINC01027166	2580	0.49561793638652574	NO	-
5469	ZINC01981397	4528	0.49561258652513646	NO	-
5470	ZINC02233058	4792	0.49561202104236096	NO	-
5471	ZINC01451095	4034	0.4955970787990199	NO	-
5472	ZINC00857171	1911	0.4955688319671552	NO	-
5473	ZINC03497922	8574	0.4955449112170705	NO	-
5474	ZINC00778396	1329	0.4955203875451034	NO	-
5475	ZINC00983223	2397	0.49550233406559	NO	-
5476	ZINC00614591	730	0.49548356182530856	NO	-
5477	ZINC03372546	7821	0.4954626622213184	NO	-
5478	ZINC01976869	4510	0.4954623511424141	NO	-
5479	ZINC01027259	2583	0.4954520543892488	NO	-
5480	ZINC02458032	5265	0.49543803644116446	NO	-
5481	ZINC01491048	4151	0.4954232392548757	NO	-
5482	ZINC03890339	10948	0.4953832945579664	NO	-
5483	ZINC01792280	4368	0.4953821542154387	NO	-
5484	ZINC01792282	4369	0.4953662949708127	NO	-
5485	ZINC00586040	658	0.4953351198826586	NO	-
5486	ZINC03497920	8573	0.49531684553000643	NO	-
5487	ZINC01211627	3545	0.49530352742687667	NO	-
5488	ZINC02914317	6572	0.4952923736881778	NO	-
5489	ZINC04389117	12160	0.49528024768903334	NO	-
5490	ZINC02717815	5936	0.4952781760951931	NO	-
5491	ZINC02914510	6613	0.4952404888473334	NO	-
5492	ZINC02914505	6610	0.49522149052020364	NO	-
5493	ZINC00384380	389	0.49521278777137384	NO	-
5494	ZINC00857170	1910	0.49520708458914925	NO	-
5495	ZINC00856281	1891	0.4951782221830599	NO	-
5496	ZINC03983057	11339	0.49516730577147006	NO	-
5497	ZINC02686626	5776	0.49516380041301755	NO	-
5498	ZINC00994466	2462	0.4951569599465755	NO	-
5499	ZINC03857493	10324	0.4951490952871876	NO	-
5500	ZINC03020712	7068	0.49514778160603695	NO	-
5501	ZINC02956054	6912	0.49514460096673474	NO	-
5502	ZINC01405165	3887	0.4951355517394825	NO	-
5503	ZINC01938123	4460	0.4951339135828717	NO	-
5504	ZINC00924429	2141	0.4951321688980658	NO	-
5505	ZINC03858858	10489	0.4951194291630012	NO	-
5506	ZINC02791494	6194	0.4951157724274568	NO	-
5507	ZINC01044210	2751	0.49509566281607714	NO	-
5508	ZINC00784028	1386	0.49508517415162157	NO	-
5509	ZINC01211630	3546	0.4950745550934197	NO	-
5510	ZINC01511980	4236	0.4950741930032931	NO	-
5511	ZINC03854262	10062	0.49506933783551266	NO	-
5512	ZINC03857781	10358	0.4950624296420502	NO	-
5513	ZINC00784029	1387	0.495061493324678	NO	-
5514	ZINC00222152	239	0.4950535881475799	NO	-
5515	ZINC00222150	238	0.49504472406241373	NO	-
5516	ZINC03645843	9419	0.49504324880171735	NO	-
5517	ZINC03968927	11080	0.49503552488520264	NO	-
5518	ZINC02233055	4791	0.49503214822902425	NO	-
5519	ZINC01118129	3143	0.495030048982483	NO	-
5520	ZINC02914378	6586	0.4950054975245817	NO	-
5521	ZINC00703536	1137	0.494998777918373	NO	-
5522	ZINC03859508	10565	0.4949964168989726	NO	-
5523	ZINC00857229	1917	0.4949930119993254	NO	-
5524	ZINC04343650	12077	0.4949889496734619	NO	-
5525	ZINC03853070	9803	0.4949854320090444	NO	-
5526	ZINC02914376	6585	0.49498099749981195	NO	-
5527	ZINC00703537	1138	0.4949784962579053	NO	-
5528	ZINC01057797	2834	0.494958731484414	NO	-
5529	ZINC00943588	2228	0.4949573588317633	NO	-
5530	ZINC04233598	11819	0.49494201676416033	NO	-
5531	ZINC01393404	3838	0.4949155383735539	NO	-
5532	ZINC02978789	7007	0.49489197945585695	NO	-
5533	ZINC02419883	5175	0.4948872035753244	NO	-
5534	ZINC02407910	5144	0.4948839550840948	NO	-
5535	ZINC04275377	11919	0.4948702665911972	NO	-
5536	ZINC03524384	8759	0.49485027571310525	NO	-
5537	ZINC03388153	7898	0.4948460144672739	NO	-
5538	ZINC03388157	7899	0.49484388049867384	NO	-
5539	ZINC04380352	12142	0.4948419529420358	NO	-
5540	ZINC00640456	891	0.4948357431448884	NO	-
5541	ZINC03858857	10488	0.4948310798112319	NO	-
5542	ZINC03986636	11386	0.49481444416402487	NO	-
5543	ZINC03889783	10921	0.49480890288197277	NO	-
5544	ZINC03221109	7261	0.49479609918426753	NO	-
5545	ZINC00644190	912	0.49475792753686226	NO	-
5546	ZINC00855902	1880	0.4947469635083922	NO	-
5547	ZINC02465341	5275	0.49474467372828457	NO	-
5548	ZINC01504895	4202	0.4947366304022504	NO	-
5549	ZINC02914238	6566	0.494733113031299	NO	-
5550	ZINC00097734	105	0.4947317317379872	NO	-
5551	ZINC01651045	4329	0.49473141013830124	NO	-
5552	ZINC02649566	5672	0.49471169234020856	NO	-
5553	ZINC01450482	4029	0.4946669000256098	NO	-
5554	ZINC02649567	5673	0.49464951959980874	NO	-
5555	ZINC01043264	2743	0.49462722202958304	NO	-
5556	ZINC02937961	6849	0.49462643708556886	NO	-
5557	ZINC00857228	1916	0.49459962091135373	NO	-
5558	ZINC02347289	4990	0.4945932865797317	NO	-
5559	ZINC02754955	6096	0.4945836944189063	NO	-
5560	ZINC01938126	4463	0.4945347915801982	NO	-
5561	ZINC00812108	1550	0.49452576306714724	NO	-
5562	ZINC01223284	3570	0.49448805489861136	NO	-
5563	ZINC02914296	6569	0.4944623915552182	NO	-
5564	ZINC03853675	9950	0.49445440700239535	NO	-
5565	ZINC03435968	8101	0.4944516919892858	NO	-
5566	ZINC02791357	6193	0.4944507681900889	NO	-
5567	ZINC02914298	6570	0.4944470124958254	NO	-
5568	ZINC01108503	3072	0.4944406144167691	NO	-
5569	ZINC04014545	11490	0.494429357422761	NO	-
5570	ZINC03500452	8618	0.4944270230600868	NO	-
5571	ZINC03500450	8617	0.49442102484662115	NO	-
5572	ZINC04014547	11492	0.4944154850652621	NO	-
5573	ZINC03579778	9120	0.49437951985991924	NO	-
5574	ZINC02717815	5934	0.4943783597268197	NO	-
5575	ZINC00399648	413	0.4943705959900845	NO	-
5576	ZINC03579776	9119	0.4943692811799412	NO	-
5577	ZINC01491048	4153	0.49436546376957075	NO	-
5578	ZINC01115572	3130	0.4943415607925124	NO	-
5579	ZINC03853674	9949	0.4943390784391174	NO	-
5580	ZINC03986634	11385	0.49433653212031653	NO	-
5581	ZINC03200577	7220	0.4943247463278851	NO	-
5582	ZINC00667988	1014	0.4942977666679898	NO	-
5583	ZINC02792955	6213	0.49427994363736627	NO	-
5584	ZINC01037691	2684	0.49426106428717265	NO	-
5585	ZINC03857680	10348	0.494256918043518	NO	-
5586	ZINC01173550	3441	0.4942476376823753	NO	-
5587	ZINC02749573	6087	0.49422691077483033	NO	-
5588	ZINC03858728	10476	0.4942240519848282	NO	-
5589	ZINC02982521	7013	0.4941858319030089	NO	-
5590	ZINC04062272	11562	0.4941831546676142	NO	-
5591	ZINC01125129	3191	0.49417446271874027	NO	-
5592	ZINC02373326	5078	0.494157774518749	NO	-
5593	ZINC04351857	12099	0.494129476108201	NO	-
5594	ZINC00856274	1890	0.4941131144780399	NO	-
5595	ZINC02802136	6280	0.49405988726465433	NO	-
5596	ZINC03286085	7434	0.49405811106018677	NO	-
5597	ZINC01158740	3379	0.4940494786312106	NO	-
5598	ZINC03969565	11113	0.494015703744265	NO	-
5599	ZINC03283951	7428	0.49397548079800474	NO	-
5600	ZINC01427610	3928	0.49397124781035456	NO	-
5601	ZINC04148631	11678	0.4939651799789751	NO	-
5602	ZINC03977140	11300	0.49396006944399656	NO	-
5603	ZINC03853798	9986	0.49395999913512534	NO	-
5604	ZINC03382826	7849	0.4939295004816973	NO	-
5605	ZINC01027252	2582	0.493922342944491	NO	-
5606	ZINC01380787	3794	0.49389114008872276	NO	-
5607	ZINC00341957	354	0.4938737210525322	NO	-
5608	ZINC02914055	6561	0.49386991398114505	NO	-
5609	ZINC02914061	6562	0.49386256552219115	NO	-
5610	ZINC02914507	6611	0.49386202994634554	NO	-
5611	ZINC03853797	9985	0.49386114861066704	NO	-
5612	ZINC02802380	6284	0.49384743540082804	NO	-
5613	ZINC01889870	4404	0.4938354133246254	NO	-
5614	ZINC02467702	5310	0.4938343138294321	NO	-
5615	ZINC03983583	11358	0.4938243446127914	NO	-
5616	ZINC01889875	4405	0.4938134975055012	NO	-
5617	ZINC00512958	546	0.4938132068539175	NO	-
5618	ZINC03485119	8431	0.49380239661604425	NO	-
5619	ZINC03463769	8328	0.4937925133112722	NO	-
5620	ZINC03853424	9869	0.4937918445467042	NO	-
5621	ZINC03526246	8778	0.49378291468310104	NO	-
5622	ZINC00827220	1662	0.4937720184550124	NO	-
5623	ZINC04357863	12108	0.4937631048579236	NO	-
5624	ZINC02916043	6675	0.49376145425233176	NO	-
5625	ZINC02125500	4637	0.4937613491450656	NO	-
5626	ZINC02916042	6674	0.4937439772881329	NO	-
5627	ZINC02914509	6612	0.49373589435329424	NO	-
5628	ZINC01450473	4026	0.4937287771923038	NO	-
5629	ZINC01153080	3345	0.4937186141655056	NO	-
5630	ZINC04052579	11542	0.4936864201568125	NO	-
5631	ZINC03495250	8491	0.4936622463338926	NO	-
5632	ZINC03858287	10411	0.49366040186774696	NO	-
5633	ZINC03867292	10733	0.4936594788592809	NO	-
5634	ZINC01450483	4032	0.4936592107335175	NO	-
5635	ZINC03769089	9498	0.49365827939608253	NO	-
5636	ZINC02649537	5669	0.49363971636521925	NO	-
5637	ZINC00361371	372	0.49363961562367126	NO	-
5638	ZINC02649536	5668	0.4936351324496693	NO	-
5639	ZINC03969099	11089	0.4936205570937767	NO	-
5640	ZINC04193237	11778	0.4936125065526909	NO	-
5641	ZINC02051711	4586	0.4936067813082271	NO	-
5642	ZINC01415114	3893	0.49359288925477185	NO	-
5643	ZINC01821001	4385	0.4935829386551086	NO	-
5644	ZINC00656804	980	0.4935708827469499	NO	-
5645	ZINC03969100	11090	0.49356642962558583	NO	-
5646	ZINC00656799	979	0.4935601617898249	NO	-
5647	ZINC01821000	4384	0.49355985714472383	NO	-
5648	ZINC02662426	5749	0.493531106992915	NO	-
5649	ZINC03969196	11094	0.49352135308966505	NO	-
5650	ZINC00425377	467	0.49352008920104506	NO	-
5651	ZINC03969197	11095	0.4935093727781982	NO	-
5652	ZINC04351854	12098	0.4934947564580757	NO	-
5653	ZINC02752353	6090	0.49349375594030714	NO	-
5654	ZINC02669328	5764	0.4934866385118713	NO	-
5655	ZINC02669330	5765	0.49347868684764373	NO	-
5656	ZINC03405423	7956	0.49346225867370014	NO	-
5657	ZINC03855985	10219	0.49343321003030555	NO	-
5658	ZINC03869116	10858	0.4934143055550769	NO	-
5659	ZINC04121356	11640	0.4934072149687878	NO	-
5660	ZINC04331217	12061	0.49339487723137543	NO	-
5661	ZINC03889780	10920	0.49338904425453334	NO	-
5662	ZINC03565644	9045	0.49336060023107936	NO	-
5663	ZINC02616568	5462	0.4933518804815719	NO	-
5664	ZINC01112780	3108	0.4933517119861676	NO	-
5665	ZINC02144514	4645	0.4933227908364477	NO	-
5666	ZINC01938139	4466	0.49331437191711686	NO	-
5667	ZINC01032109	2614	0.49329404707231383	NO	-
5668	ZINC02628441	5565	0.49328097725437875	NO	-
5669	ZINC02616501	5460	0.49327825280553356	NO	-
5670	ZINC00021431	11	0.4932530131397095	NO	-
5671	ZINC03368511	7772	0.49325217549440714	NO	-
5672	ZINC01112781	3109	0.49325008652479074	NO	-
5673	ZINC00615496	731	0.4932260927859045	NO	-
5674	ZINC00615497	732	0.4932206924471249	NO	-
5675	ZINC01040614	2726	0.49321974112246886	NO	-
5676	ZINC03853531	9908	0.4932042237837779	NO	-
5677	ZINC00712729	1171	0.49320049511258535	NO	-
5678	ZINC03420927	8032	0.4931999109970782	NO	-
5679	ZINC03858814	10483	0.49319875113378986	NO	-
5680	ZINC02917540	6709	0.49316998282995744	NO	-
5681	ZINC03858901	10501	0.4931535572329175	NO	-
5682	ZINC04031746	11501	0.49313729491479896	NO	-
5683	ZINC01989612	4564	0.49313518426335573	NO	-
5684	ZINC03959898	11052	0.49311825656776304	NO	-
5685	ZINC01976941	4511	0.49302315631186977	NO	-
5686	ZINC02843367	6369	0.4930227839571331	NO	-
5687	ZINC01504914	4204	0.49302004268914557	NO	-
5688	ZINC03859932	10644	0.49301546408066904	NO	-
5689	ZINC02843366	6368	0.49301401476987	NO	-
5690	ZINC03853925	10014	0.49301097088742013	NO	-
5691	ZINC03435735	8100	0.4929663555262179	NO	-
5692	ZINC01153432	3346	0.492960035278102	NO	-
5693	ZINC03853926	10015	0.49295627693822075	NO	-
5694	ZINC03858900	10500	0.4929503981743034	NO	-
5695	ZINC03857256	10292	0.4929444286179432	NO	-
5696	ZINC00888745	2039	0.49293431853122327	NO	-
5697	ZINC04281533	11937	0.49291679689519374	NO	-
5698	ZINC00190643	203	0.4928934827130594	NO	-
5699	ZINC02686586	5775	0.49287797430600006	NO	-
5700	ZINC00521118	555	0.49285879981167213	NO	-
5701	ZINC01377217	3780	0.49284839885435894	NO	-
5702	ZINC02755189	6098	0.49282066843304534	NO	-
5703	ZINC00144902	159	0.4928085942581821	NO	-
5704	ZINC01431304	3957	0.4928038318209381	NO	-
5705	ZINC03972091	11224	0.4927913860510759	NO	-
5706	ZINC00724962	1241	0.49275890716264353	NO	-
5707	ZINC03856513	10262	0.4927268479035818	NO	-
5708	ZINC02406641	5142	0.4927211120226666	NO	-
5709	ZINC00784764	1395	0.4927192859694256	NO	-
5710	ZINC01385281	3802	0.4927129489778471	NO	-
5711	ZINC01072375	2933	0.4927080446252937	NO	-
5712	ZINC04346997	12080	0.4926991097523256	NO	-
5713	ZINC03332020	7588	0.4926929104805339	NO	-
5714	ZINC03502475	8628	0.4926795514576374	NO	-
5715	ZINC00205225	218	0.4926789966160301	NO	-
5716	ZINC04246203	11838	0.49267686723189313	NO	-
5717	ZINC03979397	11309	0.49262159779557346	NO	-
5718	ZINC01491049	4154	0.4926186948745414	NO	-
5719	ZINC00814841	1574	0.49261666075234417	NO	-
5720	ZINC02241135	4814	0.4926131442260971	NO	-
5721	ZINC01001126	2483	0.49258425860323635	NO	-
5722	ZINC02693140	5805	0.49252701336046467	NO	-
5723	ZINC01169872	3431	0.4925030244431467	NO	-
5724	ZINC03853878	9994	0.4924795084196828	NO	-
5725	ZINC00537354	583	0.49246611937358575	NO	-
5726	ZINC01451100	4040	0.4924652506023571	NO	-
5727	ZINC03853877	9993	0.49244011464600196	NO	-
5728	ZINC01072373	2932	0.4924347113355682	NO	-
5729	ZINC02463717	5272	0.49242331691886915	NO	-
5730	ZINC00848486	1814	0.49242047921133636	NO	-
5731	ZINC03526237	8777	0.49241783500764513	NO	-
5732	ZINC00784763	1394	0.49241504379467327	NO	-
5733	ZINC00888708	2037	0.49240980237554527	NO	-
5734	ZINC03858297	10413	0.4923890994834326	NO	-
5735	ZINC00856292	1894	0.49238815479202497	NO	-
5736	ZINC01504890	4201	0.4923562318845635	NO	-
5737	ZINC00850712	1844	0.4923452644692658	NO	-
5738	ZINC03858296	10412	0.4923432227601677	NO	-
5739	ZINC01040284	2716	0.49233247770789046	NO	-
5740	ZINC00827223	1663	0.49231517366500666	NO	-
5741	ZINC00827224	1664	0.49229080445381057	NO	-
5742	ZINC00467070	524	0.49228001037033	NO	-
5743	ZINC00670654	1030	0.4922742981576883	NO	-
5744	ZINC03853477	9887	0.4922726245066444	NO	-
5745	ZINC04041779	11528	0.4922636716973903	NO	-
5746	ZINC03892677	10991	0.49226007578817904	NO	-
5747	ZINC04465354	12327	0.49226007578817904	NO	-
5748	ZINC03849628	9590	0.49225847123159855	NO	-
5749	ZINC01923359	4419	0.49225395784175413	NO	-
5750	ZINC03892676	10990	0.4922463502403619	NO	-
5751	ZINC00724961	1240	0.49224126144450164	NO	-
5752	ZINC01938089	4454	0.49223063910971976	NO	-
5753	ZINC03867292	10734	0.49222881339133456	NO	-
5754	ZINC02847504	6378	0.49216867320527835	NO	-
5755	ZINC03318174	7525	0.4921656893532059	NO	-
5756	ZINC02956052	6911	0.4921406771879205	NO	-
5757	ZINC01782922	4365	0.49212459407321274	NO	-
5758	ZINC01392858	3836	0.4921083214658907	NO	-
5759	ZINC03859810	10626	0.4921065749298139	NO	-
5760	ZINC03972089	11223	0.4921028825560878	NO	-
5761	ZINC02405243	5139	0.49209611166186995	NO	-
5762	ZINC02846827	6375	0.4920833660423211	NO	-
5763	ZINC01167681	3423	0.49207008365753674	NO	-
5764	ZINC00314293	346	0.49206497109858954	NO	-
5765	ZINC03382620	7845	0.4920512687074722	NO	-
5766	ZINC00831382	1691	0.49204360887125576	NO	-
5767	ZINC02358843	5039	0.4920408631195558	NO	-
5768	ZINC02803212	6294	0.4920308805602647	NO	-
5769	ZINC00613698	727	0.49202981996450074	NO	-
5770	ZINC04441531	12244	0.4920274900370333	NO	-
5771	ZINC03034885	7119	0.4919997119014037	NO	-
5772	ZINC03864018	10681	0.49199907935384224	NO	-
5773	ZINC03859739	10623	0.4919986981858841	NO	-
5774	ZINC00981534	2391	0.49199808581394683	NO	-
5775	ZINC03859738	10622	0.49193459556016095	NO	-
5776	ZINC02738376	6069	0.49188407933148653	NO	-
5777	ZINC03457368	8214	0.4918606051255371	NO	-
5778	ZINC03088866	7153	0.4918271332917384	NO	-
5779	ZINC01053768	2804	0.49182619883775536	NO	-
5780	ZINC03853566	9912	0.491825587942735	NO	-
5781	ZINC01491049	4156	0.49182168927841735	NO	-
5782	ZINC03856012	10221	0.49181148010711256	NO	-
5783	ZINC01905094	4414	0.49181079943995815	NO	-
5784	ZINC03526382	8783	0.491805330991982	NO	-
5785	ZINC03856011	10220	0.49179554767432443	NO	-
5786	ZINC01186444	3479	0.491794424355351	NO	-
5787	ZINC02094683	4628	0.4917886167220098	NO	-
5788	ZINC03557916	8968	0.4917806633319228	NO	-
5789	ZINC00314292	345	0.49178008185077166	NO	-
5790	ZINC04193540	11782	0.4917666623810965	NO	-
5791	ZINC03983018	11337	0.4917646713217992	NO	-
5792	ZINC03546622	8894	0.4917028148561917	NO	-
5793	ZINC02802250	6281	0.49169053737516494	NO	-
5794	ZINC02713150	5864	0.49168301931455405	NO	-
5795	ZINC02356161	5031	0.4916818483507702	NO	-
5796	ZINC03166037	7177	0.4916816516782718	NO	-
5797	ZINC02356163	5032	0.49167161466980525	NO	-
5798	ZINC03908647	11018	0.49165168938164366	NO	-
5799	ZINC02407995	5145	0.4916399527667847	NO	-
5800	ZINC03854552	10110	0.49163472462594426	NO	-
5801	ZINC02636558	5603	0.49162416685123284	NO	-
5802	ZINC02718812	5975	0.4916233783246584	NO	-
5803	ZINC03452224	8173	0.4916194885884487	NO	-
5804	ZINC03579817	9129	0.4916143236380975	NO	-
5805	ZINC03579818	9130	0.491601850020063	NO	-
5806	ZINC02990316	7022	0.4915613305807075	NO	-
5807	ZINC03257792	7348	0.4915518288306888	NO	-
5808	ZINC02836839	6362	0.49151768468807483	NO	-
5809	ZINC03382979	7853	0.4915045899627377	NO	-
5810	ZINC01183837	3471	0.49148495630834116	NO	-
5811	ZINC01157421	3365	0.4914822237434357	NO	-
5812	ZINC03853568	9914	0.4914743773952103	NO	-
5813	ZINC03983016	11336	0.4914738992559078	NO	-
5814	ZINC03851046	9661	0.491469910529193	NO	-
5815	ZINC03850715	9630	0.4914606446880248	NO	-
5816	ZINC03851044	9660	0.4914414151040358	NO	-
5817	ZINC02656265	5711	0.49139615725313024	NO	-
5818	ZINC03181694	7195	0.49138370383487584	NO	-
5819	ZINC02937804	6846	0.49137072227931033	NO	-
5820	ZINC03349260	7673	0.4913594503361246	NO	-
5821	ZINC02503188	5381	0.4913523186218031	NO	-
5822	ZINC02848191	6383	0.4913093915810901	NO	-
5823	ZINC00892723	2044	0.49130490327985704	NO	-
5824	ZINC02656266	5712	0.4912982699507313	NO	-
5825	ZINC03889833	10926	0.49127353464426715	NO	-
5826	ZINC01042159	2732	0.4912643966401908	NO	-
5827	ZINC01195779	3500	0.49125986899379054	NO	-
5828	ZINC02914676	6629	0.49124997796227204	NO	-
5829	ZINC03526339	8781	0.49124013599292066	NO	-
5830	ZINC02914677	6630	0.4912389130382419	NO	-
5831	ZINC01183479	3466	0.49121731140091146	NO	-
5832	ZINC03452391	8176	0.4911627209894293	NO	-
5833	ZINC01450465	4023	0.49114841693249595	NO	-
5834	ZINC00539123	587	0.4911393559188711	NO	-
5835	ZINC02802750	6293	0.49113417304046353	NO	-
5836	ZINC02365420	5057	0.4911249580146685	NO	-
5837	ZINC04427811	12230	0.4910893983927342	NO	-
5838	ZINC01540499	4302	0.49107555281733506	NO	-
5839	ZINC02802573	6291	0.4910435896992778	NO	-
5840	ZINC00282741	324	0.4910387174506287	NO	-
5841	ZINC00282739	323	0.4910322135673642	NO	-
5842	ZINC00544367	597	0.4910043026363638	NO	-
5843	ZINC00348146	356	0.4909855882144263	NO	-
5844	ZINC03853686	9952	0.4909849907771374	NO	-
5845	ZINC03370790	7806	0.49098010538200604	NO	-
5846	ZINC03853687	9953	0.49096671942220577	NO	-
5847	ZINC01069692	2887	0.49096574433799955	NO	-
5848	ZINC03853530	9907	0.49096101635341644	NO	-
5849	ZINC01216551	3564	0.49093407913718173	NO	-
5850	ZINC00708260	1161	0.49090999155276865	NO	-
5851	ZINC02848192	6384	0.49088920772935685	NO	-
5852	ZINC00710196	1166	0.49086908226405285	NO	-
5853	ZINC00222516	279	0.49086357643134954	NO	-
5854	ZINC00222512	278	0.4908617689242079	NO	-
5855	ZINC02409023	5148	0.49083923698499293	NO	-
5856	ZINC00354031	360	0.4908011216059933	NO	-
5857	ZINC02655438	5700	0.49075764399814764	NO	-
5858	ZINC00856298	1896	0.49075748640853134	NO	-
5859	ZINC02655439	5701	0.4907497461979856	NO	-
5860	ZINC03265922	7374	0.49074337324229766	NO	-
5861	ZINC01136251	3268	0.4907369166762371	NO	-
5862	ZINC00310240	339	0.4907350542413245	NO	-
5863	ZINC00119544	138	0.4907091326264255	NO	-
5864	ZINC04053792	11545	0.4906701225071568	NO	-
5865	ZINC03814532	12	0.49061417364008525	YES	3
5866	ZINC02860911	6420	0.4906086188217462	NO	-
5867	ZINC03609618	9292	0.4905944857238364	NO	-
5868	ZINC01179563	3457	0.49059037135254546	NO	-
5869	ZINC01032111	2615	0.49056852857525757	NO	-
5870	ZINC01158517	3377	0.49056573130451475	NO	-
5871	ZINC03889705	10913	0.4905524085407033	NO	-
5872	ZINC03853606	9923	0.4905376354377682	NO	-
5873	ZINC01510031	4229	0.4905275963536542	NO	-
5874	ZINC01185344	3476	0.4905157117880661	NO	-
5875	ZINC02793956	6226	0.4904947655407551	NO	-
5876	ZINC01429735	3953	0.4904891850036197	NO	-
5877	ZINC00858928	1928	0.4904756309628654	NO	-
5878	ZINC02174013	4664	0.49046352681788014	NO	-
5879	ZINC00008728	4	0.49045974297022416	NO	-
5880	ZINC03858893	10497	0.4904407056299552	NO	-
5881	ZINC00753714	1301	0.4904320301012979	NO	-
5882	ZINC03854595	10130	0.4904193714680631	NO	-
5883	ZINC04299414	11982	0.49037265012820375	NO	-
5884	ZINC00558031	606	0.49035536067943675	NO	-
5885	ZINC03579784	9123	0.49035149780354764	NO	-
5886	ZINC00569317	628	0.4903357334064022	NO	-
5887	ZINC01029496	2597	0.49033445312406454	NO	-
5888	ZINC03579786	9124	0.4903283140379143	NO	-
5889	ZINC03854594	10129	0.4903110298471884	NO	-
5890	ZINC03502616	8629	0.49031022794535417	NO	-
5891	ZINC01170260	3433	0.4902885972794352	NO	-
5892	ZINC01465280	4080	0.4902850879024876	NO	-
5893	ZINC02702081	5837	0.4902789704977892	NO	-
5894	ZINC02956042	6909	0.49027598193163696	NO	-
5895	ZINC03869117	10859	0.490267158416405	NO	-
5896	ZINC03852392	9726	0.49025831234851613	NO	-
5897	ZINC01451448	4045	0.4902552980320966	NO	-
5898	ZINC01465279	4079	0.49023911498011713	NO	-
5899	ZINC01327444	3696	0.4902355764485539	NO	-
5900	ZINC02916272	6676	0.4902257118337838	NO	-
5901	ZINC01365043	3768	0.490223311439311	NO	-
5902	ZINC02916273	6677	0.49020910522403943	NO	-
5903	ZINC03970015	11141	0.49020867961202774	NO	-
5904	ZINC04314699	12005	0.49019888463376377	NO	-
5905	ZINC01512036	4238	0.49018198234459565	NO	-
5906	ZINC00945189	2242	0.4901700938712293	NO	-
5907	ZINC03371204	7816	0.49016851115206245	NO	-
5908	ZINC03442865	8122	0.49015693312271874	NO	-
5909	ZINC04277678	11927	0.4901549477184706	NO	-
5910	ZINC00652931	968	0.4901120343884983	NO	-
5911	ZINC01037019	2676	0.49006654084029916	NO	-
5912	ZINC02638023	5610	0.4900487785769243	NO	-
5913	ZINC02658243	5726	0.4900285231272429	NO	-
5914	ZINC01941508	4476	0.49001439110120815	NO	-
5915	ZINC03467214	8360	0.49001262428851367	NO	-
5916	ZINC03485185	8432	0.48999567328693727	NO	-
5917	ZINC03386619	7884	0.4899822943203513	NO	-
5918	ZINC03386350	7882	0.4899652736673366	NO	-
5919	ZINC02812051	6332	0.48995054528313	NO	-
5920	ZINC00939167	2193	0.4899103073783006	NO	-
5921	ZINC01450464	4020	0.48989459551890757	NO	-
5922	ZINC03579829	9134	0.4898837029597969	NO	-
5923	ZINC01988200	4559	0.48986385006746624	NO	-
5924	ZINC03579827	9133	0.48984190262276756	NO	-
5925	ZINC01140712	3288	0.48979500906653567	NO	-
5926	ZINC04291553	11967	0.48978198793646827	NO	-
5927	ZINC02841929	6367	0.4897807633894555	NO	-
5928	ZINC01223303	3571	0.4897757775863885	NO	-
5929	ZINC02919912	6801	0.48977343119786215	NO	-
5930	ZINC02919910	6800	0.4897595291412928	NO	-
5931	ZINC01986879	4553	0.4897514948947165	NO	-
5932	ZINC04228420	11816	0.4897123580632994	NO	-
5933	ZINC02868983	6453	0.4897072296264492	NO	-
5934	ZINC00856285	1893	0.48970006603480315	NO	-
5935	ZINC01184545	3474	0.48969627378581376	NO	-
5936	ZINC02849594	6386	0.48968876962164315	NO	-
5937	ZINC01364195	3752	0.48967672877988616	NO	-
5938	ZINC03467212	8359	0.48967191402615745	NO	-
5939	ZINC03463802	8329	0.4896658629727074	NO	-
5940	ZINC04395283	12171	0.4896634766039933	NO	-
5941	ZINC01136383	3270	0.4896627699889708	NO	-
5942	ZINC03888215	10894	0.4896304157373313	NO	-
5943	ZINC01160904	3388	0.4896191347808738	NO	-
5944	ZINC00641178	893	0.4896188058607824	NO	-
5945	ZINC01364200	3753	0.48961463471557165	NO	-
5946	ZINC02849593	6385	0.4896041791095496	NO	-
5947	ZINC00107272	117	0.48957027954215665	NO	-
5948	ZINC02918260	6735	0.48956845432342505	NO	-
5949	ZINC01451448	4043	0.489564494811657	NO	-
5950	ZINC02918261	6736	0.4895643540632323	NO	-
5951	ZINC02433627	5208	0.4895382694936507	NO	-
5952	ZINC00675535	1055	0.4895177046378075	NO	-
5953	ZINC02812050	6331	0.48951710034247714	NO	-
5954	ZINC01168270	3428	0.489505863418266	NO	-
5955	ZINC03858217	10409	0.4894879675133434	NO	-
5956	ZINC03868286	10815	0.4894749172708438	NO	-
5957	ZINC00643351	907	0.4894686367641774	NO	-
5958	ZINC00940474	2199	0.4894647634882038	NO	-
5959	ZINC04277678	11926	0.4894322598299465	NO	-
5960	ZINC00828328	1677	0.48942932563325	NO	-
5961	ZINC00545445	598	0.4894249806506944	NO	-
5962	ZINC01981917	4531	0.4894024992597021	NO	-
5963	ZINC00543297	595	0.48940231350011726	NO	-
5964	ZINC00828327	1676	0.48939743848101014	NO	-
5965	ZINC01981916	4530	0.48939313364535525	NO	-
5966	ZINC03579596	9099	0.4893673978615378	NO	-
5967	ZINC00643421	908	0.489360352599956	NO	-
5968	ZINC02788167	6172	0.4893520865954203	NO	-
5969	ZINC03579598	9100	0.48932379219783795	NO	-
5970	ZINC00142135	158	0.48932021637847817	NO	-
5971	ZINC01005611	2500	0.48929776100091865	NO	-
5972	ZINC01107477	3063	0.4892887616671774	NO	-
5973	ZINC00955272	2304	0.4892815968087345	NO	-
5974	ZINC00580367	650	0.4892716491674653	NO	-
5975	ZINC00851730	1855	0.48925908498111514	NO	-
5976	ZINC00580367	653	0.489246775475233	NO	-
5977	ZINC00851729	1854	0.4892309491156357	NO	-
5978	ZINC00043060	22	0.48918141067235493	NO	-
5979	ZINC00043059	21	0.48916227531003603	NO	-
5980	ZINC01380784	3792	0.48913677847949993	NO	-
5981	ZINC03452752	8184	0.48911341163501637	NO	-
5982	ZINC01062467	2859	0.48910848673473445	NO	-
5983	ZINC00558586	611	0.48910782609197206	NO	-
5984	ZINC03867931	10791	0.4891046796976079	NO	-
5985	ZINC04465872	12337	0.4891046796976079	NO	-
5986	ZINC00625014	770	0.4890958106559018	NO	-
5987	ZINC03526337	8780	0.4890864789317265	NO	-
5988	ZINC01396520	3853	0.48908211361903015	NO	-
5989	ZINC00714011	1182	0.489062603081875	NO	-
5990	ZINC00594108	702	0.48906130167500445	NO	-
5991	ZINC03968664	11077	0.48903974178718973	NO	-
5992	ZINC03983505	11355	0.4890240878302173	NO	-
5993	ZINC03528441	8794	0.48900414740401654	NO	-
5994	ZINC02871337	6460	0.4889918683778942	NO	-
5995	ZINC03528443	8795	0.4889805924252555	NO	-
5996	ZINC03369531	7792	0.4889701371538092	NO	-
5997	ZINC03853125	9812	0.488955959562671	NO	-
5998	ZINC00235731	298	0.4889359410200079	NO	-
5999	ZINC03853124	9811	0.4889228124379443	NO	-
6000	ZINC03330594	7578	0.4889212438870045	NO	-
6001	ZINC01512397	4242	0.488912511845735	NO	-
6002	ZINC02918347	6741	0.48889903634263226	NO	-
6003	ZINC03216341	7243	0.4888918960817539	NO	-
6004	ZINC02918352	6744	0.48888496680979787	NO	-
6005	ZINC03859744	10624	0.4888731192936615	NO	-
6006	ZINC00881910	2016	0.4888472277133956	NO	-
6007	ZINC02917678	6712	0.4888363642043966	NO	-
6008	ZINC03859745	10625	0.48883254880840127	NO	-
6009	ZINC03868292	10816	0.48882733485688246	NO	-
6010	ZINC01180294	3458	0.488823035541898	NO	-
6011	ZINC00096996	100	0.48882101988438903	NO	-
6012	ZINC02309903	4900	0.48881893249260583	NO	-
6013	ZINC01364193	3751	0.48881742065709377	NO	-
6014	ZINC02917680	6713	0.4888136668820667	NO	-
6015	ZINC00096999	101	0.4888098105199719	NO	-
6016	ZINC00779035	1337	0.48880414856451376	NO	-
6017	ZINC03656462	9435	0.488792247822616	NO	-
6018	ZINC03660503	9442	0.48878296013189115	NO	-
6019	ZINC01364191	3750	0.48876520308892674	NO	-
6020	ZINC01165441	3419	0.4887588490030342	NO	-
6021	ZINC03867930	10790	0.4887452456576748	NO	-
6022	ZINC03969498	11108	0.48872208809899526	NO	-
6023	ZINC04351868	12100	0.4887080079449308	NO	-
6024	ZINC03859695	10616	0.48870513618660305	NO	-
6025	ZINC03579636	9108	0.4886998091083103	NO	-
6026	ZINC03579634	9107	0.48869234078818735	NO	-
6027	ZINC01154708	3350	0.4886708422415125	NO	-
6028	ZINC00896261	2057	0.48866724101587133	NO	-
6029	ZINC01040284	2717	0.4886665783796897	NO	-
6030	ZINC02398833	5119	0.4886654364750798	NO	-
6031	ZINC02398834	5120	0.48866393871637	NO	-
6032	ZINC02806233	6305	0.4886520432063704	NO	-
6033	ZINC00896258	2056	0.4886509233043599	NO	-
6034	ZINC02914338	6575	0.48864262331449093	NO	-
6035	ZINC03858484	10457	0.48862946123150064	NO	-
6036	ZINC00643330	906	0.48861863989667514	NO	-
6037	ZINC02914691	6632	0.4886019226176311	NO	-
6038	ZINC02914343	6578	0.4885970194750714	NO	-
6039	ZINC03867560	10764	0.48858833588887696	NO	-
6040	ZINC01239835	3596	0.48858365291450834	NO	-
6041	ZINC02326662	4932	0.4885793742275482	NO	-
6042	ZINC03858483	10456	0.4885619871862436	NO	-
6043	ZINC01165440	3418	0.4885520190703548	NO	-
6044	ZINC03859694	10615	0.48852821440044286	NO	-
6045	ZINC03977363	11302	0.48852234205419537	NO	-
6046	ZINC02914690	6631	0.48850831734663563	NO	-
6047	ZINC00558286	609	0.4884818947916258	NO	-
6048	ZINC04407951	12200	0.4884747458527063	NO	-
6049	ZINC04357078	12106	0.4884708515851435	NO	-
6050	ZINC01010003	2504	0.488446359308762	NO	-
6051	ZINC02867416	6444	0.48844384898994037	NO	-
6052	ZINC04351558	12097	0.4884005966113762	NO	-
6053	ZINC03977031	11299	0.4883956829744945	NO	-
6054	ZINC01078712	2985	0.4883904136154923	NO	-
6055	ZINC04485600	12455	0.4883005141988685	NO	-
6056	ZINC03854623	10137	0.488291099873152	NO	-
6057	ZINC00536744	579	0.48829084993674515	NO	-
6058	ZINC01982511	4551	0.4882542339580968	NO	-
6059	ZINC02724757	6030	0.4882528422700542	NO	-
6060	ZINC03526341	8782	0.48822393599474173	NO	-
6061	ZINC03854624	10138	0.48821831355508805	NO	-
6062	ZINC00309776	337	0.4882181580066421	NO	-
6063	ZINC03853206	9827	0.48820155065361953	NO	-
6064	ZINC03853205	9826	0.4882007200739537	NO	-
6065	ZINC01107476	3062	0.4881778065142232	NO	-
6066	ZINC01508501	4219	0.48816388599575716	NO	-
6067	ZINC02802708	6292	0.48813143150963306	NO	-
6068	ZINC00301807	328	0.4880961313084013	NO	-
6069	ZINC00301810	329	0.4880951325863378	NO	-
6070	ZINC02414843	5158	0.48808934302603474	NO	-
6071	ZINC01036182	2668	0.4880699931830151	NO	-
6072	ZINC03351760	7685	0.4880383016434889	NO	-
6073	ZINC00044256	23	0.48803172709758647	NO	-
6074	ZINC01175560	3447	0.48802600706338095	NO	-
6075	ZINC02715974	5930	0.48801599643809973	NO	-
6076	ZINC00784465	1389	0.48799612022534566	NO	-
6077	ZINC02359577	5042	0.4879909559021683	NO	-
6078	ZINC02359575	5041	0.4879803654091225	NO	-
6079	ZINC00779035	1339	0.4879395410119232	NO	-
6080	ZINC01074902	2958	0.48791894220510784	NO	-
6081	ZINC03852759	9753	0.48791577558777405	NO	-
6082	ZINC01178646	3454	0.4879079959942952	NO	-
6083	ZINC03275214	7403	0.4878825274527444	NO	-
6084	ZINC02914341	6577	0.4878605389135905	NO	-
6085	ZINC03858487	10459	0.48785945698660366	NO	-
6086	ZINC03852760	9754	0.4878441883555149	NO	-
6087	ZINC02925013	6814	0.4878408958574311	NO	-
6088	ZINC03858486	10458	0.48781196817861067	NO	-
6089	ZINC00309779	338	0.48779197611518754	NO	-
6090	ZINC04256873	11883	0.4877892748417157	NO	-
6091	ZINC03850585	9621	0.4877777489870846	NO	-
6092	ZINC01392860	3837	0.48776838702064285	NO	-
6093	ZINC00450802	498	0.48774886669736733	NO	-
6094	ZINC04275333	11917	0.48774102631177363	NO	-
6095	ZINC03260781	7357	0.4877346886980006	NO	-
6096	ZINC00375082	382	0.4876944608681686	NO	-
6097	ZINC02867424	6445	0.4876908886462843	NO	-
6098	ZINC01068385	2879	0.4876470057819585	NO	-
6099	ZINC01327015	3692	0.4876182727449325	NO	-
6100	ZINC00943589	2229	0.48761487254979763	NO	-
6101	ZINC01019470	2536	0.4875981777673004	NO	-
6102	ZINC01019469	2533	0.487586307499753	NO	-
6103	ZINC00779035	1338	0.48757514948345576	NO	-
6104	ZINC01938122	4459	0.48756763834598027	NO	-
6105	ZINC03563630	9025	0.48756557558054453	NO	-
6106	ZINC03857146	10280	0.48754850598743305	NO	-
6107	ZINC02917394	6704	0.48753412336592966	NO	-
6108	ZINC00188288	197	0.4875167276355809	NO	-
6109	ZINC02616511	5461	0.487452499037386	NO	-
6110	ZINC04407951	12199	0.4874425547315629	NO	-
6111	ZINC02875235	6486	0.48743685255297137	NO	-
6112	ZINC02957835	6947	0.4874264291957127	NO	-
6113	ZINC03513272	8706	0.4874171449390252	NO	-
6114	ZINC03889229	10896	0.48738879583267836	NO	-
6115	ZINC03889232	10897	0.48738536558393075	NO	-
6116	ZINC01107864	3066	0.487380801683059	NO	-
6117	ZINC02420722	5176	0.4873807627064712	NO	-
6118	ZINC03500493	8620	0.487378938800898	NO	-
6119	ZINC01757737	4352	0.48737194389055755	NO	-
6120	ZINC02511257	5394	0.48736760098205295	NO	-
6121	ZINC01757734	4351	0.48736394436254593	NO	-
6122	ZINC03868309	10820	0.4873560394271059	NO	-
6123	ZINC04465975	12343	0.4873560394271059	NO	-
6124	ZINC01938233	4471	0.48732205745394996	NO	-
6125	ZINC00193519	205	0.4872999293012153	NO	-
6126	ZINC01183712	3468	0.487283220060627	NO	-
6127	ZINC03854001	10036	0.48727882945797596	NO	-
6128	ZINC02081642	4618	0.48727684403968574	NO	-
6129	ZINC03325279	7556	0.48726931986363264	NO	-
6130	ZINC01138083	3280	0.48726182269542706	NO	-
6131	ZINC00910927	2102	0.48725887885022573	NO	-
6132	ZINC02918351	6743	0.48723991227440033	NO	-
6133	ZINC02918349	6742	0.48723668565751793	NO	-
6134	ZINC02144502	4644	0.4872302051860157	NO	-
6135	ZINC00625548	772	0.48722063652437747	NO	-
6136	ZINC03793666	9508	0.4872113352399244	NO	-
6137	ZINC03854002	10037	0.48719395995874304	NO	-
6138	ZINC01508179	4216	0.4871901912852172	NO	-
6139	ZINC01074147	2950	0.48716669338060464	NO	-
6140	ZINC01357813	3726	0.48715944432053676	NO	-
6141	ZINC00081340	70	0.48715891797063493	NO	-
6142	ZINC01357808	3725	0.4871496011774821	NO	-
6143	ZINC03858480	10455	0.4871361174770385	NO	-
6144	ZINC03858813	10482	0.4871158894807171	NO	-
6145	ZINC01035965	2664	0.48710482918343334	NO	-
6146	ZINC04467677	12353	0.48709374563706376	NO	-
6147	ZINC01018846	2530	0.4870851680635671	NO	-
6148	ZINC01402161	3872	0.48707753795937087	NO	-
6149	ZINC01139785	3283	0.4870573137730834	NO	-
6150	ZINC04502134	12524	0.4870423273309995	NO	-
6151	ZINC02423729	5180	0.4870118837972088	NO	-
6152	ZINC03384702	7857	0.4869929570247227	NO	-
6153	ZINC00097313	103	0.4869903468066011	NO	-
6154	ZINC00104114	110	0.48697671742906234	NO	-
6155	ZINC03891746	10981	0.48693102973421304	NO	-
6156	ZINC04469902	12379	0.48693102973421304	NO	-
6157	ZINC02937807	6847	0.4869178872560198	NO	-
6158	ZINC00097308	102	0.4868819674359608	NO	-
6159	ZINC04291536	11965	0.48685109196275317	NO	-
6160	ZINC00888708	2038	0.4868437837845252	NO	-
6161	ZINC03858085	10405	0.486841644014075	NO	-
6162	ZINC03445654	8140	0.4868280269319261	NO	-
6163	ZINC02655298	5699	0.48682287460339985	NO	-
6164	ZINC02487425	5335	0.4868009071704089	NO	-
6165	ZINC01910317	4415	0.4867990955634305	NO	-
6166	ZINC00945181	2241	0.4867799177477384	NO	-
6167	ZINC02592386	5449	0.48677526413702926	NO	-
6168	ZINC03986515	11383	0.48676255820528885	NO	-
6169	ZINC02592385	5448	0.48676006665644883	NO	-
6170	ZINC02914339	6576	0.48675808350762695	NO	-
6171	ZINC01504925	4206	0.48673815180905333	NO	-
6172	ZINC03864293	10688	0.48672438977380855	NO	-
6173	ZINC02794506	6232	0.48670867123354744	NO	-
6174	ZINC04266777	11895	0.4867074537951286	NO	-
6175	ZINC01114940	3121	0.48670205485770296	NO	-
6176	ZINC02794507	6233	0.486694861867082	NO	-
6177	ZINC03864294	10689	0.4866660842053404	NO	-
6178	ZINC00643760	911	0.4866620641978128	NO	-
6179	ZINC04083482	11580	0.48666137177845004	NO	-
6180	ZINC02659590	5730	0.4866310455184417	NO	-
6181	ZINC03484029	8430	0.48662441092024433	NO	-
6182	ZINC03452399	8177	0.48662336759729724	NO	-
6183	ZINC03852934	9765	0.4866173166251172	NO	-
6184	ZINC01000878	2480	0.48661551234018824	NO	-
6185	ZINC02316450	4909	0.4865987630165872	NO	-
6186	ZINC03554648	8951	0.48657013925905146	NO	-
6187	ZINC03852933	9764	0.486524150924388	NO	-
6188	ZINC03868296	10818	0.4865119728167448	NO	-
6189	ZINC00955118	2303	0.4865009519310484	NO	-
6190	ZINC02445542	5234	0.48650089010922704	NO	-
6191	ZINC03854549	10108	0.4864989211144806	NO	-
6192	ZINC02411025	5153	0.48647676178979665	NO	-
6193	ZINC02411024	5152	0.48647563497464347	NO	-
6194	ZINC02740401	6070	0.48646190607978523	NO	-
6195	ZINC03971643	11211	0.4864280244564149	NO	-
6196	ZINC00624496	765	0.4864075392839552	NO	-
6197	ZINC03347831	7669	0.4863989278054767	NO	-
6198	ZINC00624492	762	0.48639616090835786	NO	-
6199	ZINC03852786	9758	0.48634166546121144	NO	-
6200	ZINC03232831	7289	0.48632201656157015	NO	-
6201	ZINC03820246	9539	0.4863039408231428	NO	-
6202	ZINC02217968	4748	0.48630241644377886	NO	-
6203	ZINC01438707	3972	0.48626717984713996	NO	-
6204	ZINC00970627	2351	0.4862654194314402	NO	-
6205	ZINC02806517	6308	0.4862618102400442	NO	-
6206	ZINC00096992	99	0.48625880113032	NO	-
6207	ZINC04032865	11503	0.4862529275646825	NO	-
6208	ZINC03263659	7369	0.4862505357371105	NO	-
6209	ZINC04221258	11794	0.48624936854041023	NO	-
6210	ZINC00096987	98	0.4862393404076234	NO	-
6211	ZINC03565984	9062	0.48623845091199674	NO	-
6212	ZINC02665145	5761	0.4862149551185936	NO	-
6213	ZINC03552665	8931	0.4862075388110607	NO	-
6214	ZINC03983073	11341	0.48620077781565174	NO	-
6215	ZINC00678562	1076	0.4861746386164477	NO	-
6216	ZINC00536987	580	0.4861722906707775	NO	-
6217	ZINC03936860	11034	0.4861633133736965	NO	-
6218	ZINC00624496	763	0.4861548238973982	NO	-
6219	ZINC00624492	760	0.4861546986905175	NO	-
6220	ZINC03183673	7197	0.48614716101627703	NO	-
6221	ZINC00525265	562	0.4861439173867329	NO	-
6222	ZINC00525260	561	0.48613604729893595	NO	-
6223	ZINC00985384	2416	0.4861307756427979	NO	-
6224	ZINC03411579	7994	0.4860880589326097	NO	-
6225	ZINC01424532	3919	0.486081009475923	NO	-
6226	ZINC00779039	1343	0.4860638877691428	NO	-
6227	ZINC02621296	5488	0.4860633746245357	NO	-
6228	ZINC02621295	5487	0.48605600109574365	NO	-
6229	ZINC03408627	7977	0.4860461270406093	NO	-
6230	ZINC04001062	11453	0.4860423891191249	NO	-
6231	ZINC01147806	3320	0.4860287564368321	NO	-
6232	ZINC02624637	5521	0.4860284029252443	NO	-
6233	ZINC01365459	3773	0.4860247187279391	NO	-
6234	ZINC03579674	9111	0.48601389590265914	NO	-
6235	ZINC04030232	11500	0.48600848025775323	NO	-
6236	ZINC03579676	9112	0.48598991102630584	NO	-
6237	ZINC01109413	3083	0.4859765395576434	NO	-
6238	ZINC03983072	11340	0.4859594208924748	NO	-
6239	ZINC01830771	4390	0.4859586529890827	NO	-
6240	ZINC01140528	3286	0.4859357466581686	NO	-
6241	ZINC01979312	4520	0.4859320638994584	NO	-
6242	ZINC04265927	11890	0.48593162126475187	NO	-
6243	ZINC04281643	11944	0.4859302117998397	NO	-
6244	ZINC01109414	3084	0.4859192570420259	NO	-
6245	ZINC02791145	6191	0.4858716371673774	NO	-
6246	ZINC01421902	3903	0.4858682445760957	NO	-
6247	ZINC04008118	11486	0.4858648678262234	NO	-
6248	ZINC00638108	856	0.4858576623203683	NO	-
6249	ZINC01421903	3905	0.4858533848883323	NO	-
6250	ZINC00638115	859	0.48583865690754346	NO	-
6251	ZINC04032871	11505	0.4858231254376231	NO	-
6252	ZINC03853566	9913	0.48581688870748085	NO	-
6253	ZINC01119174	3147	0.4857366333879231	NO	-
6254	ZINC03853691	9955	0.485735211882871	NO	-
6255	ZINC03579741	9117	0.48573436765128236	NO	-
6256	ZINC01926539	4421	0.4857167525295566	NO	-
6257	ZINC00845624	1775	0.4857154555336372	NO	-
6258	ZINC03579743	9118	0.48571055010440406	NO	-
6259	ZINC03656287	9434	0.485694270254294	NO	-
6260	ZINC03402627	7946	0.48568910087441186	NO	-
6261	ZINC03853690	9954	0.4856581862070812	NO	-
6262	ZINC00856293	1895	0.48565206264699173	NO	-
6263	ZINC00858971	1930	0.4856426689510778	NO	-
6264	ZINC02871503	6462	0.4856228581904588	NO	-
6265	ZINC02871502	6461	0.4856161500974245	NO	-
6266	ZINC00953139	2297	0.48559611419240695	NO	-
6267	ZINC04598214	12581	0.48558517769828563	NO	-
6268	ZINC03854679	10148	0.48558021446356864	NO	-
6269	ZINC01504904	4203	0.4855696749812405	NO	-
6270	ZINC02320010	4917	0.48556005145433423	NO	-
6271	ZINC00888745	2040	0.48554364501112457	NO	-
6272	ZINC00953140	2298	0.4855289837476834	NO	-
6273	ZINC03833029	9555	0.48552820532353774	NO	-
6274	ZINC00978442	2383	0.4855096181205504	NO	-
6275	ZINC03388088	7897	0.48550629854295224	NO	-
6276	ZINC01066277	2872	0.4854946814834316	NO	-
6277	ZINC00832735	1700	0.48546892717340645	NO	-
6278	ZINC00832736	1701	0.48545728804829186	NO	-
6279	ZINC02917133	6689	0.4854437578073665	NO	-
6280	ZINC00784762	1393	0.48543395456275784	NO	-
6281	ZINC03859559	10569	0.48542204308973946	NO	-
6282	ZINC00638109	857	0.4854129093442373	NO	-
6283	ZINC01147812	3322	0.48540441575201326	NO	-
6284	ZINC00638112	858	0.4853823555734252	NO	-
6285	ZINC04291567	11968	0.48536501894672834	NO	-
6286	ZINC02755762	6100	0.4853645155712287	NO	-
6287	ZINC02316169	4907	0.48535798271420194	NO	-
6288	ZINC02915963	6667	0.48531165685849625	NO	-
6289	ZINC00950991	2278	0.48531076403972234	NO	-
6290	ZINC00950990	2277	0.48530658372657426	NO	-
6291	ZINC01451096	4039	0.48529388673427004	NO	-
6292	ZINC00648016	953	0.4852925376821766	NO	-
6293	ZINC02915961	6666	0.48529220484951874	NO	-
6294	ZINC04281728	11948	0.48526507794338924	NO	-
6295	ZINC02802478	6289	0.4852408413828331	NO	-
6296	ZINC03853733	9967	0.4852257805583188	NO	-
6297	ZINC03868294	10817	0.4852247148387706	NO	-
6298	ZINC04465964	12342	0.4852247148387706	NO	-
6299	ZINC04501042	12521	0.48521014305091315	NO	-
6300	ZINC03195822	7214	0.48520122510253155	NO	-
6301	ZINC03859558	10568	0.4851995138514765	NO	-
6302	ZINC02419594	5173	0.485186810372187	NO	-
6303	ZINC03331888	7585	0.48518410193088035	NO	-
6304	ZINC03495468	8497	0.4851680631677564	NO	-
6305	ZINC03853520	9906	0.4851675121217043	NO	-
6306	ZINC03853734	9968	0.48516282065240995	NO	-
6307	ZINC00728344	1251	0.48515448095676605	NO	-
6308	ZINC02855998	6401	0.485146885416705	NO	-
6309	ZINC00784761	1392	0.4851244520182325	NO	-
6310	ZINC02731594	6054	0.4851242649077718	NO	-
6311	ZINC03853519	9905	0.48511976597796225	NO	-
6312	ZINC02588022	5440	0.485062876734988	NO	-
6313	ZINC02369848	5068	0.4850617721812836	NO	-
6314	ZINC02588021	5439	0.4850456637750622	NO	-
6315	ZINC00224401	291	0.4850330744233086	NO	-
6316	ZINC03294590	7463	0.4850259839596771	NO	-
6317	ZINC03320189	7537	0.48501877345321126	NO	-
6318	ZINC03554264	8944	0.48496792381179377	NO	-
6319	ZINC01799643	4373	0.48496231779123716	NO	-
6320	ZINC03617963	9361	0.48494277547482983	NO	-
6321	ZINC03852991	9785	0.48492362546860857	NO	-
6322	ZINC03857954	10381	0.4848946062028442	NO	-
6323	ZINC01508813	4223	0.48487671559145235	NO	-
6324	ZINC03857955	10382	0.48485987831513916	NO	-
6325	ZINC03852990	9784	0.48484805214775445	NO	-
6326	ZINC01256109	3617	0.4848471674971081	NO	-
6327	ZINC02339791	4970	0.4848453087450778	NO	-
6328	ZINC02197406	4685	0.4848435830069035	NO	-
6329	ZINC03529579	8800	0.4848381515230846	NO	-
6330	ZINC01038055	2688	0.484808826601619	NO	-
6331	ZINC02424076	5182	0.48477748814378546	NO	-
6332	ZINC04348393	12086	0.4847642374911108	NO	-
6333	ZINC03853890	10004	0.48475169014949543	NO	-
6334	ZINC04148649	11679	0.484733702101632	NO	-
6335	ZINC03857874	10372	0.4847278919790682	NO	-
6336	ZINC03420159	8027	0.48471879249349215	NO	-
6337	ZINC03332276	7591	0.48471698455343276	NO	-
6338	ZINC01040113	2706	0.48469662708438843	NO	-
6339	ZINC00645885	923	0.48469067440614655	NO	-
6340	ZINC02637305	5608	0.48469042101515486	NO	-
6341	ZINC03853889	10003	0.4846873105587494	NO	-
6342	ZINC02156993	4656	0.4846864967015828	NO	-
6343	ZINC04087359	11581	0.48467091523232575	NO	-
6344	ZINC03405426	7957	0.4846621979543429	NO	-
6345	ZINC03446468	8145	0.484654574251075	NO	-
6346	ZINC02718810	5973	0.48465063260085145	NO	-
6347	ZINC02718810	5974	0.48465063260085145	NO	-
6348	ZINC04436665	12239	0.48464939030045723	NO	-
6349	ZINC01020299	2541	0.4846431996345868	NO	-
6350	ZINC01508520	4220	0.48464006601549536	NO	-
6351	ZINC03851798	9706	0.48461129589495533	NO	-
6352	ZINC03983630	11363	0.4845867715775949	NO	-
6353	ZINC03853760	9973	0.4845727656163931	NO	-
6354	ZINC00846268	1786	0.48454841749931954	NO	-
6355	ZINC00154440	173	0.4845460821185617	NO	-
6356	ZINC00215041	225	0.48453387500545697	NO	-
6357	ZINC00795431	1433	0.4845301738485496	NO	-
6358	ZINC00569624	633	0.4845110083356885	NO	-
6359	ZINC00084052	75	0.4845008428666482	NO	-
6360	ZINC00806138	1504	0.4844917385273132	NO	-
6361	ZINC00984241	2411	0.4844650719504977	NO	-
6362	ZINC04134963	11656	0.4844642226818022	NO	-
6363	ZINC04242812	11831	0.48445254171646435	NO	-
6364	ZINC03854349	10076	0.4844421789557117	NO	-
6365	ZINC04224144	11803	0.48440724725653117	NO	-
6366	ZINC03579638	9109	0.48439995924235063	NO	-
6367	ZINC02418401	5168	0.48439014753597726	NO	-
6368	ZINC03854350	10077	0.4843890326683001	NO	-
6369	ZINC02124256	4636	0.4843699226960341	NO	-
6370	ZINC02418402	5169	0.48436526357773346	NO	-
6371	ZINC00858965	1929	0.4843646575711542	NO	-
6372	ZINC03579640	9110	0.484364433482728	NO	-
6373	ZINC01541436	4303	0.4843593424226795	NO	-
6374	ZINC03853759	9972	0.48433592324588526	NO	-
6375	ZINC03868666	10848	0.48433109479147796	NO	-
6376	ZINC01020300	2544	0.4842993578212837	NO	-
6377	ZINC00831646	1692	0.48429569515253684	NO	-
6378	ZINC00728342	1250	0.48428572688376353	NO	-
6379	ZINC03319011	7531	0.48427853831561674	NO	-
6380	ZINC03464599	8349	0.4842708678605448	NO	-
6381	ZINC01099398	3042	0.4842565724428926	NO	-
6382	ZINC01380786	3793	0.484254779584647	NO	-
6383	ZINC00846267	1782	0.4842341846875592	NO	-
6384	ZINC03199237	7218	0.4842309981239958	NO	-
6385	ZINC00856283	1892	0.4842286292027597	NO	-
6386	ZINC04427132	12228	0.4842263895061299	NO	-
6387	ZINC01071832	2902	0.48420017155274037	NO	-
6388	ZINC03332540	7593	0.4841873012134703	NO	-
6389	ZINC03963898	11061	0.48415222955376946	NO	-
6390	ZINC03963897	11060	0.48413333577234335	NO	-
6391	ZINC03853488	9895	0.48413004904742435	NO	-
6392	ZINC01071834	2903	0.48412385538727465	NO	-
6393	ZINC02919264	6787	0.48411331445455624	NO	-
6394	ZINC02919267	6788	0.4841037771056101	NO	-
6395	ZINC00795432	1434	0.4840985169458788	NO	-
6396	ZINC03853487	9894	0.4840794766186167	NO	-
6397	ZINC04276386	11925	0.4840613768787083	NO	-
6398	ZINC04001491	11467	0.4840388055944278	NO	-
6399	ZINC01154980	3351	0.48402858102412344	NO	-
6400	ZINC01061851	2857	0.48402704287807236	NO	-
6401	ZINC00779039	1341	0.4840233830353811	NO	-
6402	ZINC01504920	4205	0.4840169867611137	NO	-
6403	ZINC02860584	6418	0.48400707667360976	NO	-
6404	ZINC03263385	7367	0.4839808462250291	NO	-
6405	ZINC00713171	1177	0.4839768175088908	NO	-
6406	ZINC02859639	6414	0.483975187827486	NO	-
6407	ZINC00448599	496	0.4839731024958479	NO	-
6408	ZINC00448597	495	0.48395625602801995	NO	-
6409	ZINC03860054	10652	0.483929537773839	NO	-
6410	ZINC04468670	12372	0.483929537773839	NO	-
6411	ZINC02859640	6415	0.48392556219964683	NO	-
6412	ZINC01147812	3323	0.48392120948173767	NO	-
6413	ZINC01424825	3922	0.4839010405329859	NO	-
6414	ZINC03864333	10690	0.4839000794042964	NO	-
6415	ZINC04255852	11881	0.4838887998511026	NO	-
6416	ZINC00940822	2214	0.4838442954330244	NO	-
6417	ZINC03613833	9354	0.48380031260943124	NO	-
6418	ZINC03861971	10661	0.4837922365146873	NO	-
6419	ZINC01029499	2598	0.48377808679314577	NO	-
6420	ZINC02819374	6346	0.48377251627863826	NO	-
6421	ZINC02400155	5123	0.4837474069342853	NO	-
6422	ZINC02438701	5222	0.4837384738641437	NO	-
6423	ZINC01451095	4036	0.4837334103306417	NO	-
6424	ZINC04403212	12178	0.4837312602592397	NO	-
6425	ZINC03852387	9724	0.48372108981850825	NO	-
6426	ZINC03857789	10360	0.48371510662690487	NO	-
6427	ZINC00828858	1682	0.48371147222653554	NO	-
6428	ZINC00713170	1176	0.483711398244319	NO	-
6429	ZINC01451100	4042	0.4836886695494488	NO	-
6430	ZINC02622590	5504	0.4836847392324184	NO	-
6431	ZINC01097090	3035	0.4836623537410208	NO	-
6432	ZINC04174008	11755	0.48365875952026344	NO	-
6433	ZINC00019543	9	0.48363035783239916	NO	-
6434	ZINC02718956	5980	0.48362050001105406	NO	-
6435	ZINC02718956	5981	0.48362050001105406	NO	-
6436	ZINC00940821	2213	0.4836199604869108	NO	-
6437	ZINC02561680	5421	0.48360437910289006	NO	-
6438	ZINC03857880	10376	0.48357181554386064	NO	-
6439	ZINC04460726	12282	0.48357181554386064	NO	-
6440	ZINC03565682	9049	0.4835623162594768	NO	-
6441	ZINC02718962	5987	0.4835179212071938	NO	-
6442	ZINC02718962	5988	0.4835179212071938	NO	-
6443	ZINC01938189	4469	0.48350451330807176	NO	-
6444	ZINC01935507	4433	0.4834888981311269	NO	-
6445	ZINC03430794	8079	0.4834354972458297	NO	-
6446	ZINC04381952	12151	0.4834268171816949	NO	-
6447	ZINC03873693	10869	0.48341772727417726	NO	-
6448	ZINC04273732	11906	0.4834089654828535	NO	-
6449	ZINC03030135	7103	0.4833987811930555	NO	-
6450	ZINC03030137	7104	0.483391553241961	NO	-
6451	ZINC03854707	10161	0.48338115979720586	NO	-
6452	ZINC03516712	8722	0.4833727964892605	NO	-
6453	ZINC01158086	3372	0.4833714510555221	NO	-
6454	ZINC03516713	8723	0.48336095362521997	NO	-
6455	ZINC02746896	6080	0.48332820523916276	NO	-
6456	ZINC03854706	10160	0.4833148178327555	NO	-
6457	ZINC03854936	10180	0.48330919236715564	NO	-
6458	ZINC00871583	1973	0.4833077426031194	NO	-
6459	ZINC00652339	964	0.48327776600845057	NO	-
6460	ZINC00978238	2381	0.48326018546071897	NO	-
6461	ZINC03081884	7148	0.4832501619983681	NO	-
6462	ZINC02982664	7014	0.4832281620175178	NO	-
6463	ZINC00487792	532	0.4831582103614098	NO	-
6464	ZINC02645575	5639	0.48315748536704617	NO	-
6465	ZINC00626621	784	0.4831475745045568	NO	-
6466	ZINC00222285	252	0.48312506350152024	NO	-
6467	ZINC00861714	1935	0.48308591095256603	NO	-
6468	ZINC01935502	4432	0.4830856703189501	NO	-
6469	ZINC02582318	5433	0.4830432272041883	NO	-
6470	ZINC03842339	9573	0.4830299889861753	NO	-
6471	ZINC04334968	12070	0.4830297853436662	NO	-
6472	ZINC01422344	3911	0.4830124144417793	NO	-
6473	ZINC00864681	1943	0.48299387798970245	NO	-
6474	ZINC02788167	6171	0.4829816402853815	NO	-
6475	ZINC03956586	11049	0.4829653216606658	NO	-
6476	ZINC02424057	5181	0.48295841061125494	NO	-
6477	ZINC04274463	11907	0.48295530486664506	NO	-
6478	ZINC03956587	11050	0.4829413206252992	NO	-
6479	ZINC03148918	7172	0.48293777641434127	NO	-
6480	ZINC03854945	10181	0.48293317450824197	NO	-
6481	ZINC02787743	6165	0.48288500892913183	NO	-
6482	ZINC02807015	6309	0.48287882133570637	NO	-
6483	ZINC00107310	119	0.4828344457721573	NO	-
6484	ZINC03214542	7238	0.48283144201912676	NO	-
6485	ZINC03275969	7404	0.48281937201345504	NO	-
6486	ZINC03986513	11382	0.48280579524837636	NO	-
6487	ZINC04174157	11757	0.4827835848677809	NO	-
6488	ZINC03327092	7569	0.4827652287327329	NO	-
6489	ZINC00567012	622	0.48271754594291005	NO	-
6490	ZINC00937856	2175	0.4826960071028414	NO	-
6491	ZINC03518123	8731	0.48269462012656295	NO	-
6492	ZINC03853695	9957	0.4826926798249998	NO	-
6493	ZINC00928889	2147	0.48268496186922155	NO	-
6494	ZINC00587847	663	0.4826566275638876	NO	-
6495	ZINC03322714	7545	0.4826557132636116	NO	-
6496	ZINC04291527	11964	0.4826495540848897	NO	-
6497	ZINC02746895	6079	0.48263648545340804	NO	-
6498	ZINC00107314	120	0.4826360176839863	NO	-
6499	ZINC02326369	4930	0.4826332359322546	NO	-
6500	ZINC03332540	7594	0.482631921083996	NO	-
6501	ZINC03426366	8062	0.482631770035218	NO	-
6502	ZINC03259370	7353	0.48263138763639973	NO	-
6503	ZINC03533453	8831	0.4826116816682277	NO	-
6504	ZINC00941370	2220	0.4826103702521523	NO	-
6505	ZINC03851458	9690	0.4826093581727309	NO	-
6506	ZINC03565924	9059	0.4825995784551944	NO	-
6507	ZINC03857408	10311	0.48257401126426663	NO	-
6508	ZINC01351318	3714	0.4825547924952611	NO	-
6509	ZINC01110159	3094	0.4825518760320861	NO	-
6510	ZINC03468104	8365	0.4825460240396927	NO	-
6511	ZINC01117188	3140	0.4825163781930181	NO	-
6512	ZINC01112887	3110	0.4824990002149146	NO	-
6513	ZINC03853694	9956	0.48246621360198283	NO	-
6514	ZINC04281640	11943	0.4824592194050447	NO	-
6515	ZINC00580365	646	0.48245443284713047	NO	-
6516	ZINC02274127	4846	0.48244489207366537	NO	-
6517	ZINC00805919	1500	0.482403042866807	NO	-
6518	ZINC04249668	11866	0.4823902989728762	NO	-
6519	ZINC03553856	8935	0.4823547476193971	NO	-
6520	ZINC03857875	10374	0.4823538627396065	NO	-
6521	ZINC02415545	5165	0.48235292944049213	NO	-
6522	ZINC02414614	5157	0.4823313334511996	NO	-
6523	ZINC03853820	9991	0.4823276756968524	NO	-
6524	ZINC02873656	6473	0.4823008730684557	NO	-
6525	ZINC02873656	6474	0.4823008730684557	NO	-
6526	ZINC04299412	11981	0.4822831473052983	NO	-
6527	ZINC03853490	9897	0.48226969458219815	NO	-
6528	ZINC02713596	5909	0.4822387951552251	NO	-
6529	ZINC00452580	508	0.48223397921470496	NO	-
6530	ZINC02787407	6163	0.4822248974007591	NO	-
6531	ZINC00580365	649	0.4822085878392437	NO	-
6532	ZINC00871401	1972	0.48219393188841336	NO	-
6533	ZINC03854540	10105	0.48219122008741705	NO	-
6534	ZINC00126050	145	0.48218895810245854	NO	-
6535	ZINC03853489	9896	0.4821869242513386	NO	-
6536	ZINC03857407	10310	0.4821663381441202	NO	-
6537	ZINC03276685	7407	0.4821600382766387	NO	-
6538	ZINC01470340	4121	0.48215680010507933	NO	-
6539	ZINC01470341	4124	0.48214136461527396	NO	-
6540	ZINC01147639	3317	0.48212363392382185	NO	-
6541	ZINC03854539	10104	0.482115554981037	NO	-
6542	ZINC02652562	5690	0.4821155459831324	NO	-
6543	ZINC03697493	9494	0.4820971927630732	NO	-
6544	ZINC00487793	533	0.4820822848233194	NO	-
6545	ZINC03261145	7360	0.4820614552877819	NO	-
6546	ZINC00945180	2240	0.4820564747000167	NO	-
6547	ZINC01451096	4038	0.4820440590739656	NO	-
6548	ZINC03259250	7352	0.48202879209532484	NO	-
6549	ZINC02333573	4952	0.48202855389706983	NO	-
6550	ZINC01510919	4235	0.48199859581803167	NO	-
6551	ZINC02282571	4856	0.4819979337692961	NO	-
6552	ZINC03444622	8132	0.4819947337602861	NO	-
6553	ZINC03384252	7856	0.48198430774582696	NO	-
6554	ZINC02919276	6789	0.4819802088603706	NO	-
6555	ZINC01451802	4048	0.4819792238880236	NO	-
6556	ZINC01491048	4152	0.4819614810417704	NO	-
6557	ZINC02718015	5966	0.4819558121561381	NO	-
6558	ZINC02919278	6790	0.48194355291804303	NO	-
6559	ZINC01959292	4482	0.48193620166359885	NO	-
6560	ZINC01147806	3321	0.4818904155175881	NO	-
6561	ZINC03546978	8895	0.48188358697811895	NO	-
6562	ZINC02649534	5667	0.48187841407219983	NO	-
6563	ZINC01351320	3715	0.4818516208670884	NO	-
6564	ZINC02718015	5968	0.4818474975875349	NO	-
6565	ZINC03490548	8458	0.48183737702246926	NO	-
6566	ZINC03490546	8457	0.4818359735455427	NO	-
6567	ZINC00128462	147	0.4818104011592497	NO	-
6568	ZINC01772228	4356	0.4817937521628085	NO	-
6569	ZINC00577520	641	0.4817861137722074	NO	-
6570	ZINC02629110	5568	0.4817781529280122	NO	-
6571	ZINC03859442	10550	0.48174900622282846	NO	-
6572	ZINC04468553	12370	0.48174900622282846	NO	-
6573	ZINC01020300	2542	0.48173380603245136	NO	-
6574	ZINC03513289	8707	0.48166498312332107	NO	-
6575	ZINC03854408	10085	0.481661273248967	NO	-
6576	ZINC03854407	10084	0.481655425392537	NO	-
6577	ZINC04052068	11540	0.481647513993455	NO	-
6578	ZINC03853802	9989	0.4816464114867398	NO	-
6579	ZINC02787760	6166	0.4816425657569713	NO	-
6580	ZINC03853803	9990	0.4815794932120453	NO	-
6581	ZINC01269532	3631	0.48156297031148115	NO	-
6582	ZINC01116239	3139	0.48153686126960776	NO	-
6583	ZINC01155205	3352	0.4815343826663828	NO	-
6584	ZINC00921766	2135	0.4815199749702776	NO	-
6585	ZINC01959285	4480	0.4814580443870414	NO	-
6586	ZINC03487212	8439	0.4814543236921819	NO	-
6587	ZINC03859446	10552	0.48142803784198096	NO	-
6588	ZINC02718963	5990	0.4814170601105096	NO	-
6589	ZINC02718963	5991	0.4814170601105096	NO	-
6590	ZINC02225012	4772	0.4814162385518772	NO	-
6591	ZINC02788416	6175	0.4814111243711516	NO	-
6592	ZINC00805920	1501	0.48140968476768037	NO	-
6593	ZINC02280456	4852	0.48140088418552746	NO	-
6594	ZINC03859445	10551	0.48138784167140536	NO	-
6595	ZINC02367020	5062	0.4813810759675472	NO	-
6596	ZINC02367022	5063	0.4813699894465227	NO	-
6597	ZINC03820383	9545	0.4813590827211386	NO	-
6598	ZINC03868787	10853	0.48129481388568224	NO	-
6599	ZINC01197455	3509	0.4812669619134658	NO	-
6600	ZINC02790215	6187	0.4812450263142067	NO	-
6601	ZINC00640894	892	0.481233561582269	NO	-
6602	ZINC02228773	4782	0.4812285940502118	NO	-
6603	ZINC02228775	4783	0.48119488630573337	NO	-
6604	ZINC01451803	4051	0.4811927798374906	NO	-
6605	ZINC01422340	3907	0.48118186054762424	NO	-
6606	ZINC03853614	9926	0.4811791443449151	NO	-
6607	ZINC01422341	3908	0.48117601814043104	NO	-
6608	ZINC03438552	8111	0.481166916608684	NO	-
6609	ZINC02717973	5956	0.4811586460279215	NO	-
6610	ZINC02916281	6680	0.4811481097327328	NO	-
6611	ZINC00866315	1949	0.48113590024798575	NO	-
6612	ZINC04246270	11839	0.4811257810028523	NO	-
6613	ZINC01034297	2641	0.4811080088924457	NO	-
6614	ZINC03665069	9451	0.48110538828072313	NO	-
6615	ZINC01451095	4035	0.4811048858105177	NO	-
6616	ZINC00879619	2007	0.48109804803241957	NO	-
6617	ZINC03857790	10362	0.4810751748326043	NO	-
6618	ZINC02718964	5993	0.48107410006379087	NO	-
6619	ZINC02718964	5994	0.48107410006379087	NO	-
6620	ZINC00646480	949	0.48106333931664025	NO	-
6621	ZINC00646481	950	0.48106190713670544	NO	-
6622	ZINC03853919	10011	0.4810510983938936	NO	-
6623	ZINC03854005	10040	0.4810351360172293	NO	-
6624	ZINC03854004	10039	0.4810271911834235	NO	-
6625	ZINC03983020	11338	0.4810188372900419	NO	-
6626	ZINC01491049	4155	0.48101226484489756	NO	-
6627	ZINC02787450	6164	0.48100389511839214	NO	-
6628	ZINC03853920	10012	0.4809767896873051	NO	-
6629	ZINC02252530	4827	0.4809656687095098	NO	-
6630	ZINC03466393	8354	0.48095473257661053	NO	-
6631	ZINC02769672	6133	0.48094495697421336	NO	-
6632	ZINC03453521	8190	0.48093738804462804	NO	-
6633	ZINC04107412	11619	0.4809350607995332	NO	-
6634	ZINC03868636	10844	0.48092585463650933	NO	-
6635	ZINC03859563	10570	0.4809123017497521	NO	-
6636	ZINC03793666	9511	0.4809082734154629	NO	-
6637	ZINC00826686	1649	0.4809018218563439	NO	-
6638	ZINC01223309	3572	0.480897981840301	NO	-
6639	ZINC03513290	8708	0.4808845252897391	NO	-
6640	ZINC04441535	12245	0.4808434733546251	NO	-
6641	ZINC03524391	8762	0.4808432752202312	NO	-
6642	ZINC01040115	2708	0.4808197974628634	NO	-
6643	ZINC01020299	2539	0.48078765607279067	NO	-
6644	ZINC03859456	10555	0.48078519268984743	NO	-
6645	ZINC00915669	2111	0.48078020531487486	NO	-
6646	ZINC01394201	3841	0.48077162395699136	NO	-
6647	ZINC03859455	10554	0.48075398412705084	NO	-
6648	ZINC00175583	184	0.4807537564791295	NO	-
6649	ZINC03191680	7209	0.480687927847057	NO	-
6650	ZINC02956074	6913	0.4806835329380053	NO	-
6651	ZINC03814786	2	0.48066005185089167	YES	2
6652	ZINC03346681	7661	0.48065534677899036	NO	-
6653	ZINC03793666	9510	0.48064113683818344	NO	-
6654	ZINC02790371	6190	0.4806342273252749	NO	-
6655	ZINC03346683	7662	0.48063156894918324	NO	-
6656	ZINC00645532	921	0.48059567600703823	NO	-
6657	ZINC00778069	1327	0.4805388330321611	NO	-
6658	ZINC02499960	5357	0.4805147659849135	NO	-
6659	ZINC04001410	11463	0.4804957143515568	NO	-
6660	ZINC00826687	1650	0.48049141359180797	NO	-
6661	ZINC01008952	2502	0.48048079804810234	NO	-
6662	ZINC02717973	5955	0.48047518404597145	NO	-
6663	ZINC02943523	6870	0.48046537601788786	NO	-
6664	ZINC03221195	7262	0.480452601370506	NO	-
6665	ZINC03853974	10023	0.4804445319170333	NO	-
6666	ZINC03531775	8812	0.4804387086728144	NO	-
6667	ZINC00222468	268	0.48040395011665166	NO	-
6668	ZINC00222470	269	0.48038701964510794	NO	-
6669	ZINC03850872	9642	0.48036960771398696	NO	-
6670	ZINC00998092	2474	0.48036584693591255	NO	-
6671	ZINC03970137	11159	0.4803535100343273	NO	-
6672	ZINC03853930	10016	0.48035185704003447	NO	-
6673	ZINC00810235	1534	0.4803513211651728	NO	-
6674	ZINC03853931	10017	0.4803289055977018	NO	-
6675	ZINC03499364	8607	0.48029476264164345	NO	-
6676	ZINC03579617	9102	0.48029211026661245	NO	-
6677	ZINC03579615	9101	0.48027104362221146	NO	-
6678	ZINC03396956	7923	0.4802661526942527	NO	-
6679	ZINC02328832	4940	0.48026470407537863	NO	-
6680	ZINC00424916	460	0.4802327798383098	NO	-
6681	ZINC00646420	935	0.48022969647993935	NO	-
6682	ZINC02360810	5047	0.48022841197022015	NO	-
6683	ZINC00424917	461	0.4802240404155139	NO	-
6684	ZINC04001006	11450	0.48021585736248196	NO	-
6685	ZINC01485883	4138	0.4801718190286162	NO	-
6686	ZINC04186806	11769	0.48016937161896384	NO	-
6687	ZINC00778070	1328	0.48014940665186795	NO	-
6688	ZINC02328831	4939	0.4801419857563269	NO	-
6689	ZINC02466040	5289	0.4801208098122019	NO	-
6690	ZINC01078956	2986	0.48012067519433005	NO	-
6691	ZINC03232866	7290	0.48011132198631123	NO	-
6692	ZINC03563511	9017	0.4801077472496103	NO	-
6693	ZINC03563512	9018	0.4801055189470002	NO	-
6694	ZINC03853796	9984	0.48007579854808785	NO	-
6695	ZINC03987960	11394	0.48007034076980326	NO	-
6696	ZINC00895001	2049	0.4800604755649255	NO	-
6697	ZINC00424909	459	0.48005403189387286	NO	-
6698	ZINC00894999	2048	0.4800474287124626	NO	-
6699	ZINC02639749	5618	0.4800443831444295	NO	-
6700	ZINC04157519	11703	0.4800441182151876	NO	-
6701	ZINC03853795	9983	0.4800306706457737	NO	-
6702	ZINC03544790	8887	0.48002378114338473	NO	-
6703	ZINC00978319	2382	0.4800067006935473	NO	-
6704	ZINC03987961	11395	0.47999926539830023	NO	-
6705	ZINC01113173	3112	0.4799573887651769	NO	-
6706	ZINC01979311	4519	0.4799531190752176	NO	-
6707	ZINC03969049	11086	0.47993850423648926	NO	-
6708	ZINC00937855	2174	0.4799355495241898	NO	-
6709	ZINC00309355	335	0.4799256024051709	NO	-
6710	ZINC03890749	10962	0.47992198911758294	NO	-
6711	ZINC02956030	6908	0.4798966563174767	NO	-
6712	ZINC02791256	6192	0.4798835803515338	NO	-
6713	ZINC00508046	541	0.4798795196604052	NO	-
6714	ZINC00860996	1933	0.4798764379422645	NO	-
6715	ZINC01938232	4470	0.4798663340069798	NO	-
6716	ZINC04281625	11942	0.47985889834062107	NO	-
6717	ZINC04598159	12579	0.47985752326587483	NO	-
6718	ZINC03560473	8990	0.47985518113178266	NO	-
6719	ZINC00480545	530	0.47982457273213014	NO	-
6720	ZINC02815390	6334	0.4797814571533212	NO	-
6721	ZINC03544789	8886	0.4797771697908821	NO	-
6722	ZINC01091465	3027	0.4797770073132321	NO	-
6723	ZINC00636641	843	0.4797747716731037	NO	-
6724	ZINC03853678	9951	0.47975696814891006	NO	-
6725	ZINC01451100	4041	0.47975322370608753	NO	-
6726	ZINC02747108	6081	0.4797494070142231	NO	-
6727	ZINC03977218	11301	0.47972985856893774	NO	-
6728	ZINC04156558	11691	0.47972139953686616	NO	-
6729	ZINC04140911	11669	0.4797105594307991	NO	-
6730	ZINC01441530	3998	0.4797007618713682	NO	-
6731	ZINC02324841	4926	0.4796686514246864	NO	-
6732	ZINC01424561	3920	0.4796365566287897	NO	-
6733	ZINC03421837	8039	0.47960489350385405	NO	-
6734	ZINC04497523	12513	0.47960036869939454	NO	-
6735	ZINC03021559	7077	0.4795976532977237	NO	-
6736	ZINC02819154	6345	0.47959302685555183	NO	-
6737	ZINC02861653	6426	0.4795740524986107	NO	-
6738	ZINC00639006	879	0.47955827004838814	NO	-
6739	ZINC03021559	7076	0.4795517282046608	NO	-
6740	ZINC03854714	10165	0.47955156551488337	NO	-
6741	ZINC03571469	9076	0.47954554971952623	NO	-
6742	ZINC02324840	4925	0.47953805627466944	NO	-
6743	ZINC03346250	7660	0.47952806612145926	NO	-
6744	ZINC03346248	7659	0.4794886997722674	NO	-
6745	ZINC02466038	5288	0.4794760090990585	NO	-
6746	ZINC01441529	3997	0.47945795372936434	NO	-
6747	ZINC03135787	7169	0.4793972556976039	NO	-
6748	ZINC00938928	2186	0.4793921525292354	NO	-
6749	ZINC02209353	4721	0.47937782778534893	NO	-
6750	ZINC03467218	8361	0.4793533418792358	NO	-
6751	ZINC03981739	11320	0.4793478151464042	NO	-
6752	ZINC03866900	10708	0.479309823157602	NO	-
6753	ZINC03866901	10710	0.4793044335749811	NO	-
6754	ZINC04156558	11692	0.4792905890805992	NO	-
6755	ZINC04059307	11552	0.47927603129979135	NO	-
6756	ZINC03467220	8362	0.4792607489852389	NO	-
6757	ZINC03293005	7458	0.47925524047404205	NO	-
6758	ZINC03442789	8121	0.479246286956604	NO	-
6759	ZINC03400165	7933	0.4792356856444423	NO	-
6760	ZINC00577520	642	0.4792336719486317	NO	-
6761	ZINC01508976	4224	0.4792325535691765	NO	-
6762	ZINC01110133	3092	0.47922051434214946	NO	-
6763	ZINC03867560	10765	0.47919653781874316	NO	-
6764	ZINC02205853	4708	0.47917105919435604	NO	-
6765	ZINC03479567	8421	0.47916982047993967	NO	-
6766	ZINC02265309	4840	0.47916058703790376	NO	-
6767	ZINC03859090	10519	0.4791263907147862	NO	-
6768	ZINC02919263	6786	0.479094615363287	NO	-
6769	ZINC01451803	4049	0.47908763888075745	NO	-
6770	ZINC02919262	6785	0.4790828814311683	NO	-
6771	ZINC03338687	7618	0.479060524349402	NO	-
6772	ZINC00940456	2198	0.47905347210182925	NO	-
6773	ZINC02346017	4985	0.4790510563679968	NO	-
6774	ZINC03210766	7231	0.47904502401218135	NO	-
6775	ZINC00821643	1627	0.47903926339882	NO	-
6776	ZINC02022493	4580	0.4790392081269375	NO	-
6777	ZINC02752964	6093	0.47903032076466007	NO	-
6778	ZINC02915436	6657	0.4790149490182361	NO	-
6779	ZINC04157926	11715	0.4790116249210132	NO	-
6780	ZINC00945179	2239	0.47900203679771625	NO	-
6781	ZINC03852998	9791	0.478997164891034	NO	-
6782	ZINC01071693	2898	0.47899547846912305	NO	-
6783	ZINC02915437	6658	0.4789849421553107	NO	-
6784	ZINC01050606	2788	0.4789703766279627	NO	-
6785	ZINC04200453	11790	0.478944454079798	NO	-
6786	ZINC01004648	2495	0.4789406413450577	NO	-
6787	ZINC03852999	9792	0.478913132373534	NO	-
6788	ZINC01079598	2990	0.47889606623194925	NO	-
6789	ZINC02933549	6840	0.47888242154231964	NO	-
6790	ZINC03563725	9037	0.4788770318221914	NO	-
6791	ZINC04506137	12539	0.47887125957048754	NO	-
6792	ZINC01103295	3049	0.4788484352766184	NO	-
6793	ZINC00885687	2023	0.4788405508322476	NO	-
6794	ZINC02500251	5373	0.47882917695037724	NO	-
6795	ZINC04157926	11714	0.47879621141330514	NO	-
6796	ZINC00264089	313	0.47878362157684495	NO	-
6797	ZINC00580367	651	0.4787833564302072	NO	-
6798	ZINC00580367	652	0.4787833564302072	NO	-
6799	ZINC04053628	11544	0.47878240658623816	NO	-
6800	ZINC01272630	3636	0.47875853204358104	NO	-
6801	ZINC04157519	11702	0.47872853203023924	NO	-
6802	ZINC04273696	11905	0.47871380596191043	NO	-
6803	ZINC02832200	6357	0.47871028138017996	NO	-
6804	ZINC03853403	9866	0.478708793148378	NO	-
6805	ZINC02372808	5074	0.4787076883568935	NO	-
6806	ZINC03969928	11137	0.47868838995073115	NO	-
6807	ZINC02360812	5048	0.478666975911302	NO	-
6808	ZINC00142130	157	0.4786541990049752	NO	-
6809	ZINC03345735	7652	0.4786162545723981	NO	-
6810	ZINC00071835	65	0.47859461312065216	NO	-
6811	ZINC00071822	64	0.47859252127121765	NO	-
6812	ZINC03697026	9493	0.478591007520379	NO	-
6813	ZINC00819657	1622	0.4785903645551019	NO	-
6814	ZINC01840060	4395	0.4785755899650682	NO	-
6815	ZINC03272268	7389	0.47857276935715415	NO	-
6816	ZINC00821644	1628	0.4785302436706664	NO	-
6817	ZINC00842540	1760	0.47852521445201945	NO	-
6818	ZINC03206279	7225	0.47851062213914625	NO	-
6819	ZINC04121334	11639	0.4785028573587139	NO	-
6820	ZINC00842539	1759	0.47849784888962305	NO	-
6821	ZINC03854607	10134	0.4784789263266181	NO	-
6822	ZINC01079596	2989	0.47846061163590364	NO	-
6823	ZINC01128150	3222	0.47845040313220566	NO	-
6824	ZINC04308617	11998	0.4784501063016645	NO	-
6825	ZINC01326948	3691	0.478434484497765	NO	-
6826	ZINC04307132	11988	0.478429794804938	NO	-
6827	ZINC03339768	7625	0.47839317217060917	NO	-
6828	ZINC00801219	1475	0.4783783602922308	NO	-
6829	ZINC03867232	10726	0.4783665137728444	NO	-
6830	ZINC01152967	3344	0.4783530487232631	NO	-
6831	ZINC02324106	4922	0.47832466632912163	NO	-
6832	ZINC03854606	10133	0.4783170983782846	NO	-
6833	ZINC04295601	11977	0.47831200791215256	NO	-
6834	ZINC02324105	4921	0.47830571524658716	NO	-
6835	ZINC03982807	11322	0.47830443032175135	NO	-
6836	ZINC01499476	4173	0.4782699856210944	NO	-
6837	ZINC02915875	6664	0.4782695820949716	NO	-
6838	ZINC03982806	11321	0.4782689766621928	NO	-
6839	ZINC02915877	6665	0.47823803403622794	NO	-
6840	ZINC03175137	7186	0.4782348488989811	NO	-
6841	ZINC02792682	6212	0.47823433207468125	NO	-
6842	ZINC00830378	1688	0.47823107799452225	NO	-
6843	ZINC03857665	10345	0.4782178891861031	NO	-
6844	ZINC00805903	1499	0.4781953829867112	NO	-
6845	ZINC02718813	5977	0.47819208675840796	NO	-
6846	ZINC02718813	5978	0.47819208675840796	NO	-
6847	ZINC01029186	2592	0.4781866910251826	NO	-
6848	ZINC00715063	1189	0.47816196188563187	NO	-
6849	ZINC01451802	4046	0.4781525589723511	NO	-
6850	ZINC03853905	10010	0.4781215066797858	NO	-
6851	ZINC00543346	596	0.47810740164794235	NO	-
6852	ZINC01421903	3906	0.4781072955422892	NO	-
6853	ZINC01421902	3904	0.4781068903122325	NO	-
6854	ZINC00623958	757	0.4780960297170706	NO	-
6855	ZINC00623962	758	0.4780926603160232	NO	-
6856	ZINC02199937	4694	0.4780900388990392	NO	-
6857	ZINC02407706	5143	0.47808028465712354	NO	-
6858	ZINC03345733	7650	0.4780679332764432	NO	-
6859	ZINC00352244	359	0.47806421078230826	NO	-
6860	ZINC02786315	6159	0.4780287013114767	NO	-
6861	ZINC02786314	6158	0.47801525783501875	NO	-
6862	ZINC03983726	11372	0.4780117463230193	NO	-
6863	ZINC02199938	4695	0.478011132877072	NO	-
6864	ZINC04359841	12115	0.4779801670281944	NO	-
6865	ZINC00716798	1194	0.4779486853195441	NO	-
6866	ZINC03217528	7252	0.4779383554052392	NO	-
6867	ZINC03217527	7251	0.4779222424432758	NO	-
6868	ZINC02225992	4778	0.4779150284551343	NO	-
6869	ZINC00526802	564	0.47790172916868107	NO	-
6870	ZINC03853625	9929	0.47789171410497727	NO	-
6871	ZINC00678686	1077	0.47786846843459346	NO	-
6872	ZINC03858769	10480	0.47784494331761546	NO	-
6873	ZINC00703580	1142	0.4778388569305649	NO	-
6874	ZINC00703579	1141	0.4778363832604726	NO	-
6875	ZINC03853626	9930	0.47782357402607967	NO	-
6876	ZINC01959287	4481	0.47780139590343573	NO	-
6877	ZINC00133902	152	0.4777682078843076	NO	-
6878	ZINC03851358	9686	0.47776096950950636	NO	-
6879	ZINC03866901	10711	0.477760239432673	NO	-
6880	ZINC03270346	7384	0.4777399169935672	NO	-
6881	ZINC00805902	1498	0.4777177510549818	NO	-
6882	ZINC03459651	8237	0.4776901639846238	NO	-
6883	ZINC01113009	3111	0.4776736517962923	NO	-
6884	ZINC01048096	2770	0.47765899714955795	NO	-
6885	ZINC00421595	439	0.4776535301721088	NO	-
6886	ZINC04119702	11637	0.47764923653604013	NO	-
6887	ZINC03858010	10390	0.47764135582027734	NO	-
6888	ZINC03420879	8030	0.47763561581734215	NO	-
6889	ZINC03420876	8029	0.47762250884807617	NO	-
6890	ZINC00104716	112	0.47758995381585934	NO	-
6891	ZINC03453725	8191	0.47758829271233705	NO	-
6892	ZINC03451179	8171	0.477572319309703	NO	-
6893	ZINC03866900	10709	0.47754899328906864	NO	-
6894	ZINC03605884	9271	0.47752040167371973	NO	-
6895	ZINC03459654	8239	0.4774967009386479	NO	-
6896	ZINC02860800	6419	0.477491730445679	NO	-
6897	ZINC04443549	12268	0.47746157361840696	NO	-
6898	ZINC02428761	5194	0.47743173271380956	NO	-
6899	ZINC03854906	10174	0.47743134016220456	NO	-
6900	ZINC01123088	3176	0.47741768558602804	NO	-
6901	ZINC02793093	6214	0.4773663475622438	NO	-
6902	ZINC01123086	3175	0.4773641536324671	NO	-
6903	ZINC00969257	2346	0.4773622442343888	NO	-
6904	ZINC02828609	6351	0.477325675634775	NO	-
6905	ZINC01143165	3302	0.47731104638852767	NO	-
6906	ZINC01326946	3690	0.4773082518396084	NO	-
6907	ZINC03770718	9499	0.4772975362479196	NO	-
6908	ZINC03857418	10312	0.4772787854458745	NO	-
6909	ZINC00643085	904	0.47725690638371204	NO	-
6910	ZINC01013840	2515	0.47725579177977934	NO	-
6911	ZINC00023049	187	0.47725195779740004	YES	24
6912	ZINC02791669	6196	0.4772497043870997	NO	-
6913	ZINC02723960	6024	0.4772187556488895	NO	-
6914	ZINC03867705	10770	0.47720376220123284	NO	-
6915	ZINC04381893	12147	0.477193456642106	NO	-
6916	ZINC02362359	5050	0.4771863051959081	NO	-
6917	ZINC00942388	2224	0.4771843203501896	NO	-
6918	ZINC01422343	3910	0.47718349486028794	NO	-
6919	ZINC04243588	11836	0.4771794605692426	NO	-
6920	ZINC02627666	5552	0.4771761630210884	NO	-
6921	ZINC02627667	5553	0.4771742553596964	NO	-
6922	ZINC01013841	2516	0.4771662485480629	NO	-
6923	ZINC03600352	9219	0.47716301462666305	NO	-
6924	ZINC01422342	3909	0.4771516876193813	NO	-
6925	ZINC02790371	6189	0.47712427175026234	NO	-
6926	ZINC03820246	9540	0.4771234983191997	NO	-
6927	ZINC01156239	3356	0.4771192641872786	NO	-
6928	ZINC02927632	6824	0.4771069248045694	NO	-
6929	ZINC01114999	3123	0.4770970059834063	NO	-
6930	ZINC01514098	4249	0.4770807095572386	NO	-
6931	ZINC03851277	9681	0.47708000905304626	NO	-
6932	ZINC01227711	3583	0.47704220928106894	NO	-
6933	ZINC02626962	5544	0.477038954717459	NO	-
6934	ZINC00791340	1413	0.47699822873178954	NO	-
6935	ZINC02915965	6668	0.4769773812291379	NO	-
6936	ZINC03814523	121	0.4769753759201413	YES	8
6937	ZINC03345308	7648	0.47695768865244115	NO	-
6938	ZINC02942105	6865	0.4769393449033781	NO	-
6939	ZINC03911059	11021	0.4768791671330397	NO	-
6940	ZINC02794658	6237	0.47685566261464857	NO	-
6941	ZINC03533587	8834	0.47685212960350015	NO	-
6942	ZINC01270825	3634	0.47684224052689816	NO	-
6943	ZINC03352484	7689	0.47683594523391476	NO	-
6944	ZINC02282213	4854	0.47681907041201455	NO	-
6945	ZINC04477697	12403	0.47679976217123354	NO	-
6946	ZINC03867324	10740	0.47679837881156467	NO	-
6947	ZINC04465506	12331	0.47679837881156467	NO	-
6948	ZINC03257007	7344	0.4767855247546715	NO	-
6949	ZINC00898919	2076	0.4767159834389937	NO	-
6950	ZINC03974403	11276	0.47670910347169737	NO	-
6951	ZINC01451448	4044	0.47670615789124526	NO	-
6952	ZINC01227710	3582	0.47669699738672816	NO	-
6953	ZINC03857316	10306	0.47669369645837073	NO	-
6954	ZINC02265804	4841	0.476687812513752	NO	-
6955	ZINC03600354	9220	0.47668110946258624	NO	-
6956	ZINC00703582	1144	0.47667315492401924	NO	-
6957	ZINC03980731	11316	0.47667307677126347	NO	-
6958	ZINC00703581	1143	0.4766665822227026	NO	-
6959	ZINC03853896	10006	0.4766599616881522	NO	-
6960	ZINC03853897	10007	0.4766273933268802	NO	-
6961	ZINC04382999	12153	0.4766189296074875	NO	-
6962	ZINC04117295	11632	0.4766063830215113	NO	-
6963	ZINC01123135	3177	0.4766003834856414	NO	-
6964	ZINC03890051	10936	0.4765892513764377	NO	-
6965	ZINC03340835	7632	0.4765883027382337	NO	-
6966	ZINC04513729	12557	0.47655059555615825	NO	-
6967	ZINC03853353	9857	0.4765499554724042	NO	-
6968	ZINC03854147	10046	0.47652487386151543	NO	-
6969	ZINC02990306	7021	0.476518463409805	NO	-
6970	ZINC04381893	12146	0.4765111200571465	NO	-
6971	ZINC04342014	12075	0.47651108923390445	NO	-
6972	ZINC03890052	10937	0.4765008398434654	NO	-
6973	ZINC01030978	2611	0.4764936884202358	NO	-
6974	ZINC01227147	3579	0.4764569639445179	NO	-
6975	ZINC03854502	10097	0.47643976937215143	NO	-
6976	ZINC03854551	10109	0.47642551897946056	NO	-
6977	ZINC00414832	429	0.4764182103531714	NO	-
6978	ZINC03853903	10009	0.47638906869559966	NO	-
6979	ZINC03366797	7740	0.4763851089161128	NO	-
6980	ZINC03853888	10002	0.47637022058928025	NO	-
6981	ZINC00956684	2319	0.4763640117573133	NO	-
6982	ZINC03854503	10098	0.4763605749087243	NO	-
6983	ZINC03558472	8973	0.4763598646420077	NO	-
6984	ZINC03367443	7752	0.47635714800684154	NO	-
6985	ZINC03853902	10008	0.4763519317568965	NO	-
6986	ZINC00812107	1549	0.476346065946057	NO	-
6987	ZINC03889772	10919	0.47634027471287493	NO	-
6988	ZINC03853887	10001	0.4763400400775942	NO	-
6989	ZINC03853357	9858	0.4762939683268907	NO	-
6990	ZINC03853358	9859	0.47629325347187645	NO	-
6991	ZINC03320531	7538	0.47628540371995604	NO	-
6992	ZINC03235224	7294	0.47625545915440776	NO	-
6993	ZINC00951562	2286	0.476254857909249	NO	-
6994	ZINC03396447	7917	0.47622740596096663	NO	-
6995	ZINC03396438	7916	0.4762221197746223	NO	-
6996	ZINC02949037	6902	0.4761894206911301	NO	-
6997	ZINC02282214	4855	0.47616551714104427	NO	-
6998	ZINC02369351	5067	0.47616519194781265	NO	-
6999	ZINC04124898	11645	0.4761566068053143	NO	-
7000	ZINC01163459	3406	0.4761443346690995	NO	-
7001	ZINC01227146	3578	0.4761361760599541	NO	-
7002	ZINC02812602	6333	0.47613201108481185	NO	-
7003	ZINC04082440	11579	0.4761015605554005	NO	-
7004	ZINC04623074	12591	0.476087853623472	NO	-
7005	ZINC02230151	4787	0.47608063291492814	NO	-
7006	ZINC01514099	4250	0.47607033280115263	NO	-
7007	ZINC03850844	9640	0.47597257733021825	NO	-
7008	ZINC01619731	4315	0.4759705322120807	NO	-
7009	ZINC00278162	322	0.475932648194772	NO	-
7010	ZINC02795349	6244	0.47593044264432416	NO	-
7011	ZINC00714298	1184	0.47592942735247257	NO	-
7012	ZINC03854146	10045	0.47592587533066927	NO	-
7013	ZINC01227186	3580	0.47592183520812886	NO	-
7014	ZINC03858036	10392	0.4758630519982004	NO	-
7015	ZINC01069901	2891	0.47586016230333006	NO	-
7016	ZINC02830700	6354	0.47584899154193583	NO	-
7017	ZINC03890653	10961	0.47582850638929103	NO	-
7018	ZINC04443473	12263	0.47581771868642697	NO	-
7019	ZINC00424936	462	0.4758038735328157	NO	-
7020	ZINC02850436	6388	0.47580121022288296	NO	-
7021	ZINC02640982	5623	0.47577613765037413	NO	-
7022	ZINC01040046	2704	0.4757571949411997	NO	-
7023	ZINC03536076	8850	0.4757453604260371	NO	-
7024	ZINC03479371	8414	0.47573635753797433	NO	-
7025	ZINC01327466	3698	0.47569654300921516	NO	-
7026	ZINC03573398	9078	0.4756932969642925	NO	-
7027	ZINC03867196	10721	0.4756921496235603	NO	-
7028	ZINC01499507	4175	0.4756460524635778	NO	-
7029	ZINC02383528	5092	0.47564460748671444	NO	-
7030	ZINC02433219	5206	0.4756293261693399	NO	-
7031	ZINC00981367	2390	0.4756115563042222	NO	-
7032	ZINC03867004	10714	0.4756092327489617	NO	-
7033	ZINC04465316	12326	0.4756092327489617	NO	-
7034	ZINC03814791	191	0.4755804377871105	YES	28
7035	ZINC03820383	9543	0.47556266604600744	NO	-
7036	ZINC01423683	3916	0.4755028079297656	NO	-
7037	ZINC02789692	6185	0.4754955855074394	NO	-
7038	ZINC04353810	12103	0.4754955646581083	NO	-
7039	ZINC02758888	6105	0.4754955602369759	NO	-
7040	ZINC03853587	9917	0.47548599637472183	NO	-
7041	ZINC03852148	9722	0.4754834931394679	NO	-
7042	ZINC00578693	643	0.4754831577690449	NO	-
7043	ZINC02789691	6184	0.4754778535577354	NO	-
7044	ZINC02369350	5066	0.4754714457576118	NO	-
7045	ZINC03873634	10864	0.4754692309664095	NO	-
7046	ZINC03969009	11084	0.47546856750878963	NO	-
7047	ZINC03977607	11304	0.4754473408371947	NO	-
7048	ZINC01385072	3801	0.4753938774059736	NO	-
7049	ZINC03605554	9268	0.4753809506934872	NO	-
7050	ZINC03893148	10993	0.47536939232053865	NO	-
7051	ZINC03461717	8298	0.4753612078887291	NO	-
7052	ZINC03853607	9924	0.4753592670576698	NO	-
7053	ZINC03487142	8438	0.4753587343018205	NO	-
7054	ZINC00980645	2388	0.47534110396896423	NO	-
7055	ZINC03533698	8835	0.4753354117376626	NO	-
7056	ZINC00452375	506	0.4753249568827812	NO	-
7057	ZINC02431323	5203	0.4753225893664303	NO	-
7058	ZINC01106395	3058	0.4753166060335082	NO	-
7059	ZINC03169449	7181	0.47530890931667774	NO	-
7060	ZINC04121610	11643	0.4752837476360431	NO	-
7061	ZINC02229207	4784	0.475274527147664	NO	-
7062	ZINC01234789	3591	0.4752454349714371	NO	-
7063	ZINC03853330	9850	0.4752329055424139	NO	-
7064	ZINC03461722	8299	0.4752116357284556	NO	-
7065	ZINC03285108	7431	0.4751757090386272	NO	-
7066	ZINC03351403	7682	0.47515314608166653	NO	-
7067	ZINC03351405	7683	0.4751492601512562	NO	-
7068	ZINC01227187	3581	0.47514458482981997	NO	-
7069	ZINC02795348	6243	0.4751402588421223	NO	-
7070	ZINC04426921	12224	0.4751199012610607	NO	-
7071	ZINC04475259	12398	0.47506827532847895	NO	-
7072	ZINC04622698	12588	0.4750488601335318	NO	-
7073	ZINC03852141	9721	0.47502700896969563	NO	-
7074	ZINC04341978	12073	0.47501418520513866	NO	-
7075	ZINC00715142	1191	0.4750079271411598	NO	-
7076	ZINC00119539	137	0.47498174288190464	NO	-
7077	ZINC03352267	7688	0.4749790171666312	NO	-
7078	ZINC03851798	9707	0.47497356223605003	NO	-
7079	ZINC04193741	11785	0.47494506649503593	NO	-
7080	ZINC03510982	8689	0.47491550599821786	NO	-
7081	ZINC04381440	12144	0.4749060860148664	NO	-
7082	ZINC03553895	8936	0.4748717820467616	NO	-
7083	ZINC00715141	1190	0.47486488923786196	NO	-
7084	ZINC03855410	10200	0.47486045846934494	NO	-
7085	ZINC03855410	10201	0.47486045846934494	NO	-
7086	ZINC03857317	10307	0.47485323261592344	NO	-
7087	ZINC01040046	2705	0.47485232069394706	NO	-
7088	ZINC03853331	9851	0.47485098582601826	NO	-
7089	ZINC03352265	7687	0.4748276724047305	NO	-
7090	ZINC04465413	12328	0.4748194674160542	NO	-
7091	ZINC01029189	2593	0.4748158060812148	NO	-
7092	ZINC02794025	6228	0.4747977093295424	NO	-
7093	ZINC03605555	9269	0.47479688559796096	NO	-
7094	ZINC03857878	10375	0.4747891260188278	NO	-
7095	ZINC03630225	9392	0.4747685951845294	NO	-
7096	ZINC03336455	7612	0.47474862033387927	NO	-
7097	ZINC03858463	10453	0.4747403453094039	NO	-
7098	ZINC03855409	10198	0.474663389945028	NO	-
7099	ZINC03855409	10199	0.474663389945028	NO	-
7100	ZINC01133166	3251	0.4746500264995224	NO	-
7101	ZINC03441110	8118	0.47461086879499464	NO	-
7102	ZINC03853991	10033	0.4745794171690402	NO	-
7103	ZINC00578696	644	0.4745740328482388	NO	-
7104	ZINC01123432	3182	0.47457187298106207	NO	-
7105	ZINC03853990	10032	0.47456757311893005	NO	-
7106	ZINC03852988	9783	0.47455360627655424	NO	-
7107	ZINC04441950	12247	0.4745308276348301	NO	-
7108	ZINC03852987	9782	0.4745113411592348	NO	-
7109	ZINC01157936	3370	0.4744933433592865	NO	-
7110	ZINC03620771	9374	0.4744759159346391	NO	-
7111	ZINC02466046	5292	0.4744744466880834	NO	-
7112	ZINC01194874	3495	0.474473351031098	NO	-
7113	ZINC00704982	1150	0.4744717678058562	NO	-
7114	ZINC02448690	5241	0.47447031482163204	NO	-
7115	ZINC00707299	1159	0.4744602287650307	NO	-
7116	ZINC03909475	11019	0.4744157162768839	NO	-
7117	ZINC02656220	5704	0.47441330883980815	NO	-
7118	ZINC00260884	311	0.47439423709196904	NO	-
7119	ZINC00308470	332	0.47439376333590755	NO	-
7120	ZINC03452388	8175	0.47438996598397365	NO	-
7121	ZINC00107273	118	0.47438598157439704	NO	-
7122	ZINC02656219	5703	0.4743830470354623	NO	-
7123	ZINC03452385	8174	0.4743777405432018	NO	-
7124	ZINC01013818	2513	0.47435420399792017	NO	-
7125	ZINC04475259	12399	0.47434672547161966	NO	-
7126	ZINC01013819	2514	0.47434553857983813	NO	-
7127	ZINC02400961	5127	0.47434475503132834	NO	-
7128	ZINC01136855	3274	0.47433703144141653	NO	-
7129	ZINC03974404	11277	0.4743130206647905	NO	-
7130	ZINC02400960	5126	0.47431131537680515	NO	-
7131	ZINC03858100	10406	0.4743016448986937	NO	-
7132	ZINC03971893	11221	0.4742976643911785	NO	-
7133	ZINC04470306	12386	0.4742976643911785	NO	-
7134	ZINC00987601	2423	0.47427742130164224	NO	-
7135	ZINC03970157	11162	0.4742720614269383	NO	-
7136	ZINC03853483	9892	0.47426793552895574	NO	-
7137	ZINC03971890	11220	0.47426461068985937	NO	-
7138	ZINC02591721	5447	0.4742632199683864	NO	-
7139	ZINC03859682	10610	0.47426313993827146	NO	-
7140	ZINC00580365	647	0.47424881640529093	NO	-
7141	ZINC00580365	648	0.47424881640529093	NO	-
7142	ZINC02788007	6169	0.4742453472420378	NO	-
7143	ZINC04382999	12152	0.474237762976667	NO	-
7144	ZINC00846268	1784	0.474236977909345	NO	-
7145	ZINC04005158	11481	0.4742233713121101	NO	-
7146	ZINC00421595	440	0.4742085005730625	NO	-
7147	ZINC02591720	5446	0.47420606133050036	NO	-
7148	ZINC00871868	1977	0.4741811359518213	NO	-
7149	ZINC02728079	6036	0.47417175198910094	NO	-
7150	ZINC03853484	9893	0.4741485572396709	NO	-
7151	ZINC00703584	1146	0.47414751031481184	NO	-
7152	ZINC02621019	5480	0.4741457743894526	NO	-
7153	ZINC00609492	722	0.4741033257247484	NO	-
7154	ZINC02426963	5191	0.47409888262776306	NO	-
7155	ZINC00814899	1578	0.47406528385473173	NO	-
7156	ZINC03867454	10747	0.47404663946081904	NO	-
7157	ZINC00759161	1319	0.47402762129871295	NO	-
7158	ZINC00703583	1145	0.4740170316367348	NO	-
7159	ZINC00921781	2138	0.47400188642034574	NO	-
7160	ZINC04240363	11822	0.4739970144464404	NO	-
7161	ZINC02648900	5663	0.4739875440152867	NO	-
7162	ZINC03394842	7911	0.473970734550444	NO	-
7163	ZINC01002754	2489	0.47396473336962186	NO	-
7164	ZINC03970111	11155	0.4739509446977335	NO	-
7165	ZINC00991172	2444	0.4739483176462806	NO	-
7166	ZINC00971143	2353	0.4739303858423745	NO	-
7167	ZINC00780623	1366	0.47390788539993317	NO	-
7168	ZINC00778819	1336	0.4739010101711565	NO	-
7169	ZINC03970112	11156	0.4739005202474411	NO	-
7170	ZINC01327442	3695	0.47387937902829236	NO	-
7171	ZINC04484623	12427	0.4738581797671871	NO	-
7172	ZINC02692445	5786	0.47382392912799726	NO	-
7173	ZINC03858462	10452	0.47380039428461945	NO	-
7174	ZINC03366844	7742	0.4737899195450094	NO	-
7175	ZINC04242859	11832	0.4737826199754176	NO	-
7176	ZINC00844789	1770	0.4737401790842419	NO	-
7177	ZINC03368642	7777	0.47366581376775946	NO	-
7178	ZINC03562331	9007	0.47365727280917713	NO	-
7179	ZINC02964170	6962	0.47365276182119875	NO	-
7180	ZINC03562329	9006	0.47365193138965045	NO	-
7181	ZINC03631272	9407	0.4736456328469482	NO	-
7182	ZINC04175670	11758	0.4736449568035106	NO	-
7183	ZINC01814617	4380	0.47363159411320327	NO	-
7184	ZINC01814617	4381	0.47363159411320327	NO	-
7185	ZINC03565582	9042	0.4736142875868004	NO	-
7186	ZINC04381440	12143	0.4736115822033466	NO	-
7187	ZINC00971397	2354	0.4735749587029155	NO	-
7188	ZINC01034956	2654	0.4735641391900525	NO	-
7189	ZINC02660841	5740	0.47356346307218317	NO	-
7190	ZINC02718996	6001	0.4735465854265928	NO	-
7191	ZINC02718996	6002	0.4735465854265928	NO	-
7192	ZINC00624496	764	0.4735453693050217	NO	-
7193	ZINC03464363	8345	0.4735140945387761	NO	-
7194	ZINC03460967	8283	0.4735112296023621	NO	-
7195	ZINC03344763	7646	0.4735058194429344	NO	-
7196	ZINC03983584	11359	0.47349316327204516	NO	-
7197	ZINC00846267	1781	0.4734893287477664	NO	-
7198	ZINC00783885	1379	0.4734744374691645	NO	-
7199	ZINC02627474	5550	0.4734508042659631	NO	-
7200	ZINC03460972	8284	0.473447864357911	NO	-
7201	ZINC01269011	3628	0.4734408553374561	NO	-
7202	ZINC04117292	11631	0.47343896742163183	NO	-
7203	ZINC03793666	9509	0.4734356192696828	NO	-
7204	ZINC03366850	7743	0.47341009744438317	NO	-
7205	ZINC03000881	7039	0.4733976520837331	NO	-
7206	ZINC01516598	4260	0.47336715626103393	NO	-
7207	ZINC03464359	8344	0.4733653773373718	NO	-
7208	ZINC03867786	10779	0.4733512741711139	NO	-
7209	ZINC00921777	2137	0.47333938164924255	NO	-
7210	ZINC03854232	10052	0.4733058738015529	NO	-
7211	ZINC03854652	10142	0.4732987730772029	NO	-
7212	ZINC00514843	551	0.47324788322073374	NO	-
7213	ZINC03854233	10053	0.47323907992247977	NO	-
7214	ZINC02022961	4581	0.4732030526283245	NO	-
7215	ZINC00016589	7	0.4731966133990464	NO	-
7216	ZINC01347399	3709	0.473196203799247	NO	-
7217	ZINC03859681	10609	0.4731795751455628	NO	-
7218	ZINC01010129	2507	0.47317387348720796	NO	-
7219	ZINC03856431	10248	0.4731630112200067	NO	-
7220	ZINC04470144	12384	0.4731630112200067	NO	-
7221	ZINC01010130	2508	0.47313853008711	NO	-
7222	ZINC02788978	6180	0.47311605539485296	NO	-
7223	ZINC02788979	6181	0.4731077512558887	NO	-
7224	ZINC00193962	207	0.4731052276875281	NO	-
7225	ZINC01486412	205	0.4731047446014616	YES	38
7226	ZINC03461602	8295	0.47309958827984444	NO	-
7227	ZINC01225814	3573	0.47308751656109127	NO	-
7228	ZINC01038062	2689	0.47308265771006597	NO	-
7229	ZINC00828669	1681	0.4730480272956501	NO	-
7230	ZINC00122461	141	0.4730049798146581	NO	-
7231	ZINC03856452	10251	0.4729968315213144	NO	-
7232	ZINC04135339	11660	0.47297747343844837	NO	-
7233	ZINC03461608	8296	0.4729569570725691	NO	-
7234	ZINC02697830	5808	0.47295161718331447	NO	-
7235	ZINC04427406	12229	0.4729479771521717	NO	-
7236	ZINC04248212	11847	0.47294751103211546	NO	-
7237	ZINC02445253	5233	0.4729249927668872	NO	-
7238	ZINC01019469	2534	0.4729227321230916	NO	-
7239	ZINC00080844	69	0.47291273964514385	NO	-
7240	ZINC01019470	2537	0.4729074599335174	NO	-
7241	ZINC02958474	6948	0.47290674873575145	NO	-
7242	ZINC02718997	6004	0.47290363208703917	NO	-
7243	ZINC03853879	9995	0.47289770602822156	NO	-
7244	ZINC03852756	9751	0.4728838165022659	NO	-
7245	ZINC00646437	940	0.4728799012624597	NO	-
7246	ZINC03853880	9996	0.47287120489807605	NO	-
7247	ZINC03311870	7501	0.47286217321701873	NO	-
7248	ZINC00646436	939	0.47285959390241794	NO	-
7249	ZINC03859381	10538	0.47285923522283785	NO	-
7250	ZINC03859207	10528	0.47285457583355645	NO	-
7251	ZINC03331236	7580	0.47285127141528716	NO	-
7252	ZINC03854224	10051	0.47283440820767203	NO	-
7253	ZINC03366881	7745	0.47280752843482626	NO	-
7254	ZINC03852757	9752	0.47280270470661667	NO	-
7255	ZINC02791924	6201	0.472793448027824	NO	-
7256	ZINC03567376	9066	0.47275003722164366	NO	-
7257	ZINC03470804	8368	0.472748049442917	NO	-
7258	ZINC03432036	8084	0.47270370007454027	NO	-
7259	ZINC04169837	11741	0.47268244415280153	NO	-
7260	ZINC03868284	10814	0.47267937855667724	NO	-
7261	ZINC01327434	3693	0.4726723881874826	NO	-
7262	ZINC03857313	10303	0.4726718310496499	NO	-
7263	ZINC00270086	317	0.4726419633235527	NO	-
7264	ZINC02466041	5290	0.4726418387626403	NO	-
7265	ZINC00633087	830	0.47259051667936225	NO	-
7266	ZINC01290888	3653	0.47257667075064813	NO	-
7267	ZINC03971868	11217	0.47257247065879243	NO	-
7268	ZINC00949732	2270	0.47257150203805076	NO	-
7269	ZINC00949731	2269	0.4725638511486391	NO	-
7270	ZINC03310101	7496	0.4725577900616456	NO	-
7271	ZINC03971867	11216	0.47255777471626226	NO	-
7272	ZINC04242390	11829	0.47254979801826363	NO	-
7273	ZINC01051759	2791	0.4725372240421653	NO	-
7274	ZINC02770436	6134	0.4725167964428956	NO	-
7275	ZINC03854682	10151	0.4725127369410138	NO	-
7276	ZINC00902697	2080	0.4725046194235754	NO	-
7277	ZINC00030763	17	0.472492595825594	NO	-
7278	ZINC04315013	12008	0.4724889401101097	NO	-
7279	ZINC03613612	9353	0.4724721332527452	NO	-
7280	ZINC03854681	10150	0.4724702721003545	NO	-
7281	ZINC00558030	605	0.4724605722238533	NO	-
7282	ZINC00624492	761	0.4724543639031525	NO	-
7283	ZINC00902695	2079	0.4724404720024093	NO	-
7284	ZINC02445251	5232	0.4724381133753359	NO	-
7285	ZINC03579810	9127	0.47243477250736315	NO	-
7286	ZINC03579812	9128	0.4724244274736798	NO	-
7287	ZINC01231063	3588	0.47241682068149193	NO	-
7288	ZINC01144299	3305	0.4724089983864477	NO	-
7289	ZINC03867705	10771	0.47240429955596247	NO	-
7290	ZINC01380800	3795	0.4724023863880464	NO	-
7291	ZINC00131897	148	0.4723988140912127	NO	-
7292	ZINC00921775	2136	0.4723878520023271	NO	-
7293	ZINC03853620	9928	0.4723776984728688	NO	-
7294	ZINC03488613	8444	0.4723637376274265	NO	-
7295	ZINC03860135	10658	0.472360695331366	NO	-
7296	ZINC01090152	3022	0.4723420019758832	NO	-
7297	ZINC03991902	11410	0.47233530849220795	NO	-
7298	ZINC02641767	5626	0.4723209176062022	NO	-
7299	ZINC03563660	9028	0.47232000017487047	NO	-
7300	ZINC01141348	3292	0.47224210429972063	NO	-
7301	ZINC03408218	7976	0.47222545194564225	NO	-
7302	ZINC04483753	12419	0.47218862790334165	NO	-
7303	ZINC04246194	11837	0.47218263844507036	NO	-
7304	ZINC03856392	10246	0.47217550360157606	NO	-
7305	ZINC00780973	1374	0.4720925190956724	NO	-
7306	ZINC03857502	10329	0.47207105926927745	NO	-
7307	ZINC03461504	8289	0.47202970528731236	NO	-
7308	ZINC00828668	1680	0.4720293014693855	NO	-
7309	ZINC03579586	9097	0.47201696500281315	NO	-
7310	ZINC03579588	9098	0.472013059453247	NO	-
7311	ZINC03522932	8749	0.471997656750655	NO	-
7312	ZINC02078057	4599	0.4719688234419695	NO	-
7313	ZINC01051770	2793	0.47196536116508236	NO	-
7314	ZINC00723864	1235	0.4719611315779466	NO	-
7315	ZINC00723865	1236	0.47195477495309723	NO	-
7316	ZINC03854557	10111	0.4719317971667777	NO	-
7317	ZINC02503434	5384	0.4719278059174194	NO	-
7318	ZINC03997918	11432	0.4719265419497355	NO	-
7319	ZINC03852961	9773	0.4719254274548918	NO	-
7320	ZINC03857501	10328	0.47192402368164	NO	-
7321	ZINC04317860	12039	0.47192031731405604	NO	-
7322	ZINC03859648	10601	0.4719193260658904	NO	-
7323	ZINC03814781	147	0.47190870819626957	YES	14
7324	ZINC03852960	9772	0.4719059645550133	NO	-
7325	ZINC03461506	8290	0.47190392688018984	NO	-
7326	ZINC00905161	2086	0.4719026547067422	NO	-
7327	ZINC02078070	4605	0.4718977469270314	NO	-
7328	ZINC02078071	4606	0.4718913796251575	NO	-
7329	ZINC01051771	2794	0.471886812775754	NO	-
7330	ZINC03461623	8297	0.47188326851814927	NO	-
7331	ZINC03859647	10600	0.47186931673812726	NO	-
7332	ZINC00977295	2372	0.4718685405406103	NO	-
7333	ZINC04468621	12371	0.4718672199745593	NO	-
7334	ZINC00780423	1361	0.4718666992488738	NO	-
7335	ZINC00783989	1381	0.47184676635283945	NO	-
7336	ZINC01489756	4149	0.4718420907891954	NO	-
7337	ZINC02736111	6063	0.47180325755093866	NO	-
7338	ZINC04078726	11575	0.47178325065364546	NO	-
7339	ZINC03567509	9067	0.4717811327379968	NO	-
7340	ZINC02511256	5393	0.47177660694203094	NO	-
7341	ZINC01269012	3629	0.4717689594682687	NO	-
7342	ZINC02183273	4671	0.4717448823194134	NO	-
7343	ZINC02474906	5316	0.4717388972553259	NO	-
7344	ZINC00798917	1465	0.4717376753285618	NO	-
7345	ZINC02789690	6183	0.4717299949045367	NO	-
7346	ZINC00798916	1464	0.47172768972799456	NO	-
7347	ZINC00783947	1380	0.4717189937621113	NO	-
7348	ZINC04161531	11724	0.471699428660144	NO	-
7349	ZINC01814617	4379	0.47167446657811296	NO	-
7350	ZINC03528460	8798	0.4716676708835649	NO	-
7351	ZINC03868299	10819	0.4716512462702765	NO	-
7352	ZINC04160944	11722	0.4716503638776338	NO	-
7353	ZINC03949189	11042	0.47159447276564	NO	-
7354	ZINC02999285	7037	0.4715891778456763	NO	-
7355	ZINC00377291	384	0.47157210965109836	NO	-
7356	ZINC00717329	1203	0.4715235958268892	NO	-
7357	ZINC00944089	2236	0.4715037039610519	NO	-
7358	ZINC03820389	9546	0.47148791546927477	NO	-
7359	ZINC00991566	2448	0.471479381624912	NO	-
7360	ZINC00991567	2449	0.4714722169241283	NO	-
7361	ZINC03889814	10925	0.4714612646628397	NO	-
7362	ZINC04308446	11995	0.4714401272977019	NO	-
7363	ZINC01405298	3888	0.47138842040879636	NO	-
7364	ZINC02078072	4607	0.47137817567102436	NO	-
7365	ZINC02078069	4604	0.47137746956697296	NO	-
7366	ZINC03533411	8830	0.47132679718457565	NO	-
7367	ZINC02281079	4853	0.47132065577400173	NO	-
7368	ZINC01049576	2779	0.47128350324965657	NO	-
7369	ZINC03862922	10675	0.4712757330200918	NO	-
7370	ZINC03862921	10674	0.47127329394835316	NO	-
7371	ZINC00959681	2341	0.4712623469722606	NO	-
7372	ZINC03238814	7301	0.4712620885166756	NO	-
7373	ZINC02841568	6366	0.4712465145105445	NO	-
7374	ZINC00959682	2342	0.47123110560906634	NO	-
7375	ZINC03859450	10553	0.47121416665364835	NO	-
7376	ZINC03259393	7354	0.4712106816930893	NO	-
7377	ZINC00977296	2373	0.4712026016561002	NO	-
7378	ZINC02811843	6330	0.47119027660573387	NO	-
7379	ZINC02636919	5604	0.47118757366835584	NO	-
7380	ZINC00779368	1352	0.47112308961493	NO	-
7381	ZINC03176258	7187	0.47111446939387686	NO	-
7382	ZINC00189274	201	0.4710866625357696	NO	-
7383	ZINC00648297	954	0.4710702810884684	NO	-
7384	ZINC04454374	12278	0.4710668010360053	NO	-
7385	ZINC03840351	9568	0.47106191632531036	NO	-
7386	ZINC03854197	10049	0.47105895565452605	NO	-
7387	ZINC03854198	10050	0.47105568426338873	NO	-
7388	ZINC03579710	9113	0.47105055247709093	NO	-
7389	ZINC02466061	5293	0.47103194029233436	NO	-
7390	ZINC03579712	9114	0.47102073487950685	NO	-
7391	ZINC03820383	9544	0.47100537966321754	NO	-
7392	ZINC03461512	8292	0.47099205564732516	NO	-
7393	ZINC03528436	8792	0.4709911871789179	NO	-
7394	ZINC00809766	1533	0.4709831414637661	NO	-
7395	ZINC03461509	8291	0.47098218856440704	NO	-
7396	ZINC03528437	8793	0.4709784820275569	NO	-
7397	ZINC03873699	10871	0.47097254248183307	NO	-
7398	ZINC01000074	2478	0.4709235181673348	NO	-
7399	ZINC03579619	9103	0.4709154657493873	NO	-
7400	ZINC03579621	9104	0.4708916924375627	NO	-
7401	ZINC00843754	1761	0.47085909291886324	NO	-
7402	ZINC01470340	4123	0.47083096259193996	NO	-
7403	ZINC03854269	10067	0.47082342615782424	NO	-
7404	ZINC03314102	7515	0.4708183522544342	NO	-
7405	ZINC01470341	4126	0.470811126819454	NO	-
7406	ZINC03866680	10692	0.47080802636465807	NO	-
7407	ZINC01051761	2792	0.47079730317571405	NO	-
7408	ZINC02622003	5496	0.47078057793734945	NO	-
7409	ZINC03864173	10683	0.470760363649491	NO	-
7410	ZINC02619825	5476	0.47075827784285706	NO	-
7411	ZINC00878158	1988	0.47074937218148966	NO	-
7412	ZINC03854270	10068	0.4707453627627517	NO	-
7413	ZINC02859480	6412	0.47072391248412593	NO	-
7414	ZINC01404127	3877	0.47070903718184803	NO	-
7415	ZINC01290924	3654	0.4706954953521505	NO	-
7416	ZINC00836267	1727	0.4706908786071675	NO	-
7417	ZINC03464089	8336	0.47068058154909187	NO	-
7418	ZINC03373867	7824	0.47067136568975493	NO	-
7419	ZINC00993729	2458	0.4706606553756684	NO	-
7420	ZINC00794796	1426	0.4706561268539982	NO	-
7421	ZINC03522935	8750	0.4706383003619895	NO	-
7422	ZINC04000766	11445	0.470636427241655	NO	-
7423	ZINC01163472	3408	0.4706109204833164	NO	-
7424	ZINC02619826	5477	0.4706099387466657	NO	-
7425	ZINC00954657	2300	0.4706076433319688	NO	-
7426	ZINC00954656	2299	0.47059543397246395	NO	-
7427	ZINC01181278	3460	0.4705877847685972	NO	-
7428	ZINC03909499	11020	0.4705826639433547	NO	-
7429	ZINC01177391	3449	0.47056649517924043	NO	-
7430	ZINC03873700	10872	0.4705520884101883	NO	-
7431	ZINC03497476	8533	0.47054730750278534	NO	-
7432	ZINC03464092	8337	0.47052198862330186	NO	-
7433	ZINC02791501	6195	0.47052016672902325	NO	-
7434	ZINC03852959	9771	0.47049864556510196	NO	-
7435	ZINC03852958	9770	0.4704897044510735	NO	-
7436	ZINC00902699	2081	0.4704878232751134	NO	-
7437	ZINC03851977	9712	0.4704701359325094	NO	-
7438	ZINC03853629	9931	0.4704622456212815	NO	-
7439	ZINC03859488	10561	0.4704615995662278	NO	-
7440	ZINC00223037	283	0.470445113215353	NO	-
7441	ZINC02326994	4934	0.4704415745520175	NO	-
7442	ZINC03455857	8194	0.47043570577063104	NO	-
7443	ZINC00902701	2082	0.4704271521528968	NO	-
7444	ZINC03455855	8193	0.47041205040692713	NO	-
7445	ZINC03497477	8534	0.4703987225484238	NO	-
7446	ZINC03853630	9932	0.470394856715158	NO	-
7447	ZINC01627683	4319	0.4703734612844405	NO	-
7448	ZINC00468767	527	0.4703643967123898	NO	-
7449	ZINC01508681	4221	0.47036006014201565	NO	-
7450	ZINC01076466	2968	0.47035012427207884	NO	-
7451	ZINC03853662	9941	0.47034730010417297	NO	-
7452	ZINC03853661	9940	0.4703178732297563	NO	-
7453	ZINC04467552	12347	0.47030177949347	NO	-
7454	ZINC03851269	9680	0.47028996208203694	NO	-
7455	ZINC00949729	2267	0.4702894909727555	NO	-
7456	ZINC01076468	2969	0.4702827961967266	NO	-
7457	ZINC00949730	2268	0.4702678473202429	NO	-
7458	ZINC02883991	6517	0.47026588729325086	NO	-
7459	ZINC01023804	2557	0.4702447479456016	NO	-
7460	ZINC02801674	6279	0.47024250212988566	NO	-
7461	ZINC01326406	3688	0.47023678231656246	NO	-
7462	ZINC03853578	9916	0.470229023747779	NO	-
7463	ZINC03868313	10822	0.4702283188094027	NO	-
7464	ZINC01326408	3689	0.47022425343563556	NO	-
7465	ZINC00659042	985	0.470208965347834	NO	-
7466	ZINC02635897	5597	0.4702006200893045	NO	-
7467	ZINC03017173	7064	0.4701894549273234	NO	-
7468	ZINC01063864	2865	0.4701662148643738	NO	-
7469	ZINC02218871	4752	0.4701396725373223	NO	-
7470	ZINC02212693	4734	0.47013661617210545	NO	-
7471	ZINC02937802	6845	0.47010673390580937	NO	-
7472	ZINC02436838	5216	0.47009802900519315	NO	-
7473	ZINC01144323	3306	0.4700733270514296	NO	-
7474	ZINC00309148	334	0.47003251257168355	NO	-
7475	ZINC03857470	10322	0.4700095346935921	NO	-
7476	ZINC02937800	6844	0.46997344884252423	NO	-
7477	ZINC04281622	11940	0.46996777608850065	NO	-
7478	ZINC03509340	8685	0.4699574663627252	NO	-
7479	ZINC00939028	2189	0.46991480845611494	NO	-
7480	ZINC03532637	8818	0.4699020235580752	NO	-
7481	ZINC03579733	9115	0.46986754095782673	NO	-
7482	ZINC03579735	9116	0.4698614343134815	NO	-
7483	ZINC03849880	9608	0.46975232035529135	NO	-
7484	ZINC02305520	4889	0.46974330800172664	NO	-
7485	ZINC03868843	10854	0.4697402438044133	NO	-
7486	ZINC00221510	235	0.4697315525477845	NO	-
7487	ZINC04492934	12489	0.4697302179747293	NO	-
7488	ZINC04134626	11652	0.46971213167347714	NO	-
7489	ZINC04274805	11908	0.4696968059618155	NO	-
7490	ZINC03456658	8200	0.4696846198476809	NO	-
7491	ZINC00950931	2276	0.46968220326283017	NO	-
7492	ZINC00950930	2275	0.469667018799674	NO	-
7493	ZINC00630001	811	0.46963073429802865	NO	-
7494	ZINC01363187	3749	0.4696010121666083	NO	-
7495	ZINC00949737	2271	0.4695979546965294	NO	-
7496	ZINC01035892	2662	0.46959744182408264	NO	-
7497	ZINC02430536	5200	0.46959473976075067	NO	-
7498	ZINC02718980	5997	0.4695936832627724	NO	-
7499	ZINC02718980	5998	0.4695936832627724	NO	-
7500	ZINC03853308	9845	0.46959085668333644	NO	-
7501	ZINC03456661	8201	0.46958029803532864	NO	-
7502	ZINC00838306	1740	0.46956231806490106	NO	-
7503	ZINC00949738	2272	0.4695323754265825	NO	-
7504	ZINC04291543	11966	0.4695315071108292	NO	-
7505	ZINC02430537	5201	0.46952156643669885	NO	-
7506	ZINC02911618	6559	0.46951984124854684	NO	-
7507	ZINC03853309	9846	0.4695064498755595	NO	-
7508	ZINC00850625	1843	0.4694874210553981	NO	-
7509	ZINC04249578	11858	0.4694668806518633	NO	-
7510	ZINC00956682	2318	0.4694667514710556	NO	-
7511	ZINC00956681	2317	0.4694604751412062	NO	-
7512	ZINC02724753	6029	0.46945549691508925	NO	-
7513	ZINC04223973	11799	0.46937676046357163	NO	-
7514	ZINC03488558	8442	0.46937060800289776	NO	-
7515	ZINC01124976	3190	0.46932674019325277	NO	-
7516	ZINC01415136	3894	0.4693190185189256	NO	-
7517	ZINC03854504	10099	0.46931472704150456	NO	-
7518	ZINC03544860	8890	0.4692932481545141	NO	-
7519	ZINC03349638	7678	0.46928362146903496	NO	-
7520	ZINC03438001	8110	0.46927764350972617	NO	-
7521	ZINC02788980	6182	0.4692773653694166	NO	-
7522	ZINC02997877	7036	0.4692729980470402	NO	-
7523	ZINC02762552	6113	0.46927273846977363	NO	-
7524	ZINC03854578	10120	0.46927074300708355	NO	-
7525	ZINC03970136	11158	0.4692631410745898	NO	-
7526	ZINC01090884	3024	0.46926145449805967	NO	-
7527	ZINC01132521	3246	0.4692547075759456	NO	-
7528	ZINC03854505	10100	0.4692528918238137	NO	-
7529	ZINC01171128	3437	0.4692381691144446	NO	-
7530	ZINC03461756	8301	0.46922762539641966	NO	-
7531	ZINC03461752	8300	0.46921814483855656	NO	-
7532	ZINC01040114	2707	0.4692136313172972	NO	-
7533	ZINC03460984	8285	0.46917894535158927	NO	-
7534	ZINC03460988	8286	0.4691640319898696	NO	-
7535	ZINC00071800	62	0.4691631232379172	NO	-
7536	ZINC02788977	6179	0.46914249437712086	NO	-
7537	ZINC00071812	63	0.46913862232967085	NO	-
7538	ZINC02455894	5252	0.4691121179770311	NO	-
7539	ZINC03301533	7484	0.46908163960757676	NO	-
7540	ZINC04514574	12562	0.4690776184613952	NO	-
7541	ZINC03488681	8446	0.4690618670126037	NO	-
7542	ZINC04033833	11512	0.4690521530451314	NO	-
7543	ZINC03219434	7257	0.46901992801559433	NO	-
7544	ZINC00718025	1209	0.46899694799039526	NO	-
7545	ZINC00718026	1210	0.46899288880148	NO	-
7546	ZINC02910842	6548	0.4689701693504671	NO	-
7547	ZINC01489582	4148	0.46894925617844807	NO	-
7548	ZINC00718024	1208	0.4689362106570592	NO	-
7549	ZINC00718027	1211	0.4689262092313772	NO	-
7550	ZINC01269118	3630	0.46891550138470534	NO	-
7551	ZINC03857771	10357	0.4689132786064004	NO	-
7552	ZINC04464568	12307	0.4689132786064004	NO	-
7553	ZINC00558588	612	0.4688682912650925	NO	-
7554	ZINC03550403	8924	0.46883818142558864	NO	-
7555	ZINC01020300	2543	0.46883439948365324	NO	-
7556	ZINC04242206	11828	0.4688300013649666	NO	-
7557	ZINC04426921	12225	0.46878258673494855	NO	-
7558	ZINC03869143	10860	0.468756967327101	NO	-
7559	ZINC01384891	3798	0.46873616383504585	NO	-
7560	ZINC03294191	7461	0.4687313747917554	NO	-
7561	ZINC03950034	11043	0.4687135511299849	NO	-
7562	ZINC00836267	1728	0.46870605845998176	NO	-
7563	ZINC02623697	5516	0.4686991783157503	NO	-
7564	ZINC04225722	11815	0.46867848273596335	NO	-
7565	ZINC03868446	10832	0.46867725253443876	NO	-
7566	ZINC03450928	8170	0.4686481301117686	NO	-
7567	ZINC03867934	10792	0.4685665859991436	NO	-
7568	ZINC01404128	3878	0.4685584961715515	NO	-
7569	ZINC01979313	4521	0.468552343457	NO	-
7570	ZINC02623696	5515	0.4685464731678321	NO	-
7571	ZINC03426366	8061	0.46852396883986386	NO	-
7572	ZINC03426366	8063	0.46852396883986386	NO	-
7573	ZINC03849634	9591	0.46850193782575994	NO	-
7574	ZINC03857312	10302	0.46848240092678445	NO	-
7575	ZINC03970153	11160	0.4684633800225403	NO	-
7576	ZINC01225816	3574	0.46845469932493	NO	-
7577	ZINC03970154	11161	0.4684512936655808	NO	-
7578	ZINC03579825	9132	0.4684309897865164	NO	-
7579	ZINC04308633	12000	0.4684196158898282	NO	-
7580	ZINC03579823	9131	0.4684073421328331	NO	-
7581	ZINC01098597	3040	0.468405287950105	NO	-
7582	ZINC03488599	8443	0.46838959055773793	NO	-
7583	ZINC00956291	2314	0.46834568556384215	NO	-
7584	ZINC01363105	3746	0.46833531304416215	NO	-
7585	ZINC01020299	2540	0.46831590384316263	NO	-
7586	ZINC00990597	2442	0.46831418035511824	NO	-
7587	ZINC01470341	4125	0.46830953769589884	NO	-
7588	ZINC02433830	5209	0.46825833719660714	NO	-
7589	ZINC03366635	7739	0.46822607589251547	NO	-
7590	ZINC03857904	10378	0.4682217558693834	NO	-
7591	ZINC04467954	12356	0.4682217558693834	NO	-
7592	ZINC04504959	12533	0.46820835056634774	NO	-
7593	ZINC02433529	5207	0.4682045308521518	NO	-
7594	ZINC04170239	11751	0.4682034945674922	NO	-
7595	ZINC00994075	2461	0.4681940834556965	NO	-
7596	ZINC03263011	7366	0.4681759493308149	NO	-
7597	ZINC03598855	9209	0.46816892772586677	NO	-
7598	ZINC03968982	11083	0.46815837129198623	NO	-
7599	ZINC04004262	11479	0.4681283876289033	NO	-
7600	ZINC02730930	6045	0.4681209380232461	NO	-
7601	ZINC04249578	11859	0.468115116867232	NO	-
7602	ZINC02222634	4765	0.46808033450451764	NO	-
7603	ZINC03069361	7143	0.46800941017651426	NO	-
7604	ZINC01442317	4007	0.46799642535544794	NO	-
7605	ZINC01094442	3031	0.4679824460296256	NO	-
7606	ZINC03853773	9978	0.46796685289364853	NO	-
7607	ZINC03616027	9358	0.4679618052015567	NO	-
7608	ZINC03435580	8098	0.46795478960919645	NO	-
7609	ZINC03616024	9357	0.46792376196236973	NO	-
7610	ZINC03853455	9875	0.46787457132994215	NO	-
7611	ZINC02818879	6344	0.46784371552375975	NO	-
7612	ZINC02852448	6393	0.4678349556774569	NO	-
7613	ZINC04326673	12055	0.4678342557997432	NO	-
7614	ZINC03841241	9571	0.46783370474086095	NO	-
7615	ZINC00751877	1292	0.46779977945529666	NO	-
7616	ZINC04485335	12439	0.4677974179958117	NO	-
7617	ZINC03853456	9876	0.4677797949132957	NO	-
7618	ZINC00688108	1118	0.46777651074653465	NO	-
7619	ZINC00688109	1119	0.4677513196771852	NO	-
7620	ZINC03464418	8346	0.46773845875984027	NO	-
7621	ZINC03263473	7368	0.4676958249985549	NO	-
7622	ZINC04131933	11650	0.46766609551653354	NO	-
7623	ZINC03262792	7364	0.4676418806837167	NO	-
7624	ZINC01054702	2811	0.46763150760996697	NO	-
7625	ZINC03462374	8311	0.467587643838464	NO	-
7626	ZINC01873477	4402	0.4675761334421278	NO	-
7627	ZINC03462379	8312	0.46757046227372495	NO	-
7628	ZINC04156760	11696	0.46756496093453903	NO	-
7629	ZINC03857934	10380	0.467559440534102	NO	-
7630	ZINC03520089	8740	0.4675565587241835	NO	-
7631	ZINC04138282	11667	0.4675471016907228	NO	-
7632	ZINC03464422	8347	0.46754372820916074	NO	-
7633	ZINC03397134	7927	0.46753676039889347	NO	-
7634	ZINC03857435	10315	0.4675190640937131	NO	-
7635	ZINC00703554	1140	0.4675091690476145	NO	-
7636	ZINC03857436	10316	0.467504986744188	NO	-
7637	ZINC03982975	11331	0.4674818354266481	NO	-
7638	ZINC02847595	6381	0.46748151609520117	NO	-
7639	ZINC04622812	12589	0.46747619063089757	NO	-
7640	ZINC00797312	1452	0.46745157682277355	NO	-
7641	ZINC01195300	3498	0.46744771391450735	NO	-
7642	ZINC03853710	9963	0.4674375255534413	NO	-
7643	ZINC03287831	7441	0.4674351584563139	NO	-
7644	ZINC02405797	5140	0.4674343499724654	NO	-
7645	ZINC00703553	1139	0.46743417295998346	NO	-
7646	ZINC02797196	6256	0.4674261663726213	NO	-
7647	ZINC02405798	5141	0.4674250711108692	NO	-
7648	ZINC03853711	9964	0.4674081221150236	NO	-
7649	ZINC03850927	9650	0.4674055830235208	NO	-
7650	ZINC02904053	6533	0.46739847814891367	NO	-
7651	ZINC00707267	1158	0.4673868729677779	NO	-
7652	ZINC02468569	5311	0.46737025348504174	NO	-
7653	ZINC00672548	1045	0.4673618526708572	NO	-
7654	ZINC00718022	1206	0.4673588945383935	NO	-
7655	ZINC04492677	12482	0.4673577687455748	NO	-
7656	ZINC00718021	1205	0.4673483460548258	NO	-
7657	ZINC03241429	7306	0.46734199935506004	NO	-
7658	ZINC03462197	8306	0.4673292087425246	NO	-
7659	ZINC04281726	11947	0.4673254904397313	NO	-
7660	ZINC03462201	8307	0.4673217254731899	NO	-
7661	ZINC03854561	10114	0.4673189225314657	NO	-
7662	ZINC01609253	4312	0.4673172813922394	NO	-
7663	ZINC01200628	3518	0.46729071009310963	NO	-
7664	ZINC03479215	8406	0.46728262756607025	NO	-
7665	ZINC03853987	10029	0.4672656385262824	NO	-
7666	ZINC03479213	8405	0.46725941337561194	NO	-
7667	ZINC03854562	10115	0.46725892023216925	NO	-
7668	ZINC03853986	10028	0.46725588370275983	NO	-
7669	ZINC01754767	4349	0.4672466014892158	NO	-
7670	ZINC03277628	7410	0.4672456561433718	NO	-
7671	ZINC03277626	7409	0.4672390497191138	NO	-
7672	ZINC04485512	12450	0.46723563102206583	NO	-
7673	ZINC00718020	1204	0.46723392883616044	NO	-
7674	ZINC00718023	1207	0.4672271479401876	NO	-
7675	ZINC03859200	10526	0.46720816453614145	NO	-
7676	ZINC04513659	12555	0.467202384494282	NO	-
7677	ZINC00223661	286	0.46719906409684825	NO	-
7678	ZINC00651704	962	0.4671916073841122	NO	-
7679	ZINC03853772	9977	0.4671912152054039	NO	-
7680	ZINC03873470	10862	0.4671828213196693	NO	-
7681	ZINC01788880	4366	0.46717405725929306	NO	-
7682	ZINC00752704	1297	0.4671586598718654	NO	-
7683	ZINC00766320	1320	0.4671540036137081	NO	-
7684	ZINC03868864	10855	0.4670422407585762	NO	-
7685	ZINC03461549	8293	0.46704213848300863	NO	-
7686	ZINC01069758	2888	0.4670294568848253	NO	-
7687	ZINC03134448	7168	0.46702471537406404	NO	-
7688	ZINC03461555	8294	0.46700954321022375	NO	-
7689	ZINC03853605	9922	0.466989984427235	NO	-
7690	ZINC03854614	10135	0.4669540567744355	NO	-
7691	ZINC01154204	3347	0.46694431807769615	NO	-
7692	ZINC03854343	10074	0.4669421022233175	NO	-
7693	ZINC03537288	8854	0.46694139228917564	NO	-
7694	ZINC03556777	8965	0.46692240745619856	NO	-
7695	ZINC03854615	10136	0.4669055118550498	NO	-
7696	ZINC02358751	5038	0.4668612200583726	NO	-
7697	ZINC00670802	1033	0.4668585823922228	NO	-
7698	ZINC01004623	2493	0.4668481263412592	NO	-
7699	ZINC03619920	9365	0.4668464003114137	NO	-
7700	ZINC00849185	1830	0.4668384376003737	NO	-
7701	ZINC03499352	8606	0.46683633058422275	NO	-
7702	ZINC04465251	12322	0.46677591517024825	NO	-
7703	ZINC03853988	10030	0.46676213163387653	NO	-
7704	ZINC03852963	9775	0.4667586077508558	NO	-
7705	ZINC01034820	2649	0.46675433039663566	NO	-
7706	ZINC03595334	9193	0.4667523904658188	NO	-
7707	ZINC03595332	9192	0.4667497607857856	NO	-
7708	ZINC03853989	10031	0.4667488818153402	NO	-
7709	ZINC03852962	9774	0.4667479492471466	NO	-
7710	ZINC02712164	5855	0.4667381640404335	NO	-
7711	ZINC04161530	11723	0.46673743168040643	NO	-
7712	ZINC03850927	9651	0.4667365140091006	NO	-
7713	ZINC03460548	8278	0.46671827838603497	NO	-
7714	ZINC01110911	3095	0.466707597419331	NO	-
7715	ZINC00797314	1453	0.46668146035849	NO	-
7716	ZINC00602398	711	0.46664352446441015	NO	-
7717	ZINC03366836	7741	0.4666234595148179	NO	-
7718	ZINC02817142	6338	0.4666145879303329	NO	-
7719	ZINC00461845	519	0.46660510485828377	NO	-
7720	ZINC03317751	7524	0.4665294264839798	NO	-
7721	ZINC01516598	4261	0.46650428372355546	NO	-
7722	ZINC01494140	4159	0.466491544352855	NO	-
7723	ZINC03854344	10075	0.4664816471955112	NO	-
7724	ZINC01806782	4375	0.4664715689443384	NO	-
7725	ZINC03461484	8288	0.4664514486201893	NO	-
7726	ZINC03461482	8287	0.4664371959115482	NO	-
7727	ZINC00779035	1340	0.46643597016098637	NO	-
7728	ZINC03522910	8748	0.4664280231639594	NO	-
7729	ZINC01044018	2748	0.46641796658740037	NO	-
7730	ZINC01318051	3680	0.46641050644544896	NO	-
7731	ZINC03547603	8896	0.4664080085434647	NO	-
7732	ZINC03216581	7247	0.4663926460177037	NO	-
7733	ZINC01255832	3616	0.4663907986428066	NO	-
7734	ZINC03820389	9547	0.4663870653855975	NO	-
7735	ZINC02787359	6162	0.4663412189930702	NO	-
7736	ZINC03041823	7124	0.4663257830820594	NO	-
7737	ZINC03852983	9779	0.46632099368344465	NO	-
7738	ZINC03499382	8609	0.46632045215081414	NO	-
7739	ZINC03251797	7339	0.4663158965921056	NO	-
7740	ZINC02626077	5535	0.4662955373618918	NO	-
7741	ZINC03462192	8304	0.46628703007236305	NO	-
7742	ZINC00223770	288	0.46628270320598264	NO	-
7743	ZINC03462195	8305	0.46628108456468603	NO	-
7744	ZINC03858340	10432	0.46627215933002164	NO	-
7745	ZINC03852984	9780	0.46626934140975584	NO	-
7746	ZINC03257246	7345	0.46626706232264314	NO	-
7747	ZINC02626078	5536	0.4662663771589979	NO	-
7748	ZINC01020301	2547	0.46623794597492557	NO	-
7749	ZINC01422615	3914	0.466227549805297	NO	-
7750	ZINC04340222	12072	0.4662230315651729	NO	-
7751	ZINC03866680	10693	0.4662109351477076	NO	-
7752	ZINC02061937	4589	0.46620955657358887	NO	-
7753	ZINC02942071	6864	0.4662058369128261	NO	-
7754	ZINC00678722	1078	0.46620430286003045	NO	-
7755	ZINC03397082	7926	0.4661979829900443	NO	-
7756	ZINC01859975	4399	0.4661868258361637	NO	-
7757	ZINC00224029	290	0.4661831094846605	NO	-
7758	ZINC03392545	7908	0.46617353515608334	NO	-
7759	ZINC02290958	4871	0.4661629666245836	NO	-
7760	ZINC03382785	7848	0.4661327781032433	NO	-
7761	ZINC03488698	8449	0.4661295666743218	NO	-
7762	ZINC03255174	7343	0.4661051272158002	NO	-
7763	ZINC03350110	7680	0.46609377610146857	NO	-
7764	ZINC00709476	1164	0.466088072923731	NO	-
7765	ZINC03656785	9437	0.4660800318779307	NO	-
7766	ZINC03873753	10875	0.4660740461960245	NO	-
7767	ZINC02644026	5633	0.4660719359783764	NO	-
7768	ZINC00670781	1032	0.4660712320425035	NO	-
7769	ZINC03656783	9436	0.4660607964416658	NO	-
7770	ZINC03621395	9379	0.466057257023895	NO	-
7771	ZINC02257562	4831	0.4660554171636915	NO	-
7772	ZINC03621399	9380	0.46605187569212525	NO	-
7773	ZINC03853539	9911	0.466031770557075	NO	-
7774	ZINC01600552	4311	0.466018462641751	NO	-
7775	ZINC04484644	12429	0.4660155318596001	NO	-
7776	ZINC03363446	7731	0.466002540097101	NO	-
7777	ZINC03363449	7732	0.466000742911507	NO	-
7778	ZINC03366856	7744	0.4659993554920344	NO	-
7779	ZINC01035900	2663	0.4659964157831861	NO	-
7780	ZINC02787177	6161	0.46598026469501874	NO	-
7781	ZINC03854508	10101	0.4659698509697964	NO	-
7782	ZINC03387281	7895	0.4659693860714918	NO	-
7783	ZINC02211736	4729	0.46595952585500666	NO	-
7784	ZINC03854509	10102	0.46595202829534754	NO	-
7785	ZINC00795126	1431	0.4659405132783981	NO	-
7786	ZINC01181076	3459	0.4659135135815247	NO	-
7787	ZINC00558304	610	0.46591302523824685	NO	-
7788	ZINC03363442	7730	0.46590985611513713	NO	-
7789	ZINC03853211	9829	0.4659073764976796	NO	-
7790	ZINC03848478	9576	0.4659021302964666	NO	-
7791	ZINC03363440	7729	0.4659002170466781	NO	-
7792	ZINC04088491	11593	0.4658947300848883	NO	-
7793	ZINC00812116	1551	0.4658899639741071	NO	-
7794	ZINC03429053	8071	0.4658715862102963	NO	-
7795	ZINC03862339	10667	0.46587001755751767	NO	-
7796	ZINC03456828	8205	0.465861213720302	NO	-
7797	ZINC03853616	9927	0.4658524076972384	NO	-
7798	ZINC00598769	706	0.4658423949543003	NO	-
7799	ZINC03854564	10117	0.46581798429633375	NO	-
7800	ZINC01470340	4122	0.46581747506378945	NO	-
7801	ZINC03873688	10868	0.46580937790216703	NO	-
7802	ZINC01156869	3360	0.4658089004831293	NO	-
7803	ZINC04246302	11841	0.46579660289800895	NO	-
7804	ZINC03854563	10116	0.4657933365615239	NO	-
7805	ZINC02910932	6552	0.4657893051839151	NO	-
7806	ZINC04443544	12267	0.4657877209767263	NO	-
7807	ZINC03969252	11097	0.46577252548523007	NO	-
7808	ZINC04485064	12432	0.4657713856040977	NO	-
7809	ZINC03495741	8506	0.46575970043115367	NO	-
7810	ZINC03456825	8204	0.46575249064081786	NO	-
7811	ZINC04462976	12296	0.46573721454294226	NO	-
7812	ZINC02436504	5214	0.46573697537169745	NO	-
7813	ZINC00425405	468	0.46572831804411685	NO	-
7814	ZINC03857454	10321	0.4657246293127306	NO	-
7815	ZINC00374115	380	0.4657243311649799	NO	-
7816	ZINC04157070	11700	0.4656878216641361	NO	-
7817	ZINC01451802	4047	0.46568741210070524	NO	-
7818	ZINC03867196	10722	0.46565998776620093	NO	-
7819	ZINC03151839	7173	0.4656341467866354	NO	-
7820	ZINC03630722	9395	0.4656229426549214	NO	-
7821	ZINC03544567	8883	0.4656129237094257	NO	-
7822	ZINC03544566	8882	0.46559670159613165	NO	-
7823	ZINC03460261	8262	0.46559232971429093	NO	-
7824	ZINC03867207	10723	0.4655862439308172	NO	-
7825	ZINC03032193	7115	0.4655790821069661	NO	-
7826	ZINC03460263	8263	0.4655568474481773	NO	-
7827	ZINC03840348	9567	0.46553641183207584	NO	-
7828	ZINC04275320	11916	0.4655363675377056	NO	-
7829	ZINC00837128	1730	0.46552349146641686	NO	-
7830	ZINC03593055	9158	0.46551869385093564	NO	-
7831	ZINC01518517	4265	0.4655051264878873	NO	-
7832	ZINC01510855	4234	0.4654659995223921	NO	-
7833	ZINC03850714	9628	0.4654640730789882	NO	-
7834	ZINC04274805	11909	0.4654587688244967	NO	-
7835	ZINC02712166	5857	0.46543897512350596	NO	-
7836	ZINC02829186	6352	0.46543777430986844	NO	-
7837	ZINC03889728	10914	0.4654339915145406	NO	-
7838	ZINC04627879	12594	0.4654238627876614	NO	-
7839	ZINC03613851	9355	0.46540853398750176	NO	-
7840	ZINC03449295	8154	0.46539816137651985	NO	-
7841	ZINC03449293	8153	0.46539210133494757	NO	-
7842	ZINC03300139	7475	0.46539173615116014	NO	-
7843	ZINC02647963	5653	0.46537508790870014	NO	-
7844	ZINC01541440	4304	0.4653590078258775	NO	-
7845	ZINC00727038	1245	0.4653541138852799	NO	-
7846	ZINC04134688	11654	0.4653380893198133	NO	-
7847	ZINC03852802	9759	0.4652863161904036	NO	-
7848	ZINC03460303	8266	0.4652658144943004	NO	-
7849	ZINC03631270	9406	0.46526053654942	NO	-
7850	ZINC03400271	7937	0.4652497491991656	NO	-
7851	ZINC03460305	8267	0.4652491519113366	NO	-
7852	ZINC02740617	6071	0.4651983785027119	NO	-
7853	ZINC03593054	9157	0.46519550734494075	NO	-
7854	ZINC03313639	7510	0.4651909223879724	NO	-
7855	ZINC03853515	9904	0.4651790335393592	NO	-
7856	ZINC03638644	9413	0.465160929913498	NO	-
7857	ZINC04119061	11635	0.4651430630558989	NO	-
7858	ZINC00675652	1061	0.4651344661552024	NO	-
7859	ZINC00131945	149	0.4651239360545792	NO	-
7860	ZINC03867391	10745	0.46507937705956093	NO	-
7861	ZINC02873849	6476	0.46507858716262235	NO	-
7862	ZINC01081953	3005	0.46507782423865224	NO	-
7863	ZINC03853210	9828	0.46507202869925457	NO	-
7864	ZINC03868757	10851	0.4650280961344818	NO	-
7865	ZINC03313641	7511	0.46502711285867376	NO	-
7866	ZINC03663227	9449	0.4650269258190757	NO	-
7867	ZINC00669414	1019	0.46501773361425863	NO	-
7868	ZINC04460686	12281	0.46501329151806126	NO	-
7869	ZINC03488629	8445	0.465004731432802	NO	-
7870	ZINC00832171	1697	0.46498948679265484	NO	-
7871	ZINC03853538	9910	0.464986031563565	NO	-
7872	ZINC00832170	1696	0.4649839646177843	NO	-
7873	ZINC03317654	7521	0.4649793309068251	NO	-
7874	ZINC01020301	2545	0.4649445834619524	NO	-
7875	ZINC03507597	8676	0.4649334807562841	NO	-
7876	ZINC01327439	3694	0.464902072410374	NO	-
7877	ZINC01510658	4232	0.4648904432063358	NO	-
7878	ZINC03456882	8208	0.46488631330732416	NO	-
7879	ZINC01032479	2619	0.46486717644287934	NO	-
7880	ZINC04308657	12001	0.46485816179662615	NO	-
7881	ZINC03244705	7309	0.4648435619875084	NO	-
7882	ZINC00928621	2146	0.4648417566598785	NO	-
7883	ZINC03853482	9891	0.46481182795988035	NO	-
7884	ZINC03853481	9890	0.46481158941064177	NO	-
7885	ZINC00451059	499	0.46478291273266015	NO	-
7886	ZINC01451803	4050	0.46477924237339313	NO	-
7887	ZINC04141910	11670	0.46477451863558933	NO	-
7888	ZINC02942427	6866	0.46477082155891597	NO	-
7889	ZINC03456886	8209	0.46476937786105055	NO	-
7890	ZINC03460535	8276	0.46474582047342544	NO	-
7891	ZINC00051549	43	0.46473149419090176	NO	-
7892	ZINC03312653	7504	0.46472598389266184	NO	-
7893	ZINC00819660	1623	0.46471477259747335	NO	-
7894	ZINC03460539	8277	0.4647066560823146	NO	-
7895	ZINC00511687	544	0.4647005838599863	NO	-
7896	ZINC00819644	1617	0.46469523413598113	NO	-
7897	ZINC03043688	7130	0.4646814298070268	NO	-
7898	ZINC04325446	12048	0.46466444359463654	NO	-
7899	ZINC03858365	10434	0.4646232468021412	NO	-
7900	ZINC03854659	10143	0.46459155234978095	NO	-
7901	ZINC01171654	3439	0.46458503962260445	NO	-
7902	ZINC02220614	4760	0.46458290301134	NO	-
7903	ZINC03858364	10433	0.46455049542566323	NO	-
7904	ZINC00797415	1457	0.4645358326447705	NO	-
7905	ZINC00315521	348	0.46452190297038737	NO	-
7906	ZINC00603854	715	0.4644647480087205	NO	-
7907	ZINC04414352	12210	0.4644281688402221	NO	-
7908	ZINC01451805	4057	0.464427950665516	NO	-
7909	ZINC01960194	4483	0.464423869645264	NO	-
7910	ZINC04142964	11671	0.4643990805811506	NO	-
7911	ZINC03891100	10974	0.4643904852361708	NO	-
7912	ZINC00634781	838	0.4643743861834662	NO	-
7913	ZINC00803244	1485	0.46437430540050373	NO	-
7914	ZINC00520676	553	0.46436146725932403	NO	-
7915	ZINC03970172	11166	0.4643552931728895	NO	-
7916	ZINC03971544	11201	0.4643104283465481	NO	-
7917	ZINC01044245	2752	0.4642874565124489	NO	-
7918	ZINC03460282	8264	0.46428321027137903	NO	-
7919	ZINC03970171	11165	0.46426660633915606	NO	-
7920	ZINC03460285	8265	0.4642383505899442	NO	-
7921	ZINC03970174	11167	0.46415993399615485	NO	-
7922	ZINC00928621	2145	0.46413628962453	NO	-
7923	ZINC01451804	4054	0.4641334786904455	NO	-
7924	ZINC03327092	7568	0.4641160575262053	NO	-
7925	ZINC03478857	8398	0.46411308731708595	NO	-
7926	ZINC03478855	8397	0.46411220265814573	NO	-
7927	ZINC04249668	11864	0.46409571122501037	NO	-
7928	ZINC03518844	8733	0.4640698178984965	NO	-
7929	ZINC00949720	2266	0.46405668724295035	NO	-
7930	ZINC03859864	10635	0.4640492909699997	NO	-
7931	ZINC03518846	8734	0.4640437785672176	NO	-
7932	ZINC01060860	2854	0.4640431010777506	NO	-
7933	ZINC03859686	10613	0.46401329416035303	NO	-
7934	ZINC03397257	7930	0.4640091123040471	NO	-
7935	ZINC04281714	11945	0.46399081152198723	NO	-
7936	ZINC01127467	3213	0.4639890026786757	NO	-
7937	ZINC01284915	3647	0.46391574480246456	NO	-
7938	ZINC03133785	7166	0.4638960834178783	NO	-
7939	ZINC03854402	10082	0.4638350091742549	NO	-
7940	ZINC00956264	2312	0.46382401130021605	NO	-
7941	ZINC00944078	2235	0.4638134001998517	NO	-
7942	ZINC00646475	945	0.46378434331631924	NO	-
7943	ZINC00646474	944	0.46377401590984874	NO	-
7944	ZINC01081952	3004	0.46376372850086534	NO	-
7945	ZINC04005158	11482	0.4637585152724749	NO	-
7946	ZINC03854401	10081	0.46374791262348486	NO	-
7947	ZINC01191863	3489	0.463743690103602	NO	-
7948	ZINC00591636	678	0.46369610328607974	NO	-
7949	ZINC00838926	1746	0.4636744210857279	NO	-
7950	ZINC00558039	607	0.4636359913931704	NO	-
7951	ZINC01052134	2797	0.46361126623878574	NO	-
7952	ZINC00939030	2191	0.4636050958207202	NO	-
7953	ZINC02654347	5698	0.463592090123942	NO	-
7954	ZINC03192258	7210	0.4635281818039833	NO	-
7955	ZINC03851977	9713	0.46350660365684454	NO	-
7956	ZINC03018556	7067	0.4635032492160772	NO	-
7957	ZINC03460415	8273	0.4634948412182111	NO	-
7958	ZINC01439795	3976	0.4634596255957506	NO	-
7959	ZINC04492935	12492	0.4634576962634372	NO	-
7960	ZINC00939027	2187	0.463455754028074	NO	-
7961	ZINC03867305	10738	0.46344843544366554	NO	-
7962	ZINC00916806	2117	0.46343540145644246	NO	-
7963	ZINC00645056	919	0.4634272098496738	NO	-
7964	ZINC00645055	918	0.4634257109836015	NO	-
7965	ZINC00916804	2116	0.4634153477353107	NO	-
7966	ZINC03857887	10377	0.463412340320229	NO	-
7967	ZINC02712165	5856	0.4634064727077527	NO	-
7968	ZINC00204950	216	0.46338232074699737	NO	-
7969	ZINC02656119	5702	0.4633579398087042	NO	-
7970	ZINC04484644	12428	0.46333048416754147	NO	-
7971	ZINC02840784	6364	0.46332652491501586	NO	-
7972	ZINC00794781	1424	0.4633251608627507	NO	-
7973	ZINC01936737	4434	0.46332023472448597	NO	-
7974	ZINC04622626	12587	0.4633198725925125	NO	-
7975	ZINC01936738	4435	0.46331657663870657	NO	-
7976	ZINC03867115	10718	0.4633088828068264	NO	-
7977	ZINC03859306	10531	0.46329760060323694	NO	-
7978	ZINC04468499	12366	0.46329760060323694	NO	-
7979	ZINC04485064	12431	0.4632756546038042	NO	-
7980	ZINC00868851	1960	0.46326061664371854	NO	-
7981	ZINC03867391	10746	0.4631756109841263	NO	-
7982	ZINC01136521	3272	0.4631674205918803	NO	-
7983	ZINC03859711	10619	0.4631619759424312	NO	-
7984	ZINC03859685	10612	0.4631576837451461	NO	-
7985	ZINC00956265	2313	0.4631152541917544	NO	-
7986	ZINC01226050	3575	0.46310796732279147	NO	-
7987	ZINC04224040	11801	0.46310371748438206	NO	-
7988	ZINC00878894	1999	0.4630853014023207	NO	-
7989	ZINC03630764	9400	0.46307817898569276	NO	-
7990	ZINC01013103	2511	0.46307487622658	NO	-
7991	ZINC03367440	7751	0.4630734796030477	NO	-
7992	ZINC03499366	8608	0.46304754718224156	NO	-
7993	ZINC04513668	12556	0.4630182375101307	NO	-
7994	ZINC03855424	10203	0.46301096444461026	NO	-
7995	ZINC02764536	6124	0.46298904780781663	NO	-
7996	ZINC03295645	7467	0.4629849425033917	NO	-
7997	ZINC01451805	4055	0.4629757444924133	NO	-
7998	ZINC01141162	3290	0.4629756174040646	NO	-
7999	ZINC02656225	5705	0.4629566922675172	NO	-
8000	ZINC00646438	941	0.46294658025234375	NO	-
8001	ZINC04462660	12290	0.4629194726667598	NO	-
8002	ZINC04275474	11920	0.4629166385749236	NO	-
8003	ZINC02919251	6784	0.46290899241608247	NO	-
8004	ZINC04032865	11502	0.4629065475661998	NO	-
8005	ZINC02919249	6783	0.46290358706791823	NO	-
8006	ZINC04193506	11781	0.46288132201134446	NO	-
8007	ZINC03549989	8916	0.46287490160137634	NO	-
8008	ZINC00221531	236	0.4628694821183109	NO	-
8009	ZINC01146464	3309	0.4628318464341174	NO	-
8010	ZINC00939028	2190	0.4628282724110029	NO	-
8011	ZINC02628891	5567	0.46282597334686976	NO	-
8012	ZINC02816747	6336	0.46279744850331933	NO	-
8013	ZINC03508562	8681	0.46279606390640543	NO	-
8014	ZINC03853169	9821	0.4627824482777472	NO	-
8015	ZINC02906919	6539	0.4627813134298764	NO	-
8016	ZINC03853170	9822	0.462781128170476	NO	-
8017	ZINC03841276	9572	0.4627624526400862	NO	-
8018	ZINC02816749	6337	0.46276180716838344	NO	-
8019	ZINC03360310	7719	0.4627485713189005	NO	-
8020	ZINC04143236	11672	0.4627481727243842	NO	-
8021	ZINC02911654	6560	0.462717518876733	NO	-
8022	ZINC03853698	9959	0.46269527641399294	NO	-
8023	ZINC02927581	6819	0.46265530400118504	NO	-
8024	ZINC04427114	12227	0.46265234734669786	NO	-
8025	ZINC02762017	6112	0.4626204656705752	NO	-
8026	ZINC02622636	5507	0.46261917454869944	NO	-
8027	ZINC03410876	7993	0.4626117176036535	NO	-
8028	ZINC00221493	234	0.46259177305642535	NO	-
8029	ZINC02236460	4796	0.4625726151001318	NO	-
8030	ZINC02218572	4749	0.46257241129158877	NO	-
8031	ZINC03620329	9371	0.4625701782662207	NO	-
8032	ZINC03855424	10202	0.46255861348138655	NO	-
8033	ZINC01451869	4061	0.46255333056756953	NO	-
8034	ZINC03853712	9965	0.4625195420222046	NO	-
8035	ZINC03862341	10668	0.4624958834621028	NO	-
8036	ZINC01105723	3053	0.46245414482967834	NO	-
8037	ZINC03857851	10369	0.46244744323853654	NO	-
8038	ZINC04469434	12374	0.46244744323853654	NO	-
8039	ZINC04307374	11989	0.46244104906955996	NO	-
8040	ZINC02616830	5464	0.46243697704196124	NO	-
8041	ZINC01106739	3059	0.4624360666701064	NO	-
8042	ZINC04249668	11865	0.46243420353800274	NO	-
8043	ZINC03853697	9958	0.46242683396402445	NO	-
8044	ZINC01451804	4052	0.462393599164426	NO	-
8045	ZINC00252339	306	0.4623933808917494	NO	-
8046	ZINC03456937	8211	0.46238298466833266	NO	-
8047	ZINC03858383	10442	0.46237512729110136	NO	-
8048	ZINC00569498	630	0.4623662291483272	NO	-
8049	ZINC01451868	4060	0.46235313915831594	NO	-
8050	ZINC01451869	4063	0.46235111132359663	NO	-
8051	ZINC02633909	5588	0.4623457626243692	NO	-
8052	ZINC02647964	5654	0.462334039988734	NO	-
8053	ZINC01305957	3668	0.4623302614323517	NO	-
8054	ZINC02633910	5589	0.462288379814971	NO	-
8055	ZINC01451868	4058	0.4622860689572265	NO	-
8056	ZINC02065582	4591	0.46228162465106853	NO	-
8057	ZINC02622636	5506	0.4622652669617877	NO	-
8058	ZINC00819649	1619	0.46225543243923384	NO	-
8059	ZINC02065646	4592	0.46225167526606237	NO	-
8060	ZINC03479533	8419	0.46223029890572487	NO	-
8061	ZINC03456934	8210	0.46221479646685537	NO	-
8062	ZINC03649656	9427	0.46220284012849056	NO	-
8063	ZINC00520467	552	0.4621936340251828	NO	-
8064	ZINC02906823	6538	0.4621530623840465	NO	-
8065	ZINC02656226	5706	0.46213374932111073	NO	-
8066	ZINC02712167	5858	0.46212513933516997	NO	-
8067	ZINC00655265	971	0.46211426281220747	NO	-
8068	ZINC04484425	12424	0.46210105698665727	NO	-
8069	ZINC03456844	8206	0.462088692465878	NO	-
8070	ZINC01147618	3316	0.4620797933387671	NO	-
8071	ZINC03969350	11098	0.46207271672537253	NO	-
8072	ZINC03461941	8303	0.46206769058844815	NO	-
8073	ZINC03579183	9093	0.46206414905848003	NO	-
8074	ZINC01363164	3748	0.4620624725692374	NO	-
8075	ZINC04415428	12213	0.4620609202287334	NO	-
8076	ZINC01115438	3129	0.46204308681124784	NO	-
8077	ZINC03853672	9948	0.46204254469206807	NO	-
8078	ZINC03461938	8302	0.46197406254075496	NO	-
8079	ZINC02902623	6531	0.46196641112569725	NO	-
8080	ZINC03853882	9998	0.4619613839098963	NO	-
8081	ZINC01035321	2656	0.46194934027683354	NO	-
8082	ZINC04457581	12279	0.46194373223175855	NO	-
8083	ZINC04088245	11587	0.46194190645715805	NO	-
8084	ZINC03456846	8207	0.46193931910781844	NO	-
8085	ZINC03969555	11110	0.4619310501770689	NO	-
8086	ZINC00451971	501	0.4619205986878575	NO	-
8087	ZINC03969557	11112	0.4619190055481925	NO	-
8088	ZINC00904393	2085	0.4618991450813519	NO	-
8089	ZINC03630747	9398	0.46189424691679865	NO	-
8090	ZINC02718964	5992	0.4618855152308171	NO	-
8091	ZINC02495439	5342	0.4618708036276898	NO	-
8092	ZINC03440080	8117	0.4618540908354549	NO	-
8093	ZINC00843754	1762	0.46181488021842354	NO	-
8094	ZINC02200899	4700	0.461807642563515	NO	-
8095	ZINC00513717	547	0.4617987948603401	NO	-
8096	ZINC03184997	7198	0.46178933951749224	NO	-
8097	ZINC03858379	10440	0.4617878230220533	NO	-
8098	ZINC00949715	2264	0.46177653826256515	NO	-
8099	ZINC01327474	3699	0.4617708747712206	NO	-
8100	ZINC00949716	2265	0.4617528750345443	NO	-
8101	ZINC03853881	9997	0.4617335397040091	NO	-
8102	ZINC04137681	11665	0.46169686414357913	NO	-
8103	ZINC00569484	629	0.4616622389716024	NO	-
8104	ZINC02784812	6154	0.4616565905706345	NO	-
8105	ZINC01029857	2602	0.4616518267714627	NO	-
8106	ZINC02616839	5465	0.46163356550652673	NO	-
8107	ZINC01029855	2601	0.4616103967698608	NO	-
8108	ZINC00634686	835	0.46159596741814474	NO	-
8109	ZINC03853080	9806	0.46158878803451153	NO	-
8110	ZINC03460307	8268	0.461577909264099	NO	-
8111	ZINC03513650	8712	0.46156164220931184	NO	-
8112	ZINC03513647	8710	0.4615578362072662	NO	-
8113	ZINC01748010	4344	0.4615199223869564	NO	-
8114	ZINC02173812	4663	0.4615186327549287	NO	-
8115	ZINC03346790	7664	0.46151617288274344	NO	-
8116	ZINC04407768	12196	0.46149695604444374	NO	-
8117	ZINC03346789	7663	0.4614878010099737	NO	-
8118	ZINC04032871	11504	0.46148245314491126	NO	-
8119	ZINC00632378	826	0.46145363085820207	NO	-
8120	ZINC00514836	550	0.46145209680144134	NO	-
8121	ZINC03856124	10228	0.4614360120407726	NO	-
8122	ZINC01652421	4331	0.4614357384453523	NO	-
8123	ZINC04497563	12514	0.46142680774079914	NO	-
8124	ZINC00204949	215	0.4614078560561449	NO	-
8125	ZINC04193231	11777	0.4613974812062512	NO	-
8126	ZINC03579181	9092	0.46139281637105056	NO	-
8127	ZINC00832168	1695	0.4613868411932435	NO	-
8128	ZINC03867130	10719	0.4613818594426769	NO	-
8129	ZINC03478911	8401	0.461372440216779	NO	-
8130	ZINC03853148	9819	0.4613603265072367	NO	-
8131	ZINC03460309	8269	0.4613582930061729	NO	-
8132	ZINC02911608	6558	0.461332696572392	NO	-
8133	ZINC00794796	1427	0.461321057537103	NO	-
8134	ZINC03853147	9818	0.4613185274463065	NO	-
8135	ZINC03630732	9396	0.4613182973915834	NO	-
8136	ZINC03841237	9570	0.46130116592750897	NO	-
8137	ZINC01029852	2600	0.46130079018674713	NO	-
8138	ZINC03459529	8225	0.46129862006951483	NO	-
8139	ZINC03610474	9303	0.46124693314846915	NO	-
8140	ZINC00663532	998	0.4612447071953043	NO	-
8141	ZINC03479222	8407	0.4612435698859346	NO	-
8142	ZINC03479224	8408	0.4612372223693423	NO	-
8143	ZINC00826892	1656	0.4612337119629212	NO	-
8144	ZINC01567274	4307	0.46122266743917806	NO	-
8145	ZINC01508482	4218	0.46122131580289216	NO	-
8146	ZINC04248418	11848	0.46121284539973045	NO	-
8147	ZINC03942711	11037	0.46113476129182335	NO	-
8148	ZINC03612123	9339	0.4611116908592005	NO	-
8149	ZINC03853079	9805	0.461079241175729	NO	-
8150	ZINC03856123	10227	0.4610768985441446	NO	-
8151	ZINC03610473	9302	0.4610491027923778	NO	-
8152	ZINC03549994	8918	0.46103882989798706	NO	-
8153	ZINC03317737	7523	0.46103207387505235	NO	-
8154	ZINC03971691	11212	0.4610316892052462	NO	-
8155	ZINC02960479	6953	0.46100836046969923	NO	-
8156	ZINC03971692	11213	0.46099509900858965	NO	-
8157	ZINC03489964	8455	0.4609878199962483	NO	-
8158	ZINC03557588	8967	0.460972935732775	NO	-
8159	ZINC03610435	9297	0.4609529190505639	NO	-
8160	ZINC03857982	10386	0.46094996065945476	NO	-
8161	ZINC03854247	10056	0.46094409181987933	NO	-
8162	ZINC03459527	8224	0.46092042920287446	NO	-
8163	ZINC02647981	5655	0.46091966303391857	NO	-
8164	ZINC03969554	11109	0.4609109346510752	NO	-
8165	ZINC03228974	7287	0.4609080827796738	NO	-
8166	ZINC00826891	1655	0.4608998639663205	NO	-
8167	ZINC02718963	5989	0.46089953141765583	NO	-
8168	ZINC02665113	5759	0.4608953067695743	NO	-
8169	ZINC03488709	8451	0.46088648432064006	NO	-
8170	ZINC03610434	9296	0.4608839529877655	NO	-
8171	ZINC00797317	1454	0.46086887702391877	NO	-
8172	ZINC01178121	3451	0.46086659770347005	NO	-
8173	ZINC03969556	11111	0.4608637370036943	NO	-
8174	ZINC02665114	5760	0.4608330666051007	NO	-
8175	ZINC03579780	9121	0.4608281157846763	NO	-
8176	ZINC03579782	9122	0.4608272011097772	NO	-
8177	ZINC03519928	8739	0.4608254006965958	NO	-
8178	ZINC01029859	2603	0.46081039823757575	NO	-
8179	ZINC00779039	1342	0.460799268432916	NO	-
8180	ZINC00591483	677	0.46079469468898	NO	-
8181	ZINC02647982	5656	0.4607943170330617	NO	-
8182	ZINC03645348	9415	0.46078778137797216	NO	-
8183	ZINC01098597	3041	0.4607731895798099	NO	-
8184	ZINC01276004	3640	0.460761154956676	NO	-
8185	ZINC01502700	4193	0.46072872299148887	NO	-
8186	ZINC03873701	10873	0.4607273854568647	NO	-
8187	ZINC00752700	1296	0.46072453086267334	NO	-
8188	ZINC03396894	7922	0.4607224616605593	NO	-
8189	ZINC01076710	2971	0.4607047425754405	NO	-
8190	ZINC04170190	11750	0.46070011667541116	NO	-
8191	ZINC01044046	2749	0.46069891730189577	NO	-
8192	ZINC03862251	10666	0.4606962479083779	NO	-
8193	ZINC03488708	8450	0.460664301052579	NO	-
8194	ZINC03867700	10769	0.46064356162044373	NO	-
8195	ZINC03247746	7323	0.46064227499297794	NO	-
8196	ZINC03344555	7644	0.4606279730266248	NO	-
8197	ZINC03344550	7641	0.46062230867892423	NO	-
8198	ZINC03477550	8394	0.46058887619388184	NO	-
8199	ZINC02927601	6822	0.46058248257000795	NO	-
8200	ZINC03344551	7642	0.46055154160225836	NO	-
8201	ZINC03344553	7643	0.46054488351720024	NO	-
8202	ZINC03404817	7952	0.46052672866676775	NO	-
8203	ZINC01042753	2738	0.4604820711591623	NO	-
8204	ZINC04414385	12211	0.4604430242857359	NO	-
8205	ZINC03196048	7216	0.4604223326153275	NO	-
8206	ZINC04485189	12435	0.4603623125520748	NO	-
8207	ZINC01155878	3354	0.46034665568333616	NO	-
8208	ZINC02466043	5291	0.4603303665688152	NO	-
8209	ZINC00557825	604	0.46032633203076373	NO	-
8210	ZINC02502503	5379	0.4602958094797562	NO	-
8211	ZINC04381952	12150	0.46029345653149695	NO	-
8212	ZINC00819645	1618	0.46028484011930765	NO	-
8213	ZINC03246918	7315	0.46026873346603225	NO	-
8214	ZINC03983170	11342	0.4602650159160902	NO	-
8215	ZINC03246920	7316	0.46026501536771347	NO	-
8216	ZINC03850844	9641	0.4602438882411976	NO	-
8217	ZINC00856272	1889	0.46020358638402276	NO	-
8218	ZINC04468464	12365	0.46017670386202053	NO	-
8219	ZINC03456673	8203	0.4601651911835068	NO	-
8220	ZINC03672776	9456	0.4601363717633463	NO	-
8221	ZINC03327711	7572	0.4601174368323349	NO	-
8222	ZINC01043345	2744	0.46011505951252496	NO	-
8223	ZINC02750036	6089	0.46009190718530313	NO	-
8224	ZINC03857310	10300	0.46009003427246903	NO	-
8225	ZINC01980619	4523	0.46008415905070194	NO	-
8226	ZINC01980620	4524	0.4600726550142795	NO	-
8227	ZINC03857311	10301	0.460057806302101	NO	-
8228	ZINC02718810	5972	0.46003564410854464	NO	-
8229	ZINC02626814	5540	0.4600263149222426	NO	-
8230	ZINC04033839	11513	0.460021453416907	NO	-
8231	ZINC01415149	3895	0.460014932541806	NO	-
8232	ZINC00695460	1126	0.4600140859207846	NO	-
8233	ZINC03391089	7904	0.4599967085380982	NO	-
8234	ZINC00666960	1009	0.4599936252214533	NO	-
8235	ZINC02917690	6714	0.45998443383982895	NO	-
8236	ZINC04317483	12030	0.4599720291909508	NO	-
8237	ZINC02735831	6061	0.4599710648182688	NO	-
8238	ZINC03456671	8202	0.4599673454687577	NO	-
8239	ZINC04248755	11852	0.4599656463115187	NO	-
8240	ZINC02870042	6458	0.45991841399668193	NO	-
8241	ZINC03460373	8272	0.45990305799805725	NO	-
8242	ZINC03460370	8271	0.45988875388042594	NO	-
8243	ZINC01040027	2702	0.459885927398791	NO	-
8244	ZINC03479374	8415	0.4598854229613042	NO	-
8245	ZINC04617756	146	0.45987980763562636	YES	14
8246	ZINC03334186	7598	0.4598458052514257	NO	-
8247	ZINC00780633	1367	0.4598405293802371	NO	-
8248	ZINC03234823	7292	0.4598270472825122	NO	-
8249	ZINC00911984	2104	0.45982228703012584	NO	-
8250	ZINC03269887	7383	0.4598143361635464	NO	-
8251	ZINC03524399	8763	0.45979493091250406	NO	-
8252	ZINC02624451	5520	0.45976760807045	NO	-
8253	ZINC00670854	1035	0.45976671613055664	NO	-
8254	ZINC03862475	10670	0.45975973930950315	NO	-
8255	ZINC03351411	7684	0.45971486649753707	NO	-
8256	ZINC03397251	7929	0.45971029701326044	NO	-
8257	ZINC03478988	8402	0.45966593234980996	NO	-
8258	ZINC04246370	11844	0.4596630205879986	NO	-
8259	ZINC02078066	4601	0.4596616216723404	NO	-
8260	ZINC02469733	5314	0.45965984028435375	NO	-
8261	ZINC03891027	10970	0.45965178077910496	NO	-
8262	ZINC01070614	2893	0.45964835622579203	NO	-
8263	ZINC02652934	5693	0.4596456623318762	NO	-
8264	ZINC03891026	10969	0.45960959025221465	NO	-
8265	ZINC02078067	4602	0.45958570348025457	NO	-
8266	ZINC00630375	819	0.45956341683868934	NO	-
8267	ZINC03488696	8448	0.4595623247160643	NO	-
8268	ZINC03282438	7420	0.45954848361525785	NO	-
8269	ZINC03480846	8422	0.4595390350595889	NO	-
8270	ZINC04062228	11560	0.459532164224783	NO	-
8271	ZINC01115729	3134	0.45952511876231716	NO	-
8272	ZINC03533237	8829	0.45950009425955296	NO	-
8273	ZINC03459538	8226	0.4594682768042857	NO	-
8274	ZINC01451869	4064	0.4594560829277165	NO	-
8275	ZINC03868239	10812	0.4594557607515605	NO	-
8276	ZINC04465949	12340	0.4594557607515605	NO	-
8277	ZINC03478991	8403	0.45944216659626735	NO	-
8278	ZINC01089803	3019	0.4594374048240648	NO	-
8279	ZINC01089804	3020	0.4594368054349757	NO	-
8280	ZINC03459540	8227	0.4594256709014639	NO	-
8281	ZINC02642491	5630	0.4594207842077341	NO	-
8282	ZINC04281574	11939	0.45940827946931645	NO	-
8283	ZINC03857980	10385	0.45939761962951864	NO	-
8284	ZINC02718956	5979	0.4593933754293841	NO	-
8285	ZINC00979565	2387	0.4593344947404095	NO	-
8286	ZINC01079893	2993	0.4593296732331424	NO	-
8287	ZINC02763122	6118	0.4593265468593119	NO	-
8288	ZINC01079897	2994	0.4593055420762705	NO	-
8289	ZINC03423615	8043	0.4592916967199813	NO	-
8290	ZINC03479255	8411	0.45927972097874226	NO	-
8291	ZINC01127467	3215	0.45927193088549195	NO	-
8292	ZINC03523040	8751	0.45926957338277896	NO	-
8293	ZINC01167525	3422	0.45926269821761784	NO	-
8294	ZINC00695463	1127	0.4592283789884629	NO	-
8295	ZINC03853443	9871	0.4592254623536367	NO	-
8296	ZINC03853444	9872	0.45920985455177366	NO	-
8297	ZINC02500251	5372	0.45919011031537704	NO	-
8298	ZINC03610524	9309	0.4591852930072128	NO	-
8299	ZINC03610523	9308	0.4591816163069305	NO	-
8300	ZINC03645410	9416	0.45917893730690246	NO	-
8301	ZINC03410810	7990	0.45916556035879796	NO	-
8302	ZINC01263157	3623	0.45914618535540275	NO	-
8303	ZINC02856839	6403	0.4591351263226789	NO	-
8304	ZINC04331310	12062	0.45912898422139264	NO	-
8305	ZINC02078068	4603	0.45910716789094624	NO	-
8306	ZINC02078065	4600	0.45909242336650885	NO	-
8307	ZINC02644478	5635	0.4590884739879592	NO	-
8308	ZINC03857258	10293	0.4590835462131643	NO	-
8309	ZINC04325810	12049	0.45908132290532216	NO	-
8310	ZINC02338867	4965	0.4590702622631162	NO	-
8311	ZINC03224068	7270	0.4590689522659304	NO	-
8312	ZINC00738245	1271	0.4590616904254061	NO	-
8313	ZINC03517253	8729	0.45905057335554067	NO	-
8314	ZINC03853449	9873	0.45903760488568496	NO	-
8315	ZINC03460239	8261	0.45902261084261264	NO	-
8316	ZINC03857443	10318	0.4590105616516194	NO	-
8317	ZINC03523041	8752	0.45900925694388967	NO	-
8318	ZINC03970170	11164	0.45900205604115873	NO	-
8319	ZINC02648889	5662	0.45897691341094804	NO	-
8320	ZINC03983349	11346	0.4589736582998501	NO	-
8321	ZINC03395451	7913	0.4589713871181329	NO	-
8322	ZINC03387117	7890	0.45896332847588933	NO	-
8323	ZINC03415550	8006	0.45894235693472274	NO	-
8324	ZINC03970109	11154	0.4589404061774237	NO	-
8325	ZINC03460467	8274	0.4589092303547059	NO	-
8326	ZINC01426275	3925	0.458908384405907	NO	-
8327	ZINC03889403	10906	0.45889621913569273	NO	-
8328	ZINC01109400	3082	0.4588933920580225	NO	-
8329	ZINC03275155	7402	0.4588925482240975	NO	-
8330	ZINC03970169	11163	0.458891202213744	NO	-
8331	ZINC03853450	9874	0.458890250932851	NO	-
8332	ZINC00996377	2469	0.45886992512399183	NO	-
8333	ZINC03852755	9750	0.4588645007812238	NO	-
8334	ZINC03275153	7401	0.4588528221665488	NO	-
8335	ZINC02944981	6873	0.4588522338848235	NO	-
8336	ZINC03463715	8327	0.45877252952598063	NO	-
8337	ZINC00603854	714	0.45875832484707924	NO	-
8338	ZINC02914399	6588	0.45875348549163736	NO	-
8339	ZINC03341517	7633	0.4587418931060407	NO	-
8340	ZINC03451182	8172	0.4587381384497908	NO	-
8341	ZINC02914397	6587	0.45872364393673287	NO	-
8342	ZINC04225016	11812	0.45870968831986064	NO	-
8343	ZINC04275344	11918	0.4587073444254859	NO	-
8344	ZINC03460471	8275	0.45870724385062617	NO	-
8345	ZINC01035689	2660	0.4587038380355432	NO	-
8346	ZINC03459998	8252	0.45869661466107337	NO	-
8347	ZINC02313622	4905	0.45866693551429777	NO	-
8348	ZINC04110118	11627	0.45866586248572827	NO	-
8349	ZINC03851131	9674	0.4586580743288688	NO	-
8350	ZINC03460237	8260	0.4586424471282888	NO	-
8351	ZINC00797414	1456	0.4586402837243849	NO	-
8352	ZINC03341519	7634	0.45863993750359644	NO	-
8353	ZINC04107608	11620	0.45862703543489985	NO	-
[truncated: 215,294 more chars]
