# Supplementary material for: Optimal assignment methods for ligand-based virtual screening
Source: J Cheminform. 2009 Aug 25;1:14. doi: 10.1186/1758-2946-1-14 (PMC2820492; doi:10.1186/1758-2946-1-14)
Supplement: Additional file 2 — Archive of the result files. The file Results.tar.gz is a Gzip compressed Tar archive containing the results file of each method for each data set. The result files are tab-separated plain text files including the following information: method name, active data set with size, cluster information and the distribution of the molecules over the clusters, decoy data set with size, ratio active:decoy, AUC, awAUC, BEDROC scores for predefined alpha values as suggested by Truchon and Bayly [63], relative enrichment factor [67], ROC enrichments, awROC enrichments at predefined false positive fractions, chemotype enrichment, ROC data points, and the ranking of each structure. [file 1758-2946-1-14-S2.zip › Results/OAKFLEX.SQ.DUD=egfr.Q.EGFR_Erlotinib_MM.sdf.A.DUD_egfr_clustered_I_MM.sdf.D.DUD_egfr_decoys_ID_pass_0000644]

###################################################################################################
# Screening Result File
# User: jahn
# Method used: OAKFLEX
> <Method_Name>
OAKFLEX
# Screening mode: Single Query Screening
#	Calculations performed: 15925
#	Start time of the calculation: Thu Mar 26 13:54:17 CET 2009
#	End time of the calculation: Thu Mar 26 13:59:26 CET 2009
# Data set information
#	Active data set: /rahome/chemoinf/SVS/data/actives/DUD_egfr_clustered_I_MM.sdf with cluster information
#		Size: 365 molecules
#		Number of clusters: 40
#		Cluster Summery:
#			Cluster number	# molecules	% of actives
#			1		9		2.466
#			2		183		50.137
#			3		12		3.288
#			4		1		0.274
#			5		2		0.548
#			6		9		2.466
#			7		7		1.918
#			8		1		0.274
#			9		26		7.123
#			10		10		2.74
#			11		1		0.274
#			12		6		1.644
#			13		2		0.548
#			14		11		3.014
#			15		2		0.548
#			16		16		4.384
#			17		1		0.274
#			18		10		2.74
#			19		2		0.548
#			20		3		0.822
#			21		1		0.274
#			22		3		0.822
#			23		2		0.548
#			24		1		0.274
#			25		3		0.822
#			26		1		0.274
#			27		2		0.548
#			28		4		1.096
#			29		1		0.274
#			30		2		0.548
#			31		10		2.74
#			32		1		0.274
#			33		6		1.644
#			34		2		0.548
#			35		2		0.548
#			36		1		0.274
#			37		2		0.548
#			38		1		0.274
#			39		2		0.548
#			40		4		1.096
#	Decoy data set: /rahome/chemoinf/SVS/data/decoys/DUD_egfr_decoys_ID_pass_MWPass_I_MM.sdf
#		Size: 15560 molecules
#	Ratio actives : decoys
#		1.0 : 42.6301
#	The active and decoy data set were part of the DUD with problem identifier: egfr
> <AUC>
#	 ROC AUC
	0.7511700179596437
> <awAUC>
#	 ROC awAUC
	0.7099058642210827
> <BEDROC Scores>
#	Alpha Values	BEDROC Scores	Literature: J. Chem. Inf. Model., Vol. 47, No. 2, 2007, 488-508
	106.9	0.7145
	100.0	0.7065
	53.6	0.6602
	50.0	0.658
	32.2	0.6543
	20.0	0.6632
	16.1	0.6697
	10.0	0.6862
	8.0	0.6944
> <Relative enrichment factor>
#	Fraction dataset	Enrichment factor	 Literature: DOI: 10.1021/ci800303k
	0.0010	94.19152276295134
	0.01	76.60910518053375
	0.02	56.5149136577708
	0.05	65.20547945205479
	0.1	70.95890410958904
	0.2	72.6027397260274
	0.25	74.52054794520548
> <ROC Enrichments>
#	True decoy fraction	Enrichment	Literature: J Comput Aided Mol Des (2008) 22:133-139
	0.1	301.07534246575347
	0.5	85.26027397260275
	1.0	51.374780470670885
	2.0	29.513171759747106
	5.0	13.863013698630137
	10.0	7.095890410958903
> <awROC Enrichments>
#	Decoy fraction	Enrichment
	0.1	203.42429198192508
	0.5	49.96872810296506
	1.0	38.21555317784818
	2.0	23.49887292428272
	5.0	12.525550587845657
	10.0	6.505808080808075
> <Chemotype enrichment>
#	% data set	% active cluster	Literature: http://dud.docking.org/wombat/
	0.0	0.0
	0.0060	0.0
	0.0060	2.5
	0.069	2.5
	0.069	5.0
	0.157	5.0
	0.157	7.5
	0.207	7.5
	0.207	10.0
	0.239	10.0
	0.239	12.5
	0.251	12.5
	0.251	15.0
	0.289	15.0
	0.289	17.5
	0.408	17.5
	0.408	20.0
	0.546	20.0
	0.546	22.5
	0.584	22.5
	0.584	25.0
	0.917	25.0
	0.917	27.5
	0.954	27.5
	0.954	30.0
	1.3	30.0
	1.3	32.5
	1.375	32.5
	1.375	35.0
	1.438	35.0
	1.438	37.5
	1.557	37.5
	1.557	40.0
	1.978	40.0
	1.978	42.5
	1.984	42.5
	1.984	45.0
	2.028	45.0
	2.028	47.5
	2.078	47.5
	2.078	50.0
	2.11	50.0
	2.11	52.5
	2.355	52.5
	2.355	55.0
	2.436	55.0
	2.436	57.5
	2.744	57.5
	2.744	60.0
	2.945	60.0
	2.945	62.5
	3.975	62.5
	3.975	65.0
	4.722	65.0
	4.722	67.5
	5.086	67.5
	5.086	70.0
	5.363	70.0
	5.363	72.5
	5.651	72.5
	5.651	75.0
	15.385	75.0
	15.385	77.5
	20.666	77.5
	20.666	80.0
	67.529	80.0
	67.529	82.5
	80.157	82.5
	80.157	85.0
	99.51	85.0
	99.51	87.5
	99.529	87.5
	99.529	90.0
	99.661	90.0
	99.661	92.5
	99.755	92.5
	99.755	95.0
	99.856	95.0
	99.856	97.5
	99.862	97.5
	99.862	100.0
	100.0	100.0
> <ROC curve data>
#	False positive rate	true positive rate
	0.0	0.0
	0.0	0.0466
	1.0E-4	0.0466
	1.0E-4	0.126
	2.0E-4	0.126
	2.0E-4	0.1397
	3.0E-4	0.1397
	3.0E-4	0.2247
	4.0E-4	0.2247
	4.0E-4	0.2384
	5.0E-4	0.2384
	5.0E-4	0.2438
	6.0E-4	0.2438
	6.0E-4	0.2822
	7.0E-4	0.2822
	7.0E-4	0.2877
	8.0E-4	0.2877
	8.0E-4	0.2904
	9.0E-4	0.2904
	9.0E-4	0.2959
	0.0010	0.2959
	0.0010	0.3096
	0.0013	0.3096
	0.0013	0.3123
	0.0014	0.3123
	0.0014	0.3151
	0.0017	0.3151
	0.0017	0.3178
	0.0018	0.3178
	0.0018	0.3233
	0.0019	0.3233
	0.0019	0.326
	0.0021	0.326
	0.0021	0.3342
	0.0024	0.3342
	0.0024	0.3534
	0.0025	0.3534
	0.0025	0.3589
	0.0026	0.3589
	0.0026	0.3616
	0.0028	0.3616
	0.0028	0.3671
	0.0029	0.3671
	0.0029	0.3726
	0.0030	0.3726
	0.0030	0.3808
	0.0031	0.3808
	0.0031	0.3863
	0.0032	0.3863
	0.0032	0.389
	0.0033	0.389
	0.0033	0.3918
	0.0035	0.3918
	0.0035	0.3945
	0.0040	0.3945
	0.0040	0.3973
	0.0041	0.3973
	0.0041	0.4
	0.0042	0.4
	0.0042	0.4027
	0.0043	0.4027
	0.0043	0.4055
	0.0044	0.4055
	0.0044	0.4164
	0.0046	0.4164
	0.0046	0.4247
	0.0047	0.4247
	0.0047	0.4274
	0.0050	0.4274
	0.0050	0.4466
	0.0051	0.4466
	0.0051	0.4493
	0.0053	0.4493
	0.0053	0.4658
	0.0056	0.4658
	0.0056	0.4712
	0.0057	0.4712
	0.0057	0.474
	0.0063	0.474
	0.0063	0.4767
	0.0066	0.4767
	0.0066	0.4795
	0.0068	0.4795
	0.0068	0.4822
	0.0078	0.4822
	0.0078	0.4849
	0.0087	0.4849
	0.0087	0.4932
	0.0091	0.4932
	0.0091	0.4986
	0.0095	0.4986
	0.0095	0.5014
	0.0098	0.5014
	0.0098	0.5123
	0.0099	0.5123
	0.0099	0.5151
	0.0102	0.5151
	0.0102	0.5205
	0.011	0.5205
	0.011	0.5233
	0.0112	0.5233
	0.0112	0.5288
	0.0116	0.5288
	0.0116	0.5315
	0.0123	0.5315
	0.0123	0.537
	0.0132	0.537
	0.0132	0.5397
	0.0135	0.5397
	0.0135	0.5425
	0.0139	0.5425
	0.0139	0.5479
	0.0142	0.5479
	0.0142	0.5507
	0.0145	0.5507
	0.0145	0.5534
	0.0148	0.5534
	0.0148	0.5589
	0.0149	0.5589
	0.0149	0.5616
	0.0154	0.5616
	0.0154	0.5644
	0.0156	0.5644
	0.0156	0.5671
	0.0162	0.5671
	0.0162	0.5699
	0.0163	0.5699
	0.0163	0.5726
	0.0166	0.5726
	0.0166	0.5753
	0.0172	0.5753
	0.0172	0.5781
	0.0182	0.5781
	0.0182	0.5808
	0.0184	0.5808
	0.0184	0.5836
	0.0185	0.5836
	0.0185	0.5863
	0.0195	0.5863
	0.0195	0.589
	0.0197	0.589
	0.0197	0.5918
	0.0212	0.5918
	0.0212	0.5945
	0.0217	0.5945
	0.0217	0.5973
	0.0226	0.5973
	0.0226	0.6
	0.0228	0.6
	0.0228	0.6027
	0.0232	0.6027
	0.0232	0.6055
	0.0247	0.6055
	0.0247	0.6082
	0.0251	0.6082
	0.0251	0.611
	0.0258	0.611
	0.0258	0.6137
	0.0262	0.6137
	0.0262	0.6164
	0.0269	0.6164
	0.0269	0.6192
	0.0281	0.6192
	0.0281	0.6219
	0.0283	0.6219
	0.0283	0.6247
	0.0284	0.6247
	0.0284	0.6274
	0.0285	0.6274
	0.0285	0.6301
	0.0298	0.6301
	0.0298	0.6356
	0.0326	0.6356
	0.0326	0.6384
	0.0333	0.6384
	0.0333	0.6411
	0.0343	0.6411
	0.0343	0.6438
	0.0346	0.6438
	0.0346	0.6466
	0.0351	0.6466
	0.0351	0.6493
	0.0352	0.6493
	0.0352	0.6521
	0.0367	0.6521
	0.0367	0.6548
	0.0382	0.6548
	0.0382	0.6603
	0.0393	0.6603
	0.0393	0.663
	0.04	0.663
	0.04	0.6658
	0.0402	0.6658
	0.0402	0.6685
	0.0404	0.6685
	0.0404	0.6712
	0.042	0.6712
	0.042	0.674
	0.0427	0.674
	0.0427	0.6767
	0.0429	0.6767
	0.0429	0.6795
	0.0446	0.6795
	0.0446	0.6849
	0.0479	0.6849
	0.0479	0.6877
	0.0481	0.6877
	0.0481	0.6904
	0.0499	0.6904
	0.0499	0.6932
	0.0507	0.6932
	0.0507	0.6959
	0.0529	0.6959
	0.0529	0.6986
	0.0535	0.6986
	0.0535	0.7014
	0.0738	0.7014
	0.0738	0.7041
	0.0753	0.7041
	0.0753	0.7068
	0.0758	0.7068
	0.0758	0.7096
	0.1061	0.7096
	0.1061	0.7123
	0.1073	0.7123
	0.1073	0.7151
	0.1148	0.7151
	0.1148	0.7178
	0.1171	0.7178
	0.1171	0.7205
	0.1405	0.7205
	0.1405	0.7233
	0.1584	0.7233
	0.1584	0.726
	0.1882	0.726
	0.1882	0.7288
	0.1943	0.7288
	0.1943	0.7315
	0.2056	0.7315
	0.2056	0.7342
	0.2057	0.7342
	0.2057	0.737
	0.2142	0.737
	0.2142	0.7397
	0.2229	0.7397
	0.2229	0.7425
	0.2317	0.7425
	0.2317	0.7452
	0.2445	0.7452
	0.2445	0.7479
	0.2544	0.7479
	0.2544	0.7507
	0.2656	0.7507
	0.2656	0.7534
	0.2731	0.7534
	0.2731	0.7562
	0.358	0.7562
	0.358	0.7589
	0.3654	0.7589
	0.3654	0.7616
	0.578	0.7616
	0.578	0.7644
	0.6091	0.7644
	0.6091	0.7671
	0.6639	0.7671
	0.6639	0.7699
	0.6672	0.7699
	0.6672	0.7726
	0.6729	0.7726
	0.6729	0.7753
	0.7143	0.7753
	0.7143	0.7781
	0.7201	0.7781
	0.7201	0.7808
	0.802	0.7808
	0.802	0.7836
	1.0	0.7836
	1.0	1.0
> <Screening Table>
# Rank	Mol name	Index in data set	Similarity 2 query	Active	Cluster number
1	ZINC02572485	153	0.7939149992766824	YES	2
2	ZINC03815316	147	0.7837008363923601	YES	2
3	ZINC00116727	99	0.7832315140493137	YES	2
4	ZINC01386818	121	0.7826253754815924	YES	2
5	ZINC00116937	131	0.7815725071554235	YES	2
6	ZINC00600292	113	0.7797386184098837	YES	2
7	ZINC03815075	126	0.7787864055147444	YES	2
8	ZINC03815333	177	0.7718862226960108	YES	2
9	ZINC01386782	128	0.7716544576650641	YES	2
10	ZINC03815272	169	0.7665991717912314	YES	2
11	ZINC03815297	202	0.761815669674763	YES	3
12	ZINC03815283	129	0.761412399829999	YES	2
13	ZINC00009851	122	0.7601137580513623	YES	2
14	ZINC03815026	166	0.7586480609202126	YES	2
15	ZINC01386812	200	0.7569390535636566	YES	3
16	ZINC00016978	146	0.7520718391045159	YES	2
17	ZINC03815032	139	0.7505823701532391	YES	2
18	ZINC01893626	6494	0.7495404455887101	NO	-
19	ZINC03815044	168	0.7481749839611548	YES	2
20	ZINC03815278	144	0.7481058836112648	YES	2
21	ZINC03815066	157	0.7476092356769868	YES	2
22	ZINC03815031	116	0.7430340002459543	YES	2
23	ZINC03815352	190	0.738919028746022	YES	2
24	ZINC00018524	69	0.7382372318821514	NO	-
25	ZINC04617798	294	0.7371338115003795	YES	16
26	ZINC03815217	295	0.7371338115003795	YES	16
27	ZINC04617797	296	0.7371338115003795	YES	16
28	ZINC04617799	297	0.7371338115003795	YES	16
29	ZINC04617792	286	0.7367205059284403	YES	16
30	ZINC04617793	287	0.7367205059284403	YES	16
31	ZINC03815184	288	0.7367205059284403	YES	16
32	ZINC04617794	289	0.7367205059284403	YES	16
33	ZINC00018522	314	0.7343451776014335	YES	21
34	ZINC03815384	148	0.7329598893108764	YES	2
35	ZINC03815298	154	0.7327521198790047	YES	2
36	ZINC03815300	152	0.7315938755656595	YES	2
37	ZINC03815401	185	0.7303383111636546	YES	2
38	ZINC03815371	322	0.7293924684994212	YES	25
39	ZINC03815273	141	0.7292372960220997	YES	2
40	ZINC04617814	309	0.7291732147270791	YES	19
41	ZINC03815409	310	0.7291732147270791	YES	19
42	ZINC03815290	145	0.7271518445074149	YES	2
43	ZINC03815251	33	0.7270431960087843	YES	2
44	ZINC03815280	40	0.726668661322804	YES	2
45	ZINC03815387	173	0.725970505125894	YES	2
46	ZINC03815158	318	0.7242120918693982	YES	23
47	ZINC03815183	75	0.7239402177236682	YES	2
48	ZINC03815332	86	0.7236294535634603	YES	2
49	ZINC03816540	11456	0.7207817841719424	NO	-
50	ZINC03815305	319	0.7202519341688464	YES	23
51	ZINC03815342	203	0.7186497166345627	YES	3
52	ZINC00104782	29	0.7179672867103521	YES	2
53	ZINC03815389	323	0.7172467511094209	YES	25
54	ZINC03815206	120	0.715846667892756	YES	2
55	ZINC02437661	7222	0.7136793432580988	NO	-
56	ZINC03815253	198	0.7127695616118399	YES	3
57	ZINC03815404	184	0.7127119158269393	YES	2
58	ZINC03815365	199	0.7125028554984192	YES	3
59	ZINC03815348	135	0.7115742848390341	YES	2
60	ZINC03815396	321	0.7105996069984161	YES	25
61	ZINC03815397	150	0.7104756906130536	YES	2
62	ZINC03815286	72	0.7090451535516985	YES	2
63	ZINC03815411	69	0.7083151152778345	YES	2
64	ZINC03815358	182	0.7082970858734376	YES	2
65	ZINC04617805	361	0.7081576324928931	YES	40
66	ZINC04617806	362	0.7081576324928931	YES	40
67	ZINC04617807	363	0.7081576324928931	YES	40
68	ZINC03815325	364	0.7081576324928931	YES	40
69	ZINC03815199	133	0.7070582478787122	YES	2
70	ZINC04617801	290	0.7064849949666213	YES	16
71	ZINC04617802	291	0.7064849949666213	YES	16
72	ZINC04617803	292	0.7064849949666213	YES	16
73	ZINC03815267	293	0.7064849949666213	YES	16
74	ZINC03815136	96	0.7043308417271725	YES	2
75	ZINC03815118	89	0.7018825506687011	YES	2
76	ZINC03815232	62	0.701772200431934	YES	2
77	ZINC03815256	197	0.7000818508639336	YES	3
78	ZINC03815303	195	0.6997659960219937	YES	3
79	ZINC03815117	90	0.696557982734437	YES	2
80	ZINC03815144	74	0.6947477766496196	YES	2
81	ZINC04617810	282	0.6945207017646596	YES	16
82	ZINC04617809	283	0.6945207017646596	YES	16
83	ZINC03815339	284	0.6945207017646596	YES	16
84	ZINC04617808	285	0.6945207017646596	YES	16
85	ZINC03815320	84	0.6943376452611234	YES	2
86	ZINC03987392	14087	0.6916869261390861	NO	-
87	ZINC03815395	298	0.6890750574538416	YES	17
88	ZINC02252474	6963	0.6873743735975413	NO	-
89	ZINC03815187	111	0.6864838457763848	YES	2
90	ZINC03815038	68	0.686263810586391	YES	2
91	ZINC03815266	93	0.6860526641336429	YES	2
92	ZINC01803387	6418	0.684275787557219	NO	-
93	ZINC03815200	224	0.6826079865214625	YES	9
94	ZINC03815190	112	0.6819234264063453	YES	2
95	ZINC00955109	4676	0.679941872075315	NO	-
96	ZINC03815146	26	0.6780309737113949	YES	2
97	ZINC03815208	248	0.6766545107200339	YES	9
98	ZINC00360584	2082	0.6750525125779454	NO	-
99	ZINC03815189	143	0.6745092882517972	YES	2
100	ZINC00104621	14	0.6735102353784641	YES	2
101	ZINC03815162	65	0.6713838070582335	YES	2
102	ZINC03815140	80	0.6708792729003656	YES	2
103	ZINC00151212	12	0.6697700727047107	YES	2
104	ZINC03815209	246	0.6692163655262128	YES	9
105	ZINC03815095	244	0.6691507468275054	YES	9
106	ZINC00184195	1149	0.6685325746363626	NO	-
107	ZINC03815292	118	0.6684232033791178	YES	2
108	ZINC04617775	239	0.6682889921498562	YES	9
109	ZINC03815103	245	0.6682889921498562	YES	9
110	ZINC03815233	240	0.6682652252960921	YES	9
111	ZINC04617795	241	0.6681902859621249	YES	9
112	ZINC03815188	243	0.6681902859621249	YES	9
113	ZINC03815239	242	0.6678321279014536	YES	9
114	ZINC00019543	73	0.6675225535246861	NO	-
115	ZINC00118570	9	0.6663373360013958	YES	2
116	ZINC00118581	23	0.665867345544831	YES	2
117	ZINC03853532	11796	0.6641048635344418	NO	-
118	ZINC00806056	4227	0.6640336569500961	NO	-
119	ZINC00151213	11	0.6638844020689223	YES	2
120	ZINC03276991	9225	0.6638313456228495	NO	-
121	ZINC03815138	81	0.6633140465094317	YES	2
122	ZINC00151214	21	0.6628546458010314	YES	2
123	ZINC02662033	7654	0.6623553365063667	NO	-
124	ZINC00020363	101	0.6617686577346543	YES	2
125	ZINC03815328	95	0.6612353238058931	YES	2
126	ZINC03815306	247	0.66102055396044	YES	9
127	ZINC03815258	136	0.6607657849449438	YES	2
128	ZINC03815027	108	0.6602344002096583	YES	2
129	ZINC01903174	6499	0.6601191080884301	NO	-
130	ZINC02663980	7660	0.6599378794868216	NO	-
131	ZINC01095425	5251	0.659914242473053	NO	-
132	ZINC03853828	11844	0.659618422763517	NO	-
133	ZINC00246648	1532	0.6582825838133743	NO	-
134	ZINC00417980	2391	0.6574738869437907	NO	-
135	ZINC03815137	77	0.6571387940807598	YES	2
136	ZINC02662081	7655	0.6570781164835123	NO	-
137	ZINC03815393	110	0.6562910079675897	YES	2
138	ZINC03599020	11222	0.65562620885562	NO	-
139	ZINC00425530	2514	0.6555386340618318	NO	-
140	ZINC00019548	74	0.6549754047880537	NO	-
141	ZINC00429290	2563	0.654734330019183	NO	-
142	ZINC03815406	100	0.6545685173494628	YES	2
143	ZINC03266622	9193	0.6541221659093512	NO	-
144	ZINC01428820	6002	0.6541096521921677	NO	-
145	ZINC03815357	103	0.653697058133699	YES	2
146	ZINC03815304	7	0.6535699240725356	YES	1
147	ZINC04317187	14860	0.6535683227794205	NO	-
148	ZINC02391785	102	0.6526289235125201	YES	2
149	ZINC02718966	7903	0.652570390782	NO	-
150	ZINC02718966	7904	0.652570390782	NO	-
151	ZINC02497804	7339	0.6524925898937649	NO	-
152	ZINC03815161	317	0.6521962494095128	YES	22
153	ZINC03815212	115	0.6520127875852199	YES	2
154	ZINC03815111	57	0.65181210572194	YES	2
155	ZINC00839357	4386	0.6509959585561591	NO	-
156	ZINC04013850	14329	0.6509195990131683	NO	-
157	ZINC03853829	11846	0.6503767831454557	NO	-
158	ZINC03876209	13059	0.6501365276396629	NO	-
159	ZINC00955117	4677	0.6500617550822243	NO	-
160	ZINC02391775	232	0.6499401871549996	YES	9
161	ZINC03601912	11240	0.6498180862761592	NO	-
162	ZINC03815171	316	0.649777704281628	YES	22
163	ZINC03815030	231	0.6497040863753403	YES	9
164	ZINC03815235	125	0.6494971251108429	YES	2
165	ZINC03815282	48	0.6493899517097937	YES	2
166	ZINC03815197	30	0.6491367369329396	YES	2
167	ZINC03815046	45	0.649070805634053	YES	2
168	ZINC02621788	7471	0.6489231641457341	NO	-
169	ZINC03815057	234	0.6483613744693572	YES	9
170	ZINC03815247	17	0.6481071477969025	YES	2
171	ZINC03601891	11239	0.6479124776793267	NO	-
172	ZINC03815229	15	0.6478032193022002	YES	2
173	ZINC00145918	984	0.647786396692244	NO	-
174	ZINC03497047	10493	0.6477851343176542	NO	-
175	ZINC03854728	11955	0.6477466405495873	NO	-
176	ZINC03853823	11842	0.6477097463229526	NO	-
177	ZINC03815274	20	0.6475813148174138	YES	2
178	ZINC03815072	52	0.6473372701602074	YES	2
179	ZINC03601837	11238	0.6472652123354448	NO	-
180	ZINC03815073	235	0.6471815264528155	YES	9
181	ZINC03815388	13	0.6470512943901934	YES	2
182	ZINC02197790	6876	0.646862669622687	NO	-
183	ZINC03815034	47	0.6468555382079891	YES	2
184	ZINC02197792	6877	0.6468311494267621	NO	-
185	ZINC03815159	70	0.6467146782954645	YES	2
186	ZINC03815055	24	0.6464031537365977	YES	2
187	ZINC00542088	3288	0.6462337531227306	NO	-
188	ZINC03815241	229	0.6461688445917547	YES	9
189	ZINC00679774	3984	0.6461294368524394	NO	-
190	ZINC03815248	87	0.6446549882296416	YES	2
191	ZINC03332879	9408	0.6446342091829493	NO	-
192	ZINC03815029	66	0.6445731006546053	YES	2
193	ZINC03266881	9195	0.6444843408848173	NO	-
194	ZINC00020362	61	0.6443432106738888	YES	2
195	ZINC01271831	5729	0.6442689501692077	NO	-
196	ZINC03497000	10491	0.6441631316539597	NO	-
197	ZINC03277592	9230	0.6439552923746127	NO	-
198	ZINC00956525	4686	0.643908912992015	NO	-
199	ZINC03815236	37	0.6438791456974513	YES	2
200	ZINC04367322	14979	0.6437480742484075	NO	-
201	ZINC00446514	2684	0.6436587869787985	NO	-
202	ZINC03876209	13060	0.6435553365984037	NO	-
203	ZINC03908140	13426	0.6434992915970038	NO	-
204	ZINC02688960	7702	0.6434589684703801	NO	-
205	ZINC03601836	11237	0.6429912971335736	NO	-
206	ZINC00148660	1004	0.642976041847359	NO	-
207	ZINC03815402	214	0.6429051571630507	YES	6
208	ZINC03317413	9352	0.6425232473755109	NO	-
209	ZINC03215671	8999	0.6423571095272765	NO	-
210	ZINC03815242	41	0.6423000095646472	YES	2
211	ZINC01095414	5250	0.6420962070551184	NO	-
212	ZINC02701540	7750	0.6418895581131095	NO	-
213	ZINC03815227	19	0.6417053564241134	YES	2
214	ZINC03240983	9114	0.6416983562660047	NO	-
215	ZINC03815374	53	0.6412389891433005	YES	2
216	ZINC03566533	11047	0.6407678018324318	NO	-
217	ZINC03815375	18	0.6406657822478464	YES	2
218	ZINC03815116	238	0.640520117228474	YES	9
219	ZINC00839395	307	0.6402510001268488	YES	18
220	ZINC02471430	7302	0.6401886772559899	NO	-
221	ZINC03815169	306	0.6394589720566444	YES	18
222	ZINC00800744	4213	0.6393804763429282	NO	-
223	ZINC00520516	3130	0.639353819816937	NO	-
224	ZINC03815141	97	0.6392842901334389	YES	2
225	ZINC00955118	4678	0.6389552653437737	NO	-
226	ZINC03815334	132	0.6389273130380233	YES	2
227	ZINC00109589	193	0.6389238418598957	YES	3
228	ZINC03963880	13568	0.638800775110173	NO	-
229	ZINC03815324	279	0.6378564236996557	YES	14
230	ZINC02701542	7751	0.6374980293603709	NO	-
231	ZINC01927607	6554	0.6374963228675259	NO	-
232	ZINC00713254	4047	0.6374954203656575	NO	-
233	ZINC02766977	8120	0.6374194629881442	NO	-
234	ZINC03608299	11273	0.637221383821935	NO	-
235	ZINC03815250	130	0.6370799824904	YES	2
236	ZINC00118594	107	0.6367812372838604	YES	2
237	ZINC03815203	36	0.6366432258272255	YES	2
238	ZINC03815152	237	0.6366326911167524	YES	9
239	ZINC03815335	92	0.63652494937938	YES	2
240	ZINC03815052	233	0.6364691340964143	YES	9
241	ZINC03815249	236	0.636090367447922	YES	9
242	ZINC01495496	6161	0.6359908960961322	NO	-
243	ZINC03878140	13067	0.63597159254224	NO	-
244	ZINC04617767	226	0.6359470544539041	YES	9
245	ZINC02849077	8404	0.635824673141352	NO	-
246	ZINC03237648	9097	0.6357281674667334	NO	-
247	ZINC03815028	227	0.6355802057449423	YES	9
248	ZINC03815106	281	0.6352822778242294	YES	15
249	ZINC03815343	58	0.6351402709307984	YES	2
250	ZINC03815228	149	0.6350988162684936	YES	2
251	ZINC00303149	1819	0.6346867459811596	NO	-
252	ZINC00006271	225	0.6346352547010081	YES	9
253	ZINC03815218	174	0.6343876498966174	YES	2
254	ZINC04102756	14440	0.6342204051924795	NO	-
255	ZINC04119217	14473	0.6341260076155903	NO	-
256	ZINC01738035	6342	0.6340684185117859	NO	-
257	ZINC02377232	7129	0.6340314590279799	NO	-
258	ZINC03815054	230	0.6336741892084434	YES	9
259	ZINC03815058	228	0.6336699622472493	YES	9
260	ZINC00142030	953	0.6335755188354666	NO	-
261	ZINC02879313	8512	0.6335279671097181	NO	-
262	ZINC03815276	32	0.6334514957269158	YES	2
263	ZINC03362510	9513	0.6334108974827263	NO	-
264	ZINC00416078	2364	0.6333691899887661	NO	-
265	ZINC02948905	8679	0.6333643478008056	NO	-
266	ZINC03467752	10285	0.633268918296038	NO	-
267	ZINC00418142	2395	0.632603788386149	NO	-
268	ZINC03950084	13506	0.6323676020756284	NO	-
269	ZINC03562853	11021	0.632058209415184	NO	-
270	ZINC02524242	7379	0.6318670859024544	NO	-
271	ZINC01771908	6380	0.631830061688444	NO	-
272	ZINC03815080	104	0.6317228623585774	YES	2
273	ZINC03851965	11652	0.6315022302617969	NO	-
274	ZINC03254330	9158	0.6314208719787704	NO	-
275	ZINC02524252	7380	0.6314193186329443	NO	-
276	ZINC00034281	147	0.6313729932594878	NO	-
277	ZINC00601499	119	0.6313325196316119	YES	2
278	ZINC01792769	6399	0.631260919629123	NO	-
279	ZINC00245690	1518	0.630993196885661	NO	-
280	ZINC02718703	7833	0.6308499072221707	NO	-
281	ZINC02718703	7834	0.6308499072221707	NO	-
282	ZINC03815079	106	0.630773028807922	YES	2
283	ZINC02524287	7383	0.6307482719994557	NO	-
284	ZINC00097809	636	0.6305743599394461	NO	-
285	ZINC00447982	2689	0.6305686846439426	NO	-
286	ZINC00423595	2450	0.6304300170479274	NO	-
287	ZINC00447982	2691	0.6303620797643655	NO	-
288	ZINC03671313	11422	0.6303237977044406	NO	-
289	ZINC02402409	7155	0.6301954271058299	NO	-
290	ZINC03868020	12913	0.630193223401173	NO	-
291	ZINC00838180	4382	0.6300775338516053	NO	-
292	ZINC00567882	3471	0.6300037324439521	NO	-
293	ZINC01737963	6341	0.6299933615865059	NO	-
294	ZINC00575217	3507	0.6297084854485919	NO	-
295	ZINC04317187	14859	0.6292100663608672	NO	-
296	ZINC00658385	3918	0.6291358883347347	NO	-
297	ZINC01196002	5555	0.6291237783669497	NO	-
298	ZINC02990786	8746	0.6290657095860905	NO	-
299	ZINC03815025	280	0.6290537138203205	YES	15
300	ZINC02718814	7876	0.6290497366417057	NO	-
301	ZINC02718814	7877	0.6290497366417057	NO	-
302	ZINC03562856	11022	0.6288902411582611	NO	-
303	ZINC00807037	4238	0.6288765106667812	NO	-
304	ZINC00679791	3985	0.6288607534091047	NO	-
305	ZINC00815155	4286	0.6286459401736666	NO	-
306	ZINC03571165	11085	0.6283710846425055	NO	-
307	ZINC04032872	14351	0.6282724043694838	NO	-
308	ZINC04427553	15075	0.6280281093056069	NO	-
309	ZINC02797711	8285	0.6277335075582212	NO	-
310	ZINC00619410	3765	0.6275410957967331	NO	-
311	ZINC03577849	11132	0.6273056448725298	NO	-
312	ZINC00274058	1716	0.6271894457036982	NO	-
313	ZINC01891366	6491	0.6270048524280043	NO	-
314	ZINC03815067	249	0.626962340679401	YES	9
315	ZINC03815279	350	0.6268957677358568	YES	33
316	ZINC03815322	260	0.6267161946383906	YES	11
317	ZINC02718983	7923	0.6266692888277795	NO	-
318	ZINC02718983	7924	0.6266692888277795	NO	-
319	ZINC01045014	5005	0.6266202473804415	NO	-
320	ZINC04276833	14800	0.6263848793183543	NO	-
321	ZINC01891371	6493	0.6262211013758979	NO	-
322	ZINC02391776	78	0.6261698491375923	YES	2
323	ZINC03815147	358	0.6261560624124676	YES	38
324	ZINC00778502	4117	0.626113960263252	NO	-
325	ZINC03598054	11201	0.6259167582483804	NO	-
326	ZINC01891368	6492	0.6259040300601345	NO	-
327	ZINC03335258	9413	0.6257781403643264	NO	-
328	ZINC02718705	7836	0.62564299673543	NO	-
329	ZINC02718705	7837	0.62564299673543	NO	-
330	ZINC01423555	5966	0.6254806154695034	NO	-
331	ZINC03815113	353	0.6254644823666663	YES	35
332	ZINC00817376	4298	0.6253892189777168	NO	-
333	ZINC01910689	6509	0.6252289209959133	NO	-
334	ZINC00523730	3156	0.6252063532182286	NO	-
335	ZINC01062608	5114	0.6251825340967694	NO	-
336	ZINC03815093	267	0.6251271775806525	YES	13
337	ZINC03815222	268	0.6250709679483575	YES	13
338	ZINC00246131	1529	0.6250524422806664	NO	-
339	ZINC03815185	1	0.6250334409128036	YES	1
340	ZINC03815143	82	0.6249236081026667	YES	2
341	ZINC03419406	9938	0.6249020058246948	NO	-
342	ZINC02640583	0	0.6248186457081238	YES	1
343	ZINC00574169	3506	0.6247882034812068	NO	-
344	ZINC02524278	7382	0.6247817076002112	NO	-
345	ZINC02950189	8685	0.6246552030020265	NO	-
346	ZINC03853828	11845	0.6244994681998982	NO	-
347	ZINC03815331	10	0.6244784905565394	YES	2
348	ZINC03815114	345	0.624272908418583	YES	33
349	ZINC01251606	5703	0.6242302972611327	NO	-
350	ZINC00421951	2432	0.6242010385749588	NO	-
351	ZINC00897624	4532	0.6241992477685115	NO	-
352	ZINC02281054	6988	0.6240286521220477	NO	-
353	ZINC02718706	7839	0.6238206792390707	NO	-
354	ZINC02718706	7840	0.6238206792390707	NO	-
355	ZINC00986717	4749	0.6237362234532358	NO	-
356	ZINC02914229	8595	0.62368086747512	NO	-
357	ZINC04225012	14667	0.6236416196390518	NO	-
358	ZINC03224841	9043	0.6236204775262311	NO	-
359	ZINC02914227	8594	0.6235934964823632	NO	-
360	ZINC02718981	7917	0.6235338201606069	NO	-
361	ZINC02718981	7918	0.6235338201606069	NO	-
362	ZINC03815129	124	0.6232823612307058	YES	2
363	ZINC00613132	3705	0.6232699815025288	NO	-
364	ZINC04317187	14858	0.623076638775373	NO	-
365	ZINC00815019	4281	0.6230512902702238	NO	-
366	ZINC03815391	276	0.6229352490482589	YES	14
367	ZINC04290738	14813	0.6228354941548551	NO	-
368	ZINC03815362	123	0.6228097102222605	YES	2
369	ZINC03908356	13436	0.6227356502815793	NO	-
370	ZINC03239066	9103	0.6226967469416417	NO	-
371	ZINC00544706	3302	0.6225380710692893	NO	-
372	ZINC00987487	4752	0.6224823698327743	NO	-
373	ZINC00065798	382	0.622480985615941	NO	-
374	ZINC04118117	14470	0.6222967760324655	NO	-
375	ZINC03815186	258	0.6222291071482491	YES	10
376	ZINC02718966	7902	0.6221147553409545	NO	-
377	ZINC01795919	6403	0.6220993005309754	NO	-
378	ZINC00066944	391	0.6218735280518535	NO	-
379	ZINC04276008	14797	0.6216627104133559	NO	-
380	ZINC02181819	6853	0.621626957490531	NO	-
381	ZINC00020636	78	0.621597064061636	NO	-
382	ZINC01807498	6420	0.6214874228399246	NO	-
383	ZINC00012328	46	0.6213171956910566	NO	-
384	ZINC03349443	9468	0.6211222645066992	NO	-
385	ZINC03867839	12860	0.621113488194778	NO	-
386	ZINC04225016	14670	0.6210003864673311	NO	-
387	ZINC03815390	278	0.6209146978723874	YES	14
388	ZINC03815083	204	0.620849069339913	YES	4
389	ZINC04088320	14418	0.6208377918058975	NO	-
390	ZINC00274407	1717	0.6207888129041172	NO	-
391	ZINC02917892	8614	0.620630087933129	NO	-
392	ZINC01646795	6313	0.6205795766722589	NO	-
393	ZINC03247154	9141	0.6205753686486286	NO	-
394	ZINC02874573	8492	0.6205524090976987	NO	-
395	ZINC03326054	9376	0.6205136859082312	NO	-
396	ZINC00423594	2449	0.6205096296032714	NO	-
397	ZINC00251240	1556	0.6204976812639403	NO	-
398	ZINC02855019	8423	0.6204909929780458	NO	-
399	ZINC03479489	10406	0.6203546105534038	NO	-
400	ZINC02861782	8450	0.6203037029659972	NO	-
401	ZINC02478113	7309	0.620220118506782	NO	-
402	ZINC03815036	43	0.6201048199770205	YES	2
403	ZINC01426045	5983	0.6200955983806347	NO	-
404	ZINC01170827	5500	0.6200846515777725	NO	-
405	ZINC00359281	2060	0.6199873580412306	NO	-
406	ZINC03476073	10373	0.6198808619284163	NO	-
407	ZINC02664156	7662	0.6198080428791884	NO	-
408	ZINC03815382	250	0.6196917771823471	YES	10
409	ZINC02311459	7026	0.6196874269763067	NO	-
410	ZINC02699384	7748	0.6196353896160774	NO	-
411	ZINC01425678	5980	0.6195090144254822	NO	-
412	ZINC03979880	13997	0.6192248409128542	NO	-
413	ZINC03227462	9054	0.6190357260792417	NO	-
414	ZINC03184212	8962	0.6189824699080491	NO	-
415	ZINC03815323	277	0.6188411162158112	YES	14
416	ZINC03867733	12796	0.6187862309948947	NO	-
417	ZINC03815156	211	0.6185670746961908	YES	6
418	ZINC02449343	7240	0.6185432750540161	NO	-
419	ZINC02735831	7979	0.6184446531263973	NO	-
420	ZINC01351344	5818	0.618248924947286	NO	-
421	ZINC00083895	519	0.6182362690117734	NO	-
422	ZINC03815112	252	0.6181998135710184	YES	10
423	ZINC00163317	1057	0.6180459952866335	NO	-
424	ZINC03598903	11219	0.6180224232544406	NO	-
425	ZINC00778501	4116	0.6178899233081167	NO	-
426	ZINC00465653	2803	0.6178079846998733	NO	-
427	ZINC03815074	347	0.6177560654033148	YES	33
428	ZINC03266872	9194	0.6177349160687731	NO	-
429	ZINC03868897	13040	0.6176057521270241	NO	-
430	ZINC04275902	14793	0.617579618943218	NO	-
431	ZINC00778498	4115	0.6174617286136906	NO	-
432	ZINC03496999	10490	0.6173718644637627	NO	-
433	ZINC03517207	10770	0.6172663103905685	NO	-
434	ZINC03815367	192	0.6172018817420509	YES	3
435	ZINC03815338	55	0.617186040222174	YES	2
436	ZINC03645788	11394	0.6171830233907665	NO	-
437	ZINC03815122	357	0.6170835954895838	YES	37
438	ZINC03385466	9623	0.6169882751267122	NO	-
439	ZINC03820249	11475	0.6169336928920626	NO	-
440	ZINC00800883	4214	0.6168216892984818	NO	-
441	ZINC03419577	9939	0.616714630168327	NO	-
442	ZINC01126468	5381	0.6166360756393428	NO	-
443	ZINC03849420	11522	0.6165856050638417	NO	-
444	ZINC01126964	5384	0.6165416001880801	NO	-
445	ZINC04264226	14753	0.6165156674072076	NO	-
446	ZINC03815196	31	0.6164664052926971	YES	2
447	ZINC01204134	5568	0.6164373928221599	NO	-
448	ZINC01204133	5567	0.6164298941496935	NO	-
449	ZINC01773042	6382	0.6163872393476607	NO	-
450	ZINC03815069	85	0.6163344894088711	YES	2
451	ZINC02426971	7194	0.6163344444577427	NO	-
452	ZINC03476104	10377	0.616308982989149	NO	-
453	ZINC03598855	11215	0.6162762194610292	NO	-
454	ZINC03305383	9311	0.6162653204243732	NO	-
455	ZINC04491223	15417	0.616253386861349	NO	-
456	ZINC03391147	9701	0.6161942036950824	NO	-
457	ZINC02336619	7068	0.6161520313294254	NO	-
458	ZINC03604471	11257	0.6161350539761797	NO	-
459	ZINC00496964	2990	0.6159949348730034	NO	-
460	ZINC03815163	64	0.615967471886065	YES	2
461	ZINC02455829	7261	0.6159204837586726	NO	-
462	ZINC01738952	6347	0.6158050303373952	NO	-
463	ZINC03815361	5	0.615749366414088	YES	1
464	ZINC01356129	5826	0.6156614570911327	NO	-
465	ZINC00429764	2578	0.6156179087036684	NO	-
466	ZINC00604166	3631	0.6155366034179789	NO	-
467	ZINC00897822	4534	0.6154398549544865	NO	-
468	ZINC03419629	9940	0.6153883970030307	NO	-
469	ZINC03815123	327	0.615349677218885	YES	28
470	ZINC02200899	6884	0.615327903045432	NO	-
471	ZINC00853374	4424	0.6151325639317122	NO	-
472	ZINC00351335	2002	0.6150179913508887	NO	-
473	ZINC04245323	14695	0.6148527877313241	NO	-
474	ZINC02643437	7579	0.6148361538418555	NO	-
475	ZINC01936056	6582	0.6147889915041308	NO	-
476	ZINC01384813	5846	0.6146843324132942	NO	-
477	ZINC02452086	7251	0.6146822644676873	NO	-
478	ZINC02291511	7005	0.6145806665764081	NO	-
479	ZINC03815070	83	0.6145642199972505	YES	2
480	ZINC03853829	11847	0.6145497621902023	NO	-
481	ZINC01123180	5364	0.6144963169283236	NO	-
482	ZINC03948177	13504	0.6140944343481375	NO	-
483	ZINC02449926	7243	0.6139775750254682	NO	-
484	ZINC02405087	7160	0.6139518069572848	NO	-
485	ZINC00703760	4026	0.6138266088917657	NO	-
486	ZINC01079295	5200	0.6137787447513259	NO	-
487	ZINC02767371	8123	0.6136177179294283	NO	-
488	ZINC02800193	8305	0.6135421084762733	NO	-
489	ZINC02948987	8681	0.6135354915198716	NO	-
490	ZINC02871606	8478	0.6134943738613976	NO	-
491	ZINC03853823	11843	0.613444853946804	NO	-
492	ZINC03889956	13152	0.613434699552493	NO	-
493	ZINC03766183	11435	0.6134161030221639	NO	-
494	ZINC01738908	6346	0.6133556629663872	NO	-
495	ZINC03815255	257	0.613224907446054	YES	10
496	ZINC00019913	75	0.6131462569123654	NO	-
497	ZINC02768903	8132	0.6131267247153879	NO	-
498	ZINC00558256	3393	0.6130550212113657	NO	-
499	ZINC03815359	3	0.6130125848192196	YES	1
500	ZINC00303168	1821	0.6129985648067813	NO	-
501	ZINC04252249	14740	0.612908696440152	NO	-
502	ZINC03815179	251	0.6128842514354347	YES	10
503	ZINC03652581	11401	0.6128234665732303	NO	-
504	ZINC02297019	7008	0.6128193978248229	NO	-
505	ZINC03497042	10492	0.6128169139892885	NO	-
506	ZINC03604404	11253	0.6128157429690685	NO	-
507	ZINC02712168	7780	0.6126703930576534	NO	-
508	ZINC00502274	3008	0.6126474182456924	NO	-
509	ZINC01058838	5089	0.6122721828457143	NO	-
510	ZINC01058836	5088	0.6122670739497685	NO	-
511	ZINC03854728	11956	0.6120829846441831	NO	-
512	ZINC02554829	7408	0.6120774599250656	NO	-
513	ZINC00251238	1555	0.6119399194359394	NO	-
514	ZINC03607020	11263	0.6119262494145384	NO	-
515	ZINC04013860	14330	0.6119159649537942	NO	-
516	ZINC02478303	7311	0.6118295114175882	NO	-
517	ZINC00008720	32	0.6118233296014683	NO	-
518	ZINC03815219	308	0.61176753995239	YES	18
519	ZINC03385535	9624	0.6117322703029038	NO	-
520	ZINC00703767	4027	0.6115761499555133	NO	-
521	ZINC01738868	6345	0.6115461950079659	NO	-
522	ZINC03815084	256	0.6115053968075377	YES	10
523	ZINC02544544	7391	0.6114624782950105	NO	-
524	ZINC03313736	9344	0.6114596397752947	NO	-
525	ZINC03281334	9242	0.6114496917512553	NO	-
526	ZINC03281334	9243	0.6114496917512553	NO	-
527	ZINC04414376	15057	0.6113948759038854	NO	-
528	ZINC03912206	13457	0.6113617835504582	NO	-
529	ZINC03387494	9650	0.6111467496435303	NO	-
530	ZINC03387497	9651	0.6111294089464532	NO	-
531	ZINC03443776	10089	0.6110099952995074	NO	-
532	ZINC00279486	1725	0.6109854625970984	NO	-
533	ZINC02767696	8126	0.6109647167222112	NO	-
534	ZINC02862399	8451	0.610615426804058	NO	-
535	ZINC03908333	13435	0.6105519126111396	NO	-
536	ZINC00002946	3	0.6105437960716324	NO	-
537	ZINC03974222	13890	0.6104552500778677	NO	-
538	ZINC02762087	8095	0.6104162901600374	NO	-
539	ZINC03604379	11247	0.610406936025437	NO	-
540	ZINC02763310	8102	0.6100845967667031	NO	-
541	ZINC01035498	4947	0.6100713977118319	NO	-
542	ZINC00467698	2815	0.6100468576108228	NO	-
543	ZINC00360417	2078	0.6100118766496044	NO	-
544	ZINC04195255	14632	0.6099106017248553	NO	-
545	ZINC03599085	11223	0.6098230706209127	NO	-
546	ZINC00897632	4533	0.6097835221179546	NO	-
547	ZINC00007282	6	0.6097507271568373	YES	1
548	ZINC03364807	9521	0.6096953084399751	NO	-
549	ZINC00879802	4493	0.6096560593705793	NO	-
550	ZINC01035533	4948	0.6095175243205413	NO	-
551	ZINC03908360	13437	0.6094719369995265	NO	-
552	ZINC03170916	8944	0.6094072014075115	NO	-
553	ZINC00347236	1976	0.6093677371209562	NO	-
554	ZINC02983256	8741	0.609278449324698	NO	-
555	ZINC00020368	201	0.6092674615783285	YES	3
556	ZINC03391466	9713	0.609138154091304	NO	-
557	ZINC00211222	1280	0.609103310361446	NO	-
558	ZINC02437770	7223	0.6089997562934202	NO	-
559	ZINC00073590	450	0.6089836936063028	NO	-
560	ZINC01557929	6271	0.6089468052694619	NO	-
561	ZINC02209094	6896	0.6089068589670902	NO	-
562	ZINC00233978	1438	0.6088753296264573	NO	-
563	ZINC00714089	4048	0.6088658982102039	NO	-
564	ZINC02544544	7392	0.6088514390391339	NO	-
565	ZINC00428337	2548	0.6087247054423255	NO	-
566	ZINC03516862	10764	0.6087200522210754	NO	-
567	ZINC03516861	10763	0.608716593696644	NO	-
568	ZINC00819401	4320	0.6087113773818849	NO	-
569	ZINC03378216	9567	0.6086742828290265	NO	-
570	ZINC03815061	253	0.6086021914142347	YES	10
571	ZINC00581791	3567	0.6085942208636471	NO	-
572	ZINC04246886	14710	0.6085720476296764	NO	-
573	ZINC01035689	4949	0.6085344223356554	NO	-
574	ZINC01737643	6340	0.608434962005358	NO	-
575	ZINC03815048	254	0.6083565302567303	YES	10
576	ZINC00251164	1550	0.6083273407514855	NO	-
577	ZINC00235377	1464	0.608222594257686	NO	-
578	ZINC04628064	15532	0.6081824054543549	NO	-
579	ZINC02429832	7202	0.6081485428413236	NO	-
580	ZINC02726508	7960	0.6080928351740661	NO	-
581	ZINC00563600	3439	0.6080724100347742	NO	-
582	ZINC00020644	2	0.6079132677674632	YES	1
583	ZINC01537049	6260	0.6078144268385718	NO	-
584	ZINC02865271	8457	0.6077383059870213	NO	-
585	ZINC03863736	12574	0.6076706766002352	NO	-
586	ZINC00456416	2745	0.6076558380787115	NO	-
587	ZINC02455799	7258	0.6076434760898469	NO	-
588	ZINC00456417	2746	0.6076370521631193	NO	-
589	ZINC02436276	7217	0.6076256113714207	NO	-
590	ZINC03863737	12575	0.6074962003787224	NO	-
591	ZINC02794552	8249	0.6074374429497308	NO	-
592	ZINC00211220	1279	0.6072170722557804	NO	-
593	ZINC00508018	3042	0.607151179084828	NO	-
594	ZINC03567471	11057	0.6070147795931163	NO	-
595	ZINC03241152	9115	0.6069865395240918	NO	-
596	ZINC03223913	9040	0.6069767810639924	NO	-
597	ZINC02455814	7260	0.6069350724703276	NO	-
598	ZINC00023714	86	0.6069343224813215	NO	-
599	ZINC00149822	1015	0.6068507740441713	NO	-
600	ZINC03868896	13039	0.6068041460414277	NO	-
601	ZINC03385342	9620	0.6067584727265428	NO	-
602	ZINC03461481	10232	0.6066696450674229	NO	-
603	ZINC02481180	7319	0.6066270561253185	NO	-
604	ZINC04342271	14923	0.6065691304198856	NO	-
605	ZINC03399461	9818	0.6065429507391269	NO	-
606	ZINC03815386	22	0.6065387301471455	YES	2
607	ZINC02455833	7262	0.6065128237495605	NO	-
608	ZINC02762087	8094	0.6064159033249876	NO	-
609	ZINC02426868	7193	0.6064103529864356	NO	-
610	ZINC00464794	2795	0.606401425215441	NO	-
611	ZINC00856289	4439	0.6063927292153464	NO	-
612	ZINC00142338	961	0.6063892166962151	NO	-
613	ZINC02259525	6966	0.6062865935086307	NO	-
614	ZINC03815264	34	0.606272354544698	YES	2
615	ZINC03849999	11544	0.6062459059523507	NO	-
616	ZINC02683840	7692	0.6061595321614608	NO	-
617	ZINC02627336	7502	0.6061432575289276	NO	-
618	ZINC03851987	11653	0.606085816622946	NO	-
619	ZINC00534640	3233	0.6059706322833913	NO	-
620	ZINC02238709	6953	0.6059501025318219	NO	-
621	ZINC03349443	9466	0.6058800669551963	NO	-
622	ZINC03461490	10233	0.6058338722238347	NO	-
623	ZINC02794380	8243	0.6057165231171858	NO	-
624	ZINC02633679	7543	0.6056825530373823	NO	-
625	ZINC03231140	9066	0.6056134294066952	NO	-
626	ZINC03815047	329	0.6055778302371079	YES	28
627	ZINC00219905	1326	0.6055238980199732	NO	-
628	ZINC00819124	4313	0.6055236252121337	NO	-
629	ZINC01421280	5957	0.6054791545026759	NO	-
630	ZINC00428490	2554	0.6054756616179112	NO	-
631	ZINC04363996	14975	0.6054725455216556	NO	-
632	ZINC03867129	12663	0.6054042522722802	NO	-
633	ZINC03815213	311	0.6053797674623371	YES	20
634	ZINC02429976	7203	0.6053759112136123	NO	-
635	ZINC03385625	9625	0.605354785500258	NO	-
636	ZINC04299607	14828	0.6052866159830247	NO	-
637	ZINC00869540	4482	0.6052857554336492	NO	-
638	ZINC00122289	803	0.6052581012776105	NO	-
639	ZINC00428347	2549	0.6051460778371054	NO	-
640	ZINC02664821	7666	0.6051453219682467	NO	-
641	ZINC02646763	7589	0.6050848550980706	NO	-
642	ZINC03398609	9808	0.6050537005755775	NO	-
643	ZINC00290464	1764	0.6050181091140241	NO	-
644	ZINC03815351	273	0.6050098229165481	YES	14
645	ZINC03853069	11745	0.6050093009698339	NO	-
646	ZINC00987084	4750	0.6049820087156974	NO	-
647	ZINC03821188	11486	0.6049784627336589	NO	-
648	ZINC01779587	6386	0.6049348873305305	NO	-
649	ZINC01432663	6023	0.6048990532367976	NO	-
650	ZINC04102756	14441	0.6048772472144056	NO	-
651	ZINC03323367	9370	0.6048387753365102	NO	-
652	ZINC03490641	10450	0.6047911626393889	NO	-
653	ZINC03281334	9241	0.6047813243929372	NO	-
654	ZINC03461598	10234	0.6047585081454236	NO	-
655	ZINC01986879	6731	0.6047311882749782	NO	-
656	ZINC03816042	11454	0.6046225084670533	NO	-
657	ZINC04341828	14916	0.6045840254197661	NO	-
658	ZINC03849540	11531	0.6045736198660783	NO	-
659	ZINC00131550	865	0.6045659683348598	NO	-
660	ZINC03849458	11524	0.6045321468225243	NO	-
661	ZINC00429763	2577	0.6045100031048402	NO	-
662	ZINC00312507	1869	0.6044829645447746	NO	-
663	ZINC02336668	7070	0.604430639702082	NO	-
664	ZINC00428166	2544	0.6044088828373478	NO	-
665	ZINC01609268	275	0.604395001693906	YES	14
666	ZINC00104098	682	0.6043708382222357	NO	-
667	ZINC01408147	5931	0.6042742459055931	NO	-
668	ZINC03397262	9800	0.6041470444233189	NO	-
669	ZINC03815120	255	0.6040922286652132	YES	10
670	ZINC01123278	5365	0.6040918193718554	NO	-
671	ZINC03815360	4	0.6040762668616801	YES	1
672	ZINC03244127	9122	0.6039781961175865	NO	-
673	ZINC00428349	2550	0.6039735605740094	NO	-
674	ZINC03815394	209	0.6039701217823271	YES	6
675	ZINC00149364	1010	0.6039646301118403	NO	-
676	ZINC02350778	7092	0.6039272634763811	NO	-
677	ZINC02350778	7093	0.6039272634763811	NO	-
678	ZINC03519178	10798	0.6038953312299762	NO	-
679	ZINC03604396	11252	0.6038821579934397	NO	-
680	ZINC04121356	14481	0.6038659618718882	NO	-
681	ZINC03849512	11528	0.6038347060994989	NO	-
682	ZINC03968622	13647	0.6038067220355393	NO	-
683	ZINC00592691	3619	0.6037988746539277	NO	-
684	ZINC01015288	4846	0.603760622043001	NO	-
685	ZINC03821188	11483	0.6036555807327366	NO	-
686	ZINC00428488	2553	0.6036049808904196	NO	-
687	ZINC02113120	6804	0.603600515544142	NO	-
688	ZINC03977587	13980	0.6035581922384972	NO	-
689	ZINC00089322	556	0.6034802712635821	NO	-
690	ZINC00175315	1095	0.603460035885059	NO	-
691	ZINC03519153	10796	0.6034438184274221	NO	-
692	ZINC00360416	2077	0.6033057919077145	NO	-
693	ZINC01019019	4863	0.6032941194381195	NO	-
694	ZINC03815160	315	0.6032438614937264	YES	22
695	ZINC03461478	10231	0.6031545072703125	NO	-
696	ZINC03815341	208	0.6031459014035923	YES	6
697	ZINC01351331	5817	0.6030218845792401	NO	-
698	ZINC02629140	7526	0.6030165809805698	NO	-
699	ZINC04170190	14590	0.6029913700214788	NO	-
700	ZINC03908487	13440	0.6029873084695289	NO	-
701	ZINC03150994	8918	0.6029424343405584	NO	-
702	ZINC03280674	9238	0.6029366435282345	NO	-
703	ZINC01126909	5382	0.6029121064376768	NO	-
704	ZINC03311650	9334	0.602911861405279	NO	-
705	ZINC01126910	5383	0.6029080096275433	NO	-
706	ZINC01266054	5723	0.6026674784972582	NO	-
707	ZINC01266054	5724	0.6026674784972582	NO	-
708	ZINC00066917	389	0.602601965239115	NO	-
709	ZINC03474113	10333	0.6025573911894845	NO	-
710	ZINC03859078	12366	0.6025515745473743	NO	-
711	ZINC04201825	14638	0.6025016931215786	NO	-
712	ZINC00348146	1979	0.6024375724075053	NO	-
713	ZINC00620252	3777	0.6023830815053193	NO	-
714	ZINC03496961	10488	0.6023495966459385	NO	-
715	ZINC03295132	9295	0.6023464452758595	NO	-
716	ZINC03519178	10797	0.6023130907747147	NO	-
717	ZINC02709752	7768	0.6022883549110424	NO	-
718	ZINC01113904	5332	0.6022157143350141	NO	-
719	ZINC00097809	637	0.6021716205221161	NO	-
720	ZINC03604448	11256	0.6021343170125868	NO	-
721	ZINC01660567	6322	0.6020981734165709	NO	-
722	ZINC03356463	9495	0.6020767805918926	NO	-
723	ZINC04510097	15467	0.6020561697397385	NO	-
724	ZINC03857172	12097	0.6020436551789456	NO	-
725	ZINC02201737	6888	0.6019990570059339	NO	-
726	ZINC03519153	10795	0.6019942449644228	NO	-
727	ZINC02639662	7564	0.6018892494660403	NO	-
728	ZINC00002946	2	0.6018713507180511	NO	-
729	ZINC02660805	7650	0.6018501229951769	NO	-
730	ZINC03853052	11741	0.601785875624887	NO	-
731	ZINC01476114	6108	0.6017319269949115	NO	-
732	ZINC00447982	2690	0.6016517093296612	NO	-
733	ZINC03857171	12096	0.6016184874278908	NO	-
734	ZINC02350778	7091	0.6016057500779374	NO	-
735	ZINC01646796	6314	0.6015458366636781	NO	-
736	ZINC02787915	8208	0.6015454307353448	NO	-
737	ZINC04223089	14652	0.6014204006503114	NO	-
738	ZINC03858069	12218	0.6013923240211566	NO	-
739	ZINC03560609	11008	0.6013368701406199	NO	-
740	ZINC03308256	9317	0.6013153421104536	NO	-
741	ZINC03815202	35	0.6012633380283177	YES	2
742	ZINC03867941	12887	0.6012632818706592	NO	-
743	ZINC03867008	12647	0.6011480589478072	NO	-
744	ZINC03853025	11730	0.6011173630239132	NO	-
745	ZINC03291721	9280	0.6010930974622486	NO	-
746	ZINC03867538	12755	0.6010680008215885	NO	-
747	ZINC00417626	2390	0.6010658443776556	NO	-
748	ZINC03263385	9181	0.6010596497599742	NO	-
749	ZINC00943591	4632	0.6010414952245494	NO	-
750	ZINC03453056	10153	0.6009740930452685	NO	-
751	ZINC02419656	7182	0.6009621165603948	NO	-
752	ZINC03815301	261	0.6009448308047988	YES	12
753	ZINC04348466	14939	0.6009176106281102	NO	-
754	ZINC01738814	6344	0.6009063655572173	NO	-
755	ZINC00514508	3113	0.6008740583639418	NO	-
756	ZINC00514507	3112	0.6008660352485105	NO	-
757	ZINC00111913	732	0.6008406334888576	NO	-
758	ZINC03500604	10546	0.6008370148700208	NO	-
759	ZINC04225016	14669	0.6007416228706062	NO	-
760	ZINC02654440	7625	0.6007405220654839	NO	-
761	ZINC00360415	2076	0.6006812128104079	NO	-
762	ZINC00779735	4129	0.6005825457290737	NO	-
763	ZINC02718747	7863	0.6005452750689236	NO	-
764	ZINC02718747	7864	0.6005452750689236	NO	-
765	ZINC00026883	103	0.6004875602307819	NO	-
766	ZINC03908425	13438	0.6004818660962856	NO	-
767	ZINC00856292	4440	0.6004474563560601	NO	-
768	ZINC01018207	4860	0.6004034930749961	NO	-
769	ZINC03815082	302	0.6001390458805123	YES	18
770	ZINC03379486	9574	0.6000822884871625	NO	-
771	ZINC01130586	5397	0.6000739190812443	NO	-
772	ZINC01008962	4832	0.6000174447339596	NO	-
773	ZINC01124963	5368	0.5999829853332858	NO	-
774	ZINC03815194	303	0.5999797742612306	YES	18
775	ZINC03968622	13648	0.5999670091952308	NO	-
776	ZINC02692812	7728	0.5999553940103345	NO	-
777	ZINC03473987	10326	0.5999473425485256	NO	-
778	ZINC03439807	10075	0.5999030982821709	NO	-
779	ZINC03969797	13741	0.5998679648633921	NO	-
780	ZINC03017642	8782	0.5998587340881756	NO	-
781	ZINC00563599	3438	0.5997527334368277	NO	-
782	ZINC01073694	5173	0.5997420576800169	NO	-
783	ZINC00839396	301	0.5996640457662418	YES	18
784	ZINC04335903	14911	0.5996408298718805	NO	-
785	ZINC03815326	207	0.5996108223764984	YES	6
786	ZINC03853044	11737	0.5994454051139747	NO	-
787	ZINC00423695	2466	0.5994193733080978	NO	-
788	ZINC02718989	7936	0.5993726384643672	NO	-
789	ZINC04032865	14347	0.5993711559983168	NO	-
790	ZINC03853046	11738	0.5993559712279191	NO	-
791	ZINC03911767	13455	0.5993323286103346	NO	-
792	ZINC03911767	13456	0.5993323286103346	NO	-
793	ZINC02723933	7959	0.5992897092378436	NO	-
794	ZINC03979973	14003	0.5992559950529572	NO	-
795	ZINC02914174	8593	0.5991651846461243	NO	-
796	ZINC03349443	9467	0.5991580475662167	NO	-
797	ZINC03849625	11534	0.5991242256625114	NO	-
798	ZINC03853050	11739	0.5990961177106434	NO	-
799	ZINC02786516	8204	0.5990693865934786	NO	-
800	ZINC02914172	8592	0.5990292957377854	NO	-
801	ZINC03979973	14001	0.5989510954070048	NO	-
802	ZINC00398577	2270	0.5989320461398173	NO	-
803	ZINC04276834	14801	0.598920411685894	NO	-
804	ZINC03620610	11364	0.5988839177209775	NO	-
805	ZINC03379684	9580	0.5988620439255555	NO	-
806	ZINC03853021	11728	0.5988238107109629	NO	-
807	ZINC03853061	11743	0.5987680907919034	NO	-
808	ZINC02212860	6906	0.5987216434375058	NO	-
809	ZINC03313660	9342	0.5986999550856987	NO	-
810	ZINC03815223	340	0.5986642733464976	YES	31
811	ZINC01010351	4835	0.5986630348489291	NO	-
812	ZINC01057804	5077	0.5986353875984314	NO	-
813	ZINC00423654	2459	0.598612851989486	NO	-
814	ZINC04594633	15504	0.598612567999511	NO	-
815	ZINC00072736	437	0.5985909599737381	NO	-
816	ZINC02637305	7557	0.5985353661296055	NO	-
817	ZINC00192885	1198	0.5984880982286879	NO	-
818	ZINC03403196	9852	0.5984561179742748	NO	-
819	ZINC00976788	4720	0.5984017090806881	NO	-
820	ZINC03459517	10193	0.5983992484595062	NO	-
821	ZINC02764808	8111	0.5983565999591686	NO	-
822	ZINC03853012	11725	0.5982818458844357	NO	-
823	ZINC00944160	4634	0.5982751134266207	NO	-
824	ZINC01078533	5197	0.598241277783405	NO	-
825	ZINC04179826	14613	0.5982274590591685	NO	-
826	ZINC02636321	7551	0.5982229164014558	NO	-
827	ZINC00321930	1920	0.59817136744992	NO	-
828	ZINC03497058	10494	0.5981345873448729	NO	-
829	ZINC00801759	4215	0.5980900259690343	NO	-
830	ZINC02713290	7803	0.5980762325838597	NO	-
831	ZINC03179360	8960	0.5980603314408608	NO	-
832	ZINC03853024	11729	0.5980409166390104	NO	-
833	ZINC00862854	4453	0.5980192230255379	NO	-
834	ZINC03853042	11736	0.5979113222752072	NO	-
835	ZINC03815356	263	0.5979072892396182	YES	12
836	ZINC04617812	265	0.5979072892396182	YES	12
837	ZINC01495494	6159	0.5978736684513433	NO	-
838	ZINC00249658	1540	0.5978150168867172	NO	-
839	ZINC01633454	6302	0.5977850963086151	NO	-
840	ZINC02631245	7533	0.5977268115491112	NO	-
841	ZINC02692774	7722	0.5977103653943672	NO	-
842	ZINC02914350	8597	0.5976079444462179	NO	-
843	ZINC00424903	2490	0.5975868326655961	NO	-
844	ZINC00714089	4049	0.5975590736224214	NO	-
845	ZINC00360414	2075	0.5974878811429218	NO	-
846	ZINC00202629	1245	0.5974775417721419	NO	-
847	ZINC03852908	11705	0.59743427753655	NO	-
848	ZINC01312305	5787	0.597426380622065	NO	-
849	ZINC02914349	8596	0.5974204139092318	NO	-
850	ZINC04317483	14869	0.5973878071528752	NO	-
851	ZINC03400927	9839	0.5973003762153657	NO	-
852	ZINC03613855	11334	0.5972833353319826	NO	-
853	ZINC04136719	14507	0.5972560815567792	NO	-
854	ZINC03815234	223	0.5971833103029355	YES	8
855	ZINC03244100	9121	0.5971339280445487	NO	-
856	ZINC00401812	2283	0.5971085217062719	NO	-
857	ZINC03974208	13889	0.597101864585605	NO	-
858	ZINC00999527	4802	0.5970583305237478	NO	-
859	ZINC03767053	11436	0.5970349803260323	NO	-
860	ZINC00428367	2551	0.5970106621442555	NO	-
861	ZINC00110187	721	0.5970018329401502	NO	-
862	ZINC00421949	2430	0.5969560175347494	NO	-
863	ZINC02742400	8006	0.5969180080172523	NO	-
864	ZINC02404465	7157	0.5968951678217871	NO	-
865	ZINC00020645	213	0.5968259207087581	YES	6
866	ZINC03980360	14011	0.5968162470496978	NO	-
867	ZINC00669414	3946	0.5968078292265139	NO	-
868	ZINC00470395	2846	0.5967874079777843	NO	-
869	ZINC00052277	252	0.5967761130370092	NO	-
870	ZINC00327021	262	0.5967562706555858	YES	12
871	ZINC02628891	7521	0.5967557188392884	NO	-
872	ZINC00073286	442	0.5967364758575137	NO	-
873	ZINC03815309	339	0.5967302434526781	YES	31
874	ZINC02482136	7322	0.5967253997654388	NO	-
875	ZINC02639328	7562	0.5967199046952627	NO	-
876	ZINC04121610	14489	0.5967074003666907	NO	-
877	ZINC03418179	9926	0.5967051008210332	NO	-
878	ZINC00411628	2323	0.5966834676163657	NO	-
879	ZINC00936053	4600	0.5965566189999842	NO	-
880	ZINC02718958	7893	0.5964389730484355	NO	-
881	ZINC02718958	7894	0.5964389730484355	NO	-
882	ZINC00360653	2084	0.5963976636971993	NO	-
883	ZINC03853051	11740	0.5963782024762231	NO	-
884	ZINC03908064	13425	0.5962944494310588	NO	-
885	ZINC00811122	4252	0.5962677932055029	NO	-
886	ZINC00421950	2431	0.596240954551352	NO	-
887	ZINC03397153	9791	0.5961385577788691	NO	-
888	ZINC02718990	7938	0.5960561319438785	NO	-
889	ZINC02718990	7939	0.5960561319438785	NO	-
890	ZINC00624851	3805	0.5960419750467882	NO	-
891	ZINC00703717	4025	0.5959704545645246	NO	-
892	ZINC04347773	14933	0.5959646528540338	NO	-
893	ZINC03819426	11473	0.5959264442547013	NO	-
894	ZINC00779746	4130	0.5958087064013375	NO	-
895	ZINC03891472	13261	0.5957885047603795	NO	-
896	ZINC04225016	14668	0.5957835751546705	NO	-
897	ZINC00425010	2500	0.5957730663399043	NO	-
898	ZINC03175137	8950	0.5957620607085276	NO	-
899	ZINC02524231	7378	0.5957484173337668	NO	-
900	ZINC03815403	324	0.5956965088719638	YES	26
901	ZINC04032871	14349	0.5956679394608829	NO	-
902	ZINC00015771	54	0.5955737579979264	NO	-
903	ZINC00096192	603	0.5954835794023438	NO	-
904	ZINC00205649	1256	0.5954833427651864	NO	-
905	ZINC04061280	14387	0.5954785231207221	NO	-
906	ZINC03853015	11727	0.5954213509452793	NO	-
907	ZINC03430464	10004	0.5953576278141829	NO	-
908	ZINC01070382	5151	0.5953301233764614	NO	-
909	ZINC04000969	14270	0.5952937610695718	NO	-
910	ZINC04088460	14421	0.5952764146766653	NO	-
911	ZINC00104061	680	0.5951820574058506	NO	-
912	ZINC03815277	210	0.5951807200761396	YES	6
913	ZINC00423527	2444	0.5950744712256221	NO	-
914	ZINC04347774	14934	0.5950661383471281	NO	-
915	ZINC03516282	10761	0.5950521191788347	NO	-
916	ZINC03815244	212	0.595004337071287	YES	6
917	ZINC00215908	1296	0.5949418179212225	NO	-
918	ZINC00190189	1181	0.5949261923823915	NO	-
919	ZINC04054663	14375	0.5948531210240796	NO	-
920	ZINC01919018	6518	0.5947748762589539	NO	-
921	ZINC01943662	6617	0.5947495062810956	NO	-
922	ZINC00630057	3836	0.5947217838187425	NO	-
923	ZINC00945586	4641	0.594700325670026	NO	-
924	ZINC03489828	10443	0.5946647426987979	NO	-
925	ZINC01033105	4921	0.594634883641554	NO	-
926	ZINC00146066	988	0.5946289420765072	NO	-
927	ZINC01155329	5464	0.5946160586434629	NO	-
928	ZINC04622724	15515	0.594572851917798	NO	-
929	ZINC03853082	11747	0.5945322842539493	NO	-
930	ZINC00510481	3082	0.5945136466425781	NO	-
931	ZINC00971101	4698	0.5945108069265226	NO	-
932	ZINC03412266	9900	0.5944099608714035	NO	-
933	ZINC03470778	10305	0.5944013507614185	NO	-
934	ZINC04225001	14664	0.5943872381311759	NO	-
935	ZINC01000878	4811	0.5943854831925663	NO	-
936	ZINC00425527	2513	0.594361125455813	NO	-
937	ZINC00613243	3707	0.5943594599156012	NO	-
938	ZINC03231652	9070	0.5942821648315243	NO	-
939	ZINC01791415	6396	0.5942207175052961	NO	-
940	ZINC00511603	3090	0.5941958196740011	NO	-
941	ZINC00526926	3173	0.5941641452127149	NO	-
942	ZINC00425005	2498	0.5941598416590517	NO	-
943	ZINC03815340	264	0.594119320067138	YES	12
944	ZINC04617811	266	0.594119320067138	YES	12
945	ZINC03853013	11726	0.594064623014892	NO	-
946	ZINC03559075	10990	0.5940539439108246	NO	-
947	ZINC03846919	11492	0.5940463811158248	NO	-
948	ZINC03254008	9156	0.5940256070434163	NO	-
949	ZINC03987711	14097	0.5939877576415871	NO	-
950	ZINC01943018	6608	0.5939294067877928	NO	-
951	ZINC03468727	10290	0.5938970975660168	NO	-
952	ZINC00613097	3702	0.5938770526496756	NO	-
953	ZINC02692831	7730	0.5938751937029365	NO	-
954	ZINC03849458	11525	0.5938186797333845	NO	-
955	ZINC03339574	9429	0.5938003316107228	NO	-
956	ZINC00794831	4176	0.5937994668941684	NO	-
957	ZINC03274969	9216	0.5937124974170926	NO	-
958	ZINC00141530	951	0.5937018312002473	NO	-
959	ZINC03969798	13742	0.5936634103365114	NO	-
960	ZINC04470301	15348	0.5936634103365114	NO	-
961	ZINC03853028	11732	0.5936517844538324	NO	-
962	ZINC03857591	12170	0.5936354572831029	NO	-
963	ZINC03403190	9851	0.5936336763107414	NO	-
964	ZINC03111128	8887	0.5935872443650265	NO	-
965	ZINC00717320	4057	0.5935778541584174	NO	-
966	ZINC04538897	15493	0.5935643611447919	NO	-
967	ZINC02838395	8384	0.5935500785160905	NO	-
968	ZINC02838395	8385	0.5935500785160905	NO	-
969	ZINC01918977	6515	0.5935392483334665	NO	-
970	ZINC03857595	12171	0.5935344649418581	NO	-
971	ZINC03237336	9093	0.5934888151254627	NO	-
972	ZINC00395807	2265	0.5934506194276705	NO	-
973	ZINC00638115	3856	0.5933987226537986	NO	-
974	ZINC00638108	3853	0.5933789823993288	NO	-
975	ZINC02699056	7743	0.5933760851370597	NO	-
976	ZINC03867839	12861	0.5933168876248599	NO	-
977	ZINC00638112	3855	0.5932855469981833	NO	-
978	ZINC00638109	3854	0.5932566729944803	NO	-
979	ZINC03608601	11275	0.593251540587362	NO	-
980	ZINC02762094	8096	0.5932484319546361	NO	-
981	ZINC00903867	4540	0.5932458848581863	NO	-
982	ZINC03619070	11347	0.593245382359915	NO	-
983	ZINC00903868	4541	0.5931772370006868	NO	-
984	ZINC03851340	11601	0.5931626613794635	NO	-
985	ZINC02718815	7878	0.5930535827952597	NO	-
986	ZINC00468524	2823	0.5930328983676735	NO	-
987	ZINC00614136	3719	0.5930207443012645	NO	-
988	ZINC00145826	983	0.5929936106263797	NO	-
989	ZINC01811309	6426	0.5929784484414425	NO	-
990	ZINC00413922	2352	0.5929510155694181	NO	-
991	ZINC02524216	7377	0.592917522093385	NO	-
992	ZINC03994640	14213	0.5929023344402435	NO	-
993	ZINC00235921	1467	0.5928753501823583	NO	-
994	ZINC04078454	14403	0.5928606410323793	NO	-
995	ZINC02627158	7500	0.5928577785442939	NO	-
996	ZINC03815100	59	0.5927843433945355	YES	2
997	ZINC01332561	5805	0.592782882012218	NO	-
998	ZINC01059018	5092	0.5927279360749165	NO	-
999	ZINC03230184	9063	0.5927026642423279	NO	-
1000	ZINC03815265	300	0.5926691956634597	YES	18
1001	ZINC01134580	5408	0.5926365114891452	NO	-
1002	ZINC00027221	109	0.5926318423941632	NO	-
1003	ZINC02718703	7832	0.5926306594160833	NO	-
1004	ZINC00303151	1820	0.5926264437077683	NO	-
1005	ZINC00553561	3359	0.5926125979274143	NO	-
1006	ZINC00112251	738	0.592604179422565	NO	-
1007	ZINC03495479	10467	0.5925920049619099	NO	-
1008	ZINC03858773	12320	0.5925485148571319	NO	-
1009	ZINC04485335	15395	0.5925388660988243	NO	-
1010	ZINC00182179	1137	0.5924915322169505	NO	-
1011	ZINC03397138	9790	0.5924377924191504	NO	-
1012	ZINC01961913	6657	0.59240426646118	NO	-
1013	ZINC00553561	3361	0.592382493414838	NO	-
1014	ZINC03397110	9788	0.592325295707272	NO	-
1015	ZINC03379636	9578	0.5923097256326896	NO	-
1016	ZINC02713264	7798	0.592305465544819	NO	-
1017	ZINC03579878	11175	0.5922942517091105	NO	-
1018	ZINC03425629	9987	0.5922626248802405	NO	-
1019	ZINC03395209	9763	0.5922494423178162	NO	-
1020	ZINC00019916	76	0.5921994336260689	NO	-
1021	ZINC03203371	8982	0.5921948095636709	NO	-
1022	ZINC02692790	7725	0.5921693223253545	NO	-
1023	ZINC00274407	1718	0.5921588055380903	NO	-
1024	ZINC03997200	14229	0.5921461428958793	NO	-
1025	ZINC03974046	13885	0.5921450734889453	NO	-
1026	ZINC03853027	11731	0.5921253770531475	NO	-
1027	ZINC03611606	11311	0.592055880214597	NO	-
1028	ZINC02705770	7757	0.5920152728519069	NO	-
1029	ZINC00807475	4242	0.591948804636105	NO	-
1030	ZINC03815245	259	0.5918933374240888	YES	10
1031	ZINC01397438	5900	0.5918700850023355	NO	-
1032	ZINC03394382	9752	0.5918370915978582	NO	-
1033	ZINC03853040	11735	0.591811838696904	NO	-
1034	ZINC03820249	11476	0.5917873460232917	NO	-
1035	ZINC03867938	12884	0.5917825260671603	NO	-
1036	ZINC00819404	4322	0.5917813610045656	NO	-
1037	ZINC04633279	15538	0.5916421681525322	NO	-
1038	ZINC03899345	13376	0.5916293293941108	NO	-
1039	ZINC03366797	9526	0.5916146542408498	NO	-
1040	ZINC00032011	135	0.591570276428673	NO	-
1041	ZINC00386362	2217	0.5915485085152282	NO	-
1042	ZINC03293010	9288	0.5915376878807513	NO	-
1043	ZINC00021592	299	0.5915346005592321	YES	18
1044	ZINC02664146	7661	0.5914991813283804	NO	-
1045	ZINC03868021	12914	0.5914785366155789	NO	-
1046	ZINC03857322	12123	0.5914413640980356	NO	-
1047	ZINC03389484	9699	0.5914402827855277	NO	-
1048	ZINC02726530	7961	0.5914393044038058	NO	-
1049	ZINC04325793	14888	0.5914326838509049	NO	-
1050	ZINC02873630	8486	0.5914183585335854	NO	-
1051	ZINC01063933	5122	0.5914124219935476	NO	-
1052	ZINC03904484	13401	0.5914071001678165	NO	-
1053	ZINC00183236	1143	0.5913955451228221	NO	-
1054	ZINC04369389	14981	0.5913815704070821	NO	-
1055	ZINC03598761	11208	0.5913559088564532	NO	-
1056	ZINC00223756	1369	0.5913553816090453	NO	-
1057	ZINC00200003	1225	0.5913320771199357	NO	-
1058	ZINC02640327	7569	0.591201146384748	NO	-
1059	ZINC02455972	7268	0.5911898763849569	NO	-
1060	ZINC04225012	14666	0.5911886449358725	NO	-
1061	ZINC04251219	14732	0.5911764231627975	NO	-
1062	ZINC00089322	557	0.5911538449429713	NO	-
1063	ZINC00429118	2560	0.5911367641635293	NO	-
1064	ZINC03528545	10852	0.5911347763038111	NO	-
1065	ZINC00009152	35	0.5911118973445377	NO	-
1066	ZINC00540735	3277	0.5911047752889568	NO	-
1067	ZINC03516074	10755	0.591072451764754	NO	-
1068	ZINC02718984	7925	0.5910233130786445	NO	-
1069	ZINC01938903	6601	0.5909802344961135	NO	-
1070	ZINC04275976	14795	0.5909456251808053	NO	-
1071	ZINC01021293	4872	0.5908899149209071	NO	-
1072	ZINC00447974	2688	0.590876704323555	NO	-
1073	ZINC04057021	14376	0.5908636131768004	NO	-
1074	ZINC03591878	11182	0.5908299023773774	NO	-
1075	ZINC03517104	10768	0.5907982339796828	NO	-
1076	ZINC03992730	14136	0.5907765149047969	NO	-
1077	ZINC03867733	12797	0.5907639977192353	NO	-
1078	ZINC03815101	60	0.5907428264825604	YES	2
1079	ZINC00094387	590	0.590726081518262	NO	-
1080	ZINC03577853	11133	0.5906431282913853	NO	-
1081	ZINC00239076	1488	0.590637478758918	NO	-
1082	ZINC02615831	7446	0.5906103871458664	NO	-
1083	ZINC00223225	1353	0.5905515182481077	NO	-
1084	ZINC02230151	6936	0.5905413660003175	NO	-
1085	ZINC00703494	4021	0.590537650290267	NO	-
1086	ZINC03852955	11714	0.5904780188801222	NO	-
1087	ZINC03559699	11001	0.5904699865788682	NO	-
1088	ZINC00839389	304	0.5904390519624257	YES	18
1089	ZINC02718956	7887	0.590432839605269	NO	-
1090	ZINC02718956	7888	0.590432839605269	NO	-
1091	ZINC03992728	14134	0.5904323655141526	NO	-
1092	ZINC00249536	1539	0.5903984581053375	NO	-
1093	ZINC00559980	3418	0.5903562744326605	NO	-
1094	ZINC00623740	3802	0.5903263434204741	NO	-
1095	ZINC04264843	14754	0.5903189457556579	NO	-
1096	ZINC03992729	14135	0.5903017883009877	NO	-
1097	ZINC00360403	2073	0.5902893150500562	NO	-
1098	ZINC00181604	1125	0.5902457069771572	NO	-
1099	ZINC04623043	15519	0.5902396583829307	NO	-
1100	ZINC03470808	10306	0.5902213190297293	NO	-
1101	ZINC04221280	14650	0.5901923671761129	NO	-
1102	ZINC03866894	12626	0.590171947706379	NO	-
1103	ZINC02616473	7448	0.5901464012976414	NO	-
1104	ZINC02718814	7875	0.5901366298530468	NO	-
1105	ZINC03573489	11106	0.5900850325619224	NO	-
1106	ZINC00148386	1003	0.5900528094891951	NO	-
1107	ZINC00156491	1042	0.5899658259287696	NO	-
1108	ZINC00389252	2242	0.5899624423511362	NO	-
1109	ZINC03538404	10898	0.589925061164801	NO	-
1110	ZINC02232900	6938	0.5898245353380229	NO	-
1111	ZINC03403646	9855	0.5897526785508515	NO	-
1112	ZINC03474052	10331	0.5897427316937021	NO	-
1113	ZINC03496967	10489	0.589686810089302	NO	-
1114	ZINC01943660	6616	0.5896712389909557	NO	-
1115	ZINC03287742	9267	0.5896676923544558	NO	-
1116	ZINC04252381	14742	0.5896465550071117	NO	-
1117	ZINC03591880	11183	0.5896382776568752	NO	-
1118	ZINC03340893	9437	0.5896079146331401	NO	-
1119	ZINC00392151	2262	0.5896069358647982	NO	-
1120	ZINC01116906	5344	0.589553469306157	NO	-
1121	ZINC03436222	10041	0.589539068817852	NO	-
1122	ZINC02937804	8658	0.5895028113106409	NO	-
1123	ZINC00778495	4114	0.5894581909668618	NO	-
1124	ZINC02873816	8488	0.5894270882454975	NO	-
1125	ZINC00794831	4175	0.5894193700547908	NO	-
1126	ZINC04251225	14735	0.5894191757869576	NO	-
1127	ZINC02710092	7772	0.5894142309145308	NO	-
1128	ZINC03394410	9755	0.5894030318517913	NO	-
1129	ZINC02182948	6857	0.5893691017932275	NO	-
1130	ZINC02838651	8386	0.5893029066015719	NO	-
1131	ZINC03359801	9505	0.589290912437453	NO	-
1132	ZINC03357859	9501	0.5892185452437597	NO	-
1133	ZINC03346003	9451	0.5891638929979741	NO	-
1134	ZINC02705773	7758	0.5891604597141941	NO	-
1135	ZINC00444190	2664	0.5891591577087213	NO	-
1136	ZINC02639758	7568	0.5891275509780529	NO	-
1137	ZINC02851878	8416	0.5891223706512062	NO	-
1138	ZINC01304951	5777	0.5891209868515751	NO	-
1139	ZINC00407508	2296	0.5891171162244352	NO	-
1140	ZINC00942876	4625	0.5890910608905567	NO	-
1141	ZINC00507733	3038	0.589052358107694	NO	-
1142	ZINC00389232	2238	0.5890111068804821	NO	-
1143	ZINC02718983	7922	0.5890060613081662	NO	-
1144	ZINC00416079	2365	0.5889675995168812	NO	-
1145	ZINC00053302	258	0.5889424284279314	NO	-
1146	ZINC00819547	4327	0.5889320465398287	NO	-
1147	ZINC00194533	1206	0.5889179944254201	NO	-
1148	ZINC00435948	2612	0.5888983808004774	NO	-
1149	ZINC03867795	12817	0.5888526815706148	NO	-
1150	ZINC04357766	14953	0.588848597544544	NO	-
1151	ZINC03968810	13666	0.5888016507646633	NO	-
1152	ZINC01918976	6514	0.5887183533754919	NO	-
1153	ZINC00096553	607	0.5886883197393866	NO	-
1154	ZINC02876149	8497	0.5886811240087764	NO	-
1155	ZINC02084544	6788	0.5886393013190968	NO	-
1156	ZINC02713287	7802	0.5886353669132012	NO	-
1157	ZINC00846033	4406	0.5885361481413657	NO	-
1158	ZINC03272220	9211	0.5884925984042935	NO	-
1159	ZINC00502831	3012	0.5884728902779477	NO	-
1160	ZINC00202125	1243	0.5884698457638118	NO	-
1161	ZINC03250728	9150	0.5884325660911673	NO	-
1162	ZINC03402595	9849	0.5884164874818116	NO	-
1163	ZINC03378224	9568	0.5884039611874028	NO	-
1164	ZINC00856285	4438	0.5884003175459381	NO	-
1165	ZINC02718988	7934	0.5883728752316633	NO	-
1166	ZINC02718988	7935	0.5883728752316633	NO	-
1167	ZINC00091766	563	0.5883587471737028	NO	-
1168	ZINC00390753	2257	0.5883297650614373	NO	-
1169	ZINC00593251	3622	0.5883061103486448	NO	-
1170	ZINC04317186	14857	0.5882661113644851	NO	-
1171	ZINC02570906	7419	0.5882649914678464	NO	-
1172	ZINC04224025	14656	0.5882533678325299	NO	-
1173	ZINC00321802	1917	0.5882401796713367	NO	-
1174	ZINC03265213	9190	0.588210045027204	NO	-
1175	ZINC03317642	9355	0.5881833923470977	NO	-
1176	ZINC03518843	10780	0.5881647964456687	NO	-
1177	ZINC02455812	7259	0.588159300906001	NO	-
1178	ZINC03425632	9988	0.5881519968331989	NO	-
1179	ZINC01943665	6618	0.588036286677358	NO	-
1180	ZINC00619175	3764	0.5880098331841798	NO	-
1181	ZINC01495583	6166	0.5880055130660435	NO	-
1182	ZINC02956044	8694	0.5880003368791629	NO	-
1183	ZINC04371204	14987	0.5879923817107479	NO	-
1184	ZINC02956042	8693	0.587965610698242	NO	-
1185	ZINC00467868	2817	0.5879534959114915	NO	-
1186	ZINC03356594	9496	0.5879447127436324	NO	-
1187	ZINC00614217	3721	0.5878953727078413	NO	-
1188	ZINC00246127	1528	0.5878886801189098	NO	-
1189	ZINC01018209	4861	0.5878767118405979	NO	-
1190	ZINC02539540	7387	0.5878630473179012	NO	-
1191	ZINC03217304	9018	0.5878560624799556	NO	-
1192	ZINC00386509	2219	0.5877883558686766	NO	-
1193	ZINC04251238	14738	0.5877865107974545	NO	-
1194	ZINC04266502	14760	0.587782376126216	NO	-
1195	ZINC00975418	4718	0.5877735128628248	NO	-
1196	ZINC01030340	4910	0.5877651318123639	NO	-
1197	ZINC02718996	7947	0.5877441143615157	NO	-
1198	ZINC02718996	7948	0.5877441143615157	NO	-
1199	ZINC02635008	7548	0.587742238284646	NO	-
1200	ZINC02718963	7899	0.5877185890791526	NO	-
1201	ZINC02718963	7900	0.5877185890791526	NO	-
1202	ZINC04361564	14972	0.5877179979430249	NO	-
1203	ZINC03439679	10073	0.5877160073454105	NO	-
1204	ZINC00429117	2559	0.5877061869458595	NO	-
1205	ZINC02190547	6863	0.5876952803724875	NO	-
1206	ZINC03235644	9089	0.5876850325513863	NO	-
1207	ZINC00819409	4323	0.587673440721123	NO	-
1208	ZINC03476816	10385	0.5876623729834816	NO	-
1209	ZINC00779483	4128	0.5876599393522552	NO	-
1210	ZINC01444592	6048	0.5876115565684421	NO	-
1211	ZINC00624999	3806	0.5876110486255999	NO	-
1212	ZINC03867796	12819	0.5875937691948463	NO	-
1213	ZINC02718705	7835	0.5875393754644558	NO	-
1214	ZINC00630052	3834	0.5874965328564168	NO	-
1215	ZINC03863731	12572	0.5874926633117372	NO	-
1216	ZINC02628916	7522	0.5874766028237121	NO	-
1217	ZINC02805438	8328	0.5874427670104025	NO	-
1218	ZINC03573504	11107	0.5874390272040968	NO	-
1219	ZINC01043424	4998	0.5874318456354547	NO	-
1220	ZINC02718997	7950	0.5874043420920904	NO	-
1221	ZINC03598760	11207	0.5873785704545272	NO	-
1222	ZINC04136954	14509	0.5873739046797702	NO	-
1223	ZINC03394433	9757	0.5873701527279406	NO	-
1224	ZINC03134752	8905	0.5873680575917343	NO	-
1225	ZINC03517103	10767	0.5873591321185853	NO	-
1226	ZINC03857247	12115	0.5873208976278105	NO	-
1227	ZINC03434284	10015	0.5872627475942227	NO	-
1228	ZINC00104114	683	0.5872480913788983	NO	-
1229	ZINC01736684	6339	0.5872060621539302	NO	-
1230	ZINC02657460	7634	0.5871829625692818	NO	-
1231	ZINC01058550	5082	0.5871672819354609	NO	-
1232	ZINC02654763	7628	0.5871650849037198	NO	-
1233	ZINC00423727	2471	0.5871584926358424	NO	-
1234	ZINC01045791	5008	0.5871444036060177	NO	-
1235	ZINC00149487	1014	0.5871436385821205	NO	-
1236	ZINC04002769	14302	0.5871246665898119	NO	-
1237	ZINC03379650	9579	0.5871203305541424	NO	-
1238	ZINC01918981	6517	0.5870741699906147	NO	-
1239	ZINC00416313	2370	0.5870548135334382	NO	-
1240	ZINC03378152	9566	0.5870322779892174	NO	-
1241	ZINC04082855	14405	0.5870138499177201	NO	-
1242	ZINC00386508	2218	0.587005634146296	NO	-
1243	ZINC03425758	9989	0.5869840598389617	NO	-
1244	ZINC03476075	10374	0.586952059018336	NO	-
1245	ZINC00247003	1535	0.5869294015008533	NO	-
1246	ZINC03896479	13364	0.5868441343570594	NO	-
1247	ZINC03892846	13354	0.5868207199556313	NO	-
1248	ZINC03859085	12368	0.5868168311839473	NO	-
1249	ZINC03477582	10394	0.586815271266307	NO	-
1250	ZINC04419121	15062	0.5868123692436303	NO	-
1251	ZINC00148080	1000	0.5868100052403269	NO	-
1252	ZINC01050461	5027	0.5868003727110924	NO	-
1253	ZINC00434383	2598	0.586786686540331	NO	-
1254	ZINC03245606	9132	0.586747495045076	NO	-
1255	ZINC02764716	8110	0.5867346887880919	NO	-
1256	ZINC01938747	6595	0.5867338361211215	NO	-
1257	ZINC01736417	6338	0.5867319932357077	NO	-
1258	ZINC00558183	3390	0.5867308710702784	NO	-
1259	ZINC02879179	8511	0.5867224688476295	NO	-
1260	ZINC00634482	3846	0.5867198657629176	NO	-
1261	ZINC04292850	14824	0.5867181236577649	NO	-
1262	ZINC02718981	7916	0.5867004431506376	NO	-
1263	ZINC02786784	8205	0.5866990174439619	NO	-
1264	ZINC00429088	2557	0.5866956435112083	NO	-
1265	ZINC03867800	12823	0.5866520355863679	NO	-
1266	ZINC03600083	11231	0.5866410851637216	NO	-
1267	ZINC04239411	14691	0.586639284163596	NO	-
1268	ZINC00571026	3489	0.5866282554877639	NO	-
1269	ZINC00274055	1715	0.5866281030107199	NO	-
1270	ZINC00614706	3727	0.5866094213736387	NO	-
1271	ZINC02664813	7665	0.5865629847236941	NO	-
1272	ZINC02699061	7744	0.5865590499310994	NO	-
1273	ZINC04414385	15058	0.5865344607897759	NO	-
1274	ZINC00586040	3606	0.5865306223308568	NO	-
1275	ZINC03852846	11695	0.5865274730482954	NO	-
1276	ZINC00418310	2396	0.5865201199120328	NO	-
1277	ZINC02550755	7406	0.586515980097876	NO	-
1278	ZINC02718706	7838	0.5865079347276444	NO	-
1279	ZINC03821188	11484	0.5864967959938023	NO	-
1280	ZINC03821188	11485	0.5864967959938023	NO	-
1281	ZINC03371714	9543	0.5864704684779521	NO	-
1282	ZINC00362915	2097	0.5864636915669397	NO	-
1283	ZINC03858776	12322	0.5864100567056425	NO	-
1284	ZINC03858775	12321	0.5864014948169548	NO	-
1285	ZINC03858769	12319	0.5863978616824166	NO	-
1286	ZINC00613093	3701	0.586376978476615	NO	-
1287	ZINC00585085	3602	0.5863759951300627	NO	-
1288	ZINC03767077	11437	0.5863684819680478	NO	-
1289	ZINC03765098	11426	0.5863555929361843	NO	-
1290	ZINC01066695	5136	0.5863244011541736	NO	-
1291	ZINC02846288	8397	0.5863075328118782	NO	-
1292	ZINC01241090	5687	0.5863071625947436	NO	-
1293	ZINC03391946	9723	0.586301942749711	NO	-
1294	ZINC03495557	10473	0.5863005003591238	NO	-
1295	ZINC00879104	4491	0.5862804506441367	NO	-
1296	ZINC00528561	3192	0.586265175345177	NO	-
1297	ZINC01109301	5306	0.5862620277020454	NO	-
1298	ZINC00992641	4771	0.5862529975762321	NO	-
1299	ZINC03379497	9576	0.5862514341703636	NO	-
1300	ZINC00846034	4407	0.5862400914721637	NO	-
1301	ZINC03322928	9368	0.586235309549902	NO	-
1302	ZINC02475032	7304	0.5861968613954693	NO	-
1303	ZINC00703490	4019	0.58619425914274	NO	-
1304	ZINC00153685	1034	0.586171950598174	NO	-
1305	ZINC03484081	10414	0.5861014753068818	NO	-
1306	ZINC03909499	13450	0.586078563693623	NO	-
1307	ZINC02368391	7121	0.5860722084513829	NO	-
1308	ZINC03866827	12614	0.5860286993939277	NO	-
1309	ZINC00123575	812	0.586006899458547	NO	-
1310	ZINC00784479	4157	0.5859987181597247	NO	-
1311	ZINC00413921	2351	0.5859839524430043	NO	-
1312	ZINC03559110	10991	0.585967779217629	NO	-
1313	ZINC02182949	6858	0.5859343276088961	NO	-
1314	ZINC00507568	3034	0.5859132194752421	NO	-
1315	ZINC00507569	3035	0.5859128972347214	NO	-
1316	ZINC01941336	6607	0.5859128382020623	NO	-
1317	ZINC02718813	7873	0.5858892626285606	NO	-
1318	ZINC02718813	7874	0.5858892626285606	NO	-
1319	ZINC03388532	9676	0.585883166576614	NO	-
1320	ZINC03476976	10387	0.5858523424451567	NO	-
1321	ZINC04325855	14890	0.5858304132715288	NO	-
1322	ZINC03379718	9581	0.585824876069953	NO	-
1323	ZINC03397223	9798	0.5858213192016506	NO	-
1324	ZINC02713184	7784	0.5858205088906904	NO	-
1325	ZINC03436216	10040	0.5857718269533135	NO	-
1326	ZINC02466043	7292	0.5857617535346156	NO	-
1327	ZINC03219241	9022	0.5857377074093306	NO	-
1328	ZINC03849999	11545	0.5857340838140026	NO	-
1329	ZINC01292873	5761	0.5857258072807139	NO	-
1330	ZINC03327711	9387	0.5856092067844986	NO	-
1331	ZINC01767955	6371	0.5855980131301137	NO	-
1332	ZINC02453070	7252	0.5854246439070748	NO	-
1333	ZINC00252991	1593	0.5853935344877171	NO	-
1334	ZINC01497482	6175	0.5853529683855249	NO	-
1335	ZINC00986606	4747	0.5853516621702821	NO	-
1336	ZINC03332809	9407	0.5852877302775159	NO	-
1337	ZINC00026537	99	0.5852865816692863	NO	-
1338	ZINC02887701	8542	0.5852817399347464	NO	-
1339	ZINC03885731	13072	0.5852715518829286	NO	-
1340	ZINC02639752	7567	0.5852608807189745	NO	-
1341	ZINC03269289	9203	0.5852311524733509	NO	-
1342	ZINC03513609	10741	0.5852257258964162	NO	-
1343	ZINC02714025	7813	0.5852075945976719	NO	-
1344	ZINC02480291	7316	0.5851714087074081	NO	-
1345	ZINC00416593	2373	0.5851412517457154	NO	-
1346	ZINC00342159	1960	0.585136642353113	NO	-
1347	ZINC03216324	9003	0.5851225111088881	NO	-
1348	ZINC02718730	7848	0.5851188098960236	NO	-
1349	ZINC02718730	7849	0.5851188098960236	NO	-
1350	ZINC01861263	6461	0.585084566656924	NO	-
1351	ZINC03151839	8923	0.5850842366996486	NO	-
1352	ZINC04225012	14665	0.5850472982610838	NO	-
1353	ZINC01110822	5315	0.5850211547154041	NO	-
1354	ZINC01110541	5313	0.584981996811569	NO	-
1355	ZINC03182347	8961	0.5849742809876239	NO	-
1356	ZINC04274805	14787	0.5849623077431348	NO	-
1357	ZINC00376365	2159	0.5849564077243881	NO	-
1358	ZINC01146509	5444	0.5848692494984681	NO	-
1359	ZINC01204016	5566	0.5848619357688414	NO	-
1360	ZINC00515566	3120	0.5848453640318164	NO	-
1361	ZINC01918975	6513	0.5848303707515901	NO	-
1362	ZINC03379494	9575	0.5848285880693481	NO	-
1363	ZINC00051075	235	0.5848165564549327	NO	-
1364	ZINC00482720	2938	0.5847966905370013	NO	-
1365	ZINC02524259	7381	0.5847864061338444	NO	-
1366	ZINC00200581	1227	0.5847821484072168	NO	-
1367	ZINC01938439	6592	0.5847181096971383	NO	-
1368	ZINC03466046	10279	0.5847112110697875	NO	-
1369	ZINC01076485	5190	0.5846805822363657	NO	-
1370	ZINC03519105	10789	0.5846782952064791	NO	-
1371	ZINC02718957	7890	0.5846599148857595	NO	-
1372	ZINC02718957	7891	0.5846599148857595	NO	-
1373	ZINC00959342	4692	0.5846492648917829	NO	-
1374	ZINC00655157	3907	0.5846232356082334	NO	-
1375	ZINC02715821	7820	0.5846049631089747	NO	-
1376	ZINC03236919	9091	0.5845589189918556	NO	-
1377	ZINC01509829	6225	0.5845447509497714	NO	-
1378	ZINC00703507	4022	0.5845362057819539	NO	-
1379	ZINC00939221	4610	0.5845033745009016	NO	-
1380	ZINC03388524	9672	0.5844531174193958	NO	-
1381	ZINC02809078	8345	0.5844056505237684	NO	-
1382	ZINC00655157	3908	0.58433382261249	NO	-
1383	ZINC00581758	3565	0.5843315881218222	NO	-
1384	ZINC00389231	2237	0.58429663101718	NO	-
1385	ZINC03405204	9865	0.5842506097685752	NO	-
1386	ZINC01767947	6370	0.584205492977082	NO	-
1387	ZINC03405241	9867	0.5842051831992512	NO	-
1388	ZINC03598742	11206	0.5841890885495381	NO	-
1389	ZINC00390754	2258	0.584124632335234	NO	-
1390	ZINC01658527	6320	0.5841000864055732	NO	-
1391	ZINC00941370	4620	0.5840815439371457	NO	-
1392	ZINC00031914	134	0.5840459918964441	NO	-
1393	ZINC03606928	11261	0.5840452550509468	NO	-
1394	ZINC00104788	685	0.5840408209099908	NO	-
1395	ZINC00423724	2470	0.5839910900370266	NO	-
1396	ZINC00621150	3789	0.5839737495561891	NO	-
1397	ZINC00621151	3790	0.5839710278721914	NO	-
1398	ZINC03219373	9023	0.5839689249158749	NO	-
1399	ZINC02576376	7423	0.5839674287693155	NO	-
1400	ZINC00381716	2184	0.5839620568578348	NO	-
1401	ZINC00236344	1469	0.5839387988782309	NO	-
1402	ZINC03479352	10403	0.5839290295394892	NO	-
1403	ZINC00236350	1470	0.5839265181510567	NO	-
1404	ZINC03425345	9984	0.5839184712330356	NO	-
1405	ZINC03851987	11654	0.5839124986778325	NO	-
1406	ZINC03815230	313	0.5839099994902315	YES	20
1407	ZINC01063453	5120	0.5839097515523304	NO	-
1408	ZINC00423690	2465	0.5839050043822424	NO	-
1409	ZINC03563350	11023	0.5839014175990161	NO	-
1410	ZINC03524271	10814	0.5838994625767465	NO	-
1411	ZINC00429759	2574	0.5838864383515031	NO	-
1412	ZINC00178931	1112	0.5838075097694654	NO	-
1413	ZINC01972442	6667	0.5838023966068006	NO	-
1414	ZINC02858942	8433	0.5837843125498886	NO	-
1415	ZINC00149210	1007	0.5837743749131401	NO	-
1416	ZINC03366635	9523	0.5837638276056155	NO	-
1417	ZINC01154063	5463	0.5837603621238806	NO	-
1418	ZINC02718992	7941	0.5837434628399827	NO	-
1419	ZINC02718992	7942	0.5837434628399827	NO	-
1420	ZINC03867840	12862	0.5837407195800647	NO	-
1421	ZINC00255344	1608	0.5837193937174245	NO	-
1422	ZINC00863179	4456	0.5836852842703206	NO	-
1423	ZINC00367492	2118	0.5836850311272795	NO	-
1424	ZINC03389430	9697	0.583633270748294	NO	-
1425	ZINC00425667	2516	0.5835974445426845	NO	-
1426	ZINC03408219	9883	0.5835913231245846	NO	-
1427	ZINC01938900	6598	0.5835854279157487	NO	-
1428	ZINC03271467	9210	0.58358362706005	NO	-
1429	ZINC03815370	342	0.5835659963313564	YES	31
1430	ZINC00390752	2256	0.5835610803339774	NO	-
1431	ZINC03598932	11221	0.5835493507596452	NO	-
1432	ZINC02937961	8659	0.5835330015652895	NO	-
1433	ZINC04141749	14512	0.5835200893446	NO	-
1434	ZINC01918980	6516	0.5835081227482948	NO	-
1435	ZINC03392009	9726	0.5835077639619826	NO	-
1436	ZINC00178726	1106	0.5835000143349065	NO	-
1437	ZINC03613042	11323	0.583455989730831	NO	-
1438	ZINC03815151	312	0.5834347893308037	YES	20
1439	ZINC03497925	10525	0.5834231500099851	NO	-
1440	ZINC00423649	2458	0.5834223750774179	NO	-
1441	ZINC02793436	8232	0.5834167357938055	NO	-
1442	ZINC02718976	7910	0.583377420993733	NO	-
1443	ZINC02718976	7911	0.583377420993733	NO	-
1444	ZINC01287581	5749	0.5833715840947917	NO	-
1445	ZINC02715841	7821	0.5833541951584122	NO	-
1446	ZINC01427817	5993	0.583351623471323	NO	-
1447	ZINC03361131	9508	0.5833149014581466	NO	-
1448	ZINC02223888	6927	0.5832994756408818	NO	-
1449	ZINC00993729	4781	0.5832686048971627	NO	-
1450	ZINC03347882	9462	0.5832207124265468	NO	-
1451	ZINC00558278	3395	0.5832128461240161	NO	-
1452	ZINC02761140	8085	0.5832062269419854	NO	-
1453	ZINC02627474	7503	0.5831820444763736	NO	-
1454	ZINC03507297	10624	0.5831737478684815	NO	-
1455	ZINC00131931	872	0.583172583738242	NO	-
1456	ZINC00667541	3939	0.5831579674185681	NO	-
1457	ZINC02466038	7290	0.583157385309994	NO	-
1458	ZINC02718743	7860	0.5831447285281746	NO	-
1459	ZINC02718743	7861	0.5831447285281746	NO	-
1460	ZINC03248306	9145	0.5831363480873936	NO	-
1461	ZINC01071767	5161	0.5831296201014641	NO	-
1462	ZINC01025905	4896	0.58312400190561	NO	-
1463	ZINC00609399	3646	0.5831005479170832	NO	-
1464	ZINC04225109	14676	0.5830951239527711	NO	-
1465	ZINC02699044	7742	0.5830698668162908	NO	-
1466	ZINC00563878	3443	0.5830318103240826	NO	-
1467	ZINC03855135	12024	0.5830234715170736	NO	-
1468	ZINC03434282	10014	0.5829995509253477	NO	-
1469	ZINC02771706	8142	0.582967852971139	NO	-
1470	ZINC00693677	4005	0.5829633781607724	NO	-
1471	ZINC04353808	14948	0.5829630988711164	NO	-
1472	ZINC00638842	3858	0.5829614446792214	NO	-
1473	ZINC03227476	9055	0.5829313829217168	NO	-
1474	ZINC03217346	9019	0.582926218150669	NO	-
1475	ZINC00756528	4088	0.5829094563526224	NO	-
1476	ZINC00806065	4228	0.5828931042566962	NO	-
1477	ZINC00815020	4282	0.5828734458708684	NO	-
1478	ZINC03424390	9981	0.5828601186609722	NO	-
1479	ZINC00562864	3425	0.5828450867850303	NO	-
1480	ZINC00319499	1910	0.5828377479246931	NO	-
1481	ZINC00294163	1782	0.5828007177775115	NO	-
1482	ZINC01961884	6656	0.582799627959719	NO	-
1483	ZINC00285845	1740	0.5827806452208232	NO	-
1484	ZINC03385780	9633	0.5827706707791472	NO	-
1485	ZINC00856283	4437	0.5827537985080073	NO	-
1486	ZINC03493815	10460	0.5827359131698661	NO	-
1487	ZINC02879463	8513	0.5827236842982543	NO	-
1488	ZINC02718742	7857	0.5827167041328264	NO	-
1489	ZINC02718742	7858	0.5827167041328264	NO	-
1490	ZINC04464415	15147	0.5827141721371963	NO	-
1491	ZINC00693677	4007	0.582709707218488	NO	-
1492	ZINC00178752	1109	0.5826865663698039	NO	-
1493	ZINC01497466	6174	0.5826837893798779	NO	-
1494	ZINC03992739	14143	0.5826383929055361	NO	-
1495	ZINC01934415	6579	0.582633246191916	NO	-
1496	ZINC00223763	1371	0.5826198921906257	NO	-
1497	ZINC00032421	137	0.5826184263201999	NO	-
1498	ZINC01943563	6612	0.5826130462315949	NO	-
1499	ZINC02718962	7896	0.5825972901977902	NO	-
1500	ZINC02718962	7897	0.5825972901977902	NO	-
1501	ZINC00611786	3676	0.5825950256004151	NO	-
1502	ZINC02852453	8417	0.5825662915570343	NO	-
1503	ZINC03476097	10376	0.5825541860716222	NO	-
1504	ZINC02544721	7393	0.5824942218369016	NO	-
1505	ZINC04330343	14894	0.5824656822866138	NO	-
1506	ZINC00483881	2940	0.5824620682709511	NO	-
1507	ZINC03619294	11355	0.5824214599400901	NO	-
1508	ZINC02437632	7221	0.5824208198785864	NO	-
1509	ZINC00472972	2880	0.5824018707039008	NO	-
1510	ZINC03899866	13378	0.5823950832436567	NO	-
1511	ZINC04342012	14918	0.5823813037657006	NO	-
1512	ZINC03992736	14141	0.582351973082356	NO	-
1513	ZINC00533917	3229	0.5823478517722699	NO	-
1514	ZINC01128857	5390	0.5823437615425581	NO	-
1515	ZINC03216473	9010	0.5823329187826395	NO	-
1516	ZINC03366850	9527	0.582327834025173	NO	-
1517	ZINC03402438	9847	0.5823260461466758	NO	-
1518	ZINC03445358	10095	0.582304485112129	NO	-
1519	ZINC00667539	3938	0.5822997396218134	NO	-
1520	ZINC03992737	14142	0.5822921700722061	NO	-
1521	ZINC02705752	7755	0.5822906918710883	NO	-
1522	ZINC00641178	3866	0.5822761999272756	NO	-
1523	ZINC03358171	9502	0.5822675778879544	NO	-
1524	ZINC03429494	10001	0.5822565771234692	NO	-
1525	ZINC03366878	9529	0.5822536543046215	NO	-
1526	ZINC03377655	9562	0.5822008857562386	NO	-
1527	ZINC03868445	12991	0.5821988169686401	NO	-
1528	ZINC02718995	7944	0.5821827696820965	NO	-
1529	ZINC02718995	7945	0.5821827696820965	NO	-
1530	ZINC03577848	11131	0.5821787649220865	NO	-
1531	ZINC03868024	12915	0.582176915358993	NO	-
1532	ZINC03392347	9733	0.5821743885227875	NO	-
1533	ZINC02466040	7291	0.5821408418182035	NO	-
1534	ZINC00181659	1132	0.5821396831229794	NO	-
1535	ZINC01109578	5310	0.5821378408547123	NO	-
1536	ZINC00416608	2375	0.5821356779164325	NO	-
1537	ZINC01109577	5309	0.5821311522195167	NO	-
1538	ZINC01545198	6267	0.582099302699077	NO	-
1539	ZINC03435696	10028	0.5820923506806821	NO	-
1540	ZINC03573530	11110	0.5820840427653667	NO	-
1541	ZINC03592191	11184	0.5820440255995475	NO	-
1542	ZINC01933014	6561	0.5820274502941697	NO	-
1543	ZINC00349860	1986	0.5820225024418436	NO	-
1544	ZINC03562757	11020	0.5820197129135058	NO	-
1545	ZINC02713220	7795	0.5820184311521256	NO	-
1546	ZINC00318746	1905	0.5820070477602605	NO	-
1547	ZINC00107107	696	0.5819623860461133	NO	-
1548	ZINC02718810	7869	0.5819586751631212	NO	-
1549	ZINC02718810	7870	0.5819586751631212	NO	-
1550	ZINC02198626	6878	0.5819292181284296	NO	-
1551	ZINC03510803	10688	0.5819234164037199	NO	-
1552	ZINC03766180	11433	0.5819160724007798	NO	-
1553	ZINC02713179	7782	0.58190752609305	NO	-
1554	ZINC03007360	8774	0.5818102514950694	NO	-
1555	ZINC03615660	11337	0.5817996145881104	NO	-
1556	ZINC00632606	3842	0.5817374397277391	NO	-
1557	ZINC01034337	4933	0.5817103276969876	NO	-
1558	ZINC03908592	13444	0.5816699755585372	NO	-
1559	ZINC00659042	3920	0.5816254792297593	NO	-
1560	ZINC00939222	4611	0.5816242737853781	NO	-
1561	ZINC04275982	14796	0.5816196928856276	NO	-
1562	ZINC01934389	6578	0.5815812797209224	NO	-
1563	ZINC04275932	14794	0.5815466588908966	NO	-
1564	ZINC00423646	2457	0.5815380369319022	NO	-
1565	ZINC01074723	5179	0.5815336915146769	NO	-
1566	ZINC02718809	7866	0.5815284167124345	NO	-
1567	ZINC02718809	7867	0.5815284167124345	NO	-
1568	ZINC01948348	6622	0.581510452821727	NO	-
1569	ZINC00051380	239	0.5814917966540681	NO	-
1570	ZINC00773776	4102	0.5814885384075045	NO	-
1571	ZINC00558186	3392	0.5814657053191253	NO	-
1572	ZINC03391939	9722	0.5814443140898317	NO	-
1573	ZINC01428943	6005	0.5814195845415819	NO	-
1574	ZINC03217072	9012	0.5813763432544713	NO	-
1575	ZINC03513724	10742	0.5813761122954845	NO	-
1576	ZINC03598842	11212	0.5813543272454685	NO	-
1577	ZINC03377672	9565	0.5813444682045538	NO	-
1578	ZINC01972538	6672	0.5813367642202597	NO	-
1579	ZINC03219610	9024	0.5813268817955214	NO	-
1580	ZINC04485193	15391	0.5813234078325681	NO	-
1581	ZINC03377602	9559	0.5813159726043248	NO	-
1582	ZINC03620366	11363	0.5813066369790294	NO	-
1583	ZINC03889337	13095	0.5813049452461421	NO	-
1584	ZINC00059029	314	0.5813007875398185	NO	-
1585	ZINC00279959	1726	0.5812631415550085	NO	-
1586	ZINC00849765	4414	0.581258028393467	NO	-
1587	ZINC03889684	13121	0.5812566503750535	NO	-
1588	ZINC01134533	5407	0.5812491865434121	NO	-
1589	ZINC01125582	5375	0.5812102872206809	NO	-
1590	ZINC01455319	6058	0.5811787442269264	NO	-
1591	ZINC03388758	9684	0.5811722479878113	NO	-
1592	ZINC00884716	4510	0.5811422412002263	NO	-
1593	ZINC03479456	10404	0.5811263846625531	NO	-
1594	ZINC02390181	7139	0.5810859075365032	NO	-
1595	ZINC03265050	9188	0.5810693961401308	NO	-
1596	ZINC01943559	6609	0.5810437848254864	NO	-
1597	ZINC03866682	12592	0.5810219372862432	NO	-
1598	ZINC01497101	6172	0.5810121806699168	NO	-
1599	ZINC01047157	5014	0.5810044727368383	NO	-
1600	ZINC00131029	859	0.5810004738278719	NO	-
1601	ZINC00423598	2451	0.5809956810615269	NO	-
1602	ZINC00803263	4221	0.5809916829919067	NO	-
1603	ZINC03619208	11351	0.5809828403628441	NO	-
1604	ZINC03867499	12731	0.5809812481723333	NO	-
1605	ZINC04348455	14938	0.5809809011014779	NO	-
1606	ZINC03459099	10188	0.5809616891697508	NO	-
1607	ZINC00703475	4016	0.5809372188069934	NO	-
1608	ZINC02675493	7679	0.5809365854843179	NO	-
1609	ZINC00416312	2368	0.5809269745867341	NO	-
1610	ZINC03344185	9444	0.5809263045878148	NO	-
1611	ZINC00103509	675	0.5809118198030654	NO	-
1612	ZINC03857076	12076	0.5808595546218618	NO	-
1613	ZINC03859653	12420	0.5808271000799572	NO	-
1614	ZINC03239196	9104	0.5808023117499612	NO	-
1615	ZINC01495495	6160	0.5807459111612551	NO	-
1616	ZINC01468123	6094	0.5807385077043206	NO	-
1617	ZINC00073967	453	0.5807324740858274	NO	-
1618	ZINC01846274	6456	0.5806706977637198	NO	-
1619	ZINC02718816	7880	0.5806650221227927	NO	-
1620	ZINC02718816	7881	0.5806650221227927	NO	-
1621	ZINC02652488	7613	0.5806461563625747	NO	-
1622	ZINC03331236	9404	0.5806451574143636	NO	-
1623	ZINC03449771	10108	0.5806447428977042	NO	-
1624	ZINC00558281	3397	0.580587055115149	NO	-
1625	ZINC01510855	6231	0.5805789279932364	NO	-
1626	ZINC00390704	2255	0.5805778252849317	NO	-
1627	ZINC01128242	5388	0.5805737772593068	NO	-
1628	ZINC03366292	9522	0.5805673840850157	NO	-
1629	ZINC03866926	12634	0.5805639578403821	NO	-
1630	ZINC00705436	4029	0.5805315738294063	NO	-
1631	ZINC03397194	9794	0.5805269039095606	NO	-
1632	ZINC01906234	6504	0.580517928689065	NO	-
1633	ZINC00703476	4017	0.5804484074854687	NO	-
1634	ZINC02718980	7914	0.5804471427985447	NO	-
1635	ZINC02718980	7915	0.5804471427985447	NO	-
1636	ZINC03397205	9795	0.5804396680792415	NO	-
1637	ZINC02955397	8692	0.5804356456233607	NO	-
1638	ZINC00038635	165	0.5804250064223433	NO	-
1639	ZINC01428944	6006	0.5803833873046951	NO	-
1640	ZINC03618860	11346	0.580380548455325	NO	-
1641	ZINC00509896	3072	0.5803625305799819	NO	-
1642	ZINC03388529	9675	0.5803457039476893	NO	-
1643	ZINC00096344	604	0.5803350441022618	NO	-
1644	ZINC03819426	11474	0.5803341966898673	NO	-
1645	ZINC00509896	3074	0.5803013068898853	NO	-
1646	ZINC00423687	2464	0.5802991253603899	NO	-
1647	ZINC02794369	8242	0.5802981452611086	NO	-
1648	ZINC00942874	4624	0.580294231335826	NO	-
1649	ZINC02794368	8241	0.5802856991168768	NO	-
1650	ZINC02719005	7953	0.5802505165528158	NO	-
1651	ZINC02719005	7954	0.5802505165528158	NO	-
1652	ZINC02718741	7854	0.5802404564584165	NO	-
1653	ZINC02718741	7855	0.5802404564584165	NO	-
1654	ZINC02888419	8543	0.5802347918938874	NO	-
1655	ZINC03892718	13335	0.5802315733134298	NO	-
1656	ZINC00094380	589	0.5802170067582343	NO	-
1657	ZINC01960546	6643	0.5802133282194246	NO	-
1658	ZINC04156136	14522	0.580191197145118	NO	-
1659	ZINC02856752	8428	0.5801814062394481	NO	-
1660	ZINC03264638	9186	0.5801738424650567	NO	-
1661	ZINC03073302	8844	0.580173315748515	NO	-
1662	ZINC00789984	4167	0.5801704399961876	NO	-
1663	ZINC03866825	12610	0.5801521511646068	NO	-
1664	ZINC03244641	9126	0.5801491464979357	NO	-
1665	ZINC00096085	601	0.5801389356308263	NO	-
1666	ZINC01868235	6463	0.5801370777045595	NO	-
1667	ZINC00423734	2473	0.5800914307078309	NO	-
1668	ZINC03216479	9011	0.5800904943707982	NO	-
1669	ZINC03857337	12124	0.5800178667402753	NO	-
1670	ZINC03986711	14081	0.5799996455536173	NO	-
1671	ZINC03450050	10110	0.5799901873405574	NO	-
1672	ZINC03435978	10033	0.5799693647821336	NO	-
1673	ZINC03435692	10027	0.5799407873769487	NO	-
1674	ZINC03512281	10730	0.5799272006980182	NO	-
1675	ZINC00181671	1133	0.579923617081498	NO	-
1676	ZINC03580699	11178	0.579922617717421	NO	-
1677	ZINC01432662	6022	0.5799004847737268	NO	-
1678	ZINC03216378	9005	0.5798986490419388	NO	-
1679	ZINC00390250	2250	0.5798851931368698	NO	-
1680	ZINC00051510	241	0.5798799435699682	NO	-
1681	ZINC03266496	9192	0.5798788275974853	NO	-
1682	ZINC03320337	9362	0.5798773057550424	NO	-
1683	ZINC04496780	15448	0.5798753457312797	NO	-
1684	ZINC00294165	1783	0.579863617269815	NO	-
1685	ZINC00703489	4018	0.5798585082449828	NO	-
1686	ZINC00043141	172	0.5798526464572687	NO	-
1687	ZINC00130857	853	0.579843570950369	NO	-
1688	ZINC00314258	1878	0.5798390138774201	NO	-
1689	ZINC03902937	13390	0.579838904982221	NO	-
1690	ZINC03247995	9144	0.5798361042101537	NO	-
1691	ZINC01932698	6560	0.5798313405734953	NO	-
1692	ZINC00285823	1739	0.5798247400005431	NO	-
1693	ZINC02505958	7350	0.579801328158416	NO	-
1694	ZINC03436013	10036	0.5797857194821068	NO	-
1695	ZINC01972419	6664	0.5797741087526944	NO	-
1696	ZINC00564557	3448	0.5797425453265957	NO	-
1697	ZINC04633453	15539	0.5796782805282551	NO	-
1698	ZINC03507292	10622	0.5796734031432205	NO	-
1699	ZINC03456005	10172	0.5796664132240179	NO	-
1700	ZINC03392321	9730	0.5796616007788096	NO	-
1701	ZINC02408657	7165	0.5796462048570211	NO	-
1702	ZINC00519933	3124	0.5796435296042001	NO	-
1703	ZINC03234957	9088	0.5796193540571559	NO	-
1704	ZINC02817527	8358	0.5795938250038969	NO	-
1705	ZINC02783649	8186	0.5795884654951006	NO	-
1706	ZINC01472833	6105	0.579583788751539	NO	-
1707	ZINC01040341	4979	0.57957746837239	NO	-
1708	ZINC00489565	2970	0.5795579551307743	NO	-
1709	ZINC00859660	4450	0.5795174845142884	NO	-
1710	ZINC03513607	10740	0.5795062152542315	NO	-
1711	ZINC02304716	7012	0.5794943441673758	NO	-
1712	ZINC00868438	4477	0.5794888460299611	NO	-
1713	ZINC01163459	5488	0.5794876693837832	NO	-
1714	ZINC03509098	10672	0.579458043717597	NO	-
1715	ZINC03867868	12872	0.5794249875673284	NO	-
1716	ZINC01105526	5284	0.5794166929984946	NO	-
1717	ZINC03569822	11073	0.5793799548040989	NO	-
1718	ZINC03495507	10468	0.5793574281200979	NO	-
1719	ZINC02713273	7800	0.5793234807167252	NO	-
1720	ZINC01126982	5385	0.5793184893010521	NO	-
1721	ZINC03282392	9249	0.5792655121514556	NO	-
1722	ZINC02798385	8292	0.5792465891731751	NO	-
1723	ZINC03279949	9235	0.5792464093606956	NO	-
1724	ZINC00149224	1009	0.5792309880623869	NO	-
1725	ZINC04248699	14722	0.5791970689692766	NO	-
1726	ZINC02718712	7842	0.579180199014827	NO	-
1727	ZINC02718712	7843	0.579180199014827	NO	-
1728	ZINC00146381	989	0.579176175677117	NO	-
1729	ZINC00375376	2154	0.5791624826060732	NO	-
1730	ZINC00215456	1295	0.579155223987181	NO	-
1731	ZINC00119460	772	0.5790750428953136	NO	-
1732	ZINC04169833	14571	0.5790701152074922	NO	-
1733	ZINC03388731	9681	0.5790700133771702	NO	-
1734	ZINC03340322	9434	0.5790601556657629	NO	-
1735	ZINC03216392	9007	0.5790578476863106	NO	-
1736	ZINC00278891	1723	0.5790353477693504	NO	-
1737	ZINC03349666	9471	0.5790313789602092	NO	-
1738	ZINC03892833	13353	0.5790068304643207	NO	-
1739	ZINC00534921	3234	0.5789884713092283	NO	-
1740	ZINC02290384	7004	0.5789639302002844	NO	-
1741	ZINC02290383	7003	0.5789296420548626	NO	-
1742	ZINC02629062	7523	0.5788949081751756	NO	-
1743	ZINC01932685	6559	0.5788787762976292	NO	-
1744	ZINC02794507	8248	0.5788643510420877	NO	-
1745	ZINC00510834	3086	0.5788538730720018	NO	-
1746	ZINC02794506	8247	0.5788483010047866	NO	-
1747	ZINC02236441	6944	0.5788267106038416	NO	-
1748	ZINC02236441	6945	0.5788267106038416	NO	-
1749	ZINC03216048	9002	0.578807629255424	NO	-
1750	ZINC00304184	1824	0.5787912661397546	NO	-
1751	ZINC00088074	545	0.5787876161440141	NO	-
1752	ZINC00261391	1660	0.5787764777372217	NO	-
1753	ZINC04399301	15019	0.5787279557776859	NO	-
1754	ZINC04169831	14564	0.5786944530841857	NO	-
1755	ZINC03488047	10424	0.5786632897160404	NO	-
1756	ZINC00151211	1023	0.5786624186843852	NO	-
1757	ZINC00994087	4790	0.5786301634482521	NO	-
1758	ZINC02718975	7907	0.5786011920797139	NO	-
1759	ZINC02718975	7908	0.5786011920797139	NO	-
1760	ZINC00423700	2468	0.5785753364893549	NO	-
1761	ZINC03392332	9731	0.5785721508437732	NO	-
1762	ZINC00252974	1591	0.5785624807743209	NO	-
1763	ZINC00121938	801	0.5785011988674393	NO	-
1764	ZINC02628315	7519	0.5785001503942566	NO	-
1765	ZINC00188344	1176	0.5784989012362856	NO	-
1766	ZINC03867798	12821	0.5784917255785976	NO	-
1767	ZINC00465875	2805	0.5784854958236121	NO	-
1768	ZINC00815160	4287	0.5784564126697338	NO	-
1769	ZINC00558260	3394	0.5784499110452641	NO	-
1770	ZINC00131830	869	0.5784283565864333	NO	-
1771	ZINC00470221	2844	0.5784274645781403	NO	-
1772	ZINC00942873	4623	0.5784266828103226	NO	-
1773	ZINC00612835	3697	0.5784230027112148	NO	-
1774	ZINC00098005	650	0.5784109736979245	NO	-
1775	ZINC00326167	1925	0.5783975304784154	NO	-
1776	ZINC03479263	10402	0.5783849014027143	NO	-
1777	ZINC00819403	4321	0.5783835699066392	NO	-
1778	ZINC01011289	4836	0.578380981178394	NO	-
1779	ZINC02713231	7797	0.5783760007863652	NO	-
1780	ZINC01331282	5799	0.5783385431719313	NO	-
1781	ZINC03912290	13462	0.578337763857521	NO	-
1782	ZINC00416594	2374	0.5783223768300855	NO	-
1783	ZINC00818976	4308	0.5783130257966513	NO	-
1784	ZINC03817216	11461	0.5783112473949671	NO	-
1785	ZINC03280167	9236	0.5783023726721923	NO	-
1786	ZINC00551772	3348	0.5783005632315874	NO	-
1787	ZINC03479462	10405	0.5782800129368553	NO	-
1788	ZINC03866726	12599	0.5782519415361347	NO	-
1789	ZINC03509097	10671	0.5782159019520573	NO	-
1790	ZINC00261389	1659	0.5782155216268887	NO	-
1791	ZINC04162555	14544	0.5782051848427905	NO	-
1792	ZINC00062561	359	0.5782013883311432	NO	-
1793	ZINC01961883	6655	0.5781886118134073	NO	-
1794	ZINC01208895	5581	0.578182805142867	NO	-
1795	ZINC03855101	12014	0.57817892720149	NO	-
1796	ZINC00317178	1896	0.5781710991234825	NO	-
1797	ZINC03392273	9727	0.5781680294973985	NO	-
1798	ZINC03508729	10665	0.5781484790176113	NO	-
1799	ZINC03392276	9728	0.5781477352412355	NO	-
1800	ZINC03422217	9959	0.5781449605287275	NO	-
1801	ZINC03598843	11213	0.578141805715263	NO	-
1802	ZINC02918137	8618	0.5781364819289256	NO	-
1803	ZINC02918135	8617	0.578134666913171	NO	-
1804	ZINC02715814	7818	0.5781282401095885	NO	-
1805	ZINC00148375	1002	0.5781262035820327	NO	-
1806	ZINC02466061	7294	0.5781081785136185	NO	-
1807	ZINC01972443	6668	0.5780589797255187	NO	-
1808	ZINC00947353	4656	0.578018113690652	NO	-
1809	ZINC00386106	2216	0.5779905378273529	NO	-
1810	ZINC03422389	9961	0.5779890865341271	NO	-
1811	ZINC03506943	10598	0.5779840417675903	NO	-
1812	ZINC00503069	3014	0.5779636938291143	NO	-
1813	ZINC03867538	12756	0.5779556380466607	NO	-
1814	ZINC03578592	11139	0.5779421531063216	NO	-
1815	ZINC00142342	962	0.5779371791498877	NO	-
1816	ZINC03511707	10712	0.5779145110239721	NO	-
1817	ZINC03511709	10713	0.5779055724144073	NO	-
1818	ZINC03388816	9686	0.577874726101934	NO	-
1819	ZINC03912292	13463	0.5778708151619953	NO	-
1820	ZINC01031154	4914	0.577870712509187	NO	-
1821	ZINC01518627	6246	0.5778673788472788	NO	-
1822	ZINC02740288	7999	0.577856526526914	NO	-
1823	ZINC03766179	11432	0.5778321755678323	NO	-
1824	ZINC03313322	9340	0.5778277015124575	NO	-
1825	ZINC03574537	11120	0.5778144456205393	NO	-
1826	ZINC03216393	9008	0.5778116858147773	NO	-
1827	ZINC01392678	5887	0.5778037961632695	NO	-
1828	ZINC00679906	3988	0.5777794251947715	NO	-
1829	ZINC00423612	2453	0.5777456198823626	NO	-
1830	ZINC03505756	10586	0.5777206083043959	NO	-
1831	ZINC01943561	6610	0.5777020804439299	NO	-
1832	ZINC03555881	10978	0.5776342206395125	NO	-
1833	ZINC00792528	4172	0.5776200541477124	NO	-
1834	ZINC00521353	3137	0.5776112047089428	NO	-
1835	ZINC00580784	3544	0.5776013881410335	NO	-
1836	ZINC00068697	401	0.5775911607986262	NO	-
1837	ZINC00456588	2749	0.5775778411238426	NO	-
1838	ZINC02718739	7851	0.5775489485932629	NO	-
1839	ZINC02718739	7852	0.5775489485932629	NO	-
1840	ZINC00134339	887	0.5775485624880404	NO	-
1841	ZINC00072499	433	0.5775465477590813	NO	-
1842	ZINC03458965	10184	0.577544481978602	NO	-
1843	ZINC03476925	10386	0.5775439512252668	NO	-
1844	ZINC01972469	6669	0.5775364966410543	NO	-
1845	ZINC01181311	5519	0.5775091284603717	NO	-
1846	ZINC03458969	10185	0.5774999042363379	NO	-
1847	ZINC02805423	8327	0.5774927159748889	NO	-
1848	ZINC03388521	9671	0.5774444801567854	NO	-
1849	ZINC03598847	11214	0.5774319025033976	NO	-
1850	ZINC03411955	9896	0.57741879839518	NO	-
1851	ZINC03436572	10046	0.5774022678088142	NO	-
1852	ZINC02713272	7799	0.5773955884331076	NO	-
1853	ZINC00418139	2394	0.5773781730212951	NO	-
1854	ZINC03598740	11205	0.5773438101937797	NO	-
1855	ZINC01408147	5932	0.5773317849925974	NO	-
1856	ZINC00269301	1697	0.5773005008840415	NO	-
1857	ZINC00520262	3127	0.5772908622057447	NO	-
1858	ZINC03619299	11356	0.577290135727348	NO	-
1859	ZINC02800078	8303	0.5772675038704557	NO	-
1860	ZINC01943562	6611	0.5772435984432847	NO	-
1861	ZINC03388822	9687	0.5772287351849287	NO	-
1862	ZINC01495504	6162	0.5772024494407867	NO	-
1863	ZINC00208703	1265	0.5771927124063542	NO	-
1864	ZINC03867962	12895	0.5771869857092473	NO	-
1865	ZINC03476133	10379	0.5771723669151926	NO	-
1866	ZINC01426726	5989	0.5771696594237338	NO	-
1867	ZINC03876632	13063	0.5771666916434086	NO	-
1868	ZINC00609573	3648	0.577149075119175	NO	-
1869	ZINC03377660	9564	0.5771449410188614	NO	-
1870	ZINC03858448	12275	0.5771087857026238	NO	-
1871	ZINC00111121	724	0.5771078748149198	NO	-
1872	ZINC01097663	5256	0.5770497681339642	NO	-
1873	ZINC01428896	6004	0.5770286356467124	NO	-
1874	ZINC04059324	14383	0.5770270907625619	NO	-
1875	ZINC03478911	10396	0.5770164422563503	NO	-
1876	ZINC03405416	9868	0.5770154432990502	NO	-
1877	ZINC01433040	6026	0.5770092891349289	NO	-
1878	ZINC00888818	4519	0.5770024995786321	NO	-
1879	ZINC00888821	4521	0.576992063830662	NO	-
1880	ZINC01265041	5722	0.5769640655593449	NO	-
1881	ZINC03240279	9111	0.5769412273297754	NO	-
1882	ZINC02466046	7293	0.5769328957137599	NO	-
1883	ZINC02646013	7587	0.5768973317624577	NO	-
1884	ZINC03619248	11354	0.576867354640478	NO	-
1885	ZINC01062195	5107	0.5768584471626333	NO	-
1886	ZINC00429150	2561	0.5768583850619855	NO	-
1887	ZINC03387199	9642	0.5768551223840304	NO	-
1888	ZINC00350556	1996	0.5768421797045941	NO	-
1889	ZINC03391086	9700	0.576811693037702	NO	-
1890	ZINC03908001	13423	0.5768014296427176	NO	-
1891	ZINC04169831	14565	0.576782856264947	NO	-
1892	ZINC00469061	2831	0.5767719163564154	NO	-
1893	ZINC02713215	7793	0.5767541791745212	NO	-
1894	ZINC03933760	13492	0.5767184783693327	NO	-
1895	ZINC01748010	6358	0.5767025312019498	NO	-
1896	ZINC01062726	5116	0.5766999442204966	NO	-
1897	ZINC01125342	5373	0.5766820710048322	NO	-
1898	ZINC02713212	7792	0.57666040581504	NO	-
1899	ZINC00531685	3216	0.5766523287422914	NO	-
1900	ZINC03324413	9372	0.5766454556553465	NO	-
1901	ZINC01214858	5606	0.5766453770682783	NO	-
1902	ZINC00425654	2515	0.5766312285557313	NO	-
1903	ZINC03391458	9711	0.5766267799460525	NO	-
1904	ZINC00139409	935	0.5766019184216707	NO	-
1905	ZINC00308565	1846	0.5765947392781586	NO	-
1906	ZINC03388719	9680	0.5765910244048327	NO	-
1907	ZINC00558184	3391	0.5765905585395472	NO	-
1908	ZINC00614194	3720	0.5765858712492739	NO	-
1909	ZINC03377657	9563	0.5765754518591594	NO	-
1910	ZINC04348690	14941	0.5765674626299498	NO	-
1911	ZINC03815150	305	0.5765604004632084	YES	18
1912	ZINC01692884	6332	0.5765557099008833	NO	-
1913	ZINC03466048	10280	0.5765517666888711	NO	-
1914	ZINC01918916	6512	0.576544586299545	NO	-
1915	ZINC00470716	2852	0.5764669819505779	NO	-
1916	ZINC02713282	7801	0.576403116028511	NO	-
1917	ZINC00726946	4067	0.5764024179766618	NO	-
1918	ZINC00591295	3615	0.5764007999783862	NO	-
1919	ZINC00304479	1829	0.5763905003729511	NO	-
1920	ZINC01960646	6650	0.5763835701424999	NO	-
1921	ZINC02842843	8391	0.5763784783263697	NO	-
1922	ZINC00178731	1107	0.5763694434313784	NO	-
1923	ZINC00144536	973	0.5763569913060239	NO	-
1924	ZINC03436476	10043	0.5763223025405874	NO	-
1925	ZINC00179459	1114	0.576322264396062	NO	-
1926	ZINC03392005	9725	0.5763095434888136	NO	-
1927	ZINC00806256	4229	0.5763029840106587	NO	-
1928	ZINC01366262	5834	0.5763008176973267	NO	-
1929	ZINC00423697	2467	0.5762883173507141	NO	-
1930	ZINC03815376	274	0.5762837189337223	YES	14
1931	ZINC00521772	3139	0.5762449174895208	NO	-
1932	ZINC00688093	4002	0.5762347331132024	NO	-
1933	ZINC03466024	10277	0.5761890053769911	NO	-
1934	ZINC03466028	10278	0.5761887451442214	NO	-
1935	ZINC00053372	259	0.5761829764063362	NO	-
1936	ZINC01423786	5968	0.5761740218345092	NO	-
1937	ZINC04033166	14354	0.5761342995335439	NO	-
1938	ZINC03555790	10977	0.5760942319043703	NO	-
1939	ZINC03528546	10853	0.5760847315351528	NO	-
1940	ZINC00952699	4664	0.5760606048565459	NO	-
1941	ZINC03379629	9577	0.5760517354504675	NO	-
1942	ZINC03560593	11006	0.5760342137292809	NO	-
1943	ZINC01943566	6613	0.5760314661615809	NO	-
1944	ZINC02801279	8313	0.5760296948449155	NO	-
1945	ZINC03240252	9110	0.5760293820915643	NO	-
1946	ZINC00550260	3342	0.5760263082626651	NO	-
1947	ZINC00679741	3983	0.5760221250757893	NO	-
1948	ZINC03863734	12573	0.5760139849480556	NO	-
1949	ZINC03866828	12616	0.5759888683822516	NO	-
1950	ZINC01943567	6614	0.5759534686534917	NO	-
1951	ZINC01927575	6553	0.5759080129241925	NO	-
1952	ZINC00571824	3492	0.5759066151166115	NO	-
1953	ZINC03497794	10516	0.5759025863633234	NO	-
1954	ZINC03497792	10515	0.5758972179996559	NO	-
1955	ZINC03474023	10327	0.5758803313080744	NO	-
1956	ZINC00778492	4113	0.5758738991258482	NO	-
1957	ZINC00131027	858	0.5758715295753295	NO	-
1958	ZINC03394587	9760	0.5758515484113976	NO	-
1959	ZINC03868083	12932	0.5758476385841258	NO	-
1960	ZINC00559878	3417	0.5758276260556997	NO	-
1961	ZINC01658551	6321	0.575825810575488	NO	-
1962	ZINC03896502	13367	0.5758246875119715	NO	-
1963	ZINC00429108	2558	0.5758219782150984	NO	-
1964	ZINC04274709	14780	0.5758099097664732	NO	-
1965	ZINC03560589	11005	0.5758083966242042	NO	-
1966	ZINC02757253	8073	0.5757945132047884	NO	-
1967	ZINC03555893	10979	0.5757883529256262	NO	-
1968	ZINC04087768	14415	0.5757853655652503	NO	-
1969	ZINC03458918	10183	0.5757839896499068	NO	-
1970	ZINC03571200	11087	0.575778186988507	NO	-
1971	ZINC03366856	9528	0.5757163592965371	NO	-
1972	ZINC03411938	9894	0.5757163358978651	NO	-
1973	ZINC02442974	7228	0.5756884585241524	NO	-
1974	ZINC01424561	5975	0.5756813854149921	NO	-
1975	ZINC02799296	8299	0.5756785438415454	NO	-
1976	ZINC00536908	3261	0.5756621491231624	NO	-
1977	ZINC02713315	7805	0.5756600976592878	NO	-
1978	ZINC00847302	4409	0.5756160084945521	NO	-
1979	ZINC03619334	11358	0.5756155679765835	NO	-
1980	ZINC03969245	13695	0.5756079026105053	NO	-
1981	ZINC00469745	2842	0.5755910431411733	NO	-
1982	ZINC03484086	10415	0.5755879071429009	NO	-
1983	ZINC03476094	10375	0.5755701065281156	NO	-
1984	ZINC00423667	2462	0.5755674163246861	NO	-
1985	ZINC03850621	11562	0.57555197764598	NO	-
1986	ZINC03388755	9683	0.5755389880965162	NO	-
1987	ZINC02402320	7153	0.5755296219814495	NO	-
1988	ZINC02718986	7927	0.5755179062239646	NO	-
1989	ZINC02718986	7928	0.5755179062239646	NO	-
1990	ZINC00122323	804	0.5754819879366585	NO	-
1991	ZINC03579072	11142	0.5754750601758468	NO	-
1992	ZINC03971988	13840	0.5754739208429935	NO	-
1993	ZINC01993503	6743	0.5754596280541993	NO	-
1994	ZINC00033344	144	0.5754505420202772	NO	-
1995	ZINC03890369	13192	0.5754335399883023	NO	-
1996	ZINC03766181	11434	0.575419680674599	NO	-
1997	ZINC00558282	3398	0.5754050676325385	NO	-
1998	ZINC00342163	1961	0.575325832219311	NO	-
1999	ZINC02798875	8297	0.575296843896113	NO	-
2000	ZINC00131352	864	0.5752909625609444	NO	-
2001	ZINC00149223	1008	0.5752887934255685	NO	-
2002	ZINC03605882	11258	0.5752728456659582	NO	-
2003	ZINC00118169	765	0.5752679343728528	NO	-
2004	ZINC03466107	10281	0.5752134127946837	NO	-
2005	ZINC03619243	11353	0.5752080889811632	NO	-
2006	ZINC01421218	5955	0.5751904844446423	NO	-
2007	ZINC01435039	6032	0.5751448518988802	NO	-
2008	ZINC03244631	9125	0.575126311166117	NO	-
2009	ZINC04420644	15066	0.5750903672920764	NO	-
2010	ZINC00423656	2460	0.5750793995509443	NO	-
2011	ZINC00107815	703	0.5750608058416043	NO	-
2012	ZINC02714030	7814	0.5750549624401368	NO	-
2013	ZINC00791103	4171	0.5750343512382355	NO	-
2014	ZINC03257007	9165	0.574982073004493	NO	-
2015	ZINC03493807	10459	0.5749742500093268	NO	-
2016	ZINC03620262	11360	0.5749704160292046	NO	-
2017	ZINC04162974	14546	0.5749527482821685	NO	-
2018	ZINC01932676	6558	0.5749323265094693	NO	-
2019	ZINC02199937	6882	0.5749102264945458	NO	-
2020	ZINC00260350	1646	0.5748965319427011	NO	-
2021	ZINC02199938	6883	0.5748865102143228	NO	-
2022	ZINC04267278	14763	0.5748698820921152	NO	-
2023	ZINC03387225	9647	0.5748514262155169	NO	-
2024	ZINC03456057	10173	0.5748387900373408	NO	-
2025	ZINC04227428	14680	0.5748386935093499	NO	-
2026	ZINC00578713	3535	0.5748261677821993	NO	-
2027	ZINC00371624	2135	0.5748238976789516	NO	-
2028	ZINC03411999	9897	0.5748007841023521	NO	-
2029	ZINC01934076	6567	0.5747852454046177	NO	-
2030	ZINC03231154	9068	0.5747698876635641	NO	-
2031	ZINC00546800	3312	0.5747507174051103	NO	-
2032	ZINC01306910	5781	0.5747479978107786	NO	-
2033	ZINC03849835	11541	0.574744526351901	NO	-
2034	ZINC00572869	3498	0.5746893069213023	NO	-
2035	ZINC01943594	6615	0.5746863202411941	NO	-
2036	ZINC03389381	9696	0.5746584789240987	NO	-
2037	ZINC02718719	7845	0.5746453164007425	NO	-
2038	ZINC02718719	7846	0.5746453164007425	NO	-
2039	ZINC00304196	1825	0.574634163561028	NO	-
2040	ZINC00593640	3623	0.5746235251002936	NO	-
2041	ZINC00612826	3696	0.5746174494451856	NO	-
2042	ZINC03867151	12667	0.5746097772019199	NO	-
2043	ZINC03216333	9004	0.5746081996012802	NO	-
2044	ZINC00458752	2762	0.5745887521016997	NO	-
2045	ZINC02209564	6901	0.5745204467318193	NO	-
2046	ZINC00375370	2152	0.574517572510105	NO	-
2047	ZINC03411327	9889	0.5745142009900299	NO	-
2048	ZINC03815366	272	0.5745128467628706	YES	14
2049	ZINC00318520	1904	0.5745096447069515	NO	-
2050	ZINC02799126	8298	0.5744932561941534	NO	-
2051	ZINC01009467	4833	0.5744783133898951	NO	-
2052	ZINC00375381	2156	0.5744767320333234	NO	-
2053	ZINC03859389	12388	0.5744749569292577	NO	-
2054	ZINC00281128	1729	0.5744478939343803	NO	-
2055	ZINC00908104	4564	0.5744445095558355	NO	-
2056	ZINC00223753	1368	0.5744387630407457	NO	-
2057	ZINC03493775	10457	0.5744298152956435	NO	-
2058	ZINC00607276	3632	0.5744280653091641	NO	-
2059	ZINC00316198	1892	0.5744043256134348	NO	-
2060	ZINC03389377	9695	0.5743969533643466	NO	-
2061	ZINC01430578	6016	0.5743830881928537	NO	-
2062	ZINC03559674	10999	0.574339738961761	NO	-
2063	ZINC03393735	9746	0.5743251005560196	NO	-
2064	ZINC00423731	2472	0.5742816178217764	NO	-
2065	ZINC03636997	11388	0.5742677776166112	NO	-
2066	ZINC03867150	12665	0.5742620126586742	NO	-
2067	ZINC02436504	7218	0.5742601442805073	NO	-
2068	ZINC01415030	5941	0.5742480950074601	NO	-
2069	ZINC00049673	222	0.5742282667830673	NO	-
2070	ZINC02274146	6973	0.5741956580836609	NO	-
2071	ZINC01141840	5427	0.5741921050739751	NO	-
2072	ZINC03511196	10704	0.5741732393738165	NO	-
2073	ZINC03855084	12003	0.5741547310490221	NO	-
2074	ZINC03511195	10703	0.5741532230318392	NO	-
2075	ZINC01960547	6644	0.5741315408118701	NO	-
2076	ZINC00097841	638	0.5741289638389186	NO	-
2077	ZINC01087877	5221	0.5741279026664139	NO	-
2078	ZINC00423580	2446	0.5741217982966987	NO	-
2079	ZINC00246136	1530	0.5741174975313409	NO	-
2080	ZINC00558279	3396	0.574087678281444	NO	-
2081	ZINC04273696	14773	0.5740626864207143	NO	-
2082	ZINC00632031	3841	0.5740472203250199	NO	-
2083	ZINC02851837	8415	0.5740245795199592	NO	-
2084	ZINC00130826	851	0.574018838997171	NO	-
2085	ZINC03815336	215	0.5739817210469571	YES	6
2086	ZINC04252398	14743	0.5739542388464514	NO	-
2087	ZINC04316312	14853	0.5739473080909475	NO	-
2088	ZINC02918927	8622	0.5739374938558552	NO	-
2089	ZINC04276025	14798	0.5739352837447792	NO	-
2090	ZINC04196815	14633	0.5739240471343799	NO	-
2091	ZINC02918926	8621	0.573921620980091	NO	-
2092	ZINC00098013	652	0.5739084825024151	NO	-
2093	ZINC03435317	10024	0.5739012576368002	NO	-
2094	ZINC03850714	11563	0.5738712300798938	NO	-
2095	ZINC03450140	10112	0.5738653436725448	NO	-
2096	ZINC01514385	6240	0.5738343770000602	NO	-
2097	ZINC00058808	301	0.5738262461455603	NO	-
2098	ZINC00294195	1785	0.5738098615276218	NO	-
2099	ZINC02659027	7640	0.5738064537978844	NO	-
2100	ZINC00417591	2388	0.5738052633565448	NO	-
2101	ZINC01993767	6747	0.5737957503919949	NO	-
2102	ZINC03493840	10461	0.5737700036427448	NO	-
2103	ZINC03889325	13093	0.5737657512182237	NO	-
2104	ZINC03550397	10950	0.5737529818010237	NO	-
2105	ZINC03858819	12323	0.5737471596157686	NO	-
2106	ZINC00593249	3620	0.5737265082836924	NO	-
2107	ZINC02522187	7373	0.5737240257862084	NO	-
2108	ZINC04171320	14596	0.5737183050913773	NO	-
2109	ZINC01932675	6557	0.5736930604121482	NO	-
2110	ZINC02549934	7402	0.5736789840663907	NO	-
2111	ZINC03619307	11357	0.5736756222671722	NO	-
2112	ZINC03388872	9688	0.5736742306548221	NO	-
2113	ZINC00184240	1150	0.5736677427504352	NO	-
2114	ZINC00471119	2860	0.5736482092861312	NO	-
2115	ZINC03478909	10395	0.5736298376395995	NO	-
2116	ZINC01972519	6671	0.573627118156624	NO	-
2117	ZINC01032660	4918	0.5736151516176393	NO	-
2118	ZINC03893717	13360	0.573602049746915	NO	-
2119	ZINC04435417	15084	0.5736012781806982	NO	-
2120	ZINC03867941	12888	0.5735938875463723	NO	-
2121	ZINC01847626	6457	0.5735838149736124	NO	-
2122	ZINC03314062	9345	0.5735497954518214	NO	-
2123	ZINC01938748	6596	0.573537869250294	NO	-
2124	ZINC01938749	6597	0.5735103518788196	NO	-
2125	ZINC03310011	9325	0.5734892087620586	NO	-
2126	ZINC03906271	13403	0.573481608843231	NO	-
2127	ZINC02627932	7514	0.5734556551712081	NO	-
2128	ZINC02627931	7513	0.5734441792747063	NO	-
2129	ZINC00183220	1140	0.5734121904382082	NO	-
2130	ZINC00183217	1139	0.5734101149848462	NO	-
2131	ZINC01941331	6606	0.5734016895531586	NO	-
2132	ZINC01499278	6184	0.5733898985583361	NO	-
2133	ZINC03715965	11424	0.5733662052134954	NO	-
2134	ZINC01500264	6188	0.5733487405156357	NO	-
2135	ZINC00501896	3007	0.573323324036986	NO	-
2136	ZINC00136349	910	0.5732657098783431	NO	-
2137	ZINC03267172	9196	0.573239582915848	NO	-
2138	ZINC00470972	2856	0.5732337044655236	NO	-
2139	ZINC03397075	9785	0.5732291751413058	NO	-
2140	ZINC03555031	10971	0.5732236207559267	NO	-
2141	ZINC02917999	8616	0.5732108386280101	NO	-
2142	ZINC04475649	15366	0.573194588648201	NO	-
2143	ZINC02917998	8615	0.573190813645025	NO	-
2144	ZINC01502700	6208	0.5731893775589599	NO	-
2145	ZINC00616701	3743	0.5731780802356962	NO	-
2146	ZINC03866826	12612	0.5731640533799065	NO	-
2147	ZINC00908103	4563	0.5731325612753975	NO	-
2148	ZINC00265166	1689	0.5731268000279506	NO	-
2149	ZINC01386212	5857	0.5731183654669455	NO	-
2150	ZINC00703491	4020	0.5731085756504527	NO	-
2151	ZINC00608717	3638	0.5730775668328733	NO	-
2152	ZINC00505393	3024	0.57307025797829	NO	-
2153	ZINC02795367	8257	0.573064090746032	NO	-
2154	ZINC00032594	140	0.5730447793378486	NO	-
2155	ZINC03613833	11331	0.5730345569877068	NO	-
2156	ZINC03598889	11217	0.5730177243189535	NO	-
2157	ZINC01332678	5806	0.5730140297298985	NO	-
2158	ZINC00251156	1549	0.5730049713996648	NO	-
2159	ZINC03598827	11210	0.5729640252737596	NO	-
2160	ZINC03974953	13905	0.5729452895794107	NO	-
2161	ZINC01934050	6566	0.572915727037455	NO	-
2162	ZINC03229696	9060	0.5728962396261466	NO	-
2163	ZINC01415152	5945	0.5728961428946585	NO	-
2164	ZINC03909475	13449	0.5728866509986935	NO	-
2165	ZINC00025735	92	0.5728773348170971	NO	-
2166	ZINC00728428	4073	0.5728717068764939	NO	-
2167	ZINC03817701	11464	0.5728629633673523	NO	-
2168	ZINC02623197	7480	0.5728489996480375	NO	-
2169	ZINC03867974	12909	0.572835907026523	NO	-
2170	ZINC00545711	3305	0.5728296709971915	NO	-
2171	ZINC01079690	5202	0.5727703094632495	NO	-
2172	ZINC03598737	11204	0.5727677260225292	NO	-
2173	ZINC01962486	6659	0.5727618184234072	NO	-
2174	ZINC01510658	6228	0.5727614738530046	NO	-
2175	ZINC02182887	6856	0.5727509578757847	NO	-
2176	ZINC02069835	6781	0.5727306550791774	NO	-
2177	ZINC03517182	10769	0.5727267414965701	NO	-
2178	ZINC00585238	3603	0.5727242386064769	NO	-
2179	ZINC03513121	10737	0.572709923673006	NO	-
2180	ZINC03868848	13038	0.5727090348018817	NO	-
2181	ZINC00202125	1244	0.5727089641979405	NO	-
2182	ZINC04406380	15029	0.5727072721139024	NO	-
2183	ZINC03513119	10736	0.572694847900399	NO	-
2184	ZINC00969270	4696	0.5726941562286931	NO	-
2185	ZINC03505644	10581	0.5726909856657997	NO	-
2186	ZINC02446797	7237	0.572687811373848	NO	-
2187	ZINC02800308	8307	0.5726776602736807	NO	-
2188	ZINC03816835	11458	0.5726632580602948	NO	-
2189	ZINC02927601	8645	0.5726549179393668	NO	-
2190	ZINC02205740	6892	0.5726547756112804	NO	-
2191	ZINC02205742	6893	0.5726484106740157	NO	-
2192	ZINC02712167	7779	0.5726284656063653	NO	-
2193	ZINC00264089	1673	0.5725885848365998	NO	-
2194	ZINC00363799	2100	0.5725829709046675	NO	-
2195	ZINC00044261	180	0.5725742934512544	NO	-
2196	ZINC03848081	11494	0.5725355077759142	NO	-
2197	ZINC00955272	4683	0.5725259885094512	NO	-
2198	ZINC01108643	5303	0.5724925747790895	NO	-
2199	ZINC03578413	11137	0.5724702688216189	NO	-
2200	ZINC00423659	2461	0.5724637525278211	NO	-
2201	ZINC03559235	10995	0.5724612308307967	NO	-
2202	ZINC03559237	10996	0.5724560659568984	NO	-
2203	ZINC04088250	14417	0.5724236035654879	NO	-
2204	ZINC02884184	8534	0.5724232919905573	NO	-
2205	ZINC00928621	4582	0.5723932871517196	NO	-
2206	ZINC00456892	2752	0.572372872236755	NO	-
2207	ZINC00807865	4245	0.5723563209238515	NO	-
2208	ZINC01429064	6007	0.5723532166227263	NO	-
2209	ZINC02706575	7760	0.5723451699031445	NO	-
2210	ZINC01079988	5204	0.5723318701262365	NO	-
2211	ZINC04176505	14602	0.5723238063302489	NO	-
2212	ZINC03971767	13830	0.5723028918523816	NO	-
2213	ZINC00007452	25	0.5722768655138251	NO	-
2214	ZINC01495583	6167	0.5722722862849261	NO	-
2215	ZINC03849557	11532	0.5722712506920633	NO	-
2216	ZINC02918145	8619	0.5722595396293699	NO	-
2217	ZINC01153137	5459	0.5722026970411391	NO	-
2218	ZINC01153138	5460	0.5721952196139928	NO	-
2219	ZINC03866870	12624	0.5721816811750164	NO	-
2220	ZINC02236516	6946	0.5721598665034499	NO	-
2221	ZINC03391909	9720	0.5721516036995251	NO	-
2222	ZINC01102894	5276	0.5721480700642892	NO	-
2223	ZINC01024007	4884	0.5721458983287987	NO	-
2224	ZINC00479865	2924	0.5721450269421322	NO	-
2225	ZINC00419636	2404	0.5721389117919965	NO	-
2226	ZINC03391911	9721	0.5721387175650072	NO	-
2227	ZINC02442974	7229	0.5721344143258187	NO	-
2228	ZINC00179051	1113	0.5721332471260979	NO	-
2229	ZINC03392341	9732	0.5721274249236187	NO	-
2230	ZINC00812730	4266	0.5721230300320799	NO	-
2231	ZINC03857084	12078	0.5721180204645018	NO	-
2232	ZINC03851345	11602	0.5720134847110283	NO	-
2233	ZINC03479558	10408	0.5719774424084226	NO	-
2234	ZINC01491049	6142	0.5719550382531845	NO	-
2235	ZINC03977416	13960	0.5719489419694371	NO	-
2236	ZINC04452464	15116	0.5719480046851676	NO	-
2237	ZINC04151140	14518	0.5719431773908168	NO	-
2238	ZINC02069756	6780	0.5719304655950926	NO	-
2239	ZINC03519531	10804	0.5719273690271559	NO	-
2240	ZINC00976788	4721	0.5719242211091282	NO	-
2241	ZINC03435644	10026	0.5719191756444881	NO	-
2242	ZINC03945095	13502	0.5719185487366006	NO	-
2243	ZINC03476121	10378	0.5718895631421292	NO	-
2244	ZINC03598811	11209	0.5718890281066618	NO	-
2245	ZINC00130841	852	0.5718771185266921	NO	-
2246	ZINC03371580	9542	0.5718532432969599	NO	-
2247	ZINC03517012	10765	0.5718446949969026	NO	-
2248	ZINC00188392	1177	0.5718415424296813	NO	-
2249	ZINC00954545	4672	0.5718237165354831	NO	-
2250	ZINC02990141	8743	0.5718187080570741	NO	-
2251	ZINC00954544	4671	0.5718087253236971	NO	-
2252	ZINC03908021	13424	0.5718010435118177	NO	-
2253	ZINC00868082	4475	0.5717687547628711	NO	-
2254	ZINC03859078	12367	0.5717562467426356	NO	-
2255	ZINC04466004	15252	0.5717429004690188	NO	-
2256	ZINC03493762	10456	0.5717097303305942	NO	-
2257	ZINC03816836	11459	0.5716813871921177	NO	-
2258	ZINC00537011	3263	0.5716811729991969	NO	-
2259	ZINC03239023	9101	0.5716639763925112	NO	-
2260	ZINC03392292	9729	0.5716382667463328	NO	-
2261	ZINC00496984	2991	0.5716320917056886	NO	-
2262	ZINC03505514	10571	0.5716116676132884	NO	-
2263	ZINC03393732	9745	0.5715905436839517	NO	-
2264	ZINC04466284	15262	0.5715869254125396	NO	-
2265	ZINC00470609	2849	0.5715863278096021	NO	-
2266	ZINC03505517	10572	0.5715826984772224	NO	-
2267	ZINC03231741	9071	0.5715787647709948	NO	-
2268	ZINC03244837	9129	0.5715457978460856	NO	-
2269	ZINC00440673	2642	0.5715378019771232	NO	-
2270	ZINC02123438	6813	0.5715266115313765	NO	-
2271	ZINC01406024	5927	0.5715244323763246	NO	-
2272	ZINC01398220	5903	0.5715230996757829	NO	-
2273	ZINC01981192	6693	0.5715191538233233	NO	-
2274	ZINC00816710	4297	0.5715180298479822	NO	-
2275	ZINC01981191	6692	0.5715042334413519	NO	-
2276	ZINC03391541	9717	0.571497117503163	NO	-
2277	ZINC03867239	12684	0.5714956259137276	NO	-
2278	ZINC00449593	2698	0.5714933697726672	NO	-
2279	ZINC01938440	6593	0.5714904976361149	NO	-
2280	ZINC00130662	850	0.5714876399280643	NO	-
2281	ZINC03329276	9395	0.5714773186939658	NO	-
2282	ZINC01938441	6594	0.5714617502437154	NO	-
2283	ZINC03517021	10766	0.5714494604694775	NO	-
2284	ZINC00026532	98	0.5714442758527728	NO	-
2285	ZINC03189765	8967	0.5714405079244765	NO	-
2286	ZINC02868569	8460	0.5714395808666658	NO	-
2287	ZINC03867605	12765	0.5714115657859187	NO	-
2288	ZINC00528795	3195	0.5714003550312311	NO	-
2289	ZINC01429231	6011	0.5713861964309047	NO	-
2290	ZINC03388526	9673	0.5713697861786287	NO	-
2291	ZINC00621148	3788	0.5713576193590392	NO	-
2292	ZINC00621147	3787	0.5713543332659801	NO	-
2293	ZINC00819141	4314	0.5713458104070211	NO	-
2294	ZINC00710826	4041	0.5713402068711573	NO	-
2295	ZINC04225086	14673	0.5713171330688467	NO	-
2296	ZINC03907387	13412	0.571305633239861	NO	-
2297	ZINC02192284	6864	0.5713054353669843	NO	-
2298	ZINC00559982	3419	0.5713015642708434	NO	-
2299	ZINC02783579	8183	0.571284725780733	NO	-
2300	ZINC00055165	281	0.5712632476372762	NO	-
2301	ZINC00321790	1915	0.5712604904104066	NO	-
2302	ZINC00649450	3889	0.5712524533420252	NO	-
2303	ZINC00256314	1615	0.5712500056666178	NO	-
2304	ZINC00614659	3726	0.5712179438684553	NO	-
2305	ZINC00420319	2408	0.5711978737700592	NO	-
2306	ZINC00096347	605	0.5711847924067062	NO	-
2307	ZINC00252959	1588	0.5711579522599537	NO	-
2308	ZINC00667543	3940	0.5711463074750054	NO	-
2309	ZINC00371275	2133	0.5711120530373635	NO	-
2310	ZINC03604380	11248	0.5711022442080599	NO	-
2311	ZINC02927614	8646	0.5710907735858651	NO	-
2312	ZINC02919190	8626	0.5710880741095045	NO	-
2313	ZINC02919188	8625	0.5710847432678107	NO	-
2314	ZINC00027286	110	0.571071640982254	NO	-
2315	ZINC02387512	7137	0.5710672023714903	NO	-
2316	ZINC01498409	6182	0.5710599674535787	NO	-
2317	ZINC00567093	3463	0.5710560586026306	NO	-
2318	ZINC02025670	6754	0.5710444740919202	NO	-
2319	ZINC01981188	6689	0.5710350272862439	NO	-
2320	ZINC03766177	11430	0.5710282637237091	NO	-
2321	ZINC00696038	4014	0.5710148683725205	NO	-
2322	ZINC00013752	50	0.5710103260858792	NO	-
2323	ZINC00539056	3272	0.5710067309009523	NO	-
2324	ZINC00090766	562	0.5710063244997137	NO	-
2325	ZINC03971256	13801	0.5710048108818793	NO	-
2326	ZINC01130251	5395	0.5709976545856351	NO	-
2327	ZINC01394938	5896	0.5709788160278063	NO	-
2328	ZINC01981187	6688	0.5709770275147097	NO	-
2329	ZINC03519052	10782	0.5709730594706063	NO	-
2330	ZINC02427065	7198	0.5709678993074807	NO	-
2331	ZINC02860814	8445	0.570956327581889	NO	-
2332	ZINC00558625	3406	0.5709283806255977	NO	-
2333	ZINC01922306	6531	0.5708993367370825	NO	-
2334	ZINC01922308	6532	0.5708880579830904	NO	-
2335	ZINC04169837	14574	0.5708826193936652	NO	-
2336	ZINC04330413	14896	0.570870547240702	NO	-
2337	ZINC03450074	10111	0.5708521390206809	NO	-
2338	ZINC00353037	2010	0.5708495106190731	NO	-
2339	ZINC00489083	2968	0.5708134636807525	NO	-
2340	ZINC03862056	12482	0.5708070141775339	NO	-
2341	ZINC00622374	3796	0.5708063800872478	NO	-
2342	ZINC03403316	9854	0.5707990898701637	NO	-
2343	ZINC00549739	3329	0.570782660429487	NO	-
2344	ZINC03558521	10989	0.570772255950296	NO	-
2345	ZINC03866824	12608	0.5707673995119489	NO	-
2346	ZINC02857582	8431	0.5707533046614585	NO	-
2347	ZINC03388798	9685	0.5707257594681759	NO	-
2348	ZINC03403315	9853	0.5707128017235583	NO	-
2349	ZINC03850764	11565	0.5707107044429337	NO	-
2350	ZINC01960624	6649	0.570700987259742	NO	-
2351	ZINC03598891	11218	0.5706985001315379	NO	-
2352	ZINC00710827	4042	0.5706951522793464	NO	-
2353	ZINC03222900	9035	0.5706374114536114	NO	-
2354	ZINC00529804	3211	0.570622762810576	NO	-
2355	ZINC03239064	9102	0.5706109604625391	NO	-
2356	ZINC03598840	11211	0.5706044915486034	NO	-
2357	ZINC00423675	2463	0.5706031824267463	NO	-
2358	ZINC00259492	1636	0.570592210856127	NO	-
2359	ZINC02800575	8310	0.5705825071188176	NO	-
2360	ZINC02970817	8726	0.5705772860506243	NO	-
2361	ZINC03234659	9086	0.5705581723279122	NO	-
2362	ZINC02783804	8187	0.5705337612126122	NO	-
2363	ZINC03391949	9724	0.5705124915847792	NO	-
2364	ZINC03392389	9736	0.5704952585736196	NO	-
2365	ZINC02875878	8496	0.5704920557665687	NO	-
2366	ZINC03968185	13616	0.5704640893963635	NO	-
2367	ZINC04464965	15172	0.5704640893963635	NO	-
2368	ZINC02649056	7596	0.5704461216103786	NO	-
2369	ZINC00602841	3629	0.5704375761706375	NO	-
2370	ZINC03433426	10010	0.5704373485804715	NO	-
2371	ZINC02522144	7372	0.5704106714180608	NO	-
2372	ZINC01087932	5222	0.5704039654430884	NO	-
2373	ZINC02649057	7597	0.5703909732447239	NO	-
2374	ZINC02798630	8295	0.5703565827389385	NO	-
2375	ZINC00084723	523	0.5703468054648454	NO	-
2376	ZINC01938902	6600	0.5703360225469063	NO	-
2377	ZINC00868082	4476	0.5703359647986022	NO	-
2378	ZINC01938901	6599	0.5703269684872238	NO	-
2379	ZINC04622920	15516	0.5702777260807855	NO	-
2380	ZINC03479533	10407	0.5702732974070133	NO	-
2381	ZINC00504519	3023	0.570268807111243	NO	-
2382	ZINC04088503	14422	0.5702392658804316	NO	-
2383	ZINC00190915	1184	0.5702247124757853	NO	-
2384	ZINC00545992	3307	0.5702046529713856	NO	-
2385	ZINC03392516	9737	0.5701937931397671	NO	-
2386	ZINC04464594	15161	0.5701863157853841	NO	-
2387	ZINC01491049	6140	0.570157229045328	NO	-
2388	ZINC00423629	2455	0.5701416252604513	NO	-
2389	ZINC02922850	8631	0.5701319180036072	NO	-
2390	ZINC01163956	5490	0.5701077444892311	NO	-
2391	ZINC03511237	10706	0.5700739463931431	NO	-
2392	ZINC00176126	1097	0.5700733392865008	NO	-
2393	ZINC03553284	10962	0.570064230456972	NO	-
2394	ZINC03511235	10705	0.5700631978574863	NO	-
2395	ZINC03322474	9367	0.570062756423552	NO	-
2396	ZINC03859209	12375	0.5700344222766686	NO	-
2397	ZINC02453070	7253	0.5700235124019319	NO	-
2398	ZINC00037093	157	0.5700050145854106	NO	-
2399	ZINC02784006	8190	0.5700021666512259	NO	-
2400	ZINC03528548	10854	0.5700001886111843	NO	-
2401	ZINC00104897	687	0.5699933142154008	NO	-
2402	ZINC03417910	9924	0.569990241818455	NO	-
2403	ZINC00549737	3328	0.5699844789608733	NO	-
2404	ZINC03859210	12376	0.5699743601461841	NO	-
2405	ZINC03856230	12060	0.5699533314551714	NO	-
2406	ZINC02970296	8722	0.5699457282869554	NO	-
2407	ZINC04169830	14562	0.5699307350383817	NO	-
2408	ZINC00097679	630	0.5698699431232813	NO	-
2409	ZINC02781715	8174	0.5698532848163922	NO	-
2410	ZINC01494070	6148	0.5698370635561014	NO	-
2411	ZINC01020561	4865	0.5698242295128266	NO	-
2412	ZINC00423602	2452	0.5697642109163712	NO	-
2413	ZINC02712161	7775	0.5697225687374006	NO	-
2414	ZINC04628220	15534	0.5697108541514354	NO	-
2415	ZINC00905525	4555	0.5696785559446749	NO	-
2416	ZINC00026078	97	0.5696762059001307	NO	-
2417	ZINC02859713	8438	0.5696497648338098	NO	-
2418	ZINC00572670	3497	0.5696474779240426	NO	-
2419	ZINC00026881	102	0.5696319732450618	NO	-
2420	ZINC02706577	7761	0.5696213549461077	NO	-
2421	ZINC02806828	8329	0.5695891511434285	NO	-
2422	ZINC00869316	4481	0.5695878145540012	NO	-
2423	ZINC00035356	150	0.5695848227877165	NO	-
2424	ZINC00475150	2895	0.5695792234880992	NO	-
2425	ZINC00707394	4033	0.5695725899280468	NO	-
2426	ZINC02795309	8256	0.5695723810624835	NO	-
2427	ZINC01067033	5138	0.5695683731818133	NO	-
2428	ZINC02845175	8394	0.5695673137010661	NO	-
2429	ZINC00060138	334	0.5695440361940762	NO	-
2430	ZINC00475151	2896	0.5695355674266886	NO	-
2431	ZINC03366714	9524	0.5695234528948154	NO	-
2432	ZINC03366717	9525	0.5695214703125506	NO	-
2433	ZINC02193462	6865	0.5694852995811829	NO	-
2434	ZINC01478990	6117	0.5694795459509563	NO	-
2435	ZINC03030094	8793	0.5694788646500082	NO	-
2436	ZINC02691562	7712	0.5694751021130758	NO	-
2437	ZINC02231847	6937	0.5694684445497162	NO	-
2438	ZINC03514288	10744	0.5694663005583991	NO	-
2439	ZINC03385008	9618	0.5694522659793528	NO	-
2440	ZINC03314740	9346	0.5694286561524357	NO	-
2441	ZINC04387635	15007	0.56941753285263	NO	-
2442	ZINC00313008	1871	0.5694058202225496	NO	-
2443	ZINC03866928	12636	0.5694033960499837	NO	-
2444	ZINC03598906	11220	0.5693894015566302	NO	-
2445	ZINC00855479	4434	0.5693826031883523	NO	-
2446	ZINC02718982	7920	0.5693572557803801	NO	-
2447	ZINC02718982	7921	0.5693572557803801	NO	-
2448	ZINC04433361	15080	0.5693048049868137	NO	-
2449	ZINC03458848	10181	0.5692986548716801	NO	-
2450	ZINC03815257	220	0.5692787329910962	YES	7
2451	ZINC00202629	1247	0.5692746973046743	NO	-
2452	ZINC01822385	6443	0.5692669473522489	NO	-
2453	ZINC00016410	59	0.5692573823969352	NO	-
2454	ZINC00608525	3633	0.5692531912721144	NO	-
2455	ZINC00608526	3635	0.5692504758229887	NO	-
2456	ZINC00535919	3238	0.5692490224684278	NO	-
2457	ZINC03429053	10000	0.5692464403334281	NO	-
2458	ZINC00064374	378	0.569240423209692	NO	-
2459	ZINC04126188	14494	0.5691929452014663	NO	-
2460	ZINC02800714	8311	0.5691508916752723	NO	-
2461	ZINC00428169	2546	0.569148487400773	NO	-
2462	ZINC03422365	9960	0.5691286838029477	NO	-
2463	ZINC04317228	14863	0.5691114931020651	NO	-
2464	ZINC03519077	10786	0.5691097402337768	NO	-
2465	ZINC04136719	14508	0.5690855379870547	NO	-
2466	ZINC01230199	5662	0.569050309939731	NO	-
2467	ZINC01406020	5926	0.5690458084339723	NO	-
2468	ZINC04317860	14877	0.5690259631005511	NO	-
2469	ZINC03519065	10783	0.5689798848526755	NO	-
2470	ZINC04032872	14350	0.5689780997436774	NO	-
2471	ZINC00249681	1541	0.5689659501137928	NO	-
2472	ZINC00138081	925	0.5689564103886163	NO	-
2473	ZINC02756514	8069	0.5689475175651834	NO	-
2474	ZINC00251212	1554	0.5689381743294576	NO	-
2475	ZINC02624451	7488	0.568917731545162	NO	-
2476	ZINC03395318	9764	0.5689127078359761	NO	-
2477	ZINC00298406	1790	0.5688595426472921	NO	-
2478	ZINC00455219	2729	0.568834329324149	NO	-
2479	ZINC00679737	3982	0.5687975655216411	NO	-
2480	ZINC03859640	12417	0.5687788478379849	NO	-
2481	ZINC03851541	11613	0.5687743124653346	NO	-
2482	ZINC00429761	2575	0.5687735138339489	NO	-
2483	ZINC03859271	12379	0.5687380229587108	NO	-
2484	ZINC03412004	9898	0.5687274682949047	NO	-
2485	ZINC00469713	2841	0.5687012404114207	NO	-
2486	ZINC03607056	11265	0.5686973464212676	NO	-
2487	ZINC00485160	2943	0.5686969591700622	NO	-
2488	ZINC00811122	4253	0.5686585700817295	NO	-
2489	ZINC04320292	14880	0.5686292230470329	NO	-
2490	ZINC00595551	3626	0.5686209135980105	NO	-
2491	ZINC03382865	9612	0.5686176492017381	NO	-
2492	ZINC03328733	9394	0.5686169027946755	NO	-
2493	ZINC03145170	8909	0.5685567931135169	NO	-
2494	ZINC02642780	7578	0.5685549195310989	NO	-
2495	ZINC02642779	7577	0.5685524697706659	NO	-
2496	ZINC00546026	3308	0.5685338246916148	NO	-
2497	ZINC01070630	5153	0.5685336578017495	NO	-
2498	ZINC00891435	4524	0.5685328005992727	NO	-
2499	ZINC03385687	9630	0.5685318901444012	NO	-
2500	ZINC03147658	8910	0.5685290920288621	NO	-
2501	ZINC01406018	5925	0.5685257509647693	NO	-
2502	ZINC01514774	6243	0.5685170919969176	NO	-
2503	ZINC00554901	3376	0.568516432060623	NO	-
2504	ZINC00139412	936	0.56851068284603	NO	-
2505	ZINC03859641	12418	0.5684616589082218	NO	-
2506	ZINC01981112	6687	0.5684444654449997	NO	-
2507	ZINC01981111	6686	0.5684318926375936	NO	-
2508	ZINC03256946	9164	0.5684234752684623	NO	-
2509	ZINC02873849	8490	0.5683946912116907	NO	-
2510	ZINC03849610	11533	0.5683872320397936	NO	-
2511	ZINC03490750	10451	0.568378292874363	NO	-
2512	ZINC03490751	10452	0.568371877819133	NO	-
2513	ZINC02784982	8201	0.5683393671044511	NO	-
2514	ZINC03397044	9781	0.568316464376151	NO	-
2515	ZINC00489353	2969	0.5683037635432365	NO	-
2516	ZINC00082516	499	0.5682852796384428	NO	-
2517	ZINC01163420	5487	0.568276527548781	NO	-
2518	ZINC02712165	7778	0.5682675898226434	NO	-
2519	ZINC04108465	14452	0.568258872848638	NO	-
2520	ZINC00616538	3740	0.5682558360146261	NO	-
2521	ZINC03859272	12380	0.5682395294823984	NO	-
2522	ZINC00471327	2862	0.5682231650638457	NO	-
2523	ZINC03968619	13645	0.5681961114628108	NO	-
2524	ZINC02639718	7565	0.5681885270795674	NO	-
2525	ZINC03381440	9587	0.5681790496346724	NO	-
2526	ZINC04412092	15049	0.568173391491713	NO	-
2527	ZINC03856271	12065	0.5681592604314005	NO	-
2528	ZINC01588733	6292	0.5681583936597372	NO	-
2529	ZINC04274733	14784	0.5681571412800178	NO	-
2530	ZINC01356277	5827	0.5681499770368004	NO	-
2531	ZINC04015738	14331	0.5681454583800264	NO	-
2532	ZINC00485132	2942	0.56813496718001	NO	-
2533	ZINC01768738	6372	0.5681319386878041	NO	-
2534	ZINC00476637	2901	0.568103629826907	NO	-
2535	ZINC00138683	930	0.5681019995761638	NO	-
2536	ZINC00138684	931	0.5681009553924922	NO	-
2537	ZINC03857084	12081	0.5680669567176322	NO	-
2538	ZINC03623119	11370	0.5680474225995762	NO	-
2539	ZINC02639719	7566	0.5680472699934701	NO	-
2540	ZINC00451278	2709	0.5680402256511854	NO	-
2541	ZINC00722763	4064	0.5680392164535667	NO	-
2542	ZINC03329894	9397	0.5680353628331603	NO	-
2543	ZINC02195621	6873	0.5680338967567368	NO	-
2544	ZINC03560617	11009	0.5680334193349426	NO	-
2545	ZINC03644692	11393	0.5680216846754702	NO	-
2546	ZINC02795705	8269	0.568009299780336	NO	-
2547	ZINC00613914	3715	0.5680016372677456	NO	-
2548	ZINC04348451	14937	0.5680014792190783	NO	-
2549	ZINC03513761	10743	0.5679757909472969	NO	-
2550	ZINC03388509	9670	0.5679679044262482	NO	-
2551	ZINC03388506	9669	0.5679559080763777	NO	-
2552	ZINC03851779	11639	0.5679513785612541	NO	-
2553	ZINC03856272	12066	0.5679301303080561	NO	-
2554	ZINC00361186	2087	0.5678946362199432	NO	-
2555	ZINC04075768	14397	0.5678919119089793	NO	-
2556	ZINC01102776	5275	0.5678833849362063	NO	-
2557	ZINC03619130	11349	0.5678752704931253	NO	-
2558	ZINC03867966	12901	0.5678698442855754	NO	-
2559	ZINC00616540	3741	0.5678655288751402	NO	-
2560	ZINC03867967	12903	0.5678620458970557	NO	-
2561	ZINC00784465	4156	0.5678607772991017	NO	-
2562	ZINC04493282	15437	0.5678425500203425	NO	-
2563	ZINC03852895	11704	0.5678387677562314	NO	-
2564	ZINC00189442	1178	0.5678018151151002	NO	-
2565	ZINC02921300	8629	0.5677794106932443	NO	-
2566	ZINC00643453	3875	0.5677739148628888	NO	-
2567	ZINC00032123	136	0.5677108952332638	NO	-
2568	ZINC00552025	3349	0.5677062287010952	NO	-
2569	ZINC02338420	7071	0.5676477390395523	NO	-
2570	ZINC03445113	10092	0.567646918307744	NO	-
2571	ZINC02994148	8750	0.5676330067557784	NO	-
2572	ZINC02994148	8751	0.5676330067557784	NO	-
2573	ZINC03445110	10091	0.5676206674291514	NO	-
2574	ZINC03523160	10808	0.5676001392689636	NO	-
2575	ZINC03517922	10776	0.5675914581646493	NO	-
2576	ZINC03523161	10809	0.5675899996913213	NO	-
2577	ZINC01981794	6717	0.5675841857132646	NO	-
2578	ZINC03572251	11089	0.567553628026467	NO	-
2579	ZINC03906274	13406	0.5675275285605472	NO	-
2580	ZINC00976988	4723	0.5675235865948183	NO	-
2581	ZINC00952471	4663	0.5675216818033071	NO	-
2582	ZINC00505635	3025	0.567517015055571	NO	-
2583	ZINC00976987	4722	0.5675144610634711	NO	-
2584	ZINC00211117	1277	0.567468696984083	NO	-
2585	ZINC02795296	8255	0.5674640382055421	NO	-
2586	ZINC02201468	6885	0.5674400726341342	NO	-
2587	ZINC03604441	11255	0.5674312042435493	NO	-
2588	ZINC00554651	3371	0.5674081284385493	NO	-
2589	ZINC04434777	15082	0.5674066871333405	NO	-
2590	ZINC01182734	5521	0.5673927311843258	NO	-
2591	ZINC00522585	3145	0.5673846822284672	NO	-
2592	ZINC03575002	11122	0.5673788978051025	NO	-
2593	ZINC02238483	6951	0.5673700913502391	NO	-
2594	ZINC02238483	6952	0.5673700913502391	NO	-
2595	ZINC03388736	9682	0.5673604475024494	NO	-
2596	ZINC00522586	3146	0.567359880717876	NO	-
2597	ZINC02568516	7415	0.5673527891049849	NO	-
2598	ZINC00554253	3366	0.5673490512490781	NO	-
2599	ZINC02427028	7195	0.5673276922346849	NO	-
2600	ZINC00404982	2287	0.5672874724147512	NO	-
2601	ZINC03377644	9560	0.5672656313794093	NO	-
2602	ZINC00536006	3244	0.5672647802263634	NO	-
2603	ZINC03648134	11397	0.5672589057052047	NO	-
2604	ZINC04357791	14955	0.5672498718373261	NO	-
2605	ZINC02465632	7283	0.5672127379426039	NO	-
2606	ZINC03377645	9561	0.5671979399192347	NO	-
2607	ZINC00377197	2166	0.5671461202067751	NO	-
2608	ZINC00377198	2167	0.5671461092843089	NO	-
2609	ZINC03766176	11429	0.5671183266573712	NO	-
2610	ZINC01509345	6222	0.5671117621448771	NO	-
2611	ZINC00286382	1743	0.5670891084564827	NO	-
2612	ZINC01581923	6289	0.5670876452865459	NO	-
2613	ZINC00647463	3888	0.567058580590978	NO	-
2614	ZINC02380260	7132	0.5670463677211826	NO	-
2615	ZINC01028451	4904	0.5670063980729002	NO	-
2616	ZINC00211573	1281	0.5670063525792153	NO	-
2617	ZINC00302042	1812	0.5669995302664703	NO	-
2618	ZINC00302038	1810	0.5669948238213035	NO	-
2619	ZINC02751160	8046	0.5669839746706283	NO	-
2620	ZINC02751160	8047	0.5669839746706283	NO	-
2621	ZINC03857186	12099	0.5669829029543817	NO	-
2622	ZINC03566218	11046	0.5669818545604433	NO	-
2623	ZINC03857187	12100	0.5669739059968971	NO	-
2624	ZINC01216780	5621	0.5669721030168039	NO	-
2625	ZINC03858444	12272	0.5669318448538422	NO	-
2626	ZINC00449779	2700	0.5669258335521482	NO	-
2627	ZINC04132997	14498	0.5669244669465264	NO	-
2628	ZINC03868633	13016	0.5668926512057125	NO	-
2629	ZINC03977075	13941	0.5668743330860891	NO	-
2630	ZINC04493256	15433	0.5668506190899939	NO	-
2631	ZINC00223925	1375	0.5668162372840624	NO	-
2632	ZINC00223926	1376	0.5668107042447801	NO	-
2633	ZINC00504515	3022	0.5667719402936714	NO	-
2634	ZINC00589212	3610	0.5667670740768733	NO	-
2635	ZINC01922310	6533	0.5667592181776425	NO	-
2636	ZINC01922311	6534	0.5667519067521247	NO	-
2637	ZINC03558491	10986	0.5667518630379438	NO	-
2638	ZINC02392028	7142	0.5667173378521054	NO	-
2639	ZINC00713043	4046	0.5667004231199362	NO	-
2640	ZINC00713041	4045	0.5666984428647592	NO	-
2641	ZINC01977378	6676	0.5666824818879463	NO	-
2642	ZINC01977377	6675	0.5666802588380915	NO	-
2643	ZINC00006083	23	0.5666747026169952	NO	-
2644	ZINC03402926	9850	0.5666612812264784	NO	-
2645	ZINC02718990	7937	0.5666570607925284	NO	-
2646	ZINC00350547	1995	0.5666482838510934	NO	-
2647	ZINC01981705	6716	0.5666477882404615	NO	-
2648	ZINC02838395	8383	0.5666436232783857	NO	-
2649	ZINC00236999	1471	0.5666125786347131	NO	-
2650	ZINC00376834	2162	0.5665974796212992	NO	-
2651	ZINC04457925	15122	0.5665910570105209	NO	-
2652	ZINC02630609	7530	0.5665889556344001	NO	-
2653	ZINC00009615	37	0.5665782202659345	NO	-
2654	ZINC00467656	2814	0.5665780384928697	NO	-
2655	ZINC00460897	2773	0.5665562227197954	NO	-
2656	ZINC04121334	14477	0.5665479473730096	NO	-
2657	ZINC00246028	1524	0.5665225975388171	NO	-
2658	ZINC00215908	1297	0.5665144582592514	NO	-
2659	ZINC02304782	7013	0.5665065680778947	NO	-
2660	ZINC01350961	5816	0.5664128328359299	NO	-
2661	ZINC02794713	8250	0.5664085277945345	NO	-
2662	ZINC00558623	3404	0.5664037970926592	NO	-
2663	ZINC00419937	2407	0.5664032303385403	NO	-
2664	ZINC02081150	6787	0.5663955233155934	NO	-
2665	ZINC01771913	6381	0.5663831460439721	NO	-
2666	ZINC04485142	15389	0.5663823663069801	NO	-
2667	ZINC03858299	12245	0.5663770366264477	NO	-
2668	ZINC03536379	10887	0.5663515389406235	NO	-
2669	ZINC04038454	14364	0.5663399742399375	NO	-
2670	ZINC00063633	369	0.5663223003832983	NO	-
2671	ZINC03980363	14012	0.5663201110789957	NO	-
2672	ZINC03988832	14115	0.5662915447872279	NO	-
2673	ZINC03388926	9689	0.5662900986873175	NO	-
2674	ZINC03958874	13532	0.5662618768725545	NO	-
2675	ZINC01977379	6677	0.5662471028829625	NO	-
2676	ZINC01977380	6678	0.5662432795230737	NO	-
2677	ZINC00143311	966	0.5662404701078855	NO	-
2678	ZINC02427040	7197	0.5662288237667472	NO	-
2679	ZINC00423633	2456	0.5662174852891272	NO	-
2680	ZINC02782493	8177	0.5661945428774963	NO	-
2681	ZINC04225001	14663	0.566189923766178	NO	-
2682	ZINC00205357	1254	0.5661843326755722	NO	-
2683	ZINC02427039	7196	0.5661779928514021	NO	-
2684	ZINC00620085	3775	0.5661649485878989	NO	-
2685	ZINC03392356	9734	0.5661288910347962	NO	-
2686	ZINC00375904	2158	0.5661217191393411	NO	-
2687	ZINC00208280	1263	0.566110910331775	NO	-
2688	ZINC02336626	7069	0.5661094165084153	NO	-
2689	ZINC02797948	8288	0.5661029271105961	NO	-
2690	ZINC00063564	368	0.5660883202764191	NO	-
2691	ZINC00302902	1814	0.5660713219688027	NO	-
2692	ZINC04086611	14410	0.5660704329312106	NO	-
2693	ZINC01981189	6690	0.5660441622406351	NO	-
2694	ZINC00609372	3645	0.5660430784658167	NO	-
2695	ZINC01495523	6165	0.5660368845322092	NO	-
2696	ZINC00478525	2909	0.5659946377584352	NO	-
2697	ZINC02712162	7776	0.565944115721599	NO	-
2698	ZINC01981190	6691	0.5659434334296822	NO	-
2699	ZINC02706574	7759	0.5659316707188287	NO	-
2700	ZINC03536846	10888	0.5658738195648362	NO	-
2701	ZINC01046646	5013	0.5658727456561083	NO	-
2702	ZINC01057181	5073	0.5658701310865751	NO	-
2703	ZINC03555555	10972	0.5658654128239327	NO	-
2704	ZINC00460363	2768	0.5658587846421748	NO	-
2705	ZINC01428784	6001	0.5658545525773151	NO	-
2706	ZINC03573108	11099	0.5658385290578383	NO	-
2707	ZINC01142170	5430	0.5658375385309719	NO	-
2708	ZINC02877654	8507	0.5658347270982772	NO	-
2709	ZINC00364333	2101	0.5658109101642317	NO	-
2710	ZINC01981700	6711	0.5658052915206216	NO	-
2711	ZINC01981699	6710	0.5658021305601755	NO	-
2712	ZINC03043855	8817	0.5657821571043854	NO	-
2713	ZINC01981579	6707	0.5657604131197868	NO	-
2714	ZINC03613385	11326	0.5657584544096911	NO	-
2715	ZINC00205353	1253	0.5657383729116	NO	-
2716	ZINC01500678	6189	0.5657325655663273	NO	-
2717	ZINC00602287	3628	0.5657161049519902	NO	-
2718	ZINC03445327	10093	0.5656615415627584	NO	-
2719	ZINC04013830	14327	0.5656583750617211	NO	-
2720	ZINC03445329	10094	0.5656511360113662	NO	-
2721	ZINC03507795	10645	0.5656507568468051	NO	-
2722	ZINC01981702	6713	0.5656507319431514	NO	-
2723	ZINC03392371	9735	0.5656320837003662	NO	-
2724	ZINC00182108	1135	0.565616114983517	NO	-
2725	ZINC04228420	14682	0.5655879321756825	NO	-
2726	ZINC01981578	6706	0.5655607092593041	NO	-
2727	ZINC03553326	10963	0.5655250845433689	NO	-
2728	ZINC03245045	9131	0.5655211340021189	NO	-
2729	ZINC00682915	3993	0.5655103886173619	NO	-
2730	ZINC02047503	341	0.565510009191404	YES	31
2731	ZINC03412081	9899	0.5655035382700797	NO	-
2732	ZINC03806542	11451	0.5655033880117295	NO	-
2733	ZINC00452436	2713	0.5654985041207523	NO	-
2734	ZINC02466487	7295	0.5654443896930491	NO	-
2735	ZINC03961768	13542	0.5654345473133545	NO	-
2736	ZINC00652325	3897	0.5654189532451552	NO	-
2737	ZINC00384615	2200	0.5654132601776625	NO	-
2738	ZINC04433619	15081	0.565394781870546	NO	-
2739	ZINC03173972	8949	0.5653918585359469	NO	-
2740	ZINC03867646	12782	0.5653737010544252	NO	-
2741	ZINC03868125	12952	0.5653734591946912	NO	-
2742	ZINC03478991	10399	0.5653729514962547	NO	-
2743	ZINC01981704	6715	0.5653689451018805	NO	-
2744	ZINC00408123	2298	0.5653680754506591	NO	-
2745	ZINC00235921	1468	0.5653673231483926	NO	-
2746	ZINC01981703	6714	0.5653663424997716	NO	-
2747	ZINC03422981	9964	0.565349172210983	NO	-
2748	ZINC01159984	5475	0.5653461957027425	NO	-
2749	ZINC04332154	14900	0.5653286242239246	NO	-
2750	ZINC00604125	3630	0.5653036685948029	NO	-
2751	ZINC01540499	6264	0.5652757307824258	NO	-
2752	ZINC03201558	8979	0.5652749921206569	NO	-
2753	ZINC02795701	8268	0.5652554205327989	NO	-
2754	ZINC04275819	14792	0.5652420629461969	NO	-
2755	ZINC00054044	261	0.5652284713908416	NO	-
2756	ZINC01574859	6282	0.5652225026749932	NO	-
2757	ZINC03858613	12304	0.565216748117789	NO	-
2758	ZINC03560848	11010	0.5652019977401431	NO	-
2759	ZINC03716024	11425	0.5652008321153439	NO	-
2760	ZINC03867856	12870	0.5651917818708705	NO	-
2761	ZINC03402451	9848	0.5651886418723988	NO	-
2762	ZINC03218373	9021	0.5651846836958087	NO	-
2763	ZINC03867855	12868	0.5651801412188338	NO	-
2764	ZINC00139406	934	0.5651720372603172	NO	-
2765	ZINC03511146	10699	0.5651678505942186	NO	-
2766	ZINC00554913	3377	0.5651607492039897	NO	-
2767	ZINC01981581	6709	0.5651206062820513	NO	-
2768	ZINC01981580	6708	0.5651076398685837	NO	-
2769	ZINC01216053	5613	0.565098116680224	NO	-
2770	ZINC03867971	12905	0.5650852694230785	NO	-
2771	ZINC03889182	13087	0.5650803875678417	NO	-
2772	ZINC03971756	13829	0.5650725290863424	NO	-
2773	ZINC02918944	8623	0.5650661425699668	NO	-
2774	ZINC03224254	9041	0.565063886653805	NO	-
2775	ZINC02918945	8624	0.5650638583001093	NO	-
2776	ZINC02627926	7510	0.5650281311064372	NO	-
2777	ZINC02718958	7892	0.5650256617813822	NO	-
2778	ZINC04325826	14889	0.565019164632589	NO	-
2779	ZINC02209360	6900	0.5650140369310407	NO	-
2780	ZINC01771270	6377	0.5650076040082963	NO	-
2781	ZINC03478988	10398	0.565003970878994	NO	-
2782	ZINC00059084	317	0.5650006956303768	NO	-
2783	ZINC03476020	10372	0.564995923448117	NO	-
2784	ZINC01085174	5217	0.5649958612191893	NO	-
2785	ZINC00816286	4295	0.5649915939536739	NO	-
2786	ZINC00816286	4296	0.5649915939536739	NO	-
2787	ZINC03476017	10371	0.5649870704871747	NO	-
2788	ZINC02466494	7296	0.5649607360851416	NO	-
2789	ZINC02006428	6748	0.5649573083275425	NO	-
2790	ZINC03858614	12305	0.5649477050462892	NO	-
2791	ZINC00331100	1931	0.5649349572505928	NO	-
2792	ZINC03458898	10182	0.564930486291341	NO	-
2793	ZINC00470268	2845	0.5648931911844207	NO	-
2794	ZINC03493794	10458	0.5648819662514164	NO	-
2795	ZINC01207742	5577	0.5648758252264486	NO	-
2796	ZINC02380518	7134	0.5648619271307125	NO	-
2797	ZINC03861842	12470	0.5648063258937023	NO	-
2798	ZINC01031768	4915	0.5648056424626654	NO	-
2799	ZINC03868442	12989	0.5647797818960029	NO	-
2800	ZINC00350944	1998	0.5647592646140341	NO	-
2801	ZINC03484044	10413	0.5647467056226778	NO	-
2802	ZINC00576910	3523	0.5647431655931371	NO	-
2803	ZINC02757954	8074	0.5647356169447568	NO	-
2804	ZINC00429762	2576	0.5647298043675871	NO	-
2805	ZINC00536544	3257	0.5647045271074358	NO	-
2806	ZINC00536544	3258	0.5647045271074358	NO	-
2807	ZINC02645657	7586	0.5647039295235136	NO	-
2808	ZINC00611426	3672	0.5646916218069964	NO	-
2809	ZINC01218794	5631	0.5646658590015002	NO	-
2810	ZINC00811666	4261	0.5646426951142256	NO	-
2811	ZINC04007953	14325	0.5646366557799639	NO	-
2812	ZINC03225603	9050	0.5646352185038004	NO	-
2813	ZINC03970339	13780	0.5646113975783238	NO	-
2814	ZINC01104308	5280	0.5645948541474755	NO	-
2815	ZINC01981701	6712	0.5645900570774769	NO	-
2816	ZINC03527881	10848	0.5645765940384999	NO	-
2817	ZINC03055670	8823	0.5645681706481579	NO	-
2818	ZINC03574177	11118	0.5645652342097853	NO	-
2819	ZINC02927593	8644	0.5645575273042737	NO	-
2820	ZINC02303510	7011	0.564532729910119	NO	-
2821	ZINC03507797	10646	0.5645289587195305	NO	-
2822	ZINC03478956	10397	0.5645136311572478	NO	-
2823	ZINC00234757	1456	0.564503463233789	NO	-
2824	ZINC01054182	5049	0.564502545320794	NO	-
2825	ZINC00399689	2275	0.5644918955602034	NO	-
2826	ZINC04487291	15402	0.5644822508725533	NO	-
2827	ZINC00341957	1957	0.5644721354384972	NO	-
2828	ZINC03388703	9679	0.5644665694681524	NO	-
2829	ZINC00885053	4511	0.5644645206912863	NO	-
2830	ZINC03388701	9678	0.5644641955991656	NO	-
2831	ZINC00416185	2366	0.5644483351442569	NO	-
2832	ZINC03766178	11431	0.5644423032505311	NO	-
2833	ZINC04493177	15431	0.56443433856998	NO	-
2834	ZINC00847897	4410	0.5643849502083295	NO	-
2835	ZINC02686565	7696	0.5643766379050444	NO	-
2836	ZINC01981576	6704	0.564363428057014	NO	-
2837	ZINC00545904	3306	0.5643518593727012	NO	-
2838	ZINC01981577	6705	0.5643500751775824	NO	-
2839	ZINC03387529	9652	0.5643072315877775	NO	-
2840	ZINC02794501	8246	0.5643069218693988	NO	-
2841	ZINC01428184	5996	0.5642540768111504	NO	-
2842	ZINC02768031	8129	0.5642492966525855	NO	-
2843	ZINC00259077	1630	0.5642332523341873	NO	-
2844	ZINC04408005	15044	0.5642025245513546	NO	-
2845	ZINC02525071	7385	0.5642007827902508	NO	-
2846	ZINC02550182	7405	0.5641940828320416	NO	-
2847	ZINC02782774	8180	0.5641814174649759	NO	-
2848	ZINC02712164	7777	0.5641738635260108	NO	-
2849	ZINC02794183	8240	0.5641701705553296	NO	-
2850	ZINC01415068	5942	0.5641566506506199	NO	-
2851	ZINC03867306	12697	0.5641538593569413	NO	-
2852	ZINC04160470	14539	0.5641491555161511	NO	-
2853	ZINC04176715	14604	0.5641339961992908	NO	-
2854	ZINC01982766	6728	0.564118248232465	NO	-
2855	ZINC01982765	6727	0.564118075582885	NO	-
2856	ZINC00246035	1525	0.5640926387413813	NO	-
2857	ZINC00553561	3360	0.5640650433094212	NO	-
2858	ZINC03968619	13646	0.564034930350981	NO	-
2859	ZINC03857191	12103	0.564024596974568	NO	-
2860	ZINC02380284	7133	0.5640117090448657	NO	-
2861	ZINC03963858	13560	0.5640025348693861	NO	-
2862	ZINC02689530	7703	0.5640003773882052	NO	-
2863	ZINC00553745	3364	0.5639969411592604	NO	-
2864	ZINC03121868	8896	0.5639958549035794	NO	-
2865	ZINC00073676	452	0.5639892001685056	NO	-
2866	ZINC00895388	4528	0.5639699607838308	NO	-
2867	ZINC03406454	9870	0.5639698657376194	NO	-
2868	ZINC04265097	14755	0.5639574297988814	NO	-
2869	ZINC00983692	4737	0.5639391577267745	NO	-
2870	ZINC01096805	5255	0.563919151540729	NO	-
2871	ZINC02756514	8070	0.5638976617146951	NO	-
2872	ZINC01616429	6295	0.5638955906925818	NO	-
2873	ZINC02868137	8458	0.5638866821910067	NO	-
2874	ZINC00318776	1906	0.5638831778071431	NO	-
2875	ZINC00326618	1927	0.5638400598428793	NO	-
2876	ZINC02767881	8128	0.5637783815257899	NO	-
2877	ZINC03189784	8968	0.5637747643586813	NO	-
2878	ZINC00468210	2820	0.5637739922675705	NO	-
2879	ZINC03977324	13954	0.5637688808647723	NO	-
2880	ZINC03977274	13952	0.563759410159018	NO	-
2881	ZINC02800455	8308	0.5637109821685861	NO	-
2882	ZINC02511346	7360	0.5637025529229381	NO	-
2883	ZINC03422949	9962	0.5636957686041053	NO	-
2884	ZINC03659650	11409	0.5636863257031509	NO	-
2885	ZINC00181604	1126	0.5636546904338495	NO	-
2886	ZINC04392073	15012	0.5636163443589584	NO	-
2887	ZINC01006562	4825	0.5636075123747389	NO	-
2888	ZINC00384907	2205	0.5636023320640834	NO	-
2889	ZINC00071215	412	0.5636020008417763	NO	-
2890	ZINC00237298	1481	0.5635945285752171	NO	-
2891	ZINC00107918	704	0.5635762328009756	NO	-
2892	ZINC01147618	5447	0.5635723496678163	NO	-
2893	ZINC03495468	10466	0.5635672966169911	NO	-
2894	ZINC00929997	4588	0.5635556923249408	NO	-
2895	ZINC03455792	10169	0.5635551487583366	NO	-
2896	ZINC01019226	4864	0.5635534676903281	NO	-
2897	ZINC03512216	10727	0.5635527418327229	NO	-
2898	ZINC04121354	14480	0.5635522777755729	NO	-
2899	ZINC03455790	10168	0.5635116494127796	NO	-
2900	ZINC00569308	3477	0.5635101224753613	NO	-
2901	ZINC03968630	13649	0.5634917791868869	NO	-
2902	ZINC00937466	4604	0.5634806891704177	NO	-
2903	ZINC01498232	6181	0.5634449319277374	NO	-
2904	ZINC00528219	3181	0.5634421595904688	NO	-
2905	ZINC01922303	6530	0.5634402804986531	NO	-
2906	ZINC01922301	6529	0.5634362449531566	NO	-
2907	ZINC04488364	15413	0.563429483694146	NO	-
2908	ZINC03462225	10248	0.5634244725959253	NO	-
2909	ZINC00433458	2594	0.5634181643881431	NO	-
2910	ZINC03817900	11465	0.5634095738683259	NO	-
2911	ZINC03427008	9994	0.5633944294607509	NO	-
2912	ZINC03853819	11839	0.5633940061482735	NO	-
2913	ZINC00385128	2207	0.5633892812709914	NO	-
2914	ZINC04362354	14973	0.5633891745230587	NO	-
2915	ZINC03968615	13643	0.5633845772880819	NO	-
2916	ZINC04042539	14369	0.563383353203059	NO	-
2917	ZINC00099714	662	0.5633801145671623	NO	-
2918	ZINC02718747	7862	0.5633701232730728	NO	-
2919	ZINC01415621	5948	0.5633579019646144	NO	-
2920	ZINC00330856	1930	0.5633373885665726	NO	-
2921	ZINC03355606	9494	0.563330694287895	NO	-
2922	ZINC00798414	4200	0.5633295713690698	NO	-
2923	ZINC00798414	4201	0.5633295713690698	NO	-
2924	ZINC00798413	4197	0.5633261522437644	NO	-
2925	ZINC00798413	4198	0.5633261522437644	NO	-
2926	ZINC03397135	9789	0.5633238496566487	NO	-
2927	ZINC02396922	7147	0.5633209265373829	NO	-
2928	ZINC02396923	7148	0.563319769430042	NO	-
2929	ZINC00358884	2059	0.5633059275642552	NO	-
2930	ZINC03867650	12784	0.5632928243999392	NO	-
2931	ZINC03857247	12116	0.5632734761315381	NO	-
2932	ZINC00167951	1066	0.5632225970427024	NO	-
2933	ZINC02913579	8588	0.5632172254708416	NO	-
2934	ZINC02641767	7575	0.5632099740526891	NO	-
2935	ZINC00121334	783	0.563202161628223	NO	-
2936	ZINC00436777	2619	0.5631938563867813	NO	-
2937	ZINC02422358	7186	0.5631741019007234	NO	-
2938	ZINC01771272	6378	0.5631708748773336	NO	-
2939	ZINC00399799	2280	0.5631458771680979	NO	-
2940	ZINC00669909	3947	0.5631401105257301	NO	-
2941	ZINC03980177	14004	0.5631108641018342	NO	-
2942	ZINC00479765	2920	0.5630612063544437	NO	-
2943	ZINC00609179	3643	0.5630334980011182	NO	-
2944	ZINC00797152	4194	0.5630322441856269	NO	-
2945	ZINC01183363	5522	0.5630215633700606	NO	-
2946	ZINC00558624	3405	0.563013908723282	NO	-
2947	ZINC03397160	9792	0.5630137996518337	NO	-
2948	ZINC02864406	8455	0.5629967427703535	NO	-
2949	ZINC04452463	15115	0.5629921612630077	NO	-
2950	ZINC03848344	11496	0.5629903290791303	NO	-
2951	ZINC00942631	4622	0.5629875949176714	NO	-
2952	ZINC04039962	14367	0.5629697457428494	NO	-
2953	ZINC00433457	2593	0.5629686336455316	NO	-
2954	ZINC00831995	4356	0.5629575678980712	NO	-
2955	ZINC04113172	14460	0.5629515943155141	NO	-
2956	ZINC02915105	8603	0.5629498366517179	NO	-
2957	ZINC02915103	8602	0.5629417550943556	NO	-
2958	ZINC00553500	3356	0.5629275670772397	NO	-
2959	ZINC02927523	8642	0.5628617569708456	NO	-
2960	ZINC03510585	10683	0.5628047600128535	NO	-
2961	ZINC00350130	1989	0.5628029669101744	NO	-
2962	ZINC03510582	10682	0.5628016095724802	NO	-
2963	ZINC00114547	747	0.5627555012213304	NO	-
2964	ZINC01017659	4859	0.5627505832501105	NO	-
2965	ZINC01979379	6682	0.5627503504683455	NO	-
2966	ZINC00211125	1278	0.5627462566112065	NO	-
2967	ZINC02419623	7181	0.562686298329054	NO	-
2968	ZINC03851934	11649	0.5626665775009951	NO	-
2969	ZINC04469797	15318	0.5626648364673366	NO	-
2970	ZINC00120423	774	0.5626562948442357	NO	-
2971	ZINC02504063	7349	0.5626529045223141	NO	-
2972	ZINC03604359	11246	0.5626024575587665	NO	-
2973	ZINC00793809	4173	0.5625936212745801	NO	-
2974	ZINC01415141	5943	0.5625870091666672	NO	-
2975	ZINC00309354	1851	0.5625785820942661	NO	-
2976	ZINC00505672	3026	0.5625662942024078	NO	-
2977	ZINC01433039	6025	0.5625632186259255	NO	-
2978	ZINC03859958	12439	0.5625601034879493	NO	-
2979	ZINC04170239	14591	0.5625543893996358	NO	-
2980	ZINC03516086	10757	0.5625355340175576	NO	-
2981	ZINC03224937	9046	0.5625327107688027	NO	-
2982	ZINC01497374	6173	0.5625299003993353	NO	-
2983	ZINC04622717	15514	0.5625280552907745	NO	-
2984	ZINC03525022	10820	0.5625254326063721	NO	-
2985	ZINC00108704	706	0.5625249295454953	NO	-
2986	ZINC01476796	6109	0.5625214385601965	NO	-
2987	ZINC00559847	3416	0.5625080051159487	NO	-
2988	ZINC04121325	14476	0.5624897840357808	NO	-
2989	ZINC02133509	6823	0.562475560379803	NO	-
2990	ZINC00613064	3699	0.5624634039942081	NO	-
2991	ZINC03853953	11856	0.5624633756484466	NO	-
2992	ZINC03867150	12666	0.5624534783062752	NO	-
2993	ZINC04575335	15495	0.5624344938830934	NO	-
2994	ZINC01332346	5801	0.5624335423840015	NO	-
2995	ZINC04255121	14748	0.5624304651271869	NO	-
2996	ZINC00473122	2881	0.5624105527600808	NO	-
2997	ZINC00974207	4712	0.5624061213707909	NO	-
2998	ZINC04082855	14406	0.562382583460785	NO	-
2999	ZINC00428148	2542	0.5623822354808183	NO	-
3000	ZINC03572274	11094	0.5623807295897832	NO	-
3001	ZINC00120427	775	0.562375841789274	NO	-
3002	ZINC00088313	549	0.562333870057708	NO	-
3003	ZINC00675657	3974	0.5623311747783879	NO	-
3004	ZINC02233609	6939	0.562330596080034	NO	-
3005	ZINC02750316	8037	0.5623279179225148	NO	-
3006	ZINC03857076	12077	0.5623098777075516	NO	-
3007	ZINC00835940	4375	0.5622740454498528	NO	-
3008	ZINC00218609	1318	0.5622704058228604	NO	-
3009	ZINC02358799	7108	0.5622645502415196	NO	-
3010	ZINC03863314	12546	0.562250489447448	NO	-
3011	ZINC00819393	4317	0.5622474469515485	NO	-
3012	ZINC01429226	6010	0.5622461615706781	NO	-
3013	ZINC01801459	6413	0.5622380168314094	NO	-
3014	ZINC03479237	10400	0.5622360236534985	NO	-
3015	ZINC02568517	7416	0.5622339048271283	NO	-
3016	ZINC03479239	10401	0.5622266269912347	NO	-
3017	ZINC02761737	8088	0.5622061225958821	NO	-
3018	ZINC03856234	12061	0.562204496963574	NO	-
3019	ZINC04100257	14439	0.562158981565085	NO	-
3020	ZINC04178301	14608	0.5621503779437758	NO	-
3021	ZINC03604391	11251	0.5621360399885397	NO	-
3022	ZINC00318053	1900	0.5621326015496727	NO	-
3023	ZINC00674977	3968	0.5621236818205533	NO	-
3024	ZINC01111903	5323	0.5621188055209861	NO	-
3025	ZINC03862250	12487	0.562105519054139	NO	-
3026	ZINC00685204	3996	0.5621038309788013	NO	-
3027	ZINC02860800	8444	0.562083904507477	NO	-
3028	ZINC00857799	4444	0.5620817952646088	NO	-
3029	ZINC03428166	9997	0.5620622917662923	NO	-
3030	ZINC03853692	11822	0.5620501948335035	NO	-
3031	ZINC00079373	478	0.5620449945005392	NO	-
3032	ZINC02797917	8287	0.5620296723810948	NO	-
3033	ZINC03339596	9431	0.5620287108529292	NO	-
3034	ZINC00425007	2499	0.562024149801179	NO	-
3035	ZINC03508683	10661	0.5620161778964887	NO	-
3036	ZINC03339597	9432	0.5620159008375408	NO	-
3037	ZINC01491987	6146	0.5620042280181754	NO	-
3038	ZINC02795566	8263	0.5619967666699555	NO	-
3039	ZINC03339595	9430	0.5619944579479913	NO	-
3040	ZINC03339599	9433	0.561992321710167	NO	-
3041	ZINC00166137	1063	0.5619871321809451	NO	-
3042	ZINC03513383	10739	0.5619870650645997	NO	-
3043	ZINC04435257	15083	0.5619844692182112	NO	-
3044	ZINC03513381	10738	0.5619834070771803	NO	-
3045	ZINC02433395	7213	0.5619805711481674	NO	-
3046	ZINC00318050	1899	0.5619635186932964	NO	-
3047	ZINC03868119	12949	0.5619397609628685	NO	-
3048	ZINC03518257	10778	0.5619338127413805	NO	-
3049	ZINC03855012	11988	0.5619113399681952	NO	-
3050	ZINC00813388	4270	0.5619004143468962	NO	-
3051	ZINC00428188	2547	0.5618980907730633	NO	-
3052	ZINC04501002	15455	0.5618972962661412	NO	-
3053	ZINC00571993	3496	0.5618922605011828	NO	-
3054	ZINC01468123	6095	0.5618814578787942	NO	-
3055	ZINC00553489	3355	0.5618765603656029	NO	-
3056	ZINC02201637	6887	0.5618600687591858	NO	-
3057	ZINC01048264	5019	0.5618591766590044	NO	-
3058	ZINC02616612	7451	0.5618439565499497	NO	-
3059	ZINC00528297	3182	0.5618238385415532	NO	-
3060	ZINC03980364	14013	0.5618124856771721	NO	-
3061	ZINC02795501	8261	0.5618086822567359	NO	-
3062	ZINC00616875	3746	0.5618015481160094	NO	-
3063	ZINC03849347	11514	0.5617826110570145	NO	-
3064	ZINC00184024	1148	0.5617681948689733	NO	-
3065	ZINC02461616	7277	0.5617557952742394	NO	-
3066	ZINC00725091	4066	0.5617552264299106	NO	-
3067	ZINC02947605	8673	0.5617466963872176	NO	-
3068	ZINC04038454	14365	0.5617408775984691	NO	-
3069	ZINC01455319	6059	0.5617394807000554	NO	-
3070	ZINC01960575	6647	0.5617199796251542	NO	-
3071	ZINC01960574	6646	0.561702720032723	NO	-
3072	ZINC00463260	2787	0.5616536193059961	NO	-
3073	ZINC02736112	7982	0.5616314854514335	NO	-
3074	ZINC03499983	10541	0.5616264501284522	NO	-
3075	ZINC02736111	7981	0.5616187461238293	NO	-
3076	ZINC03968561	13630	0.5615838584961762	NO	-
3077	ZINC03411806	9893	0.5615797000016559	NO	-
3078	ZINC00442447	2658	0.561550542168879	NO	-
3079	ZINC01109811	5311	0.5615448353036635	NO	-
3080	ZINC00591295	3616	0.5615436929013679	NO	-
3081	ZINC01574859	6283	0.5615342643334691	NO	-
3082	ZINC02970297	8723	0.5615204054658448	NO	-
3083	ZINC03195822	8976	0.5615166944251546	NO	-
3084	ZINC03607026	11264	0.5615024363998408	NO	-
3085	ZINC04225001	14662	0.5614915666894043	NO	-
3086	ZINC00341954	1956	0.5614886827315738	NO	-
3087	ZINC01982768	6730	0.5614811670607636	NO	-
3088	ZINC01982767	6729	0.5614720006138517	NO	-
3089	ZINC00043543	177	0.5614595097585799	NO	-
3090	ZINC03856235	12062	0.561451844178873	NO	-
3091	ZINC01938095	6590	0.5614467067668626	NO	-
3092	ZINC03476677	10384	0.5614366275562009	NO	-
3093	ZINC02846695	8399	0.5614290534908201	NO	-
3094	ZINC01801457	6412	0.5614013778420391	NO	-
3095	ZINC01428186	5997	0.5613904341303163	NO	-
3096	ZINC00819107	4311	0.5613848729624931	NO	-
3097	ZINC04342173	14921	0.5613764270865326	NO	-
3098	ZINC00309778	1853	0.5613747442299546	NO	-
3099	ZINC01206685	5575	0.561359988581072	NO	-
3100	ZINC03516252	10759	0.5613564148121545	NO	-
3101	ZINC02616613	7452	0.5613560965788895	NO	-
3102	ZINC01100442	5268	0.5613548376611914	NO	-
3103	ZINC02644402	7582	0.5613495944103982	NO	-
3104	ZINC03612353	11317	0.5613409238511571	NO	-
3105	ZINC03516253	10760	0.5613335998364367	NO	-
3106	ZINC03858605	12302	0.5612881210739402	NO	-
3107	ZINC03867239	12685	0.5612800775478779	NO	-
3108	ZINC01058957	5091	0.5612644626318322	NO	-
3109	ZINC00419373	2399	0.5612389136100101	NO	-
3110	ZINC01252559	5706	0.5612299072431364	NO	-
3111	ZINC00520261	3126	0.5612286454510843	NO	-
3112	ZINC00996377	4794	0.5612208930904936	NO	-
3113	ZINC02346017	7081	0.5612025035678048	NO	-
3114	ZINC04225135	14679	0.5611888686043071	NO	-
3115	ZINC01006563	4826	0.5611846856331494	NO	-
3116	ZINC03493724	10455	0.5611738117919346	NO	-
3117	ZINC03404533	9860	0.5611515859980168	NO	-
3118	ZINC01960663	6652	0.5611506121278703	NO	-
3119	ZINC00382095	2188	0.5611165993295321	NO	-
3120	ZINC00332757	1936	0.5611153782754349	NO	-
3121	ZINC02372700	7125	0.5611121796490447	NO	-
3122	ZINC00428167	2545	0.5611027208579891	NO	-
3123	ZINC03213881	8991	0.5611003215628863	NO	-
3124	ZINC00186321	1160	0.5610764590101742	NO	-
3125	ZINC03858606	12303	0.5610627270898113	NO	-
3126	ZINC00054082	268	0.5610588672688278	NO	-
3127	ZINC03507494	10632	0.5610461572672197	NO	-
3128	ZINC03293910	9289	0.5610418250784958	NO	-
3129	ZINC02455967	7266	0.5610312159249482	NO	-
3130	ZINC00449445	2697	0.5610126933362878	NO	-
3131	ZINC02837842	8381	0.5610047170393601	NO	-
3132	ZINC01032887	4919	0.56099887235056	NO	-
3133	ZINC03292719	9283	0.5609968437511527	NO	-
3134	ZINC01051316	5030	0.5609937078455118	NO	-
3135	ZINC01058956	5090	0.5609840431164915	NO	-
3136	ZINC00264564	1679	0.5609767496541354	NO	-
3137	ZINC00264567	1680	0.5609623552880973	NO	-
3138	ZINC00186360	1162	0.5609438458229548	NO	-
3139	ZINC00434918	2602	0.5609353286068783	NO	-
3140	ZINC00650838	3890	0.5609030999305495	NO	-
3141	ZINC03066027	8835	0.5608831594098865	NO	-
3142	ZINC03971756	13828	0.5608791888706814	NO	-
3143	ZINC04166183	14549	0.5608627475373665	NO	-
3144	ZINC02452086	7250	0.560857916838602	NO	-
3145	ZINC01479014	6118	0.5608218703334803	NO	-
3146	ZINC01046646	5012	0.5608137470231356	NO	-
3147	ZINC02830700	8368	0.5608133092752516	NO	-
3148	ZINC00054081	267	0.5607936271486873	NO	-
3149	ZINC01428784	6000	0.560784869056389	NO	-
3150	ZINC00496958	2989	0.5607709487984923	NO	-
3151	ZINC00496957	2988	0.5607665168876236	NO	-
3152	ZINC03963855	13558	0.560758517882734	NO	-
3153	ZINC00051280	238	0.5607511073429859	NO	-
3154	ZINC02749558	8033	0.5607212423374256	NO	-
3155	ZINC00469038	2830	0.5607064370703924	NO	-
3156	ZINC02794498	8245	0.5606972766348355	NO	-
3157	ZINC00610799	3661	0.5606959117744318	NO	-
3158	ZINC02627929	7511	0.5606800654906926	NO	-
3159	ZINC00434917	2601	0.5606679464394893	NO	-
3160	ZINC01040905	4981	0.5606645304093816	NO	-
3161	ZINC02627930	7512	0.5606531700453854	NO	-
3162	ZINC03974933	13902	0.5606252079599304	NO	-
3163	ZINC01801461	6415	0.5606014794832711	NO	-
3164	ZINC03848044	11493	0.560591312447833	NO	-
3165	ZINC00614654	3725	0.5605650024967882	NO	-
3166	ZINC00611802	3678	0.5605571448039851	NO	-
3167	ZINC03604408	11254	0.5605296262679433	NO	-
3168	ZINC00819085	4309	0.5605078418842201	NO	-
3169	ZINC00526496	3171	0.5605025076885507	NO	-
3170	ZINC03394341	9751	0.560485486896979	NO	-
3171	ZINC03549989	10944	0.5604632939651659	NO	-
3172	ZINC04465564	15218	0.5604623882939271	NO	-
3173	ZINC01017181	4853	0.5604600051733925	NO	-
3174	ZINC04596030	15507	0.5604554050731465	NO	-
3175	ZINC04167265	14556	0.5604511046345776	NO	-
3176	ZINC00424344	2479	0.5604392329889708	NO	-
3177	ZINC03563849	11042	0.5604347015516337	NO	-
3178	ZINC03970339	13779	0.5604167766347476	NO	-
3179	ZINC02630676	7531	0.5604152107913037	NO	-
3180	ZINC01017182	4854	0.560399078737894	NO	-
3181	ZINC00084856	524	0.5603987797941962	NO	-
3182	ZINC00424484	2482	0.5603874052873522	NO	-
3183	ZINC00023244	82	0.5603787556796707	NO	-
3184	ZINC00016589	60	0.5603646064577986	NO	-
3185	ZINC00082617	500	0.5603538288695666	NO	-
3186	ZINC03898151	13369	0.5603369015694181	NO	-
3187	ZINC01035017	4946	0.5603339989198444	NO	-
3188	ZINC01654555	6317	0.5603287523165019	NO	-
3189	ZINC01040906	4982	0.5603205463712014	NO	-
3190	ZINC00079329	476	0.5603138127151742	NO	-
3191	ZINC01034975	4945	0.5603105291587113	NO	-
3192	ZINC00268443	1696	0.5602974477468936	NO	-
3193	ZINC03863039	12534	0.5602945044531948	NO	-
3194	ZINC03815350	338	0.5602810844268471	YES	31
3195	ZINC03507224	10617	0.5602556994815318	NO	-
3196	ZINC01801460	6414	0.5602462747284851	NO	-
3197	ZINC03511402	10707	0.5602457362798158	NO	-
3198	ZINC03511403	10708	0.5602387602775708	NO	-
3199	ZINC03514951	10753	0.5602381379127694	NO	-
3200	ZINC03469409	10297	0.5602184806867065	NO	-
3201	ZINC01262660	5716	0.5602182464434603	NO	-
3202	ZINC03499985	10542	0.5601931580923799	NO	-
3203	ZINC04019047	14336	0.56016619035835	NO	-
3204	ZINC03296782	9298	0.5601413205883237	NO	-
3205	ZINC00062743	362	0.5601163665000377	NO	-
3206	ZINC03867795	12818	0.5601154001642675	NO	-
3207	ZINC03629055	11375	0.560113939041978	NO	-
3208	ZINC01833833	6451	0.5600982397044518	NO	-
3209	ZINC03863040	12535	0.5600820102631358	NO	-
3210	ZINC00656829	3912	0.5600305897372613	NO	-
3211	ZINC01495493	6158	0.560025344080146	NO	-
3212	ZINC02652208	7611	0.5600206831048399	NO	-
3213	ZINC03654725	11404	0.5600190787741693	NO	-
3214	ZINC00610651	3659	0.5600159264714745	NO	-
3215	ZINC00399692	2276	0.5600021509902111	NO	-
3216	ZINC03868473	13000	0.5599719782073653	NO	-
3217	ZINC03045773	8819	0.5599542259809613	NO	-
3218	ZINC01034974	4944	0.55995260016202	NO	-
3219	ZINC00471424	2866	0.5599477815165163	NO	-
3220	ZINC00432582	2589	0.5599327911531301	NO	-
3221	ZINC00471425	2867	0.5599218674977167	NO	-
3222	ZINC00156171	1040	0.5599189705884589	NO	-
3223	ZINC00249994	1542	0.5599135031778637	NO	-
3224	ZINC02855915	8425	0.5599121963609403	NO	-
3225	ZINC01564749	6275	0.5598987658817673	NO	-
3226	ZINC03960142	13537	0.5598968942747727	NO	-
3227	ZINC03992954	14171	0.5598927756082056	NO	-
3228	ZINC03853067	11744	0.5598884250757425	NO	-
3229	ZINC00130022	845	0.5598803853105719	NO	-
3230	ZINC03559176	10993	0.5598772073897773	NO	-
3231	ZINC03189787	8969	0.5598524553354047	NO	-
3232	ZINC03552694	10960	0.559848291724267	NO	-
3233	ZINC03854772	11958	0.5598303514639165	NO	-
3234	ZINC04389230	15009	0.5597409059083065	NO	-
3235	ZINC00224029	1379	0.5597328554648318	NO	-
3236	ZINC02795475	8258	0.5597198134969457	NO	-
3237	ZINC03889949	13150	0.5597135685828577	NO	-
3238	ZINC00508559	3063	0.5597106250959293	NO	-
3239	ZINC03603971	11245	0.5597048431758931	NO	-
3240	ZINC00054386	276	0.559692520545597	NO	-
3241	ZINC00223963	1377	0.5596891572141987	NO	-
3242	ZINC03392640	9738	0.5596852269911192	NO	-
3243	ZINC01245071	5695	0.559666936582965	NO	-
3244	ZINC00116640	762	0.5596629375718347	NO	-
3245	ZINC00428163	2543	0.5596544822785201	NO	-
3246	ZINC01868724	6464	0.5596478237720441	NO	-
3247	ZINC02679761	7689	0.5596383127411176	NO	-
3248	ZINC03415457	9910	0.559624207979789	NO	-
3249	ZINC03473527	10324	0.5596147062012556	NO	-
3250	ZINC04326559	14892	0.559604280694994	NO	-
3251	ZINC01218794	5630	0.559591334122038	NO	-
3252	ZINC02757954	8075	0.5595889513673753	NO	-
3253	ZINC00264567	1681	0.5595865253166098	NO	-
3254	ZINC00309137	1848	0.5595693298233354	NO	-
3255	ZINC00416313	2371	0.5595405335901723	NO	-
3256	ZINC02452086	7249	0.5595367801234219	NO	-
3257	ZINC03992952	14170	0.5595257962811166	NO	-
3258	ZINC03648164	11400	0.559520484254206	NO	-
3259	ZINC00325084	1924	0.5595069958618282	NO	-
3260	ZINC00867777	4473	0.5594978033951324	NO	-
3261	ZINC00843954	4401	0.5594460696515418	NO	-
3262	ZINC03867011	12649	0.5594107963176481	NO	-
3263	ZINC00444586	2669	0.5593972164079688	NO	-
3264	ZINC00990134	4761	0.5593899965724629	NO	-
3265	ZINC01633779	6303	0.5593747686870943	NO	-
3266	ZINC00487145	2954	0.5593481572436942	NO	-
3267	ZINC00256892	1617	0.5593432643905049	NO	-
3268	ZINC03310997	9330	0.559340234184559	NO	-
3269	ZINC01564670	6274	0.5593278410364231	NO	-
3270	ZINC03968630	13650	0.5593154890926674	NO	-
3271	ZINC00471302	2861	0.5593096772382965	NO	-
3272	ZINC00867777	4472	0.5593044259006308	NO	-
3273	ZINC03968615	13644	0.5592491504670638	NO	-
3274	ZINC00289421	1759	0.5592478784514928	NO	-
3275	ZINC04121351	14479	0.5592274280407462	NO	-
3276	ZINC00248970	1537	0.5592102996944517	NO	-
3277	ZINC03890117	13170	0.55920426113487	NO	-
3278	ZINC03658104	11408	0.559199537185982	NO	-
3279	ZINC00253226	1596	0.5591853656556816	NO	-
3280	ZINC03251515	9154	0.5591769423714184	NO	-
3281	ZINC02423162	7188	0.5591588811357631	NO	-
3282	ZINC03350886	9476	0.5591287130948988	NO	-
3283	ZINC00019242	70	0.5591104501642629	NO	-
3284	ZINC00559311	3412	0.5591090157974781	NO	-
3285	ZINC00802934	4220	0.5591064185731265	NO	-
3286	ZINC03867010	12648	0.5591060808731284	NO	-
3287	ZINC03980367	14014	0.5591042012415617	NO	-
3288	ZINC03890402	13193	0.5590965497587469	NO	-
3289	ZINC03867796	12820	0.5590939162897964	NO	-
3290	ZINC00399718	2278	0.5590880199655254	NO	-
3291	ZINC03815293	205	0.5590860371832624	YES	5
3292	ZINC00493551	2983	0.5590851318306375	NO	-
3293	ZINC01056417	5069	0.5590606320746517	NO	-
3294	ZINC00825417	4339	0.5590554913874746	NO	-
3295	ZINC00234712	1453	0.5590368490374795	NO	-
3296	ZINC03992951	14169	0.5590361145247886	NO	-
3297	ZINC04462116	15134	0.5590361145247886	NO	-
3298	ZINC00452729	2715	0.5590358001465512	NO	-
3299	ZINC00731259	4075	0.5590155294499063	NO	-
3300	ZINC00154123	1036	0.5590111698974927	NO	-
3301	ZINC00439757	2638	0.5589969013851827	NO	-
3302	ZINC02795485	8259	0.5589947628757027	NO	-
3303	ZINC00234710	1452	0.5589941619020888	NO	-
3304	ZINC03506888	10594	0.558979448370046	NO	-
3305	ZINC03858583	12297	0.5589746882976482	NO	-
3306	ZINC00507588	3036	0.5589699877769618	NO	-
3307	ZINC00318064	1902	0.5589633119051705	NO	-
3308	ZINC00318063	1901	0.5589628792648164	NO	-
3309	ZINC00507589	3037	0.5589563716764832	NO	-
3310	ZINC03858584	12298	0.5589529133917375	NO	-
3311	ZINC00810624	4251	0.5589528692500764	NO	-
3312	ZINC04356652	14952	0.5588872184617096	NO	-
3313	ZINC00616718	3744	0.5588838299118222	NO	-
3314	ZINC02215793	6911	0.5588748800961791	NO	-
3315	ZINC01430273	6015	0.5588651421951413	NO	-
3316	ZINC00501452	3005	0.5588639040853773	NO	-
3317	ZINC00253222	1595	0.5588626217430301	NO	-
3318	ZINC02466495	7297	0.5588518822192775	NO	-
3319	ZINC00389422	2247	0.5588445587649438	NO	-
3320	ZINC00389406	2245	0.5588433146835652	NO	-
3321	ZINC03853141	11758	0.558841735652747	NO	-
3322	ZINC03969508	13720	0.5588325924118378	NO	-
3323	ZINC03853142	11759	0.5588200794684005	NO	-
3324	ZINC00123787	814	0.5588190909754012	NO	-
3325	ZINC00536649	3260	0.5588149941032421	NO	-
3326	ZINC00389407	2246	0.5587905215115768	NO	-
3327	ZINC02795687	8267	0.558783622277762	NO	-
3328	ZINC01017039	4852	0.5587777411572028	NO	-
3329	ZINC00442524	2659	0.5587492319838211	NO	-
3330	ZINC00389423	2248	0.5587316168585285	NO	-
3331	ZINC01170341	5498	0.5587311396469362	NO	-
3332	ZINC03969715	13737	0.5587181810086761	NO	-
3333	ZINC00993584	4775	0.558717576531571	NO	-
3334	ZINC04000989	14273	0.558700713687318	NO	-
3335	ZINC03608910	11285	0.5586905121863724	NO	-
3336	ZINC00471369	2865	0.5586781767500618	NO	-
3337	ZINC00250091	1545	0.5586628929608879	NO	-
3338	ZINC00112586	742	0.5586603384143142	NO	-
3339	ZINC00357854	2041	0.5586422386381658	NO	-
3340	ZINC03608037	11271	0.5586312950882281	NO	-
3341	ZINC00457825	2761	0.5586239328724285	NO	-
3342	ZINC02629749	7527	0.5586165446607895	NO	-
3343	ZINC04492965	15429	0.5586082920777734	NO	-
3344	ZINC00027221	107	0.5586031780016758	NO	-
3345	ZINC00027221	108	0.5586031780016758	NO	-
3346	ZINC01464776	6067	0.5585578698896765	NO	-
3347	ZINC00362663	2096	0.5585534010016732	NO	-
3348	ZINC00381005	2178	0.558544055204221	NO	-
3349	ZINC00362919	2098	0.558542563871738	NO	-
3350	ZINC04248471	14714	0.5585389618143687	NO	-
3351	ZINC03452619	10140	0.558537510735117	NO	-
3352	ZINC00593251	3621	0.5584981950040478	NO	-
3353	ZINC04224093	14659	0.558485507843371	NO	-
3354	ZINC00810624	4250	0.5584790485691637	NO	-
3355	ZINC03858442	12271	0.5584428364745067	NO	-
3356	ZINC02791864	8218	0.5584411891496319	NO	-
3357	ZINC03552748	10961	0.5584409193303396	NO	-
3358	ZINC03220952	9029	0.5584361618312988	NO	-
3359	ZINC02868876	8465	0.5584233206189562	NO	-
3360	ZINC00357855	2042	0.5584209258394309	NO	-
3361	ZINC00608794	3640	0.5584124246226305	NO	-
3362	ZINC03852846	11696	0.5584096419858918	NO	-
3363	ZINC00528218	3180	0.5583677382932348	NO	-
3364	ZINC00150850	1020	0.5583177124743819	NO	-
3365	ZINC00150851	1021	0.5583168651900077	NO	-
3366	ZINC03867800	12824	0.5582691101861281	NO	-
3367	ZINC00408208	2300	0.5582579945708992	NO	-
3368	ZINC00856087	4435	0.5582554454008876	NO	-
3369	ZINC00537452	3268	0.5582266735701502	NO	-
3370	ZINC00190445	1183	0.5582226608621982	NO	-
3371	ZINC03316061	9349	0.5581965689822851	NO	-
3372	ZINC00417126	2385	0.558193657752112	NO	-
3373	ZINC03573398	11104	0.5581841988246463	NO	-
3374	ZINC00027221	106	0.5581741665723949	NO	-
3375	ZINC00304198	1826	0.5581484769355725	NO	-
3376	ZINC00246022	1523	0.558124966752555	NO	-
3377	ZINC04487671	15408	0.5581237859122383	NO	-
3378	ZINC00069222	404	0.5581125050872099	NO	-
3379	ZINC03938608	13497	0.5580930799611598	NO	-
3380	ZINC03283951	9258	0.5580776311770789	NO	-
3381	ZINC00337163	1944	0.5580665017815875	NO	-
3382	ZINC01387980	5866	0.5580433806207066	NO	-
3383	ZINC00955259	4682	0.5580273063650397	NO	-
3384	ZINC01109903	5312	0.5580175641771766	NO	-
3385	ZINC03979973	14002	0.5580096027803412	NO	-
3386	ZINC02795489	8260	0.558003054076355	NO	-
3387	ZINC03294674	9293	0.557993674664136	NO	-
3388	ZINC03294674	9294	0.557993674664136	NO	-
3389	ZINC00358769	2054	0.5579901613269713	NO	-
3390	ZINC00567874	3470	0.5579834435404809	NO	-
3391	ZINC00503194	3017	0.557963986384749	NO	-
3392	ZINC03608652	11277	0.5579464700642082	NO	-
3393	ZINC03397208	9796	0.5579401486957816	NO	-
3394	ZINC00260129	1641	0.557938837468433	NO	-
3395	ZINC01389438	5881	0.5579364668712561	NO	-
3396	ZINC00819398	4318	0.5579314256962784	NO	-
3397	ZINC03354941	9491	0.5579242458073809	NO	-
3398	ZINC02972035	8733	0.5578601040362987	NO	-
3399	ZINC02923422	8637	0.5578275686115668	NO	-
3400	ZINC03524399	10819	0.5577810548374293	NO	-
3401	ZINC03857522	12154	0.5577643212149453	NO	-
3402	ZINC03867501	12733	0.5576774684638008	NO	-
3403	ZINC01464770	6065	0.5576767409900325	NO	-
3404	ZINC03260855	9172	0.5576729372642752	NO	-
3405	ZINC01426167	5984	0.5576640119869303	NO	-
3406	ZINC00437494	2629	0.5576639114262387	NO	-
3407	ZINC03977420	13961	0.557654788885999	NO	-
3408	ZINC00337157	1943	0.55765391035922	NO	-
3409	ZINC00847915	4411	0.5576347136249734	NO	-
3410	ZINC03499931	10537	0.5576095467602168	NO	-
3411	ZINC00008652	29	0.5575989526133257	NO	-
3412	ZINC03196526	8977	0.5575916644368005	NO	-
3413	ZINC02970282	8721	0.5575824150784233	NO	-
3414	ZINC02970281	8720	0.5575768353412218	NO	-
3415	ZINC00075545	458	0.5575679256165132	NO	-
3416	ZINC01431112	6017	0.5575613146890978	NO	-
3417	ZINC00232313	1427	0.5575583620402376	NO	-
3418	ZINC03330021	9399	0.5575474800042278	NO	-
3419	ZINC00653432	3903	0.5575381750337645	NO	-
3420	ZINC02879701	8514	0.5575022374847429	NO	-
3421	ZINC00944045	4633	0.5575005399645265	NO	-
3422	ZINC01059747	5096	0.5574969200998462	NO	-
3423	ZINC03971836	13831	0.5574889669298548	NO	-
3424	ZINC00885480	4513	0.5574467863248503	NO	-
3425	ZINC03849509	11527	0.5574451712885187	NO	-
3426	ZINC00528355	3184	0.5574404576385202	NO	-
3427	ZINC04088333	14419	0.5574062719706102	NO	-
3428	ZINC00252148	1576	0.5574005845566135	NO	-
3429	ZINC00358768	2053	0.5573931522860489	NO	-
3430	ZINC03950034	13505	0.5573776048894531	NO	-
3431	ZINC00455996	2738	0.5573767258106929	NO	-
3432	ZINC03598871	11216	0.5573738981136312	NO	-
3433	ZINC00575870	3514	0.5573541508497579	NO	-
3434	ZINC00431981	2587	0.557349457564859	NO	-
3435	ZINC01499614	6185	0.5573490160719383	NO	-
3436	ZINC03515794	10754	0.5573298839998045	NO	-
3437	ZINC03569951	11076	0.5573023959550281	NO	-
3438	ZINC04274578	14775	0.5572992990417005	NO	-
3439	ZINC00512463	3097	0.5572837798883865	NO	-
3440	ZINC03968561	13631	0.5572733420619079	NO	-
3441	ZINC04110653	14459	0.5572573153815252	NO	-
3442	ZINC00301098	1807	0.557238409233272	NO	-
3443	ZINC03499963	10539	0.5572305390564873	NO	-
3444	ZINC00620376	3778	0.5572148491132316	NO	-
3445	ZINC00333718	1937	0.5572102159976816	NO	-
3446	ZINC00620377	3779	0.5572025757951744	NO	-
3447	ZINC00252149	1577	0.5571952396073546	NO	-
3448	ZINC00468111	2819	0.5571580013795635	NO	-
3449	ZINC00999914	4805	0.5571534011206193	NO	-
3450	ZINC02750316	8038	0.5571516277071121	NO	-
3451	ZINC03573704	11115	0.5571368478111296	NO	-
3452	ZINC03208267	8987	0.5570644149443037	NO	-
3453	ZINC04348708	14943	0.5570643700135416	NO	-
3454	ZINC00600288	3627	0.5570525145915645	NO	-
3455	ZINC04344518	14925	0.5570445641506091	NO	-
3456	ZINC01041074	4985	0.5570384675929646	NO	-
3457	ZINC03415452	9909	0.557030650383125	NO	-
3458	ZINC01183772	5524	0.5570175197480127	NO	-
3459	ZINC00402038	2284	0.5569888566425341	NO	-
3460	ZINC00234863	1457	0.5569796362918487	NO	-
3461	ZINC00512462	3096	0.5569783081580826	NO	-
3462	ZINC02697919	7735	0.5569396665555494	NO	-
3463	ZINC01004232	4819	0.5569145223877201	NO	-
3464	ZINC01428887	6003	0.556910151681471	NO	-
3465	ZINC01421611	5959	0.5569064529463004	NO	-
3466	ZINC03867525	12746	0.5569021292581953	NO	-
3467	ZINC00006798	269	0.5568683622127333	YES	14
3468	ZINC03868677	13023	0.5568669714583618	NO	-
3469	ZINC03815299	343	0.5568313213912864	YES	31
3470	ZINC00234865	1458	0.5568250361547412	NO	-
3471	ZINC02743886	8007	0.5568151643498558	NO	-
3472	ZINC00904297	4551	0.5568127055148021	NO	-
3473	ZINC03607920	11269	0.5568043728188509	NO	-
3474	ZINC03863270	12544	0.5567861577816605	NO	-
3475	ZINC00468581	2826	0.5567767310556948	NO	-
3476	ZINC03260855	9171	0.5567703812269036	NO	-
3477	ZINC03896479	13365	0.5567642172012404	NO	-
3478	ZINC03908242	13431	0.5567604119524252	NO	-
3479	ZINC01051663	5032	0.5567487929505617	NO	-
3480	ZINC01066215	5133	0.5567111423666121	NO	-
3481	ZINC00038151	160	0.5567062490510467	NO	-
3482	ZINC03873470	13054	0.5566960212746657	NO	-
3483	ZINC00222250	1333	0.5566913592243775	NO	-
3484	ZINC00867792	4474	0.5566865611907682	NO	-
3485	ZINC00222251	1334	0.5566803720876744	NO	-
3486	ZINC03892682	13332	0.5566660676096793	NO	-
3487	ZINC03607543	11268	0.5566631043956473	NO	-
3488	ZINC02487976	7329	0.5566596483960584	NO	-
3489	ZINC00253203	1594	0.5566450362113013	NO	-
3490	ZINC03851835	11642	0.5566309731107099	NO	-
3491	ZINC03076821	8849	0.5566265335227423	NO	-
3492	ZINC00089958	559	0.5566201783670015	NO	-
3493	ZINC00520711	3136	0.5565975672591444	NO	-
3494	ZINC03317498	9354	0.5565940051171615	NO	-
3495	ZINC04501000	15454	0.556591427230252	NO	-
3496	ZINC03389092	9690	0.5565891807685848	NO	-
3497	ZINC03889054	13081	0.5565864325773173	NO	-
3498	ZINC00045223	195	0.5565622228992154	NO	-
3499	ZINC00867760	4471	0.5565545791662875	NO	-
3500	ZINC03459966	10211	0.5565511006141266	NO	-
3501	ZINC03969722	13738	0.5565456324727881	NO	-
3502	ZINC00309349	1850	0.55654211070667	NO	-
3503	ZINC00008652	30	0.5565057857623908	NO	-
3504	ZINC00419371	2398	0.5565023132662956	NO	-
3505	ZINC00933094	4594	0.556479246267153	NO	-
3506	ZINC04249049	14728	0.5564781536189276	NO	-
3507	ZINC03855144	12028	0.5564771327459503	NO	-
3508	ZINC03891956	13312	0.5564669402343985	NO	-
3509	ZINC00659370	3923	0.5564594012832311	NO	-
3510	ZINC03860080	12455	0.5564507546544574	NO	-
3511	ZINC04178765	14610	0.5564205769620274	NO	-
3512	ZINC02163631	6836	0.5564116184439967	NO	-
3513	ZINC00257351	1619	0.5563935342259563	NO	-
3514	ZINC00361544	2090	0.5563900589222643	NO	-
3515	ZINC01021817	4878	0.556360654004961	NO	-
3516	ZINC02869022	8467	0.5563558959761568	NO	-
3517	ZINC02561443	7410	0.5563526608181114	NO	-
3518	ZINC00434929	2603	0.5563480364824116	NO	-
3519	ZINC00520710	3135	0.5563439242521528	NO	-
3520	ZINC00802914	4219	0.5563410604424874	NO	-
3521	ZINC02869023	8468	0.5563306375592054	NO	-
3522	ZINC03858199	12233	0.5563151300985838	NO	-
3523	ZINC03510217	10681	0.5562993547543217	NO	-
3524	ZINC00664242	3931	0.5562763429225789	NO	-
3525	ZINC00273611	1713	0.5562723465540598	NO	-
3526	ZINC00580811	3545	0.5562545737954955	NO	-
3527	ZINC00546050	3309	0.5562535559794632	NO	-
3528	ZINC00043156	173	0.5562528215687171	NO	-
3529	ZINC00491678	2974	0.5562336057186276	NO	-
3530	ZINC00465653	2802	0.5562297339816921	NO	-
3531	ZINC00365595	2107	0.5562272006189531	NO	-
3532	ZINC02971480	8730	0.5562256048352875	NO	-
3533	ZINC00799936	4212	0.5562200967885307	NO	-
3534	ZINC03608719	11282	0.5561980997386479	NO	-
3535	ZINC03867840	12863	0.5561924380414225	NO	-
3536	ZINC02881661	8525	0.5561860571132852	NO	-
3537	ZINC00867760	4470	0.5561849023872493	NO	-
3538	ZINC02776554	8159	0.5561820952969405	NO	-
3539	ZINC02419361	7179	0.5561748213744107	NO	-
3540	ZINC03891775	13288	0.556173118027599	NO	-
3541	ZINC04469917	15323	0.556173118027599	NO	-
3542	ZINC00703509	4023	0.5561668978436766	NO	-
3543	ZINC01191128	5544	0.5561535362231426	NO	-
3544	ZINC03868228	12961	0.5561050240546307	NO	-
3545	ZINC03577336	11128	0.5560933113376195	NO	-
3546	ZINC03974399	13894	0.5560430219454068	NO	-
3547	ZINC00081584	496	0.5560382638713941	NO	-
3548	ZINC01464771	6066	0.5560364902894552	NO	-
3549	ZINC03866726	12600	0.5560082428240869	NO	-
3550	ZINC03459188	10189	0.5559902741323693	NO	-
3551	ZINC00080642	480	0.5559860593368398	NO	-
3552	ZINC03889241	13091	0.55597860629249	NO	-
3553	ZINC03573690	11113	0.5559765795744904	NO	-
3554	ZINC03857541	12160	0.5559751655256479	NO	-
3555	ZINC02964250	8707	0.5559744231133245	NO	-
3556	ZINC01090854	5229	0.5559675053725062	NO	-
3557	ZINC01203970	5565	0.5559662366490922	NO	-
3558	ZINC00319499	1911	0.5559652306566748	NO	-
3559	ZINC04116038	14464	0.5559625255220263	NO	-
3560	ZINC00576391	3522	0.5559483532742526	NO	-
3561	ZINC03415452	9908	0.5559482581925397	NO	-
3562	ZINC01306501	5779	0.5559302671992855	NO	-
3563	ZINC02917540	8613	0.5559134550629479	NO	-
3564	ZINC01560632	6272	0.5559047024445698	NO	-
3565	ZINC03859085	12369	0.5558966225979627	NO	-
3566	ZINC04142964	14513	0.5558944222585368	NO	-
3567	ZINC01176172	5509	0.5558778317945783	NO	-
3568	ZINC00360419	2079	0.5558753954822124	NO	-
3569	ZINC00291496	1774	0.5558663766952167	NO	-
3570	ZINC03857084	12080	0.5558406668510634	NO	-
3571	ZINC01113046	5327	0.5558272450590851	NO	-
3572	ZINC02404888	7158	0.5558247104687184	NO	-
3573	ZINC00262867	1661	0.5558192486468562	NO	-
3574	ZINC01142429	5431	0.5558116798410722	NO	-
3575	ZINC00424357	2481	0.5558044431107624	NO	-
3576	ZINC00584032	3589	0.5557767459109797	NO	-
3577	ZINC03088866	8870	0.5557752266442221	NO	-
3578	ZINC02957695	8701	0.5557745728746712	NO	-
3579	ZINC01494070	6149	0.5557485140882663	NO	-
3580	ZINC03817900	11466	0.5557466440099319	NO	-
3581	ZINC00616046	3736	0.5557386696868443	NO	-
3582	ZINC00616047	3737	0.5557280785826421	NO	-
3583	ZINC03867940	12885	0.5557247470790722	NO	-
3584	ZINC02951387	8689	0.5557235430586963	NO	-
3585	ZINC03406578	9873	0.5557046070485855	NO	-
3586	ZINC00529470	3206	0.5556924573891808	NO	-
3587	ZINC00399648	2274	0.5556912302260272	NO	-
3588	ZINC00584033	3590	0.5556745147654579	NO	-
3589	ZINC00529469	3205	0.5556709940027209	NO	-
3590	ZINC03969565	13729	0.5556658557896554	NO	-
3591	ZINC01501022	6198	0.5556511794980319	NO	-
3592	ZINC03495333	10463	0.5556509679731154	NO	-
3593	ZINC03415550	9912	0.555646045031384	NO	-
3594	ZINC03572259	11090	0.5556205871938154	NO	-
3595	ZINC02762017	8093	0.5556189907226092	NO	-
3596	ZINC01197569	5557	0.5556140523414667	NO	-
3597	ZINC03549991	10945	0.5556128424854446	NO	-
3598	ZINC00465653	2801	0.5555991082636123	NO	-
3599	ZINC01429801	6014	0.5555765466798289	NO	-
3600	ZINC00491664	2973	0.5555528915614223	NO	-
3601	ZINC03347824	9460	0.5555420853575418	NO	-
3602	ZINC01021445	4876	0.5555361536760436	NO	-
3603	ZINC03815295	219	0.5555357868497148	YES	7
3604	ZINC03422970	9963	0.5555315975323195	NO	-
3605	ZINC03868117	12947	0.5555166090447093	NO	-
3606	ZINC02410473	7167	0.5554998022277033	NO	-
3607	ZINC02410474	7168	0.5554860012122875	NO	-
3608	ZINC00389394	2243	0.5554778334853709	NO	-
3609	ZINC03956427	13509	0.5554769279243413	NO	-
3610	ZINC01054721	5060	0.5554591085017867	NO	-
3611	ZINC03983541	14056	0.5554448371029261	NO	-
3612	ZINC03468401	10289	0.5553953822357647	NO	-
3613	ZINC02623142	7479	0.5553880958047215	NO	-
3614	ZINC00613065	3700	0.5553870703590019	NO	-
3615	ZINC02874553	8491	0.5553647715334727	NO	-
3616	ZINC03889873	13143	0.5553617462792239	NO	-
3617	ZINC02692804	7727	0.5553596998519839	NO	-
3618	ZINC00832948	4362	0.5553592879966345	NO	-
3619	ZINC00141379	948	0.5553571101287323	NO	-
3620	ZINC04004914	14317	0.5553506457805404	NO	-
3621	ZINC03849530	11530	0.5553425082549934	NO	-
3622	ZINC01972004	6663	0.5553392705375709	NO	-
3623	ZINC04266473	14759	0.5553362100936352	NO	-
3624	ZINC03968498	13620	0.5553325653928611	NO	-
3625	ZINC02181820	6854	0.5553316286353542	NO	-
3626	ZINC00058804	300	0.5553259267842443	NO	-
3627	ZINC00141223	946	0.5553196918560669	NO	-
3628	ZINC00693677	4006	0.5553131242527705	NO	-
3629	ZINC01054723	5061	0.5553028833622919	NO	-
3630	ZINC00546409	3311	0.55528534230271	NO	-
3631	ZINC04292112	14817	0.5552782947707916	NO	-
3632	ZINC00624999	3807	0.5552757593837337	NO	-
3633	ZINC00200581	1228	0.5552680871420925	NO	-
3634	ZINC00172918	1087	0.5552573053106968	NO	-
3635	ZINC01814112	6428	0.5552415412990446	NO	-
3636	ZINC03855410	12042	0.5552400042551827	NO	-
3637	ZINC03855410	12043	0.5552400042551827	NO	-
3638	ZINC03849418	11520	0.5552355554365264	NO	-
3639	ZINC01110607	5314	0.5552188298131503	NO	-
3640	ZINC03987690	14096	0.555218347351918	NO	-
3641	ZINC00945181	4638	0.5552040309432932	NO	-
3642	ZINC03459924	10208	0.555193588285129	NO	-
3643	ZINC02509433	7352	0.5551911325909855	NO	-
3644	ZINC00491952	2979	0.5551881830504942	NO	-
3645	ZINC00341932	1955	0.5551769344492097	NO	-
3646	ZINC04209616	14647	0.5551608202291877	NO	-
3647	ZINC04086270	14408	0.5551512649028078	NO	-
3648	ZINC01092628	5242	0.5551459533770655	NO	-
3649	ZINC03849316	11513	0.555141860823788	NO	-
3650	ZINC02319692	7043	0.5551354409938616	NO	-
3651	ZINC02618098	7455	0.5551334939747666	NO	-
3652	ZINC02319691	7042	0.5551299045163245	NO	-
3653	ZINC01125234	5372	0.5551170719141205	NO	-
3654	ZINC00182108	1136	0.5551025151212707	NO	-
3655	ZINC01033103	4920	0.5550983827959709	NO	-
3656	ZINC01674977	6325	0.5550720426900356	NO	-
3657	ZINC00360420	2080	0.5550690285767257	NO	-
3658	ZINC00222486	1347	0.55506768222024	NO	-
3659	ZINC00617495	3750	0.5550601226068573	NO	-
3660	ZINC00222488	1348	0.5550541860679586	NO	-
3661	ZINC00289434	1761	0.5550447257848063	NO	-
3662	ZINC00399726	2279	0.5550417011095299	NO	-
3663	ZINC01917341	6511	0.5550368756768295	NO	-
3664	ZINC03516082	10756	0.5550259490300591	NO	-
3665	ZINC00420855	2416	0.5550137016722492	NO	-
3666	ZINC03891471	13260	0.555012236133017	NO	-
3667	ZINC03997087	14219	0.5549597591063941	NO	-
3668	ZINC03459191	10190	0.5549548967347309	NO	-
3669	ZINC00491951	2978	0.5549535081803441	NO	-
3670	ZINC03352723	9484	0.5549157767357198	NO	-
3671	ZINC03868584	13015	0.5549130966114746	NO	-
3672	ZINC01190152	5541	0.5548965940061374	NO	-
3673	ZINC04003971	14312	0.5548809774357556	NO	-
3674	ZINC03857155	12093	0.5548468722453624	NO	-
3675	ZINC03608706	11279	0.554845411756812	NO	-
3676	ZINC00675090	3969	0.5548423947908145	NO	-
3677	ZINC00421628	2424	0.554832014027505	NO	-
3678	ZINC00421629	2425	0.55482910961693	NO	-
3679	ZINC02437810	7224	0.5547901389173974	NO	-
3680	ZINC02408304	7164	0.55479003701691	NO	-
3681	ZINC02289912	7001	0.5547888631162973	NO	-
3682	ZINC00779144	4118	0.5547851565223736	NO	-
3683	ZINC00547162	3319	0.5547820517532289	NO	-
3684	ZINC04332403	14903	0.5547715613984332	NO	-
3685	ZINC01229487	5658	0.5547710160725222	NO	-
3686	ZINC01216454	5617	0.5547634756544307	NO	-
3687	ZINC04317186	14856	0.554762157737197	NO	-
3688	ZINC03968992	13677	0.5547534797080811	NO	-
3689	ZINC00575742	3511	0.5547061899193501	NO	-
3690	ZINC01508866	6220	0.5546935169147372	NO	-
3691	ZINC03867873	12873	0.5546918083286406	NO	-
3692	ZINC03406462	9871	0.55466482863882	NO	-
3693	ZINC00491680	2976	0.5546475799778294	NO	-
3694	ZINC04221285	14651	0.5546377701424027	NO	-
3695	ZINC00943311	4627	0.5546324999113644	NO	-
3696	ZINC00695876	4013	0.5546312032093417	NO	-
3697	ZINC00223036	1351	0.5546286934492755	NO	-
3698	ZINC02317381	7038	0.554628616048897	NO	-
3699	ZINC00419377	2400	0.55462719672481	NO	-
3700	ZINC03857540	12159	0.5546161114429007	NO	-
3701	ZINC02372927	7126	0.5546065895621942	NO	-
3702	ZINC03868472	12999	0.5545946542571959	NO	-
3703	ZINC03500059	10544	0.5545914853583285	NO	-
3704	ZINC03868446	12992	0.554588934726952	NO	-
3705	ZINC03604389	11250	0.5545886290308858	NO	-
3706	ZINC02744187	8013	0.5545870045473296	NO	-
3707	ZINC00421630	2426	0.5545802827180819	NO	-
3708	ZINC00421631	2427	0.5545802698845956	NO	-
3709	ZINC02914619	8601	0.5545766300589619	NO	-
3710	ZINC00888818	4520	0.5545636102009357	NO	-
3711	ZINC00491679	2975	0.5545619705407666	NO	-
3712	ZINC02914618	8600	0.5545607775519019	NO	-
3713	ZINC00888821	4522	0.5545567312880888	NO	-
3714	ZINC03323709	9371	0.5545430871413551	NO	-
3715	ZINC03977081	13942	0.5545421172597794	NO	-
3716	ZINC00038288	162	0.5545407746615846	NO	-
3717	ZINC03891864	13300	0.5545367148177339	NO	-
3718	ZINC03415550	9911	0.554532659955174	NO	-
3719	ZINC04357936	14959	0.5545165747447524	NO	-
3720	ZINC00237055	1475	0.5545022062458035	NO	-
3721	ZINC00636735	3849	0.5544707826941041	NO	-
3722	ZINC03909982	13452	0.5544670151473053	NO	-
3723	ZINC03852657	11667	0.5544577951544313	NO	-
3724	ZINC01059351	5094	0.5544497365216385	NO	-
3725	ZINC00183864	1145	0.554436329436981	NO	-
3726	ZINC02201803	6889	0.5544205957860878	NO	-
3727	ZINC03868102	12940	0.5544127232170067	NO	-
3728	ZINC00038289	163	0.5544110101472612	NO	-
3729	ZINC03969834	13744	0.5544105837300052	NO	-
3730	ZINC04469594	15310	0.5544105837300052	NO	-
3731	ZINC00495822	2987	0.5544065674822952	NO	-
3732	ZINC03851543	11615	0.5544011681426854	NO	-
3733	ZINC00126263	824	0.5543946310477378	NO	-
3734	ZINC03573517	11109	0.5543666561483352	NO	-
3735	ZINC03848779	11507	0.5543585292787889	NO	-
3736	ZINC03891566	13264	0.5543525799305834	NO	-
3737	ZINC01299323	5768	0.5543518291520854	NO	-
3738	ZINC00554508	3368	0.5543502812938326	NO	-
3739	ZINC03815288	337	0.554337728797449	YES	31
3740	ZINC00510104	3079	0.5543306816059844	NO	-
3741	ZINC03474035	10329	0.5543253479790072	NO	-
3742	ZINC00424902	2489	0.554318321652971	NO	-
3743	ZINC01642851	6309	0.5543148323954443	NO	-
3744	ZINC00417125	2383	0.5543113844030935	NO	-
3745	ZINC03867711	12790	0.5542721105190886	NO	-
3746	ZINC03862355	12491	0.5542696944404198	NO	-
3747	ZINC03459621	10199	0.5542555060440886	NO	-
3748	ZINC00836267	4378	0.5542516184279641	NO	-
3749	ZINC02832514	8372	0.5542364304616708	NO	-
3750	ZINC03570719	11082	0.5542247186236475	NO	-
3751	ZINC00365579	2106	0.5542221793964855	NO	-
3752	ZINC03890749	13222	0.5542186953563991	NO	-
3753	ZINC04422547	15067	0.5542092099228111	NO	-
3754	ZINC01054671	5055	0.554197316534971	NO	-
3755	ZINC03165160	8935	0.5541826523155174	NO	-
3756	ZINC00575735	3510	0.5541746732280107	NO	-
3757	ZINC02868957	8466	0.5541638811073176	NO	-
3758	ZINC03316811	9350	0.5541501841362626	NO	-
3759	ZINC00973420	4710	0.5541331100348166	NO	-
3760	ZINC03899866	13379	0.5541319739795233	NO	-
3761	ZINC03970140	13772	0.5541283482471638	NO	-
3762	ZINC03532874	10875	0.5541278586134188	NO	-
3763	ZINC00803263	4222	0.5541022210660349	NO	-
3764	ZINC03385298	9619	0.5541017131469109	NO	-
3765	ZINC04201855	14643	0.5540948730245243	NO	-
3766	ZINC01054674	5056	0.5540830186323131	NO	-
3767	ZINC03415577	9914	0.5540819591071829	NO	-
3768	ZINC01429141	6009	0.5540818284239697	NO	-
3769	ZINC00973419	4709	0.5540767189449322	NO	-
3770	ZINC00134373	893	0.554074865670706	NO	-
3771	ZINC03549987	10943	0.554069483715418	NO	-
3772	ZINC00206738	1262	0.5540669628264389	NO	-
3773	ZINC01777541	6385	0.5540522149344697	NO	-
3774	ZINC04391966	15011	0.5540409814891708	NO	-
3775	ZINC03854714	11954	0.5540409087604671	NO	-
3776	ZINC00045919	201	0.5539869644852634	NO	-
3777	ZINC00031488	132	0.5539820881431198	NO	-
3778	ZINC03857715	12185	0.5539785622759292	NO	-
3779	ZINC00879802	4492	0.5539607976111283	NO	-
3780	ZINC00417124	2381	0.5539461062793883	NO	-
3781	ZINC00049734	223	0.5539338850711921	NO	-
3782	ZINC00566266	3456	0.5539139741162166	NO	-
3783	ZINC01384543	5845	0.5539092592370802	NO	-
3784	ZINC00584102	3593	0.5539041470737551	NO	-
3785	ZINC03570574	11080	0.5538925487709256	NO	-
3786	ZINC00794832	4178	0.5538840724300114	NO	-
3787	ZINC03489555	10440	0.553882684321127	NO	-
3788	ZINC01644163	6311	0.5538744137728252	NO	-
3789	ZINC00566265	3455	0.5538718229864894	NO	-
3790	ZINC03525050	10822	0.5538694465078424	NO	-
3791	ZINC04357788	14954	0.5538651471037472	NO	-
3792	ZINC00910000	4565	0.553854259252755	NO	-
3793	ZINC00198853	1222	0.5538365309370196	NO	-
3794	ZINC04457594	15119	0.5537915153363974	NO	-
3795	ZINC03459624	10200	0.5537806126817252	NO	-
3796	ZINC00570396	3486	0.5537629383729916	NO	-
3797	ZINC03410272	9887	0.5537574574786872	NO	-
3798	ZINC03452617	10139	0.5537431878486382	NO	-
3799	ZINC01190152	5540	0.553719430499752	NO	-
3800	ZINC00252144	1574	0.5537149029651762	NO	-
3801	ZINC00487373	2960	0.553700300097091	NO	-
3802	ZINC00502784	3011	0.5536999284245231	NO	-
3803	ZINC04333076	14906	0.5536793489539311	NO	-
3804	ZINC02754009	8054	0.553655162155534	NO	-
3805	ZINC01138893	5420	0.5536492845227735	NO	-
3806	ZINC03859653	12421	0.5536428850154472	NO	-
3807	ZINC02846182	8396	0.5536405936286286	NO	-
3808	ZINC02761748	8089	0.5536294617263546	NO	-
3809	ZINC00259425	1634	0.5536176764039742	NO	-
3810	ZINC04000608	14258	0.5536155574948514	NO	-
3811	ZINC00126316	827	0.5535999633643119	NO	-
3812	ZINC00246141	1531	0.553585538667579	NO	-
3813	ZINC00122220	802	0.5535781708589572	NO	-
3814	ZINC03982885	14025	0.553576356115143	NO	-
3815	ZINC00584103	3594	0.5535756210433952	NO	-
3816	ZINC02315544	7030	0.553567710562724	NO	-
3817	ZINC00583662	3581	0.5535638589263395	NO	-
3818	ZINC00252146	1575	0.553563414399151	NO	-
3819	ZINC01285063	5748	0.5535612993810465	NO	-
3820	ZINC02194383	6869	0.5535322196943437	NO	-
3821	ZINC00798779	4208	0.5535292022433755	NO	-
3822	ZINC00130165	849	0.5535176853170996	NO	-
3823	ZINC03525023	10821	0.5535141005168407	NO	-
3824	ZINC00904237	4548	0.5535104933941157	NO	-
3825	ZINC00512533	3103	0.5535090741344179	NO	-
3826	ZINC03857154	12092	0.5534873055209568	NO	-
3827	ZINC03986540	14077	0.5534749850100242	NO	-
3828	ZINC03853007	11722	0.5534625447016157	NO	-
3829	ZINC03997439	14242	0.5534573697507076	NO	-
3830	ZINC03962750	13547	0.5534496765661666	NO	-
3831	ZINC00049900	224	0.553439199841449	NO	-
3832	ZINC02664864	7667	0.5534367805154995	NO	-
3833	ZINC03982884	14024	0.5534345074334112	NO	-
3834	ZINC03867499	12732	0.5534314555036667	NO	-
3835	ZINC02341966	7074	0.553423597893507	NO	-
3836	ZINC03268941	9201	0.553417636327323	NO	-
3837	ZINC02836245	8377	0.5534029049410684	NO	-
3838	ZINC01426605	5987	0.5533957141786182	NO	-
3839	ZINC03891738	13282	0.5533880523949392	NO	-
3840	ZINC00148303	1001	0.5533867303104617	NO	-
3841	ZINC01108509	5301	0.5533756119367266	NO	-
3842	ZINC03409472	9885	0.5533709157966281	NO	-
3843	ZINC00583663	3582	0.5533670715226136	NO	-
3844	ZINC01429140	6008	0.5533659256189885	NO	-
3845	ZINC00461384	2776	0.5533624619744155	NO	-
3846	ZINC04240468	14692	0.5533583979468154	NO	-
3847	ZINC00046721	207	0.5533230668192723	NO	-
3848	ZINC04070141	14392	0.5533152698173068	NO	-
3849	ZINC00222478	1345	0.5532904325140449	NO	-
3850	ZINC03857773	12192	0.5532885009189108	NO	-
3851	ZINC00222481	1346	0.5532840758271541	NO	-
3852	ZINC00937548	4606	0.5532748480398253	NO	-
3853	ZINC00257496	1624	0.553269668059078	NO	-
3854	ZINC03858351	12251	0.5532672179619015	NO	-
3855	ZINC03268082	9199	0.5532531393745449	NO	-
3856	ZINC03858352	12252	0.5532501722111622	NO	-
3857	ZINC00418311	2397	0.5532487126773945	NO	-
3858	ZINC00116353	761	0.5532341882321022	NO	-
3859	ZINC04330395	14895	0.5532293640855253	NO	-
3860	ZINC02754083	8055	0.5532118144134842	NO	-
3861	ZINC03438689	10072	0.5532067902318676	NO	-
3862	ZINC02665419	7668	0.553204754373425	NO	-
3863	ZINC02324512	7051	0.5532031001119124	NO	-
3864	ZINC04307682	14836	0.5532015115201999	NO	-
3865	ZINC03607020	11262	0.5531936658468578	NO	-
3866	ZINC03415577	9913	0.5531827698990899	NO	-
3867	ZINC00099012	659	0.5531814198664102	NO	-
3868	ZINC00070733	411	0.5531812992118602	NO	-
3869	ZINC00528355	3183	0.5531752344250069	NO	-
3870	ZINC03608711	11280	0.5531712350837428	NO	-
3871	ZINC00520361	3128	0.5531681881851926	NO	-
3872	ZINC00904234	4546	0.5531577747585167	NO	-
3873	ZINC03354758	9488	0.553156721130677	NO	-
3874	ZINC00286121	1741	0.5531509291316047	NO	-
3875	ZINC02651691	7610	0.5531501931499988	NO	-
3876	ZINC00812724	4264	0.5531240510561237	NO	-
3877	ZINC03815377	271	0.5531200459488903	YES	14
3878	ZINC03327069	9381	0.5531008890403069	NO	-
3879	ZINC03610049	11290	0.5530990065353781	NO	-
3880	ZINC00583727	3583	0.5530555915222626	NO	-
3881	ZINC03858049	12216	0.553047568154621	NO	-
3882	ZINC00033020	143	0.5530268778997107	NO	-
3883	ZINC02692816	7729	0.5529969527034357	NO	-
3884	ZINC00072854	440	0.5529948473984759	NO	-
3885	ZINC00938220	4608	0.5529890747889568	NO	-
3886	ZINC00222391	1340	0.5529783863139386	NO	-
3887	ZINC01055351	5065	0.5529777835345913	NO	-
3888	ZINC00621474	3794	0.5529700212347917	NO	-
3889	ZINC00317779	1898	0.5529689615625506	NO	-
3890	ZINC00222393	1341	0.552962441524722	NO	-
3891	ZINC00512532	3102	0.552949226500132	NO	-
3892	ZINC02460541	7273	0.5529466739560687	NO	-
3893	ZINC00554575	3370	0.5529123008071427	NO	-
3894	ZINC03973420	13878	0.5529056832024062	NO	-
3895	ZINC00554574	3369	0.552901768813066	NO	-
3896	ZINC02716256	7823	0.5528826981820812	NO	-
3897	ZINC03977031	13940	0.5528745770810228	NO	-
3898	ZINC00456395	2744	0.552862259065133	NO	-
3899	ZINC03516284	10762	0.5528603916822677	NO	-
3900	ZINC03437604	10069	0.5528497266383648	NO	-
3901	ZINC00044728	193	0.5528450081568341	NO	-
3902	ZINC00209938	1272	0.5528438512856544	NO	-
3903	ZINC04002627	14299	0.5528378707773948	NO	-
3904	ZINC02886155	8538	0.5528322046931227	NO	-
3905	ZINC03891470	13259	0.5528312343466386	NO	-
3906	ZINC00880786	4497	0.552818031813873	NO	-
3907	ZINC00205613	1255	0.5528171476463676	NO	-
3908	ZINC03853530	11794	0.5528122102608042	NO	-
3909	ZINC00418039	2392	0.5527887450766011	NO	-
3910	ZINC00375376	2155	0.5527839459985961	NO	-
3911	ZINC00174179	1094	0.5527758838850473	NO	-
3912	ZINC03488917	10434	0.5527679909451123	NO	-
3913	ZINC04342271	14922	0.5527589480719718	NO	-
3914	ZINC03868103	12941	0.5527569022266825	NO	-
3915	ZINC02766143	8118	0.5527563208315107	NO	-
3916	ZINC00628270	3821	0.5527444198580687	NO	-
3917	ZINC00235130	1460	0.5527402133225409	NO	-
3918	ZINC02660070	7644	0.5527127438235336	NO	-
3919	ZINC00583373	3576	0.5527054404490543	NO	-
3920	ZINC01042432	4992	0.5526966751164255	NO	-
3921	ZINC03312932	9338	0.5526956208600668	NO	-
3922	ZINC03857337	12125	0.552690512382562	NO	-
3923	ZINC01240939	5685	0.5526891827186271	NO	-
3924	ZINC02194385	6870	0.5526659717358231	NO	-
3925	ZINC04317483	14868	0.5526653486250704	NO	-
3926	ZINC03405106	9863	0.5526578883252788	NO	-
3927	ZINC00479816	2922	0.5526285865207244	NO	-
3928	ZINC00575866	3512	0.5526194247218773	NO	-
3929	ZINC00060467	339	0.5526114700207442	NO	-
3930	ZINC03537288	10891	0.552594451138613	NO	-
3931	ZINC03857714	12184	0.552593806835228	NO	-
3932	ZINC03977379	13956	0.552586510923527	NO	-
3933	ZINC01234413	5674	0.5525832934387235	NO	-
3934	ZINC01751288	6363	0.5525772789371954	NO	-
3935	ZINC03570730	11083	0.5525762720013484	NO	-
3936	ZINC03176773	8954	0.5525609800592072	NO	-
3937	ZINC00259571	1638	0.5525556183068551	NO	-
3938	ZINC00553505	3358	0.5525541619802786	NO	-
3939	ZINC03913231	13483	0.5525521470305168	NO	-
3940	ZINC03520183	10805	0.5525110777991844	NO	-
3941	ZINC00807360	4240	0.5525094274497696	NO	-
3942	ZINC00784652	4158	0.5524876572150017	NO	-
3943	ZINC03857160	12095	0.5524855033854904	NO	-
3944	ZINC03849416	11519	0.5524775372717391	NO	-
3945	ZINC04505155	15464	0.5524638639504543	NO	-
3946	ZINC00176689	1098	0.552460880806545	NO	-
3947	ZINC00186256	1156	0.5524603784089862	NO	-
3948	ZINC00096085	602	0.5524586340447688	NO	-
3949	ZINC02793310	8229	0.5524516074509374	NO	-
3950	ZINC01500997	6194	0.5524436535585665	NO	-
3951	ZINC00171426	1085	0.5524433179163852	NO	-
3952	ZINC03532479	10866	0.5524263511014711	NO	-
3953	ZINC00455399	2732	0.5524226653063591	NO	-
3954	ZINC00416312	2369	0.5524072768814727	NO	-
3955	ZINC00060468	340	0.5523806813527258	NO	-
3956	ZINC03297248	9299	0.5523797037353073	NO	-
3957	ZINC00575882	3518	0.552378370136215	NO	-
3958	ZINC04248669	14720	0.5523780346112448	NO	-
3959	ZINC00456813	2751	0.5523734464443356	NO	-
3960	ZINC00148962	1006	0.5523662366599764	NO	-
3961	ZINC02761229	8086	0.5523510416678391	NO	-
3962	ZINC03867952	12892	0.5523430047224441	NO	-
3963	ZINC00576390	3521	0.5523377727702085	NO	-
3964	ZINC01815171	6434	0.5523357767196024	NO	-
3965	ZINC01500998	6195	0.5523318153178169	NO	-
3966	ZINC02718979	7912	0.5523197379564306	NO	-
3967	ZINC02299398	7009	0.552301366746213	NO	-
3968	ZINC00134392	896	0.5522805704035277	NO	-
3969	ZINC00237052	1474	0.5522803312152279	NO	-
3970	ZINC01936579	6585	0.5522798264746497	NO	-
3971	ZINC00478743	2910	0.5522556597019332	NO	-
3972	ZINC03977258	13949	0.5522440442565308	NO	-
3973	ZINC00259570	1637	0.5522277339312971	NO	-
3974	ZINC00360401	2071	0.5522250217941121	NO	-
3975	ZINC00360402	2072	0.5522159472603904	NO	-
3976	ZINC00904224	4544	0.552213219764336	NO	-
3977	ZINC01427092	5990	0.552166245678902	NO	-
3978	ZINC00553502	3357	0.5521568771833566	NO	-
3979	ZINC04033166	14355	0.5521369260601493	NO	-
3980	ZINC01773608	6384	0.5521345923460369	NO	-
3981	ZINC00509896	3073	0.5521110175230717	NO	-
3982	ZINC03361877	9511	0.5521042584410664	NO	-
3983	ZINC03374788	9549	0.5520734802176348	NO	-
3984	ZINC00584248	3596	0.5520667477025049	NO	-
3985	ZINC00928621	4583	0.5520465017280575	NO	-
3986	ZINC00584247	3595	0.5520279029096959	NO	-
3987	ZINC03857212	12108	0.552023289400474	NO	-
3988	ZINC00945799	4642	0.5520164416373263	NO	-
3989	ZINC03867312	12698	0.5520153524909649	NO	-
3990	ZINC00835696	4371	0.5520041127752264	NO	-
3991	ZINC01073963	5174	0.5519928148269894	NO	-
3992	ZINC03878106	13065	0.5519687808099822	NO	-
3993	ZINC04000609	14259	0.5519506744953516	NO	-
3994	ZINC00076510	460	0.5519492712977729	NO	-
3995	ZINC00543915	3296	0.5519292947491218	NO	-
3996	ZINC03442854	10081	0.5519229839874216	NO	-
3997	ZINC03982887	14027	0.5519192142898136	NO	-
3998	ZINC03495531	10471	0.5518989418867849	NO	-
3999	ZINC00081257	491	0.551898742612682	NO	-
4000	ZINC00134344	888	0.5518973467941439	NO	-
4001	ZINC00365507	2104	0.5518818267066729	NO	-
4002	ZINC00332104	1933	0.5518716918362999	NO	-
4003	ZINC02652754	7614	0.5518666780498472	NO	-
4004	ZINC00553675	3363	0.5518614513272505	NO	-
4005	ZINC00674437	3966	0.5518489236850341	NO	-
4006	ZINC03510203	10680	0.5518333678758234	NO	-
4007	ZINC00554926	3378	0.5518305839716421	NO	-
4008	ZINC01264766	5721	0.5518214276086675	NO	-
4009	ZINC03253148	9155	0.5518108332277596	NO	-
4010	ZINC03404842	9861	0.5517960629050406	NO	-
4011	ZINC03488703	10428	0.5517864795080002	NO	-
4012	ZINC04156136	14523	0.5517725532392956	NO	-
4013	ZINC00246664	1533	0.5517386738622971	NO	-
4014	ZINC03853620	11807	0.5517261062514678	NO	-
4015	ZINC03572263	11091	0.5517146974643045	NO	-
4016	ZINC04501197	15457	0.5516863463768344	NO	-
4017	ZINC03397048	9782	0.5516798672809935	NO	-
4018	ZINC01756057	6367	0.5516788262954923	NO	-
4019	ZINC00134349	889	0.5516650189235621	NO	-
4020	ZINC00553840	3365	0.551657750656173	NO	-
4021	ZINC03849793	11540	0.551624722838219	NO	-
4022	ZINC03269235	9202	0.5516225204733761	NO	-
4023	ZINC00904222	4542	0.5516200480309648	NO	-
4024	ZINC00718298	4058	0.5516176666579464	NO	-
4025	ZINC02718957	7889	0.5516065084712231	NO	-
4026	ZINC00121599	792	0.5516053205700108	NO	-
4027	ZINC00260372	1647	0.5516005641283636	NO	-
4028	ZINC00211916	1286	0.5515944898354189	NO	-
4029	ZINC00819539	4325	0.5515656391808609	NO	-
4030	ZINC00905525	4556	0.5515644766724142	NO	-
4031	ZINC03330003	9398	0.5515599138659594	NO	-
4032	ZINC00218283	1313	0.5515581717508854	NO	-
4033	ZINC02212578	6905	0.5515578529613929	NO	-
4034	ZINC03469395	10296	0.5515571994101168	NO	-
4035	ZINC01509794	6224	0.5515471333262458	NO	-
4036	ZINC02679762	7690	0.5515342585590219	NO	-
4037	ZINC01233833	5673	0.551520197493845	NO	-
4038	ZINC02519918	7368	0.5515201613692831	NO	-
4039	ZINC03468262	10288	0.5515045995302817	NO	-
4040	ZINC00819141	4315	0.5514996232300078	NO	-
4041	ZINC04032865	14346	0.5514977262242736	NO	-
4042	ZINC00081264	492	0.5514543341804177	NO	-
4043	ZINC02781672	8173	0.5514416837008694	NO	-
4044	ZINC02088723	6793	0.5514402495496771	NO	-
4045	ZINC04169833	14569	0.5514235048132121	NO	-
4046	ZINC01981510	6703	0.5514029064767045	NO	-
4047	ZINC00126253	823	0.5513963567795164	NO	-
4048	ZINC00381284	2180	0.5513872107949367	NO	-
4049	ZINC00513806	3110	0.5513851259050356	NO	-
4050	ZINC03549994	10946	0.5513748169145167	NO	-
4051	ZINC00450651	2701	0.5513694107029646	NO	-
4052	ZINC00345434	1971	0.5513651702388941	NO	-
4053	ZINC00223426	1359	0.551307412116778	NO	-
4054	ZINC03374845	9552	0.5513001681464477	NO	-
4055	ZINC00345437	1972	0.5512945930713372	NO	-
4056	ZINC01095846	5253	0.5512945668451	NO	-
4057	ZINC01071750	5160	0.5512895764124245	NO	-
4058	ZINC03982886	14026	0.5512841483398312	NO	-
4059	ZINC04170189	14587	0.551281729785595	NO	-
4060	ZINC04334034	14908	0.5512683375358094	NO	-
4061	ZINC02713334	7810	0.5512636678032838	NO	-
4062	ZINC00438744	2632	0.551249492150206	NO	-
4063	ZINC02220641	6922	0.5512473706794823	NO	-
4064	ZINC02915142	8604	0.5512465292414989	NO	-
4065	ZINC02915144	8605	0.5512437248833699	NO	-
4066	ZINC02220644	6923	0.5512433549846932	NO	-
4067	ZINC03974940	13903	0.5512420719173601	NO	-
4068	ZINC03907619	13415	0.5512367732368173	NO	-
4069	ZINC00181671	1134	0.551234118913277	NO	-
4070	ZINC01051757	5034	0.5512300680111336	NO	-
4071	ZINC03412560	9901	0.5512261829144338	NO	-
4072	ZINC01337806	5807	0.5512206541607378	NO	-
4073	ZINC00142121	956	0.551212524993885	NO	-
4074	ZINC03961944	13543	0.5512022709730574	NO	-
4075	ZINC00611221	3666	0.5511993271855805	NO	-
4076	ZINC01062720	5115	0.5511902888331518	NO	-
4077	ZINC01609260	270	0.5511882747169701	YES	14
4078	ZINC02587434	7427	0.5511810457876746	NO	-
4079	ZINC01088187	5223	0.5511697930249767	NO	-
4080	ZINC00288500	1754	0.5511660718158237	NO	-
4081	ZINC03270494	9206	0.5511620162377603	NO	-
4082	ZINC03858526	12292	0.5511572123883817	NO	-
4083	ZINC00265116	1686	0.551151088983041	NO	-
4084	ZINC03857369	12129	0.5511412268906285	NO	-
4085	ZINC00077670	467	0.5511356551919758	NO	-
4086	ZINC02997068	8761	0.5511177653015583	NO	-
4087	ZINC01109413	5307	0.551115240064333	NO	-
4088	ZINC03567295	11049	0.5511114485703512	NO	-
4089	ZINC01189982	5538	0.5511053779150031	NO	-
4090	ZINC00819411	4324	0.5510923656583259	NO	-
4091	ZINC04170190	14589	0.5510858037827691	NO	-
4092	ZINC01478531	6113	0.5510819089523938	NO	-
4093	ZINC03511030	10695	0.5510666711405016	NO	-
4094	ZINC03411259	9888	0.5510621431599897	NO	-
4095	ZINC02335095	7065	0.5510564869310799	NO	-
4096	ZINC01233832	5672	0.5510562666423919	NO	-
4097	ZINC04169839	14575	0.551054611956187	NO	-
4098	ZINC00003614	18	0.5510490091024548	NO	-
4099	ZINC03858735	12315	0.5510450098715062	NO	-
4100	ZINC00353825	2013	0.5510445434926879	NO	-
4101	ZINC01059947	5100	0.5510244432629757	NO	-
4102	ZINC03512649	10734	0.5510107338798225	NO	-
4103	ZINC04170190	14588	0.5510086699592674	NO	-
4104	ZINC01109414	5308	0.5510082563287839	NO	-
4105	ZINC01455662	6062	0.550999451820445	NO	-
4106	ZINC00945799	4643	0.5509932564680077	NO	-
4107	ZINC00780705	4136	0.5509818343168572	NO	-
4108	ZINC02876184	8499	0.5509763740719492	NO	-
4109	ZINC04347764	14931	0.550965303591786	NO	-
4110	ZINC00050355	231	0.5509602233607366	NO	-
4111	ZINC00389017	2223	0.5509371343335028	NO	-
4112	ZINC04121508	14485	0.5509366623400545	NO	-
4113	ZINC00367558	2119	0.5509353398849414	NO	-
4114	ZINC00361142	2085	0.5509275571670212	NO	-
4115	ZINC03891920	13309	0.550926169083818	NO	-
4116	ZINC04469871	15320	0.550926169083818	NO	-
4117	ZINC01738048	6343	0.5509244725373321	NO	-
4118	ZINC03857159	12094	0.5509173352895885	NO	-
4119	ZINC03817247	11463	0.5509070081257986	NO	-
4120	ZINC00050356	232	0.5509057951131013	NO	-
4121	ZINC03867798	12822	0.5509009525661109	NO	-
4122	ZINC01054903	5063	0.5508957559485904	NO	-
4123	ZINC03512650	10735	0.5508923247127948	NO	-
4124	ZINC04487673	15409	0.5508887822440979	NO	-
4125	ZINC00422555	2436	0.5508848181636479	NO	-
4126	ZINC03857536	12158	0.5508816989533049	NO	-
4127	ZINC01054901	5062	0.5508683511689362	NO	-
4128	ZINC02480219	7315	0.5508661545681932	NO	-
4129	ZINC03868118	12948	0.5508590209460446	NO	-
4130	ZINC03974044	13884	0.5508569560943163	NO	-
4131	ZINC02455969	7267	0.5508500584714806	NO	-
4132	ZINC00818581	4304	0.5508492799203378	NO	-
4133	ZINC02389603	7138	0.5508487669940019	NO	-
4134	ZINC03977265	13951	0.5508265592434922	NO	-
4135	ZINC03210815	8989	0.5508260727353201	NO	-
4136	ZINC04225109	14675	0.5508158329765068	NO	-
4137	ZINC03531714	10861	0.5507939530140783	NO	-
4138	ZINC02691571	7713	0.5507898840073406	NO	-
4139	ZINC00062561	360	0.5507866098940926	NO	-
4140	ZINC02407361	7162	0.550785560870568	NO	-
4141	ZINC03891887	13303	0.5507793189908097	NO	-
4142	ZINC02860567	8441	0.550771968877944	NO	-
4143	ZINC00353826	2014	0.550763017765117	NO	-
4144	ZINC00550997	3346	0.550761843579609	NO	-
4145	ZINC02797564	8284	0.5507564271369373	NO	-
4146	ZINC03543860	10910	0.5507548241663386	NO	-
4147	ZINC04371999	14990	0.5507542849339196	NO	-
4148	ZINC03866827	12615	0.5507464588568851	NO	-
4149	ZINC03488914	10433	0.5507419419655963	NO	-
4150	ZINC03610069	11291	0.5507359602585583	NO	-
4151	ZINC04469684	15315	0.5507340785521341	NO	-
4152	ZINC03507563	10635	0.5507251872915709	NO	-
4153	ZINC04493279	15435	0.5507216906095778	NO	-
4154	ZINC00419387	2402	0.5507008273863301	NO	-
4155	ZINC00360604	2083	0.550694214384815	NO	-
4156	ZINC01051755	5033	0.5506935841473346	NO	-
4157	ZINC00203511	1249	0.5506788136138889	NO	-
4158	ZINC03902937	13391	0.550667976904001	NO	-
4159	ZINC00501158	3001	0.5506593571148143	NO	-
4160	ZINC02201512	6886	0.5506562613873194	NO	-
4161	ZINC02444134	7233	0.5506522331053944	NO	-
4162	ZINC03087488	8864	0.5506508446541815	NO	-
4163	ZINC03857211	12107	0.5506475987167267	NO	-
4164	ZINC01285062	5747	0.5506471243231436	NO	-
4165	ZINC03867962	12896	0.5506408518908629	NO	-
4166	ZINC00126304	826	0.5506323594419902	NO	-
4167	ZINC01498164	6179	0.5506248892735351	NO	-
4168	ZINC03956500	13518	0.5506185163534798	NO	-
4169	ZINC04407780	15038	0.550609765782723	NO	-
4170	ZINC01424303	5973	0.5505988898285591	NO	-
4171	ZINC04468176	15287	0.5505894090490161	NO	-
4172	ZINC03088486	8866	0.5505858853696659	NO	-
4173	ZINC00098005	651	0.5505845875490627	NO	-
4174	ZINC00425906	2520	0.5505733130308208	NO	-
4175	ZINC02624637	7489	0.5505645918848847	NO	-
4176	ZINC01043435	4999	0.5505618112219663	NO	-
4177	ZINC00641477	3871	0.5505606759698579	NO	-
4178	ZINC01176107	5508	0.550546970757989	NO	-
4179	ZINC00043439	176	0.5505413982337872	NO	-
4180	ZINC00367564	2120	0.5505272646563224	NO	-
4181	ZINC01088188	5224	0.550515872348736	NO	-
4182	ZINC00390622	2252	0.550500912597408	NO	-
4183	ZINC00269301	1698	0.5504956016323883	NO	-
4184	ZINC03867826	12846	0.5504879356974156	NO	-
4185	ZINC03958803	13531	0.5504723172978278	NO	-
4186	ZINC00321931	1921	0.5504716413383484	NO	-
4187	ZINC03394421	9756	0.5504644198804438	NO	-
4188	ZINC03287747	9268	0.5504461064413456	NO	-
4189	ZINC03416362	9916	0.5504401592595969	NO	-
4190	ZINC01210422	5590	0.5504390037178899	NO	-
4191	ZINC00455890	2736	0.5504369402230564	NO	-
4192	ZINC03971869	13833	0.550435183643948	NO	-
4193	ZINC03867965	12899	0.5504225765103892	NO	-
4194	ZINC03971870	13834	0.5504149935061438	NO	-
4195	ZINC00151211	1024	0.5504110115407765	NO	-
4196	ZINC00156944	1043	0.5504092093695768	NO	-
4197	ZINC00260334	1645	0.550393320496164	NO	-
4198	ZINC00256909	1618	0.5503824230957303	NO	-
4199	ZINC02431479	7207	0.5503679978249211	NO	-
4200	ZINC01385336	5848	0.5503634388638703	NO	-
4201	ZINC03867825	12844	0.5503600784573289	NO	-
4202	ZINC03510937	10691	0.5503473254237468	NO	-
4203	ZINC02732926	7975	0.5503410298952215	NO	-
4204	ZINC00609646	3649	0.5503397259811793	NO	-
4205	ZINC03892681	13331	0.5503249201092341	NO	-
4206	ZINC03510939	10692	0.5503200806879647	NO	-
4207	ZINC03962276	13545	0.5503038035656723	NO	-
4208	ZINC00296723	1788	0.5502903640546386	NO	-
4209	ZINC00790677	4168	0.5502883567602115	NO	-
4210	ZINC00532535	3218	0.5502787030131137	NO	-
4211	ZINC02236522	6947	0.5502744691619714	NO	-
4212	ZINC00141382	949	0.5502658107065092	NO	-
4213	ZINC00953584	4666	0.5502583806864969	NO	-
4214	ZINC04628498	15536	0.5502519618176303	NO	-
4215	ZINC00641631	3873	0.5502480863005556	NO	-
4216	ZINC01928569	6556	0.5502396964363266	NO	-
4217	ZINC00048137	213	0.550232519586475	NO	-
4218	ZINC03385465	9622	0.5502299885650835	NO	-
4219	ZINC04488691	15415	0.5502216442533596	NO	-
4220	ZINC03537302	10892	0.5502134614624467	NO	-
4221	ZINC04427983	15077	0.5502134155332357	NO	-
4222	ZINC02627699	7508	0.5502045864432266	NO	-
4223	ZINC03853038	11733	0.5501945978946049	NO	-
4224	ZINC01067408	5141	0.550180795343036	NO	-
4225	ZINC04443157	15097	0.5501796244157309	NO	-
4226	ZINC00222255	1336	0.5501788451111904	NO	-
4227	ZINC02236524	6948	0.550177231086266	NO	-
4228	ZINC00222254	1335	0.550177108671376	NO	-
4229	ZINC02653085	7616	0.550173450161101	NO	-
4230	ZINC03618829	11345	0.5501713868519031	NO	-
4231	ZINC03896502	13366	0.5501571253848667	NO	-
4232	ZINC03815231	218	0.5501532141757869	YES	7
4233	ZINC00053846	260	0.5501530617114417	NO	-
4234	ZINC01064522	5123	0.5501464241357514	NO	-
4235	ZINC03867646	12783	0.5501308032770718	NO	-
4236	ZINC03424286	9980	0.5501201119442163	NO	-
4237	ZINC00072499	434	0.550117831321173	NO	-
4238	ZINC03912411	13470	0.5501164357843054	NO	-
4239	ZINC04469927	15325	0.5501164357843054	NO	-
4240	ZINC01056039	5067	0.5501089195401447	NO	-
4241	ZINC03499956	10538	0.5501080724968437	NO	-
4242	ZINC00976348	4719	0.5501016654876651	NO	-
4243	ZINC00381082	2179	0.550089229479677	NO	-
4244	ZINC03863695	12570	0.5500798116991122	NO	-
4245	ZINC02947732	8675	0.5500720844265999	NO	-
4246	ZINC00097940	646	0.5500670127807507	NO	-
4247	ZINC03423486	9968	0.5500574774523349	NO	-
4248	ZINC00072316	430	0.5500502893823666	NO	-
4249	ZINC01515599	6244	0.5500489043037516	NO	-
4250	ZINC03876632	13064	0.5500459646045686	NO	-
4251	ZINC03912340	13464	0.550045442556764	NO	-
4252	ZINC03608703	11278	0.5500190332935094	NO	-
4253	ZINC00501727	3006	0.5500122862635278	NO	-
4254	ZINC01210424	5591	0.5499984803741589	NO	-
4255	ZINC00920337	4572	0.5499974642572292	NO	-
4256	ZINC00424552	2485	0.5499875924651966	NO	-
4257	ZINC04485118	15388	0.5499808211318824	NO	-
4258	ZINC03661948	11415	0.5499783199079155	NO	-
4259	ZINC00348299	1981	0.5499766932041884	NO	-
4260	ZINC00342003	1958	0.5499619896805725	NO	-
4261	ZINC00538303	3270	0.5499591952125829	NO	-
4262	ZINC03853531	11795	0.5499522148369271	NO	-
4263	ZINC03400504	9830	0.5499363128018135	NO	-
4264	ZINC01498167	6180	0.5499349664989934	NO	-
4265	ZINC03889700	13122	0.5499314502645718	NO	-
4266	ZINC03908219	13429	0.5499203888443663	NO	-
4267	ZINC02622074	7474	0.5499071187557235	NO	-
4268	ZINC03982933	14028	0.5499009459490711	NO	-
4269	ZINC02971807	8731	0.5498880182359682	NO	-
4270	ZINC01193575	5551	0.549870895714919	NO	-
4271	ZINC03029223	8788	0.5498555953055203	NO	-
4272	ZINC03285562	9261	0.5498513419725932	NO	-
4273	ZINC00319463	1909	0.5498462943515807	NO	-
4274	ZINC02653108	7617	0.5498012903452796	NO	-
4275	ZINC02718956	7886	0.549796178885386	NO	-
4276	ZINC01421218	5956	0.5497884036193618	NO	-
4277	ZINC00983539	4735	0.5497504727182538	NO	-
4278	ZINC00222256	1337	0.5497451346474409	NO	-
4279	ZINC00222257	1338	0.549745068376382	NO	-
4280	ZINC02777951	8165	0.5497448685735947	NO	-
4281	ZINC03389451	9698	0.5497414921116844	NO	-
4282	ZINC00807460	4241	0.5497169113366059	NO	-
4283	ZINC00252707	1585	0.5497157207541306	NO	-
4284	ZINC03857368	12128	0.549657617130365	NO	-
4285	ZINC04487794	15410	0.5496509964325513	NO	-
4286	ZINC00668159	3943	0.5496468565087135	NO	-
4287	ZINC00456477	2748	0.5496334540106739	NO	-
4288	ZINC02692775	7723	0.5496204213111356	NO	-
4289	ZINC00863305	4458	0.5496074145292287	NO	-
4290	ZINC00581535	3561	0.5496027639676524	NO	-
4291	ZINC00369672	2128	0.5495977287635658	NO	-
4292	ZINC00048103	212	0.5495821930557127	NO	-
4293	ZINC03262904	9178	0.5495727914723567	NO	-
4294	ZINC04129144	14496	0.5495719976017243	NO	-
4295	ZINC00447957	2687	0.5495464904591557	NO	-
4296	ZINC01105801	5286	0.5495383559170244	NO	-
4297	ZINC00652633	3900	0.5495218989948835	NO	-
4298	ZINC02629140	7525	0.5495172300699939	NO	-
4299	ZINC02693960	7732	0.5495112737620116	NO	-
4300	ZINC02718996	7946	0.5495109586718862	NO	-
4301	ZINC02088804	6795	0.5495076801661835	NO	-
4302	ZINC03851103	11586	0.5495019447404985	NO	-
4303	ZINC02788456	8211	0.549492067446829	NO	-
4304	ZINC00128882	843	0.5494889033492595	NO	-
4305	ZINC03853039	11734	0.5494871479899666	NO	-
4306	ZINC01060449	5102	0.5494834003913743	NO	-
4307	ZINC01122815	5362	0.5494568368068815	NO	-
4308	ZINC01216639	5620	0.5494557686007273	NO	-
4309	ZINC03278409	9234	0.5494556726744584	NO	-
4310	ZINC01819807	6439	0.5494283034110784	NO	-
4311	ZINC02957693	8700	0.5493965788798827	NO	-
4312	ZINC00218857	1323	0.5493872009956788	NO	-
4313	ZINC00575730	3508	0.5493840919388436	NO	-
4314	ZINC02543496	7389	0.5493835566229288	NO	-
4315	ZINC02621866	7472	0.5493802400286959	NO	-
4316	ZINC00798778	4207	0.5493778978037354	NO	-
4317	ZINC01861250	6460	0.5493732491595379	NO	-
4318	ZINC03411504	9890	0.5493654697475577	NO	-
4319	ZINC02318399	7040	0.5493551366762405	NO	-
4320	ZINC03858535	12294	0.5493544896526479	NO	-
4321	ZINC04470432	15359	0.5493544896526479	NO	-
4322	ZINC00973242	4708	0.5493289747171456	NO	-
4323	ZINC02718812	7871	0.5493285923319629	NO	-
4324	ZINC03452741	10143	0.5493174007705581	NO	-
4325	ZINC01495505	6163	0.5493064550043514	NO	-
4326	ZINC04191771	14623	0.5493064180241857	NO	-
4327	ZINC03519224	10801	0.5492938519829462	NO	-
4328	ZINC01051650	5031	0.5492791127223521	NO	-
4329	ZINC00613694	3712	0.5492783691689608	NO	-
4330	ZINC00455303	2731	0.549266849244263	NO	-
4331	ZINC00794832	4177	0.5492542926050412	NO	-
4332	ZINC00574032	3500	0.5492487679534979	NO	-
4333	ZINC00563076	3427	0.5492375502355122	NO	-
4334	ZINC00419384	2401	0.549229088386569	NO	-
4335	ZINC00575872	3515	0.5492240085760752	NO	-
4336	ZINC01252212	5705	0.5492121026390108	NO	-
4337	ZINC00218859	1324	0.5491952556519568	NO	-
4338	ZINC00477815	2907	0.5491942763701831	NO	-
4339	ZINC04063815	14388	0.5491871711486653	NO	-
4340	ZINC03489652	10441	0.5491792945895035	NO	-
4341	ZINC00455231	2730	0.549173497524899	NO	-
4342	ZINC00668157	3941	0.5491723642986133	NO	-
4343	ZINC03048780	8821	0.5491701098316754	NO	-
4344	ZINC03198261	8978	0.5491556953438049	NO	-
4345	ZINC04407873	15041	0.5491014627930312	NO	-
4346	ZINC03452988	10152	0.5490913479372403	NO	-
4347	ZINC04126188	14495	0.5490834459470708	NO	-
4348	ZINC03399902	9823	0.5490812363643555	NO	-
4349	ZINC02737669	7992	0.5490810401298447	NO	-
4350	ZINC00863693	4459	0.5490767735126162	NO	-
4351	ZINC04332097	14899	0.549074850553289	NO	-
4352	ZINC01230886	5663	0.5490744465377905	NO	-
4353	ZINC00180586	1117	0.5490632699305034	NO	-
4354	ZINC00880772	4496	0.549062597790533	NO	-
4355	ZINC04347765	14932	0.549027985638328	NO	-
4356	ZINC00252720	1587	0.5490124599081598	NO	-
4357	ZINC03452969	10151	0.5489823484585568	NO	-
4358	ZINC03404078	9858	0.5489818386161082	NO	-
4359	ZINC03477080	10390	0.5489811511152174	NO	-
4360	ZINC00941369	4618	0.5489688332935089	NO	-
4361	ZINC04167569	14560	0.5489654118738403	NO	-
4362	ZINC01512397	6235	0.548963732375577	NO	-
4363	ZINC02317582	7039	0.5489612609385138	NO	-
4364	ZINC03857299	12119	0.5489595691582679	NO	-
4365	ZINC00059347	325	0.5489593281139871	NO	-
4366	ZINC00423537	2445	0.5489568768222942	NO	-
4367	ZINC00253393	1597	0.5489565178566779	NO	-
4368	ZINC03499977	10540	0.5489562943996201	NO	-
4369	ZINC03459960	10210	0.5489549515098923	NO	-
4370	ZINC03853059	11742	0.5489516384901888	NO	-
4371	ZINC00059348	326	0.548938953058119	NO	-
4372	ZINC00941369	4619	0.5489325439113708	NO	-
4373	ZINC00548098	3323	0.5489219312232954	NO	-
4374	ZINC00064286	377	0.5489205143797964	NO	-
4375	ZINC03977589	13982	0.5489195704013405	NO	-
4376	ZINC03868226	12959	0.5489041410572599	NO	-
4377	ZINC00503347	3019	0.5489015845485857	NO	-
4378	ZINC04169839	14576	0.5489000688120286	NO	-
4379	ZINC00592153	3617	0.5488721187526503	NO	-
4380	ZINC01000674	4809	0.5488561214666752	NO	-
4381	ZINC03857500	12152	0.548849230149332	NO	-
4382	ZINC00151135	1022	0.548848969989103	NO	-
4383	ZINC00479820	2923	0.5488446280056823	NO	-
4384	ZINC02718988	7933	0.5488403212281227	NO	-
4385	ZINC00783287	4142	0.5488314422760391	NO	-
4386	ZINC04357996	14960	0.5487833925584309	NO	-
4387	ZINC03902933	13389	0.5487767309421981	NO	-
4388	ZINC03470404	10301	0.5487583872834044	NO	-
4389	ZINC03400882	9836	0.5487389095996141	NO	-
4390	ZINC04013830	14328	0.5487370996115987	NO	-
4391	ZINC00619596	3766	0.5487258626408907	NO	-
4392	ZINC00794321	4174	0.5487155572622405	NO	-
4393	ZINC03868521	13011	0.5487096132448094	NO	-
4394	ZINC03500045	10543	0.5487019428540252	NO	-
4395	ZINC01385701	5851	0.5486621697231476	NO	-
4396	ZINC03460038	10212	0.5486578612920805	NO	-
4397	ZINC00548098	3321	0.5486569818057787	NO	-
4398	ZINC03577286	11127	0.548650803486914	NO	-
4399	ZINC00625333	3808	0.5486506559630627	NO	-
4400	ZINC04158706	14535	0.5486455074327844	NO	-
4401	ZINC03504311	10568	0.5486195960386537	NO	-
4402	ZINC00555385	3380	0.5486186658134492	NO	-
4403	ZINC02718997	7949	0.548615850732898	NO	-
4404	ZINC00521812	3140	0.5485767891536797	NO	-
4405	ZINC04317186	14855	0.5485727257837884	NO	-
4406	ZINC00442652	2662	0.5485407794912284	NO	-
4407	ZINC03867971	12906	0.5485307319473024	NO	-
4408	ZINC03815353	8	0.5485224122847151	YES	1
4409	ZINC03250461	9148	0.5485214806360951	NO	-
4410	ZINC03419057	9936	0.5485193939115812	NO	-
4411	ZINC03962868	13549	0.5485153099956241	NO	-
4412	ZINC03569820	11072	0.548508783435314	NO	-
4413	ZINC03459498	10192	0.5485059100012669	NO	-
4414	ZINC02914589	8599	0.5485016412974385	NO	-
4415	ZINC04057837	14377	0.5484936786519313	NO	-
4416	ZINC03907665	13419	0.5484917029796771	NO	-
4417	ZINC02914587	8598	0.5484824701587485	NO	-
4418	ZINC04369218	14980	0.5484722302719096	NO	-
4419	ZINC00129200	844	0.548469059016714	NO	-
4420	ZINC02511394	7362	0.5484681789383087	NO	-
4421	ZINC00528121	3178	0.5484513864662197	NO	-
4422	ZINC03857559	12165	0.5484333415792644	NO	-
4423	ZINC03567336	11053	0.548427707597185	NO	-
4424	ZINC01129532	5393	0.5484256382650796	NO	-
4425	ZINC00055424	283	0.5484240192033124	NO	-
4426	ZINC02713327	7807	0.5484176022470579	NO	-
4427	ZINC03868898	13041	0.5484151603292999	NO	-
4428	ZINC00376913	2163	0.5483933382005597	NO	-
4429	ZINC03610013	11287	0.5483882121680208	NO	-
4430	ZINC04252800	14745	0.5483845451856638	NO	-
4431	ZINC04315622	14849	0.548381433073426	NO	-
4432	ZINC00794834	4179	0.5483769599278095	NO	-
4433	ZINC03987983	14114	0.5483727522651825	NO	-
4434	ZINC00427374	2532	0.5483694939728274	NO	-
4435	ZINC00390762	2261	0.5483650770414114	NO	-
4436	ZINC00376914	2164	0.5483639176493138	NO	-
4437	ZINC00178722	1105	0.5483574814747985	NO	-
4438	ZINC00288682	1756	0.5483541867303434	NO	-
4439	ZINC03519133	10792	0.5483336313807449	NO	-
4440	ZINC03857499	12151	0.5483295223057713	NO	-
4441	ZINC03519134	10794	0.5483253000501644	NO	-
4442	ZINC03868100	12938	0.5483232049337516	NO	-
4443	ZINC04487669	15406	0.5483230022345223	NO	-
4444	ZINC01206148	5573	0.5483069159306919	NO	-
4445	ZINC03851909	11647	0.548306814137147	NO	-
4446	ZINC01960654	6651	0.5482996130611681	NO	-
4447	ZINC01021307	4873	0.5482978062020523	NO	-
4448	ZINC04169833	14570	0.5482874710912751	NO	-
4449	ZINC03396889	9774	0.5482806720824598	NO	-
4450	ZINC00581533	3560	0.54828031226626	NO	-
4451	ZINC03214800	8994	0.5482683258564551	NO	-
4452	ZINC02653874	7622	0.5482578770922348	NO	-
4453	ZINC03152685	8924	0.5482277568080242	NO	-
4454	ZINC01900076	6495	0.5482273423417355	NO	-
4455	ZINC01151275	5455	0.5482250192460005	NO	-
4456	ZINC04504911	15463	0.5482002724022815	NO	-
4457	ZINC03397105	9787	0.5481924579689835	NO	-
4458	ZINC02511408	7364	0.5481885291576579	NO	-
4459	ZINC03608718	11281	0.5481812444465713	NO	-
4460	ZINC04351358	14946	0.548160735723508	NO	-
4461	ZINC03301928	9306	0.5481513527640005	NO	-
4462	ZINC03969491	13718	0.5481495100160962	NO	-
4463	ZINC03974956	13907	0.5481478936009897	NO	-
4464	ZINC02793831	8235	0.548143330368673	NO	-
4465	ZINC02629140	7524	0.5481312597733652	NO	-
4466	ZINC01021308	4874	0.5481243951037658	NO	-
4467	ZINC02088977	6796	0.5481136963069277	NO	-
4468	ZINC00060547	343	0.548106391817259	NO	-
4469	ZINC00252718	1586	0.5481022102799803	NO	-
4470	ZINC03489502	10439	0.5481016853167109	NO	-
4471	ZINC00132517	880	0.5481001146187303	NO	-
4472	ZINC03997184	14225	0.5480994099116572	NO	-
4473	ZINC03855146	12030	0.5480902247322058	NO	-
4474	ZINC03105571	8882	0.5480885103312026	NO	-
4475	ZINC03963916	13576	0.5480811192603149	NO	-
4476	ZINC00060548	344	0.5480635248331428	NO	-
4477	ZINC03283731	9256	0.5480578047456286	NO	-
4478	ZINC00550213	3341	0.5480468748428473	NO	-
4479	ZINC00509264	3069	0.5480256145092222	NO	-
4480	ZINC01240469	5683	0.5480100491120555	NO	-
4481	ZINC03850103	11548	0.5480055666394344	NO	-
4482	ZINC01215713	5609	0.5480051103965488	NO	-
4483	ZINC03866850	12618	0.5480034898967459	NO	-
4484	ZINC00107279	700	0.5479880443806261	NO	-
4485	ZINC03355571	9493	0.5479777351000971	NO	-
4486	ZINC00515218	3118	0.5479708360269532	NO	-
4487	ZINC03570566	11079	0.5479701846897065	NO	-
4488	ZINC01503491	6209	0.5479699332180169	NO	-
4489	ZINC03857565	12166	0.5479665835559903	NO	-
4490	ZINC03858543	12296	0.5479658318340688	NO	-
4491	ZINC04470433	15360	0.5479658318340688	NO	-
4492	ZINC00120547	777	0.5479595287656944	NO	-
4493	ZINC03867650	12785	0.5479535988408945	NO	-
4494	ZINC03382753	9605	0.5479512460571454	NO	-
4495	ZINC00999866	4804	0.5479369324588876	NO	-
4496	ZINC00482606	2937	0.5479214181138957	NO	-
4497	ZINC02631874	7537	0.5479149672250594	NO	-
4498	ZINC04348706	14942	0.5479075073160492	NO	-
4499	ZINC00483439	2939	0.547901008249687	NO	-
4500	ZINC00356577	2032	0.5478986577544009	NO	-
4501	ZINC03281768	9245	0.5478969861155913	NO	-
4502	ZINC00508028	3044	0.5478964271131332	NO	-
4503	ZINC03868831	13037	0.547893801965519	NO	-
4504	ZINC03263549	9182	0.5478729072124833	NO	-
4505	ZINC01753757	6364	0.5478701149345654	NO	-
4506	ZINC03449033	10104	0.5478699405754618	NO	-
4507	ZINC03400334	9827	0.5478666173827677	NO	-
4508	ZINC02455964	7265	0.5478665705773551	NO	-
4509	ZINC03984848	14071	0.5478651041607583	NO	-
4510	ZINC02623743	7484	0.547862946481461	NO	-
4511	ZINC00089197	554	0.5478325359833089	NO	-
4512	ZINC01076760	5192	0.5478298679230899	NO	-
4513	ZINC00167716	1065	0.5478286279344959	NO	-
4514	ZINC00186259	1157	0.5478198151208882	NO	-
4515	ZINC00474665	2890	0.547812736916169	NO	-
4516	ZINC01099621	5264	0.5478036546123066	NO	-
4517	ZINC03488938	10436	0.547797343196966	NO	-
4518	ZINC01099620	5263	0.5477936056442516	NO	-
4519	ZINC00376375	2160	0.5477932339212948	NO	-
4520	ZINC03906340	13408	0.5477719881632931	NO	-
4521	ZINC03216395	9009	0.5477637684793278	NO	-
4522	ZINC00521816	3141	0.547758193931019	NO	-
4523	ZINC03452924	10149	0.5477436425009806	NO	-
4524	ZINC00396058	2267	0.5477377940127367	NO	-
4525	ZINC03519134	10793	0.5477321532464836	NO	-
4526	ZINC00838734	335	0.5477293746873911	YES	31
4527	ZINC03519133	10791	0.5477280876326746	NO	-
4528	ZINC00396057	2266	0.5477256233894463	NO	-
4529	ZINC00255144	1606	0.5477245682018254	NO	-
4530	ZINC00513722	3109	0.5477065121036737	NO	-
4531	ZINC00189769	1179	0.5476920920600453	NO	-
4532	ZINC04412438	15050	0.5476874660923511	NO	-
4533	ZINC00794866	4186	0.5476868884559463	NO	-
4534	ZINC02718963	7898	0.5476751678365437	NO	-
4535	ZINC00143315	967	0.5476703886192066	NO	-
4536	ZINC03997183	14223	0.5476594207302911	NO	-
4537	ZINC01436010	6034	0.5476585877833667	NO	-
4538	ZINC02888611	8544	0.5476559510096548	NO	-
4539	ZINC03573509	11108	0.5476558816892717	NO	-
4540	ZINC02447701	7238	0.5476446412018442	NO	-
4541	ZINC00812725	4265	0.5476426763127723	NO	-
4542	ZINC02479166	7312	0.5476366665913515	NO	-
4543	ZINC03299350	9301	0.5476347486602524	NO	-
4544	ZINC00716798	4052	0.5476231710697472	NO	-
4545	ZINC03514717	10749	0.5476209677691458	NO	-
4546	ZINC02447702	7239	0.5476150478673575	NO	-
4547	ZINC03992757	14146	0.547609011709148	NO	-
4548	ZINC03225356	9049	0.5476087357685411	NO	-
4549	ZINC01979378	6681	0.5475955955809154	NO	-
4550	ZINC03459918	10207	0.5475930539036111	NO	-
4551	ZINC00250015	1544	0.5475871000927304	NO	-
4552	ZINC02478301	7310	0.5475807493978307	NO	-
4553	ZINC04332571	14905	0.5475806691548233	NO	-
4554	ZINC03400326	9826	0.5475683434320608	NO	-
4555	ZINC03289784	9276	0.5475683364428953	NO	-
4556	ZINC04223625	14654	0.5475503777487274	NO	-
4557	ZINC03220039	9025	0.5475494062558655	NO	-
4558	ZINC00947316	4653	0.5475483318709911	NO	-
4559	ZINC00360012	2068	0.5475233006148502	NO	-
4560	ZINC03544144	10911	0.5475158622755248	NO	-
4561	ZINC04407553	15036	0.5475039798457166	NO	-
4562	ZINC01833790	6450	0.5474993471621474	NO	-
4563	ZINC03428210	9998	0.5474987965784921	NO	-
4564	ZINC00306868	1833	0.5474923064621529	NO	-
4565	ZINC02716259	7824	0.5474724480972235	NO	-
4566	ZINC03511156	10701	0.547467444082993	NO	-
4567	ZINC00142126	957	0.54746323298237	NO	-
4568	ZINC03866926	12635	0.547449303356573	NO	-
4569	ZINC03853008	11723	0.5474362895135934	NO	-
4570	ZINC03504333	10569	0.5474346754565079	NO	-
4571	ZINC03863259	12543	0.5474339737042925	NO	-
4572	ZINC04628263	15535	0.5474312374028372	NO	-
4573	ZINC00855361	4431	0.54742066182984	NO	-
4574	ZINC03416813	9918	0.5474198343828462	NO	-
4575	ZINC00508414	3060	0.5474168483012061	NO	-
4576	ZINC00524960	3160	0.5474112688468175	NO	-
4577	ZINC00508027	3043	0.5474055379347763	NO	-
4578	ZINC00855362	4432	0.5474017418399366	NO	-
4579	ZINC00003614	17	0.5473980982951971	NO	-
4580	ZINC02632367	7539	0.5473967461849256	NO	-
4581	ZINC03857298	12118	0.5473944069739808	NO	-
4582	ZINC01215795	5612	0.5473906637894339	NO	-
4583	ZINC03504259	10567	0.5473900601260129	NO	-
4584	ZINC00571031	3490	0.5473791349566728	NO	-
4585	ZINC00416657	2376	0.5473703177247254	NO	-
4586	ZINC02623744	7485	0.5473657055038202	NO	-
4587	ZINC03852553	11663	0.5473452132337944	NO	-
4588	ZINC02969391	8718	0.5473287260991522	NO	-
4589	ZINC00550004	3336	0.547315817803163	NO	-
4590	ZINC04001265	14286	0.5473028455665812	NO	-
4591	ZINC04248682	14721	0.5472918687933659	NO	-
4592	ZINC00226064	1401	0.5472880942103622	NO	-
4593	ZINC01769388	6373	0.5472717127189288	NO	-
4594	ZINC02799476	8300	0.5472634553409674	NO	-
4595	ZINC02691556	7711	0.5472627013752123	NO	-
4596	ZINC00541560	3284	0.5472598140980407	NO	-
4597	ZINC03436729	10054	0.5472584955132247	NO	-
4598	ZINC03397161	9793	0.5472583969864879	NO	-
4599	ZINC01032621	4917	0.5472557955490998	NO	-
4600	ZINC01278291	5741	0.547252197224	NO	-
4601	ZINC02884209	8535	0.5472457531357998	NO	-
4602	ZINC03995524	14216	0.5472407714161683	NO	-
4603	ZINC03283920	9257	0.5472323260859157	NO	-
4604	ZINC00362442	2095	0.5472069042095277	NO	-
4605	ZINC01466641	6087	0.5472024591743626	NO	-
4606	ZINC03849451	11523	0.5472016104393599	NO	-
4607	ZINC03992755	14145	0.5472011064996605	NO	-
4608	ZINC04201842	14641	0.5471980748729025	NO	-
4609	ZINC03532549	10870	0.5471847714949083	NO	-
4610	ZINC03537319	10893	0.547178230922754	NO	-
4611	ZINC00456722	2750	0.5471706540247717	NO	-
4612	ZINC01082332	5209	0.5471495554931325	NO	-
4613	ZINC03400804	9833	0.5471379641189961	NO	-
4614	ZINC00557553	3385	0.5471298914221382	NO	-
4615	ZINC00450843	2707	0.5471240698580562	NO	-
4616	ZINC00385409	2208	0.5471203642286718	NO	-
4617	ZINC01234826	5675	0.5471177356907904	NO	-
4618	ZINC00006083	24	0.5471055962091526	NO	-
4619	ZINC02636619	7556	0.5470923391595728	NO	-
4620	ZINC00791091	4169	0.547090604510776	NO	-
4621	ZINC00550004	3334	0.5470894147077627	NO	-
4622	ZINC04121510	14486	0.5470718826920624	NO	-
4623	ZINC03510825	10689	0.5470647324723712	NO	-
4624	ZINC02713332	7809	0.54706162847631	NO	-
4625	ZINC00027507	112	0.5470555156233531	NO	-
4626	ZINC00385410	2209	0.5470530189396474	NO	-
4627	ZINC04088394	14420	0.5470350631065316	NO	-
4628	ZINC03857607	12174	0.5470332026143064	NO	-
4629	ZINC00779362	4123	0.5470319570903845	NO	-
4630	ZINC01028406	4903	0.5470294652929657	NO	-
4631	ZINC00575734	3509	0.5470200523478603	NO	-
4632	ZINC02718965	7901	0.5470139468414457	NO	-
4633	ZINC03424768	9982	0.5469992742321158	NO	-
4634	ZINC00677747	3979	0.5469963439207551	NO	-
4635	ZINC02692835	7731	0.5469925604041653	NO	-
4636	ZINC03498557	10526	0.5469915813851369	NO	-
4637	ZINC03857558	12164	0.5469902343745218	NO	-
4638	ZINC00375370	2153	0.5469887645361303	NO	-
4639	ZINC00521605	3138	0.5469873574001769	NO	-
4640	ZINC03507317	10628	0.5469814555410689	NO	-
4641	ZINC04087812	14416	0.5469811990678273	NO	-
4642	ZINC03858950	12348	0.5469792901284367	NO	-
4643	ZINC02317093	7037	0.5469786042572543	NO	-
4644	ZINC03868643	13019	0.5469612893311573	NO	-
4645	ZINC04464448	15152	0.5469564394674921	NO	-
4646	ZINC02800492	8309	0.5469348062437863	NO	-
4647	ZINC01495426	6156	0.546933236395008	NO	-
4648	ZINC03938231	13496	0.5469328582877561	NO	-
4649	ZINC03466393	10283	0.5469166144293511	NO	-
4650	ZINC00309362	1852	0.5469080820807274	NO	-
4651	ZINC04407823	15039	0.5469013246466188	NO	-
4652	ZINC02923339	8636	0.5469003592292745	NO	-
4653	ZINC00443562	2663	0.5468984661810732	NO	-
4654	ZINC03229238	9059	0.5468969888374557	NO	-
4655	ZINC02860561	8440	0.5468940032008296	NO	-
4656	ZINC03573142	11103	0.5468738627264018	NO	-
4657	ZINC03890839	13229	0.5468721925034975	NO	-
4658	ZINC03509269	10676	0.5468661685420952	NO	-
4659	ZINC02793952	8238	0.5468569289831288	NO	-
4660	ZINC00375381	2157	0.5468569121764961	NO	-
4661	ZINC03868101	12939	0.5468552747853529	NO	-
4662	ZINC00473854	2887	0.5468512830528647	NO	-
4663	ZINC03849485	11526	0.5468503066750587	NO	-
4664	ZINC00550003	3333	0.5468422102231141	NO	-
4665	ZINC02793951	8237	0.5468407765789278	NO	-
4666	ZINC00360413	2074	0.5468373263310411	NO	-
4667	ZINC00390756	2260	0.5468291087551416	NO	-
4668	ZINC02794025	8239	0.5468275275011049	NO	-
4669	ZINC04167262	14555	0.5468128062218597	NO	-
4670	ZINC00097841	639	0.5468075125967959	NO	-
4671	ZINC02362021	7112	0.5468057993235493	NO	-
4672	ZINC03853566	11801	0.546801110440506	NO	-
4673	ZINC00537219	3266	0.5467776433263496	NO	-
4674	ZINC03276261	9221	0.5467757522778025	NO	-
4675	ZINC01533496	6256	0.5467708113351073	NO	-
4676	ZINC00112049	735	0.546766093302023	NO	-
4677	ZINC00544728	3303	0.5467635583632016	NO	-
4678	ZINC03332464	9406	0.5467601740556816	NO	-
4679	ZINC00405821	2289	0.546757096848531	NO	-
4680	ZINC03432920	10008	0.5467490227270793	NO	-
4681	ZINC04517469	15482	0.5467478829937198	NO	-
4682	ZINC04348411	14936	0.5467428184772325	NO	-
4683	ZINC04000971	14271	0.5467260782093977	NO	-
4684	ZINC00610673	3660	0.5467250627104934	NO	-
4685	ZINC00075545	459	0.5467094931822459	NO	-
4686	ZINC00683057	3994	0.5467016794262092	NO	-
4687	ZINC02088785	6794	0.5467016338178989	NO	-
4688	ZINC02747265	8019	0.5466868339168264	NO	-
4689	ZINC00148703	1005	0.5466819436057813	NO	-
4690	ZINC01724487	6334	0.5466795049596862	NO	-
4691	ZINC00059902	333	0.5466577357166411	NO	-
4692	ZINC03945095	13503	0.5466560311643903	NO	-
4693	ZINC00869713	4484	0.5466477099935655	NO	-
4694	ZINC00831053	4352	0.5466457295575495	NO	-
4695	ZINC02376744	7128	0.5466442771398213	NO	-
4696	ZINC01054691	5059	0.546641671383897	NO	-
4697	ZINC02887688	8541	0.5466296449543127	NO	-
4698	ZINC01054689	5058	0.5466276560629737	NO	-
4699	ZINC03992754	14144	0.5466274571689588	NO	-
4700	ZINC02883443	8530	0.5466270896987064	NO	-
4701	ZINC00048865	218	0.5466241731393502	NO	-
4702	ZINC00474949	2893	0.5466206921333783	NO	-
4703	ZINC00550003	3331	0.5466156081890183	NO	-
4704	ZINC03499929	10536	0.5466033394958063	NO	-
4705	ZINC00042720	170	0.5465944902545219	NO	-
4706	ZINC03853006	11721	0.5465819498602854	NO	-
4707	ZINC00146053	986	0.546573017611137	NO	-
4708	ZINC00611307	3670	0.5465700467051797	NO	-
4709	ZINC00389233	2239	0.5465541099732835	NO	-
4710	ZINC02813883	8355	0.5465511452331223	NO	-
4711	ZINC00779361	4122	0.546547352942817	NO	-
4712	ZINC00474429	2889	0.5465461384277746	NO	-
4713	ZINC00550207	3337	0.5465394098859292	NO	-
4714	ZINC00146052	985	0.546538321201617	NO	-
4715	ZINC00611239	3668	0.5465381175695648	NO	-
4716	ZINC00611238	3667	0.5465364223538225	NO	-
4717	ZINC00061678	350	0.5465347697900592	NO	-
4718	ZINC03570582	11081	0.5465236341195522	NO	-
4719	ZINC00541775	3285	0.5465134285501648	NO	-
4720	ZINC00920577	4575	0.5465132733877666	NO	-
4721	ZINC00491654	2971	0.5465051977655374	NO	-
4722	ZINC03574562	11121	0.5465013557463386	NO	-
4723	ZINC01436011	6035	0.5465011685195922	NO	-
4724	ZINC03867605	12766	0.5464904733551199	NO	-
4725	ZINC03527193	10846	0.5464864724736261	NO	-
4726	ZINC03857152	12091	0.5464546167458895	NO	-
4727	ZINC03359968	9506	0.5464527319043209	NO	-
4728	ZINC00474428	2888	0.5464410522519908	NO	-
4729	ZINC00056244	294	0.5464402720593561	NO	-
4730	ZINC02023555	6752	0.5464396464455822	NO	-
4731	ZINC00061680	351	0.5464290389621345	NO	-
4732	ZINC01495507	6164	0.546425771334951	NO	-
4733	ZINC00780021	4131	0.5464140150363397	NO	-
4734	ZINC00358466	2052	0.546413754680133	NO	-
4735	ZINC03858533	12293	0.5464060996182822	NO	-
4736	ZINC04470430	15358	0.5464060996182822	NO	-
4737	ZINC03400262	9824	0.5463942328684844	NO	-
4738	ZINC01415584	5947	0.5463873484758708	NO	-
4739	ZINC02393545	7144	0.5463664840895844	NO	-
4740	ZINC00581536	3562	0.5463662683485135	NO	-
4741	ZINC03602708	11243	0.5463634246466826	NO	-
4742	ZINC00575868	3513	0.5463631271261203	NO	-
4743	ZINC00360424	2081	0.5463596610902928	NO	-
4744	ZINC03419796	9941	0.5463540102238793	NO	-
4745	ZINC03088717	8867	0.5463421633724392	NO	-
4746	ZINC03419798	9942	0.5463308011424017	NO	-
4747	ZINC03863066	12536	0.5463142644865794	NO	-
4748	ZINC02757068	8072	0.5463117926514106	NO	-
4749	ZINC02721127	7956	0.5463086555428864	NO	-
4750	ZINC00457164	2757	0.5462985156574861	NO	-
4751	ZINC01225870	5644	0.5462972614629931	NO	-
4752	ZINC03239579	9106	0.5462970950083867	NO	-
4753	ZINC02780675	8172	0.5462795613254288	NO	-
4754	ZINC03857707	12182	0.5462433679488194	NO	-
4755	ZINC00241102	1494	0.546231513131653	NO	-
4756	ZINC04465827	15238	0.5462261016585892	NO	-
4757	ZINC00278886	1722	0.5462177058117511	NO	-
4758	ZINC03137080	8907	0.5462176329695035	NO	-
4759	ZINC04273338	14771	0.5461912731047454	NO	-
4760	ZINC01305113	5778	0.5461885692443252	NO	-
4761	ZINC03857577	12168	0.546178668713632	NO	-
4762	ZINC00423506	2443	0.5461719507378029	NO	-
4763	ZINC00474796	2891	0.5461690114505858	NO	-
4764	ZINC00531644	3215	0.5461522978223708	NO	-
4765	ZINC03868127	12954	0.5461496321522754	NO	-
4766	ZINC03963961	13583	0.5461345942533736	NO	-
4767	ZINC00359414	2061	0.5461304487350258	NO	-
4768	ZINC00884408	4508	0.5461290085514038	NO	-
4769	ZINC02713217	7794	0.5461282445183525	NO	-
4770	ZINC03459948	10209	0.5461093693425713	NO	-
4771	ZINC03507470	10631	0.5460946850376878	NO	-
4772	ZINC03459590	10197	0.5460908395771652	NO	-
4773	ZINC03503871	10559	0.5460893156025852	NO	-
4774	ZINC00471332	2863	0.5460853367254648	NO	-
4775	ZINC00447991	2692	0.5460830021922635	NO	-
4776	ZINC00094170	588	0.5460827833428583	NO	-
4777	ZINC00342095	1959	0.546074882350834	NO	-
4778	ZINC00525223	3164	0.5460672787622487	NO	-
4779	ZINC02713221	7796	0.5460653961342875	NO	-
4780	ZINC02616601	7450	0.5460569295458656	NO	-
4781	ZINC03857720	12187	0.5460524948988746	NO	-
4782	ZINC03411541	9891	0.5460390863472767	NO	-
4783	ZINC03499362	10530	0.5460222090792441	NO	-
4784	ZINC02622083	7475	0.5460206319718439	NO	-
4785	ZINC01972922	6674	0.5460198955620923	NO	-
4786	ZINC03569742	11070	0.5460177548969359	NO	-
4787	ZINC03863067	12537	0.546010753676235	NO	-
4788	ZINC00411848	2328	0.546007891322118	NO	-
4789	ZINC01972921	6673	0.546006316561645	NO	-
4790	ZINC00056243	293	0.5459948434170641	NO	-
4791	ZINC00406154	2290	0.545991050774913	NO	-
4792	ZINC00406155	2291	0.5459818510489436	NO	-
4793	ZINC03906271	13404	0.545979857367834	NO	-
4794	ZINC02479174	7313	0.5459687663830973	NO	-
4795	ZINC04413135	15053	0.5459458141118917	NO	-
4796	ZINC00087491	539	0.5459387023737813	NO	-
4797	ZINC00094169	587	0.5459281681947394	NO	-
4798	ZINC02650396	7604	0.545911500047724	NO	-
4799	ZINC00377290	2169	0.5458990971923883	NO	-
4800	ZINC02274127	6972	0.5458958303772755	NO	-
4801	ZINC01033442	4926	0.5458946288300047	NO	-
4802	ZINC00049023	220	0.5458929362329351	NO	-
4803	ZINC02481976	7320	0.5458706120601845	NO	-
4804	ZINC03285305	9260	0.5458653747850982	NO	-
4805	ZINC03394160	9750	0.545865286263695	NO	-
4806	ZINC00098013	653	0.5458648711075361	NO	-
4807	ZINC00594111	3624	0.545864440432602	NO	-
4808	ZINC03394157	9749	0.5458620060456791	NO	-
4809	ZINC01075926	5188	0.545859810210716	NO	-
4810	ZINC03558472	10985	0.5458577986849223	NO	-
4811	ZINC00423478	2441	0.5458518547866996	NO	-
4812	ZINC00049022	219	0.5458492348260489	NO	-
4813	ZINC03459847	10206	0.5458428964235846	NO	-
4814	ZINC03400400	9828	0.5458418898564334	NO	-
4815	ZINC03354356	9487	0.5458373689179812	NO	-
4816	ZINC03991945	14120	0.5458309374992611	NO	-
4817	ZINC03400283	9825	0.5458115159236732	NO	-
4818	ZINC00692532	4004	0.5458102589280979	NO	-
4819	ZINC03907639	13417	0.5457981237320269	NO	-
4820	ZINC02367700	7120	0.5457922532772708	NO	-
4821	ZINC00390755	2259	0.5457843237858394	NO	-
4822	ZINC04463211	15138	0.5457762707454951	NO	-
4823	ZINC03398352	9803	0.5457758710736484	NO	-
4824	ZINC03275585	9220	0.5457713188287278	NO	-
4825	ZINC01507404	6216	0.5457694743996584	NO	-
4826	ZINC01507407	6217	0.5457644951568988	NO	-
4827	ZINC03316867	9351	0.5457604403805407	NO	-
4828	ZINC03475086	10359	0.5457516017023064	NO	-
4829	ZINC00358465	2051	0.5457370839656335	NO	-
4830	ZINC00575876	3516	0.5457343986262256	NO	-
4831	ZINC02846824	8401	0.5457336555564907	NO	-
4832	ZINC01934169	6574	0.5457186845734626	NO	-
4833	ZINC02731672	7973	0.5457164820372192	NO	-
4834	ZINC03385430	9621	0.5457129669188523	NO	-
4835	ZINC00554967	3379	0.5457022463722827	NO	-
4836	ZINC03908573	13442	0.5456985419269973	NO	-
4837	ZINC00087506	540	0.5456909883721855	NO	-
4838	ZINC00454852	2725	0.5456840104363802	NO	-
4839	ZINC00814853	4278	0.5456831868087854	NO	-
4840	ZINC01246216	5697	0.5456816620505258	NO	-
4841	ZINC00073553	449	0.5456722467873838	NO	-
4842	ZINC00922341	4580	0.5456579137436148	NO	-
4843	ZINC03977248	13947	0.545645042652328	NO	-
4844	ZINC00659370	3924	0.545644933131717	NO	-
4845	ZINC00289424	1760	0.5456448313910649	NO	-
4846	ZINC02788386	8210	0.545639598919937	NO	-
4847	ZINC03619237	11352	0.5456331534830887	NO	-
4848	ZINC01491049	6141	0.5456305650999088	NO	-
4849	ZINC03611510	11309	0.5456266139460443	NO	-
4850	ZINC00550208	3339	0.5456246550923503	NO	-
4851	ZINC03611508	11308	0.5456221908076028	NO	-
4852	ZINC03997301	14234	0.5456175872516026	NO	-
4853	ZINC01247712	5698	0.5456112144922476	NO	-
4854	ZINC03866682	12593	0.5456035010286522	NO	-
4855	ZINC03459593	10198	0.5456016800807343	NO	-
4856	ZINC03968569	13635	0.5455940309459536	NO	-
4857	ZINC03912738	13474	0.5455908169153051	NO	-
4858	ZINC01208267	5578	0.5455801034500504	NO	-
4859	ZINC01580166	6284	0.5455794325086136	NO	-
4860	ZINC03867974	12910	0.5455694055780019	NO	-
4861	ZINC02393825	7145	0.5455645171542933	NO	-
4862	ZINC03609236	11286	0.5455500186417266	NO	-
4863	ZINC03397039	9780	0.5455386199619814	NO	-
4864	ZINC03470772	10304	0.5455288513838886	NO	-
4865	ZINC00163583	1059	0.5455206408976212	NO	-
4866	ZINC00399717	2277	0.5455139900996162	NO	-
4867	ZINC04407492	15035	0.5455115514008363	NO	-
4868	ZINC03393020	9741	0.5455060565411607	NO	-
4869	ZINC02923485	8638	0.5455011205729887	NO	-
4870	ZINC03857201	12104	0.5454986041760583	NO	-
4871	ZINC00992818	4772	0.5454868260251654	NO	-
4872	ZINC01654698	6318	0.5454737920438868	NO	-
4873	ZINC00423588	2447	0.5454723036638676	NO	-
4874	ZINC00506804	3030	0.545460093071705	NO	-
4875	ZINC00436175	2614	0.5454519682460957	NO	-
4876	ZINC00121596	791	0.5454423509886421	NO	-
4877	ZINC01443737	6047	0.5454185727519516	NO	-
4878	ZINC04496540	15441	0.5454073595007848	NO	-
4879	ZINC03084447	8862	0.5454042121680175	NO	-
4880	ZINC03426917	9993	0.5453936223180008	NO	-
4881	ZINC03382261	9589	0.5453834551213197	NO	-
4882	ZINC00399645	2273	0.5453640019581257	NO	-
4883	ZINC03866825	12611	0.5453386297387317	NO	-
4884	ZINC00773466	4094	0.5453311593159159	NO	-
4885	ZINC03867953	12893	0.5453292794623672	NO	-
4886	ZINC01030978	4913	0.5453221544972957	NO	-
4887	ZINC01072419	5170	0.5453155343701147	NO	-
4888	ZINC00111913	730	0.5453149375884665	NO	-
4889	ZINC00411519	2322	0.5453104651292122	NO	-
4890	ZINC02632956	7542	0.5453052334747343	NO	-
4891	ZINC04225109	14674	0.5452969963156148	NO	-
4892	ZINC00108893	713	0.5452905374190326	NO	-
4893	ZINC02321099	7048	0.5452858646881698	NO	-
4894	ZINC02211181	6904	0.545282170036486	NO	-
4895	ZINC03488912	10432	0.5452820507758076	NO	-
4896	ZINC03567307	11051	0.5452768514646549	NO	-
4897	ZINC03857713	12183	0.5452709827808611	NO	-
4898	ZINC03559843	11002	0.5452690201108811	NO	-
4899	ZINC00108890	712	0.5452570880758728	NO	-
4900	ZINC00225238	1397	0.5452449745657622	NO	-
4901	ZINC03323015	9369	0.5452368524454962	NO	-
4902	ZINC02718955	7883	0.5452294303861714	NO	-
4903	ZINC02718955	7885	0.5452294303861714	NO	-
4904	ZINC03262160	9174	0.5452149771450591	NO	-
4905	ZINC03369392	9537	0.5452090053875752	NO	-
4906	ZINC00619762	3768	0.5452059783966552	NO	-
4907	ZINC01478954	6116	0.5452033337515159	NO	-
4908	ZINC00184931	1154	0.5451979105740017	NO	-
4909	ZINC03907705	13421	0.5451924699603335	NO	-
4910	ZINC03519209	10800	0.5451896604513277	NO	-
4911	ZINC00630055	3835	0.5451841478618871	NO	-
4912	ZINC02718813	7872	0.5451664006680003	NO	-
4913	ZINC03858025	12213	0.5451660687517123	NO	-
4914	ZINC00386072	2215	0.5451647960314864	NO	-
4915	ZINC03473709	10325	0.545163906881238	NO	-
4916	ZINC04087530	14414	0.5451603014993213	NO	-
4917	ZINC03562637	11017	0.5451416891000076	NO	-
4918	ZINC00226057	1400	0.5451366092898279	NO	-
4919	ZINC00723739	4065	0.5451320958008141	NO	-
4920	ZINC03853996	11863	0.5451306109744655	NO	-
4921	ZINC00566278	3457	0.5450868521122425	NO	-
4922	ZINC02541931	7388	0.5450868465392763	NO	-
4923	ZINC02659679	7643	0.5450814148582984	NO	-
4924	ZINC04358401	14965	0.5450711234745294	NO	-
4925	ZINC03854049	11868	0.5450695470239536	NO	-
4926	ZINC00570393	3484	0.5450553568543826	NO	-
4927	ZINC01922748	6539	0.5450506139778458	NO	-
4928	ZINC02549522	7398	0.5450349103490658	NO	-
4929	ZINC04628163	15533	0.5450316126292148	NO	-
4930	ZINC02713335	7811	0.5450200253970321	NO	-
4931	ZINC00533528	3227	0.5450150122524244	NO	-
4932	ZINC00225240	1398	0.5450095926849976	NO	-
4933	ZINC02718995	7943	0.5449869622190016	NO	-
4934	ZINC04406765	15034	0.5449846901344116	NO	-
4935	ZINC00822016	4332	0.5449705513191018	NO	-
4936	ZINC03853565	11800	0.5449628518802149	NO	-
4937	ZINC02877419	8504	0.5449384497107328	NO	-
4938	ZINC03149909	8915	0.5449256310902458	NO	-
4939	ZINC00505846	3027	0.5449218053408228	NO	-
4940	ZINC00097713	631	0.544912104457694	NO	-
4941	ZINC00508452	3061	0.5449053997636201	NO	-
4942	ZINC04317471	14865	0.5449029791937035	NO	-
4943	ZINC03567510	11059	0.5448785710155043	NO	-
4944	ZINC03974059	13888	0.5448780629368287	NO	-
4945	ZINC01159629	5474	0.5448636283189071	NO	-
4946	ZINC04492755	15424	0.5448590047832357	NO	-
4947	ZINC00321942	1922	0.5448567514152685	NO	-
4948	ZINC03573128	11102	0.5448516104196771	NO	-
4949	ZINC02742052	8004	0.5448501982093981	NO	-
4950	ZINC00250001	1543	0.5448452434771366	NO	-
4951	ZINC00111913	731	0.5448340422745375	NO	-
4952	ZINC03547467	10923	0.544832538162414	NO	-
4953	ZINC00003433	11	0.5448262352814551	NO	-
4954	ZINC04407852	15040	0.5448127817682845	NO	-
4955	ZINC00674971	3967	0.5448104701095646	NO	-
4956	ZINC03495521	10470	0.5447979745188454	NO	-
4957	ZINC01072418	5169	0.5447891858326984	NO	-
4958	ZINC02721031	7955	0.5447834548523839	NO	-
4959	ZINC01069901	5148	0.5447830198059936	NO	-
4960	ZINC00549934	3330	0.5447815348983924	NO	-
4961	ZINC02640614	7570	0.5447801423386648	NO	-
4962	ZINC00447872	2686	0.5447770756006524	NO	-
4963	ZINC00386071	2214	0.5447736020325971	NO	-
4964	ZINC00468631	2827	0.544773158938332	NO	-
4965	ZINC00467762	2816	0.5447731328326318	NO	-
4966	ZINC04001115	14279	0.5447636255639267	NO	-
4967	ZINC04291973	14815	0.5447556775002933	NO	-
4968	ZINC02443848	7230	0.5447432620225504	NO	-
4969	ZINC03424828	9983	0.544740534185829	NO	-
4970	ZINC03977585	13979	0.5447388336882134	NO	-
4971	ZINC04246276	14701	0.5447365470974207	NO	-
4972	ZINC00342903	1963	0.5447239549046284	NO	-
4973	ZINC04122573	14490	0.5447170956588353	NO	-
4974	ZINC03858196	12232	0.5447021116921904	NO	-
4975	ZINC00254245	1603	0.5447010749025158	NO	-
4976	ZINC02718730	7847	0.5447008036959434	NO	-
4977	ZINC03908273	13434	0.5446973637544524	NO	-
4978	ZINC03857576	12167	0.5446965125589923	NO	-
4979	ZINC03535847	10884	0.5446837582794882	NO	-
4980	ZINC03405237	9866	0.5446761586566111	NO	-
4981	ZINC03535846	10882	0.5446741856889242	NO	-
4982	ZINC00146056	987	0.5446677687530663	NO	-
4983	ZINC03507580	10636	0.5446661528381433	NO	-
4984	ZINC03256785	9163	0.5446652627105913	NO	-
4985	ZINC03528544	10851	0.5446615098162421	NO	-
4986	ZINC02793421	8230	0.5446614428914768	NO	-
4987	ZINC00121788	796	0.5446563364588047	NO	-
4988	ZINC02793422	8231	0.5446449159707968	NO	-
4989	ZINC00617792	3754	0.5446249979946766	NO	-
4990	ZINC01547557	6269	0.5446184099329476	NO	-
4991	ZINC00537895	3269	0.5446114060855187	NO	-
4992	ZINC04004664	14314	0.5446013371537022	NO	-
4993	ZINC02787450	8206	0.5445965803085765	NO	-
4994	ZINC03549427	10935	0.5445940251301353	NO	-
4995	ZINC04076995	14401	0.5445914484796962	NO	-
4996	ZINC01117609	5347	0.5445825743944399	NO	-
4997	ZINC00389218	2228	0.5445704627078238	NO	-
4998	ZINC03853564	11799	0.5445680985738502	NO	-
4999	ZINC02951683	8690	0.5445569928330924	NO	-
5000	ZINC00856088	4436	0.5445282010509094	NO	-
5001	ZINC02625850	7494	0.5445221128374799	NO	-
5002	ZINC00462955	2786	0.544502857151571	NO	-
5003	ZINC01332352	5802	0.5444955003449844	NO	-
5004	ZINC04381622	15001	0.5444936671617432	NO	-
5005	ZINC00612855	3698	0.5444752027121594	NO	-
5006	ZINC00515219	3119	0.5444647618031416	NO	-
5007	ZINC00543408	3293	0.5444620108815742	NO	-
5008	ZINC03511689	10711	0.5444586512801944	NO	-
5009	ZINC03867469	12719	0.5444428425994362	NO	-
5010	ZINC01293722	5762	0.5443862301751119	NO	-
5011	ZINC03400926	9838	0.5443858492507714	NO	-
5012	ZINC01927568	6552	0.5443700555962017	NO	-
5013	ZINC00554713	3372	0.5443692350632138	NO	-
5014	ZINC04322272	14883	0.5443533079348116	NO	-
5015	ZINC04248795	14725	0.5443352563916178	NO	-
5016	ZINC00527877	3177	0.5443306723304677	NO	-
5017	ZINC01192507	5548	0.5443273853586585	NO	-
5018	ZINC01143243	5432	0.5443161903079018	NO	-
5019	ZINC03246968	9140	0.5443134656385428	NO	-
5020	ZINC03368642	9534	0.5443123465496474	NO	-
5021	ZINC03510058	10679	0.544308592707266	NO	-
5022	ZINC01290169	5756	0.5443031329774012	NO	-
5023	ZINC02272274	6970	0.5442955779369585	NO	-
5024	ZINC03231942	9074	0.544294934351032	NO	-
5025	ZINC00356827	2036	0.5442856119109477	NO	-
5026	ZINC03851345	11603	0.5442811951484524	NO	-
5027	ZINC02762704	8097	0.544268255124845	NO	-
5028	ZINC02762705	8098	0.5442658949841452	NO	-
5029	ZINC03858941	12341	0.5442572516293094	NO	-
5030	ZINC01385695	5850	0.544255365093469	NO	-
5031	ZINC02418402	7178	0.5442535852581479	NO	-
5032	ZINC01043345	4997	0.5442507774844957	NO	-
5033	ZINC03450920	10114	0.5442394449839845	NO	-
5034	ZINC02418401	7177	0.5442360825259405	NO	-
5035	ZINC04622698	15513	0.544216676714064	NO	-
5036	ZINC01241083	5686	0.5442156134702485	NO	-
5037	ZINC00389221	2231	0.544210879486391	NO	-
5038	ZINC00477329	2904	0.5442105383024598	NO	-
5039	ZINC01217736	5625	0.5442085454365339	NO	-
5040	ZINC01658111	6319	0.5442014062468767	NO	-
5041	ZINC03246966	9139	0.5441970338942128	NO	-
5042	ZINC02692795	7726	0.5441925876692889	NO	-
5043	ZINC02802478	8319	0.5441809905063545	NO	-
5044	ZINC03909982	13453	0.5441626154888076	NO	-
5045	ZINC00100332	663	0.5441566519282977	NO	-
5046	ZINC04315967	14851	0.5441543316529178	NO	-
5047	ZINC03558428	10982	0.5441516396335465	NO	-
5048	ZINC03303320	9309	0.5441486346853405	NO	-
5049	ZINC00100335	664	0.5441463720174579	NO	-
5050	ZINC00930756	4593	0.5441324745856706	NO	-
5051	ZINC00796550	4192	0.5441120160787456	NO	-
5052	ZINC00078912	473	0.5441031997491005	NO	-
5053	ZINC02637602	7559	0.5440855538997676	NO	-
5054	ZINC03604384	11249	0.544083359763137	NO	-
5055	ZINC02718976	7909	0.5440826104367051	NO	-
5056	ZINC00357887	2043	0.5440798379070636	NO	-
5057	ZINC03858649	12308	0.5440612996972135	NO	-
5058	ZINC03986999	14084	0.544047401528196	NO	-
5059	ZINC03507546	10634	0.5440430902847333	NO	-
5060	ZINC00890078	4523	0.5440049778362579	NO	-
5061	ZINC02882526	8529	0.5439769793743248	NO	-
5062	ZINC02775654	8157	0.5439754575632861	NO	-
5063	ZINC04265927	14757	0.5439541506815464	NO	-
5064	ZINC00806716	4231	0.5439511688717974	NO	-
5065	ZINC03458971	10186	0.5439418978102204	NO	-
5066	ZINC00806717	4232	0.5439412892278166	NO	-
5067	ZINC03890118	13171	0.5439381689379343	NO	-
5068	ZINC00638882	3860	0.5439317187775042	NO	-
5069	ZINC03850887	11574	0.5439310578262684	NO	-
5070	ZINC03507081	10609	0.5439304179379969	NO	-
5071	ZINC00679598	3981	0.5439300887210322	NO	-
5072	ZINC01308288	5785	0.5439236796847422	NO	-
5073	ZINC00566251	3454	0.543907913204431	NO	-
5074	ZINC04162975	14547	0.543882815958096	NO	-
5075	ZINC04317474	14867	0.543877817810806	NO	-
5076	ZINC00670654	3954	0.5438777454306069	NO	-
5077	ZINC03452652	10142	0.5438775480908709	NO	-
5078	ZINC00032565	139	0.543877251764978	NO	-
5079	ZINC00613697	3713	0.5438479763756974	NO	-
5080	ZINC03488718	10430	0.5438317397307855	NO	-
5081	ZINC03237207	9092	0.5438073251020006	NO	-
5082	ZINC02881133	8521	0.5438064584560479	NO	-
5083	ZINC00566250	3453	0.5438049823209853	NO	-
5084	ZINC00608525	3634	0.5437953453207744	NO	-
5085	ZINC00608526	3636	0.5437926052766846	NO	-
5086	ZINC03335232	9412	0.5437777050063911	NO	-
5087	ZINC03912564	13472	0.5437718259603628	NO	-
5088	ZINC00957878	4689	0.5437696565578573	NO	-
5089	ZINC02641570	7574	0.5437591019402166	NO	-
5090	ZINC00738176	4077	0.543754480838155	NO	-
5091	ZINC00265123	1688	0.5437536476698673	NO	-
5092	ZINC02433558	7214	0.5437459442665877	NO	-
5093	ZINC03507048	10604	0.5437430285764242	NO	-
5094	ZINC04079590	14404	0.5437352967737964	NO	-
5095	ZINC00411814	2326	0.5437327224879773	NO	-
5096	ZINC03406567	9872	0.5437251727584401	NO	-
5097	ZINC02718992	7940	0.5437228136323609	NO	-
5098	ZINC00509929	3075	0.5437211584718585	NO	-
5099	ZINC02423182	7189	0.5437207490574141	NO	-
5100	ZINC03577373	11130	0.5437148581505676	NO	-
5101	ZINC03852803	11691	0.5437106336244372	NO	-
5102	ZINC03908223	13430	0.5437069678371261	NO	-
5103	ZINC00807538	4244	0.5437049376450727	NO	-
5104	ZINC01288093	5751	0.5436983782664064	NO	-
5105	ZINC02799788	8302	0.5436980497614697	NO	-
5106	ZINC03889607	13113	0.5436919133928811	NO	-
5107	ZINC00123220	809	0.5436822885834754	NO	-
5108	ZINC03535846	10881	0.5436727275576521	NO	-
5109	ZINC03474038	10330	0.5436485981499733	NO	-
5110	ZINC00452777	2716	0.5436474130318222	NO	-
5111	ZINC02622003	7473	0.5436389574191366	NO	-
5112	ZINC00074060	455	0.5436357443887726	NO	-
5113	ZINC04023832	14340	0.5436286047115592	NO	-
5114	ZINC03535847	10883	0.5436247032265948	NO	-
5115	ZINC00069594	406	0.5436227808402081	NO	-
5116	ZINC03868232	12963	0.5436151137379379	NO	-
5117	ZINC03852660	11669	0.5436135906607168	NO	-
5118	ZINC00044329	186	0.5436120055990625	NO	-
5119	ZINC00791101	4170	0.5436074822505566	NO	-
5120	ZINC00543080	3291	0.5436034065544235	NO	-
5121	ZINC04496644	15445	0.5435961691567557	NO	-
5122	ZINC04253503	14747	0.5435910216339525	NO	-
5123	ZINC00811724	4262	0.5435906271385136	NO	-
5124	ZINC00507450	3033	0.5435903425988476	NO	-
5125	ZINC00044328	185	0.5435900719700625	NO	-
5126	ZINC03217274	9017	0.5435873847916689	NO	-
5127	ZINC02440635	7227	0.5435842712128796	NO	-
5128	ZINC03503896	10560	0.5435768055871733	NO	-
5129	ZINC01495490	6157	0.5435764588623919	NO	-
5130	ZINC01000447	4807	0.543552199341047	NO	-
5131	ZINC01037613	4959	0.5435380416795854	NO	-
5132	ZINC00355199	2026	0.5435355757272333	NO	-
5133	ZINC00562504	3424	0.5435123172043979	NO	-
5134	ZINC03488926	10435	0.5435096321580537	NO	-
5135	ZINC00241098	1493	0.5434944179969058	NO	-
5136	ZINC00262930	1664	0.5434927867565963	NO	-
5137	ZINC00621057	3786	0.5434916936755044	NO	-
5138	ZINC01936578	6584	0.5434912243233937	NO	-
5139	ZINC01074202	5175	0.5434910421668752	NO	-
5140	ZINC01087447	5220	0.5434891865992115	NO	-
5141	ZINC00887338	4515	0.5434857866043927	NO	-
5142	ZINC00431888	2585	0.5434789060218174	NO	-
5143	ZINC00828140	4350	0.5434735911211104	NO	-
5144	ZINC00009615	38	0.5434705061823619	NO	-
5145	ZINC02692769	7719	0.5434653231620953	NO	-
5146	ZINC01989622	6736	0.5434550568907047	NO	-
5147	ZINC00384662	2202	0.5434369855345894	NO	-
5148	ZINC03349739	9472	0.5434267670527321	NO	-
5149	ZINC03867653	12786	0.5433898550077083	NO	-
5150	ZINC00228817	1405	0.543378014409032	NO	-
5151	ZINC03569783	11071	0.54337231874835	NO	-
5152	ZINC00130859	854	0.5433591729985535	NO	-
5153	ZINC03891766	13287	0.5433407863485906	NO	-
5154	ZINC04465371	15201	0.5433407863485906	NO	-
5155	ZINC03452650	10141	0.543335211275999	NO	-
5156	ZINC03385659	9626	0.5433343435883151	NO	-
5157	ZINC01060629	5103	0.5433231196576876	NO	-
5158	ZINC00815153	4284	0.5433074997354665	NO	-
5159	ZINC00003433	6	0.5432961883032961	NO	-
5160	ZINC00255271	1607	0.5432906566078517	NO	-
5161	ZINC02718971	7905	0.5432886481687139	NO	-
5162	ZINC00243295	1503	0.543273035078292	NO	-
5163	ZINC01021585	4877	0.543265653149726	NO	-
5164	ZINC01190818	5543	0.5432579341900307	NO	-
5165	ZINC03848717	11503	0.543256103293447	NO	-
5166	ZINC01190815	5542	0.5432528849021	NO	-
5167	ZINC00243291	1502	0.5432325855096984	NO	-
5168	ZINC03869028	13042	0.543228275395564	NO	-
5169	ZINC04511495	15469	0.5432162357514201	NO	-
5170	ZINC00259430	1635	0.5432102985934337	NO	-
5171	ZINC00191462	1188	0.5432097362435299	NO	-
5172	ZINC04292636	14821	0.5431999580974398	NO	-
5173	ZINC02718980	7913	0.5431920635459822	NO	-
5174	ZINC03619200	11350	0.5431860408049456	NO	-
5175	ZINC00641539	3872	0.5431855626521417	NO	-
5176	ZINC01387013	5858	0.5431854165885152	NO	-
5177	ZINC03869029	13043	0.5431748931086462	NO	-
5178	ZINC03425760	9990	0.5431690007255142	NO	-
5179	ZINC03307253	9313	0.5431561906343372	NO	-
5180	ZINC03851565	11621	0.5431514886064556	NO	-
5181	ZINC04465232	15188	0.5431514886064556	NO	-
5182	ZINC00252583	1583	0.5431472658263982	NO	-
5183	ZINC00435541	2607	0.5431362980391782	NO	-
5184	ZINC03354900	9489	0.5431298597229421	NO	-
5185	ZINC00416418	2372	0.5431160646213661	NO	-
5186	ZINC00097849	640	0.5431108392983386	NO	-
5187	ZINC00514082	3111	0.5431094379781086	NO	-
5188	ZINC00265122	1687	0.5431056735041747	NO	-
5189	ZINC00798765	4206	0.5430973305018633	NO	-
5190	ZINC03908464	13439	0.5430866838060197	NO	-
5191	ZINC00553631	3362	0.5430862672967071	NO	-
5192	ZINC01399039	5909	0.5430839809706908	NO	-
5193	ZINC00367904	2124	0.5430814757826422	NO	-
5194	ZINC00585075	3601	0.5430749361735527	NO	-
5195	ZINC00121795	797	0.5430717933424166	NO	-
5196	ZINC03382304	9590	0.543068585624942	NO	-
5197	ZINC04156591	14524	0.5430661749176622	NO	-
5198	ZINC03848719	11504	0.5430567922409489	NO	-
5199	ZINC03868227	12960	0.5430558779275345	NO	-
5200	ZINC00178911	1111	0.543044747163155	NO	-
5201	ZINC01581923	6288	0.5430361114349453	NO	-
5202	ZINC03889937	13148	0.5430295469762804	NO	-
5203	ZINC00904393	4553	0.5430294796404985	NO	-
5204	ZINC01934129	6571	0.5430251424933333	NO	-
5205	ZINC03339527	9427	0.5430248043631976	NO	-
5206	ZINC00886832	4514	0.5430074226920895	NO	-
5207	ZINC03849872	11542	0.5430060141411174	NO	-
5208	ZINC04276047	14799	0.542982182626162	NO	-
5209	ZINC01209181	5584	0.5429803559279056	NO	-
5210	ZINC04275777	14790	0.5429691073958322	NO	-
5211	ZINC03339528	9428	0.5429560978268786	NO	-
5212	ZINC00957879	4690	0.5429554236740766	NO	-
5213	ZINC03512070	10717	0.5429405832199523	NO	-
5214	ZINC00321806	1918	0.5429370596734844	NO	-
5215	ZINC03536300	10886	0.5429297840104926	NO	-
5216	ZINC00291116	1771	0.5429248271192059	NO	-
5217	ZINC03566579	11048	0.5429221028915592	NO	-
5218	ZINC03963972	13584	0.5429218792091033	NO	-
5219	ZINC00291112	1769	0.5429176418088413	NO	-
5220	ZINC03397100	9786	0.5429076280859663	NO	-
5221	ZINC03488722	10431	0.5429037282010811	NO	-
5222	ZINC03974057	13887	0.5429007326538337	NO	-
5223	ZINC00431889	2586	0.542853699051915	NO	-
5224	ZINC02796379	8278	0.5428498195709025	NO	-
5225	ZINC00438481	2631	0.5428472012667686	NO	-
5226	ZINC03511155	10700	0.5428296381306716	NO	-
5227	ZINC03578299	11135	0.5428286807642797	NO	-
5228	ZINC00460804	2770	0.5428243659418729	NO	-
5229	ZINC00230021	1416	0.54282427756889	NO	-
5230	ZINC03418683	9930	0.5428102953704709	NO	-
5231	ZINC00163586	1060	0.5428022567352491	NO	-
5232	ZINC00023714	84	0.54279877493094	NO	-
5233	ZINC03400434	9829	0.5427929535442712	NO	-
5234	ZINC00089711	558	0.5427903292754948	NO	-
5235	ZINC00881693	4500	0.5427857220489377	NO	-
5236	ZINC00536029	3247	0.5427828047098306	NO	-
5237	ZINC00841599	4390	0.5427814964483362	NO	-
5238	ZINC03400870	9835	0.5427800999672272	NO	-
5239	ZINC01301851	5775	0.5427682237331992	NO	-
5240	ZINC03401018	9841	0.5427606188330969	NO	-
5241	ZINC00384926	2206	0.5427565586105333	NO	-
5242	ZINC01397429	5899	0.542748775378273	NO	-
5243	ZINC00810272	4247	0.5427397772319669	NO	-
5244	ZINC03853211	11768	0.5427237897134356	NO	-
5245	ZINC02718987	7930	0.5427229555785912	NO	-
5246	ZINC02718987	7932	0.5427229555785912	NO	-
5247	ZINC00121849	799	0.5427137882877915	NO	-
5248	ZINC03507597	10638	0.5427093012787781	NO	-
5249	ZINC00121852	800	0.542707887472368	NO	-
5250	ZINC00423590	2448	0.5427051503106202	NO	-
5251	ZINC03867478	12725	0.5427002683923393	NO	-
5252	ZINC03488696	10427	0.5426779063480202	NO	-
5253	ZINC03853210	11767	0.5426768969854372	NO	-
5254	ZINC00242799	1501	0.5426638633359426	NO	-
5255	ZINC00616954	3748	0.5426243573983569	NO	-
5256	ZINC00304226	1828	0.542600527029581	NO	-
5257	ZINC01106081	5289	0.5425973724256404	NO	-
5258	ZINC01455406	6060	0.5425948137067962	NO	-
5259	ZINC02713328	7808	0.5425860564937395	NO	-
5260	ZINC01455407	6061	0.5425788381533327	NO	-
5261	ZINC00012105	45	0.542578233169602	NO	-
5262	ZINC03382449	9591	0.5425766262576294	NO	-
5263	ZINC03511035	10696	0.542574428501754	NO	-
5264	ZINC04135668	14505	0.5425697649911067	NO	-
5265	ZINC00773578	4096	0.5425681801725811	NO	-
5266	ZINC00842158	4392	0.5425677332610781	NO	-
5267	ZINC00225923	1399	0.5425644040086487	NO	-
5268	ZINC03578584	11138	0.5425582348213104	NO	-
5269	ZINC01216959	5623	0.5425519272130453	NO	-
5270	ZINC00576324	3520	0.5425485778628301	NO	-
5271	ZINC00429168	2562	0.5425362406050781	NO	-
5272	ZINC04385362	15002	0.5425358198471693	NO	-
5273	ZINC03854992	11985	0.54251500890126	NO	-
5274	ZINC03506784	10590	0.5424874725712037	NO	-
5275	ZINC00024315	87	0.5424836842996223	NO	-
5276	ZINC03953615	13507	0.5424830903553277	NO	-
5277	ZINC00630046	3832	0.5424772125396894	NO	-
5278	ZINC02209000	6895	0.5424759557606993	NO	-
5279	ZINC02208996	6894	0.5424661320501092	NO	-
5280	ZINC00086046	531	0.5424515264368606	NO	-
5281	ZINC00086043	530	0.5424505399347269	NO	-
5282	ZINC00059074	315	0.5424475618195017	NO	-
5283	ZINC00059076	316	0.5424472016636366	NO	-
5284	ZINC00988099	4756	0.5424382961606901	NO	-
5285	ZINC00024342	90	0.542436776543395	NO	-
5286	ZINC01107091	5291	0.5424129153659037	NO	-
5287	ZINC00848229	4412	0.5424066459240392	NO	-
5288	ZINC03857705	12181	0.5424039191253599	NO	-
5289	ZINC00815577	4293	0.5424006125429648	NO	-
5290	ZINC01982213	6726	0.5423953953119431	NO	-
5291	ZINC03223759	9039	0.5423855369230236	NO	-
5292	ZINC03970116	13771	0.5423826192993981	NO	-
5293	ZINC01072422	5172	0.5423591544760388	NO	-
5294	ZINC02481178	7318	0.5423555656173794	NO	-
5295	ZINC00412304	2335	0.5423504544470797	NO	-
5296	ZINC00810274	4248	0.5423464641433564	NO	-
5297	ZINC01414087	5940	0.5423424633273359	NO	-
5298	ZINC03217159	9013	0.542328394757649	NO	-
5299	ZINC01021327	4875	0.542324567798251	NO	-
5300	ZINC03509221	10675	0.5423204374945348	NO	-
5301	ZINC03889339	13096	0.5423108368436944	NO	-
5302	ZINC00291113	1770	0.5423093684745033	NO	-
5303	ZINC00487217	2957	0.5423088382719706	NO	-
5304	ZINC01504890	6210	0.5423003956449647	NO	-
5305	ZINC00089081	550	0.5423001881204229	NO	-
5306	ZINC03866828	12617	0.542299538494478	NO	-
5307	ZINC00141158	944	0.5422873035262532	NO	-
5308	ZINC02973375	8735	0.5422863774230746	NO	-
5309	ZINC04169837	14572	0.5422835141399727	NO	-
5310	ZINC00291111	1768	0.5422833084255411	NO	-
5311	ZINC03889340	13097	0.5422677753383223	NO	-
5312	ZINC04315740	14850	0.5422585108004673	NO	-
5313	ZINC02305381	7015	0.5422496249409796	NO	-
5314	ZINC00536028	3245	0.5422450375026939	NO	-
5315	ZINC04274651	14776	0.5422302182743294	NO	-
5316	ZINC03906274	13405	0.5422037385812943	NO	-
5317	ZINC00024342	88	0.5421959182566267	NO	-
5318	ZINC03867816	12830	0.5421648537884823	NO	-
5319	ZINC03517648	10775	0.5421646938664278	NO	-
5320	ZINC04167555	14559	0.5421605809843625	NO	-
5321	ZINC03867631	12770	0.5421509023890154	NO	-
5322	ZINC04465669	15222	0.5421509023890154	NO	-
5323	ZINC04229191	14684	0.5421466778672063	NO	-
5324	ZINC04135668	14504	0.5421409533328229	NO	-
5325	ZINC04317228	14862	0.5421391906980925	NO	-
5326	ZINC03867423	12710	0.5421381378876462	NO	-
5327	ZINC03867278	12694	0.5421209640296489	NO	-
5328	ZINC00461436	2777	0.5421059956025249	NO	-
5329	ZINC02792524	8224	0.542104092273561	NO	-
5330	ZINC03602617	11241	0.542088812604878	NO	-
5331	ZINC03474959	10347	0.5420871828200671	NO	-
5332	ZINC02455175	7257	0.5420795289052533	NO	-
5333	ZINC00141152	942	0.5420739456606672	NO	-
5334	ZINC03892707	13334	0.5420560569896017	NO	-
5335	ZINC03898471	13371	0.5420545531862686	NO	-
5336	ZINC01107090	5290	0.5420434719393036	NO	-
5337	ZINC00128878	842	0.5420246653924831	NO	-
5338	ZINC02846746	8400	0.5420222187783069	NO	-
5339	ZINC01259075	5712	0.5420141567785118	NO	-
5340	ZINC02756317	8067	0.5420115987664257	NO	-
5341	ZINC00947092	4651	0.5420104966492577	NO	-
5342	ZINC02699062	7745	0.5420069460880106	NO	-
5343	ZINC00461437	2778	0.5419980831622855	NO	-
5344	ZINC00825260	4338	0.541996298486955	NO	-
5345	ZINC00485263	2946	0.5419940337062208	NO	-
5346	ZINC02718743	7859	0.5419932501672741	NO	-
5347	ZINC03506761	10587	0.5419666526860024	NO	-
5348	ZINC00825259	4337	0.5419610313699851	NO	-
5349	ZINC03511173	10702	0.5419605261777255	NO	-
5350	ZINC01278881	5742	0.5419522497411092	NO	-
5351	ZINC00097645	629	0.541939462651987	NO	-
5352	ZINC03450934	10116	0.5419390702863055	NO	-
5353	ZINC03336773	9417	0.5419340809439387	NO	-
5354	ZINC03400835	9834	0.5419332800444879	NO	-
5355	ZINC03377456	9558	0.5419316971738145	NO	-
5356	ZINC03400909	9837	0.5419216724814778	NO	-
5357	ZINC03221524	9031	0.5419208425473745	NO	-
5358	ZINC02796385	8279	0.5419201469746051	NO	-
5359	ZINC01514699	6241	0.5419100833223268	NO	-
5360	ZINC03497435	10500	0.5418859278274009	NO	-
5361	ZINC03497433	10499	0.5418770118548836	NO	-
5362	ZINC00137744	916	0.541873809067044	NO	-
5363	ZINC00773639	4098	0.5418319463006036	NO	-
5364	ZINC01072421	5171	0.5418169042717906	NO	-
5365	ZINC02718962	7895	0.5418138844183433	NO	-
5366	ZINC00536360	3253	0.5418119902507064	NO	-
5367	ZINC00137748	917	0.5418054498257001	NO	-
5368	ZINC03890807	13226	0.5417974958564505	NO	-
5369	ZINC01021878	4879	0.5417949939893982	NO	-
5370	ZINC03497476	10501	0.5417844828832028	NO	-
5371	ZINC03620740	11365	0.5417804571122555	NO	-
5372	ZINC03419009	9934	0.5417765121351819	NO	-
5373	ZINC00806732	4235	0.5417627028568993	NO	-
5374	ZINC00806733	4236	0.5417583817293243	NO	-
5375	ZINC03497477	10502	0.5417474845588783	NO	-
5376	ZINC00819107	4312	0.5417462498935451	NO	-
5377	ZINC03241214	9116	0.5417160924235791	NO	-
5378	ZINC00529094	3200	0.5416992354659308	NO	-
5379	ZINC03867973	12907	0.5416984232790911	NO	-
5380	ZINC02859488	8436	0.5416955058311974	NO	-
5381	ZINC00266048	1690	0.5416929688327276	NO	-
5382	ZINC03507326	10629	0.5416927574482482	NO	-
5383	ZINC03511714	10714	0.5416804459094813	NO	-
5384	ZINC01332417	5804	0.5416759823691607	NO	-
5385	ZINC03956499	13517	0.5416708511071668	NO	-
5386	ZINC03510991	10694	0.5416490783609492	NO	-
5387	ZINC00508489	3062	0.5416485115092634	NO	-
5388	ZINC00127318	834	0.5416454647306703	NO	-
5389	ZINC00422534	2435	0.5416387150209476	NO	-
5390	ZINC00361751	2092	0.5416338895009767	NO	-
5391	ZINC03853087	11749	0.5416221567410402	NO	-
5392	ZINC03454035	10164	0.5416220046159641	NO	-
5393	ZINC00617932	3756	0.5416216568176037	NO	-
5394	ZINC03454038	10165	0.5416211172582455	NO	-
5395	ZINC02664762	7664	0.5416141784131052	NO	-
5396	ZINC02692773	7721	0.5416133580438973	NO	-
5397	ZINC02419604	7180	0.5416101173972867	NO	-
5398	ZINC00820306	4328	0.5416078403159744	NO	-
5399	ZINC02523997	7376	0.5415985131019128	NO	-
5400	ZINC01220406	5639	0.5415951847880799	NO	-
5401	ZINC00480545	2928	0.5415938104887736	NO	-
5402	ZINC03489896	10446	0.5415920650552505	NO	-
5403	ZINC02881493	8523	0.5415795327639472	NO	-
5404	ZINC02718742	7856	0.5415744639312042	NO	-
5405	ZINC00933980	4595	0.541573820071311	NO	-
5406	ZINC03437026	10061	0.5415595031772843	NO	-
5407	ZINC01040524	4980	0.5415580000651908	NO	-
5408	ZINC02713325	7806	0.5415489322773773	NO	-
5409	ZINC04627889	15530	0.5415344561057671	NO	-
5410	ZINC00619868	3772	0.5415325538267127	NO	-
5411	ZINC03508562	10656	0.5415124162903707	NO	-
5412	ZINC00413147	2343	0.5415109502444744	NO	-
5413	ZINC03336774	9418	0.5415109469388689	NO	-
5414	ZINC03423194	9965	0.5414931434725023	NO	-
5415	ZINC00052831	257	0.5414918429722198	NO	-
5416	ZINC01257952	5711	0.541490842208107	NO	-
5417	ZINC00243871	1505	0.5414832360812918	NO	-
5418	ZINC03868513	13005	0.541474929356718	NO	-
5419	ZINC01934125	6568	0.5414585053615403	NO	-
5420	ZINC03452745	10144	0.5414455147395646	NO	-
5421	ZINC02859516	8437	0.5414422369635745	NO	-
5422	ZINC03452481	10136	0.5414282312599147	NO	-
5423	ZINC02673478	7676	0.5414248147249429	NO	-
5424	ZINC03475034	10353	0.5414111231857808	NO	-
5425	ZINC03452748	10145	0.5414033021849138	NO	-
5426	ZINC03400802	9832	0.5413894289510192	NO	-
5427	ZINC01161770	5480	0.5413822192078714	NO	-
5428	ZINC03857590	12169	0.5413716330987016	NO	-
5429	ZINC02809264	8347	0.5413579060028483	NO	-
5430	ZINC03224858	9044	0.5413519963229017	NO	-
5431	ZINC00138081	926	0.541341640927053	NO	-
5432	ZINC03852781	11682	0.5413173528847013	NO	-
5433	ZINC00417623	2389	0.5413123361810628	NO	-
5434	ZINC00544605	3301	0.5412924619418052	NO	-
5435	ZINC00455180	2728	0.5412862439561044	NO	-
5436	ZINC02917168	8610	0.5412808056109779	NO	-
5437	ZINC04201836	14640	0.5412792170079785	NO	-
5438	ZINC03852782	11683	0.5412529744400124	NO	-
5439	ZINC03867629	12769	0.5412397641392158	NO	-
5440	ZINC03537285	10890	0.5412385758570349	NO	-
5441	ZINC04426129	15069	0.5412217758279962	NO	-
5442	ZINC02718810	7868	0.5412211747618885	NO	-
5443	ZINC00482490	2936	0.5412099882252436	NO	-
5444	ZINC00819085	4310	0.5412025482808094	NO	-
5445	ZINC03543045	10908	0.5411983460066256	NO	-
5446	ZINC01226597	5652	0.5411949816694903	NO	-
5447	ZINC00529174	3201	0.5411908136218326	NO	-
5448	ZINC00826591	4344	0.5411865373601724	NO	-
5449	ZINC03862412	12493	0.5411858892545391	NO	-
5450	ZINC03262578	9176	0.5411847481996219	NO	-
5451	ZINC00427376	2534	0.5411660283946784	NO	-
5452	ZINC03382237	9588	0.5411607203943337	NO	-
5453	ZINC01226595	5651	0.5411557468881033	NO	-
5454	ZINC00141486	950	0.5411529254326551	NO	-
5455	ZINC02325010	7053	0.5411435998809916	NO	-
5456	ZINC00455179	2727	0.5411434353108912	NO	-
5457	ZINC04000974	14272	0.5411424491667901	NO	-
5458	ZINC00224670	1386	0.5411298055082018	NO	-
5459	ZINC00348642	1983	0.5411275356942924	NO	-
5460	ZINC00361146	2086	0.5411262630452002	NO	-
5461	ZINC03351273	9479	0.5411247271471744	NO	-
5462	ZINC03854497	11917	0.5411192974686643	NO	-
5463	ZINC00060696	348	0.5410933781859383	NO	-
5464	ZINC03867754	12808	0.5410877985490824	NO	-
5465	ZINC03974056	13886	0.5410853515902302	NO	-
5466	ZINC00389225	2233	0.5410693930321622	NO	-
5467	ZINC03868475	13001	0.5410671382965393	NO	-
5468	ZINC04466093	15256	0.5410671382965393	NO	-
5469	ZINC03442947	10083	0.5410663483820611	NO	-
5470	ZINC00187517	1175	0.5410658263946578	NO	-
5471	ZINC03857084	12079	0.5410608196223189	NO	-
5472	ZINC03477400	10392	0.5410599569560808	NO	-
5473	ZINC03442944	10082	0.5410501386411131	NO	-
5474	ZINC00093746	585	0.5410370950174385	NO	-
5475	ZINC00093750	586	0.5410350909592977	NO	-
5476	ZINC03616497	11339	0.541031480891243	NO	-
5477	ZINC03509340	10677	0.541019998094451	NO	-
5478	ZINC00907879	4562	0.5410152945754345	NO	-
5479	ZINC03516099	10758	0.541015028334948	NO	-
5480	ZINC03537184	10889	0.5409906138950867	NO	-
5481	ZINC03851620	11630	0.5409844871880114	NO	-
5482	ZINC03167171	8938	0.5409765961756843	NO	-
5483	ZINC04386757	15005	0.5409748161007819	NO	-
5484	ZINC01250607	5702	0.5409699343010697	NO	-
5485	ZINC00214422	1293	0.5409635938010372	NO	-
5486	ZINC03373585	9546	0.5409569207521542	NO	-
5487	ZINC00321912	1919	0.5409517094672401	NO	-
5488	ZINC03503787	10557	0.5409399023745499	NO	-
5489	ZINC02342248	7076	0.5409348767361285	NO	-
5490	ZINC04201831	14639	0.5409321282541454	NO	-
5491	ZINC02342251	7077	0.5409287362445312	NO	-
5492	ZINC03397211	9797	0.5409280205670834	NO	-
5493	ZINC00121483	787	0.5409257215288575	NO	-
5494	ZINC03867642	12777	0.5409256537503504	NO	-
5495	ZINC00836267	4377	0.5409060887121679	NO	-
5496	ZINC03475068	10358	0.5408923747426077	NO	-
5497	ZINC03436016	10037	0.5408904350234842	NO	-
5498	ZINC00500813	3000	0.5408823787374195	NO	-
5499	ZINC03866969	12642	0.540880419087261	NO	-
5500	ZINC04224144	14661	0.5408773353824797	NO	-
5501	ZINC03890818	13227	0.5408671333121443	NO	-
5502	ZINC02215353	6910	0.5408619999844834	NO	-
5503	ZINC00303591	1822	0.5408604630744879	NO	-
5504	ZINC00044332	188	0.540857649947798	NO	-
5505	ZINC00461958	2780	0.5408548266267006	NO	-
5506	ZINC00532330	3217	0.5408547177066161	NO	-
5507	ZINC00835617	4370	0.540854636839538	NO	-
5508	ZINC00044333	189	0.5408390996350332	NO	-
5509	ZINC00525213	3163	0.5408375743605482	NO	-
5510	ZINC00304200	1827	0.5408317135190066	NO	-
5511	ZINC03850863	11569	0.5408117713846092	NO	-
5512	ZINC01117021	5346	0.540809268094085	NO	-
5513	ZINC00865593	4466	0.5407942981485033	NO	-
5514	ZINC02665441	7669	0.5407939907881206	NO	-
5515	ZINC00865591	4464	0.5407908616288711	NO	-
5516	ZINC00447842	2685	0.5407886837107445	NO	-
5517	ZINC00107241	697	0.540787416388916	NO	-
5518	ZINC03977602	13984	0.5407833240298782	NO	-
5519	ZINC03350030	9473	0.5407796506181836	NO	-
5520	ZINC03867967	12904	0.5407666011258175	NO	-
5521	ZINC03867966	12902	0.5407574823091507	NO	-
5522	ZINC02793779	8234	0.5407475217338097	NO	-
5523	ZINC01328606	5797	0.540747305499642	NO	-
5524	ZINC00486537	2951	0.5407435913545415	NO	-
5525	ZINC01117018	5345	0.5407410293007237	NO	-
5526	ZINC02801710	8315	0.5407409634001837	NO	-
5527	ZINC01225053	5643	0.5407408754761578	NO	-
5528	ZINC00389228	2235	0.5407384574913051	NO	-
5529	ZINC02793778	8233	0.5407359356894046	NO	-
5530	ZINC03512139	10720	0.5407314121835012	NO	-
5531	ZINC03890820	13228	0.5407163217859183	NO	-
5532	ZINC00834170	4364	0.5407151708195491	NO	-
5533	ZINC03511135	10698	0.5407113015111119	NO	-
5534	ZINC00423711	2469	0.5407085690810702	NO	-
5535	ZINC03970091	13767	0.540693733382711	NO	-
5536	ZINC01392757	5888	0.5406780499323741	NO	-
5537	ZINC03400768	9831	0.5406778482164318	NO	-
5538	ZINC03858948	12346	0.5406703482862204	NO	-
5539	ZINC02451018	7248	0.5406687749609744	NO	-
5540	ZINC03499364	10531	0.5406675849670188	NO	-
5541	ZINC01770463	6376	0.5406556094820694	NO	-
5542	ZINC01408768	5933	0.5406548011101563	NO	-
5543	ZINC03970092	13768	0.540652789877369	NO	-
5544	ZINC00850363	4420	0.5406504442028127	NO	-
5545	ZINC00774612	4105	0.5406501720653976	NO	-
5546	ZINC02451017	7247	0.5406498497878114	NO	-
5547	ZINC01948341	6621	0.5406485628049414	NO	-
5548	ZINC03512479	10733	0.5406354107444293	NO	-
5549	ZINC00629281	3828	0.5406259800274572	NO	-
5550	ZINC01483938	6127	0.5406197747448153	NO	-
5551	ZINC00050877	233	0.5406153286861602	NO	-
5552	ZINC00050878	234	0.5406062125773374	NO	-
5553	ZINC03468183	10287	0.5405878518630394	NO	-
5554	ZINC00242711	1500	0.5405823715937874	NO	-
5555	ZINC00515217	3117	0.5405812152122471	NO	-
5556	ZINC00456429	2747	0.540579345542316	NO	-
5557	ZINC03970007	13756	0.5405737820203965	NO	-
5558	ZINC03217249	9014	0.5405726127855084	NO	-
5559	ZINC03577370	11129	0.5405705569455811	NO	-
5560	ZINC03388569	9677	0.5405594783520515	NO	-
5561	ZINC00672692	3961	0.5405544722499509	NO	-
5562	ZINC03851541	11614	0.540547401163357	NO	-
5563	ZINC03401021	9842	0.5405432133738586	NO	-
5564	ZINC03239979	9109	0.5405429098168407	NO	-
5565	ZINC01319025	5790	0.5405403277340345	NO	-
5566	ZINC00242709	1499	0.5405390065604846	NO	-
5567	ZINC03436726	10053	0.5405357118102991	NO	-
5568	ZINC03437058	10063	0.5405049954585641	NO	-
5569	ZINC04200632	14637	0.5404972135549188	NO	-
5570	ZINC01483938	6126	0.5404967130404345	NO	-
5571	ZINC03099106	8876	0.5404940095823396	NO	-
5572	ZINC03858952	12350	0.5404779556515462	NO	-
5573	ZINC04317860	14875	0.5404705245734156	NO	-
5574	ZINC03891549	13263	0.5404564301457753	NO	-
5575	ZINC01353601	5822	0.5404551585233311	NO	-
5576	ZINC01219361	5635	0.5404412928102188	NO	-
5577	ZINC03234073	9084	0.5404224656389233	NO	-
5578	ZINC03858949	12347	0.5404172973360015	NO	-
5579	ZINC00313239	1873	0.5404155836510105	NO	-
5580	ZINC02353829	7095	0.5404097503524325	NO	-
5581	ZINC02353832	7096	0.5404094477296263	NO	-
5582	ZINC00278559	1721	0.5404093389210678	NO	-
5583	ZINC00231715	1424	0.5404080653819596	NO	-
5584	ZINC03246202	9133	0.5403841971887194	NO	-
5585	ZINC00149377	1012	0.5403838694882706	NO	-
5586	ZINC02705757	7756	0.5403746223851374	NO	-
5587	ZINC03987844	14101	0.5403708683237158	NO	-
5588	ZINC01423312	5965	0.5403694907068445	NO	-
5589	ZINC00313238	1872	0.5403689863530706	NO	-
5590	ZINC02521659	7370	0.5403553848648543	NO	-
5591	ZINC03987845	14102	0.5403551403969863	NO	-
5592	ZINC03457976	10178	0.5403471161391427	NO	-
5593	ZINC01125080	5370	0.5403430309267244	NO	-
5594	ZINC00144466	972	0.5403414154280223	NO	-
5595	ZINC00023714	85	0.5403391298514211	NO	-
5596	ZINC03309338	9323	0.5403334585725103	NO	-
5597	ZINC02521742	7371	0.540332514070033	NO	-
5598	ZINC04169837	14573	0.5403307770124784	NO	-
5599	ZINC01987230	6732	0.540317352373592	NO	-
5600	ZINC00094394	591	0.5403143883146293	NO	-
5601	ZINC03462491	10256	0.540309869924798	NO	-
5602	ZINC03330235	9401	0.540308107507898	NO	-
5603	ZINC03868231	12962	0.5403031096367998	NO	-
5604	ZINC02183132	6860	0.5402917596805613	NO	-
5605	ZINC00294188	1784	0.5402822926699161	NO	-
5606	ZINC03977506	13970	0.5402783723590214	NO	-
5607	ZINC00865592	4465	0.5402780270479776	NO	-
5608	ZINC01112559	5326	0.5402585909019086	NO	-
5609	ZINC00429754	2571	0.5402559589774596	NO	-
5610	ZINC00865590	4463	0.5402505742954603	NO	-
5611	ZINC00500100	2997	0.54024963274329	NO	-
5612	ZINC03292847	9285	0.5402306493663083	NO	-
5613	ZINC00522198	3143	0.5402227458879949	NO	-
5614	ZINC04201875	14645	0.5402209868400644	NO	-
5615	ZINC00146650	991	0.5402139535799735	NO	-
5616	ZINC00003506	12	0.5402135124544534	NO	-
5617	ZINC00686653	3997	0.540210185533342	NO	-
5618	ZINC03975219	13922	0.5402099423610699	NO	-
5619	ZINC00522197	3142	0.5402086825577961	NO	-
5620	ZINC02398557	7149	0.5402064692960585	NO	-
5621	ZINC04169830	14561	0.5401989948840187	NO	-
5622	ZINC00615513	3734	0.5401963329929906	NO	-
5623	ZINC00003506	14	0.5401959821475149	NO	-
5624	ZINC00615512	3733	0.5401870011521646	NO	-
5625	ZINC00815207	4289	0.5401763723236427	NO	-
5626	ZINC03511786	10715	0.5401753275823609	NO	-
5627	ZINC02719005	7952	0.5401719694704717	NO	-
5628	ZINC00566698	3458	0.5401430396195228	NO	-
5629	ZINC00566700	3459	0.5401345193005109	NO	-
5630	ZINC00980626	4731	0.5401339739051485	NO	-
5631	ZINC00223767	1372	0.5401335628580117	NO	-
5632	ZINC04490388	15416	0.5401307422015756	NO	-
5633	ZINC02718809	7865	0.5401297530697675	NO	-
5634	ZINC03902085	13383	0.5401261593361161	NO	-
5635	ZINC03902085	13384	0.5401261593361161	NO	-
5636	ZINC03122014	8897	0.5401079494165498	NO	-
5637	ZINC00567556	3465	0.5401070354018419	NO	-
5638	ZINC01264601	5720	0.540102653499232	NO	-
5639	ZINC03437496	10067	0.5400994307732162	NO	-
5640	ZINC00610240	3655	0.5400834559878366	NO	-
5641	ZINC00806550	4230	0.5400763210083384	NO	-
5642	ZINC02713187	7786	0.5400624189286191	NO	-
5643	ZINC01091889	5239	0.5400551039389342	NO	-
5644	ZINC00107276	699	0.5400402544874733	NO	-
5645	ZINC03417859	9923	0.5400364617516972	NO	-
5646	ZINC04058445	14379	0.5400337719610359	NO	-
5647	ZINC04406373	15026	0.540024083268439	NO	-
5648	ZINC02713205	7789	0.5400154796623367	NO	-
5649	ZINC03419318	9937	0.5400093093341134	NO	-
5650	ZINC01511989	6233	0.5399987131603285	NO	-
5651	ZINC04467763	15276	0.5399970109498319	NO	-
5652	ZINC02863346	8453	0.539994150443534	NO	-
5653	ZINC03446466	10098	0.5399856641837172	NO	-
5654	ZINC00252667	1584	0.5399847043485564	NO	-
5655	ZINC03902085	13382	0.5399807929598823	NO	-
5656	ZINC00569484	3480	0.5399790829108737	NO	-
5657	ZINC03446469	10099	0.5399746999190776	NO	-
5658	ZINC03289316	9275	0.5399487167353995	NO	-
5659	ZINC00435139	2604	0.5399484060402427	NO	-
5660	ZINC03496187	10486	0.5399453406447198	NO	-
5661	ZINC03489837	10445	0.5399283513129287	NO	-
5662	ZINC03864220	12584	0.5399278400258561	NO	-
5663	ZINC03400954	9840	0.5399256821667473	NO	-
5664	ZINC03517253	10772	0.539918751785464	NO	-
5665	ZINC00121684	794	0.53991674696199	NO	-
5666	ZINC03613853	11332	0.5399094079275779	NO	-
5667	ZINC00086027	528	0.5399040663545858	NO	-
5668	ZINC00086024	527	0.5399024299838009	NO	-
5669	ZINC03890927	13244	0.5398425986117037	NO	-
5670	ZINC03987888	14109	0.5398422222823019	NO	-
5671	ZINC03987889	14110	0.5398365770280589	NO	-
5672	ZINC01273340	5731	0.5398359624995315	NO	-
5673	ZINC01273342	5732	0.5398356040791412	NO	-
5674	ZINC03613854	11333	0.5398299133039041	NO	-
5675	ZINC03435138	10021	0.5398246610728231	NO	-
5676	ZINC01392862	5893	0.5398223650417648	NO	-
5677	ZINC03507498	10633	0.5398187504794417	NO	-
5678	ZINC02471399	7301	0.5398114364466065	NO	-
5679	ZINC01053416	5043	0.5398068986095067	NO	-
5680	ZINC03867638	12773	0.5398000979132521	NO	-
5681	ZINC04465678	15224	0.5398000979132521	NO	-
5682	ZINC03435137	10020	0.5397930734603884	NO	-
5683	ZINC03452446	10134	0.53976663406117	NO	-
5684	ZINC03499046	10529	0.5397502479299511	NO	-
5685	ZINC00610438	3656	0.5397299376920877	NO	-
5686	ZINC01215212	5607	0.5397247384662255	NO	-
5687	ZINC03436497	10044	0.5397229525906854	NO	-
5688	ZINC00150168	1017	0.5397144105432323	NO	-
5689	ZINC03511111	10697	0.5397138156179644	NO	-
5690	ZINC03973933	13883	0.539711252427439	NO	-
5691	ZINC03867830	12852	0.5397046018318644	NO	-
5692	ZINC04274805	14785	0.5396901346587256	NO	-
5693	ZINC02786198	8203	0.5396867212876731	NO	-
5694	ZINC00450804	2705	0.5396832679621435	NO	-
5695	ZINC03956456	13511	0.5396669294437668	NO	-
5696	ZINC00141257	947	0.5396561844364371	NO	-
5697	ZINC03467203	10284	0.539655382225512	NO	-
5698	ZINC03851485	11612	0.5396409368501782	NO	-
5699	ZINC00223772	1374	0.5396357984662543	NO	-
5700	ZINC03342663	9441	0.5396281081374711	NO	-
5701	ZINC01269217	5725	0.5396199248150337	NO	-
5702	ZINC03619117	11348	0.5396178000089124	NO	-
5703	ZINC03396887	9773	0.539615389083663	NO	-
5704	ZINC03206231	8984	0.5396130408694901	NO	-
5705	ZINC01392859	5891	0.5396049957969409	NO	-
5706	ZINC00059147	318	0.5396044159228559	NO	-
5707	ZINC03396882	9772	0.5396014207848622	NO	-
5708	ZINC01423683	5967	0.5395984390162347	NO	-
5709	ZINC00436876	2622	0.5395860824913394	NO	-
5710	ZINC03514845	10750	0.5395848667662372	NO	-
5711	ZINC03975217	13921	0.539584772485834	NO	-
5712	ZINC03514847	10751	0.5395790917836717	NO	-
5713	ZINC00309918	1857	0.539551955590482	NO	-
5714	ZINC01506795	6215	0.5395144197850693	NO	-
5715	ZINC00455839	2735	0.539499901563932	NO	-
5716	ZINC04032980	14352	0.5394897290165945	NO	-
5717	ZINC00672694	3962	0.5394895386654929	NO	-
5718	ZINC00102858	673	0.5394869785415343	NO	-
5719	ZINC01480004	6125	0.5394812981036932	NO	-
5720	ZINC01417689	5953	0.5394612384011466	NO	-
5721	ZINC01500914	6190	0.5394443440523352	NO	-
5722	ZINC00818848	4307	0.5394432775082373	NO	-
5723	ZINC01500916	6191	0.5394423736488746	NO	-
5724	ZINC03436579	10047	0.5394361187579407	NO	-
5725	ZINC03868442	12990	0.5394344918395069	NO	-
5726	ZINC04007953	14326	0.5394279525232635	NO	-
5727	ZINC00383017	2191	0.5394213464316214	NO	-
5728	ZINC00611102	3664	0.5394191417276754	NO	-
5729	ZINC00628454	3824	0.5394144563573076	NO	-
5730	ZINC03461721	10235	0.5394122350575287	NO	-
5731	ZINC00945180	4637	0.5394057593477429	NO	-
5732	ZINC01216299	5616	0.5394020329461354	NO	-
5733	ZINC03960071	13536	0.5394017023929948	NO	-
5734	ZINC04170093	14583	0.5394005921822345	NO	-
5735	ZINC03869105	13051	0.5393998334294056	NO	-
5736	ZINC00121640	793	0.5393994478285087	NO	-
5737	ZINC03890289	13186	0.539395378334406	NO	-
5738	ZINC04485263	15394	0.5393730575720708	NO	-
5739	ZINC03851136	11593	0.539371002980692	NO	-
5740	ZINC03867571	12759	0.5393678647471152	NO	-
5741	ZINC00217024	1305	0.5393625847057433	NO	-
5742	ZINC00145373	982	0.5393502847181519	NO	-
5743	ZINC02713183	7783	0.5393422023829912	NO	-
5744	ZINC03550578	10956	0.5393343616657427	NO	-
5745	ZINC03073520	8845	0.5393322438778623	NO	-
5746	ZINC03858951	12349	0.5393214080165933	NO	-
5747	ZINC00943561	4628	0.539312858835706	NO	-
5748	ZINC00943563	4630	0.5393126271887397	NO	-
5749	ZINC03539613	10903	0.5393091833705309	NO	-
5750	ZINC03418629	9929	0.5392978312724502	NO	-
5751	ZINC03866826	12613	0.5392936773610387	NO	-
5752	ZINC03418626	9928	0.5392882011953735	NO	-
5753	ZINC00239343	1490	0.5392747428782824	NO	-
5754	ZINC00610572	3658	0.5392605791372291	NO	-
5755	ZINC00044330	187	0.5392566104572306	NO	-
5756	ZINC00126050	821	0.5392527848576704	NO	-
5757	ZINC03867302	12695	0.5392427540645063	NO	-
5758	ZINC00358862	2058	0.5392395947163637	NO	-
5759	ZINC03382834	9610	0.5392294919475493	NO	-
5760	ZINC00239341	1489	0.5392226954547428	NO	-
5761	ZINC01936576	6583	0.5392213667878751	NO	-
5762	ZINC02718816	7879	0.5392134369868729	NO	-
5763	ZINC03993061	14182	0.5392129222327536	NO	-
5764	ZINC02699157	7747	0.5392121100355425	NO	-
5765	ZINC00234120	1441	0.539211758219098	NO	-
5766	ZINC00348644	1984	0.5392075230634218	NO	-
5767	ZINC04332070	14898	0.539202208134551	NO	-
5768	ZINC00263098	1668	0.539200735681189	NO	-
5769	ZINC00943562	4629	0.5391968592661397	NO	-
5770	ZINC00619604	3767	0.5391946012436604	NO	-
5771	ZINC00311294	1863	0.5391941440929604	NO	-
5772	ZINC01495384	6155	0.539189946952153	NO	-
5773	ZINC04228413	14681	0.5391894403360477	NO	-
5774	ZINC00380967	2177	0.5391886452996847	NO	-
5775	ZINC03993062	14183	0.5391835716859632	NO	-
5776	ZINC04469631	15313	0.5391835716859632	NO	-
5777	ZINC00943564	4631	0.5391821008262623	NO	-
5778	ZINC03469424	10298	0.539180751749186	NO	-
5779	ZINC00429724	2568	0.5391775535710381	NO	-
5780	ZINC00429724	2569	0.5391775535710381	NO	-
5781	ZINC02761963	8091	0.5391766894619555	NO	-
5782	ZINC00885053	4512	0.53916887950092	NO	-
5783	ZINC01936581	6586	0.5391546095395795	NO	-
5784	ZINC03862859	12526	0.5391528867393178	NO	-
5785	ZINC02183130	6859	0.5391366467465504	NO	-
5786	ZINC03452838	10146	0.5391239479104558	NO	-
5787	ZINC03550452	10952	0.5391177121320305	NO	-
5788	ZINC00144979	977	0.5391168765483184	NO	-
5789	ZINC00536064	3249	0.5391167505502011	NO	-
5790	ZINC02718741	7853	0.5391141766203582	NO	-
5791	ZINC02692503	7716	0.5390973246375994	NO	-
5792	ZINC00389226	2234	0.5390923197985562	NO	-
5793	ZINC00062528	358	0.5390827565043959	NO	-
5794	ZINC00664171	3930	0.539063250180884	NO	-
5795	ZINC00525544	3168	0.5390618579062559	NO	-
5796	ZINC00536065	3250	0.5390528506067712	NO	-
5797	ZINC01685885	6330	0.539050672186784	NO	-
5798	ZINC00518301	3123	0.5390496046707792	NO	-
5799	ZINC03423560	9970	0.5390410487354224	NO	-
5800	ZINC03457888	10176	0.5390390259555626	NO	-
5801	ZINC04109055	14454	0.5390293432935004	NO	-
5802	ZINC03461745	10238	0.5390259667955352	NO	-
5803	ZINC00196256	1210	0.5390173857430225	NO	-
5804	ZINC03507952	10652	0.5390121601081271	NO	-
5805	ZINC02940738	8665	0.5390075916885269	NO	-
5806	ZINC03997223	14230	0.538993895071808	NO	-
5807	ZINC00026964	105	0.5389870483533628	NO	-
5808	ZINC03430355	10002	0.5389838293234888	NO	-
5809	ZINC03269291	9204	0.5389673776302205	NO	-
5810	ZINC00416665	2378	0.5389645692288236	NO	-
5811	ZINC03862858	12525	0.5389626693960603	NO	-
5812	ZINC03969868	13747	0.538954614611601	NO	-
5813	ZINC00302964	1815	0.5389431346872907	NO	-
5814	ZINC00251813	1560	0.5389430768458906	NO	-
5815	ZINC00618892	3763	0.5389329367345291	NO	-
5816	ZINC00243854	1504	0.5389321457416084	NO	-
5817	ZINC02796296	8274	0.5389314822714109	NO	-
5818	ZINC00192156	1191	0.5389202049401759	NO	-
5819	ZINC03890288	13185	0.5389191775067915	NO	-
5820	ZINC01030100	4908	0.5389062758950126	NO	-
5821	ZINC03234776	9087	0.5389034730932688	NO	-
5822	ZINC01393796	5894	0.5388990576171488	NO	-
5823	ZINC00826015	4340	0.5388831249346361	NO	-
5824	ZINC00826016	4341	0.5388816268175233	NO	-
5825	ZINC00134367	891	0.5388768698969715	NO	-
5826	ZINC00973240	4707	0.5388695188180784	NO	-
5827	ZINC03437496	10066	0.5388686452852368	NO	-
5828	ZINC04415428	15059	0.5388678925393351	NO	-
5829	ZINC04274805	14786	0.5388555807777637	NO	-
5830	ZINC03459758	10202	0.5388487089212513	NO	-
5831	ZINC00706648	4031	0.5388485521146045	NO	-
5832	ZINC00288244	1753	0.5388475124439799	NO	-
5833	ZINC03462931	10269	0.5388427629503698	NO	-
5834	ZINC00437348	2627	0.5388381091136141	NO	-
5835	ZINC04501128	15456	0.5388354738059641	NO	-
5836	ZINC00261269	1656	0.5388334771882497	NO	-
5837	ZINC01095117	5249	0.5388318190116936	NO	-
5838	ZINC03858734	12314	0.5388300024521712	NO	-
5839	ZINC00010052	43	0.5388296808703442	NO	-
5840	ZINC00010052	44	0.5388296808703442	NO	-
5841	ZINC00437350	2628	0.5388291335196184	NO	-
5842	ZINC03320657	9364	0.5388140128078891	NO	-
5843	ZINC03891839	13296	0.5388099548242787	NO	-
5844	ZINC03320656	9363	0.5387971387592181	NO	-
5845	ZINC00916916	4570	0.5387917674478931	NO	-
5846	ZINC00230452	1419	0.5387898130531	NO	-
5847	ZINC03815354	334	0.5387862147658763	YES	31
5848	ZINC00389229	2236	0.5387521797637075	NO	-
5849	ZINC00120551	778	0.5387516588650941	NO	-
5850	ZINC01071885	5164	0.5387414279160126	NO	-
5851	ZINC02203203	6890	0.5387325595493853	NO	-
5852	ZINC03963885	13569	0.5387206724316776	NO	-
5853	ZINC01070041	5149	0.5387119583095861	NO	-
5854	ZINC04169841	14577	0.5387072765619827	NO	-
5855	ZINC01022407	4881	0.5387031670718793	NO	-
5856	ZINC01445513	6053	0.5386961501709786	NO	-
5857	ZINC00880813	4498	0.5386921484049391	NO	-
5858	ZINC00361479	2089	0.5386904009139227	NO	-
5859	ZINC01115620	5338	0.5386901369417247	NO	-
5860	ZINC00880816	4499	0.5386885329201537	NO	-
5861	ZINC01489110	6132	0.5386661905203434	NO	-
5862	ZINC01513120	6238	0.5386654450100052	NO	-
5863	ZINC01445048	6051	0.5386626261758227	NO	-
5864	ZINC00609438	3647	0.5386402696133641	NO	-
5865	ZINC02264426	6967	0.5386294238249667	NO	-
5866	ZINC00614554	3722	0.5386184313077971	NO	-
5867	ZINC00390685	2254	0.5385963425621748	NO	-
5868	ZINC03295487	9296	0.5385902004379586	NO	-
5869	ZINC00374917	2146	0.538583171224242	NO	-
5870	ZINC01095116	5248	0.5385772440240562	NO	-
5871	ZINC01472520	6102	0.538569967398078	NO	-
5872	ZINC03892813	13352	0.5385671506823609	NO	-
5873	ZINC00819392	4316	0.5385639388922918	NO	-
5874	ZINC01389449	5883	0.5385457457655876	NO	-
5875	ZINC01987235	6734	0.5385453611897049	NO	-
5876	ZINC03148705	8913	0.538536081762766	NO	-
5877	ZINC04457575	15118	0.5385284295533769	NO	-
5878	ZINC01191315	5546	0.5385234822302716	NO	-
5879	ZINC00930698	4592	0.5385153078400786	NO	-
5880	ZINC02825844	8364	0.5385149535223988	NO	-
5881	ZINC01191313	5545	0.5385045480098924	NO	-
5882	ZINC04169830	14563	0.5385028499597502	NO	-
5883	ZINC00110844	723	0.5384876369191737	NO	-
5884	ZINC04317860	14876	0.5384834169030378	NO	-
5885	ZINC00482427	2934	0.5384763784498365	NO	-
5886	ZINC01472523	6104	0.5384551129219429	NO	-
5887	ZINC00567796	3469	0.5384548983538853	NO	-
5888	ZINC00998290	4795	0.53845410780561	NO	-
5889	ZINC01472521	6103	0.5384537854245707	NO	-
5890	ZINC00266057	1691	0.5384406068001606	NO	-
5891	ZINC03507919	10650	0.5384346849316254	NO	-
5892	ZINC00307533	1839	0.5384340380194907	NO	-
5893	ZINC03452407	10132	0.5384201320233823	NO	-
5894	ZINC02718975	7906	0.5384159479396932	NO	-
5895	ZINC00366744	2114	0.5384062490737199	NO	-
5896	ZINC04332495	14904	0.5384033597499085	NO	-
5897	ZINC00998291	4796	0.5383983429257376	NO	-
5898	ZINC00204348	1250	0.5383947377860866	NO	-
5899	ZINC00815154	4285	0.5383814052262034	NO	-
5900	ZINC00272294	1708	0.5383805030087578	NO	-
5901	ZINC03573465	11105	0.5383798821122726	NO	-
5902	ZINC03619820	11359	0.538379189235304	NO	-
5903	ZINC03617769	11341	0.5383748577519081	NO	-
5904	ZINC03434457	10016	0.5383666117189096	NO	-
5905	ZINC03538498	10901	0.5383601442216704	NO	-
5906	ZINC00302038	1811	0.5383501805454428	NO	-
5907	ZINC01934128	6570	0.5383496435337846	NO	-
5908	ZINC00302042	1813	0.5383484924486412	NO	-
5909	ZINC00652429	3899	0.5383460479757711	NO	-
5910	ZINC02798468	8293	0.5383254515914146	NO	-
5911	ZINC01513055	6237	0.5383220247761661	NO	-
5912	ZINC04627889	15529	0.5383150472555902	NO	-
5913	ZINC03866900	12629	0.5383134871046481	NO	-
5914	ZINC00409133	2304	0.538313434500472	NO	-
5915	ZINC00487273	2958	0.5382945540689401	NO	-
5916	ZINC01284616	5744	0.5382932015579626	NO	-
5917	ZINC00092179	567	0.5382925967926725	NO	-
5918	ZINC00435937	2611	0.5382662190303441	NO	-
5919	ZINC04474878	15363	0.538238573699325	NO	-
5920	ZINC04061270	14386	0.5382217658505565	NO	-
5921	ZINC03559232	10994	0.538218735419606	NO	-
5922	ZINC00536496	3254	0.5382068888321849	NO	-
5923	ZINC02351330	7094	0.5382017790770269	NO	-
5924	ZINC03852797	11690	0.5381865162084971	NO	-
5925	ZINC00860996	4452	0.5381810381043132	NO	-
5926	ZINC01307918	5783	0.5381777964550812	NO	-
5927	ZINC00105882	690	0.5381769025580089	NO	-
5928	ZINC01960549	6645	0.5381758122745138	NO	-
5929	ZINC00027401	111	0.5381634451933602	NO	-
5930	ZINC00437347	2626	0.5381403407644567	NO	-
5931	ZINC00842174	4394	0.5381347978075324	NO	-
5932	ZINC01948335	6620	0.5381292725092695	NO	-
5933	ZINC03340363	9435	0.5381268462333908	NO	-
5934	ZINC03459840	10204	0.5381149268595726	NO	-
5935	ZINC03852657	11668	0.5381040436420854	NO	-
5936	ZINC00261271	1657	0.5380799135728389	NO	-
5937	ZINC00842173	4393	0.5380788980623046	NO	-
5938	ZINC03980799	14019	0.5380610958544926	NO	-
5939	ZINC00079184	475	0.5380565432142095	NO	-
5940	ZINC00433647	2595	0.5380487871830433	NO	-
5941	ZINC03866901	12631	0.5380434458261034	NO	-
5942	ZINC03890610	13211	0.538041292620736	NO	-
5943	ZINC03980800	14020	0.5380395416336284	NO	-
5944	ZINC02718712	7841	0.5380387699748826	NO	-
5945	ZINC04002769	14301	0.5380195402183678	NO	-
5946	ZINC04136581	14506	0.5380187028892491	NO	-
5947	ZINC03319000	9358	0.5380112704076464	NO	-
5948	ZINC01504925	6212	0.5380064860879284	NO	-
5949	ZINC03891400	13257	0.5379844191858415	NO	-
5950	ZINC03818691	11468	0.5379824991231593	NO	-
5951	ZINC01364497	5832	0.5379759637150596	NO	-
5952	ZINC03892863	13356	0.5379712504716423	NO	-
5953	ZINC04387179	15006	0.5379699819493702	NO	-
5954	ZINC00033594	146	0.5379602885886048	NO	-
5955	ZINC02775977	8158	0.5379543327485952	NO	-
5956	ZINC03857289	12117	0.5379532096393472	NO	-
5957	ZINC00097983	647	0.5379351681445407	NO	-
5958	ZINC03419012	9935	0.5379186649446157	NO	-
5959	ZINC03459761	10203	0.5379147002530762	NO	-
5960	ZINC00097983	649	0.5378973778455486	NO	-
5961	ZINC01487786	6131	0.537893517473689	NO	-
5962	ZINC02732887	7974	0.5378733784528877	NO	-
5963	ZINC03867855	12869	0.5378674969597654	NO	-
5964	ZINC00601820	336	0.5378602953441103	YES	31
5965	ZINC03972135	13849	0.5378576819997144	NO	-
5966	ZINC02401932	7152	0.5378434608757816	NO	-
5967	ZINC00425905	2519	0.5378371776509134	NO	-
5968	ZINC00557706	3387	0.537832625992485	NO	-
5969	ZINC00260318	1644	0.5378298726338638	NO	-
5970	ZINC00137366	914	0.5378215952552728	NO	-
5971	ZINC02719001	7951	0.5378185336273964	NO	-
5972	ZINC00506858	3032	0.5378077937399185	NO	-
5973	ZINC03868251	12968	0.5378023613199572	NO	-
5974	ZINC03538287	10897	0.5378019384428497	NO	-
5975	ZINC01138213	5418	0.5377885638056935	NO	-
5976	ZINC01091255	5236	0.5377790203490629	NO	-
5977	ZINC01987231	6733	0.5377747666708167	NO	-
5978	ZINC03385783	9634	0.5377732199101019	NO	-
5979	ZINC00897327	4530	0.5377371476038132	NO	-
5980	ZINC00506857	3031	0.5377261198346388	NO	-
5981	ZINC00612281	3687	0.5377145941570177	NO	-
5982	ZINC01097918	5257	0.5377040220522588	NO	-
5983	ZINC04178794	14611	0.5377012273526611	NO	-
5984	ZINC00798601	4204	0.5376968080033885	NO	-
5985	ZINC02616749	7453	0.5376892441589204	NO	-
5986	ZINC00044314	183	0.537679234768001	NO	-
5987	ZINC03850890	11576	0.5376775701548193	NO	-
5988	ZINC03425368	9985	0.5376720444620744	NO	-
5989	ZINC00044315	184	0.5376692922094393	NO	-
5990	ZINC03970070	13765	0.5376426411719942	NO	-
5991	ZINC03459842	10205	0.5376384732334984	NO	-
5992	ZINC00010052	42	0.5376351791927974	NO	-
5993	ZINC02846300	8398	0.5376343298243763	NO	-
5994	ZINC00009197	36	0.5376317666079271	NO	-
5995	ZINC00223757	1370	0.5376297035151815	NO	-
5996	ZINC02713210	7791	0.5376263842336946	NO	-
5997	ZINC03867856	12871	0.5376209048410387	NO	-
5998	ZINC04193509	14626	0.5376125086670498	NO	-
5999	ZINC00411847	2327	0.5376110089207093	NO	-
6000	ZINC03854476	11914	0.5376091368198801	NO	-
6001	ZINC01365182	5833	0.5376024270318515	NO	-
6002	ZINC03497426	10497	0.5375816212912637	NO	-
6003	ZINC03497428	10498	0.5375761814508357	NO	-
6004	ZINC03249679	9146	0.5375720286724097	NO	-
6005	ZINC03507202	10611	0.5375590515930623	NO	-
6006	ZINC04413022	15052	0.5375580803968996	NO	-
6007	ZINC03852949	11711	0.5375536664867431	NO	-
6008	ZINC01012180	4839	0.5375530921388953	NO	-
6009	ZINC02890721	8547	0.5375488268644195	NO	-
6010	ZINC02635001	7547	0.5375389743987663	NO	-
6011	ZINC00552548	3350	0.5375377731894566	NO	-
6012	ZINC04317228	14861	0.5375229051403412	NO	-
6013	ZINC00121846	798	0.5375130032550312	NO	-
6014	ZINC02154203	6833	0.537502967754726	NO	-
6015	ZINC01494140	6150	0.5374932072019545	NO	-
6016	ZINC01363169	5831	0.5374918468368743	NO	-
6017	ZINC00130882	855	0.5374901126629977	NO	-
6018	ZINC02699066	7746	0.5374846623195809	NO	-
6019	ZINC00615504	3731	0.5374807730403968	NO	-
6020	ZINC00615505	3732	0.5374743326242325	NO	-
6021	ZINC00900584	4535	0.537470617065959	NO	-
6022	ZINC03972181	13850	0.5374681753478986	NO	-
6023	ZINC01234866	5679	0.5374630009144139	NO	-
6024	ZINC00261329	1658	0.5374611386202118	NO	-
6025	ZINC03037891	8807	0.5374595610329824	NO	-
6026	ZINC03461729	10236	0.5374538702116064	NO	-
6027	ZINC00584335	3597	0.5374509476890045	NO	-
6028	ZINC01581923	6287	0.5374405680410411	NO	-
6029	ZINC01240410	5682	0.5374396614788549	NO	-
6030	ZINC01507505	6218	0.537427799181623	NO	-
6031	ZINC03494768	10462	0.5374191057517163	NO	-
6032	ZINC02738376	7994	0.5374137701944918	NO	-
6033	ZINC00612535	3691	0.5374032496771297	NO	-
6034	ZINC03780267	11440	0.5373797856535304	NO	-
6035	ZINC04313414	14844	0.5373769459063411	NO	-
6036	ZINC00269912	1701	0.537363840530208	NO	-
6037	ZINC03852910	11706	0.5373363142345862	NO	-
6038	ZINC00093735	583	0.5373340591932119	NO	-
6039	ZINC03445368	10096	0.5373330732312402	NO	-
6040	ZINC00093740	584	0.5373260882227455	NO	-
6041	ZINC04485243	15393	0.5373224191232435	NO	-
6042	ZINC03891946	13311	0.5373009503849316	NO	-
6043	ZINC00781503	4138	0.5372986795262507	NO	-
6044	ZINC03567331	11052	0.5372939138027367	NO	-
6045	ZINC02715808	7817	0.5372887826102459	NO	-
6046	ZINC00564082	3445	0.5372843561557089	NO	-
6047	ZINC00044312	181	0.5372815860124367	NO	-
6048	ZINC00422787	2440	0.5372758069969412	NO	-
6049	ZINC03998907	14256	0.5372697412658708	NO	-
6050	ZINC04460576	15130	0.5372697412658708	NO	-
6051	ZINC04274709	14777	0.5372683442974362	NO	-
6052	ZINC03857189	12101	0.5372630886923534	NO	-
6053	ZINC02437930	7225	0.5372427593692104	NO	-
6054	ZINC00044313	182	0.5372376625141695	NO	-
6055	ZINC00121588	790	0.5372289203165882	NO	-
6056	ZINC01079638	5201	0.537220959853585	NO	-
6057	ZINC04274709	14783	0.5372165182582765	NO	-
6058	ZINC00121786	795	0.5372069304004053	NO	-
6059	ZINC00411399	2321	0.5372057045298376	NO	-
6060	ZINC03977667	13992	0.5371830605485908	NO	-
6061	ZINC02878989	8509	0.5371765407584626	NO	-
6062	ZINC03867827	12848	0.5371598184748344	NO	-
6063	ZINC01072411	5167	0.5371580433485063	NO	-
6064	ZINC03908158	13427	0.5371484792590818	NO	-
6065	ZINC03889038	13080	0.5371471694776222	NO	-
6066	ZINC02756317	8068	0.537140162392072	NO	-
6067	ZINC01072413	5168	0.5371378427149456	NO	-
6068	ZINC01213870	5603	0.5371263421830048	NO	-
6069	ZINC03495435	10464	0.537125788260906	NO	-
6070	ZINC01213866	5602	0.5371205906558093	NO	-
6071	ZINC03857190	12102	0.5371192585569204	NO	-
6072	ZINC03495437	10465	0.5371176714682778	NO	-
6073	ZINC00242118	1497	0.5371146921732668	NO	-
6074	ZINC00392175	2263	0.5371102850970778	NO	-
6075	ZINC03504209	10566	0.5371028334495868	NO	-
6076	ZINC03890436	13198	0.5371001070675702	NO	-
6077	ZINC00523316	3150	0.5370818446786707	NO	-
6078	ZINC00836541	4380	0.5370575273643076	NO	-
6079	ZINC01001372	4813	0.5370505784725702	NO	-
6080	ZINC01833593	6449	0.5370493539277518	NO	-
6081	ZINC03868481	13003	0.5370245514175725	NO	-
6082	ZINC04169841	14578	0.5370230740563247	NO	-
6083	ZINC04274709	14778	0.5370126036141517	NO	-
6084	ZINC03455943	10171	0.5370030982034956	NO	-
6085	ZINC02796362	8277	0.537001278355303	NO	-
6086	ZINC01440105	6041	0.5370006759751976	NO	-
6087	ZINC02437127	7220	0.5369989107291664	NO	-
6088	ZINC00621321	3791	0.5369977458711692	NO	-
6089	ZINC03866824	12609	0.5369944376865234	NO	-
6090	ZINC01104173	5279	0.5369803244208295	NO	-
6091	ZINC02768993	8137	0.5369652428777502	NO	-
6092	ZINC00471536	2868	0.5369613085993192	NO	-
6093	ZINC00794865	4183	0.5369584293155449	NO	-
6094	ZINC03992830	14160	0.5369533904668263	NO	-
6095	ZINC02715817	7819	0.536948903980407	NO	-
6096	ZINC00794865	4185	0.5369464305220255	NO	-
6097	ZINC04316162	14852	0.5369460199276407	NO	-
6098	ZINC00316001	1891	0.5369457493581139	NO	-
6099	ZINC02749437	8029	0.5369441856624484	NO	-
6100	ZINC01233332	5666	0.53692689244115	NO	-
6101	ZINC02718986	7926	0.5369233208802717	NO	-
6102	ZINC00134370	892	0.5369092355329513	NO	-
6103	ZINC04274709	14779	0.5369081725394406	NO	-
6104	ZINC00515069	3116	0.5369061996001773	NO	-
6105	ZINC01053591	5047	0.5369027780401575	NO	-
6106	ZINC01415148	5944	0.5368947354186588	NO	-
6107	ZINC00223692	1365	0.5368946736215452	NO	-
6108	ZINC00930639	4590	0.536888121871212	NO	-
6109	ZINC00620382	3780	0.5368797502057796	NO	-
6110	ZINC00460815	2772	0.5368719315682953	NO	-
6111	ZINC03423437	9966	0.5368684537649902	NO	-
6112	ZINC03394459	9758	0.5368680746805693	NO	-
6113	ZINC00460814	2771	0.5368491053794624	NO	-
6114	ZINC03907058	13411	0.5368370522765659	NO	-
6115	ZINC00301161	1809	0.5368330001358523	NO	-
6116	ZINC00850107	4419	0.5368307985828243	NO	-
6117	ZINC03421066	9956	0.536828205094253	NO	-
6118	ZINC03452857	10148	0.5368265843794454	NO	-
6119	ZINC01685092	6329	0.5368225951528743	NO	-
6120	ZINC03867828	12850	0.5368196353678344	NO	-
6121	ZINC03463820	10270	0.5368151133395676	NO	-
6122	ZINC00110593	722	0.5368090300198792	NO	-
6123	ZINC03977666	13991	0.53680891330204	NO	-
6124	ZINC03435280	10023	0.5368054019805064	NO	-
6125	ZINC03435277	10022	0.5367897989059665	NO	-
6126	ZINC04191396	14620	0.5367825977310279	NO	-
6127	ZINC02632149	7538	0.5367748585468838	NO	-
6128	ZINC00912377	4566	0.5367630931380704	NO	-
6129	ZINC04078375	14402	0.5367465433279501	NO	-
6130	ZINC03571189	11086	0.5367435168186564	NO	-
6131	ZINC03518118	10777	0.5367347694539207	NO	-
6132	ZINC00387708	2221	0.5367266196212295	NO	-
6133	ZINC04176940	14606	0.5367226249335516	NO	-
6134	ZINC02762981	8100	0.5367187396000119	NO	-
6135	ZINC01398862	5907	0.5367151593913461	NO	-
6136	ZINC03517394	10774	0.5367132210801447	NO	-
6137	ZINC00279346	1724	0.536707855678812	NO	-
6138	ZINC00478855	2914	0.5366986560010318	NO	-
6139	ZINC04135084	14502	0.5366975908772701	NO	-
6140	ZINC03510706	10684	0.5366879989077772	NO	-
6141	ZINC03517393	10773	0.5366839849050526	NO	-
6142	ZINC03510707	10685	0.5366836057504913	NO	-
6143	ZINC01934133	6573	0.5366814139479895	NO	-
6144	ZINC00389219	2229	0.5366728189598594	NO	-
6145	ZINC03853180	11764	0.53667227842109	NO	-
6146	ZINC03868480	13002	0.5366685402536685	NO	-
6147	ZINC03968465	13618	0.5366678933236726	NO	-
6148	ZINC03452853	10147	0.5366669246594524	NO	-
6149	ZINC04370000	14984	0.5366630862994037	NO	-
6150	ZINC02172757	6849	0.5366554280199178	NO	-
6151	ZINC03567487	11058	0.5366545717579432	NO	-
6152	ZINC00379024	2174	0.5366525124854249	NO	-
6153	ZINC00955245	4679	0.536652071882473	NO	-
6154	ZINC03264891	9187	0.5366459818435899	NO	-
6155	ZINC00590227	3611	0.5366367075940104	NO	-
6156	ZINC03867743	12803	0.5366301182747968	NO	-
6157	ZINC03529579	10855	0.5366192475359229	NO	-
6158	ZINC03567401	11055	0.5366083044676718	NO	-
6159	ZINC03909978	13451	0.5366030837740234	NO	-
6160	ZINC00774698	4106	0.5365993743181176	NO	-
6161	ZINC00672548	3960	0.5365988960067924	NO	-
6162	ZINC02713190	7787	0.536579410469919	NO	-
6163	ZINC01466625	6078	0.5365749852714541	NO	-
6164	ZINC03361273	9509	0.5365706630793714	NO	-
6165	ZINC03361274	9510	0.5365633662623601	NO	-
6166	ZINC04462930	15137	0.5365614320295329	NO	-
6167	ZINC01053588	5046	0.5365476212859529	NO	-
6168	ZINC00656829	3913	0.5365380604555289	NO	-
6169	ZINC03848344	11497	0.5365342031703324	NO	-
6170	ZINC03385846	9637	0.5365327013891044	NO	-
6171	ZINC00104751	684	0.5365236623730129	NO	-
6172	ZINC03908585	13443	0.536501618675642	NO	-
6173	ZINC00943117	4626	0.5364985199256234	NO	-
6174	ZINC03368715	9536	0.5364925345301258	NO	-
6175	ZINC00147475	996	0.5364789129084816	NO	-
6176	ZINC03504001	10563	0.5364758861437964	NO	-
6177	ZINC03858942	12342	0.5364738620739277	NO	-
6178	ZINC04332290	14902	0.5364714603413248	NO	-
6179	ZINC03497721	10512	0.536470298739179	NO	-
6180	ZINC01408814	5934	0.5364621364527489	NO	-
6181	ZINC02718739	7850	0.5364581905803131	NO	-
6182	ZINC03867335	12699	0.5364558331386242	NO	-
6183	ZINC01495381	6152	0.5364539442325496	NO	-
6184	ZINC02802440	8318	0.536445218994306	NO	-
6185	ZINC03244503	9124	0.5364317396501529	NO	-
6186	ZINC01184066	5525	0.536423816894778	NO	-
6187	ZINC00272085	1705	0.5364008566086027	NO	-
6188	ZINC00141985	952	0.5363989842287534	NO	-
6189	ZINC03477068	10389	0.5363946439262941	NO	-
6190	ZINC03857066	12075	0.53637343640291	NO	-
6191	ZINC03497720	10511	0.5363496700420843	NO	-
6192	ZINC00389222	2232	0.5363398734485169	NO	-
6193	ZINC00183418	1144	0.5363381352605651	NO	-
6194	ZINC01288087	5750	0.5363318043749796	NO	-
6195	ZINC00536085	3251	0.5363302378622755	NO	-
6196	ZINC01478517	6112	0.5363278793445132	NO	-
6197	ZINC00478854	2913	0.5363276120249267	NO	-
6198	ZINC00358004	2046	0.5363212071245006	NO	-
6199	ZINC00442406	2656	0.5363144615510035	NO	-
6200	ZINC03539614	10904	0.5363086259154933	NO	-
6201	ZINC00674346	3965	0.5362913071435822	NO	-
6202	ZINC02796033	8272	0.5362853620850304	NO	-
6203	ZINC00614043	3716	0.5362780363435327	NO	-
6204	ZINC00272932	1710	0.5362761030739815	NO	-
6205	ZINC00412892	2341	0.5362553155354359	NO	-
6206	ZINC00987481	4751	0.5362477811991951	NO	-
6207	ZINC02492831	7333	0.5362344277239165	NO	-
6208	ZINC03509176	10674	0.5362145472820715	NO	-
6209	ZINC03519047	10781	0.5362126597963841	NO	-
6210	ZINC03992829	14159	0.5361979610753654	NO	-
6211	ZINC00442407	2657	0.5361848190974718	NO	-
6212	ZINC00052551	253	0.5361791140025787	NO	-
6213	ZINC02482142	7323	0.5361656986718324	NO	-
6214	ZINC02881600	8524	0.5361507324175139	NO	-
6215	ZINC03499526	10533	0.5361476324755614	NO	-
6216	ZINC03817138	11460	0.5361371892914653	NO	-
6217	ZINC03423661	9977	0.5361351272834983	NO	-
6218	ZINC02941531	8669	0.5361151133357845	NO	-
6219	ZINC00301159	1808	0.5361148462374192	NO	-
6220	ZINC04623074	15520	0.5361118929164722	NO	-
6221	ZINC03507934	10651	0.5361032458525447	NO	-
6222	ZINC03509174	10673	0.5361009689934534	NO	-
6223	ZINC03398542	9805	0.53608912835268	NO	-
6224	ZINC01889895	6483	0.5360866310453388	NO	-
6225	ZINC04414349	15055	0.5360824957640218	NO	-
6226	ZINC03458021	10179	0.5360782118297351	NO	-
6227	ZINC00616812	3745	0.5360630066441663	NO	-
6228	ZINC02636563	7555	0.5360584213030399	NO	-
6229	ZINC00413253	2347	0.5360560761309059	NO	-
6230	ZINC03461740	10237	0.5360549791767276	NO	-
6231	ZINC03853819	11840	0.5360436333498726	NO	-
6232	ZINC03512283	10731	0.5360427635419379	NO	-
6233	ZINC00843798	4397	0.5360338968939634	NO	-
6234	ZINC03975931	13925	0.536022538083321	NO	-
6235	ZINC00843799	4398	0.5360218768778715	NO	-
6236	ZINC00843800	4399	0.5360053283059688	NO	-
6237	ZINC01054219	5052	0.5359925954379415	NO	-
6238	ZINC00843801	4400	0.5359911526005702	NO	-
6239	ZINC01054214	5051	0.5359804611007526	NO	-
6240	ZINC00613247	3708	0.5359738681361708	NO	-
6241	ZINC03578017	11134	0.5359737606709659	NO	-
6242	ZINC00411849	2329	0.5359595999907703	NO	-
6243	ZINC03853820	11841	0.5359576223139823	NO	-
6244	ZINC00570394	3485	0.5359485332917394	NO	-
6245	ZINC02465539	7282	0.5359417147976472	NO	-
6246	ZINC00849770	4416	0.5359408489602626	NO	-
6247	ZINC01889898	6484	0.5359302588351044	NO	-
6248	ZINC04479468	15375	0.5359295959679373	NO	-
6249	ZINC03294623	9292	0.5359282177830017	NO	-
6250	ZINC03385730	9631	0.5359250752527511	NO	-
6251	ZINC03858943	12343	0.5359241444982036	NO	-
6252	ZINC02656842	7631	0.5359204966795102	NO	-
6253	ZINC01511985	6232	0.5359185816865674	NO	-
6254	ZINC03855436	12046	0.5359063683897493	NO	-
6255	ZINC03527845	10847	0.5359034053460504	NO	-
6256	ZINC01076710	5191	0.5359024427867289	NO	-
6257	ZINC01065889	5132	0.5359016894541201	NO	-
6258	ZINC03855436	12045	0.5359001909195038	NO	-
6259	ZINC03418888	9931	0.5358959368230358	NO	-
6260	ZINC03561717	11011	0.5358838188209113	NO	-
6261	ZINC03089736	8871	0.5358666793046076	NO	-
6262	ZINC04517542	15483	0.5358626352627672	NO	-
6263	ZINC03507295	10623	0.5358588745949976	NO	-
6264	ZINC01072215	5165	0.535851308700058	NO	-
6265	ZINC03963955	13581	0.5358504088306053	NO	-
6266	ZINC02616237	7447	0.5358490379740768	NO	-
6267	ZINC01072217	5166	0.5358430812254853	NO	-
6268	ZINC00142118	955	0.5358422484297098	NO	-
6269	ZINC00756467	4087	0.5358388781006398	NO	-
6270	ZINC04251219	14730	0.5358379034652092	NO	-
6271	ZINC00294151	1781	0.5358371033898113	NO	-
6272	ZINC03374631	9548	0.5358359170783139	NO	-
6273	ZINC00178759	1110	0.5358257375931069	NO	-
6274	ZINC00173500	1092	0.5358254687749615	NO	-
6275	ZINC03217270	9016	0.5358245633872822	NO	-
6276	ZINC02636562	7554	0.5358119367782725	NO	-
6277	ZINC00321795	1916	0.5358041006340577	NO	-
6278	ZINC03567301	11050	0.5357971296533728	NO	-
6279	ZINC00815423	4292	0.5357918139806235	NO	-
6280	ZINC00682268	3990	0.5357866161592524	NO	-
6281	ZINC00224617	1382	0.5357848186387272	NO	-
6282	ZINC00415959	2363	0.5357788672664386	NO	-
6283	ZINC00128033	839	0.5357781485904466	NO	-
6284	ZINC03960053	13535	0.5357746227823778	NO	-
6285	ZINC03866928	12637	0.5357525012523674	NO	-
6286	ZINC04374706	14994	0.5357348012185392	NO	-
6287	ZINC04074966	14396	0.535722082689984	NO	-
6288	ZINC02998798	8764	0.5357199753634051	NO	-
6289	ZINC00097805	635	0.5357079059136224	NO	-
6290	ZINC03512197	10722	0.5356895805385606	NO	-
6291	ZINC03397251	9799	0.5356877825748073	NO	-
6292	ZINC03512199	10723	0.5356813699345547	NO	-
6293	ZINC04251219	14731	0.5356418586353283	NO	-
6294	ZINC01387612	5864	0.5356158125106222	NO	-
6295	ZINC03037833	8806	0.5355939673377855	NO	-
6296	ZINC00201095	1233	0.535592409525263	NO	-
6297	ZINC00561096	3422	0.535585957289353	NO	-
6298	ZINC02777102	8160	0.53558098747841	NO	-
6299	ZINC00612003	3683	0.535577793552211	NO	-
6300	ZINC02329765	7061	0.535575380252241	NO	-
6301	ZINC01742035	6349	0.5355688348909946	NO	-
6302	ZINC01158071	5468	0.5355528284559847	NO	-
6303	ZINC00462867	2785	0.5355472345756397	NO	-
6304	ZINC03607384	11267	0.5355436953385668	NO	-
6305	ZINC00709578	4040	0.5355324275188895	NO	-
6306	ZINC03607382	11266	0.5355294656511769	NO	-
6307	ZINC02796546	8283	0.5355277347461115	NO	-
6308	ZINC00310600	1861	0.5355251494694423	NO	-
6309	ZINC01993403	6740	0.5355246221623702	NO	-
6310	ZINC00132194	877	0.535519026734259	NO	-
6311	ZINC01491048	6139	0.5355189876724966	NO	-
6312	ZINC03338598	9423	0.5355136052026003	NO	-
6313	ZINC03238781	9099	0.5355085434315655	NO	-
6314	ZINC03568182	11069	0.5355084205582079	NO	-
6315	ZINC03851934	11650	0.535501142983828	NO	-
6316	ZINC01107851	5293	0.5354992171872861	NO	-
6317	ZINC03963921	13578	0.5354952502069978	NO	-
6318	ZINC00059461	331	0.5354910752389289	NO	-
6319	ZINC00543585	3294	0.5354903155545336	NO	-
6320	ZINC00543586	3295	0.5354875714212829	NO	-
6321	ZINC02802584	8320	0.5354863237482963	NO	-
6322	ZINC00059463	332	0.5354816313600145	NO	-
6323	ZINC00359834	2066	0.5354469579010966	NO	-
6324	ZINC00559456	3415	0.535444951990973	NO	-
6325	ZINC00472393	2877	0.535424521180946	NO	-
6326	ZINC01233331	5665	0.5354239224747072	NO	-
6327	ZINC03628421	11374	0.5354164694776156	NO	-
6328	ZINC00624779	3804	0.5354151367227943	NO	-
6329	ZINC00298445	1791	0.5354115475694963	NO	-
6330	ZINC03858946	12344	0.5354090960938864	NO	-
6331	ZINC00251183	1551	0.5353937517536225	NO	-
6332	ZINC00670781	3957	0.5353832747816325	NO	-
6333	ZINC03891901	13304	0.5353813796389894	NO	-
6334	ZINC03498775	10528	0.5353790858218115	NO	-
6335	ZINC00613718	3714	0.5353655803633796	NO	-
6336	ZINC00049046	221	0.5353275621791355	NO	-
6337	ZINC03437135	10064	0.535308985296548	NO	-
6338	ZINC03532471	10865	0.5353058834092739	NO	-
6339	ZINC01476796	6110	0.5353044151384423	NO	-
6340	ZINC03858181	12231	0.5353025810995057	NO	-
6341	ZINC04251238	14736	0.5352995439612932	NO	-
6342	ZINC02726656	7962	0.5352850053541925	NO	-
6343	ZINC02713207	7790	0.5352718889184801	NO	-
6344	ZINC03241843	9117	0.535238215375428	NO	-
6345	ZINC03867951	12891	0.53523441645142	NO	-
6346	ZINC00387727	2222	0.5352343636996217	NO	-
6347	ZINC00088207	546	0.5352105006573227	NO	-
6348	ZINC02660232	7646	0.5352057214266721	NO	-
6349	ZINC00088210	547	0.5352011425219771	NO	-
6350	ZINC01465971	6069	0.535200426009464	NO	-
6351	ZINC01056841	5072	0.5351964875705905	NO	-
6352	ZINC04251238	14737	0.5351943768203439	NO	-
6353	ZINC00359832	2065	0.5351780677847492	NO	-
6354	ZINC00457205	2758	0.5351779505948977	NO	-
6355	ZINC02802603	8321	0.5351644674971198	NO	-
6356	ZINC00348251	1980	0.5351557143166987	NO	-
6357	ZINC00061892	352	0.5351544450506315	NO	-
6358	ZINC03402419	9846	0.5351524187014366	NO	-
6359	ZINC00716837	4055	0.535142010905157	NO	-
6360	ZINC03397071	9784	0.5351368241626163	NO	-
6361	ZINC03397070	9783	0.5351246330334843	NO	-
6362	ZINC03889066	13082	0.5351180221284287	NO	-
6363	ZINC00487997	2965	0.5351130950014579	NO	-
6364	ZINC04303381	14831	0.53510747221836	NO	-
6365	ZINC03497797	10518	0.5350875934851368	NO	-
6366	ZINC00260194	1642	0.5350830461699564	NO	-
6367	ZINC00773601	4097	0.5350780978497417	NO	-
6368	ZINC03497795	10517	0.5350671588570396	NO	-
6369	ZINC03346487	9456	0.5350656138216384	NO	-
6370	ZINC03997183	14224	0.5350539682399514	NO	-
6371	ZINC03524353	10816	0.5350392766369875	NO	-
6372	ZINC00131240	861	0.5350317210949621	NO	-
6373	ZINC00716836	4054	0.5350306422382605	NO	-
6374	ZINC03037814	8805	0.5350272489490041	NO	-
6375	ZINC03921355	13485	0.5350139441934696	NO	-
6376	ZINC04000815	14267	0.5350131133111817	NO	-
6377	ZINC02465969	7288	0.5350117323674612	NO	-
6378	ZINC00095835	599	0.5350106580525122	NO	-
6379	ZINC03889067	13083	0.5350000761165211	NO	-
6380	ZINC03451705	10122	0.534990972421405	NO	-
6381	ZINC00687372	4000	0.5349841748359699	NO	-
6382	ZINC03542450	10906	0.5349761833060992	NO	-
6383	ZINC03013602	8779	0.5349679165383441	NO	-
6384	ZINC00471553	2870	0.5349566854747038	NO	-
6385	ZINC00471552	2869	0.5349561185331642	NO	-
6386	ZINC01934127	6569	0.5349560787171629	NO	-
6387	ZINC02489308	7330	0.5349543068090606	NO	-
6388	ZINC02120703	6812	0.5349537935019183	NO	-
6389	ZINC03891933	13310	0.5349477271278088	NO	-
6390	ZINC04470013	15328	0.5349477271278088	NO	-
6391	ZINC03858665	12310	0.5349392732448985	NO	-
6392	ZINC04149007	14517	0.5349355390304724	NO	-
6393	ZINC03855202	12041	0.5349333220684803	NO	-
6394	ZINC03452391	10131	0.5349327095095993	NO	-
6395	ZINC00086168	532	0.5349236153483975	NO	-
6396	ZINC03997184	14226	0.5349220536361646	NO	-
6397	ZINC00365350	2102	0.534898058313486	NO	-
6398	ZINC00374758	2143	0.5348951268027139	NO	-
6399	ZINC03633169	11385	0.5348916444347727	NO	-
6400	ZINC03423594	9972	0.5348915267226604	NO	-
6401	ZINC04201846	14642	0.5348874791696829	NO	-
6402	ZINC03867501	12734	0.5348852578112967	NO	-
6403	ZINC00136309	909	0.5348719390643621	NO	-
6404	ZINC03497423	10496	0.5348675222163396	NO	-
6405	ZINC03497422	10495	0.5348600370743101	NO	-
6406	ZINC03247932	9143	0.5348529880940689	NO	-
6407	ZINC03858947	12345	0.5348429136316806	NO	-
6408	ZINC03532536	10869	0.534838888060675	NO	-
6409	ZINC03013600	8778	0.5348352788885552	NO	-
6410	ZINC02511244	7353	0.534827259175227	NO	-
6411	ZINC02467179	7300	0.5348222650853239	NO	-
6412	ZINC04460686	15131	0.5348086471696627	NO	-
6413	ZINC01504920	6211	0.5348045687000442	NO	-
6414	ZINC04001232	14285	0.5348025319989484	NO	-
6415	ZINC03969471	13717	0.534797174145998	NO	-
6416	ZINC03495651	10475	0.5347922792556603	NO	-
6417	ZINC00815183	4288	0.534791730456468	NO	-
6418	ZINC01022125	4880	0.5347773772645253	NO	-
6419	ZINC00630049	3833	0.5347732851377422	NO	-
6420	ZINC04069899	14391	0.5347668560099861	NO	-
6421	ZINC04459499	15126	0.5347626834896685	NO	-
6422	ZINC02214925	6908	0.5347517722734977	NO	-
6423	ZINC02917496	8612	0.534741611476935	NO	-
6424	ZINC02356688	7098	0.5347270997469205	NO	-
6425	ZINC03983146	14043	0.5347249026361245	NO	-
6426	ZINC03848721	11505	0.5347078558422969	NO	-
6427	ZINC00551078	3347	0.5347049171778282	NO	-
6428	ZINC03848723	11506	0.5347005257106391	NO	-
6429	ZINC03867814	12826	0.53469893537575	NO	-
6430	ZINC00149376	1011	0.5346986719394365	NO	-
6431	ZINC03512244	10729	0.5346973938308903	NO	-
6432	ZINC03859852	12434	0.5346937591553427	NO	-
6433	ZINC00849093	4413	0.5346912724872643	NO	-
6434	ZINC03820814	11481	0.5346677777133011	NO	-
6435	ZINC04438331	15086	0.5346626722672009	NO	-
6436	ZINC03264337	9184	0.5346448085397392	NO	-
6437	ZINC00994955	4792	0.5346413647092284	NO	-
6438	ZINC00350262	1992	0.5346301540974528	NO	-
6439	ZINC03382565	9597	0.5346280129514488	NO	-
6440	ZINC03969852	13746	0.5346011538803639	NO	-
6441	ZINC03231146	9067	0.5345921669598496	NO	-
6442	ZINC00411859	2330	0.534552862722875	NO	-
6443	ZINC03898468	13370	0.534516082121414	NO	-
6444	ZINC03260846	9170	0.5345153250914382	NO	-
6445	ZINC00613399	3709	0.5345113754267923	NO	-
6446	ZINC03512242	10728	0.5345072388544383	NO	-
6447	ZINC03855083	12002	0.5345067852042582	NO	-
6448	ZINC03435981	10034	0.5344999587706886	NO	-
6449	ZINC03495653	10476	0.5344977646646054	NO	-
6450	ZINC01144601	5433	0.5344839240292502	NO	-
6451	ZINC03850057	11546	0.5344822077781015	NO	-
6452	ZINC03906353	13409	0.5344815031664071	NO	-
6453	ZINC03508664	10657	0.5344654863637018	NO	-
6454	ZINC02862796	8452	0.5344585240243441	NO	-
6455	ZINC01040189	4971	0.5344490035703006	NO	-
6456	ZINC03396657	9767	0.5344399678257913	NO	-
6457	ZINC03867815	12828	0.5344020095881039	NO	-
6458	ZINC03415293	9907	0.5343942338840216	NO	-
6459	ZINC03457826	10174	0.5343732991557133	NO	-
6460	ZINC01408065	5930	0.5343667319496742	NO	-
6461	ZINC03336500	9416	0.5343658326394226	NO	-
6462	ZINC02647544	7591	0.5343599063789545	NO	-
6463	ZINC00836513	4379	0.5343559451609379	NO	-
6464	ZINC00930650	4591	0.5343556363868975	NO	-
6465	ZINC03225242	9048	0.5343537352331379	NO	-
6466	ZINC03975213	13920	0.5343515011250929	NO	-
6467	ZINC04332284	14901	0.5343470396284152	NO	-
6468	ZINC04225086	14672	0.5343393842579104	NO	-
6469	ZINC01440312	6042	0.5343348835494038	NO	-
6470	ZINC02877270	8502	0.5343313152398992	NO	-
6471	ZINC03969852	13745	0.534321634009889	NO	-
6472	ZINC01004792	4820	0.5343102695373338	NO	-
6473	ZINC01392762	5889	0.5343097741131008	NO	-
6474	ZINC03497686	10510	0.5342980584288317	NO	-
6475	ZINC03436935	10057	0.5342977019024623	NO	-
6476	ZINC00299158	1798	0.5342970838441675	NO	-
6477	ZINC03613003	11322	0.5342781466760455	NO	-
6478	ZINC04246184	14697	0.5342772661638511	NO	-
6479	ZINC04322616	14884	0.5342558281844331	NO	-
6480	ZINC02715807	7816	0.534254040497567	NO	-
6481	ZINC03440077	10079	0.5342538970909786	NO	-
6482	ZINC03409766	9886	0.5342518029558052	NO	-
6483	ZINC00706283	4030	0.5342501265938555	NO	-
6484	ZINC00132155	873	0.5342475803769604	NO	-
6485	ZINC00509785	3071	0.5342354923137017	NO	-
6486	ZINC03081552	8857	0.5342282121306214	NO	-
6487	ZINC03497685	10509	0.5342173729161527	NO	-
6488	ZINC01129376	5392	0.5342101775957234	NO	-
6489	ZINC03997185	14227	0.5342095428428324	NO	-
6490	ZINC00006056	22	0.5342040548535943	NO	-
6491	ZINC03318574	9357	0.5341648509622063	NO	-
6492	ZINC03993139	14191	0.5341626578970657	NO	-
6493	ZINC03867486	12727	0.5341514196706179	NO	-
6494	ZINC00131341	863	0.5341395257979832	NO	-
6495	ZINC00162568	1056	0.5341379352692999	NO	-
6496	ZINC00136306	908	0.5341318607097233	NO	-
6497	ZINC04503932	15462	0.5341316667181147	NO	-
6498	ZINC03506944	10599	0.5341309043715051	NO	-
6499	ZINC03867513	12739	0.5341253587316308	NO	-
6500	ZINC00611184	3665	0.534120028458648	NO	-
6501	ZINC00084856	525	0.5341194586627094	NO	-
6502	ZINC03867224	12682	0.5341116481643585	NO	-
6503	ZINC00382021	2187	0.5341031058201852	NO	-
6504	ZINC03562753	11019	0.5340947108484376	NO	-
6505	ZINC00937464	4603	0.5340901764260505	NO	-
6506	ZINC00774706	4107	0.5340897587016432	NO	-
6507	ZINC03559269	10997	0.5340778889459034	NO	-
6508	ZINC00411870	2332	0.5340713595172855	NO	-
6509	ZINC03868716	13025	0.5340708502287339	NO	-
6510	ZINC04466237	15261	0.5340708502287339	NO	-
6511	ZINC03311819	9335	0.5340661884182788	NO	-
6512	ZINC03508731	10666	0.5340586586717524	NO	-
6513	ZINC04329645	14893	0.5340470040957058	NO	-
6514	ZINC00112120	737	0.5340318521509205	NO	-
6515	ZINC03983057	14040	0.5340253373388839	NO	-
6516	ZINC03437042	10062	0.5340237332324683	NO	-
6517	ZINC01922194	6524	0.5340227595865773	NO	-
6518	ZINC00128864	841	0.5340190986984211	NO	-
6519	ZINC03868098	12936	0.5340172243759812	NO	-
6520	ZINC04465921	15243	0.5340172243759812	NO	-
6521	ZINC00928937	4584	0.5340145526610143	NO	-
6522	ZINC03383285	9613	0.5340075476186585	NO	-
6523	ZINC03578595	11140	0.5339999139759173	NO	-
6524	ZINC02887348	8540	0.5339880487811273	NO	-
6525	ZINC00377168	2165	0.5339851453358663	NO	-
6526	ZINC04251225	14733	0.5339801557376673	NO	-
6527	ZINC03972192	13853	0.5339789134665169	NO	-
6528	ZINC03976963	13939	0.5339773034481574	NO	-
6529	ZINC01993399	6737	0.5339666389367043	NO	-
6530	ZINC01158811	5471	0.5339538693247875	NO	-
6531	ZINC01158810	5470	0.5339537699846085	NO	-
6532	ZINC03867444	12713	0.5339504693967627	NO	-
6533	ZINC00468490	2822	0.5339271369639256	NO	-
6534	ZINC03555979	10980	0.5339222603292835	NO	-
6535	ZINC00584353	3598	0.5339217330282932	NO	-
6536	ZINC03993137	14190	0.5339202649706782	NO	-
6537	ZINC03385801	9636	0.5338976771581478	NO	-
6538	ZINC03867821	12836	0.5338971964620725	NO	-
6539	ZINC00230145	1418	0.533881082531041	NO	-
6540	ZINC00611792	3677	0.5338667710334891	NO	-
6541	ZINC03012207	8776	0.53385522026087	NO	-
6542	ZINC03912391	13468	0.5338471691273017	NO	-
6543	ZINC03420645	9944	0.5338396251133068	NO	-
6544	ZINC00535867	3237	0.5338391175422603	NO	-
6545	ZINC02837706	8380	0.5338386999631552	NO	-
6546	ZINC00813400	4271	0.533837135199871	NO	-
6547	ZINC03867644	12779	0.5338129564980976	NO	-
6548	ZINC03660725	11413	0.5338080501876494	NO	-
6549	ZINC03217267	9015	0.5337893501185992	NO	-
6550	ZINC04251225	14734	0.533788581329142	NO	-
6551	ZINC01500125	6186	0.5337849255787775	NO	-
6552	ZINC04485195	15392	0.533784674610649	NO	-
6553	ZINC03319266	9360	0.5337827292206844	NO	-
6554	ZINC02522298	7374	0.533779881202417	NO	-
6555	ZINC01115584	5336	0.5337770142064004	NO	-
6556	ZINC01115586	5337	0.5337593703905049	NO	-
6557	ZINC02918915	8620	0.5337546086576671	NO	-
6558	ZINC04496457	15438	0.5337496516622886	NO	-
6559	ZINC00210958	1275	0.5337480331683893	NO	-
6560	ZINC00897332	4531	0.5337417041703039	NO	-
6561	ZINC03376965	9555	0.5337352697699076	NO	-
6562	ZINC03452154	10126	0.5337336130000995	NO	-
6563	ZINC02754492	8058	0.5337298787052824	NO	-
6564	ZINC00524979	3161	0.5337195182525626	NO	-
6565	ZINC00099307	660	0.5337124770511119	NO	-
6566	ZINC00103601	676	0.5337106137298584	NO	-
6567	ZINC03398596	9807	0.5337076465775736	NO	-
6568	ZINC00888470	4518	0.5337055134876667	NO	-
6569	ZINC03398593	9806	0.5337037227869178	NO	-
6570	ZINC03995715	14217	0.5336941824755357	NO	-
6571	ZINC01094322	5246	0.5336860873071063	NO	-
6572	ZINC03415236	9906	0.5336729422307145	NO	-
6573	ZINC03570254	11077	0.533668362671341	NO	-
6574	ZINC01070517	5152	0.5336681061172884	NO	-
6575	ZINC03621940	11369	0.5336633591671043	NO	-
6576	ZINC03632994	11383	0.5336570230016477	NO	-
6577	ZINC00358770	2055	0.5336514121294726	NO	-
6578	ZINC00471339	2864	0.5336511019685476	NO	-
6579	ZINC03384241	9616	0.533647973968623	NO	-
6580	ZINC03559363	10998	0.5336405025344386	NO	-
6581	ZINC00533125	3221	0.5336238517388686	NO	-
6582	ZINC03993136	14189	0.5336220853072143	NO	-
6583	ZINC00147521	997	0.5335954604612229	NO	-
6584	ZINC03867641	12776	0.5335829495909332	NO	-
6585	ZINC00620696	3783	0.5335802528272121	NO	-
6586	ZINC03868099	12937	0.5335772124833634	NO	-
6587	ZINC02610066	7445	0.5335737209508167	NO	-
6588	ZINC03853286	11775	0.5335673802892917	NO	-
6589	ZINC01491048	6137	0.5335614581451715	NO	-
6590	ZINC03489923	10447	0.5335594997493605	NO	-
6591	ZINC03868073	12927	0.5335571804274556	NO	-
6592	ZINC00002819	0	0.5335439215485247	NO	-
6593	ZINC03436038	10038	0.5335383929695493	NO	-
6594	ZINC04033661	14360	0.533538117050507	NO	-
6595	ZINC03542451	10907	0.5335342849972032	NO	-
6596	ZINC03394087	9748	0.5335334754334717	NO	-
6597	ZINC02792738	8226	0.5334970658313297	NO	-
6598	ZINC04479457	15374	0.5334864542030161	NO	-
6599	ZINC03992735	14140	0.5334819049489571	NO	-
6600	ZINC00389217	2227	0.5334741722273628	NO	-
6601	ZINC03912393	13469	0.5334705076520622	NO	-
6602	ZINC00423479	2442	0.5334703537623832	NO	-
6603	ZINC03350628	9475	0.5334538275623381	NO	-
6604	ZINC02214925	6909	0.5334525433325075	NO	-
6605	ZINC02636394	7553	0.5334503031162943	NO	-
6606	ZINC01094323	5247	0.5334450886626725	NO	-
6607	ZINC00013022	49	0.5334437034070297	NO	-
6608	ZINC03131364	8900	0.5334407718561013	NO	-
6609	ZINC01000853	4810	0.5334390249086801	NO	-
6610	ZINC03858842	12325	0.533411139910355	NO	-
6611	ZINC03477055	10388	0.5334046222895447	NO	-
6612	ZINC00684905	3995	0.5333944499002902	NO	-
6613	ZINC00558869	3409	0.5333827634992309	NO	-
6614	ZINC00178717	1104	0.5333710793072404	NO	-
6615	ZINC03968521	13624	0.5333662129154708	NO	-
6616	ZINC04224010	14655	0.5333651654416391	NO	-
6617	ZINC04470240	15340	0.5333648347897951	NO	-
6618	ZINC00500397	2998	0.5333618116326208	NO	-
6619	ZINC00209938	1273	0.5333485324294795	NO	-
6620	ZINC04496487	15439	0.5333443577199817	NO	-
6621	ZINC03867637	12772	0.5333437290155889	NO	-
6622	ZINC02785024	8202	0.5333436633908567	NO	-
6623	ZINC03550393	10949	0.5333430416551322	NO	-
6624	ZINC03508983	10669	0.5333413990906315	NO	-
6625	ZINC03573122	11100	0.5333266337467827	NO	-
6626	ZINC01934132	6572	0.5333184587717703	NO	-
6627	ZINC04426811	15071	0.5333085346599186	NO	-
6628	ZINC00806731	4234	0.5333065905473108	NO	-
6629	ZINC00806730	4233	0.533303816242327	NO	-
6630	ZINC02749437	8030	0.5333030387960581	NO	-
6631	ZINC03368684	9535	0.5332932897008018	NO	-
6632	ZINC03891077	13250	0.5332919718044272	NO	-
6633	ZINC03853287	11776	0.5332817699341473	NO	-
6634	ZINC03117307	8893	0.5332705085755305	NO	-
6635	ZINC03523763	10812	0.533255981835163	NO	-
6636	ZINC02768866	8131	0.5332503576069959	NO	-
6637	ZINC03570272	11078	0.5332492622654748	NO	-
6638	ZINC00546937	3315	0.5332422244898898	NO	-
6639	ZINC03533017	10877	0.5332381226198966	NO	-
6640	ZINC00781591	4140	0.5332374534644267	NO	-
6641	ZINC04006669	14324	0.5332355550095426	NO	-
6642	ZINC04160157	14536	0.5332237364108358	NO	-
6643	ZINC00131883	870	0.5332199361296338	NO	-
6644	ZINC03851103	11587	0.5332166121904239	NO	-
6645	ZINC03912390	13467	0.5332147160627616	NO	-
6646	ZINC04464524	15157	0.5332147160627616	NO	-
6647	ZINC02957713	8702	0.5332115194012095	NO	-
6648	ZINC00224639	1384	0.5332077853111153	NO	-
6649	ZINC00118716	768	0.5332064083385246	NO	-
6650	ZINC04000682	14261	0.5332048307617289	NO	-
6651	ZINC04162501	14542	0.5331899410854243	NO	-
6652	ZINC03968941	13674	0.5331850199670403	NO	-
6653	ZINC00067524	395	0.5331802646470561	NO	-
6654	ZINC02492829	7332	0.5331714850988718	NO	-
6655	ZINC03992733	14139	0.5331651316842926	NO	-
6656	ZINC03907646	13418	0.5331650994041678	NO	-
6657	ZINC03418977	9932	0.5331559466662672	NO	-
6658	ZINC03418980	9933	0.5331554342068504	NO	-
6659	ZINC03335025	9411	0.5331494411273722	NO	-
6660	ZINC03660004	11412	0.5331406982603741	NO	-
6661	ZINC03423601	9973	0.5331323667021377	NO	-
6662	ZINC03436872	10056	0.5331150502390383	NO	-
6663	ZINC03489831	10444	0.533114160199079	NO	-
6664	ZINC00083827	518	0.5331025552292619	NO	-
6665	ZINC02619857	7460	0.5331013343388483	NO	-
6666	ZINC00309916	1855	0.533095359635886	NO	-
6667	ZINC01431485	6019	0.5330933847085279	NO	-
6668	ZINC03862413	12494	0.5330868885932436	NO	-
6669	ZINC03496183	10485	0.5330814036816103	NO	-
6670	ZINC00350666	1997	0.533077474139845	NO	-
6671	ZINC04346487	14927	0.5330679612596859	NO	-
6672	ZINC01479089	6122	0.5330675987552003	NO	-
6673	ZINC03382853	9611	0.5330656252272908	NO	-
6674	ZINC03216390	9006	0.5330628041025768	NO	-
6675	ZINC02718719	7844	0.5330627554346458	NO	-
6676	ZINC03413149	9902	0.5330592420079412	NO	-
6677	ZINC03892551	13326	0.533049736822469	NO	-
6678	ZINC00944310	4635	0.5330434933498882	NO	-
6679	ZINC03867643	12778	0.5330431756842701	NO	-
6680	ZINC04465686	15226	0.5330431756842701	NO	-
6681	ZINC00920499	4573	0.5330374646704826	NO	-
6682	ZINC03992732	14138	0.5330255684203177	NO	-
6683	ZINC03450903	10113	0.5330221250520003	NO	-
6684	ZINC03868061	12922	0.5330207480023689	NO	-
6685	ZINC00420660	2411	0.5330162494234365	NO	-
6686	ZINC03849074	11509	0.5330075653935148	NO	-
6687	ZINC03215850	9000	0.5329859520605758	NO	-
6688	ZINC00580194	3539	0.532981055313779	NO	-
6689	ZINC00569337	3478	0.5329763450395536	NO	-
6690	ZINC04381460	15000	0.5329716253441361	NO	-
6691	ZINC02735492	7978	0.5329679648994238	NO	-
6692	ZINC04201866	14644	0.5329639503191917	NO	-
6693	ZINC04299062	14826	0.5329584234862693	NO	-
6694	ZINC00389238	2241	0.5329533072197793	NO	-
6695	ZINC03423447	9967	0.5329396030892046	NO	-
6696	ZINC00063765	370	0.532938167478993	NO	-
6697	ZINC04487254	15401	0.532937731894279	NO	-
6698	ZINC00152986	1032	0.5329349888262871	NO	-
6699	ZINC01075447	5186	0.532931928255665	NO	-
6700	ZINC01070791	5156	0.5329234116465862	NO	-
6701	ZINC01051832	5038	0.5329206734238818	NO	-
6702	ZINC03514528	10745	0.5329196326094171	NO	-
6703	ZINC03505648	10582	0.5329132438976233	NO	-
6704	ZINC03329386	9396	0.5329130740496326	NO	-
6705	ZINC03854632	11941	0.5329039946222994	NO	-
6706	ZINC03473503	10323	0.53290114557385	NO	-
6707	ZINC04292850	14822	0.5328871713998381	NO	-
6708	ZINC02768956	8134	0.5328736827056064	NO	-
6709	ZINC02713202	7788	0.5328682800947225	NO	-
6710	ZINC03859402	12389	0.5328672453223074	NO	-
6711	ZINC01993402	6739	0.5328422701093075	NO	-
6712	ZINC01101827	5270	0.5328421118025234	NO	-
6713	ZINC00071954	421	0.5328412308259685	NO	-
6714	ZINC03436716	10052	0.5328143696168638	NO	-
6715	ZINC00038552	164	0.532805513095642	NO	-
6716	ZINC00182923	1138	0.5327952998590485	NO	-
6717	ZINC00130128	848	0.532781385045506	NO	-
6718	ZINC02626364	7498	0.5327799959633699	NO	-
6719	ZINC03244022	9120	0.532777790524272	NO	-
6720	ZINC03547615	10926	0.5327731228619169	NO	-
6721	ZINC03387202	9643	0.5327665380085544	NO	-
6722	ZINC02809109	8346	0.5327589618217957	NO	-
6723	ZINC03851835	11643	0.5327559910625187	NO	-
6724	ZINC03237574	9095	0.5327506551506823	NO	-
6725	ZINC03420648	9945	0.5327495267618155	NO	-
6726	ZINC03391461	9712	0.5327340802705398	NO	-
6727	ZINC01040284	4975	0.5327321775735203	NO	-
6728	ZINC00653432	3904	0.5327241377430643	NO	-
6729	ZINC04517394	15480	0.5327168184185109	NO	-
6730	ZINC01889910	6487	0.5327158909758426	NO	-
6731	ZINC01051830	5037	0.5327099293228922	NO	-
6732	ZINC03233957	9082	0.5327031599789557	NO	-
6733	ZINC03913129	13481	0.5326899397249898	NO	-
6734	ZINC03559168	10992	0.5326830202477426	NO	-
6735	ZINC03508706	10663	0.5326826096478293	NO	-
6736	ZINC00682813	3992	0.5326728047155238	NO	-
6737	ZINC02692772	7720	0.5326721763684301	NO	-
6738	ZINC00290222	1763	0.5326700611341378	NO	-
6739	ZINC00826827	4347	0.5326680312064276	NO	-
6740	ZINC03388249	9656	0.5326652068955355	NO	-
6741	ZINC03854929	11973	0.5326529181527146	NO	-
6742	ZINC00134481	899	0.5326490846806929	NO	-
6743	ZINC00546933	3314	0.5326472642005721	NO	-
6744	ZINC00783395	4145	0.5326412678879898	NO	-
6745	ZINC03388247	9655	0.5326387393644669	NO	-
6746	ZINC00389220	2230	0.5326304873658708	NO	-
6747	ZINC01889913	6488	0.5326290613715952	NO	-
6748	ZINC03436561	10045	0.5326270501180446	NO	-
6749	ZINC00682812	3991	0.5326240877748217	NO	-
6750	ZINC00412777	2338	0.5326078903583731	NO	-
6751	ZINC03852809	11692	0.5326015468840013	NO	-
6752	ZINC00357763	2040	0.5325990059980013	NO	-
6753	ZINC03868447	12993	0.5325931197821773	NO	-
6754	ZINC02718333	7830	0.5325927269213582	NO	-
6755	ZINC02449554	7241	0.5325858798829521	NO	-
6756	ZINC04003617	14307	0.5325797850867623	NO	-
6757	ZINC00415941	2362	0.5325746610112874	NO	-
6758	ZINC03436815	10055	0.53257260157112	NO	-
6759	ZINC03311837	9337	0.532567706630808	NO	-
6760	ZINC00081340	494	0.532567402579935	NO	-
6761	ZINC03357251	9499	0.532565708537548	NO	-
6762	ZINC03992793	14155	0.5325632014245166	NO	-
6763	ZINC00187239	1173	0.5325560441509443	NO	-
6764	ZINC01384121	5844	0.5325471734579829	NO	-
6765	ZINC03508704	10662	0.5325316031191785	NO	-
6766	ZINC00389207	2225	0.532529393895938	NO	-
6767	ZINC02828845	8366	0.5325243569521987	NO	-
6768	ZINC03436634	10051	0.5325181105453611	NO	-
6769	ZINC00471026	2857	0.5325085402985674	NO	-
6770	ZINC03436631	10050	0.5325057946759295	NO	-
6771	ZINC01036627	4956	0.5325037784577841	NO	-
6772	ZINC03507663	10641	0.5324999752891194	NO	-
6773	ZINC03368559	9533	0.5324991838677336	NO	-
6774	ZINC03413152	9903	0.5324964273175945	NO	-
6775	ZINC00998363	4797	0.5324802439738638	NO	-
6776	ZINC04292850	14823	0.5324771167969502	NO	-
6777	ZINC04348388	14935	0.5324728885626557	NO	-
6778	ZINC03608608	11276	0.5324695420040533	NO	-
6779	ZINC00136275	907	0.5324687143888984	NO	-
6780	ZINC03423657	9976	0.5324668815444661	NO	-
6781	ZINC03389356	9694	0.5324659011075169	NO	-
6782	ZINC00998364	4798	0.5324644998248714	NO	-
6783	ZINC00564210	3447	0.5324624688142117	NO	-
6784	ZINC02692755	7717	0.5324611322361886	NO	-
6785	ZINC03867600	12763	0.5324577849763441	NO	-
6786	ZINC03397011	9779	0.5324572973625264	NO	-
6787	ZINC02713186	7785	0.5324555123964594	NO	-
6788	ZINC02455886	7264	0.5324543142639265	NO	-
6789	ZINC03497819	10522	0.5324478518496443	NO	-
6790	ZINC03497817	10521	0.5324476840280079	NO	-
6791	ZINC03357121	9498	0.5324463287017658	NO	-
6792	ZINC03507995	10653	0.532420561468189	NO	-
6793	ZINC03311835	9336	0.5324159455183757	NO	-
6794	ZINC03855066	11999	0.5324120878594705	NO	-
6795	ZINC04393777	15013	0.5323985383950828	NO	-
6796	ZINC01101828	5272	0.5323817828029354	NO	-
6797	ZINC04348949	14944	0.5323798235384778	NO	-
6798	ZINC00132197	878	0.5323726306924182	NO	-
6799	ZINC03986778	14082	0.5323723463297182	NO	-
6800	ZINC03852779	11681	0.5323670260218698	NO	-
6801	ZINC02692501	7715	0.532366408909373	NO	-
6802	ZINC03852810	11693	0.532354671324885	NO	-
6803	ZINC03402412	9845	0.5323528260662409	NO	-
6804	ZINC03532529	10868	0.5323468668894039	NO	-
6805	ZINC03359702	9504	0.5323432737007022	NO	-
6806	ZINC03452051	10125	0.532341979590719	NO	-
6807	ZINC04032871	14348	0.5323387210526549	NO	-
6808	ZINC04345117	14926	0.5323375182756389	NO	-
6809	ZINC02056555	6763	0.5323264347482284	NO	-
6810	ZINC02465961	7286	0.5323219836938113	NO	-
6811	ZINC02749511	8032	0.5323036275602037	NO	-
6812	ZINC00030761	126	0.5322885859353862	NO	-
6813	ZINC03489801	10442	0.5322818724525131	NO	-
6814	ZINC01681633	6328	0.5322790780841299	NO	-
6815	ZINC00190954	1185	0.5322759144412177	NO	-
6816	ZINC04157064	14528	0.5322743042166267	NO	-
6817	ZINC00071947	420	0.5322702971994341	NO	-
6818	ZINC02764057	8107	0.5322628274877028	NO	-
6819	ZINC03855704	12048	0.5322604933121008	NO	-
6820	ZINC02763122	8101	0.5322595564791978	NO	-
6821	ZINC00294004	1779	0.5322534962656987	NO	-
6822	ZINC02764056	8106	0.5322426668412337	NO	-
6823	ZINC03514568	10747	0.5322159485406167	NO	-
6824	ZINC03514566	10746	0.5322142504026008	NO	-
6825	ZINC03867402	12701	0.5322041504818876	NO	-
6826	ZINC04465544	15215	0.5322041504818876	NO	-
6827	ZINC00136272	906	0.5321982117328934	NO	-
6828	ZINC03855704	12049	0.5321818304122125	NO	-
6829	ZINC03867940	12886	0.5321675232157694	NO	-
6830	ZINC03377278	9556	0.532162290539991	NO	-
6831	ZINC00216670	1299	0.532154037409725	NO	-
6832	ZINC03787157	11443	0.5321529892540297	NO	-
6833	ZINC03867634	12771	0.5321474865063313	NO	-
6834	ZINC00617681	3751	0.53214478602596	NO	-
6835	ZINC04407699	15037	0.5321432714233014	NO	-
6836	ZINC00411633	2324	0.5321416226002782	NO	-
6837	ZINC03007467	8775	0.5321322835597424	NO	-
6838	ZINC03668664	11421	0.5321244286631968	NO	-
6839	ZINC03511809	10716	0.5321097452270648	NO	-
6840	ZINC01363131	5830	0.5321020683456281	NO	-
6841	ZINC00003906	19	0.5320900408094129	NO	-
6842	ZINC03452531	10137	0.5320746080077005	NO	-
6843	ZINC01960530	6641	0.5320743382424631	NO	-
6844	ZINC00063401	367	0.5320738009877566	NO	-
6845	ZINC03233213	9077	0.5320571303326894	NO	-
6846	ZINC03394392	9753	0.5320551451073048	NO	-
6847	ZINC03233212	9076	0.5320529370980371	NO	-
6848	ZINC03436995	10060	0.5320448866068032	NO	-
6849	ZINC00618206	3759	0.5320447836054216	NO	-
6850	ZINC03394395	9754	0.5320420548084365	NO	-
6851	ZINC00063397	366	0.5320408940592829	NO	-
6852	ZINC00618208	3760	0.5320373520251344	NO	-
6853	ZINC04496824	15449	0.5320321134154029	NO	-
6854	ZINC03505704	10584	0.5320260342801242	NO	-
6855	ZINC00624025	3803	0.5320257502958642	NO	-
6856	ZINC04462880	15136	0.5320204768455808	NO	-
6857	ZINC00115906	755	0.5320170040593689	NO	-
6858	ZINC02718982	7919	0.5320140153817235	NO	-
6859	ZINC02239354	6954	0.532011692242937	NO	-
6860	ZINC00721384	4063	0.5320004194792878	NO	-
6861	ZINC00083119	509	0.5319861360161391	NO	-
6862	ZINC00123445	811	0.5319825628932845	NO	-
6863	ZINC03132044	8901	0.5319786460322412	NO	-
6864	ZINC03568070	11068	0.5319721251278248	NO	-
6865	ZINC03889888	15550	0.5319589207104336	NO	-
6866	ZINC04191874	14624	0.5319537980679511	NO	-
6867	ZINC03325362	9375	0.5319515099009472	NO	-
6868	ZINC01034297	4930	0.5319508161907167	NO	-
6869	ZINC03992021	14123	0.5319500633439189	NO	-
6870	ZINC04464319	15141	0.5319500633439189	NO	-
6871	ZINC00178751	1108	0.5319489467459664	NO	-
6872	ZINC03507254	10618	0.5319451494251097	NO	-
6873	ZINC02096259	6798	0.5319408728890305	NO	-
6874	ZINC00230145	1417	0.5319352367806347	NO	-
6875	ZINC03507256	10619	0.5319352181534172	NO	-
6876	ZINC03394842	9762	0.5319247758970709	NO	-
6877	ZINC03532519	10867	0.5319221038433922	NO	-
6878	ZINC00437182	2625	0.531921109206273	NO	-
6879	ZINC03567999	11066	0.5319190617875283	NO	-
6880	ZINC00638839	3857	0.5318881968341296	NO	-
6881	ZINC00184268	1153	0.5318868360676132	NO	-
6882	ZINC00184267	1152	0.5318855367234845	NO	-
6883	ZINC02117337	6805	0.5318760930133093	NO	-
6884	ZINC00264120	1674	0.531875799128008	NO	-
6885	ZINC04406327	15024	0.5318674222875163	NO	-
6886	ZINC00773686	4100	0.5318581083355035	NO	-
6887	ZINC04451271	15114	0.5318571387459231	NO	-
6888	ZINC00163581	1058	0.5318556522653614	NO	-
6889	ZINC03858280	12240	0.5318493967117517	NO	-
6890	ZINC00083121	510	0.5318474642456332	NO	-
6891	ZINC03415668	9915	0.5318326477739984	NO	-
6892	ZINC00579783	3537	0.5318316723399037	NO	-
6893	ZINC00475427	2898	0.5318269770118493	NO	-
6894	ZINC04633485	15540	0.53182189998037	NO	-
6895	ZINC00123439	810	0.5318164314447652	NO	-
6896	ZINC02769282	8138	0.5318151683775701	NO	-
6897	ZINC02124196	6815	0.5317925158685637	NO	-
6898	ZINC03891674	13273	0.5317669512096808	NO	-
6899	ZINC02854965	8422	0.5317651697835032	NO	-
6900	ZINC03382785	9606	0.5317453092796902	NO	-
6901	ZINC02194830	6871	0.5317415427737483	NO	-
6902	ZINC03854321	11905	0.5317394099485945	NO	-
6903	ZINC03228672	9057	0.5317377513171292	NO	-
6904	ZINC03892770	13350	0.5317343987707364	NO	-
6905	ZINC03489961	10448	0.531731603907171	NO	-
6906	ZINC00038164	161	0.5317296975638359	NO	-
6907	ZINC00046111	203	0.5317274981179632	NO	-
6908	ZINC03852772	11679	0.5317262132243095	NO	-
6909	ZINC00478817	2912	0.5317248821535961	NO	-
6910	ZINC03858512	12289	0.5317203365027855	NO	-
6911	ZINC01438687	6040	0.5317197882846765	NO	-
6912	ZINC00675345	3970	0.5317017727121871	NO	-
6913	ZINC00679879	3987	0.5316999267400438	NO	-
6914	ZINC03436464	10042	0.5316988880371516	NO	-
6915	ZINC02879045	8510	0.5316916691501249	NO	-
6916	ZINC01397877	5902	0.5316731940975676	NO	-
6917	ZINC01397876	5901	0.5316677738443182	NO	-
6918	ZINC03620359	11362	0.531663623543703	NO	-
6919	ZINC03505642	10580	0.5316628351350424	NO	-
6920	ZINC03858279	12239	0.531660809828673	NO	-
6921	ZINC03234073	9083	0.5316604363504385	NO	-
6922	ZINC03382788	9607	0.5316602914661052	NO	-
6923	ZINC03507903	10649	0.5316519219956409	NO	-
6924	ZINC00584949	3600	0.5316435434136535	NO	-
6925	ZINC01036448	4952	0.5316376306413975	NO	-
6926	ZINC03970915	13797	0.5316362699471128	NO	-
6927	ZINC00389208	2226	0.5316241691537491	NO	-
6928	ZINC03553666	10964	0.5316087138777348	NO	-
6929	ZINC03993204	14204	0.5316071477978588	NO	-
6930	ZINC03224815	9042	0.5316000234887843	NO	-
6931	ZINC03519080	10787	0.5315934349524453	NO	-
6932	ZINC00623262	3799	0.5315866638452768	NO	-
6933	ZINC03863643	12566	0.5315779920264384	NO	-
6934	ZINC02881476	8522	0.5315711738899009	NO	-
6935	ZINC00858116	4445	0.5315594491082429	NO	-
6936	ZINC03385771	9632	0.5315570940540453	NO	-
6937	ZINC01025690	4894	0.53154983276415	NO	-
6938	ZINC00104791	686	0.5315462740994875	NO	-
6939	ZINC00811573	4260	0.5315448600761643	NO	-
6940	ZINC00462373	2784	0.5315344953364628	NO	-
6941	ZINC04485189	15390	0.5315261062368248	NO	-
6942	ZINC00562902	3426	0.5315213459088024	NO	-
6943	ZINC03394732	9761	0.5315162639495383	NO	-
6944	ZINC00462372	2783	0.5315158475682006	NO	-
6945	ZINC03430982	10005	0.5315031634552084	NO	-
6946	ZINC03868457	12998	0.5315005802884891	NO	-
6947	ZINC00583117	3574	0.5314866172863657	NO	-
6948	ZINC00577578	3527	0.5314835187655185	NO	-
6949	ZINC03564209	11044	0.5314830978991267	NO	-
6950	ZINC00427374	2533	0.531482528609489	NO	-
6951	ZINC01160904	5478	0.5314695571246574	NO	-
6952	ZINC03892771	13351	0.5314584436119207	NO	-
6953	ZINC03970914	13796	0.5314470757952938	NO	-
6954	ZINC03268893	9200	0.5314391189595092	NO	-
6955	ZINC03898084	13368	0.5314283837074666	NO	-
6956	ZINC04245239	14694	0.5314278563344805	NO	-
6957	ZINC03892721	13338	0.5314247680095534	NO	-
6958	ZINC00528456	3190	0.5314154962758958	NO	-
6959	ZINC03977217	13945	0.5314099825402373	NO	-
6960	ZINC04052599	14374	0.5314011646442625	NO	-
6961	ZINC03153349	8925	0.5313957033078065	NO	-
6962	ZINC00912806	4568	0.5313900116544406	NO	-
6963	ZINC00008652	31	0.531387927863449	NO	-
6964	ZINC00912804	4567	0.53138156583286	NO	-
6965	ZINC00934668	4598	0.5313582031770953	NO	-
6966	ZINC00244476	1514	0.5313514797855269	NO	-
6967	ZINC00993634	4779	0.5313514790146614	NO	-
6968	ZINC00187237	1171	0.5313504759772806	NO	-
6969	ZINC03956482	13516	0.5313443270808025	NO	-
6970	ZINC00993633	4778	0.5313369766456348	NO	-
6971	ZINC03405056	9862	0.5313290821740538	NO	-
6972	ZINC02549818	7400	0.5313118356845898	NO	-
6973	ZINC03868267	12975	0.531311237971743	NO	-
6974	ZINC03241998	9118	0.5313104599832988	NO	-
6975	ZINC00811262	4256	0.5312988346912996	NO	-
6976	ZINC00482438	2935	0.5312977826184097	NO	-
6977	ZINC03857665	12179	0.5312895231413794	NO	-
6978	ZINC03602666	11242	0.5312886571433609	NO	-
6979	ZINC03495514	10469	0.5312882358728377	NO	-
6980	ZINC03508041	10654	0.531281699426176	NO	-
6981	ZINC03855094	12013	0.5312653804945794	NO	-
6982	ZINC03488708	10429	0.5312379181918783	NO	-
6983	ZINC01432212	6020	0.5312362299009321	NO	-
6984	ZINC02870131	8471	0.5312277701607839	NO	-
6985	ZINC00558491	3400	0.5312196685387793	NO	-
6986	ZINC03608601	11274	0.5312113870307041	NO	-
6987	ZINC00270139	1702	0.5312099108660419	NO	-
6988	ZINC02209346	6899	0.5312058997857695	NO	-
6989	ZINC00950775	4660	0.5311841656785974	NO	-
6990	ZINC00579784	3538	0.5311768312780547	NO	-
6991	ZINC00811262	4254	0.5311689910273939	NO	-
6992	ZINC00950776	4661	0.5311606880955126	NO	-
6993	ZINC03449757	10107	0.5311478799232233	NO	-
6994	ZINC00478816	2911	0.5311409188169413	NO	-
6995	ZINC02747064	8018	0.5311319875688657	NO	-
6996	ZINC02692778	7724	0.5311310200264998	NO	-
6997	ZINC00773775	4101	0.5311270927515716	NO	-
6998	ZINC03611613	11312	0.531125372771712	NO	-
6999	ZINC04267134	14762	0.5311250372443408	NO	-
7000	ZINC03452445	10133	0.5311158878994608	NO	-
7001	ZINC00616518	3738	0.5311127068131634	NO	-
7002	ZINC00121469	786	0.5311098529590156	NO	-
7003	ZINC01889903	6485	0.5310945816627924	NO	-
7004	ZINC00101473	668	0.5310891029716042	NO	-
7005	ZINC03347831	9461	0.5310801121248515	NO	-
7006	ZINC01993407	6742	0.5310726710209414	NO	-
7007	ZINC03867956	12894	0.5310725155767091	NO	-
7008	ZINC02465963	7287	0.5310485473982727	NO	-
7009	ZINC01511995	6234	0.5310427443511664	NO	-
7010	ZINC03852875	11702	0.5310402440608265	NO	-
7011	ZINC03858333	12248	0.5310401730308083	NO	-
7012	ZINC00461138	2775	0.5310298034598239	NO	-
7013	ZINC01960531	6642	0.5310269817654968	NO	-
7014	ZINC02798319	8291	0.5310240328795659	NO	-
7015	ZINC03613350	11325	0.531013809843759	NO	-
7016	ZINC01889906	6486	0.5310074655711327	NO	-
7017	ZINC02965145	8709	0.5310055516868131	NO	-
7018	ZINC04470232	15339	0.5310055266197827	NO	-
7019	ZINC00187238	1172	0.5309981320992953	NO	-
7020	ZINC01090886	5231	0.5309975903760196	NO	-
7021	ZINC03858334	12249	0.5309952106957148	NO	-
7022	ZINC03507307	10626	0.5309878504610531	NO	-
7023	ZINC01048179	5018	0.5309834340434109	NO	-
7024	ZINC01675228	6326	0.5309817557470291	NO	-
7025	ZINC01115011	5334	0.5309773206422449	NO	-
7026	ZINC04033642	14358	0.530966194453329	NO	-
7027	ZINC03404418	9859	0.5309586242168916	NO	-
7028	ZINC03396961	9777	0.5309506392878169	NO	-
7029	ZINC02345253	7080	0.5309210604813109	NO	-
7030	ZINC03396963	9778	0.5309096429555701	NO	-
7031	ZINC03385789	9635	0.5309067155662857	NO	-
7032	ZINC03891837	13295	0.5309037348726368	NO	-
7033	ZINC03973342	13877	0.5308970409245443	NO	-
7034	ZINC04469966	15327	0.5308970409245443	NO	-
7035	ZINC03908242	13432	0.5308949687217424	NO	-
7036	ZINC03507211	10614	0.530884575257716	NO	-
7037	ZINC00849768	4415	0.5308625067104586	NO	-
7038	ZINC00628719	3825	0.5308511254020509	NO	-
7039	ZINC00009678	39	0.5308376313143628	NO	-
7040	ZINC00947135	4652	0.5308259648343937	NO	-
7041	ZINC02750353	8039	0.5308235150629915	NO	-
7042	ZINC03238169	9098	0.5308198547955324	NO	-
7043	ZINC00376483	2161	0.5308180940019958	NO	-
7044	ZINC02625370	7493	0.530811510636107	NO	-
7045	ZINC02627973	7515	0.5307942180493199	NO	-
7046	ZINC00610054	3654	0.5307851370341982	NO	-
7047	ZINC03854323	11906	0.5307804175384745	NO	-
7048	ZINC03507715	10642	0.5307673460152279	NO	-
7049	ZINC02645575	7585	0.5307649274077447	NO	-
7050	ZINC03868079	12928	0.5307603835219322	NO	-
7051	ZINC04004958	14318	0.5307482938630502	NO	-
7052	ZINC03449749	10106	0.5307481300210802	NO	-
7053	ZINC00482145	2931	0.5307440065681306	NO	-
7054	ZINC00298772	1796	0.5307354862658191	NO	-
7055	ZINC03850999	11578	0.5307332122052618	NO	-
7056	ZINC03855116	12017	0.5307320814049121	NO	-
7057	ZINC02022493	6750	0.5307260545399658	NO	-
7058	ZINC03573125	11101	0.5307091817415759	NO	-
7059	ZINC00223680	1364	0.5307082713577511	NO	-
7060	ZINC03973654	13879	0.5307078526581985	NO	-
7061	ZINC03868080	12929	0.5307038978333838	NO	-
7062	ZINC03436000	10035	0.5306862715599531	NO	-
7063	ZINC04156591	14525	0.5306847755442977	NO	-
7064	ZINC02769322	8140	0.5306808017690282	NO	-
7065	ZINC00292730	1777	0.5306775311684311	NO	-
7066	ZINC00381562	2183	0.5306713249182565	NO	-
7067	ZINC00116274	757	0.5306662941606409	NO	-
7068	ZINC00187235	1170	0.5306649036413464	NO	-
7069	ZINC02455171	7255	0.530663331401348	NO	-
7070	ZINC03868105	12943	0.5306607159528236	NO	-
7071	ZINC03321170	9366	0.530645474712647	NO	-
7072	ZINC03857307	12122	0.5306187637161217	NO	-
7073	ZINC03310101	9326	0.5306180736808426	NO	-
7074	ZINC00638848	3859	0.530615463050003	NO	-
7075	ZINC03321169	9365	0.5306120083295245	NO	-
7076	ZINC03891778	13290	0.5306026553885852	NO	-
7077	ZINC04469923	15324	0.5306026553885852	NO	-
7078	ZINC03293975	9290	0.5306025547838029	NO	-
7079	ZINC00884392	4505	0.5305957995026181	NO	-
7080	ZINC03854324	11907	0.5305882035202331	NO	-
7081	ZINC03891777	13289	0.5305766033204417	NO	-
7082	ZINC03505634	10579	0.5305713529402183	NO	-
7083	ZINC03850447	11551	0.530531111879543	NO	-
7084	ZINC04252816	14746	0.5305301553419137	NO	-
7085	ZINC00051639	246	0.5305259750485681	NO	-
7086	ZINC02927632	8648	0.5305217514013092	NO	-
7087	ZINC01627683	6299	0.5305166185189545	NO	-
7088	ZINC00904297	4552	0.5305100020436765	NO	-
7089	ZINC00628132	3819	0.530509072422859	NO	-
7090	ZINC03238890	9100	0.5304951784086697	NO	-
7091	ZINC03857480	12147	0.5304762460368915	NO	-
7092	ZINC03574237	11119	0.5304745572246794	NO	-
7093	ZINC00774714	4108	0.530471346242216	NO	-
7094	ZINC00381561	2182	0.5304661684582336	NO	-
7095	ZINC00264572	1683	0.5304645299352695	NO	-
7096	ZINC00201679	1241	0.5304595505834817	NO	-
7097	ZINC00151445	1027	0.5304531857616898	NO	-
7098	ZINC03353195	9486	0.5304444264038759	NO	-
7099	ZINC03859551	12406	0.5304426101274728	NO	-
7100	ZINC02755736	8064	0.5304418230685096	NO	-
7101	ZINC01392676	5886	0.53043624268793	NO	-
7102	ZINC00285349	1736	0.5304329863695678	NO	-
7103	ZINC00758773	4089	0.5304164617315397	NO	-
7104	ZINC03506915	10596	0.5304140106347226	NO	-
7105	ZINC03506913	10595	0.5304019736630319	NO	-
7106	ZINC00138576	927	0.5304012216487796	NO	-
7107	ZINC00223693	1366	0.530395481171007	NO	-
7108	ZINC00366500	2111	0.5303943078750891	NO	-
7109	ZINC00094705	593	0.5303880675958172	NO	-
7110	ZINC00807478	4243	0.5303850365631338	NO	-
7111	ZINC03892724	13341	0.5303847595887247	NO	-
7112	ZINC01054439	5053	0.5303788587679906	NO	-
7113	ZINC03908539	13441	0.5303648681533071	NO	-
7114	ZINC03986065	14073	0.5303547613829265	NO	-
7115	ZINC02647543	7590	0.5303477444206137	NO	-
7116	ZINC00186267	1158	0.5303457010709522	NO	-
7117	ZINC04365402	14976	0.5303437343206739	NO	-
7118	ZINC00105457	689	0.5303432323186479	NO	-
7119	ZINC03425411	9986	0.5303411343258757	NO	-
7120	ZINC04001273	14288	0.5303327211443395	NO	-
7121	ZINC03890666	13213	0.5303293212801625	NO	-
7122	ZINC00181609	1128	0.5303194015094922	NO	-
7123	ZINC03868104	12942	0.5303167473511994	NO	-
7124	ZINC03423607	9974	0.5303138133986615	NO	-
7125	ZINC03443006	10085	0.5303130117340984	NO	-
7126	ZINC00863265	4457	0.5303069907103473	NO	-
7127	ZINC01207738	5576	0.5302864672982915	NO	-
7128	ZINC03507586	10637	0.5302812260404471	NO	-
7129	ZINC03854795	11962	0.5302793542160558	NO	-
7130	ZINC00466981	2810	0.5302786526394427	NO	-
7131	ZINC00429593	2565	0.5302733176843186	NO	-
7132	ZINC00429593	2566	0.5302733176843186	NO	-
7133	ZINC04496637	15444	0.5302563063286553	NO	-
7134	ZINC01479069	6120	0.5302484271203637	NO	-
7135	ZINC00062252	356	0.5302420425517651	NO	-
7136	ZINC03969411	13707	0.5302387997342652	NO	-
7137	ZINC04468618	15297	0.5302387997342652	NO	-
7138	ZINC03292553	9281	0.5302385871112286	NO	-
7139	ZINC04488115	15411	0.5302336999075075	NO	-
7140	ZINC03849712	11537	0.5302310706806831	NO	-
7141	ZINC00224629	1383	0.5302220685643513	NO	-
7142	ZINC00955907	4684	0.5302171452775495	NO	-
7143	ZINC00015902	55	0.5302153802762238	NO	-
7144	ZINC02796484	8282	0.5302047613055035	NO	-
7145	ZINC00709476	4039	0.5301990892412527	NO	-
7146	ZINC01545897	6268	0.5301942789109909	NO	-
7147	ZINC03435955	10032	0.5301929023348801	NO	-
7148	ZINC03983127	14042	0.5301887379563294	NO	-
7149	ZINC04311830	14843	0.5301807878370062	NO	-
7150	ZINC03859504	12401	0.5301758401955686	NO	-
7151	ZINC02658243	7639	0.5301560156223399	NO	-
7152	ZINC03859958	12440	0.5301551643531187	NO	-
7153	ZINC01993401	6738	0.5301516946916736	NO	-
7154	ZINC03891999	13315	0.5301514766428833	NO	-
7155	ZINC00410357	2311	0.5301504570144118	NO	-
7156	ZINC03611606	11310	0.5301354280380797	NO	-
7157	ZINC00585573	3605	0.5301348781327	NO	-
7158	ZINC00614608	3724	0.5301254094824143	NO	-
7159	ZINC01433004	6024	0.5301249862934493	NO	-
7160	ZINC03818687	11467	0.5301210073432792	NO	-
7161	ZINC00072031	422	0.5301135361688771	NO	-
7162	ZINC00264572	1682	0.5301076110187649	NO	-
7163	ZINC03385665	9627	0.5300980746642819	NO	-
7164	ZINC03385668	9628	0.5300973579633175	NO	-
7165	ZINC03414185	9905	0.5300799510572171	NO	-
7166	ZINC01961857	6653	0.5300738563609965	NO	-
7167	ZINC03487275	10421	0.5300726668975018	NO	-
7168	ZINC04170135	14584	0.5300637808810718	NO	-
7169	ZINC03853906	11854	0.530062870285741	NO	-
7170	ZINC03487274	10420	0.5300622570827831	NO	-
7171	ZINC00259734	1639	0.5300521037270761	NO	-
7172	ZINC00355573	2029	0.5300224266924322	NO	-
7173	ZINC01107850	5292	0.5300196717051352	NO	-
7174	ZINC01114072	5333	0.5300142232216425	NO	-
7175	ZINC00389394	2244	0.5300096363610253	NO	-
7176	ZINC03230473	9064	0.5300088375504133	NO	-
7177	ZINC03857988	12210	0.5299916491316342	NO	-
7178	ZINC04469650	15314	0.5299916491316342	NO	-
7179	ZINC03468104	10286	0.5299900830291522	NO	-
7180	ZINC01234856	5677	0.5299871827667415	NO	-
7181	ZINC03281398	9244	0.5299773660788245	NO	-
7182	ZINC00097868	644	0.5299764630659953	NO	-
7183	ZINC00080642	481	0.5299487497491331	NO	-
7184	ZINC04246194	14698	0.529945963719213	NO	-
7185	ZINC00509712	3070	0.5299372172708627	NO	-
7186	ZINC00451395	2710	0.5299340061229217	NO	-
7187	ZINC00063018	364	0.5299302677459292	NO	-
7188	ZINC03505683	10583	0.5299282196564682	NO	-
7189	ZINC02779340	8167	0.5299215294199868	NO	-
7190	ZINC00243885	1507	0.529919661442102	NO	-
7191	ZINC04356629	14951	0.5299196233950098	NO	-
7192	ZINC03452206	10127	0.5299188975265494	NO	-
7193	ZINC03858892	12336	0.5299154507406678	NO	-
7194	ZINC01415157	5946	0.5299126591886137	NO	-
7195	ZINC01071703	5159	0.5298849031637375	NO	-
7196	ZINC00477286	2902	0.529884400796601	NO	-
7197	ZINC00560734	3421	0.529883936572422	NO	-
7198	ZINC02195116	6872	0.529872750918631	NO	-
7199	ZINC00575885	3519	0.529867442469228	NO	-
7200	ZINC04001272	14287	0.5298664521300332	NO	-
7201	ZINC03867805	12825	0.5298619231665571	NO	-
7202	ZINC04465751	15235	0.5298619231665571	NO	-
7203	ZINC03452547	10138	0.5298583543248855	NO	-
7204	ZINC00469542	2838	0.5298205891751655	NO	-
7205	ZINC02087276	6791	0.529820235817031	NO	-
7206	ZINC03575203	11123	0.5298037581929924	NO	-
7207	ZINC01234857	5678	0.5298031810699836	NO	-
7208	ZINC02882057	8528	0.52980092924669	NO	-
7209	ZINC00269549	1700	0.5297986798985906	NO	-
7210	ZINC00928347	4581	0.529795517492517	NO	-
7211	ZINC03280576	9237	0.5297860107685851	NO	-
7212	ZINC01115158	5335	0.5297851389484866	NO	-
7213	ZINC01385551	5849	0.5297794090353115	NO	-
7214	ZINC00608694	3637	0.5297728619476014	NO	-
7215	ZINC03508075	10655	0.5297663461982349	NO	-
7216	ZINC03635259	11387	0.5297555864931087	NO	-
7217	ZINC02807361	8335	0.5297526337936938	NO	-
7218	ZINC00378304	2173	0.5297515693792961	NO	-
7219	ZINC00366499	2110	0.5297364400471013	NO	-
7220	ZINC03856110	12055	0.5297319136243079	NO	-
7221	ZINC03852096	11659	0.5297312060856528	NO	-
7222	ZINC04465372	15202	0.5297312060856528	NO	-
7223	ZINC00574163	3504	0.5297230546174921	NO	-
7224	ZINC00081469	495	0.5296997295886411	NO	-
7225	ZINC00612699	3693	0.5296743948918654	NO	-
7226	ZINC03567338	11054	0.5296598708670494	NO	-
7227	ZINC00819399	4319	0.5296504016296875	NO	-
7228	ZINC00618810	3761	0.52964936584427	NO	-
7229	ZINC03818696	11469	0.5296267600183239	NO	-
7230	ZINC00224658	1385	0.5296198258116336	NO	-
7231	ZINC03451650	10121	0.5296104327467054	NO	-
7232	ZINC03423553	9969	0.5296078867897656	NO	-
7233	ZINC03380615	9586	0.5296059577469714	NO	-
7234	ZINC00486542	2952	0.5295950203787978	NO	-
7235	ZINC00065334	380	0.5295946998059707	NO	-
7236	ZINC03497804	10519	0.5295783002166127	NO	-
7237	ZINC00567741	3467	0.529576668966967	NO	-
7238	ZINC03497806	10520	0.5295764446751708	NO	-
7239	ZINC02692499	7714	0.5295521106020321	NO	-
7240	ZINC00998688	4800	0.5295492398373659	NO	-
7241	ZINC00222437	1342	0.5295489936082698	NO	-
7242	ZINC04342017	14919	0.5295418515404192	NO	-
7243	ZINC03858409	12269	0.5295224936855014	NO	-
7244	ZINC00481628	2930	0.529514669975804	NO	-
7245	ZINC03452224	10128	0.5295101665860642	NO	-
7246	ZINC02990052	8742	0.5295099556589636	NO	-
7247	ZINC00064013	372	0.5295045229339493	NO	-
7248	ZINC03317457	9353	0.5294975700584222	NO	-
7249	ZINC02443848	7231	0.5294959410739069	NO	-
7250	ZINC00731703	4076	0.5294916772001483	NO	-
7251	ZINC00959208	4691	0.5294810433535087	NO	-
7252	ZINC00223347	1357	0.5294781537033275	NO	-
7253	ZINC02461510	7276	0.5294723170972844	NO	-
7254	ZINC03378763	9570	0.5294604584622066	NO	-
7255	ZINC03855144	12029	0.5294333510942318	NO	-
7256	ZINC04441950	15090	0.529428417388761	NO	-
7257	ZINC03858517	12290	0.529419201239124	NO	-
7258	ZINC01972499	6670	0.5294178226826805	NO	-
7259	ZINC01371526	5837	0.5294114232196475	NO	-
7260	ZINC03848108	11495	0.5293751373777672	NO	-
7261	ZINC03868515	13006	0.5293740869075253	NO	-
7262	ZINC00533815	3228	0.5293724246329339	NO	-
7263	ZINC01132517	5403	0.5293631028766783	NO	-
7264	ZINC03868081	12930	0.5293526600888154	NO	-
7265	ZINC03338260	9421	0.5293409601661695	NO	-
7266	ZINC01938189	6591	0.5293400503664242	NO	-
7267	ZINC03503899	10561	0.5293369126368089	NO	-
7268	ZINC03868082	12931	0.5293335825490455	NO	-
7269	ZINC03421031	9955	0.5293308808929839	NO	-
7270	ZINC03849418	11521	0.5293165541484126	NO	-
7271	ZINC03867615	12768	0.5293116152912704	NO	-
7272	ZINC00238090	1486	0.5293076902597326	NO	-
7273	ZINC03507645	10639	0.5292964606299781	NO	-
7274	ZINC02565104	7414	0.5292862107089819	NO	-
7275	ZINC03151540	8922	0.5292819740100043	NO	-
7276	ZINC00558507	3403	0.5292749435086077	NO	-
7277	ZINC02783956	8189	0.5292693335176627	NO	-
7278	ZINC03545413	10914	0.5292687794879813	NO	-
7279	ZINC03854214	11870	0.5292619521270399	NO	-
7280	ZINC03868451	12995	0.5292615802402013	NO	-
7281	ZINC03859068	12364	0.5292550363146529	NO	-
7282	ZINC01069691	5147	0.5292291525223299	NO	-
7283	ZINC00413239	2345	0.5292289760867204	NO	-
7284	ZINC03573718	11117	0.5292268414114016	NO	-
7285	ZINC03858488	12283	0.5292229917937737	NO	-
7286	ZINC02713310	7804	0.5292179425717956	NO	-
7287	ZINC00560732	3420	0.5292150063073269	NO	-
7288	ZINC03293010	9287	0.5292135264040526	NO	-
7289	ZINC03391409	9707	0.5292075477117991	NO	-
7290	ZINC03391408	9706	0.5292056393931888	NO	-
7291	ZINC02922845	8630	0.5291968776221126	NO	-
7292	ZINC00954858	4673	0.5291928539335353	NO	-
7293	ZINC02648617	7595	0.5291646011040245	NO	-
7294	ZINC01056420	5070	0.529136072782152	NO	-
7295	ZINC02618316	7456	0.5291232606133266	NO	-
7296	ZINC00223350	1358	0.52912262567622	NO	-
7297	ZINC01934049	6565	0.5291163338836073	NO	-
7298	ZINC00354043	2017	0.5291102967704587	NO	-
7299	ZINC03423715	9978	0.529107102532722	NO	-
7300	ZINC03506955	10601	0.5291037133806874	NO	-
7301	ZINC03867639	12774	0.5290971752652041	NO	-
7302	ZINC03496167	10483	0.5290945791163899	NO	-
7303	ZINC04511496	15470	0.5290765659389365	NO	-
7304	ZINC03473160	10318	0.5290637531089912	NO	-
7305	ZINC00083147	513	0.5290619673194533	NO	-
7306	ZINC03510916	10690	0.5290575150346318	NO	-
7307	ZINC02740836	8002	0.5290395468743082	NO	-
7308	ZINC01233663	5669	0.5290351870767769	NO	-
7309	ZINC00100466	666	0.5290305789643069	NO	-
7310	ZINC00389237	2240	0.5290301505455476	NO	-
7311	ZINC01233661	5668	0.5290216511932102	NO	-
7312	ZINC04418570	15061	0.5290202430114611	NO	-
7313	ZINC00100462	665	0.5290132635371576	NO	-
7314	ZINC00400248	2281	0.529010854722063	NO	-
7315	ZINC00999293	4801	0.5290031243984981	NO	-
7316	ZINC00540960	3279	0.528993138344631	NO	-
7317	ZINC04377146	14996	0.5289931372517817	NO	-
7318	ZINC02971110	8728	0.5289860206579254	NO	-
7319	ZINC02971112	8729	0.5289857016803051	NO	-
7320	ZINC03854494	11915	0.5289798252222123	NO	-
7321	ZINC00559115	3411	0.5289761383437883	NO	-
7322	ZINC00994135	4791	0.5289733119619575	NO	-
7323	ZINC04547027	15494	0.5289596324856884	NO	-
7324	ZINC03857866	12201	0.5289595386299462	NO	-
7325	ZINC03280937	9239	0.5289508094914368	NO	-
7326	ZINC03465917	10276	0.5289379312220734	NO	-
7327	ZINC03857865	12200	0.528927389647608	NO	-
7328	ZINC03615731	11338	0.528926843991309	NO	-
7329	ZINC00326715	1928	0.5289266748567006	NO	-
7330	ZINC00475392	2897	0.5289109810961544	NO	-
7331	ZINC03496181	10484	0.5289062043299259	NO	-
7332	ZINC00042208	168	0.5288890289045762	NO	-
7333	ZINC03890881	13233	0.5288821764204426	NO	-
7334	ZINC03868245	12966	0.5288747486104254	NO	-
7335	ZINC03570763	11084	0.5288723302137635	NO	-
7336	ZINC03382539	9593	0.528852636408355	NO	-
7337	ZINC03867734	12798	0.5288383064188686	NO	-
7338	ZINC01972420	6665	0.5288301512497261	NO	-
7339	ZINC00567054	3461	0.5288269474475413	NO	-
7340	ZINC03507647	10640	0.5288236390029412	NO	-
7341	ZINC03992799	14156	0.5288049094018432	NO	-
7342	ZINC02860584	8442	0.5288015225083317	NO	-
7343	ZINC01502107	6202	0.5287990803410825	NO	-
7344	ZINC02804983	8326	0.5287974011129654	NO	-
7345	ZINC03433148	10009	0.5287962423381523	NO	-
7346	ZINC01137379	5414	0.5287945069695758	NO	-
7347	ZINC00035557	152	0.5287845418251538	NO	-
7348	ZINC03170274	8943	0.5287793118276576	NO	-
7349	ZINC01814617	6430	0.5287776139830795	NO	-
7350	ZINC00814034	4275	0.5287776092901662	NO	-
7351	ZINC03506973	10602	0.5287686626306732	NO	-
7352	ZINC02503582	7346	0.5287674984053761	NO	-
7353	ZINC03854495	11916	0.528754532896732	NO	-
7354	ZINC00477835	2908	0.5287538300209925	NO	-
7355	ZINC00477338	2905	0.5287369267776192	NO	-
7356	ZINC01042465	4993	0.5287253890460656	NO	-
7357	ZINC00417125	2384	0.5287189208204619	NO	-
7358	ZINC03472183	10315	0.5287136357692879	NO	-
7359	ZINC00565147	3452	0.5287072517930125	NO	-
7360	ZINC00565146	3451	0.5287021922275353	NO	-
7361	ZINC03850883	11572	0.5286936052781578	NO	-
7362	ZINC03859307	12382	0.5286916030664066	NO	-
7363	ZINC03969268	15555	0.528682684283387	NO	-
7364	ZINC03863471	12558	0.5286666048513593	NO	-
7365	ZINC00134314	886	0.5286631358703066	NO	-
7366	ZINC00054052	264	0.5286522786233564	NO	-
7367	ZINC03420879	9952	0.5286356796272735	NO	-
7368	ZINC02223050	6925	0.5286307390339583	NO	-
7369	ZINC01111583	5322	0.5286213622661593	NO	-
7370	ZINC03420876	9951	0.5286170097038966	NO	-
7371	ZINC04117295	14469	0.52860492641537	NO	-
7372	ZINC03396854	9768	0.5286049079073281	NO	-
7373	ZINC01135950	5411	0.5285968186477122	NO	-
7374	ZINC02485416	7326	0.5285874069713766	NO	-
7375	ZINC01079781	5203	0.5285861461980915	NO	-
7376	ZINC04252223	14739	0.5285800535785878	NO	-
7377	ZINC02845567	8395	0.5285756617057596	NO	-
7378	ZINC03401286	9843	0.5285748568507356	NO	-
7379	ZINC02320420	7045	0.5285666491785311	NO	-
7380	ZINC00645143	3883	0.5285652271073433	NO	-
7381	ZINC00197803	1218	0.5285620025982257	NO	-
7382	ZINC01444809	6049	0.5285511266040753	NO	-
7383	ZINC01104308	5281	0.5285392774613499	NO	-
7384	ZINC00066695	387	0.5285383707407131	NO	-
7385	ZINC03858343	12250	0.5285355233095853	NO	-
7386	ZINC00126076	822	0.5285345027272648	NO	-
7387	ZINC01444810	6050	0.5285340476311317	NO	-
7388	ZINC04169832	14568	0.5285338748017717	NO	-
7389	ZINC03867442	12712	0.5285182789956825	NO	-
7390	ZINC00471999	2873	0.5285133768514341	NO	-
7391	ZINC03889372	13101	0.528512250301195	NO	-
7392	ZINC03384727	9617	0.5285022992231574	NO	-
7393	ZINC00446303	2680	0.5284983988958906	NO	-
7394	ZINC03505744	10585	0.5284977006314049	NO	-
7395	ZINC00555838	3382	0.528495703198144	NO	-
7396	ZINC02760972	8083	0.5284945332163097	NO	-
7397	ZINC03525086	10824	0.5284874309264507	NO	-
7398	ZINC03534245	10879	0.5284859010001428	NO	-
7399	ZINC03855078	12001	0.5284811247419975	NO	-
7400	ZINC02455173	7256	0.5284645580338406	NO	-
7401	ZINC03534242	10878	0.5284575609913525	NO	-
7402	ZINC01233660	5667	0.5284346001486419	NO	-
7403	ZINC03388290	9658	0.5284277074101661	NO	-
7404	ZINC03853680	11820	0.5284261409419003	NO	-
7405	ZINC01993406	6741	0.5284097447652698	NO	-
7406	ZINC03992824	14157	0.5284072164280542	NO	-
7407	ZINC04458819	15124	0.5284072164280542	NO	-
7408	ZINC00465591	2800	0.5283911783462365	NO	-
7409	ZINC03451999	10123	0.5283851530306233	NO	-
7410	ZINC00544119	3298	0.5283769688265154	NO	-
7411	ZINC00564739	3449	0.5283751905120245	NO	-
7412	ZINC03423591	9971	0.5283745733241498	NO	-
7413	ZINC03867753	12807	0.5283731542111929	NO	-
7414	ZINC04225086	14671	0.5283648300559095	NO	-
7415	ZINC03436597	10048	0.528331817929966	NO	-
7416	ZINC00228858	1406	0.5283275493537508	NO	-
7417	ZINC03379055	9573	0.5283180660865909	NO	-
7418	ZINC00280879	1727	0.5283045667606777	NO	-
7419	ZINC00854889	4429	0.528301150869654	NO	-
7420	ZINC00819539	4326	0.5282897707476722	NO	-
7421	ZINC00306898	1834	0.528286956006361	NO	-
7422	ZINC01204186	5570	0.5282801145689356	NO	-
7423	ZINC03892088	13317	0.5282710279990255	NO	-
7424	ZINC02783844	8188	0.528267932789112	NO	-
7425	ZINC00469885	2843	0.5282673741458451	NO	-
7426	ZINC03382722	9599	0.528267235326498	NO	-
7427	ZINC03967631	13602	0.5282624279967469	NO	-
7428	ZINC04465952	15248	0.5282624279967469	NO	-
7429	ZINC03857348	12127	0.5282544892788023	NO	-
7430	ZINC00937462	4602	0.5282523847401924	NO	-
7431	ZINC03868637	13017	0.5282407614290728	NO	-
7432	ZINC00485510	2947	0.5282405474844172	NO	-
7433	ZINC00186310	1159	0.5282317979258007	NO	-
7434	ZINC04123921	14492	0.5282297991592131	NO	-
7435	ZINC03346263	9453	0.5282244057356974	NO	-
7436	ZINC00854888	4427	0.5282243221278645	NO	-
7437	ZINC03346265	9454	0.5282180950717146	NO	-
7438	ZINC03853566	11802	0.5282177371842678	NO	-
7439	ZINC00904237	4549	0.5282152174887498	NO	-
7440	ZINC03469390	10295	0.5282055668974592	NO	-
7441	ZINC00228861	1407	0.5282004374589069	NO	-
7442	ZINC00098365	654	0.5281894140685274	NO	-
7443	ZINC04194455	14630	0.5281788599226488	NO	-
7444	ZINC00413180	2344	0.5281542414980452	NO	-
7445	ZINC00651171	3891	0.5281539320807555	NO	-
7446	ZINC03854579	11933	0.5281454290759284	NO	-
7447	ZINC03163431	8934	0.5281431026612463	NO	-
7448	ZINC02686628	7698	0.5281400197980833	NO	-
7449	ZINC00411868	2331	0.5281300661173867	NO	-
7450	ZINC03349631	9470	0.5281217822863051	NO	-
7451	ZINC00773864	4103	0.5281160070784398	NO	-
7452	ZINC04497097	15450	0.5281127344138283	NO	-
7453	ZINC03580688	11177	0.528078375650168	NO	-
7454	ZINC02664345	7663	0.5280752901446284	NO	-
7455	ZINC03851779	11640	0.5280703018634901	NO	-
7456	ZINC03853721	11829	0.528064518869131	NO	-
7457	ZINC03506937	10597	0.5280596238312681	NO	-
7458	ZINC00067682	398	0.5280542499916925	NO	-
7459	ZINC03891448	13258	0.5280489014508681	NO	-
7460	ZINC02804922	8325	0.5280441425001217	NO	-
7461	ZINC00368129	2125	0.5280411964445292	NO	-
7462	ZINC00945352	4639	0.5280383024929354	NO	-
7463	ZINC02069869	6782	0.5280363462457289	NO	-
7464	ZINC03394573	9759	0.52803539082453	NO	-
7465	ZINC03972190	13852	0.528027296612501	NO	-
7466	ZINC03963956	13582	0.5280245621095149	NO	-
7467	ZINC03632809	11381	0.5280242561191816	NO	-
7468	ZINC04281859	14808	0.5280208114411314	NO	-
7469	ZINC03379054	9572	0.5280196432849754	NO	-
7470	ZINC00564086	3446	0.5280126793927424	NO	-
7471	ZINC03421027	9954	0.5280103750098343	NO	-
7472	ZINC04493282	15436	0.5280015519855175	NO	-
7473	ZINC00646438	3886	0.5279724102156638	NO	-
7474	ZINC00243901	1509	0.5279678887912674	NO	-
7475	ZINC00243905	1511	0.527964144359368	NO	-
7476	ZINC00043159	174	0.5279572401493826	NO	-
7477	ZINC00417124	2382	0.5279562831736936	NO	-
7478	ZINC03349532	9469	0.5279554483877849	NO	-
7479	ZINC03633172	11386	0.527954757046427	NO	-
7480	ZINC04484435	15381	0.5279533368321885	NO	-
7481	ZINC03230090	9061	0.5279502035554208	NO	-
7482	ZINC03573696	11114	0.5279481301480802	NO	-
7483	ZINC03972037	13841	0.5279475242088977	NO	-
7484	ZINC00243904	1510	0.5279354029624695	NO	-
7485	ZINC02413398	7171	0.5279324501798539	NO	-
7486	ZINC00054057	265	0.5279223204899703	NO	-
7487	ZINC00243900	1508	0.5279046027000327	NO	-
7488	ZINC03974651	13898	0.5278975508949384	NO	-
7489	ZINC00427387	2536	0.5278975132167325	NO	-
7490	ZINC04028875	14342	0.5278974475880759	NO	-
7491	ZINC03457885	10175	0.5278946180079848	NO	-
7492	ZINC01150833	5452	0.5278905760817206	NO	-
7493	ZINC03508723	10664	0.5278875884846436	NO	-
7494	ZINC00135313	901	0.5278840943473453	NO	-
7495	ZINC03853404	11788	0.5278741399868893	NO	-
7496	ZINC02692761	7718	0.5278670043209288	NO	-
7497	ZINC00947350	4655	0.5278471956785099	NO	-
7498	ZINC03032640	8799	0.5278461870943395	NO	-
7499	ZINC03975109	13913	0.5278325866073705	NO	-
7500	ZINC03907730	13422	0.5278256312100569	NO	-
7501	ZINC00563852	3442	0.5278204265536532	NO	-
7502	ZINC03497867	10523	0.5278176492360701	NO	-
7503	ZINC03497870	10524	0.5278156486268918	NO	-
7504	ZINC03970046	13762	0.527806024181792	NO	-
7505	ZINC00815305	4291	0.5278057124610267	NO	-
7506	ZINC03569936	11075	0.5278007741361802	NO	-
7507	ZINC00815299	4290	0.5277960818258423	NO	-
7508	ZINC02761984	8092	0.5277899430053689	NO	-
7509	ZINC03497669	10508	0.5277695412954269	NO	-
7510	ZINC02511345	7358	0.5277671373115721	NO	-
7511	ZINC03504065	10564	0.5277586109835068	NO	-
7512	ZINC03497668	10507	0.5277549004628239	NO	-
7513	ZINC03391477	9715	0.5277312671229255	NO	-
7514	ZINC02764588	8109	0.5277252223592821	NO	-
7515	ZINC03858536	12295	0.5277160318370308	NO	-
7516	ZINC00682207	3989	0.5277073913941431	NO	-
7517	ZINC04487349	15405	0.5277059702859537	NO	-
7518	ZINC03504067	10565	0.5277008473026527	NO	-
7519	ZINC04497177	15451	0.5276993801876445	NO	-
7520	ZINC03975111	13914	0.5276856386834803	NO	-
7521	ZINC03389187	9691	0.527682601040079	NO	-
7522	ZINC03389191	9692	0.5276771912178346	NO	-
7523	ZINC00543398	3292	0.5276743799222092	NO	-
7524	ZINC00151491	1028	0.5276679742288252	NO	-
7525	ZINC03393671	9744	0.5276592917023523	NO	-
7526	ZINC03233474	9078	0.5276550229883654	NO	-
7527	ZINC03851543	11616	0.5276533651885872	NO	-
7528	ZINC02329763	7060	0.5276522987431509	NO	-
7529	ZINC00283247	1734	0.5276333279140927	NO	-
7530	ZINC03868237	12965	0.5276272679302252	NO	-
7531	ZINC03625514	11372	0.5276209639772618	NO	-
7532	ZINC02782381	8175	0.527620467296083	NO	-
7533	ZINC03318528	9356	0.5276149588692634	NO	-
7534	ZINC03864235	12585	0.527592876909715	NO	-
7535	ZINC03977622	13987	0.5275696122186743	NO	-
7536	ZINC03972184	13851	0.5275664848147491	NO	-
7537	ZINC03975107	13911	0.5275655566803349	NO	-
7538	ZINC00135311	900	0.5275547781916483	NO	-
7539	ZINC03977335	13955	0.5275541868040381	NO	-
7540	ZINC00286389	1744	0.5275425588808392	NO	-
7541	ZINC02747303	8020	0.527537185859823	NO	-
7542	ZINC02839185	8387	0.5275369166035134	NO	-
7543	ZINC00999544	4803	0.5275368594947165	NO	-
7544	ZINC00466112	2807	0.5275203165037609	NO	-
7545	ZINC00274875	1719	0.5275186329231035	NO	-
7546	ZINC00308560	1845	0.5275045213116032	NO	-
7547	ZINC00272259	1706	0.5275001104547165	NO	-
7548	ZINC03391501	9716	0.5274991017503009	NO	-
7549	ZINC00318174	1903	0.527488206862583	NO	-
7550	ZINC03852962	11717	0.5274840877096196	NO	-
7551	ZINC03867965	12900	0.5274833755044435	NO	-
7552	ZINC01016566	4851	0.5274799005699344	NO	-
7553	ZINC00627050	3817	0.5274514333608499	NO	-
7554	ZINC03854129	11869	0.5274453852370168	NO	-
7555	ZINC04467762	15275	0.5274453852370168	NO	-
7556	ZINC03975108	13912	0.5274423423695935	NO	-
7557	ZINC00187231	1169	0.527442099653632	NO	-
7558	ZINC00191854	1190	0.5274363342885375	NO	-
7559	ZINC03491459	10454	0.5274297365980013	NO	-
7560	ZINC00904234	4547	0.5274289938675658	NO	-
7561	ZINC00469475	2836	0.527424953419235	NO	-
7562	ZINC02756721	8071	0.5274209450126386	NO	-
7563	ZINC01498551	6183	0.5274119510372013	NO	-
7564	ZINC03852963	11718	0.5274106191549532	NO	-
7565	ZINC03487313	10423	0.5274102557994963	NO	-
7566	ZINC03863460	12557	0.5274093733039797	NO	-
7567	ZINC03168495	8939	0.5274056226266209	NO	-
7568	ZINC03442972	10084	0.5274044453571428	NO	-
7569	ZINC02768934	8133	0.527403207023944	NO	-
7570	ZINC03890671	13214	0.5274015468985133	NO	-
7571	ZINC03969457	13715	0.5273970217074966	NO	-
7572	ZINC02796438	8280	0.5273865977263419	NO	-
7573	ZINC03867913	12881	0.5273585164161724	NO	-
7574	ZINC03858504	12287	0.5273550415905504	NO	-
7575	ZINC04470410	15357	0.5273550415905504	NO	-
7576	ZINC03967629	13601	0.5273352372876539	NO	-
7577	ZINC04465948	15247	0.5273352372876539	NO	-
7578	ZINC00275040	1720	0.5273211447046537	NO	-
7579	ZINC03970841	13791	0.5273077153428118	NO	-
7580	ZINC04005060	14320	0.5272966567070968	NO	-
7581	ZINC03505604	10577	0.5272941735255685	NO	-
7582	ZINC00406846	2294	0.5272857521904804	NO	-
7583	ZINC00067497	394	0.527278991536076	NO	-
7584	ZINC01425934	5981	0.5272708249106683	NO	-
7585	ZINC02913843	8589	0.527267693804549	NO	-
7586	ZINC02913845	8590	0.5272621639969186	NO	-
7587	ZINC00180589	1118	0.527253302377638	NO	-
7588	ZINC03398819	9814	0.5272531690086772	NO	-
7589	ZINC02850437	8409	0.5272350327866097	NO	-
7590	ZINC01491047	6135	0.5272344389206409	NO	-
7591	ZINC02252530	6964	0.5272317614251237	NO	-
7592	ZINC00456938	2755	0.5272294250047733	NO	-
7593	ZINC00239672	1491	0.5272275929549702	NO	-
7594	ZINC03378431	9569	0.527227364285982	NO	-
7595	ZINC00102922	674	0.527221209548019	NO	-
7596	ZINC03450928	10115	0.5272157437865214	NO	-
7597	ZINC03857105	12085	0.5272147778651612	NO	-
7598	ZINC03867497	12729	0.5272011100646524	NO	-
7599	ZINC03423726	9979	0.5271826674819704	NO	-
7600	ZINC03850103	11549	0.5271666283980914	NO	-
7601	ZINC03852660	11670	0.5271663713294168	NO	-
7602	ZINC02751904	8051	0.5271593093470874	NO	-
7603	ZINC01539558	6261	0.527152271475532	NO	-
7604	ZINC04107392	14446	0.5271493886234263	NO	-
7605	ZINC03512297	10732	0.5271457282692771	NO	-
7606	ZINC00003604	15	0.5271360442461732	NO	-
7607	ZINC02165350	6837	0.5271162121680336	NO	-
7608	ZINC04169842	14580	0.5271041975744577	NO	-
7609	ZINC03862053	12480	0.5270981507483463	NO	-
7610	ZINC01993674	6746	0.5270956363006456	NO	-
7611	ZINC03449821	10109	0.5270953477049065	NO	-
7612	ZINC03862054	12481	0.5270950067569835	NO	-
7613	ZINC04487348	15404	0.5270930663433909	NO	-
7614	ZINC00126731	832	0.5270881703854258	NO	-
7615	ZINC03451051	10117	0.5270858427161523	NO	-
7616	ZINC03132969	8902	0.5270854944091822	NO	-
7617	ZINC00774780	4109	0.527069860915956	NO	-
7618	ZINC03451053	10118	0.5270678074746472	NO	-
7619	ZINC03857104	12084	0.5270651027003238	NO	-
7620	ZINC00857792	4443	0.5270572991126836	NO	-
7621	ZINC04171311	14595	0.5270348181455298	NO	-
7622	ZINC00573930	3499	0.527034271787661	NO	-
7623	ZINC03867711	12791	0.527032673666552	NO	-
7624	ZINC04355959	14950	0.5270085728267839	NO	-
7625	ZINC00144065	970	0.5270084768786568	NO	-
7626	ZINC03613454	11327	0.527006002874497	NO	-
7627	ZINC04225135	14678	0.5270025002038983	NO	-
7628	ZINC03849202	11512	0.5270023041143898	NO	-
7629	ZINC03858642	12306	0.5269974056226953	NO	-
7630	ZINC01082129	5208	0.5269973821127701	NO	-
7631	ZINC01515718	6245	0.5269942101968897	NO	-
7632	ZINC02547897	7396	0.5269855153884364	NO	-
7633	ZINC01437675	6039	0.5269824427590232	NO	-
7634	ZINC01922846	6540	0.5269709535058362	NO	-
7635	ZINC03401506	9844	0.5269699976300325	NO	-
7636	ZINC01468122	6092	0.5269615677470795	NO	-
7637	ZINC03239974	9108	0.5269611619920728	NO	-
7638	ZINC00784856	4162	0.5269602514061849	NO	-
7639	ZINC00037656	158	0.5269572486705233	NO	-
7640	ZINC03864173	12582	0.5269432336306354	NO	-
7641	ZINC03351437	9480	0.5269428325833625	NO	-
7642	ZINC03969456	13714	0.5269338766081965	NO	-
7643	ZINC00138699	932	0.5269302649560731	NO	-
7644	ZINC04337195	14914	0.5269246261875884	NO	-
7645	ZINC03351438	9481	0.5269121107492546	NO	-
7646	ZINC01508813	6219	0.5268984243347313	NO	-
7647	ZINC00080794	484	0.5268773583316284	NO	-
7648	ZINC00080791	483	0.5268702514901034	NO	-
7649	ZINC01500989	6192	0.5268698981645674	NO	-
7650	ZINC00813065	4268	0.5268575270474798	NO	-
7651	ZINC01145280	5435	0.5268562487014149	NO	-
7652	ZINC00136263	904	0.5268547873152999	NO	-
7653	ZINC00116341	760	0.5268523331600085	NO	-
7654	ZINC02769305	8139	0.526850984664429	NO	-
7655	ZINC03497728	10513	0.5268461924097828	NO	-
7656	ZINC02779090	8166	0.5268434210200441	NO	-
7657	ZINC01075410	5185	0.526832200813031	NO	-
7658	ZINC03497730	10514	0.5268304642781164	NO	-
7659	ZINC03398809	9813	0.5268208843910072	NO	-
7660	ZINC00218607	1316	0.5268150895493393	NO	-
7661	ZINC04032980	14353	0.5268112690768941	NO	-
7662	ZINC03421139	9958	0.526802380095195	NO	-
7663	ZINC01961858	6654	0.526799739937596	NO	-
7664	ZINC02796324	8275	0.5267940775167886	NO	-
7665	ZINC02765075	8113	0.5267935478664345	NO	-
7666	ZINC00128009	838	0.5267862869933607	NO	-
7667	ZINC00045265	196	0.5267847091772415	NO	-
7668	ZINC03573714	11116	0.5267752262250477	NO	-
7669	ZINC03982960	14030	0.5267735019452366	NO	-
7670	ZINC03398615	9809	0.5267732810774848	NO	-
7671	ZINC02629925	7528	0.5267653663381293	NO	-
7672	ZINC00425239	2507	0.5267506548324774	NO	-
7673	ZINC00991957	4770	0.5267484900183915	NO	-
7674	ZINC01195171	5553	0.5267481246717858	NO	-
7675	ZINC03867527	12749	0.52673366670088	NO	-
7676	ZINC01500990	6193	0.5267312787660259	NO	-
7677	ZINC00540055	3276	0.5267180787470109	NO	-
7678	ZINC01338100	5808	0.5267180377677929	NO	-
7679	ZINC03391447	9710	0.5267103096356145	NO	-
7680	ZINC00149481	1013	0.5267077769812827	NO	-
7681	ZINC03233696	9081	0.5267076326684925	NO	-
7682	ZINC03969458	13716	0.5267012378743506	NO	-
7683	ZINC03857478	12145	0.5266989567597458	NO	-
7684	ZINC03648134	11395	0.5266844661837072	NO	-
7685	ZINC03820814	11482	0.5266815591198568	NO	-
7686	ZINC00529229	3202	0.5266794154819988	NO	-
7687	ZINC03572272	11093	0.5266736136437397	NO	-
7688	ZINC01495347	6151	0.5266714941878824	NO	-
7689	ZINC02655374	7629	0.5266705776295054	NO	-
7690	ZINC00636641	3848	0.526669896352015	NO	-
7691	ZINC03857061	12073	0.526663764594847	NO	-
7692	ZINC03621395	11367	0.5266575236191537	NO	-
7693	ZINC03621399	11368	0.5266497636494797	NO	-
7694	ZINC00665494	3934	0.5266479347610801	NO	-
7695	ZINC04517444	15481	0.5266452355324427	NO	-
7696	ZINC03443583	10088	0.5266285119336422	NO	-
7697	ZINC00796999	4193	0.526624150270592	NO	-
7698	ZINC02641364	7572	0.5266235112817199	NO	-
7699	ZINC02649589	7602	0.5266204059602935	NO	-
7700	ZINC00099522	661	0.5266187651043832	NO	-
7701	ZINC00756449	4086	0.5266162420451941	NO	-
7702	ZINC00955247	4680	0.52661178549412	NO	-
7703	ZINC03496154	10481	0.5266087733365192	NO	-
7704	ZINC03389319	9693	0.526600548459234	NO	-
7705	ZINC03496155	10482	0.5265875521124194	NO	-
7706	ZINC02850436	8408	0.5265822044663386	NO	-
7707	ZINC00143245	964	0.5265670671011711	NO	-
7708	ZINC00618831	3762	0.5265606448620046	NO	-
7709	ZINC00949260	4657	0.5265583122789258	NO	-
7710	ZINC02644845	7583	0.526557065646992	NO	-
7711	ZINC00136266	905	0.5265553362195864	NO	-
7712	ZINC02752964	8052	0.5265539802748439	NO	-
7713	ZINC03500755	10555	0.5265417821313835	NO	-
7714	ZINC03854781	11961	0.5265395745523994	NO	-
7715	ZINC01269532	5726	0.526532804868205	NO	-
7716	ZINC02123446	6814	0.5265147435909139	NO	-
7717	ZINC00134390	895	0.526507596020296	NO	-
7718	ZINC00439811	2639	0.5265070205226359	NO	-
7719	ZINC03867844	12866	0.52650529964169	NO	-
7720	ZINC00058649	298	0.5265035883464813	NO	-
7721	ZINC00134388	894	0.5264974871702698	NO	-
7722	ZINC04002627	14300	0.5264958430590174	NO	-
7723	ZINC03859537	12404	0.5264888430333167	NO	-
7724	ZINC00218613	1319	0.5264716914927879	NO	-
7725	ZINC00218622	1320	0.526465613044928	NO	-
7726	ZINC03855130	12023	0.5264645281451682	NO	-
7727	ZINC00481390	2929	0.5264635075372941	NO	-
7728	ZINC03387245	9648	0.526453626841296	NO	-
7729	ZINC04086648	14411	0.5264360615638701	NO	-
7730	ZINC03851610	11628	0.5264286516460867	NO	-
7731	ZINC00251198	1553	0.5263831476458865	NO	-
7732	ZINC01505621	6213	0.5263620425438976	NO	-
7733	ZINC03968631	13651	0.5263560014050406	NO	-
7734	ZINC00873619	4488	0.5263498996417719	NO	-
7735	ZINC00794862	4182	0.5263479993953495	NO	-
7736	ZINC00450744	2704	0.5263420672440017	NO	-
7737	ZINC00968583	4695	0.5263400910904615	NO	-
7738	ZINC03578388	11136	0.5263365240453279	NO	-
7739	ZINC00354509	2020	0.5263306580895902	NO	-
7740	ZINC02360267	7111	0.5263284180414435	NO	-
7741	ZINC02913876	8591	0.5263247588659158	NO	-
7742	ZINC00082001	498	0.5263162042842935	NO	-
7743	ZINC00121469	785	0.5263057007629234	NO	-
7744	ZINC00830252	4351	0.526305487825777	NO	-
7745	ZINC04246347	14706	0.5262947952711796	NO	-
7746	ZINC03281168	9240	0.5262932680299017	NO	-
7747	ZINC03399496	9821	0.5262856803144272	NO	-
7748	ZINC02756170	8066	0.526281743197448	NO	-
7749	ZINC01424058	5971	0.5262694888258921	NO	-
7750	ZINC00753722	4082	0.5262573998900678	NO	-
7751	ZINC00482395	2933	0.5262564545767001	NO	-
7752	ZINC01427833	5995	0.5262543793612043	NO	-
7753	ZINC03890431	13195	0.5262485202680626	NO	-
7754	ZINC00152309	1031	0.5262481650746382	NO	-
7755	ZINC03648134	11396	0.5262342525848692	NO	-
7756	ZINC03963900	13575	0.5262293811830461	NO	-
7757	ZINC00124605	817	0.5262277861152546	NO	-
7758	ZINC00558492	3401	0.5262202419650914	NO	-
7759	ZINC00124600	816	0.5262127274482156	NO	-
7760	ZINC00944321	4636	0.5261926391646016	NO	-
7761	ZINC00198853	1223	0.5261816271440739	NO	-
7762	ZINC03969198	13690	0.5261768676296918	NO	-
7763	ZINC02616568	7449	0.5261609193488895	NO	-
7764	ZINC03443043	10086	0.5261544342172227	NO	-
7765	ZINC01934295	6575	0.5261526669759858	NO	-
7766	ZINC03857479	12146	0.5261462697390324	NO	-
7767	ZINC00977413	4724	0.5261435578876618	NO	-
7768	ZINC00429771	2581	0.5261075595445313	NO	-
7769	ZINC00264082	1672	0.5261040051970515	NO	-
7770	ZINC01290844	5757	0.5260965237656725	NO	-
7771	ZINC00138008	919	0.5260895590402785	NO	-
7772	ZINC00072492	431	0.5260830824131149	NO	-
7773	ZINC00784023	4154	0.5260811241240513	NO	-
7774	ZINC01756050	6366	0.5260740050419156	NO	-
7775	ZINC03852952	11712	0.5260601791093366	NO	-
7776	ZINC00617734	3753	0.5260382555510209	NO	-
7777	ZINC03558501	10987	0.5260320213327535	NO	-
7778	ZINC04118790	14472	0.5260319205586744	NO	-
7779	ZINC00904222	4543	0.5260312024638886	NO	-
7780	ZINC01637408	6306	0.5260299298954509	NO	-
7781	ZINC03599098	11226	0.5260298289036822	NO	-
7782	ZINC02686584	7697	0.5260206867398334	NO	-
7783	ZINC00955249	4681	0.5260143238281785	NO	-
7784	ZINC00315517	1890	0.5260046636854281	NO	-
7785	ZINC03886633	13074	0.5260037513771224	NO	-
7786	ZINC00097802	634	0.5259959893613074	NO	-
7787	ZINC03338687	9425	0.5259956995785857	NO	-
7788	ZINC00355162	2025	0.5259920662744464	NO	-
7789	ZINC01016048	4848	0.5259735999043376	NO	-
7790	ZINC02876155	8498	0.5259727963471106	NO	-
7791	ZINC00904224	4545	0.5259715768720516	NO	-
7792	ZINC03867526	12747	0.5259666074178553	NO	-
7793	ZINC00558646	3407	0.5259629851629392	NO	-
7794	ZINC00429769	2580	0.525950509867838	NO	-
7795	ZINC03514852	10752	0.5259150940747126	NO	-
7796	ZINC00479693	2917	0.5259113346793919	NO	-
7797	ZINC00183224	1142	0.5259007717882106	NO	-
7798	ZINC00183222	1141	0.525899876835446	NO	-
7799	ZINC04623038	15518	0.5258951371905851	NO	-
7800	ZINC03448033	10103	0.5258888548884494	NO	-
7801	ZINC03154166	8929	0.5258857786359175	NO	-
7802	ZINC01058480	5081	0.5258822331081574	NO	-
7803	ZINC02199701	6881	0.525881556405304	NO	-
7804	ZINC00832210	4359	0.5258765147123766	NO	-
7805	ZINC00788206	4165	0.5258742000114092	NO	-
7806	ZINC02758450	8076	0.5258645845392428	NO	-
7807	ZINC00429757	2573	0.5258628555601838	NO	-
7808	ZINC00794862	4180	0.5258617940742745	NO	-
7809	ZINC00429756	2572	0.5258596404543658	NO	-
7810	ZINC02736499	7986	0.5258551731210744	NO	-
7811	ZINC01922718	6536	0.5258545645763212	NO	-
7812	ZINC02421173	7183	0.5258498758766691	NO	-
7813	ZINC00563163	3434	0.5258484863155474	NO	-
7814	ZINC03866988	12643	0.525839983878468	NO	-
7815	ZINC03500744	10552	0.5258374537239213	NO	-
7816	ZINC01091975	5241	0.525836302007067	NO	-
7817	ZINC01371527	5838	0.5258210941141999	NO	-
7818	ZINC03907619	13416	0.5258121216515974	NO	-
7819	ZINC03239364	9105	0.5257921634022974	NO	-
7820	ZINC04380352	14999	0.5257904015637912	NO	-
7821	ZINC03889333	13094	0.5257872094405702	NO	-
7822	ZINC03868070	12925	0.525786057901119	NO	-
7823	ZINC03499519	10532	0.525776618068011	NO	-
7824	ZINC03244836	9128	0.5257613370447063	NO	-
7825	ZINC03860057	12451	0.5257546878058518	NO	-
7826	ZINC04468672	15299	0.5257546878058518	NO	-
7827	ZINC00095758	598	0.5257533015042433	NO	-
7828	ZINC03889890	15551	0.5257401079747634	NO	-
7829	ZINC03511675	10710	0.5257358027346144	NO	-
7830	ZINC00312393	1867	0.5257152170498182	NO	-
7831	ZINC01091974	5240	0.5257126779654313	NO	-
7832	ZINC03511673	10709	0.5257003768341352	NO	-
7833	ZINC01449753	6055	0.525687688218838	NO	-
7834	ZINC01449755	6056	0.52568700822354	NO	-
7835	ZINC00629281	3829	0.5256825305577556	NO	-
7836	ZINC01466627	6080	0.525679212807182	NO	-
7837	ZINC01466626	6079	0.52567675709328	NO	-
7838	ZINC00337664	1946	0.5256645237608889	NO	-
7839	ZINC00337663	1945	0.5256605500853897	NO	-
7840	ZINC01119607	5354	0.5256505356755838	NO	-
7841	ZINC02755289	8061	0.5256448534547082	NO	-
7842	ZINC00618132	3757	0.5256421505021469	NO	-
7843	ZINC04108458	14451	0.525623997117204	NO	-
7844	ZINC00017715	62	0.5256204769724254	NO	-
7845	ZINC02792147	8220	0.5256173724107928	NO	-
7846	ZINC02750450	8041	0.5255988376090162	NO	-
7847	ZINC02131933	6818	0.525590671025327	NO	-
7848	ZINC01081741	5205	0.5255900019960248	NO	-
7849	ZINC02750448	8040	0.5255845406032639	NO	-
7850	ZINC00382661	2189	0.5255696124936735	NO	-
7851	ZINC00354507	2019	0.525568417536865	NO	-
7852	ZINC00156310	1041	0.5255605734284708	NO	-
7853	ZINC04108183	14449	0.5255601396752586	NO	-
7854	ZINC03371181	9541	0.5255499857276665	NO	-
7855	ZINC03508744	10668	0.5255408193090714	NO	-
7856	ZINC00528216	3179	0.5255364872621271	NO	-
7857	ZINC04457687	15120	0.5255361879716626	NO	-
7858	ZINC03398501	9804	0.5255264570417454	NO	-
7859	ZINC00574045	3501	0.5255257049007186	NO	-
7860	ZINC03507316	10627	0.5255240761972882	NO	-
7861	ZINC04157970	14534	0.52549541829139	NO	-
7862	ZINC00107104	695	0.5254939582398476	NO	-
7863	ZINC03547701	10927	0.5254926025736021	NO	-
7864	ZINC04039066	14366	0.5254914978673384	NO	-
7865	ZINC03567536	11060	0.5254865972174102	NO	-
7866	ZINC03572271	11092	0.5254832541158312	NO	-
7867	ZINC03443161	10087	0.5254699382994059	NO	-
7868	ZINC00226542	1402	0.5254397071092778	NO	-
7869	ZINC03969237	13692	0.5254385648160977	NO	-
7870	ZINC00616896	3747	0.5254359118461572	NO	-
7871	ZINC02796269	8273	0.5254333949140857	NO	-
7872	ZINC03550477	10953	0.5254308972588281	NO	-
7873	ZINC03867794	12815	0.5254224249080361	NO	-
7874	ZINC01288096	5752	0.5254020796502421	NO	-
7875	ZINC03968563	13633	0.5253974531575114	NO	-
7876	ZINC03904382	13397	0.5253838269053847	NO	-
7877	ZINC00796209	4189	0.5253830734518098	NO	-
7878	ZINC00410516	2312	0.5253725273226312	NO	-
7879	ZINC03508734	10667	0.5253675434283481	NO	-
7880	ZINC04193506	14625	0.5253672508680962	NO	-
7881	ZINC00444238	2666	0.525364847428256	NO	-
7882	ZINC03853661	11814	0.525360711943582	NO	-
7883	ZINC00062433	357	0.5253591760731136	NO	-
7884	ZINC00350967	1999	0.5253570068946444	NO	-
7885	ZINC03889608	13114	0.5253563991380906	NO	-
7886	ZINC00120727	780	0.5253522879686846	NO	-
7887	ZINC03912217	13459	0.5253516618070946	NO	-
7888	ZINC03853662	11815	0.5253508820404885	NO	-
7889	ZINC03406093	9869	0.5253459581120407	NO	-
7890	ZINC04457688	15121	0.525345249858185	NO	-
7891	ZINC02792547	8225	0.5253411901017532	NO	-
7892	ZINC00035707	153	0.5253230294563659	NO	-
7893	ZINC01392855	5890	0.5253213485542076	NO	-
7894	ZINC03968562	13632	0.5253203332281279	NO	-
7895	ZINC03867759	12810	0.5253119579226998	NO	-
7896	ZINC04465730	15234	0.5253119579226998	NO	-
7897	ZINC03518709	10779	0.5253010708734415	NO	-
7898	ZINC00143247	965	0.5252888324373296	NO	-
7899	ZINC00429559	2564	0.5252766453320712	NO	-
7900	ZINC03892413	13325	0.5252517758315456	NO	-
7901	ZINC02801015	8312	0.52525102498213	NO	-
7902	ZINC03899115	13372	0.5252435841462758	NO	-
7903	ZINC03817246	11462	0.5252306398902704	NO	-
7904	ZINC03969186	13689	0.5252178541238065	NO	-
7905	ZINC00031671	133	0.5252153551813818	NO	-
7906	ZINC02653225	7618	0.5252106626451696	NO	-
7907	ZINC00043941	178	0.525208660151903	NO	-
7908	ZINC01061690	5104	0.5252035440684563	NO	-
7909	ZINC03851608	11626	0.5251979605412457	NO	-
7910	ZINC00386048	2213	0.5251887101834753	NO	-
7911	ZINC00375364	2150	0.5251883744105346	NO	-
7912	ZINC02653226	7619	0.5251709491082073	NO	-
7913	ZINC03488564	10426	0.5251616221377822	NO	-
7914	ZINC00251999	1566	0.5251503367375627	NO	-
7915	ZINC00223668	1363	0.5251472111347459	NO	-
7916	ZINC03340903	9438	0.5251315187218663	NO	-
7917	ZINC02427269	7199	0.5251310534721612	NO	-
7918	ZINC03495972	10480	0.5251221766462464	NO	-
7919	ZINC00472382	2876	0.5251205212249037	NO	-
7920	ZINC00850437	4421	0.5251200211745316	NO	-
7921	ZINC00643849	3877	0.525098116393879	NO	-
7922	ZINC00628402	3823	0.5250811570701043	NO	-
7923	ZINC03765206	11427	0.525080309976575	NO	-
7924	ZINC01848955	6458	0.5250750912747147	NO	-
7925	ZINC00428805	2556	0.5250717898536483	NO	-
7926	ZINC03889228	13090	0.525048264161065	NO	-
7927	ZINC00633356	3844	0.5250426848616807	NO	-
7928	ZINC02371908	7124	0.5250397868073251	NO	-
7929	ZINC00703536	4024	0.5250301540245386	NO	-
7930	ZINC04229194	14686	0.5249916972615882	NO	-
7931	ZINC03977379	13957	0.5249825509506791	NO	-
7932	ZINC01211189	5597	0.5249645828101229	NO	-
7933	ZINC01177258	5512	0.5249620123647608	NO	-
7934	ZINC00811267	4259	0.524953349364057	NO	-
7935	ZINC01288097	5753	0.5249523826256285	NO	-
7936	ZINC00444237	2665	0.5249331739813831	NO	-
7937	ZINC00466793	2809	0.5249260232665092	NO	-
7938	ZINC04638620	15544	0.524921847800151	NO	-
7939	ZINC04487338	15403	0.5249117116738135	NO	-
7940	ZINC00472382	2874	0.5249106731671195	NO	-
7941	ZINC03969236	13691	0.5249101323561992	NO	-
7942	ZINC03853981	11859	0.5249099482882104	NO	-
7943	ZINC02887126	8539	0.5249086457684542	NO	-
7944	ZINC00012781	48	0.5249065720115356	NO	-
7945	ZINC00130082	847	0.5249016613864271	NO	-
7946	ZINC00112358	739	0.5249006015471931	NO	-
7947	ZINC03853980	11858	0.5248890907926231	NO	-
7948	ZINC03271242	9209	0.5248866279880846	NO	-
7949	ZINC00378102	2171	0.5248851461112497	NO	-
7950	ZINC03271240	9208	0.5248825492402057	NO	-
7951	ZINC00414607	2353	0.524862029795345	NO	-
7952	ZINC03868089	12934	0.5248576262854118	NO	-
7953	ZINC03436983	10058	0.5248488076348056	NO	-
7954	ZINC04107409	14447	0.5248448158349693	NO	-
7955	ZINC02761511	8087	0.5248445549173452	NO	-
7956	ZINC04121438	14484	0.5248391651686148	NO	-
7957	ZINC03855085	12004	0.5248364606950655	NO	-
7958	ZINC02265232	6969	0.524832932740045	NO	-
7959	ZINC03436053	10039	0.5248311028068291	NO	-
7960	ZINC00646912	3887	0.5248168258734797	NO	-
7961	ZINC02850635	8411	0.524815307383478	NO	-
7962	ZINC00122726	806	0.5248030958064764	NO	-
7963	ZINC02850636	8412	0.5247988423990677	NO	-
7964	ZINC00366504	2112	0.5247807983806821	NO	-
7965	ZINC03850887	11575	0.5247698236390759	NO	-
7966	ZINC03648164	11398	0.5247544081353198	NO	-
7967	ZINC02465978	7289	0.5247445592988654	NO	-
7968	ZINC03968710	13661	0.5247421076172536	NO	-
7969	ZINC01491047	6134	0.5247368064836874	NO	-
7970	ZINC00131925	871	0.5247271507343678	NO	-
7971	ZINC02784701	8198	0.5247256484928416	NO	-
7972	ZINC03890009	13154	0.5247228785328228	NO	-
7973	ZINC01960609	6648	0.5247203693682444	NO	-
7974	ZINC01028192	4902	0.5247180660198731	NO	-
7975	ZINC02479582	7314	0.5247170309294529	NO	-
7976	ZINC01385917	5855	0.5247084152395466	NO	-
7977	ZINC00245840	1521	0.524704385698327	NO	-
7978	ZINC00066927	390	0.5246960160052404	NO	-
7979	ZINC03969238	13693	0.5246900378144773	NO	-
7980	ZINC00305442	1830	0.5246803586527391	NO	-
7981	ZINC00442066	2651	0.5246755195737461	NO	-
7982	ZINC00223770	1373	0.5246648467400459	NO	-
7983	ZINC01388493	5869	0.5246615037361972	NO	-
7984	ZINC02633909	7544	0.5246614712752413	NO	-
7985	ZINC00054215	274	0.5246534086045157	NO	-
7986	ZINC00251998	1565	0.5246460405940706	NO	-
7987	ZINC03967010	13593	0.5246431157031289	NO	-
7988	ZINC02056565	6764	0.5246421658798041	NO	-
7989	ZINC03889648	13119	0.5246378512230694	NO	-
7990	ZINC04121597	14488	0.5246292246015498	NO	-
7991	ZINC00882903	4502	0.5246235504844398	NO	-
7992	ZINC00442065	2650	0.5246069921877949	NO	-
7993	ZINC03222736	9033	0.524605314036228	NO	-
7994	ZINC00287777	1749	0.5245912980089368	NO	-
7995	ZINC00881693	4501	0.5245772010774765	NO	-
7996	ZINC03567988	11065	0.5245598235243557	NO	-
7997	ZINC00192274	1195	0.5245583757789405	NO	-
7998	ZINC01972421	6666	0.5245536389934258	NO	-
7999	ZINC02877347	8503	0.5245481811180674	NO	-
8000	ZINC03993135	14188	0.5245466738822155	NO	-
8001	ZINC04469737	15317	0.5245466738822155	NO	-
8002	ZINC04059309	14382	0.5245282225322472	NO	-
8003	ZINC03890011	13156	0.5245131265712313	NO	-
8004	ZINC00097780	633	0.5245118262857114	NO	-
8005	ZINC02773229	8153	0.5245114891502239	NO	-
8006	ZINC01680987	6327	0.5245096962328877	NO	-
8007	ZINC01084867	5213	0.524491696211461	NO	-
8008	ZINC02631246	7534	0.5244775571841923	NO	-
8009	ZINC00567086	3462	0.5244749821888709	NO	-
8010	ZINC03956501	13519	0.5244727591029941	NO	-
8011	ZINC00811267	4257	0.5244709315902577	NO	-
8012	ZINC01502198	6204	0.5244652465196946	NO	-
8013	ZINC00192272	1194	0.5244634486857208	NO	-
8014	ZINC00225037	1396	0.5244619533392324	NO	-
8015	ZINC04252282	14741	0.524454037850399	NO	-
8016	ZINC00384715	2203	0.5244536913923727	NO	-
8017	ZINC00424318	2475	0.5244536140501881	NO	-
8018	ZINC04426878	15072	0.5244528552208156	NO	-
8019	ZINC00192277	1196	0.5244346600741508	NO	-
8020	ZINC02068811	6778	0.5244331270882528	NO	-
8021	ZINC03405158	9864	0.5244293399252224	NO	-
8022	ZINC00223694	1367	0.5244199966398855	NO	-
8023	ZINC02194261	6868	0.5244177635552817	NO	-
8024	ZINC03387220	9646	0.5243939649540532	NO	-
8025	ZINC00410278	2310	0.5243935729052492	NO	-
8026	ZINC03436985	10059	0.524388928938984	NO	-
8027	ZINC00427376	2535	0.5243852038861692	NO	-
8028	ZINC02571090	7420	0.5243828673322856	NO	-
8029	ZINC00410277	2309	0.5243803795450752	NO	-
8030	ZINC03625517	11373	0.5243707371097135	NO	-
8031	ZINC03867825	12845	0.524370565656462	NO	-
8032	ZINC02736052	7980	0.5243652214100163	NO	-
8033	ZINC03867826	12847	0.5243592423301385	NO	-
8034	ZINC00067680	397	0.5243580688405863	NO	-
8035	ZINC00064281	376	0.5243521563463074	NO	-
8036	ZINC03890010	13155	0.524328392626942	NO	-
8037	ZINC00523309	3149	0.5243242454330999	NO	-
8038	ZINC00314124	1876	0.5243209225346525	NO	-
8039	ZINC03869032	13045	0.5243201879953067	NO	-
8040	ZINC03848478	11498	0.5243176576187111	NO	-
8041	ZINC01934045	6564	0.5243145917941828	NO	-
8042	ZINC04465313	15194	0.5242881228743642	NO	-
8043	ZINC01095523	5252	0.5242877946599251	NO	-
8044	ZINC02871271	8475	0.5242822434997196	NO	-
8045	ZINC00936567	4601	0.524276218535308	NO	-
8046	ZINC01385887	5852	0.5242737440811287	NO	-
8047	ZINC00439365	2636	0.5242736944109079	NO	-
8048	ZINC00439365	2637	0.5242736944109079	NO	-
8049	ZINC04513571	15474	0.5242665037715292	NO	-
8050	ZINC03519187	10799	0.5242292819360406	NO	-
8051	ZINC03593090	11185	0.5242271203569472	NO	-
8052	ZINC01078956	5199	0.5242117410724547	NO	-
8053	ZINC03632885	11382	0.5242085163113042	NO	-
8054	ZINC03869033	13046	0.5242070576284268	NO	-
8055	ZINC00812392	4263	0.5242037774320754	NO	-
8056	ZINC03432452	10007	0.5242036856355019	NO	-
8057	ZINC01332343	5800	0.5241985121134075	NO	-
8058	ZINC03851909	11648	0.5241887460558353	NO	-
8059	ZINC01399094	5910	0.5241698933531184	NO	-
8060	ZINC00884372	4504	0.5241513027445611	NO	-
8061	ZINC03867979	12911	0.5241451296495906	NO	-
8062	ZINC04465895	15242	0.5241451296495906	NO	-
8063	ZINC00291398	1772	0.5241419192160545	NO	-
8064	ZINC00359511	2064	0.5241393012185833	NO	-
8065	ZINC03507206	10612	0.524133137749475	NO	-
8066	ZINC03507208	10613	0.5241223400555468	NO	-
8067	ZINC01889916	6489	0.5241203274842483	NO	-
8068	ZINC00222456	1343	0.5241187602800004	NO	-
8069	ZINC00222457	1344	0.524116092447983	NO	-
8070	ZINC01889920	6490	0.5241138382407423	NO	-
8071	ZINC00424330	2478	0.5241130111445704	NO	-
8072	ZINC00436070	2613	0.5241092226529932	NO	-
8073	ZINC03538270	10896	0.5241092202389271	NO	-
8074	ZINC00058653	299	0.5241033234528283	NO	-
8075	ZINC01427092	5991	0.5241010989784904	NO	-
8076	ZINC03851357	11604	0.5240921959226741	NO	-
8077	ZINC00089095	552	0.524087709247945	NO	-
8078	ZINC01502197	6203	0.524078761072084	NO	-
8079	ZINC03855129	12021	0.5240712232547586	NO	-
8080	ZINC00954859	4674	0.5240596110573796	NO	-
8081	ZINC01934303	6576	0.5240573305512676	NO	-
8082	ZINC03868106	12944	0.5240501445044622	NO	-
8083	ZINC01624777	6296	0.5240301004286161	NO	-
8084	ZINC01059501	5095	0.5240248126807105	NO	-
8085	ZINC03911063	13454	0.5240015775920774	NO	-
8086	ZINC01025165	4891	0.5239953822576634	NO	-
8087	ZINC01105801	5287	0.5239940969341126	NO	-
8088	ZINC01814617	6431	0.5239887452122592	NO	-
8089	ZINC01814617	6432	0.5239887452122592	NO	-
8090	ZINC03382557	9595	0.5239739513194016	NO	-
8091	ZINC02194260	6867	0.5239682963693304	NO	-
8092	ZINC01070375	5150	0.5239633987137466	NO	-
8093	ZINC03561858	11012	0.5239555122174231	NO	-
8094	ZINC03550489	10954	0.5239509762700315	NO	-
8095	ZINC01028191	4901	0.5239393875937274	NO	-
8096	ZINC01388492	5867	0.5239265097948321	NO	-
8097	ZINC03867842	12864	0.5239182575107553	NO	-
8098	ZINC03550390	10948	0.5239175401749575	NO	-
8099	ZINC03343677	9442	0.5239139307003957	NO	-
8100	ZINC02871128	8474	0.5239101789106811	NO	-
8101	ZINC01385916	5853	0.5239081494999356	NO	-
8102	ZINC01431455	6018	0.5239072001760947	NO	-
8103	ZINC00067305	393	0.5239037558280851	NO	-
8104	ZINC00252967	1589	0.5238882608972971	NO	-
8105	ZINC03382560	9596	0.5238723797987516	NO	-
8106	ZINC00577284	3524	0.5238713956507701	NO	-
8107	ZINC00547032	3317	0.5238676772532103	NO	-
8108	ZINC03903574	13396	0.5238573535287533	NO	-
8109	ZINC00583434	3578	0.5238516192902325	NO	-
8110	ZINC04516876	15478	0.5238379891558074	NO	-
8111	ZINC04279563	14803	0.5238375968176724	NO	-
8112	ZINC03505622	10578	0.5238218435734053	NO	-
8113	ZINC00413808	2349	0.5237953298124661	NO	-
8114	ZINC04176381	14601	0.5237943195639287	NO	-
8115	ZINC03851358	11605	0.5237937480645284	NO	-
8116	ZINC02511291	7356	0.5237929683489402	NO	-
8117	ZINC03327906	9390	0.5237916782741326	NO	-
8118	ZINC00670943	3959	0.5237914515304123	NO	-
8119	ZINC00026917	104	0.5237909779790385	NO	-
8120	ZINC04198378	14634	0.523756940757912	NO	-
8121	ZINC00358013	2047	0.5237559062427513	NO	-
8122	ZINC02767705	8127	0.5237474796108379	NO	-
8123	ZINC04443652	15110	0.5237441065202431	NO	-
8124	ZINC00583435	3579	0.523718307547569	NO	-
8125	ZINC03860080	12456	0.5237165556441937	NO	-
8126	ZINC03867640	12775	0.5237099825339314	NO	-
8127	ZINC04465680	15225	0.5237099825339314	NO	-
8128	ZINC00299693	1802	0.5236975600693831	NO	-
8129	ZINC03867834	12854	0.5236925431806898	NO	-
8130	ZINC03867836	12856	0.5236818512683639	NO	-
8131	ZINC03357265	9500	0.5236765352110755	NO	-
8132	ZINC00251187	1552	0.5236737672919518	NO	-
8133	ZINC00360299	2070	0.5236712440691809	NO	-
8134	ZINC03452044	10124	0.5236628844136867	NO	-
8135	ZINC03391827	9719	0.5236619905411263	NO	-
8136	ZINC02379955	7131	0.5236585718118936	NO	-
8137	ZINC02104540	6800	0.523657120085931	NO	-
8138	ZINC03858294	12244	0.523646492563782	NO	-
8139	ZINC02915582	8606	0.5236375051473852	NO	-
8140	ZINC03327908	9391	0.5236303045765087	NO	-
8141	ZINC00131567	866	0.5236284053100599	NO	-
8142	ZINC03618173	11344	0.523624776725052	NO	-
8143	ZINC03867170	12670	0.5236229814263904	NO	-
8144	ZINC00436557	2618	0.5236189728011926	NO	-
8145	ZINC03969265	15554	0.5236159573337618	NO	-
8146	ZINC03853554	11798	0.523615919106767	NO	-
8147	ZINC01139601	5421	0.5236012328323779	NO	-
8148	ZINC03387218	9645	0.5235990114551116	NO	-
8149	ZINC03499661	10534	0.5235905333625281	NO	-
8150	ZINC00133336	883	0.5235890533014235	NO	-
8151	ZINC03858490	12284	0.5235803116052481	NO	-
8152	ZINC00766380	4091	0.5235778223316901	NO	-
8153	ZINC00609963	3653	0.5235665373273287	NO	-
8154	ZINC00523502	3153	0.5235547871583328	NO	-
8155	ZINC03526752	10842	0.5235270454705447	NO	-
8156	ZINC03857474	12142	0.5235162551418174	NO	-
8157	ZINC04426878	15073	0.5235143959460563	NO	-
8158	ZINC03553775	10965	0.5235023240160067	NO	-
8159	ZINC00520705	3134	0.5234890360245548	NO	-
8160	ZINC01514011	6239	0.5234859542435029	NO	-
8161	ZINC03005421	8772	0.5234801594321453	NO	-
8162	ZINC01164711	5491	0.5234767915269384	NO	-
8163	ZINC00093715	581	0.5234726216424591	NO	-
8164	ZINC00093721	582	0.5234716919828108	NO	-
8165	ZINC02874657	8493	0.5234645981263504	NO	-
8166	ZINC01059823	5097	0.5234586339371602	NO	-
8167	ZINC01206516	5574	0.5234574769671494	NO	-
8168	ZINC00612737	3694	0.5234551395703949	NO	-
8169	ZINC04224039	14657	0.5234543178464491	NO	-
8170	ZINC02728453	7969	0.5234523738727338	NO	-
8171	ZINC03854925	11972	0.5234511493113101	NO	-
8172	ZINC04464949	15171	0.5234477950845496	NO	-
8173	ZINC03868107	12945	0.523442273038506	NO	-
8174	ZINC03858491	12285	0.5234419305228757	NO	-
8175	ZINC02982379	8739	0.5234163242317441	NO	-
8176	ZINC00051638	245	0.5233904266016138	NO	-
8177	ZINC00434879	2600	0.5233904185425196	NO	-
8178	ZINC02667849	7670	0.5233866253339355	NO	-
8179	ZINC00634742	3847	0.5233802052136305	NO	-
8180	ZINC02667850	7671	0.5233693530257436	NO	-
8181	ZINC00303077	1818	0.5233688552192155	NO	-
8182	ZINC00093712	580	0.5233588778819535	NO	-
8183	ZINC00424317	2474	0.5233587553188919	NO	-
8184	ZINC04107347	14445	0.5233571254516778	NO	-
8185	ZINC00422578	2437	0.5233524191459268	NO	-
8186	ZINC01390474	5885	0.5233469461208444	NO	-
8187	ZINC03867601	12764	0.5233445587385854	NO	-
8188	ZINC02633997	7545	0.5233398358098257	NO	-
8189	ZINC03867163	12668	0.5233293226526532	NO	-
8190	ZINC00577579	3529	0.5233258445523893	NO	-
8191	ZINC02912024	8587	0.5233157643353628	NO	-
8192	ZINC00089081	551	0.5233118394143538	NO	-
8193	ZINC03648164	11399	0.5233040340000268	NO	-
8194	ZINC00234208	1444	0.5233022562693186	NO	-
8195	ZINC00072066	427	0.5232986998961616	NO	-
8196	ZINC03510711	10687	0.5232847461030917	NO	-
8197	ZINC03462625	10261	0.523265512244581	NO	-
8198	ZINC00234207	1443	0.5232616901352136	NO	-
8199	ZINC00709345	4038	0.5232505718562623	NO	-
8200	ZINC00060456	338	0.5232293109366818	NO	-
8201	ZINC02859995	8439	0.5232189512147035	NO	-
8202	ZINC00987530	4753	0.5232189076982628	NO	-
8203	ZINC00415938	2361	0.5232184032265571	NO	-
8204	ZINC00612637	3692	0.5232139364785185	NO	-
8205	ZINC04337195	14915	0.5232002620651656	NO	-
8206	ZINC03428075	9996	0.523198241132838	NO	-
8207	ZINC00567757	3468	0.5231895926288059	NO	-
8208	ZINC00553198	3353	0.5231822272370334	NO	-
8209	ZINC00695326	4012	0.5231614790323436	NO	-
8210	ZINC00507759	3040	0.5231532042081853	NO	-
8211	ZINC02871877	8480	0.5231434184583472	NO	-
8212	ZINC03553796	10966	0.5231415737783697	NO	-
8213	ZINC03507011	10603	0.5231366140487831	NO	-
8214	ZINC00482392	2932	0.5231043882234394	NO	-
8215	ZINC03550412	10951	0.5231026665162352	NO	-
8216	ZINC03983436	14054	0.5230956853077114	NO	-
8217	ZINC01342777	5810	0.5230855033694033	NO	-
8218	ZINC03510709	10686	0.5230800809903632	NO	-
8219	ZINC03970039	13761	0.5230791526270275	NO	-
8220	ZINC03548400	10929	0.5230723552314496	NO	-
8221	ZINC01277887	5740	0.523065326307755	NO	-
8222	ZINC00016300	58	0.5230626791170255	NO	-
8223	ZINC02792154	8221	0.5230610664575743	NO	-
8224	ZINC04627880	15528	0.5230578902582506	NO	-
8225	ZINC00416663	2377	0.523055767966179	NO	-
8226	ZINC03854506	11919	0.5230467097950608	NO	-
8227	ZINC01923153	6543	0.5230424433635362	NO	-
8228	ZINC04465671	15223	0.523033065237407	NO	-
8229	ZINC03523138	10807	0.5230285848828345	NO	-
8230	ZINC02767523	8124	0.5230157624959304	NO	-
8231	ZINC02767234	8121	0.5230139475028346	NO	-
8232	ZINC01993665	6744	0.5230128088581003	NO	-
8233	ZINC02475314	7305	0.5230026353940844	NO	-
8234	ZINC00530808	3213	0.5229922330789001	NO	-
8235	ZINC00072062	425	0.5229906933805928	NO	-
8236	ZINC00235783	1466	0.522971436006048	NO	-
8237	ZINC02796326	8276	0.5229641659291533	NO	-
8238	ZINC00846559	4408	0.5229598050706266	NO	-
8239	ZINC00577579	3531	0.5229509915475484	NO	-
8240	ZINC01136067	5412	0.5229492133930203	NO	-
8241	ZINC00425011	2501	0.5229420470174403	NO	-
8242	ZINC00252026	1568	0.522939623764042	NO	-
8243	ZINC00375333	2149	0.5229166204053132	NO	-
8244	ZINC03423623	9975	0.5229146691728351	NO	-
8245	ZINC01081918	5207	0.5229047839822991	NO	-
8246	ZINC02965376	8710	0.5229030986767432	NO	-
8247	ZINC00887667	4516	0.5228999895475981	NO	-
8248	ZINC00520704	3133	0.5228961325830668	NO	-
8249	ZINC03436622	10049	0.522893624488429	NO	-
8250	ZINC00577810	3532	0.5228880127438021	NO	-
8251	ZINC00577811	3533	0.5228832633140211	NO	-
8252	ZINC00117439	764	0.5228828777959388	NO	-
8253	ZINC02237398	6949	0.5228823555384213	NO	-
8254	ZINC00779368	4125	0.522861109110497	NO	-
8255	ZINC00709345	4036	0.5228507455127341	NO	-
8256	ZINC00567963	3472	0.522839665769503	NO	-
8257	ZINC02392115	7143	0.5228382727886861	NO	-
8258	ZINC02308169	7020	0.522834958516704	NO	-
8259	ZINC00283919	1735	0.5228284209084861	NO	-
8260	ZINC01479059	6119	0.5228096837720321	NO	-
8261	ZINC02872568	8482	0.5228034643704987	NO	-
8262	ZINC00252025	1567	0.5227750532234507	NO	-
8263	ZINC04001879	14298	0.522769352732724	NO	-
8264	ZINC03549378	10934	0.522767031787991	NO	-
8265	ZINC00060455	337	0.5227627089349921	NO	-
8266	ZINC00420554	2409	0.5227516229430879	NO	-
8267	ZINC03567987	11064	0.5227378789933046	NO	-
8268	ZINC02871581	8477	0.5227348817530304	NO	-
8269	ZINC03176276	8953	0.5227291364176224	NO	-
8270	ZINC03853702	11825	0.5227194871934164	NO	-
8271	ZINC01116518	5342	0.5227187500117624	NO	-
8272	ZINC00224614	1381	0.5227076668846898	NO	-
8273	ZINC01005612	4824	0.5227073791252779	NO	-
8274	ZINC04493256	15432	0.5227057217624491	NO	-
8275	ZINC02651571	7609	0.5227049271748069	NO	-
8276	ZINC00330786	1929	0.5227031446831495	NO	-
8277	ZINC00679825	3986	0.5227030582669605	NO	-
8278	ZINC03506874	10591	0.5227005785590203	NO	-
8279	ZINC03506875	10592	0.5226982061650167	NO	-
8280	ZINC02717971	7826	0.5226950750709052	NO	-
8281	ZINC02717971	7828	0.5226950750709052	NO	-
8282	ZINC00774905	4110	0.5226950078472353	NO	-
8283	ZINC03505519	10573	0.5226835102124481	NO	-
8284	ZINC03507872	10648	0.5226822373859524	NO	-
8285	ZINC03913143	13482	0.5226786282169735	NO	-
8286	ZINC03505521	10574	0.5226642009509367	NO	-
8287	ZINC03867219	12680	0.5226450671824597	NO	-
8288	ZINC03387254	9649	0.5226411378802266	NO	-
8289	ZINC04426184	15070	0.5226324603085407	NO	-
8290	ZINC01924311	6548	0.5226256453845783	NO	-
8291	ZINC02994358	8754	0.5226216301935196	NO	-
8292	ZINC03850811	11566	0.5226171798195611	NO	-
8293	ZINC03852667	11671	0.5226126484140028	NO	-
8294	ZINC00617894	3755	0.5226017688327568	NO	-
8295	ZINC01961940	6658	0.522598811754367	NO	-
8296	ZINC00399402	2272	0.5225913040999657	NO	-
8297	ZINC00467070	2811	0.5225876151478276	NO	-
8298	ZINC02423638	7190	0.5225724874732963	NO	-
8299	ZINC03853703	11826	0.5225633708923334	NO	-
8300	ZINC03867819	12834	0.5225514686753334	NO	-
8301	ZINC01424028	5969	0.522548756215574	NO	-
8302	ZINC02644042	7580	0.5225273987683012	NO	-
8303	ZINC01210697	5593	0.522524943913337	NO	-
8304	ZINC03004566	8770	0.5225234407100018	NO	-
8305	ZINC03523478	10811	0.5225217038286782	NO	-
8306	ZINC03487279	10422	0.5225204450175408	NO	-
8307	ZINC03977649	13989	0.5225195236901132	NO	-
8308	ZINC03507870	10647	0.5225098691382983	NO	-
8309	ZINC00553198	3352	0.5225062641647819	NO	-
8310	ZINC01160354	5477	0.5224989788447888	NO	-
8311	ZINC01233684	5670	0.5224955927564309	NO	-
8312	ZINC01233686	5671	0.5224914598707855	NO	-
8313	ZINC03507403	10630	0.5224839778311196	NO	-
8314	ZINC04123961	14493	0.5224807576716916	NO	-
8315	ZINC03862922	12530	0.5224807496059575	NO	-
8316	ZINC03862921	12529	0.52247725082913	NO	-
8317	ZINC00884716	4509	0.5224765611011405	NO	-
8318	ZINC02750117	8035	0.5224513100398077	NO	-
8319	ZINC00935452	4599	0.5224299653669903	NO	-
8320	ZINC01002197	4816	0.5224269472048979	NO	-
8321	ZINC03558460	10984	0.5224149891417068	NO	-
8322	ZINC00109154	717	0.5224122721038482	NO	-
8323	ZINC03983406	14052	0.5224090227638034	NO	-
8324	ZINC01210026	5587	0.5224029108995963	NO	-
8325	ZINC00168428	1067	0.5224017127386197	NO	-
8326	ZINC00109135	716	0.5224009063312121	NO	-
8327	ZINC03868643	13020	0.5223970886891609	NO	-
8328	ZINC04496620	15443	0.5223903152852768	NO	-
8329	ZINC01406030	5928	0.5223861832751691	NO	-
8330	ZINC00103611	677	0.5223832844806765	NO	-
8331	ZINC01468988	6099	0.5223732697935367	NO	-
8332	ZINC03420933	9953	0.5223693123614871	NO	-
8333	ZINC01111573	5321	0.5223655950548067	NO	-
8334	ZINC00834963	4366	0.5223517521883906	NO	-
8335	ZINC02624368	7487	0.5223408697632115	NO	-
8336	ZINC03907665	13420	0.5223308094444825	NO	-
8337	ZINC01424029	5970	0.5223248188814363	NO	-
8338	ZINC01005611	4823	0.5223166335167643	NO	-
8339	ZINC01434047	6031	0.5223107146865725	NO	-
8340	ZINC00304139	1823	0.5222943904062183	NO	-
8341	ZINC03866677	12591	0.522294135760739	NO	-
8342	ZINC03497636	10505	0.5222931809720188	NO	-
8343	ZINC01922716	6535	0.5222921197910564	NO	-
8344	ZINC03572341	11096	0.522290845186712	NO	-
[truncated: 366,091 more chars]
