# Supplementary material for: Optimal assignment methods for ligand-based virtual screening
Source: J Cheminform. 2009 Aug 25;1:14. doi: 10.1186/1758-2946-1-14 (PMC2820492; doi:10.1186/1758-2946-1-14)
Supplement: Additional file 2 — Archive of the result files. The file Results.tar.gz is a Gzip compressed Tar archive containing the results file of each method for each data set. The result files are tab-separated plain text files including the following information: method name, active data set with size, cluster information and the distribution of the molecules over the clusters, decoy data set with size, ratio active:decoy, AUC, awAUC, BEDROC scores for predefined alpha values as suggested by Truchon and Bayly [63], relative enrichment factor [67], ROC enrichments, awROC enrichments at predefined false positive fractions, chemotype enrichment, ROC data points, and the ranking of each structure. [file 1758-2946-1-14-S2.zip › Results/OAKFLEX.SQ.DUD=fxa.Q.FXA_815.sdf.A.DUD_fxa_clustered_I_MM.sdf.D.DUD_fxa_decoys_ID_pass_MWPass_I_MM.s0000644]

###################################################################################################
# Screening Result File
# User: jahn
# Method used: OAKFLEX
> <Method_Name>
OAKFLEX
# Screening mode: Single Query Screening
#	Calculations performed: 2156
#	Start time of the calculation: Tue Mar 10 14:08:05 CET 2009
#	End time of the calculation: Tue Mar 10 14:09:15 CET 2009
# Data set information
#	Query molecule name:	815 from data set: ./data/queries/FXA_815.sdf
#	Active data set: /rahome/chemoinf/SVS/data/actives/DUD_fxa_clustered_I_MM.sdf with cluster information
#		Size: 64 molecules
#		Number of clusters: 19
#		Cluster Summery:
#			Cluster number	# molecules	% of actives
#			1		10		15.625
#			2		1		1.563
#			3		1		1.563
#			4		1		1.563
#			5		2		3.125
#			6		2		3.125
#			7		31		48.438
#			8		1		1.563
#			9		1		1.563
#			10		2		3.125
#			11		1		1.563
#			12		2		3.125
#			13		2		3.125
#			14		1		1.563
#			15		1		1.563
#			16		1		1.563
#			17		1		1.563
#			18		1		1.563
#			19		2		3.125
#	Decoy data set: /rahome/chemoinf/SVS/data/decoys/DUD_fxa_decoys_ID_pass_MWPass_I_MM.sdf
#		Size: 2092 molecules
#	Ratio actives : decoys
#		1.0 : 32.6875
#	The active and decoy data set were part of the DUD with problem identifier: fxa
> <AUC>
#	 ROC AUC
	0.5119652246653921
> <awAUC>
#	 ROC awAUC
	0.503916853597016
> <BEDROC Scores>
#	Alpha Values	BEDROC Scores	Literature: J. Chem. Inf. Model., Vol. 47, No. 2, 2007, 488-508
	106.9	0.0507
	100.0	0.048
	53.6	0.0335
	50.0	0.0329
	32.2	0.0334
	20.0	0.0429
	16.1	0.0511
	10.0	0.082
	8.0	0.1055
> <Relative enrichment factor>
#	Fraction dataset	Enrichment factor	 Literature: DOI: 10.1021/ci800303k
	0.0010	46.38218923933209
	0.01	4.63821892393321
	0.02	2.319109461966605
	0.05	1.5625
	0.1	4.6875
	0.2	12.5
	0.25	15.625
> <ROC Enrichments>
#	True decoy fraction	Enrichment	Literature: J Comput Aided Mol Des (2008) 22:133-139
	0.1	10.895833333333332
	0.5	2.971590909090909
	1.0	1.556547619047619
	2.0	0.7782738095238095
	5.0	0.3113095238095238
	10.0	0.4669642857142857
> <awROC Enrichments>
#	Decoy fraction	Enrichment
	0.1	36.70175438596491
	0.5	10.00956937799043
	1.0	5.243107769423559
	2.0	2.6215538847117794
	5.0	1.0486215538847117
	10.0	1.06553480475382
> <Chemotype enrichment>
#	% data set	% active cluster	Literature: http://dud.docking.org/wombat/
	0.0	0.0
	0.046	0.0
	0.046	5.263
	5.38	5.263
	5.38	10.526
	7.421	10.526
	7.421	15.789
	10.019	15.789
	10.019	21.053
	10.9	21.053
	10.9	26.316
	12.013	26.316
	12.013	31.579
	24.258	31.579
	24.258	36.842
	36.735	36.842
	36.735	42.105
	37.941	42.105
	37.941	47.368
	42.115	47.368
	42.115	52.632
	47.959	52.632
	47.959	57.895
	55.009	57.895
	55.009	63.158
	56.586	63.158
	56.586	68.421
	71.429	68.421
	71.429	73.684
	78.2	73.684
	78.2	78.947
	91.837	78.947
	91.837	84.211
	94.109	84.211
	94.109	89.474
	98.006	89.474
	98.006	94.737
	100.0	94.737
	100.0	100.0
> <ROC curve data>
#	False positive rate	true positive rate
	0.0	0.0
	0.0	0.0156
	0.0545	0.0156
	0.0545	0.0313
	0.075	0.0313
	0.075	0.0469
	0.1013	0.0469
	0.1013	0.0625
	0.1099	0.0625
	0.1099	0.0781
	0.1209	0.0781
	0.1209	0.0938
	0.1276	0.0938
	0.1276	0.1094
	0.1764	0.1094
	0.1764	0.125
	0.228	0.125
	0.228	0.1406
	0.2452	0.1406
	0.2452	0.1563
	0.2553	0.1563
	0.2553	0.1719
	0.2643	0.1719
	0.2643	0.1875
	0.2682	0.1875
	0.2682	0.2031
	0.2696	0.2031
	0.2696	0.2188
	0.271	0.2188
	0.271	0.2344
	0.2739	0.2344
	0.2739	0.25
	0.3098	0.25
	0.3098	0.2656
	0.3141	0.2656
	0.3141	0.2813
	0.3695	0.2813
	0.3695	0.2969
	0.3815	0.2969
	0.3815	0.3125
	0.3819	0.3125
	0.3819	0.3281
	0.403	0.3281
	0.403	0.3438
	0.4082	0.3438
	0.4082	0.3594
	0.4087	0.3594
	0.4087	0.3906
	0.4197	0.3906
	0.4197	0.4063
	0.4211	0.4063
	0.4211	0.4219
	0.4393	0.4219
	0.4393	0.4375
	0.4431	0.4375
	0.4431	0.4531
	0.4527	0.4531
	0.4527	0.4688
	0.4551	0.4688
	0.4551	0.4844
	0.4608	0.4844
	0.4608	0.5
	0.4627	0.5
	0.4627	0.5156
	0.467	0.5156
	0.467	0.5313
	0.4775	0.5313
	0.4775	0.5469
	0.4823	0.5469
	0.4823	0.5625
	0.4857	0.5625
	0.4857	0.5781
	0.4876	0.5781
	0.4876	0.5938
	0.5124	0.5938
	0.5124	0.6094
	0.5382	0.6094
	0.5382	0.625
	0.5473	0.625
	0.5473	0.6406
	0.5631	0.6406
	0.5631	0.6563
	0.5837	0.6563
	0.5837	0.6719
	0.6018	0.6719
	0.6018	0.6875
	0.6099	0.6875
	0.6099	0.7031
	0.6114	0.7031
	0.6114	0.7188
	0.6291	0.7188
	0.6291	0.7344
	0.6362	0.7344
	0.6362	0.75
	0.6601	0.75
	0.6601	0.7656
	0.6721	0.7656
	0.6721	0.7813
	0.6778	0.7813
	0.6778	0.7969
	0.6989	0.7969
	0.6989	0.8125
	0.7108	0.8125
	0.7108	0.8281
	0.7576	0.8281
	0.7576	0.8438
	0.7796	0.8438
	0.7796	0.8594
	0.7839	0.8594
	0.7839	0.875
	0.8423	0.875
	0.8423	0.8906
	0.9011	0.8906
	0.9011	0.9063
	0.9183	0.9063
	0.9183	0.9219
	0.9412	0.9219
	0.9412	0.9375
	0.9436	0.9375
	0.9436	0.9531
	0.9527	0.9531
	0.9527	0.9688
	0.9799	0.9688
	0.9799	0.9844
	1.0	0.9844
	1.0	1.0
> <Screening Table>
# Rank	Mol name	Index in data set	Similarity 2 query	Active	Cluster number
1	ZINC03815573	48	0.8357908639102745	YES	8
2	ZINC00754363	91	0.7333896648676663	NO	-
3	ZINC00797117	108	0.7295081178172579	NO	-
4	ZINC00797120	109	0.7290188768928711	NO	-
5	ZINC03100201	1005	0.7244116633605473	NO	-
6	ZINC02632319	802	0.7233439358762781	NO	-
7	ZINC03230335	1048	0.7228826052626677	NO	-
8	ZINC03282802	1086	0.7193056170312355	NO	-
9	ZINC03201013	1027	0.7187060876769225	NO	-
10	ZINC03245790	1073	0.7180177491180603	NO	-
11	ZINC00598221	16	0.7157901983806321	NO	-
12	ZINC00605224	25	0.7157648783583782	NO	-
13	ZINC03230298	1047	0.7153029448384095	NO	-
14	ZINC02400382	736	0.7134733856520618	NO	-
15	ZINC02484169	774	0.7108283968257517	NO	-
16	ZINC00754362	90	0.7094259543805038	NO	-
17	ZINC02657162	827	0.7093419174104951	NO	-
18	ZINC01073882	271	0.7064219915748873	NO	-
19	ZINC02818880	940	0.7062422003279138	NO	-
20	ZINC03334198	1117	0.7053537557902129	NO	-
21	ZINC03359797	1139	0.7048604767597029	NO	-
22	ZINC02764114	919	0.7046163565230261	NO	-
23	ZINC00892792	203	0.7043033874808414	NO	-
24	ZINC03225447	1044	0.7042130848827177	NO	-
25	ZINC00998899	241	0.7037701445452135	NO	-
26	ZINC03513310	1258	0.7031462875218844	NO	-
27	ZINC03209380	1030	0.7031306130617015	NO	-
28	ZINC02651068	814	0.702246399301872	NO	-
29	ZINC03872762	1608	0.7015263926298976	NO	-
30	ZINC00598221	17	0.7012237967396885	NO	-
31	ZINC00605224	26	0.7007411862021904	NO	-
32	ZINC00902563	204	0.7006998333836818	NO	-
33	ZINC00754651	92	0.699360374844878	NO	-
34	ZINC03217204	1038	0.6986201442050113	NO	-
35	ZINC03169467	1014	0.6983213852946865	NO	-
36	ZINC03320238	1110	0.6963902698326071	NO	-
37	ZINC03961907	1732	0.6956887410145834	NO	-
38	ZINC02767036	925	0.6956333040317593	NO	-
39	ZINC04147396	1958	0.6947901806290567	NO	-
40	ZINC04633621	2080	0.6946946998200262	NO	-
41	ZINC01824218	499	0.6946679542217569	NO	-
42	ZINC02867487	965	0.6945158964770105	NO	-
43	ZINC01044295	249	0.6944590137576194	NO	-
44	ZINC00754681	93	0.6943894716887524	NO	-
45	ZINC03970285	1770	0.6941783133423263	NO	-
46	ZINC02618801	790	0.6938136555854173	NO	-
47	ZINC01501815	398	0.6932347483726276	NO	-
48	ZINC02767755	927	0.6928974049073227	NO	-
49	ZINC03970285	1771	0.692548102285354	NO	-
50	ZINC03365736	1143	0.6923263662177154	NO	-
51	ZINC03361195	1141	0.6898930467974305	NO	-
52	ZINC03822956	1464	0.6889241579215463	NO	-
53	ZINC00902563	205	0.6886933342348137	NO	-
54	ZINC01012525	246	0.6884508929151972	NO	-
55	ZINC00656978	63	0.688205028343073	NO	-
56	ZINC02327425	684	0.687784380478998	NO	-
57	ZINC03991370	1904	0.6876605896019188	NO	-
58	ZINC04468188	2036	0.6876605896019188	NO	-
59	ZINC01444512	368	0.6875860339351153	NO	-
60	ZINC01920704	532	0.687084376781867	NO	-
61	ZINC03209777	1031	0.6870254863024048	NO	-
62	ZINC04641549	2085	0.68648885811483	NO	-
63	ZINC01012527	247	0.6864689236978735	NO	-
64	ZINC02296845	667	0.6856077825636416	NO	-
65	ZINC01076718	272	0.6840682922225811	NO	-
66	ZINC04622927	2072	0.6839744160457333	NO	-
67	ZINC03822954	1463	0.6836348450271542	NO	-
68	ZINC03939455	1693	0.683494460052888	NO	-
69	ZINC00884795	199	0.6834901719867549	NO	-
70	ZINC04000674	1937	0.6828927283728511	NO	-
71	ZINC04459964	2008	0.6828927283728511	NO	-
72	ZINC01746446	459	0.6828694259887287	NO	-
73	ZINC03179194	1018	0.6826211911460204	NO	-
74	ZINC03194194	1022	0.6823732445862427	NO	-
75	ZINC04000673	1936	0.6823201962353508	NO	-
76	ZINC02853364	951	0.6819263767794485	NO	-
77	ZINC02753084	901	0.6815962890259242	NO	-
78	ZINC01420930	359	0.6814764845442006	NO	-
79	ZINC01989484	567	0.6813425373718126	NO	-
80	ZINC01420929	358	0.6811974524985559	NO	-
81	ZINC01736151	456	0.6811044803484896	NO	-
82	ZINC04147396	1959	0.6807586916140549	NO	-
83	ZINC02637393	807	0.6805281794419822	NO	-
84	ZINC03404695	1165	0.6804248305267336	NO	-
85	ZINC03351502	1135	0.6801372131098419	NO	-
86	ZINC03358727	1137	0.6800768228845773	NO	-
87	ZINC02907970	983	0.6799542342869529	NO	-
88	ZINC02745900	888	0.6797861364995922	NO	-
89	ZINC03363998	1142	0.6797804939353335	NO	-
90	ZINC03418533	1180	0.679767615412689	NO	-
91	ZINC02907972	984	0.6793986611199543	NO	-
92	ZINC03335059	1119	0.6793130201851286	NO	-
93	ZINC01099387	291	0.6791527741233356	NO	-
94	ZINC00833314	168	0.6778513631494599	NO	-
95	ZINC02299324	669	0.6777478814445557	NO	-
96	ZINC03470771	1233	0.6771119038948265	NO	-
97	ZINC02299450	671	0.676924800609449	NO	-
98	ZINC03257604	1077	0.6767938385693214	NO	-
99	ZINC00660977	64	0.6764466413050253	NO	-
100	ZINC03470785	1234	0.6761755317973336	NO	-
101	ZINC04468349	2037	0.6760053415922683	NO	-
102	ZINC02296577	665	0.6758904441447426	NO	-
103	ZINC03867563	1578	0.675876849273781	NO	-
104	ZINC03927481	1672	0.6758097170497753	NO	-
105	ZINC04640273	2084	0.6756977754633111	NO	-
106	ZINC02299368	670	0.6756968330225773	NO	-
107	ZINC00634370	41	0.6755512253260482	NO	-
108	ZINC03348655	1132	0.6752611872051457	NO	-
109	ZINC01049548	250	0.6750871455908619	NO	-
110	ZINC01040941	248	0.67505462260536	NO	-
111	ZINC00882562	198	0.6750446788049227	NO	-
112	ZINC02763773	916	0.6741845607086479	NO	-
113	ZINC03112416	1007	0.6740401185160698	NO	-
114	ZINC01851708	508	0.6739305880075586	NO	-
115	ZINC04520828	2059	0.6738861684152821	NO	-
116	ZINC01490749	12	0.6734954769645372	YES	4
117	ZINC04628531	2076	0.6729803304015619	NO	-
118	ZINC01170165	313	0.6727292343109286	NO	-
119	ZINC03930674	1678	0.6727043505713921	NO	-
120	ZINC02764448	922	0.6722408771171714	NO	-
121	ZINC02694929	840	0.6719915069411105	NO	-
122	ZINC02740743	886	0.6719874688344436	NO	-
123	ZINC03372587	1147	0.6716718912418075	NO	-
124	ZINC00606347	28	0.6711160909399292	NO	-
125	ZINC03238821	1061	0.6707730794042683	NO	-
126	ZINC03229166	1045	0.6707405193426422	NO	-
127	ZINC03819945	1424	0.6706859324731734	NO	-
128	ZINC03819945	1425	0.6706859324731734	NO	-
129	ZINC02586764	783	0.6705374403662846	NO	-
130	ZINC01746566	460	0.6704464453404643	NO	-
131	ZINC01746566	461	0.6701988727456163	NO	-
132	ZINC00796571	107	0.670132906776156	NO	-
133	ZINC02764426	921	0.6696545330153447	NO	-
134	ZINC02764048	917	0.6696004180598808	NO	-
135	ZINC01099389	292	0.6694605661100549	NO	-
136	ZINC02907934	982	0.6694274512002995	NO	-
137	ZINC03851254	1492	0.6690014815233674	NO	-
138	ZINC00833300	167	0.6689460268522461	NO	-
139	ZINC03970494	2089	0.6687008406932945	NO	-
140	ZINC00639855	49	0.668346567819009	NO	-
141	ZINC00806243	117	0.6680333166878841	NO	-
142	ZINC01790855	485	0.6679594271180241	NO	-
143	ZINC02653497	817	0.6679352903007225	NO	-
144	ZINC02745940	889	0.6676752988539059	NO	-
145	ZINC01922675	538	0.6676290008221737	NO	-
146	ZINC03569785	1324	0.6675427536460093	NO	-
147	ZINC02745941	890	0.6674608757988514	NO	-
148	ZINC01226927	321	0.6673452946292391	NO	-
149	ZINC03866815	1559	0.6668255813466385	NO	-
150	ZINC01139095	309	0.6665571568288776	NO	-
151	ZINC01444546	369	0.6662038397150205	NO	-
152	ZINC01444547	370	0.6660116961375461	NO	-
153	ZINC02748289	893	0.6658196221925015	NO	-
154	ZINC03569784	1323	0.6654411351786378	NO	-
155	ZINC03573821	1334	0.6654021050823896	NO	-
156	ZINC02245993	637	0.6653182994301269	NO	-
157	ZINC01750110	470	0.6649213382783368	NO	-
158	ZINC03866816	1560	0.6647636132915585	NO	-
159	ZINC02438873	751	0.664730259865212	NO	-
160	ZINC04631143	17	0.6646793940038944	YES	7
161	ZINC02660875	831	0.6646410834452492	NO	-
162	ZINC02726272	885	0.6646320876164402	NO	-
163	ZINC01750110	469	0.6644675250775481	NO	-
164	ZINC03855100	1510	0.664395038079368	NO	-
165	ZINC01135841	308	0.6633898660608071	NO	-
166	ZINC03822272	1456	0.6633385149159811	NO	-
167	ZINC03961311	1731	0.6631981926653047	NO	-
168	ZINC03573822	1335	0.6630828009695129	NO	-
169	ZINC00798428	110	0.6629122751498798	NO	-
170	ZINC01134715	307	0.6628358303597681	NO	-
171	ZINC02308373	674	0.6626896488303066	NO	-
172	ZINC03858028	1532	0.6625268764328611	NO	-
173	ZINC03467881	1230	0.6622545314528909	NO	-
174	ZINC03599428	1355	0.6618800149787057	NO	-
175	ZINC03573823	1336	0.6616998613799191	NO	-
176	ZINC03599427	1354	0.6613575495780878	NO	-
177	ZINC03857912	1530	0.6613432283156003	NO	-
178	ZINC01172710	314	0.6611711879651415	NO	-
179	ZINC03573768	1328	0.6609622389063126	NO	-
180	ZINC03402179	1160	0.6607685972722784	NO	-
181	ZINC01760219	477	0.6606848008401137	NO	-
182	ZINC03858027	1531	0.6606335265351192	NO	-
183	ZINC03927481	1673	0.6604691969489712	NO	-
184	ZINC03857326	1523	0.660334049948214	NO	-
185	ZINC01126401	303	0.6599884419906092	NO	-
186	ZINC03422577	1183	0.6599015015419684	NO	-
187	ZINC01844216	506	0.6598657254465183	NO	-
188	ZINC03857911	1529	0.6597937600025343	NO	-
189	ZINC03294998	1094	0.6596853307117791	NO	-
190	ZINC03857786	1526	0.6593217134342158	NO	-
191	ZINC04464575	2019	0.6593217134342158	NO	-
192	ZINC01129605	305	0.6590859976434541	NO	-
193	ZINC02377770	722	0.659078023388842	NO	-
194	ZINC03521232	1279	0.6590186912582944	NO	-
195	ZINC03521233	1280	0.6589917294113	NO	-
196	ZINC02891213	978	0.6589721720387229	NO	-
197	ZINC03452380	1211	0.6589583002364635	NO	-
198	ZINC03609995	1370	0.658896603782003	NO	-
199	ZINC03402746	1162	0.6587034909702661	NO	-
200	ZINC03444901	1202	0.6586458270358858	NO	-
201	ZINC02633561	803	0.658628256436614	NO	-
202	ZINC03329775	1115	0.658592644424384	NO	-
203	ZINC03318384	1109	0.6585345618275796	NO	-
204	ZINC03857325	1522	0.6585182320002984	NO	-
205	ZINC03857095	1518	0.6583487422914045	NO	-
206	ZINC03860003	1552	0.658300644718801	NO	-
207	ZINC02655432	821	0.6582386116277709	NO	-
208	ZINC01110337	295	0.6579626684537327	NO	-
209	ZINC03867563	1579	0.6579040616032912	NO	-
210	ZINC00971866	233	0.6578355224928404	NO	-
211	ZINC01088867	285	0.6577131811099026	NO	-
212	ZINC03857635	1525	0.6574652230130061	NO	-
213	ZINC04481598	2091	0.6574225137109685	NO	-
214	ZINC03822732	1458	0.6573451340502846	NO	-
215	ZINC02655554	825	0.6573313040197535	NO	-
216	ZINC03815608	57	0.6571709018997866	YES	14
217	ZINC03334594	1118	0.6571618778513322	NO	-
218	ZINC01305717	350	0.6566671853936713	NO	-
219	ZINC01305718	351	0.6566505581332737	NO	-
220	ZINC03519807	1263	0.6566410210622581	NO	-
221	ZINC03430600	1185	0.6566235510892061	NO	-
222	ZINC03519808	1264	0.6566046477363734	NO	-
223	ZINC01270821	330	0.6564545004200419	NO	-
224	ZINC01989221	566	0.6562076921901342	NO	-
225	ZINC03867243	1570	0.6559570568826023	NO	-
226	ZINC02193265	596	0.6558639467202867	NO	-
227	ZINC03469571	1232	0.6558021200707125	NO	-
228	ZINC03867242	1568	0.6557938438246268	NO	-
229	ZINC02912521	985	0.6557046177182428	NO	-
230	ZINC01256528	326	0.6556414385268868	NO	-
231	ZINC01143142	310	0.6556143593560224	NO	-
232	ZINC02255503	644	0.6555074637482144	NO	-
233	ZINC03492513	1251	0.6552996541751447	NO	-
234	ZINC03992985	1913	0.6550918843119921	NO	-
235	ZINC03815594	59	0.6550439379228741	YES	16
236	ZINC00786116	105	0.6549145886634075	NO	-
237	ZINC01109822	294	0.6548799351871336	NO	-
238	ZINC02979014	993	0.6547919567250631	NO	-
239	ZINC02627970	795	0.65459535335687	NO	-
240	ZINC04001003	1943	0.6545782542630547	NO	-
241	ZINC03407463	1169	0.6541248680059318	NO	-
242	ZINC02635796	805	0.6540420003967496	NO	-
243	ZINC01126895	304	0.6536385378200559	NO	-
244	ZINC02762782	909	0.6531753624157868	NO	-
245	ZINC00638913	47	0.6531151534975445	NO	-
246	ZINC03992714	1909	0.6530724345707501	NO	-
247	ZINC04464393	2016	0.6530724345707501	NO	-
248	ZINC03992713	1908	0.653001795597417	NO	-
249	ZINC03303016	1103	0.6529877870107899	NO	-
250	ZINC00588651	7	0.6526982693110552	NO	-
251	ZINC00955047	228	0.6523723181866725	NO	-
252	ZINC03456434	1214	0.652260841088817	NO	-
253	ZINC03456436	1215	0.6522507365587206	NO	-
254	ZINC02903420	980	0.6522281526895837	NO	-
255	ZINC03857265	1521	0.6521898883986501	NO	-
256	ZINC03214347	1036	0.6521897113281022	NO	-
257	ZINC00591277	12	0.6519481195611827	NO	-
258	ZINC01080478	278	0.6517857795657607	NO	-
259	ZINC04631194	63	0.6517383855712012	YES	19
260	ZINC01494284	394	0.6516228342083958	NO	-
261	ZINC03407051	1167	0.6516152773805574	NO	-
262	ZINC01548683	417	0.6512988548194456	NO	-
263	ZINC03452311	1210	0.6512251260186492	NO	-
264	ZINC02658665	828	0.6511803104920988	NO	-
265	ZINC01746566	462	0.6510236287492059	NO	-
266	ZINC03269484	1079	0.6506612344804769	NO	-
267	ZINC02320793	680	0.650547063717434	NO	-
268	ZINC03488406	1245	0.6504138937571905	NO	-
269	ZINC02005158	570	0.6503391434850623	NO	-
270	ZINC03822733	1459	0.6501557404795237	NO	-
271	ZINC03240663	1063	0.6499796863467552	NO	-
272	ZINC04474260	2055	0.6499554032964827	NO	-
273	ZINC03419467	1182	0.6497631599793456	NO	-
274	ZINC04631156	62	0.6497517480450573	YES	19
275	ZINC03213215	1033	0.6496394864162331	NO	-
276	ZINC01745795	458	0.6495756100156392	NO	-
277	ZINC04529347	2069	0.6493704161127893	NO	-
278	ZINC01220239	316	0.649333091816079	NO	-
279	ZINC02664906	834	0.6492804430699132	NO	-
280	ZINC03822735	1461	0.6492503749651468	NO	-
281	ZINC02769153	928	0.6491050870928472	NO	-
282	ZINC03028082	997	0.6490769004650192	NO	-
283	ZINC02072205	580	0.6490457514553931	NO	-
284	ZINC04235411	1976	0.6488421951501467	NO	-
285	ZINC02849294	949	0.648631809715683	NO	-
286	ZINC00670386	68	0.6485958874657617	NO	-
287	ZINC03201118	1028	0.6483675700240883	NO	-
288	ZINC03212331	1032	0.6480134961928216	NO	-
289	ZINC03858896	1536	0.6480126327466743	NO	-
290	ZINC04443535	1998	0.6478710256252367	NO	-
291	ZINC03521027	1273	0.6478455318890181	NO	-
292	ZINC03854741	1502	0.6478421699900209	NO	-
293	ZINC03521028	1274	0.6477950421498185	NO	-
294	ZINC02840823	945	0.6477130515260358	NO	-
295	ZINC02072205	581	0.6476409913382039	NO	-
296	ZINC04287530	1982	0.6471999253103444	NO	-
297	ZINC02853980	952	0.6471951886022862	NO	-
298	ZINC03969776	1757	0.6470230023961152	NO	-
299	ZINC02388395	731	0.6469803037601262	NO	-
300	ZINC03380014	1149	0.6468840460257382	NO	-
301	ZINC03490295	1248	0.6467360692766368	NO	-
302	ZINC03822272	1457	0.6465667873677802	NO	-
303	ZINC04004864	1948	0.6463812947142583	NO	-
304	ZINC02860838	959	0.6463504816527598	NO	-
305	ZINC00792116	106	0.6461234238445193	NO	-
306	ZINC02247104	641	0.6459750827838778	NO	-
307	ZINC01120520	300	0.6456095041169257	NO	-
308	ZINC03293722	1092	0.6455506097145357	NO	-
309	ZINC02879008	972	0.6454783212461762	NO	-
310	ZINC03295016	1096	0.6454709033657954	NO	-
311	ZINC03986939	1881	0.6453787927430862	NO	-
312	ZINC03498044	1256	0.6452395158573312	NO	-
313	ZINC03573896	1339	0.6449435886569237	NO	-
314	ZINC01070008	270	0.6448834753062569	NO	-
315	ZINC03944062	1710	0.644851560999336	NO	-
316	ZINC03521077	1276	0.6448404562443635	NO	-
317	ZINC02952249	987	0.6448320676349654	NO	-
318	ZINC03521076	1275	0.6446068047172948	NO	-
319	ZINC03970113	1763	0.6444568561974561	NO	-
320	ZINC03867347	1572	0.6443943741251634	NO	-
321	ZINC02807643	939	0.6443344507381161	NO	-
322	ZINC00801801	114	0.6442918720462096	NO	-
323	ZINC03867243	1571	0.644273517934772	NO	-
324	ZINC03800048	1396	0.6441038173151359	NO	-
325	ZINC03260156	1078	0.6440981582850686	NO	-
326	ZINC03890319	1628	0.6440554489976851	NO	-
327	ZINC04467671	2032	0.6440554489976851	NO	-
328	ZINC03822958	1465	0.64404154790495	NO	-
329	ZINC03867242	1569	0.6440232376151349	NO	-
330	ZINC03890318	1627	0.6438664371397702	NO	-
331	ZINC01511304	401	0.6437601634064107	NO	-
332	ZINC03890317	1626	0.6437147486484077	NO	-
333	ZINC03969772	1753	0.6436647625468827	NO	-
334	ZINC00959978	232	0.6436572884768539	NO	-
335	ZINC03969773	1754	0.643610248456807	NO	-
336	ZINC03980795	1860	0.6435799787054552	NO	-
337	ZINC03969774	1755	0.6435539059234514	NO	-
338	ZINC03969775	1756	0.6435447670788782	NO	-
339	ZINC01492501	392	0.6435406509514981	NO	-
340	ZINC02857742	955	0.6433661413267397	NO	-
341	ZINC01410928	357	0.6432383313087071	NO	-
342	ZINC01076844	275	0.6432032082266814	NO	-
343	ZINC03407396	1168	0.6431781477284859	NO	-
344	ZINC01922779	539	0.6429723821018878	NO	-
345	ZINC03923235	1666	0.6428665573091149	NO	-
346	ZINC02337131	689	0.6428032540211123	NO	-
347	ZINC02881381	977	0.6427849856185267	NO	-
348	ZINC02712488	857	0.642779912077358	NO	-
349	ZINC01547354	415	0.6427590715362623	NO	-
350	ZINC03822738	1462	0.6427552941492712	NO	-
351	ZINC03851366	1493	0.6426967894706895	NO	-
352	ZINC02712488	858	0.6426753461253945	NO	-
353	ZINC03383043	1152	0.642198355269634	NO	-
354	ZINC03522926	1287	0.6421154255674677	NO	-
355	ZINC03522927	1288	0.6420303221788073	NO	-
356	ZINC03574154	1342	0.6418121144142039	NO	-
357	ZINC00687509	71	0.6417265474399975	NO	-
358	ZINC02592840	784	0.641655644992857	NO	-
359	ZINC00833294	166	0.6416456080109757	NO	-
360	ZINC03435904	1190	0.6415886423403604	NO	-
361	ZINC03213802	1035	0.6415739096416602	NO	-
362	ZINC03839234	1483	0.6415554097204991	NO	-
363	ZINC00877027	196	0.6415024531992986	NO	-
364	ZINC04231913	1975	0.6414824513831793	NO	-
365	ZINC03574148	1341	0.6413843626810264	NO	-
366	ZINC01274002	333	0.6413819368860989	NO	-
367	ZINC03112743	1008	0.6412021760371922	NO	-
368	ZINC03252521	1076	0.6410519506971902	NO	-
369	ZINC03484163	1239	0.640984033881106	NO	-
370	ZINC03294858	1093	0.6409509944472338	NO	-
371	ZINC03384945	1154	0.6409152594702119	NO	-
372	ZINC03234009	1053	0.6409037303133864	NO	-
373	ZINC02859087	958	0.6409019586028336	NO	-
374	ZINC03466431	1227	0.6408649153993051	NO	-
375	ZINC01275092	334	0.6408048729307327	NO	-
376	ZINC01750110	471	0.6406637382274518	NO	-
377	ZINC04631205	19	0.6402133838443271	YES	7
378	ZINC03889928	1624	0.6402055767528779	NO	-
379	ZINC01107378	293	0.6401836831816026	NO	-
380	ZINC03320537	1111	0.6400462703931836	NO	-
381	ZINC02970238	992	0.640018723768813	NO	-
382	ZINC03239512	1062	0.6400115227874462	NO	-
383	ZINC02661093	832	0.639967849087515	NO	-
384	ZINC01294933	347	0.6399287037575095	NO	-
385	ZINC03368855	1145	0.6397717939092387	NO	-
386	ZINC03520786	1268	0.6397199911826694	NO	-
387	ZINC00806047	116	0.6397126698627431	NO	-
388	ZINC03992927	1911	0.6397099911601541	NO	-
389	ZINC04000559	1935	0.6394862987225952	NO	-
390	ZINC02631218	800	0.6394695402884506	NO	-
391	ZINC03520785	1267	0.6394329957946726	NO	-
392	ZINC02437870	750	0.6393893074618873	NO	-
393	ZINC03520903	1271	0.6391854537674269	NO	-
394	ZINC00588653	9	0.6391844243244159	NO	-
395	ZINC00588653	10	0.6391844243244159	NO	-
396	ZINC01270342	329	0.6391586328191455	NO	-
397	ZINC03441515	1199	0.6391249101014215	NO	-
398	ZINC01547296	413	0.6390726735366598	NO	-
399	ZINC00870173	190	0.6390397741934458	NO	-
400	ZINC03490508	1249	0.6389854378687275	NO	-
401	ZINC03520904	1272	0.6389331554745918	NO	-
402	ZINC02881332	976	0.6389219452056498	NO	-
403	ZINC03520809	1270	0.6388729472283691	NO	-
404	ZINC03969877	1759	0.6388515994848781	NO	-
405	ZINC04469925	2048	0.6388515994848781	NO	-
406	ZINC03520808	1269	0.6388370877878479	NO	-
407	ZINC01294931	346	0.6386844740451189	NO	-
408	ZINC03663860	1381	0.6386545375025702	NO	-
409	ZINC03533358	1295	0.6385007081314368	NO	-
410	ZINC03533359	1296	0.6384841528965843	NO	-
411	ZINC02624838	794	0.6383188606973333	NO	-
412	ZINC03521177	1278	0.6382071697853114	NO	-
413	ZINC03521176	1277	0.6382050945914995	NO	-
414	ZINC03238143	1058	0.6381567990835632	NO	-
415	ZINC01270341	328	0.638096982518698	NO	-
416	ZINC03297441	1099	0.6380553096343243	NO	-
417	ZINC03866902	1563	0.6380437675749164	NO	-
418	ZINC02958769	991	0.6380334546162961	NO	-
419	ZINC03295660	1097	0.6379795558900055	NO	-
420	ZINC02660197	829	0.6378433761406629	NO	-
421	ZINC01539421	404	0.6377799733299231	NO	-
422	ZINC00588653	8	0.6377326106811618	NO	-
423	ZINC03851666	1494	0.6376272839327217	NO	-
424	ZINC02958707	990	0.6375507986736473	NO	-
425	ZINC00808253	118	0.6374609110237114	NO	-
426	ZINC01002392	244	0.6374288460747701	NO	-
427	ZINC03531549	1293	0.6373743122193255	NO	-
428	ZINC01922799	542	0.637144706257528	NO	-
429	ZINC03619889	1375	0.6371424427407223	NO	-
430	ZINC04529382	2070	0.6371204908840569	NO	-
431	ZINC03531548	1292	0.6370576506716435	NO	-
432	ZINC03629962	1376	0.6370261850693293	NO	-
433	ZINC03866962	1565	0.6368775424109071	NO	-
434	ZINC03386630	1156	0.6368715074379873	NO	-
435	ZINC03386625	1155	0.6368239721493153	NO	-
436	ZINC02655433	822	0.6367520562284091	NO	-
437	ZINC03559070	1320	0.6367490623717881	NO	-
438	ZINC00771138	97	0.636679664012336	NO	-
439	ZINC03343974	1127	0.6365062584220398	NO	-
440	ZINC03486474	1240	0.6363487929388506	NO	-
441	ZINC03462540	1221	0.636053988675695	NO	-
442	ZINC03451160	1208	0.6359659617141108	NO	-
443	ZINC01922832	544	0.6359609152157103	NO	-
444	ZINC01154669	311	0.6358266148126416	NO	-
445	ZINC01132290	306	0.6358066782700041	NO	-
446	ZINC03765104	1383	0.6356982203542036	NO	-
447	ZINC03819838	1420	0.6356781729958237	NO	-
448	ZINC02762931	912	0.6352116829453254	NO	-
449	ZINC03193262	1021	0.6352083989943956	NO	-
450	ZINC03855090	1507	0.6350938930824178	NO	-
451	ZINC02427814	746	0.6350289932678227	NO	-
452	ZINC00930585	215	0.6349119434427155	NO	-
453	ZINC01502380	399	0.6348826081142975	NO	-
454	ZINC04460532	2009	0.6348318418924087	NO	-
455	ZINC00593014	13	0.6348089170007181	NO	-
456	ZINC01166509	312	0.6345853240161838	NO	-
457	ZINC03823410	1471	0.6344890254360959	NO	-
458	ZINC00593668	14	0.6344154834619486	NO	-
459	ZINC04633226	2078	0.6343178775202104	NO	-
460	ZINC00943704	220	0.6343112230594219	NO	-
461	ZINC00634454	42	0.6342144631959546	NO	-
462	ZINC03974432	1798	0.6342012450277432	NO	-
463	ZINC04469961	2050	0.6342012450277432	NO	-
464	ZINC01922668	536	0.6341607333592563	NO	-
465	ZINC03244324	1072	0.634050326507484	NO	-
466	ZINC03545167	1309	0.6340433368558873	NO	-
467	ZINC00986521	236	0.6339355046851395	NO	-
468	ZINC02629128	797	0.6338706271572198	NO	-
469	ZINC03596383	1353	0.6338271506793811	NO	-
470	ZINC03519669	1261	0.6338112106769257	NO	-
471	ZINC03496640	1254	0.6337345699749938	NO	-
472	ZINC02801784	936	0.6336211677271658	NO	-
473	ZINC02801785	937	0.633533965098679	NO	-
474	ZINC03867492	1576	0.6331336650576326	NO	-
475	ZINC04465595	2025	0.6331336650576326	NO	-
476	ZINC01119701	299	0.6330914105482718	NO	-
477	ZINC03867606	1580	0.6330891386329394	NO	-
478	ZINC01432407	362	0.6330223409962276	NO	-
479	ZINC03822734	1460	0.6330060589466673	NO	-
480	ZINC01432408	363	0.6329938125336818	NO	-
481	ZINC00599268	20	0.6328636072178055	NO	-
482	ZINC02385457	727	0.6328388046750115	NO	-
483	ZINC03494814	1253	0.6326014947676388	NO	-
484	ZINC02284709	657	0.6325583548996413	NO	-
485	ZINC02284711	659	0.6325563742804181	NO	-
486	ZINC04631140	18	0.632533954863727	YES	7
487	ZINC03987900	1897	0.6323023426919018	NO	-
488	ZINC04529088	2065	0.6322775542693166	NO	-
489	ZINC03977142	1826	0.632250595335136	NO	-
490	ZINC03404231	1164	0.6321564659111624	NO	-
491	ZINC03571241	1325	0.6320638703889818	NO	-
492	ZINC03945466	1711	0.6318390428591081	NO	-
493	ZINC03858757	1535	0.6316526556439422	NO	-
494	ZINC00806045	115	0.6315126505154106	NO	-
495	ZINC03977143	1827	0.6314567636043545	NO	-
496	ZINC03868581	1600	0.6312720634072224	NO	-
497	ZINC04633339	2079	0.6311675902030168	NO	-
498	ZINC01462074	378	0.6310916281127706	NO	-
499	ZINC03671841	1382	0.6310473724802518	NO	-
500	ZINC01462073	377	0.6309439085070413	NO	-
501	ZINC01542113	407	0.6308282686247701	NO	-
502	ZINC03980172	1854	0.6308130647752485	NO	-
503	ZINC04464349	2014	0.6308130647752485	NO	-
504	ZINC03969876	1758	0.6307950233121706	NO	-
505	ZINC03574164	1344	0.6307705923076574	NO	-
506	ZINC00837459	171	0.6307202268081277	NO	-
507	ZINC03238795	1059	0.6306900411342993	NO	-
508	ZINC01435828	365	0.6306621871978471	NO	-
509	ZINC02275295	653	0.6306338741237663	NO	-
510	ZINC03326284	1114	0.6306124633685252	NO	-
511	ZINC01894188	518	0.6303366458732181	NO	-
512	ZINC02726270	884	0.6303180543943941	NO	-
513	ZINC03522732	1285	0.6302176046488531	NO	-
514	ZINC03522733	1286	0.6301955865771938	NO	-
515	ZINC01922791	541	0.6301621955009196	NO	-
516	ZINC02153612	592	0.6299302769092409	NO	-
517	ZINC03799481	1395	0.6298644391894002	NO	-
518	ZINC01278054	336	0.6296785442882792	NO	-
519	ZINC02652214	815	0.6296442346423242	NO	-
520	ZINC01114802	297	0.629641889857432	NO	-
521	ZINC03519657	1260	0.6296261156068809	NO	-
522	ZINC01049746	254	0.6295581277312782	NO	-
523	ZINC03815612	58	0.6291951176983103	YES	15
524	ZINC03534520	1298	0.6291410439021963	NO	-
525	ZINC02417686	740	0.6290268795311933	NO	-
526	ZINC00930567	213	0.6289797598084949	NO	-
527	ZINC03945466	1712	0.6289723665418989	NO	-
528	ZINC04627811	2073	0.6289349078374823	NO	-
529	ZINC03504575	1257	0.6289245533009916	NO	-
530	ZINC03993125	1919	0.628802965414103	NO	-
531	ZINC01093294	289	0.6286418015509959	NO	-
532	ZINC02847116	948	0.628558691704264	NO	-
533	ZINC04528785	2062	0.6284307126832037	NO	-
534	ZINC00602537	24	0.628160030138645	NO	-
535	ZINC03821339	1454	0.6281486179143742	NO	-
536	ZINC02385251	726	0.6280887283794123	NO	-
537	ZINC02712421	842	0.6280322899659317	NO	-
538	ZINC02427690	745	0.6279944257454794	NO	-
539	ZINC02807609	938	0.6279591030674524	NO	-
540	ZINC03851666	1495	0.6279075483825155	NO	-
541	ZINC00588191	6	0.6277759323405807	NO	-
542	ZINC02663721	833	0.6276872240104008	NO	-
543	ZINC02858499	956	0.6276328968228213	NO	-
544	ZINC02441228	754	0.6275587192681937	NO	-
545	ZINC04631069	24	0.6275419810334276	YES	7
546	ZINC03528944	1291	0.6274889666938505	NO	-
547	ZINC03855114	1511	0.6274670170858357	NO	-
548	ZINC02655243	819	0.6274598554058924	NO	-
549	ZINC03854405	1501	0.6274058389126586	NO	-
550	ZINC03923235	1667	0.627377033181044	NO	-
551	ZINC03940993	1697	0.6273672281801491	NO	-
552	ZINC01049693	251	0.6273194885998645	NO	-
553	ZINC01922662	535	0.627298341408035	NO	-
554	ZINC03486950	1242	0.6272860187210159	NO	-
555	ZINC01049705	252	0.627268708402102	NO	-
556	ZINC03954871	1718	0.6270842801109543	NO	-
557	ZINC02388065	730	0.6270805069559138	NO	-
558	ZINC02876741	971	0.626966515770586	NO	-
559	ZINC03314263	1107	0.6268555441370965	NO	-
560	ZINC03411677	1178	0.626728228009229	NO	-
561	ZINC03573798	1331	0.6266754032253996	NO	-
562	ZINC04257389	1980	0.6264829107999526	NO	-
563	ZINC04492406	2057	0.6264425390708035	NO	-
564	ZINC03380216	1150	0.6263956625844539	NO	-
565	ZINC04631137	26	0.626369636625171	YES	7
566	ZINC03240663	1064	0.6262285294471605	NO	-
567	ZINC03240663	1065	0.6262285294471605	NO	-
568	ZINC00762870	95	0.6261922340571081	NO	-
569	ZINC04254751	1979	0.6259658739637539	NO	-
570	ZINC03573840	1337	0.6258883405442085	NO	-
571	ZINC03438910	1194	0.6258761669318884	NO	-
572	ZINC03438914	1195	0.6258726534773962	NO	-
573	ZINC03630413	1377	0.6257965179402675	NO	-
574	ZINC04631077	25	0.6255712746479065	YES	7
575	ZINC02265117	649	0.6255184523045304	NO	-
576	ZINC01547302	414	0.6254672821642144	NO	-
577	ZINC00891798	201	0.6254654111657209	NO	-
578	ZINC04631128	27	0.6254042742925934	YES	7
579	ZINC03051789	999	0.6253615169145953	NO	-
580	ZINC02712484	856	0.6253246946296052	NO	-
581	ZINC03859813	1551	0.6251753722555004	NO	-
582	ZINC04631078	42	0.6251707626326446	YES	7
583	ZINC02645685	811	0.6250988052050226	NO	-
584	ZINC03522126	1284	0.6247707167155548	NO	-
585	ZINC02236415	631	0.6247196417617824	NO	-
586	ZINC03522125	1283	0.6247131829026853	NO	-
587	ZINC03519670	1262	0.6245956120920678	NO	-
588	ZINC00930579	214	0.6245251368569839	NO	-
589	ZINC04631129	28	0.6245009920929565	YES	7
590	ZINC03217141	1037	0.6244623961100069	NO	-
591	ZINC03386721	1157	0.62445815218614	NO	-
592	ZINC03045199	998	0.6244060727914642	NO	-
593	ZINC03241970	1067	0.6243859388350427	NO	-
594	ZINC03573820	1333	0.624170196345733	NO	-
595	ZINC00870173	191	0.6240127891832861	NO	-
596	ZINC02619398	791	0.6240071352955153	NO	-
597	ZINC04424454	1994	0.6240045883159714	NO	-
598	ZINC03962528	1733	0.6239170894938815	NO	-
599	ZINC02072205	582	0.6237254551041596	NO	-
600	ZINC01464799	379	0.623623296965273	NO	-
601	ZINC03017649	995	0.6236187483324078	NO	-
602	ZINC01501742	397	0.623583496331687	NO	-
603	ZINC01725900	453	0.6232754824229887	NO	-
604	ZINC03974415	1797	0.6232555452429656	NO	-
605	ZINC04469928	2049	0.6232555452429656	NO	-
606	ZINC01895887	521	0.6232522185394086	NO	-
607	ZINC00634454	43	0.6231984709700409	NO	-
608	ZINC00634454	44	0.6231984709700409	NO	-
609	ZINC02310876	677	0.623053460792916	NO	-
610	ZINC02712422	843	0.6230124654868825	NO	-
611	ZINC00860652	181	0.6229311035755546	NO	-
612	ZINC02448286	770	0.6228129797518245	NO	-
613	ZINC02854536	954	0.6227458123229088	NO	-
614	ZINC00860651	180	0.6225589059980814	NO	-
615	ZINC00860653	182	0.6225545988579583	NO	-
616	ZINC03476007	1235	0.6225231381234952	NO	-
617	ZINC03851732	1496	0.6225131186236013	NO	-
618	ZINC03344351	1129	0.622430920179783	NO	-
619	ZINC03618540	1374	0.6224103717110161	NO	-
620	ZINC03851736	1498	0.6221924503671724	NO	-
621	ZINC02284711	660	0.6219504477045475	NO	-
622	ZINC02284709	658	0.62193127344478	NO	-
623	ZINC03980172	1855	0.6218710957462595	NO	-
624	ZINC04464349	2015	0.6218710957462595	NO	-
625	ZINC03520463	1265	0.6218575890790058	NO	-
626	ZINC03866902	1564	0.6217491380293846	NO	-
627	ZINC03154786	1013	0.6216741133135003	NO	-
628	ZINC03573783	1329	0.6215794283072527	NO	-
629	ZINC04081432	1952	0.6214996531076393	NO	-
630	ZINC01902478	526	0.6214499409317964	NO	-
631	ZINC01049776	255	0.6213600998472663	NO	-
632	ZINC03922671	1657	0.6213261208207161	NO	-
633	ZINC03460552	1219	0.6213200456252435	NO	-
634	ZINC02712488	859	0.6209760016441531	NO	-
635	ZINC03922671	1660	0.6208957169972174	NO	-
636	ZINC03922212	1650	0.6208859976161486	NO	-
637	ZINC02445362	764	0.6208781641193359	NO	-
638	ZINC02415107	738	0.6208074117017318	NO	-
639	ZINC03854152	1500	0.6208015215894861	NO	-
640	ZINC03855117	1513	0.620751417736678	NO	-
641	ZINC03238798	1060	0.6206583274603558	NO	-
642	ZINC03307417	1104	0.6205962759432785	NO	-
643	ZINC03573817	1332	0.6205515412578395	NO	-
644	ZINC00949961	226	0.620498776051142	NO	-
645	ZINC00820481	156	0.620490713679398	NO	-
646	ZINC03573767	1327	0.6204646920463139	NO	-
647	ZINC03455080	1213	0.6204338220362561	NO	-
648	ZINC03797581	1394	0.6204061046113927	NO	-
649	ZINC00953846	227	0.6204017936362557	NO	-
650	ZINC02369783	711	0.6202348256874556	NO	-
651	ZINC04467774	2035	0.6201708979411388	NO	-
652	ZINC03858082	1533	0.6200042102752474	NO	-
653	ZINC04231822	1974	0.6199607883196361	NO	-
654	ZINC03243878	1071	0.6199555448878009	NO	-
655	ZINC03926836	1670	0.6198899636313796	NO	-
656	ZINC01601692	429	0.6198761155649021	NO	-
657	ZINC02146209	590	0.6198586872380595	NO	-
658	ZINC00588177	4	0.6198174786201867	NO	-
659	ZINC03277403	1085	0.6198171401135661	NO	-
660	ZINC03828845	1480	0.6197002621077812	NO	-
661	ZINC03986898	1879	0.6196211861234762	NO	-
662	ZINC02293882	663	0.6196135907564623	NO	-
663	ZINC03301795	1100	0.6193926163124428	NO	-
664	ZINC03867144	1566	0.6193032117722553	NO	-
665	ZINC03831899	21	0.6192908132309065	YES	7
666	ZINC03823410	1470	0.6191387959550936	NO	-
667	ZINC02246226	640	0.6190973335915326	NO	-
668	ZINC02650028	813	0.6190971726628866	NO	-
669	ZINC02246224	639	0.6190971148041163	NO	-
670	ZINC00662964	65	0.619076115039916	NO	-
671	ZINC02785426	931	0.6190623924873798	NO	-
672	ZINC02785427	932	0.6190598772778735	NO	-
673	ZINC02865535	964	0.6189890157705606	NO	-
674	ZINC03823320	1466	0.6189786166223007	NO	-
675	ZINC04631175	35	0.6188337188038058	YES	7
676	ZINC03444798	1201	0.6188134188313893	NO	-
677	ZINC02212538	614	0.6187790833551952	NO	-
678	ZINC03868856	1603	0.6187632638327191	NO	-
679	ZINC03867692	1586	0.6186286000646535	NO	-
680	ZINC00679624	70	0.6186011072276784	NO	-
681	ZINC03241392	1066	0.6185855754413697	NO	-
682	ZINC00593668	15	0.618585547851521	NO	-
683	ZINC03520529	1266	0.618560969107226	NO	-
684	ZINC03552752	1317	0.6185438079942144	NO	-
685	ZINC03857169	1519	0.6184930194905746	NO	-
686	ZINC01076725	273	0.6184926820967411	NO	-
687	ZINC01276170	335	0.6184800517914609	NO	-
688	ZINC03552751	1316	0.6184775330675085	NO	-
689	ZINC03400665	1159	0.6183688483168035	NO	-
690	ZINC03986902	1880	0.6182443362393044	NO	-
691	ZINC00624198	30	0.6182283861010951	NO	-
692	ZINC03232896	1051	0.6181908242167671	NO	-
693	ZINC02228062	628	0.618036049656337	NO	-
694	ZINC03823320	1468	0.6178813867676484	NO	-
695	ZINC03348881	1133	0.6178282101041243	NO	-
696	ZINC01548756	418	0.6177687921007933	NO	-
697	ZINC00856539	179	0.6177632007916959	NO	-
698	ZINC03867225	1567	0.6177503127241101	NO	-
699	ZINC03802013	1397	0.6177005004167979	NO	-
700	ZINC04000906	1939	0.6176980740112828	NO	-
701	ZINC01551242	420	0.6176532433317334	NO	-
702	ZINC00992973	239	0.6176438624320412	NO	-
703	ZINC00992972	238	0.6175268819671136	NO	-
704	ZINC02453154	773	0.6175251100172575	NO	-
705	ZINC03867690	1584	0.6175195139187507	NO	-
706	ZINC03819902	1421	0.61747740701546	NO	-
707	ZINC03993108	1918	0.6173251081640476	NO	-
708	ZINC00992974	240	0.61732047005614	NO	-
709	ZINC02009651	574	0.6173168811189726	NO	-
710	ZINC00992971	237	0.6173097514308566	NO	-
711	ZINC03415673	1179	0.6171752757144018	NO	-
712	ZINC03993229	1927	0.6171296611935186	NO	-
713	ZINC01233378	323	0.6169425442439357	NO	-
714	ZINC03867776	1588	0.6169255234850833	NO	-
715	ZINC02403448	737	0.6168639959021249	NO	-
716	ZINC01793460	486	0.6168460834476038	NO	-
717	ZINC01793463	488	0.616841086233646	NO	-
718	ZINC03828849	1481	0.6168194168899529	NO	-
719	ZINC01797132	496	0.61673640882895	NO	-
720	ZINC01797129	494	0.6167284929861988	NO	-
721	ZINC01064381	268	0.6167239667401132	NO	-
722	ZINC01770953	478	0.6167069810624163	NO	-
723	ZINC01064384	269	0.616695637362517	NO	-
724	ZINC01770959	480	0.6166846461482647	NO	-
725	ZINC02375530	718	0.6165167589307006	NO	-
726	ZINC03521357	1282	0.6164001550954427	NO	-
727	ZINC03890920	1633	0.6163292032501543	NO	-
728	ZINC03521356	1281	0.6163064645580464	NO	-
729	ZINC01713262	448	0.6162786509634802	NO	-
730	ZINC03867785	1590	0.6162242139745017	NO	-
731	ZINC03867397	1573	0.6161983461614102	NO	-
732	ZINC03573898	1340	0.6161750020702601	NO	-
733	ZINC03972173	1787	0.6161199571077223	NO	-
734	ZINC01546062	412	0.6160804377223906	NO	-
735	ZINC03980170	1852	0.6160492407713286	NO	-
736	ZINC02782079	930	0.6160492010804185	NO	-
737	ZINC03980160	1848	0.6160437726600975	NO	-
738	ZINC03980159	1846	0.6160230421628021	NO	-
739	ZINC00864923	189	0.6160127261942608	NO	-
740	ZINC03980168	1850	0.6160101772448816	NO	-
741	ZINC02374376	716	0.6160094316160084	NO	-
742	ZINC01080768	280	0.6158648688007149	NO	-
743	ZINC03821339	1455	0.615832760450348	NO	-
744	ZINC01080767	279	0.6158290837766498	NO	-
745	ZINC03545147	1307	0.6157729471151399	NO	-
746	ZINC03545147	1308	0.6157461186263512	NO	-
747	ZINC03819914	1422	0.6156615791387565	NO	-
748	ZINC00663054	66	0.6156418785583242	NO	-
749	ZINC03433760	1189	0.6156130067893916	NO	-
750	ZINC01839599	501	0.6154929547684401	NO	-
751	ZINC01839601	503	0.6154924925285211	NO	-
752	ZINC04400623	1990	0.6154169601716708	NO	-
753	ZINC03980290	1856	0.6153839177679155	NO	-
754	ZINC02668766	836	0.6153726245613854	NO	-
755	ZINC03980050	1842	0.6153503013161367	NO	-
756	ZINC03980294	1858	0.6153201677482065	NO	-
757	ZINC04464566	2017	0.6153201677482065	NO	-
758	ZINC00632459	37	0.6152048252213389	NO	-
759	ZINC01303836	349	0.6150604238835748	NO	-
760	ZINC03855114	1512	0.6150255038776793	NO	-
761	ZINC02864483	963	0.614933983389878	NO	-
762	ZINC04529249	2066	0.61490357840342	NO	-
763	ZINC03980053	1844	0.6148195732743867	NO	-
764	ZINC03868159	1597	0.6147465555438749	NO	-
765	ZINC04465930	2028	0.6147465555438749	NO	-
766	ZINC02355250	699	0.6146729012938149	NO	-
767	ZINC01329653	352	0.6146428350588312	NO	-
768	ZINC03578625	1347	0.6145593774127658	NO	-
769	ZINC03426314	1184	0.6145584739414403	NO	-
770	ZINC01921049	533	0.6145221679698628	NO	-
771	ZINC03302870	1102	0.6143557037225071	NO	-
772	ZINC03346785	1131	0.6142898093805954	NO	-
773	ZINC03573765	1326	0.6142599219314319	NO	-
774	ZINC00764212	96	0.6142223531234925	NO	-
775	ZINC02629853	798	0.6142218589366399	NO	-
776	ZINC02746374	891	0.6141634988552456	NO	-
777	ZINC02629854	799	0.6140823503144412	NO	-
778	ZINC01049718	253	0.6140429534181707	NO	-
779	ZINC00588180	5	0.6140212248840011	NO	-
780	ZINC03546491	1313	0.6139621265147297	NO	-
781	ZINC03546492	1314	0.6139430748119892	NO	-
782	ZINC03605459	1359	0.6138747769300481	NO	-
783	ZINC01539417	403	0.6137651807078092	NO	-
784	ZINC04176124	1972	0.6137119268104995	NO	-
785	ZINC02746375	892	0.6135099681659228	NO	-
786	ZINC03488276	1244	0.6134815644753544	NO	-
787	ZINC02374126	715	0.6134422135005895	NO	-
788	ZINC00632464	39	0.6132333273232136	NO	-
789	ZINC03478210	1237	0.6131694789716292	NO	-
790	ZINC03867606	1581	0.6130530117348104	NO	-
791	ZINC03270510	1081	0.6127572814439685	NO	-
792	ZINC03831885	53	0.6126768455606955	YES	12
793	ZINC03982615	1864	0.6123722962502542	NO	-
794	ZINC03513575	1259	0.6122192530158126	NO	-
795	ZINC03976317	1818	0.6121111240586077	NO	-
796	ZINC02649142	812	0.6121011486124083	NO	-
797	ZINC03970269	1769	0.6119256158624969	NO	-
798	ZINC04469791	2047	0.6119256158624969	NO	-
799	ZINC04529345	2068	0.6118516585079217	NO	-
800	ZINC02762072	907	0.6118399992794067	NO	-
801	ZINC01076729	274	0.6118377972386789	NO	-
802	ZINC03819914	1423	0.6117954441039755	NO	-
803	ZINC03441378	1197	0.6117614641813898	NO	-
804	ZINC03441378	1198	0.6117614641813898	NO	-
805	ZINC02265260	650	0.6117348813242046	NO	-
806	ZINC03339532	1122	0.6117042608222618	NO	-
807	ZINC03476762	1236	0.6116625336451481	NO	-
808	ZINC01996750	568	0.6115488412089218	NO	-
809	ZINC00948204	225	0.6114918308608094	NO	-
810	ZINC00930539	211	0.6114469700305099	NO	-
811	ZINC03452235	1209	0.6113726116013461	NO	-
812	ZINC03817060	1409	0.6113007118647187	NO	-
813	ZINC02762506	908	0.6112263064805694	NO	-
814	ZINC02259893	647	0.6112069445601314	NO	-
815	ZINC02642231	808	0.6111762220778183	NO	-
816	ZINC01750343	473	0.6111409600834813	NO	-
817	ZINC02642233	809	0.6111357815815963	NO	-
818	ZINC03815604	52	0.6111266716701463	YES	11
819	ZINC03333314	1116	0.6110632272865392	NO	-
820	ZINC03815848	22	0.6108030369555509	YES	7
821	ZINC02201819	599	0.6107858855957262	NO	-
822	ZINC03380789	1151	0.6107213299404444	NO	-
823	ZINC04090797	1954	0.6104819142124147	NO	-
824	ZINC03995292	1932	0.6103652455290564	NO	-
825	ZINC03220038	1039	0.6103077285074742	NO	-
826	ZINC00930541	212	0.61026323364399	NO	-
827	ZINC03926871	1671	0.6101065486148537	NO	-
828	ZINC03860049	1553	0.6101032526702621	NO	-
829	ZINC02655514	824	0.6100547238644798	NO	-
830	ZINC02393714	733	0.6100455865651337	NO	-
831	ZINC03295003	1095	0.6099634002258376	NO	-
832	ZINC02654850	818	0.6097816184320544	NO	-
833	ZINC03445349	1205	0.6097472783966191	NO	-
834	ZINC03445346	1204	0.6097111053515183	NO	-
835	ZINC00639322	48	0.6095932928263764	NO	-
836	ZINC03855096	1508	0.6095272316790845	NO	-
837	ZINC03296142	1098	0.6094313264307779	NO	-
838	ZINC01440822	367	0.609351490211778	NO	-
839	ZINC01440819	366	0.6093508898718242	NO	-
840	ZINC03938557	1691	0.6093327562072074	NO	-
841	ZINC03977307	1832	0.6092380166540153	NO	-
842	ZINC03817419	1412	0.6092207100021293	NO	-
843	ZINC03851732	1497	0.6090784251513788	NO	-
844	ZINC03851736	1499	0.6088209484162406	NO	-
845	ZINC03460731	1220	0.6088172476305127	NO	-
846	ZINC03600330	1357	0.6085558194230997	NO	-
847	ZINC01331350	354	0.6082431957759545	NO	-
848	ZINC01410446	356	0.6082359131700386	NO	-
849	ZINC04529342	2067	0.6081931629094255	NO	-
850	ZINC04463416	2010	0.6081793434938629	NO	-
851	ZINC03922671	1658	0.6081564720453797	NO	-
852	ZINC02762803	910	0.6080669851956251	NO	-
853	ZINC03922671	1659	0.6078268202297115	NO	-
854	ZINC02361932	703	0.6077735298436738	NO	-
855	ZINC02381793	725	0.6076689005805468	NO	-
856	ZINC01095488	290	0.607654237715441	NO	-
857	ZINC03072995	1003	0.6074717084518922	NO	-
858	ZINC03859000	1538	0.6074675610756204	NO	-
859	ZINC00850882	176	0.6074080048187517	NO	-
860	ZINC03344351	1130	0.6073562420728323	NO	-
861	ZINC03490899	1250	0.6071612111191386	NO	-
862	ZINC03817060	1410	0.6071125771034729	NO	-
863	ZINC03889647	1620	0.6071010416532612	NO	-
864	ZINC03980290	1857	0.6070686672474661	NO	-
865	ZINC04631113	29	0.607029558040714	YES	7
866	ZINC01748262	463	0.6070188569114253	NO	-
867	ZINC01839601	504	0.607002666779212	NO	-
868	ZINC01839599	502	0.6069800848049686	NO	-
869	ZINC03230138	1046	0.606972372168753	NO	-
870	ZINC03980294	1859	0.6069535372875223	NO	-
871	ZINC04464566	2018	0.6069535372875223	NO	-
872	ZINC01263600	327	0.6068209404790694	NO	-
873	ZINC03867488	1574	0.6066323943370866	NO	-
874	ZINC03928151	1677	0.6066116813225365	NO	-
875	ZINC03558174	1318	0.6065537329399754	NO	-
876	ZINC03855117	1514	0.6065219268432824	NO	-
877	ZINC04631169	32	0.6064991069870752	YES	7
878	ZINC02763761	915	0.6064779930551107	NO	-
879	ZINC04631177	36	0.6063803879452235	YES	7
880	ZINC03815850	23	0.6063657599299411	YES	7
881	ZINC02363808	704	0.6060850316960115	NO	-
882	ZINC02394466	734	0.6059545253256611	NO	-
883	ZINC03574156	1343	0.6059166176206405	NO	-
884	ZINC03867692	1587	0.6057702191187401	NO	-
885	ZINC03867690	1585	0.6057198551532141	NO	-
886	ZINC02022312	578	0.6056489948360295	NO	-
887	ZINC03948910	1715	0.6055100056279471	NO	-
888	ZINC03820982	1445	0.6054166832117513	NO	-
889	ZINC03938566	1692	0.6053932948835445	NO	-
890	ZINC03408104	1170	0.6053809074548252	NO	-
891	ZINC03408107	1171	0.6053699774777682	NO	-
892	ZINC00850881	174	0.605326591905416	NO	-
893	ZINC03987397	1883	0.6052764104317931	NO	-
894	ZINC00626022	33	0.6051399115852438	NO	-
895	ZINC03533294	1294	0.6051361127615009	NO	-
896	ZINC00626019	31	0.6051360259741624	NO	-
897	ZINC04474122	2054	0.6049725380485782	NO	-
898	ZINC04442060	1996	0.6049033167125535	NO	-
899	ZINC03859298	1547	0.6047759276876574	NO	-
900	ZINC01287244	340	0.6047069387562451	NO	-
901	ZINC03857822	1527	0.6043798918000236	NO	-
902	ZINC01713262	449	0.6042595365775784	NO	-
903	ZINC04442057	1995	0.6041874354936325	NO	-
904	ZINC04631047	47	0.6041198519100585	YES	7
905	ZINC03859071	1542	0.6040668573571666	NO	-
906	ZINC03857824	1528	0.6038825612501934	NO	-
907	ZINC03859013	1540	0.6038155781552927	NO	-
908	ZINC04631162	56	0.6036297360658958	YES	13
909	ZINC00654526	55	0.6036192506544967	NO	-
910	ZINC01730680	455	0.6035357229149624	NO	-
911	ZINC03866713	1558	0.6034650324022404	NO	-
912	ZINC00654528	56	0.6034404495378518	NO	-
913	ZINC03857572	1524	0.6034352433145567	NO	-
914	ZINC03973231	1794	0.6032995026061289	NO	-
915	ZINC02216701	620	0.6032217250656865	NO	-
916	ZINC03317313	1108	0.6031754048327749	NO	-
917	ZINC02216697	619	0.6031361226432289	NO	-
918	ZINC03866712	1557	0.6031358901413747	NO	-
919	ZINC04000966	1942	0.6029298960191867	NO	-
920	ZINC02226905	627	0.6029138644873974	NO	-
921	ZINC03859185	1545	0.6028607986608711	NO	-
922	ZINC03859184	1544	0.6028393512376798	NO	-
923	ZINC01512530	402	0.6028075873918913	NO	-
924	ZINC02134132	589	0.602639676324579	NO	-
925	ZINC03069049	1002	0.6025326195283137	NO	-
926	ZINC03867776	1589	0.6024934359957906	NO	-
927	ZINC02381696	724	0.6023786221885549	NO	-
928	ZINC03867989	1596	0.6022871299471187	NO	-
929	ZINC04465905	2027	0.6022871299471187	NO	-
930	ZINC03954969	1724	0.6022721571474655	NO	-
931	ZINC03867785	1591	0.6022018614310429	NO	-
932	ZINC03850835	1490	0.6021370401047179	NO	-
933	ZINC00654531	57	0.6021049554019664	NO	-
934	ZINC04148820	1963	0.6020104975869156	NO	-
935	ZINC02369549	710	0.6018942961041895	NO	-
936	ZINC03820864	1443	0.601839104357101	NO	-
937	ZINC02442404	757	0.6018340833113043	NO	-
938	ZINC03980826	1862	0.6017458330678648	NO	-
939	ZINC03922681	1665	0.6017345440311971	NO	-
940	ZINC03538399	1301	0.6016609493916288	NO	-
941	ZINC03490231	1247	0.6015907151988428	NO	-
942	ZINC03818722	1417	0.6015679993868313	NO	-
943	ZINC03876064	1610	0.6015455232278234	NO	-
944	ZINC03980827	1863	0.6015137632776175	NO	-
945	ZINC03408159	1172	0.6014539564869249	NO	-
946	ZINC03490228	1246	0.6013749448067717	NO	-
947	ZINC04631098	20	0.601189533343025	YES	7
948	ZINC03817419	1415	0.6010969069593396	NO	-
949	ZINC01749388	468	0.6010826355428334	NO	-
950	ZINC03980825	1861	0.6010786269474577	NO	-
951	ZINC01474117	383	0.6009344458252208	NO	-
952	ZINC03820063	1426	0.6009279405657358	NO	-
953	ZINC03922681	1662	0.6008459978522411	NO	-
954	ZINC03788848	1390	0.6008282235978585	NO	-
955	ZINC03820864	1444	0.6007341068698488	NO	-
956	ZINC02047781	38	0.6006969920373183	YES	7
957	ZINC03817419	1414	0.6006210417478018	NO	-
958	ZINC04157660	1968	0.6004472176808657	NO	-
959	ZINC04402529	1991	0.6004003731734862	NO	-
960	ZINC00958353	230	0.6003408096205384	NO	-
961	ZINC02296787	666	0.6002303064870016	NO	-
962	ZINC00663054	67	0.6001919359879391	NO	-
963	ZINC02290847	661	0.6001225842526976	NO	-
964	ZINC03344024	1128	0.6000802923113245	NO	-
965	ZINC01283335	338	0.6000211769663761	NO	-
966	ZINC01287230	339	0.5999792667010642	NO	-
967	ZINC03544340	1305	0.599915057349053	NO	-
968	ZINC03859398	1548	0.5999147213170756	NO	-
969	ZINC00958352	229	0.5997977320754958	NO	-
970	ZINC01748444	464	0.5997786708469142	NO	-
971	ZINC02760054	905	0.5997742495487187	NO	-
972	ZINC02218120	621	0.5997698055566938	NO	-
973	ZINC04107083	1957	0.599733604350577	NO	-
974	ZINC01770953	479	0.5996639847410578	NO	-
975	ZINC01770959	481	0.5996577114131442	NO	-
976	ZINC03892861	1644	0.5995774026550055	NO	-
977	ZINC04631048	31	0.5995177925296301	YES	7
978	ZINC03368218	1144	0.5994049729559462	NO	-
979	ZINC03324854	1112	0.5992322410613586	NO	-
980	ZINC03324854	1113	0.5992322410613586	NO	-
981	ZINC02628211	796	0.5991712565066156	NO	-
982	ZINC02208401	612	0.5990804540849053	NO	-
983	ZINC04631044	33	0.5988651235685434	YES	7
984	ZINC01895774	520	0.598853176771314	NO	-
985	ZINC03860049	1554	0.5988240110958106	NO	-
986	ZINC04148820	1964	0.5988063420176675	NO	-
987	ZINC03987407	1886	0.5987099596707587	NO	-
988	ZINC01242962	325	0.5986514121833253	NO	-
989	ZINC01797132	497	0.5985183051929597	NO	-
990	ZINC03302224	1101	0.5985145672848706	NO	-
991	ZINC01797129	495	0.598508867801739	NO	-
992	ZINC03828137	1475	0.5984929065858307	NO	-
993	ZINC02326251	683	0.5984841964590903	NO	-
994	ZINC01242961	324	0.598460621461877	NO	-
995	ZINC03980050	1843	0.5984298236904135	NO	-
996	ZINC04631054	30	0.5983952154993668	YES	7
997	ZINC02861072	960	0.5983429761712551	NO	-
998	ZINC01893811	517	0.5983222714970199	NO	-
999	ZINC02861073	961	0.5983078383298814	NO	-
1000	ZINC02200547	598	0.5982798077490499	NO	-
1001	ZINC04631158	55	0.5982342804407327	YES	13
1002	ZINC03479032	1238	0.5982143437595776	NO	-
1003	ZINC03975981	1815	0.5981937148790588	NO	-
1004	ZINC04529075	2064	0.5981897244405767	NO	-
1005	ZINC03980053	1845	0.5981712199195444	NO	-
1006	ZINC00825491	164	0.5980644316432495	NO	-
1007	ZINC00778467	101	0.5980262299073653	NO	-
1008	ZINC02622048	792	0.5980249834288206	NO	-
1009	ZINC00958391	231	0.5979060312541596	NO	-
1010	ZINC01329653	353	0.597900171366228	NO	-
1011	ZINC03941406	46	0.5977175648383726	YES	7
1012	ZINC00626144	36	0.5976229902466756	NO	-
1013	ZINC03982947	1869	0.5976166883210567	NO	-
1014	ZINC03980168	1851	0.5975927710750399	NO	-
1015	ZINC00626142	35	0.5975890827988252	NO	-
1016	ZINC03980170	1853	0.597585410153338	NO	-
1017	ZINC01793463	489	0.5975381494954417	NO	-
1018	ZINC01793460	487	0.5975308132646506	NO	-
1019	ZINC02869165	966	0.5975083315632792	NO	-
1020	ZINC03969985	1762	0.5974600080864619	NO	-
1021	ZINC03987858	1896	0.5973663195561156	NO	-
1022	ZINC03987857	1895	0.59721518826256	NO	-
1023	ZINC00632459	38	0.5972015478758773	NO	-
1024	ZINC01287833	345	0.5971527608385101	NO	-
1025	ZINC02345061	691	0.5971512936978989	NO	-
1026	ZINC03987856	1894	0.5971390818917027	NO	-
1027	ZINC00632464	40	0.5971339439804793	NO	-
1028	ZINC00774886	100	0.596973208018191	NO	-
1029	ZINC03980160	1849	0.5968930467408049	NO	-
1030	ZINC03980159	1847	0.5968561266683745	NO	-
1031	ZINC02386467	728	0.5967131848174675	NO	-
1032	ZINC03608981	1369	0.5966564588006315	NO	-
1033	ZINC01287832	344	0.5966139636364346	NO	-
1034	ZINC03791107	61	0.5963585988110706	YES	18
1035	ZINC03986329	1875	0.5963461555689937	NO	-
1036	ZINC03889522	1619	0.5962442830660462	NO	-
1037	ZINC02280955	656	0.596192989052567	NO	-
1038	ZINC01287281	343	0.5960393323105723	NO	-
1039	ZINC04529062	2063	0.595905962743027	NO	-
1040	ZINC01278886	337	0.5957444980335798	NO	-
1041	ZINC04628221	2075	0.5956815265610175	NO	-
1042	ZINC03293077	1091	0.5955997956017125	NO	-
1043	ZINC04157660	1969	0.5954770133880293	NO	-
1044	ZINC02367730	709	0.5954286342518292	NO	-
1045	ZINC04631051	54	0.5951177656425862	YES	12
1046	ZINC03872130	1606	0.595093415290727	NO	-
1047	ZINC02447096	766	0.5950794523587037	NO	-
1048	ZINC03361130	1140	0.595062866299473	NO	-
1049	ZINC02337371	690	0.5950419129788836	NO	-
1050	ZINC03954971	1725	0.5949961829880059	NO	-
1051	ZINC01223750	318	0.5949558545289017	NO	-
1052	ZINC02298450	668	0.5949506529882397	NO	-
1053	ZINC04631073	40	0.5946435811811523	YES	7
1054	ZINC02643452	810	0.5945704072369096	NO	-
1055	ZINC02862166	962	0.5944967771338273	NO	-
1056	ZINC03454656	1212	0.5944897054747853	NO	-
1057	ZINC02265049	648	0.5943555862009996	NO	-
1058	ZINC04631018	34	0.5943484991260937	YES	7
1059	ZINC02354596	696	0.5943075101837779	NO	-
1060	ZINC03849940	1486	0.5942813325053784	NO	-
1061	ZINC03854809	1503	0.5942535285691986	NO	-
1062	ZINC01771912	482	0.5940843297688271	NO	-
1063	ZINC03857219	1520	0.5940513351873303	NO	-
1064	ZINC04528776	2061	0.5940475205002197	NO	-
1065	ZINC03528566	1290	0.5939694236774624	NO	-
1066	ZINC03566925	1322	0.5939146229647035	NO	-
1067	ZINC03605727	1362	0.5938346793997916	NO	-
1068	ZINC00863828	185	0.5938283424367005	NO	-
1069	ZINC03566923	1321	0.5938012317128972	NO	-
1070	ZINC03987406	1885	0.5936604550450987	NO	-
1071	ZINC00863829	186	0.5935768503735086	NO	-
1072	ZINC03938550	1690	0.5935424425423431	NO	-
1073	ZINC00876452	192	0.5935231386525565	NO	-
1074	ZINC00876454	194	0.593511273119577	NO	-
1075	ZINC00599926	21	0.5933362890186796	NO	-
1076	ZINC01612764	431	0.5933308301831053	NO	-
1077	ZINC03982815	1865	0.5933057401300922	NO	-
1078	ZINC03982816	1866	0.593295760157325	NO	-
1079	ZINC03573844	1338	0.5932070631108771	NO	-
1080	ZINC02717765	881	0.5931948806249745	NO	-
1081	ZINC03859000	1539	0.5930680483795688	NO	-
1082	ZINC00930590	216	0.5930384242711514	NO	-
1083	ZINC03872130	1607	0.5930287823367643	NO	-
1084	ZINC04507228	2058	0.5930176083330542	NO	-
1085	ZINC02374118	714	0.593008277158405	NO	-
1086	ZINC03820064	1428	0.5928858602170841	NO	-
1087	ZINC03340164	1126	0.5928787165570569	NO	-
1088	ZINC03855096	1509	0.5928732975990326	NO	-
1089	ZINC03340161	1125	0.5928639637490248	NO	-
1090	ZINC01752294	475	0.5927859460212587	NO	-
1091	ZINC02451833	772	0.5926793740097408	NO	-
1092	ZINC03987409	1887	0.5926436501468164	NO	-
1093	ZINC01904106	528	0.5926211397122585	NO	-
1094	ZINC01873986	510	0.5926178000393632	NO	-
1095	ZINC01287268	341	0.5923705878945256	NO	-
1096	ZINC03986315	1874	0.5922580571747244	NO	-
1097	ZINC03845572	1485	0.5921517690388435	NO	-
1098	ZINC03867871	1594	0.5921034469031955	NO	-
1099	ZINC01836092	500	0.5920193210375735	NO	-
1100	ZINC03867870	1592	0.5920061357197012	NO	-
1101	ZINC01922790	540	0.5919638218392415	NO	-
1102	ZINC01006610	245	0.5919444871913879	NO	-
1103	ZINC03405887	1166	0.5919407909587421	NO	-
1104	ZINC01121308	301	0.5919091694654915	NO	-
1105	ZINC03987499	1888	0.5917958815205806	NO	-
1106	ZINC01900413	525	0.5917274299252042	NO	-
1107	ZINC03867488	1575	0.5915862882933363	NO	-
1108	ZINC03992938	1912	0.5915203533327272	NO	-
1109	ZINC04469486	2044	0.5915203533327272	NO	-
1110	ZINC03600294	1356	0.5914900333732623	NO	-
1111	ZINC04631085	39	0.5914096643382855	YES	7
1112	ZINC02443297	760	0.5913272119652875	NO	-
1113	ZINC03992768	1910	0.5913114665373946	NO	-
1114	ZINC03820748	1433	0.5912961404358928	NO	-
1115	ZINC03922671	1661	0.5912000835122652	NO	-
1116	ZINC03875107	1609	0.5911659713229364	NO	-
1117	ZINC03970536	1772	0.5908410295968286	NO	-
1118	ZINC03977160	1830	0.5907820807096481	NO	-
1119	ZINC03859255	1546	0.5907626334660002	NO	-
1120	ZINC03577028	1345	0.5907529995390098	NO	-
1121	ZINC02579074	782	0.5907389432721916	NO	-
1122	ZINC03977156	1828	0.5907104073517264	NO	-
1123	ZINC03977158	1829	0.5907072972879576	NO	-
1124	ZINC01923479	548	0.5906828759052846	NO	-
1125	ZINC03986594	1877	0.5905509389765625	NO	-
1126	ZINC03859071	1543	0.5905312922589432	NO	-
1127	ZINC03922681	1664	0.5905222064865729	NO	-
1128	ZINC02800817	934	0.5905203165371945	NO	-
1129	ZINC04528761	2060	0.5905185181702337	NO	-
1130	ZINC04001323	1946	0.590477888158511	NO	-
1131	ZINC03288165	1088	0.5904160510600136	NO	-
1132	ZINC03889298	1617	0.59041499896565	NO	-
1133	ZINC03858973	1537	0.5903499184835067	NO	-
1134	ZINC03820748	1434	0.5903166736222162	NO	-
1135	ZINC03820748	1435	0.5903166736222162	NO	-
1136	ZINC02206589	608	0.5902944552321987	NO	-
1137	ZINC03859679	1550	0.5902794541099873	NO	-
1138	ZINC02358090	702	0.590212017331386	NO	-
1139	ZINC00850882	177	0.5901563059029185	NO	-
1140	ZINC01796674	493	0.5901198132064903	NO	-
1141	ZINC00850881	175	0.5899703223144402	NO	-
1142	ZINC02358090	701	0.5899287117440546	NO	-
1143	ZINC02305377	672	0.5899106520044556	NO	-
1144	ZINC02871443	967	0.5898307425712044	NO	-
1145	ZINC03987562	1889	0.5897880007290076	NO	-
1146	ZINC03977095	1822	0.5897543527222001	NO	-
1147	ZINC02800940	935	0.5897242425198246	NO	-
1148	ZINC01750301	472	0.5896756226802217	NO	-
1149	ZINC03992691	1907	0.5895523533408574	NO	-
1150	ZINC03974642	1799	0.5894547979727647	NO	-
1151	ZINC03820860	1440	0.5893637939673417	NO	-
1152	ZINC03820860	1442	0.5893637939673417	NO	-
1153	ZINC03970536	1774	0.5892851052048175	NO	-
1154	ZINC03890363	1629	0.5892543438268368	NO	-
1155	ZINC03993161	1920	0.5892287334500216	NO	-
1156	ZINC03850835	1491	0.5891124760572062	NO	-
1157	ZINC01922673	537	0.5890915939792678	NO	-
1158	ZINC02836938	943	0.5888161691484152	NO	-
1159	ZINC03766467	1384	0.588775931305803	NO	-
1160	ZINC04157660	1970	0.588630115622191	NO	-
1161	ZINC01922661	534	0.5886262077437259	NO	-
1162	ZINC02447310	767	0.5884202183570989	NO	-
1163	ZINC03859013	1541	0.5883539366249294	NO	-
1164	ZINC02202833	601	0.5883480675128588	NO	-
1165	ZINC01287269	342	0.5883232807495268	NO	-
1166	ZINC04631072	41	0.5882880754002813	YES	7
1167	ZINC02323195	681	0.5882351825326222	NO	-
1168	ZINC02379693	723	0.5881633997789553	NO	-
1169	ZINC03890462	1630	0.588071543662502	NO	-
1170	ZINC03445459	1206	0.5880453753717492	NO	-
1171	ZINC01923563	550	0.5879131763106762	NO	-
1172	ZINC02203550	604	0.5878214200751626	NO	-
1173	ZINC03369257	1146	0.5877879871823753	NO	-
1174	ZINC01588368	428	0.5876834253379041	NO	-
1175	ZINC03820860	1438	0.5876772561637311	NO	-
1176	ZINC03977111	1825	0.5876697031546552	NO	-
1177	ZINC02323197	682	0.5876067269117019	NO	-
1178	ZINC00911820	206	0.587479998928411	NO	-
1179	ZINC02634709	804	0.5874191001277109	NO	-
1180	ZINC03538149	1300	0.5873901790179449	NO	-
1181	ZINC01996788	569	0.5873892843932883	NO	-
1182	ZINC00589946	11	0.5872803150457573	NO	-
1183	ZINC00626019	32	0.5872309566268737	NO	-
1184	ZINC03573785	1330	0.5872107739837694	NO	-
1185	ZINC00626022	34	0.5872102085398999	NO	-
1186	ZINC03815610	13	0.5871118744851511	YES	5
1187	ZINC02717765	882	0.5870770234575245	NO	-
1188	ZINC00599266	18	0.5870188731936026	NO	-
1189	ZINC04096587	1955	0.587006824080372	NO	-
1190	ZINC03350493	1134	0.5869408456541184	NO	-
1191	ZINC00678104	69	0.5868673981849962	NO	-
1192	ZINC03937181	1680	0.586795437902098	NO	-
1193	ZINC04000921	1940	0.5867909670252054	NO	-
1194	ZINC04000922	1941	0.586776188023552	NO	-
1195	ZINC03856061	1516	0.5866720543632722	NO	-
1196	ZINC03221552	1040	0.5866473604031007	NO	-
1197	ZINC03221553	1041	0.5866154929162826	NO	-
1198	ZINC01923316	546	0.586601068662143	NO	-
1199	ZINC01662942	440	0.586557153348146	NO	-
1200	ZINC03954962	1720	0.5865399558250795	NO	-
1201	ZINC01342445	355	0.5865212884000401	NO	-
1202	ZINC03820063	1427	0.5863849828630463	NO	-
1203	ZINC03969709	1752	0.5862490594488454	NO	-
1204	ZINC03856062	1517	0.5862445556276435	NO	-
1205	ZINC02617526	788	0.5862299889559197	NO	-
1206	ZINC01922825	543	0.58619458259393	NO	-
1207	ZINC01076982	276	0.5861048844872485	NO	-
1208	ZINC00730116	89	0.5858758057698759	NO	-
1209	ZINC04468366	2039	0.585694121143799	NO	-
1210	ZINC03987402	1884	0.5856884620428691	NO	-
1211	ZINC03928140	1676	0.5856209796671299	NO	-
1212	ZINC01723937	452	0.5856052985692524	NO	-
1213	ZINC00837814	172	0.5854829043520282	NO	-
1214	ZINC03954965	1721	0.5853684839219294	NO	-
1215	ZINC03977110	1824	0.5852725364189035	NO	-
1216	ZINC02203523	603	0.585253335472103	NO	-
1217	ZINC03284643	1087	0.5849293029550767	NO	-
1218	ZINC03190768	1020	0.584912890536942	NO	-
1219	ZINC03859398	1549	0.5848785977665877	NO	-
1220	ZINC04631063	5	0.5847850399461653	YES	1
1221	ZINC04455862	2007	0.5847699419472993	NO	-
1222	ZINC02371216	712	0.5846508060676658	NO	-
1223	ZINC03951088	1716	0.5846017969662148	NO	-
1224	ZINC02541613	779	0.5845458709700935	NO	-
1225	ZINC00762021	94	0.584477639325141	NO	-
1226	ZINC03959458	1727	0.5844508036376783	NO	-
1227	ZINC02447372	768	0.5843493137273276	NO	-
1228	ZINC03433125	1188	0.5842878195782111	NO	-
1229	ZINC03808433	1400	0.5842560038546698	NO	-
1230	ZINC02366703	708	0.5842279780228936	NO	-
1231	ZINC01474499	384	0.5842183127309181	NO	-
1232	ZINC02203009	602	0.5841780694060238	NO	-
1233	ZINC01947869	552	0.584165061747781	NO	-
1234	ZINC02443879	761	0.5841602410203821	NO	-
1235	ZINC03977098	1823	0.584149740327895	NO	-
1236	ZINC02152138	591	0.5837663733423017	NO	-
1237	ZINC03987956	1898	0.5837376790518506	NO	-
1238	ZINC03466482	1228	0.5837321897348261	NO	-
1239	ZINC03466486	1229	0.5837198599685122	NO	-
1240	ZINC02098701	583	0.5835985682389001	NO	-
1241	ZINC03543033	1303	0.5835813838666097	NO	-
1242	ZINC03543032	1302	0.5835583259807853	NO	-
1243	ZINC03817419	1413	0.583553685835886	NO	-
1244	ZINC03954972	1726	0.5835459415507864	NO	-
1245	ZINC03880446	1611	0.5835025857351458	NO	-
1246	ZINC01083514	281	0.5834813723820398	NO	-
1247	ZINC02790774	933	0.5834210728421275	NO	-
1248	ZINC01923297	545	0.58341652324571	NO	-
1249	ZINC02618049	789	0.5832962592223186	NO	-
1250	ZINC03816860	1406	0.5831379458189352	NO	-
1251	ZINC03928139	1675	0.5831139547910686	NO	-
1252	ZINC02308715	675	0.5830374091373349	NO	-
1253	ZINC03816860	1405	0.5830344245376566	NO	-
1254	ZINC03465045	1226	0.5830341521543859	NO	-
1255	ZINC02258830	646	0.5829084701447604	NO	-
1256	ZINC03408162	1173	0.5828986230652006	NO	-
1257	ZINC01794200	490	0.5827823273486485	NO	-
1258	ZINC03823320	1467	0.5827547184891079	NO	-
1259	ZINC03823320	1469	0.5827515312766401	NO	-
1260	ZINC04328901	1983	0.5825350055198023	NO	-
1261	ZINC00642505	53	0.582502141862216	NO	-
1262	ZINC02258830	645	0.5824810822585282	NO	-
1263	ZINC03973270	1795	0.5824048042261021	NO	-
1264	ZINC04631167	0	0.582401240583163	YES	1
1265	ZINC03975161	1813	0.5823911928146503	NO	-
1266	ZINC04464162	2013	0.5823911928146503	NO	-
1267	ZINC03889655	1621	0.5823763734344253	NO	-
1268	ZINC03941148	1698	0.5823094067531338	NO	-
1269	ZINC01272859	332	0.5822714310570315	NO	-
1270	ZINC01272857	331	0.5822542399539016	NO	-
1271	ZINC01730023	454	0.5822396988492079	NO	-
1272	ZINC03578275	1346	0.5822026186786448	NO	-
1273	ZINC03892869	1645	0.5821788120758161	NO	-
1274	ZINC03992027	1906	0.5821735040163942	NO	-
1275	ZINC01490687	389	0.581966430293472	NO	-
1276	ZINC00879077	197	0.5819113096341112	NO	-
1277	ZINC01548273	416	0.5816192510488011	NO	-
1278	ZINC00974321	235	0.5815075570465804	NO	-
1279	ZINC01841355	505	0.5815073823016464	NO	-
1280	ZINC04001064	1945	0.5815013899046966	NO	-
1281	ZINC01550309	419	0.5813764854074367	NO	-
1282	ZINC03533643	1297	0.5813532846184781	NO	-
1283	ZINC00974320	234	0.5813501632306654	NO	-
1284	ZINC03356669	1136	0.5813057534860215	NO	-
1285	ZINC03231963	1049	0.5812122863526548	NO	-
1286	ZINC04001063	1944	0.5812056422847753	NO	-
1287	ZINC03937577	1684	0.5811501013387778	NO	-
1288	ZINC03937577	1685	0.5811501013387778	NO	-
1289	ZINC02522395	777	0.5810379986630393	NO	-
1290	ZINC00599267	19	0.5809844899994553	NO	-
1291	ZINC04451434	2004	0.580973157217618	NO	-
1292	ZINC01617699	434	0.5809213574420068	NO	-
1293	ZINC02224046	626	0.5809171727142048	NO	-
1294	ZINC03977403	1833	0.580796674368207	NO	-
1295	ZINC03820064	1429	0.5807662982680941	NO	-
1296	ZINC03403677	1163	0.5807255159215386	NO	-
1297	ZINC03457664	1216	0.580690740049597	NO	-
1298	ZINC00637983	45	0.5806227185062586	NO	-
1299	ZINC03457667	1217	0.5805804351796152	NO	-
1300	ZINC03849940	1487	0.5804718160590863	NO	-
1301	ZINC03928133	1674	0.5804541204254848	NO	-
1302	ZINC01614522	432	0.5804328718730838	NO	-
1303	ZINC04631019	8	0.580210259673837	YES	1
1304	ZINC02522628	778	0.5802013915016174	NO	-
1305	ZINC03437507	1191	0.5801747514524647	NO	-
1306	ZINC01092150	287	0.5801636963416754	NO	-
1307	ZINC01092152	288	0.5801521356332405	NO	-
1308	ZINC01454744	372	0.5801426136085158	NO	-
1309	ZINC02764064	918	0.5801076880976443	NO	-
1310	ZINC03437510	1192	0.580097318496421	NO	-
1311	ZINC01454743	371	0.5799816484743187	NO	-
1312	ZINC01923474	547	0.5798319111007122	NO	-
1313	ZINC01092149	286	0.5797994694816889	NO	-
1314	ZINC03199485	1025	0.5797046582417262	NO	-
1315	ZINC02712574	878	0.5796536086339148	NO	-
1316	ZINC01221342	317	0.5796412757851607	NO	-
1317	ZINC04451434	2005	0.5795684247263649	NO	-
1318	ZINC02617304	787	0.5794534316955338	NO	-
1319	ZINC03199484	1024	0.5792363918461602	NO	-
1320	ZINC02653373	816	0.5791718172727792	NO	-
1321	ZINC04631021	4	0.5791321860880321	YES	1
1322	ZINC02279601	655	0.5790896414387264	NO	-
1323	ZINC03854810	1504	0.5790625777588057	NO	-
1324	ZINC03854811	1505	0.5789735533901805	NO	-
1325	ZINC03815611	14	0.5789656603391371	YES	5
1326	ZINC03526082	1289	0.5788174415312134	NO	-
1327	ZINC03817217	1411	0.5787800881396918	NO	-
1328	ZINC02763609	914	0.5786406643148121	NO	-
1329	ZINC02686535	838	0.5786187908614069	NO	-
1330	ZINC01604428	430	0.5783849705176748	NO	-
1331	ZINC04627912	2074	0.5783348654256829	NO	-
1332	ZINC03488209	1243	0.5783244677968039	NO	-
1333	ZINC01617699	433	0.5782829052642079	NO	-
1334	ZINC04148820	1965	0.5781718302006742	NO	-
1335	ZINC02016004	577	0.5781191811531313	NO	-
1336	ZINC03445325	1203	0.5780536760681502	NO	-
1337	ZINC03199483	1023	0.5779160451510486	NO	-
1338	ZINC03463415	1224	0.5779147484076091	NO	-
1339	ZINC03199486	1026	0.5779054646383442	NO	-
1340	ZINC01479400	385	0.5778806983977717	NO	-
1341	ZINC03410240	1175	0.5778571085042016	NO	-
1342	ZINC03378212	1148	0.577627323354675	NO	-
1343	ZINC01553056	424	0.5775606162409267	NO	-
1344	ZINC04003875	1947	0.5774869382747251	NO	-
1345	ZINC01479401	386	0.5773933347853908	NO	-
1346	ZINC03819224	1418	0.5773711835555725	NO	-
1347	ZINC00695584	78	0.5773611709311832	NO	-
1348	ZINC03662992	1380	0.577310045097334	NO	-
1349	ZINC01302065	348	0.5772349528059978	NO	-
1350	ZINC03828708	1477	0.5772048553177418	NO	-
1351	ZINC01455401	374	0.5771218103621676	NO	-
1352	ZINC03147128	1012	0.5770982967218192	NO	-
1353	ZINC02851676	950	0.5770959952851538	NO	-
1354	ZINC01455400	373	0.5770950546816705	NO	-
1355	ZINC02836431	942	0.5770933945649201	NO	-
1356	ZINC03358837	1138	0.5770868448349659	NO	-
1357	ZINC00695583	77	0.5770191648221483	NO	-
1358	ZINC01923553	549	0.5769896175007977	NO	-
1359	ZINC03987783	1893	0.5769299139262813	NO	-
1360	ZINC00818698	133	0.576888762015633	NO	-
1361	ZINC00818696	131	0.576879260744392	NO	-
1362	ZINC02871567	968	0.57685651790607	NO	-
1363	ZINC02007314	45	0.5768364222083677	YES	7
1364	ZINC03987782	1892	0.5768254534693352	NO	-
1365	ZINC04408720	2090	0.5767564802244146	NO	-
1366	ZINC02871568	969	0.5766574371668535	NO	-
1367	ZINC02255286	643	0.5766213390580182	NO	-
1368	ZINC01124874	302	0.5766067428462706	NO	-
1369	ZINC02005162	571	0.5765837236725244	NO	-
1370	ZINC02207298	610	0.5765731385506507	NO	-
1371	ZINC03931879	1679	0.5764256774536287	NO	-
1372	ZINC01472046	381	0.5763559016471365	NO	-
1373	ZINC01472045	380	0.5763522712417091	NO	-
1374	ZINC01062738	267	0.5762918233865727	NO	-
1375	ZINC03816394	1403	0.5762701485138408	NO	-
1376	ZINC00876454	195	0.5762339994447723	NO	-
1377	ZINC01057244	265	0.5762257577158315	NO	-
1378	ZINC01958267	565	0.5761699693082841	NO	-
1379	ZINC04631020	3	0.5761289998351279	YES	1
1380	ZINC02244828	635	0.5760779455612631	NO	-
1381	ZINC01551476	421	0.5760181131125571	NO	-
1382	ZINC02244829	636	0.575992009751145	NO	-
1383	ZINC02365763	705	0.5759648598486826	NO	-
1384	ZINC03448483	1207	0.5759510926842031	NO	-
1385	ZINC02365765	706	0.5759431131987781	NO	-
1386	ZINC00726389	86	0.5759215000268256	NO	-
1387	ZINC02767416	926	0.5759174041604364	NO	-
1388	ZINC04400051	1989	0.5758905161047364	NO	-
1389	ZINC02636334	806	0.5758883107995196	NO	-
1390	ZINC03457753	1218	0.5758767072966333	NO	-
1391	ZINC02202741	600	0.5758581754419095	NO	-
1392	ZINC00876452	193	0.5758197522284952	NO	-
1393	ZINC01848326	507	0.5757717063276343	NO	-
1394	ZINC03990802	1901	0.5757564952274685	NO	-
1395	ZINC03867871	1595	0.575743820307954	NO	-
1396	ZINC03867670	1583	0.5756559992318006	NO	-
1397	ZINC04465697	2026	0.5756559992318006	NO	-
1398	ZINC02350356	692	0.5756060992508756	NO	-
1399	ZINC03496934	1255	0.5754957179061921	NO	-
1400	ZINC03867537	1577	0.5754952633104781	NO	-
1401	ZINC01861200	509	0.575412333168374	NO	-
1402	ZINC03867870	1593	0.5753855185866503	NO	-
1403	ZINC01617699	435	0.5752647705611567	NO	-
1404	ZINC00818698	134	0.5752617432175011	NO	-
1405	ZINC03605801	1363	0.5752116653106231	NO	-
1406	ZINC03605804	1364	0.5752081342367493	NO	-
1407	ZINC04468475	2040	0.5752034173008287	NO	-
1408	ZINC03410399	1177	0.5751696135570559	NO	-
1409	ZINC03410396	1176	0.5751659177109933	NO	-
1410	ZINC00538264	0	0.5751327893827839	NO	-
1411	ZINC00818696	132	0.5750752909028185	NO	-
1412	ZINC04468659	2043	0.575074841079684	NO	-
1413	ZINC04468475	2042	0.5749973228353819	NO	-
1414	ZINC03243026	1068	0.5749445502881199	NO	-
1415	ZINC03983333	1870	0.574942404909381	NO	-
1416	ZINC03431123	1186	0.5748484166099807	NO	-
1417	ZINC03986312	1872	0.5748098991473092	NO	-
1418	ZINC02203732	605	0.5748025432873659	NO	-
1419	ZINC03544167	1304	0.5747891187125183	NO	-
1420	ZINC03922670	1652	0.5747830047362548	NO	-
1421	ZINC00818708	149	0.5747654029752448	NO	-
1422	ZINC00818707	147	0.5747614563138256	NO	-
1423	ZINC03855154	1515	0.5747589250649449	NO	-
1424	ZINC04252072	1978	0.57472034097549	NO	-
1425	ZINC03918325	1647	0.574720229403964	NO	-
1426	ZINC03922681	1663	0.5746348137061711	NO	-
1427	ZINC02717765	883	0.5746316603326836	NO	-
1428	ZINC03922670	1654	0.5746295776829998	NO	-
1429	ZINC02198314	597	0.5745417197297317	NO	-
1430	ZINC04631119	44	0.5744748594855493	YES	7
1431	ZINC02443934	762	0.5741848945530892	NO	-
1432	ZINC03249916	1075	0.5740873547942698	NO	-
1433	ZINC03269592	1080	0.5740022030784747	NO	-
1434	ZINC04156041	1966	0.5739236089062615	NO	-
1435	ZINC03829133	1482	0.5737861917744977	NO	-
1436	ZINC00818707	148	0.5736723130519794	NO	-
1437	ZINC00818708	150	0.5736701534112996	NO	-
1438	ZINC02386966	729	0.5736674207879432	NO	-
1439	ZINC03819676	1419	0.5736005952502774	NO	-
1440	ZINC03991438	1905	0.5735429160363087	NO	-
1441	ZINC02247353	642	0.5733982038713235	NO	-
1442	ZINC02375454	717	0.5732016645272565	NO	-
1443	ZINC02753447	902	0.5731496679117638	NO	-
1444	ZINC00712846	2086	0.5731273977439774	NO	-
1445	ZINC03399672	1158	0.5730508558791806	NO	-
1446	ZINC03986960	1882	0.5725804282241009	NO	-
1447	ZINC01752528	476	0.5724488701124587	NO	-
1448	ZINC03939678	1696	0.5723592864751429	NO	-
1449	ZINC01492359	391	0.57235105779896	NO	-
1450	ZINC03816957	1407	0.57226778166755	NO	-
1451	ZINC02660773	830	0.5720854838867858	NO	-
1452	ZINC02762886	911	0.572073411041323	NO	-
1453	ZINC00915739	208	0.5719716518293602	NO	-
1454	ZINC03222965	1043	0.5719268353383387	NO	-
1455	ZINC02308118	673	0.5718693455695045	NO	-
1456	ZINC04631092	43	0.5718447170054244	YES	7
1457	ZINC01544045	411	0.5717086050127667	NO	-
1458	ZINC01113805	296	0.5717013618658601	NO	-
1459	ZINC03222964	1042	0.5716459284275804	NO	-
1460	ZINC03971701	1777	0.5715506777787233	NO	-
1461	ZINC03234088	1055	0.5715278268952098	NO	-
1462	ZINC02365854	707	0.571506820252072	NO	-
1463	ZINC02880090	973	0.5714852229969088	NO	-
1464	ZINC03775169	1385	0.5714812055676775	NO	-
1465	ZINC02841581	946	0.5713936786315867	NO	-
1466	ZINC03939674	1695	0.5713491785198875	NO	-
1467	ZINC03978834	1841	0.5711116498465951	NO	-
1468	ZINC03175833	1017	0.5710935976417142	NO	-
1469	ZINC04631071	2	0.5710542420802479	YES	1
1470	ZINC00600179	22	0.5709541541172255	NO	-
1471	ZINC03237714	1057	0.5708315113487977	NO	-
1472	ZINC03850462	1489	0.5706838375012189	NO	-
1473	ZINC04464901	2021	0.5706838375012189	NO	-
1474	ZINC01539885	406	0.570671404946947	NO	-
1475	ZINC01681708	442	0.5705080014457685	NO	-
1476	ZINC03288693	1089	0.5704034897726019	NO	-
1477	ZINC00640443	50	0.570398342432428	NO	-
1478	ZINC00827834	165	0.5702957270779512	NO	-
1479	ZINC03821226	1449	0.5702376848611443	NO	-
1480	ZINC03821226	1450	0.5702376848611443	NO	-
1481	ZINC03937577	1681	0.5701979322668097	NO	-
1482	ZINC03937577	1683	0.5701979322668097	NO	-
1483	ZINC03945915	1713	0.5701317889247296	NO	-
1484	ZINC03464291	1225	0.5700440281080339	NO	-
1485	ZINC02418660	742	0.5699966561189902	NO	-
1486	ZINC03977647	1838	0.5699781337622851	NO	-
1487	ZINC02418661	743	0.5699312855213378	NO	-
1488	ZINC04633207	2077	0.5699160479162007	NO	-
1489	ZINC02215677	618	0.5698968861784913	NO	-
1490	ZINC02215676	617	0.5698872343726463	NO	-
1491	ZINC03890146	1625	0.5698406819332956	NO	-
1492	ZINC03871672	1605	0.5697520300913863	NO	-
1493	ZINC02447475	769	0.5697106730828461	NO	-
1494	ZINC03442506	1200	0.5696764914849718	NO	-
1495	ZINC02858500	957	0.5695373734796993	NO	-
1496	ZINC02744823	887	0.56944031010852	NO	-
1497	ZINC02207238	609	0.5691475135835969	NO	-
1498	ZINC03938248	1688	0.5689657432125089	NO	-
1499	ZINC03954968	1723	0.5688804035505665	NO	-
1500	ZINC03185845	1019	0.5688640864012742	NO	-
1501	ZINC03821226	1448	0.5687835767061117	NO	-
1502	ZINC03993044	1917	0.5687615161593745	NO	-
1503	ZINC04469601	2046	0.5687615161593745	NO	-
1504	ZINC00942820	218	0.5687014991666658	NO	-
1505	ZINC02241224	634	0.5684094238820735	NO	-
1506	ZINC02241223	633	0.5683933178708834	NO	-
1507	ZINC00818710	153	0.5681174605750521	NO	-
1508	ZINC00818709	151	0.5681167046941321	NO	-
1509	ZINC03432515	1187	0.5680896020683077	NO	-
1510	ZINC00818690	127	0.5679006970938503	NO	-
1511	ZINC00818691	129	0.5678967955941461	NO	-
1512	ZINC02546078	780	0.5678450930497466	NO	-
1513	ZINC00915711	207	0.5677194837510371	NO	-
1514	ZINC04631039	7	0.5675920429183174	YES	1
1515	ZINC03402665	1161	0.5675441303953187	NO	-
1516	ZINC03788857	1391	0.5675309402954756	NO	-
1517	ZINC02393449	732	0.5675037217248303	NO	-
1518	ZINC03828707	1476	0.5674554215697646	NO	-
1519	ZINC02667127	835	0.5674243124361851	NO	-
1520	ZINC03889701	1622	0.5674201202160207	NO	-
1521	ZINC00726391	87	0.5673895437672146	NO	-
1522	ZINC00928795	210	0.5672294042585233	NO	-
1523	ZINC01501737	396	0.5671856129953764	NO	-
1524	ZINC00842746	173	0.5671809791120547	NO	-
1525	ZINC03206567	1029	0.5670363632349199	NO	-
1526	ZINC00818710	154	0.5669873163240268	NO	-
1527	ZINC00818709	152	0.5669561993765716	NO	-
1528	ZINC03144880	1010	0.5669449575597778	NO	-
1529	ZINC02764284	920	0.5668146505083034	NO	-
1530	ZINC03820860	1439	0.5667794328001728	NO	-
1531	ZINC03820860	1441	0.5667794328001728	NO	-
1532	ZINC04251762	1977	0.5667025196394828	NO	-
1533	ZINC00818701	139	0.566635914979835	NO	-
1534	ZINC00818702	141	0.5666323216967989	NO	-
1535	ZINC01542209	408	0.5665109064648896	NO	-
1536	ZINC03605824	1365	0.5664087550065898	NO	-
1537	ZINC02754594	903	0.5663455246806733	NO	-
1538	ZINC02238482	632	0.5663317497802354	NO	-
1539	ZINC03880694	1612	0.5663077936782753	NO	-
1540	ZINC03815607	10	0.5662018507120599	YES	2
1541	ZINC02356458	700	0.5661643348597237	NO	-
1542	ZINC00818690	128	0.5660916406449968	NO	-
1543	ZINC00818691	130	0.5660808943085873	NO	-
1544	ZINC02655491	823	0.5660569894692553	NO	-
1545	ZINC03864386	1556	0.5660547401282612	NO	-
1546	ZINC03943251	1700	0.5660462113105399	NO	-
1547	ZINC03938248	1686	0.565963373648358	NO	-
1548	ZINC03586075	1350	0.5659596389181449	NO	-
1549	ZINC03969899	1760	0.565912803338457	NO	-
1550	ZINC03943251	1699	0.5658937464717148	NO	-
1551	ZINC02433578	749	0.5658552185885234	NO	-
1552	ZINC02433576	748	0.5658535134696272	NO	-
1553	ZINC00774863	99	0.5658343052692184	NO	-
1554	ZINC03586073	1349	0.5658193643217666	NO	-
1555	ZINC02763523	913	0.5656876377422175	NO	-
1556	ZINC02208716	613	0.5656861460941747	NO	-
1557	ZINC02377006	721	0.5655017766908104	NO	-
1558	ZINC01114903	298	0.5654279516984334	NO	-
1559	ZINC02246013	638	0.565417807272899	NO	-
1560	ZINC01902490	527	0.5652105864173733	NO	-
1561	ZINC00726393	88	0.564890292797597	NO	-
1562	ZINC02351435	694	0.5648862164087759	NO	-
1563	ZINC02351433	693	0.5648734829602723	NO	-
1564	ZINC02208076	611	0.5647485893449025	NO	-
1565	ZINC03986891	1878	0.5647417123261953	NO	-
1566	ZINC02840393	944	0.5647317492361797	NO	-
1567	ZINC03494662	1252	0.5645439368430357	NO	-
1568	ZINC00818686	119	0.5645132534867103	NO	-
1569	ZINC00818687	121	0.56448181265058	NO	-
1570	ZINC00818702	142	0.5644417339402826	NO	-
1571	ZINC02442665	759	0.5644142145129207	NO	-
1572	ZINC00818701	140	0.5644025161292701	NO	-
1573	ZINC02442664	758	0.5643803973507603	NO	-
1574	ZINC00818704	145	0.5642676488076601	NO	-
1575	ZINC03922206	1649	0.5642357147227358	NO	-
1576	ZINC00818703	143	0.5640762538559495	NO	-
1577	ZINC00892429	202	0.563977501482266	NO	-
1578	ZINC03943251	1701	0.5639423636255503	NO	-
1579	ZINC00818700	137	0.563935567792459	NO	-
1580	ZINC00818699	135	0.5639107358627606	NO	-
1581	ZINC02354609	698	0.5638426961716537	NO	-
1582	ZINC02354607	697	0.5637982457867544	NO	-
1583	ZINC03982821	1867	0.5637626189101965	NO	-
1584	ZINC03982822	1868	0.5637347407685168	NO	-
1585	ZINC01795408	492	0.563588648195966	NO	-
1586	ZINC03639403	1379	0.5634928514956962	NO	-
1587	ZINC02901480	979	0.5634726176561669	NO	-
1588	ZINC00890290	200	0.5634358394901657	NO	-
1589	ZINC03987700	1891	0.5634164869384702	NO	-
1590	ZINC02712447	852	0.5633783378777082	NO	-
1591	ZINC03970536	1773	0.5632965412281583	NO	-
1592	ZINC01058449	266	0.5632106482532858	NO	-
1593	ZINC01507333	400	0.5631913310152871	NO	-
1594	ZINC00773814	98	0.5631662329783941	NO	-
1595	ZINC03926485	1669	0.5630776077172601	NO	-
1596	ZINC03289743	1090	0.5630024478431007	NO	-
1597	ZINC02441881	755	0.5629993848881384	NO	-
1598	ZINC03868667	1601	0.5629684760670827	NO	-
1599	ZINC04466195	2030	0.5629684760670827	NO	-
1600	ZINC02441883	756	0.5628719409809201	NO	-
1601	ZINC02215594	615	0.5627451462422357	NO	-
1602	ZINC01896065	522	0.5627038066517287	NO	-
1603	ZINC02215596	616	0.56267805332656	NO	-
1604	ZINC00818687	122	0.5626683606465277	NO	-
1605	ZINC03538137	1299	0.5626402938881171	NO	-
1606	ZINC00818686	120	0.5626363857268001	NO	-
1607	ZINC02446024	765	0.5625777379291664	NO	-
1608	ZINC03816461	1404	0.5625504436475306	NO	-
1609	ZINC00637983	46	0.5625481316767027	NO	-
1610	ZINC03868668	1602	0.562448621763467	NO	-
1611	ZINC03986314	1873	0.5624346997028332	NO	-
1612	ZINC01896070	523	0.5623063508465908	NO	-
1613	ZINC00818704	146	0.5622211919875467	NO	-
1614	ZINC02332144	686	0.5621487719560544	NO	-
1615	ZINC04156041	1967	0.5621295161040085	NO	-
1616	ZINC00818703	144	0.5620818221311449	NO	-
1617	ZINC02332145	687	0.5620579404048809	NO	-
1618	ZINC00818699	136	0.5618359590910514	NO	-
1619	ZINC03601759	1358	0.5616967622887326	NO	-
1620	ZINC03868979	1604	0.5616775199787115	NO	-
1621	ZINC03943357	1708	0.5615948930229305	NO	-
1622	ZINC01485557	387	0.5615407286394827	NO	-
1623	ZINC01083524	282	0.5614892455721666	NO	-
1624	ZINC00818700	138	0.5613516113460764	NO	-
1625	ZINC02712450	855	0.5612876525309176	NO	-
1626	ZINC02712517	872	0.5612806220677297	NO	-
1627	ZINC03997178	1933	0.5612299805991152	NO	-
1628	ZINC01896517	524	0.5611792477066985	NO	-
1629	ZINC02655351	820	0.5611636375062444	NO	-
1630	ZINC03914609	1646	0.5610323266656154	NO	-
1631	ZINC03922670	1653	0.5608579416979124	NO	-
1632	ZINC03866898	1562	0.560857351280501	NO	-
1633	ZINC04414120	1993	0.5607481297516833	NO	-
1634	ZINC02712448	853	0.5606016910908084	NO	-
1635	ZINC00852502	178	0.5601222979967784	NO	-
1636	ZINC03816957	1408	0.5600630187547875	NO	-
1637	ZINC02376542	719	0.5597895885818882	NO	-
1638	ZINC03971701	1779	0.5597003931742397	NO	-
1639	ZINC04631035	9	0.5596983900154188	YES	1
1640	ZINC02712449	854	0.5594965544186923	NO	-
1641	ZINC00576547	2	0.5594543147499689	NO	-
1642	ZINC03824679	1472	0.5593126781630205	NO	-
1643	ZINC03890499	1631	0.5592661716651587	NO	-
1644	ZINC04465030	2023	0.5592661716651587	NO	-
1645	ZINC03937577	1682	0.5592530786402179	NO	-
1646	ZINC03889290	1616	0.559207159608475	NO	-
1647	ZINC03990075	1900	0.5592054523408401	NO	-
1648	ZINC01490201	388	0.5591838183725012	NO	-
1649	ZINC01085713	284	0.5590735743664925	NO	-
1650	ZINC02449164	771	0.5590610679056724	NO	-
1651	ZINC02712428	845	0.5590232442729827	NO	-
1652	ZINC03248801	1074	0.5589340174345153	NO	-
1653	ZINC03232942	1052	0.5588795724904135	NO	-
1654	ZINC03922670	1655	0.5588177456654908	NO	-
1655	ZINC03611426	1372	0.5585734267300416	NO	-
1656	ZINC03339459	1120	0.5585109578819274	NO	-
1657	ZINC03943253	1702	0.5584605386687942	NO	-
1658	ZINC02712427	844	0.558342168216756	NO	-
1659	ZINC00687566	72	0.5582455180543109	NO	-
1660	ZINC03943253	1704	0.558207050128765	NO	-
1661	ZINC03438737	1193	0.5581278943984124	NO	-
1662	ZINC02444357	763	0.5580597210928548	NO	-
1663	ZINC03586078	1351	0.5580027357602318	NO	-
1664	ZINC03486534	1241	0.5579826896038089	NO	-
1665	ZINC00695582	76	0.5578596812785468	NO	-
1666	ZINC03926462	1668	0.5578098060319934	NO	-
1667	ZINC03439726	1196	0.5578043191731822	NO	-
1668	ZINC02712521	875	0.5577686894465783	NO	-
1669	ZINC03145874	1011	0.5575279806855804	NO	-
1670	ZINC04000547	1934	0.5574874707756042	NO	-
1671	ZINC01544041	409	0.5574671350167187	NO	-
1672	ZINC03889417	1618	0.5573956542836912	NO	-
1673	ZINC00706758	79	0.5572202515111355	NO	-
1674	ZINC00818689	125	0.5571428950753189	NO	-
1675	ZINC00818688	123	0.557086031567265	NO	-
1676	ZINC03818166	1416	0.5570845850622695	NO	-
1677	ZINC03973160	1793	0.5570727631738732	NO	-
1678	ZINC04468359	2038	0.5570727631738732	NO	-
1679	ZINC03977575	1837	0.5570264292114927	NO	-
1680	ZINC01617699	436	0.5568359212653906	NO	-
1681	ZINC03943253	1703	0.5566035543739776	NO	-
1682	ZINC03558520	1319	0.5565931390994244	NO	-
1683	ZINC03943254	1705	0.556558208969796	NO	-
1684	ZINC03943254	1706	0.5563574369973615	NO	-
1685	ZINC02712489	860	0.5562910931910318	NO	-
1686	ZINC03815580	51	0.556240820261497	YES	10
1687	ZINC00863805	184	0.5561009158112765	NO	-
1688	ZINC00863804	183	0.5560102703321959	NO	-
1689	ZINC00706758	80	0.555998332933522	NO	-
1690	ZINC04451434	2006	0.555891560832394	NO	-
1691	ZINC03631187	1378	0.5558324561599023	NO	-
1692	ZINC03234088	1054	0.5556829683133879	NO	-
1693	ZINC03234088	1056	0.5556829683133879	NO	-
1694	ZINC02192594	595	0.5556424657234043	NO	-
1695	ZINC03545076	1306	0.5556279813466962	NO	-
1696	ZINC04631097	1	0.555505196141827	YES	1
1697	ZINC04633763	2083	0.555435442506064	NO	-
1698	ZINC03788857	1392	0.555339725601898	NO	-
1699	ZINC02712518	873	0.5553035287545867	NO	-
1700	ZINC04336962	1984	0.5552905702879777	NO	-
1701	ZINC00818688	124	0.5552848430657434	NO	-
1702	ZINC00818689	126	0.5552835279225813	NO	-
1703	ZINC02191046	594	0.5550336834502617	NO	-
1704	ZINC03820532	1430	0.5549421916941776	NO	-
1705	ZINC02712519	874	0.5549379710346937	NO	-
1706	ZINC03545191	1310	0.5548842079765829	NO	-
1707	ZINC03939601	1694	0.5548295872400968	NO	-
1708	ZINC00945699	222	0.5548135267281318	NO	-
1709	ZINC03943254	1707	0.5547138782160689	NO	-
1710	ZINC04336962	1985	0.5545537680516415	NO	-
1711	ZINC00654696	59	0.5545170362939738	NO	-
1712	ZINC02655557	826	0.5544947075956735	NO	-
1713	ZINC00654694	58	0.5544225212073246	NO	-
1714	ZINC01055322	263	0.554375927090649	NO	-
1715	ZINC00945699	221	0.5543063239484256	NO	-
1716	ZINC03419462	1181	0.5542927229369271	NO	-
1717	ZINC02267663	651	0.5537983578262841	NO	-
1718	ZINC02712490	861	0.5537448596350973	NO	-
1719	ZINC02712491	862	0.5536300399099418	NO	-
1720	ZINC04450543	2001	0.5535932710302759	NO	-
1721	ZINC03945915	1714	0.5531051833072946	NO	-
1722	ZINC01001400	242	0.5530638341710875	NO	-
1723	ZINC03938248	1687	0.5530520871888236	NO	-
1724	ZINC03938248	1689	0.5530520871888236	NO	-
1725	ZINC01001401	243	0.5530337928428056	NO	-
1726	ZINC01544043	410	0.5529544181794172	NO	-
1727	ZINC04148818	1960	0.552835497079852	NO	-
1728	ZINC01426269	361	0.5528311447387073	NO	-
1729	ZINC03983691	1871	0.5525524959778869	NO	-
1730	ZINC01890510	516	0.5524104054958674	NO	-
1731	ZINC01890505	515	0.5523755740047738	NO	-
1732	ZINC01434171	364	0.5522804207158665	NO	-
1733	ZINC02520171	776	0.552124215567092	NO	-
1734	ZINC02278572	654	0.5518457200722693	NO	-
1735	ZINC02752483	898	0.5517807776017383	NO	-
1736	ZINC01955538	562	0.5517367482880656	NO	-
1737	ZINC03868465	1598	0.5516997068370526	NO	-
1738	ZINC02520026	775	0.5516792659250036	NO	-
1739	ZINC01083718	283	0.5514168843413235	NO	-
1740	ZINC03867649	1582	0.5512311616571507	NO	-
1741	ZINC03614156	1373	0.5511991560296885	NO	-
1742	ZINC02712522	876	0.5511284053213792	NO	-
1743	ZINC03868466	1599	0.5510954035734037	NO	-
1744	ZINC04466084	2029	0.5510954035734037	NO	-
1745	ZINC03788838	1388	0.5509867316428522	NO	-
1746	ZINC04450543	2002	0.5508956791163978	NO	-
1747	ZINC03968540	1737	0.5505669640241059	NO	-
1748	ZINC02318842	679	0.5504011691181127	NO	-
1749	ZINC00655993	61	0.5503992085704564	NO	-
1750	ZINC02712430	846	0.5503171682118142	NO	-
1751	ZINC04148818	1961	0.5503146415853909	NO	-
1752	ZINC03968579	1739	0.5503118138866094	NO	-
1753	ZINC00799923	113	0.5501257904911235	NO	-
1754	ZINC01953649	554	0.5500435274051371	NO	-
1755	ZINC03130382	1009	0.5499151208070442	NO	-
1756	ZINC00655995	62	0.5497020732294019	NO	-
1757	ZINC00799922	112	0.5496819278836135	NO	-
1758	ZINC00655991	60	0.5495040782282369	NO	-
1759	ZINC03468348	1231	0.5493080222435159	NO	-
1760	ZINC02712431	847	0.5490675079533374	NO	-
1761	ZINC03243026	1069	0.5490105348777251	NO	-
1762	ZINC03243026	1070	0.5490105348777251	NO	-
1763	ZINC03828712	1479	0.5488701983395912	NO	-
1764	ZINC03820616	1432	0.5488040816841097	NO	-
1765	ZINC02712432	848	0.5487011926368717	NO	-
1766	ZINC03788838	1389	0.5486064270919019	NO	-
1767	ZINC02712515	871	0.5484556135897614	NO	-
1768	ZINC04443606	2000	0.5484095060170592	NO	-
1769	ZINC04465100	2024	0.5484095060170592	NO	-
1770	ZINC02935817	986	0.5483454579579814	NO	-
1771	ZINC02712636	879	0.5482996066321989	NO	-
1772	ZINC04176099	1971	0.5482824125885186	NO	-
1773	ZINC02760205	906	0.5482812921247812	NO	-
1774	ZINC01911622	531	0.5482713990010137	NO	-
1775	ZINC04443603	1999	0.548189015352915	NO	-
1776	ZINC02704934	841	0.5481357789027127	NO	-
1777	ZINC02622179	793	0.5480526232253673	NO	-
1778	ZINC02594036	785	0.5478296995971801	NO	-
1779	ZINC03975190	1814	0.547727592524991	NO	-
1780	ZINC03340040	1123	0.5476903162226885	NO	-
1781	ZINC03340041	1124	0.5476799617087165	NO	-
1782	ZINC02395413	735	0.5475834021906564	NO	-
1783	ZINC03890913	1632	0.5475620081052003	NO	-
1784	ZINC00915870	209	0.5475601949693971	NO	-
1785	ZINC00726366	85	0.5473584794810724	NO	-
1786	ZINC03588543	1352	0.5471791268560248	NO	-
1787	ZINC01225901	320	0.5470769859224816	NO	-
1788	ZINC03969680	1751	0.5469595513133406	NO	-
1789	ZINC04470245	2051	0.5469595513133406	NO	-
1790	ZINC03969348	1746	0.5467608813368026	NO	-
1791	ZINC00722141	84	0.5467527878914302	NO	-
1792	ZINC03954966	1722	0.5465858397664761	NO	-
1793	ZINC03971917	1785	0.5465586941980635	NO	-
1794	ZINC04470311	2053	0.5465379549681286	NO	-
1795	ZINC03969349	1747	0.5463438309442868	NO	-
1796	ZINC03889816	1623	0.5460699545117169	NO	-
1797	ZINC03943357	1709	0.5459827395099826	NO	-
1798	ZINC00640443	51	0.5456006661049638	NO	-
1799	ZINC00640443	52	0.5456006661049638	NO	-
1800	ZINC03954961	1719	0.5454216848464157	NO	-
1801	ZINC02712492	863	0.5452760174223916	NO	-
1802	ZINC02309709	676	0.5452385773177773	NO	-
1803	ZINC03971915	1784	0.5452006592100976	NO	-
1804	ZINC02028182	579	0.5451419286381202	NO	-
1805	ZINC01553076	425	0.5451346707330857	NO	-
1806	ZINC00587714	3	0.5450604672166787	NO	-
1807	ZINC01225898	319	0.5446713848772478	NO	-
1808	ZINC03821014	1446	0.5445621878991408	NO	-
1809	ZINC02712436	851	0.5444341335191457	NO	-
1810	ZINC02712433	849	0.5442986503895558	NO	-
1811	ZINC01748591	465	0.544296492105892	NO	-
1812	ZINC02712493	864	0.5441362185281812	NO	-
1813	ZINC03975088	1809	0.5440952110999064	NO	-
1814	ZINC00799919	111	0.5440330411695482	NO	-
1815	ZINC04633762	2081	0.5439449453484226	NO	-
1816	ZINC01458111	376	0.5438477656198858	NO	-
1817	ZINC03892735	1640	0.5437500555392295	NO	-
1818	ZINC02712494	865	0.543737989156466	NO	-
1819	ZINC04631056	6	0.5436425951753875	YES	1
1820	ZINC01815895	498	0.5436076248440832	NO	-
1821	ZINC00722137	83	0.5435563910190909	NO	-
1822	ZINC00722133	82	0.5435333609961761	NO	-
1823	ZINC03971701	1778	0.543526094755851	NO	-
1824	ZINC03339525	1121	0.5434877265221368	NO	-
1825	ZINC03547907	1315	0.543481543660247	NO	-
1826	ZINC04470309	2052	0.5434750225024221	NO	-
1827	ZINC03892736	1641	0.5434345173460192	NO	-
1828	ZINC03971912	1783	0.5433690052043229	NO	-
1829	ZINC03971910	1781	0.5433593857896665	NO	-
1830	ZINC01230061	322	0.5429232270511639	NO	-
1831	ZINC03969447	1749	0.542916951497937	NO	-
1832	ZINC03969448	1750	0.5424903112030037	NO	-
1833	ZINC04469547	2045	0.5424903112030037	NO	-
1834	ZINC02228281	629	0.5424869609748451	NO	-
1835	ZINC02228284	630	0.5424684698703145	NO	-
1836	ZINC00711777	81	0.5424502583308244	NO	-
1837	ZINC00822429	163	0.5424311454100474	NO	-
1838	ZINC04179384	1973	0.5423734397745594	NO	-
1839	ZINC02835719	941	0.5421284297774313	NO	-
1840	ZINC02712513	870	0.5420858594309774	NO	-
1841	ZINC03971909	1780	0.5420099091959406	NO	-
1842	ZINC03971911	1782	0.5418958303961312	NO	-
1843	ZINC01458108	375	0.5418336285094049	NO	-
1844	ZINC02632162	801	0.5416563124101129	NO	-
1845	ZINC01077069	277	0.5416329312940815	NO	-
1846	ZINC01953714	560	0.5415677478151374	NO	-
1847	ZINC01885920	513	0.5415522322938671	NO	-
1848	ZINC03022605	996	0.541357323080988	NO	-
1849	ZINC01748601	467	0.5413138576308201	NO	-
1850	ZINC00836645	170	0.5412727562405615	NO	-
1851	ZINC01881663	511	0.5412091090475816	NO	-
1852	ZINC03975093	1811	0.5411686569463766	NO	-
1853	ZINC03922670	1656	0.5410859448537354	NO	-
1854	ZINC01636084	438	0.5410726814124083	NO	-
1855	ZINC03969446	1748	0.5410075611648537	NO	-
1856	ZINC01789886	484	0.5406888317393519	NO	-
1857	ZINC03995180	1931	0.5405015091307612	NO	-
1858	ZINC03605686	1360	0.5404858720562626	NO	-
1859	ZINC03995177	1928	0.5404712161715112	NO	-
1860	ZINC03270919	1082	0.5403010703057272	NO	-
1861	ZINC03270919	1083	0.5403010703057272	NO	-
1862	ZINC02712500	868	0.5402556071883501	NO	-
1863	ZINC03975087	1808	0.5401190792138273	NO	-
1864	ZINC03013017	994	0.5401159408399636	NO	-
1865	ZINC04101629	1956	0.5400605971856002	NO	-
1866	ZINC00942814	217	0.5399560289815987	NO	-
1867	ZINC02712639	880	0.5399092673900848	NO	-
1868	ZINC01952475	553	0.5396534491821494	NO	-
1869	ZINC00695551	74	0.5395965085390202	NO	-
1870	ZINC00695552	75	0.5395599443281809	NO	-
1871	ZINC03809836	1401	0.5392728604138463	NO	-
1872	ZINC02712495	866	0.5392635265967344	NO	-
1873	ZINC03977188	1831	0.539261289245632	NO	-
1874	ZINC03959464	1728	0.5392351688259512	NO	-
1875	ZINC01885917	512	0.5392002171702606	NO	-
1876	ZINC03845144	1484	0.5391238055522369	NO	-
1877	ZINC03995179	1930	0.5390683989659512	NO	-
1878	ZINC01887234	514	0.5390526568287787	NO	-
1879	ZINC03088902	1004	0.5390202952539368	NO	-
1880	ZINC00820222	155	0.5389727463374487	NO	-
1881	ZINC03995178	1929	0.5389448742334365	NO	-
1882	ZINC03919816	1648	0.5389093129272651	NO	-
1883	ZINC01953717	561	0.5386507260024346	NO	-
1884	ZINC03991273	1903	0.5385416139371592	NO	-
1885	ZINC03821227	1452	0.5384173882482375	NO	-
1886	ZINC03821227	1453	0.5384173882482375	NO	-
1887	ZINC01055117	260	0.5381868004309398	NO	-
1888	ZINC01055112	259	0.5381789029394513	NO	-
1889	ZINC02439308	753	0.5379103379111767	NO	-
1890	ZINC02439307	752	0.5378799632480827	NO	-
1891	ZINC03821227	1451	0.5378265497627676	NO	-
1892	ZINC03820532	1431	0.5377738798596288	NO	-
1893	ZINC03232415	1050	0.5374440297986177	NO	-
1894	ZINC01055108	258	0.5373190411477469	NO	-
1895	ZINC01055103	257	0.5373136009092332	NO	-
1896	ZINC03970166	1768	0.5372215609763704	NO	-
1897	ZINC03169686	1016	0.5372170989423165	NO	-
1898	ZINC03970165	1767	0.5372151167304019	NO	-
1899	ZINC03169682	1015	0.5372121215778504	NO	-
1900	ZINC01574129	427	0.5369815542249733	NO	-
1901	ZINC03976479	1820	0.5368792962553263	NO	-
1902	ZINC01055592	264	0.5366386062047905	NO	-
1903	ZINC04468475	2041	0.5366220648555375	NO	-
1904	ZINC02712434	850	0.5365601696241422	NO	-
1905	ZINC03778808	1386	0.5363622028352981	NO	-
1906	ZINC03065889	1001	0.536237477821912	NO	-
1907	ZINC01748595	466	0.5359700391059854	NO	-
1908	ZINC03975091	1810	0.5357496932323025	NO	-
1909	ZINC03891124	1636	0.5356408961231195	NO	-
1910	ZINC03993209	1921	0.5355956440473187	NO	-
1911	ZINC01953668	555	0.5355689310727124	NO	-
1912	ZINC00834809	169	0.535438033863166	NO	-
1913	ZINC01783156	483	0.5354124386943464	NO	-
1914	ZINC00948184	224	0.5353960872688405	NO	-
1915	ZINC03580545	1348	0.5353254450527205	NO	-
1916	ZINC00948183	223	0.5353148664796401	NO	-
1917	ZINC01953670	556	0.5353083918461252	NO	-
1918	ZINC03891123	1635	0.5353025211509413	NO	-
1919	ZINC03993040	1914	0.535291446027316	NO	-
1920	ZINC03993043	1916	0.535226243354226	NO	-
1921	ZINC03993210	1922	0.5351959098185253	NO	-
1922	ZINC03828711	1478	0.5351875957505358	NO	-
1923	ZINC04622819	2071	0.5351166637004764	NO	-
1924	ZINC03826112	1473	0.5350244386321614	NO	-
1925	ZINC03991000	1902	0.5350206513870401	NO	-
1926	ZINC02331699	685	0.5349202147605585	NO	-
1927	ZINC03977535	1836	0.534884711458165	NO	-
1928	ZINC01188080	315	0.5347300078928859	NO	-
1929	ZINC03993041	1915	0.5346114174256495	NO	-
1930	ZINC03891122	1634	0.5346023063321543	NO	-
1931	ZINC03977703	1840	0.5341253868455161	NO	-
1932	ZINC02008910	573	0.5337161069449404	NO	-
1933	ZINC03977702	1839	0.5336158119115773	NO	-
1934	ZINC02712501	869	0.5333331736773083	NO	-
1935	ZINC03213627	1034	0.5330363042325593	NO	-
1936	ZINC02880090	974	0.5329103389959954	NO	-
1937	ZINC02880090	975	0.5329103389959954	NO	-
1938	ZINC01055130	261	0.5327012349874541	NO	-
1939	ZINC01055134	262	0.5326811437113413	NO	-
1940	ZINC02373299	713	0.5322339314141339	NO	-
1941	ZINC03889247	1614	0.5322185242346137	NO	-
1942	ZINC03889355	2088	0.5321129541857349	NO	-
1943	ZINC00587692	50	0.532006211295453	YES	10
1944	ZINC03977509	1835	0.5318832071315387	NO	-
1945	ZINC00943105	219	0.5318546671168032	NO	-
1946	ZINC03889248	1615	0.5316644656942685	NO	-
1947	ZINC04464681	2020	0.5316644656942685	NO	-
1948	ZINC02712496	867	0.5315554581127893	NO	-
1949	ZINC03962723	1735	0.5315176423198759	NO	-
1950	ZINC01719602	450	0.5313775188056877	NO	-
1951	ZINC04633762	2082	0.5313188915158575	NO	-
1952	ZINC01911614	530	0.5311796898584499	NO	-
1953	ZINC03977508	1834	0.5306821372786433	NO	-
1954	ZINC03889246	1613	0.5302195206728212	NO	-
1955	ZINC02752593	899	0.5300337127595914	NO	-
1956	ZINC02118601	585	0.5299474775601584	NO	-
1957	ZINC03968580	1740	0.5295454578615807	NO	-
1958	ZINC02764549	924	0.5294286032887375	NO	-
1959	ZINC03462558	1222	0.5291525768093372	NO	-
1960	ZINC03462562	1223	0.5291395827631971	NO	-
1961	ZINC03968570	1738	0.5290554752657485	NO	-
1962	ZINC04409405	1992	0.5289959876904237	NO	-
1963	ZINC03962721	1734	0.5289271465105586	NO	-
1964	ZINC01694535	444	0.5288328081284079	NO	-
1965	ZINC02118568	584	0.5288256822042525	NO	-
1966	ZINC00779667	103	0.5287673474593425	NO	-
1967	ZINC00779668	104	0.5285648918600862	NO	-
1968	ZINC04467715	2034	0.5283594853650709	NO	-
1969	ZINC03970605	1776	0.5283468253947908	NO	-
1970	ZINC03970604	1775	0.5281605780242009	NO	-
1971	ZINC02903572	981	0.5279188589964438	NO	-
1972	ZINC02759883	904	0.5277002736754467	NO	-
1973	ZINC00623136	29	0.5276967413843685	NO	-
1974	ZINC00779665	102	0.5276180663268943	NO	-
1975	ZINC03110756	1006	0.5275691250024325	NO	-
1976	ZINC02221945	625	0.5274012559421194	NO	-
1977	ZINC02221941	624	0.5273379727836726	NO	-
1978	ZINC03972929	1788	0.5272256451701236	NO	-
1979	ZINC03972931	1789	0.527209499046867	NO	-
1980	ZINC03815601	60	0.5267408757177178	YES	17
1981	ZINC03821014	1447	0.526644264823997	NO	-
1982	ZINC02118615	587	0.5262924046023291	NO	-
1983	ZINC02118610	586	0.5262888226725748	NO	-
1984	ZINC03976298	1816	0.5262845334604866	NO	-
1985	ZINC03545363	1311	0.5258367640549384	NO	-
1986	ZINC03545364	1312	0.5258082426636642	NO	-
1987	ZINC03973373	1796	0.5256117651179875	NO	-
1988	ZINC03976639	1821	0.5247772372367713	NO	-
1989	ZINC03972936	1790	0.5246655158366145	NO	-
1990	ZINC02218596	622	0.5245378460259228	NO	-
1991	ZINC02218598	623	0.5245071768887865	NO	-
1992	ZINC03972942	1791	0.5242659173282558	NO	-
1993	ZINC02376733	720	0.5241593150544794	NO	-
1994	ZINC03061541	1000	0.5241106856142503	NO	-
1995	ZINC03922228	1651	0.523847494252987	NO	-
1996	ZINC04336962	1986	0.523789847313233	NO	-
1997	ZINC00695486	73	0.5237129270833057	NO	-
1998	ZINC01723658	451	0.5236164073413487	NO	-
1999	ZINC02336329	688	0.5235031561703312	NO	-
2000	ZINC03820847	1436	0.5234896354231385	NO	-
2001	ZINC03408539	1174	0.5233785595258261	NO	-
2002	ZINC03820847	1437	0.523121639966496	NO	-
2003	ZINC03605933	1368	0.5231077927263516	NO	-
2004	ZINC02316433	678	0.5230353888089494	NO	-
2005	ZINC03973108	1792	0.5229148555891415	NO	-
2006	ZINC03968739	1743	0.5226951404525773	NO	-
2007	ZINC02779752	929	0.5223894056306537	NO	-
2008	ZINC04000844	1938	0.5223350447554327	NO	-
2009	ZINC03968740	1744	0.5222697449729226	NO	-
2010	ZINC03970163	1765	0.5222003067528672	NO	-
2011	ZINC03970164	1766	0.5221929421620087	NO	-
2012	ZINC03970162	1764	0.5221864876496546	NO	-
2013	ZINC03966468	1736	0.5221669899765231	NO	-
2014	ZINC02712524	877	0.5221160783448907	NO	-
2015	ZINC03383837	1153	0.5211190840607773	NO	-
2016	ZINC03986333	1876	0.5210803697972288	NO	-
2017	ZINC04148818	1962	0.5209164280179105	NO	-
2018	ZINC02846324	947	0.5208972066214169	NO	-
2019	ZINC04450543	2003	0.5208927431489525	NO	-
2020	ZINC03969927	1761	0.5202878493631075	NO	-
2021	ZINC00820812	161	0.5198213115171416	NO	-
2022	ZINC00820811	160	0.519807847077299	NO	-
2023	ZINC00820813	162	0.5193886795124419	NO	-
2024	ZINC02751526	897	0.5193607359429643	NO	-
2025	ZINC03605699	1361	0.5193535082084425	NO	-
2026	ZINC04282770	1981	0.5193397446193185	NO	-
2027	ZINC01494212	2087	0.5188827433079111	NO	-
2028	ZINC00820807	158	0.5188078493249692	NO	-
2029	ZINC03815599	16	0.5187831444031507	YES	6
2030	ZINC04008344	1949	0.5186108122262397	NO	-
2031	ZINC00820806	157	0.5185665807236918	NO	-
2032	ZINC04008344	1951	0.5183472085292866	NO	-
2033	ZINC00820809	159	0.5180982430599269	NO	-
2034	ZINC03960431	1730	0.5177348318705175	NO	-
2035	ZINC03831927	37	0.5169586903106564	YES	7
2036	ZINC02007110	572	0.5150278567552876	NO	-
2037	ZINC03976315	1817	0.5150079474811773	NO	-
2038	ZINC03312254	1106	0.5149887487177136	NO	-
2039	ZINC03312252	1105	0.5149513146461077	NO	-
2040	ZINC01421671	360	0.5147876233110369	NO	-
2041	ZINC03605917	1366	0.5145677937670597	NO	-
2042	ZINC01552516	423	0.514497660081674	NO	-
2043	ZINC03807236	1398	0.5144947856341883	NO	-
2044	ZINC03270977	1084	0.5143166766934489	NO	-
2045	ZINC03858437	1534	0.5135240387627231	NO	-
2046	ZINC04467708	2033	0.513488184173984	NO	-
2047	ZINC01953706	559	0.5127186297758008	NO	-
2048	ZINC03975126	1812	0.5125198117034937	NO	-
2049	ZINC01751172	474	0.5123795151772745	NO	-
2050	ZINC02295392	664	0.5120693298877671	NO	-
2051	ZINC01052173	256	0.511723938296924	NO	-
2052	ZINC03974977	1806	0.5115794118041079	NO	-
2053	ZINC01744142	457	0.511576104720514	NO	-
2054	ZINC04008344	1950	0.5113553947061767	NO	-
2055	ZINC03815598	15	0.511319311852805	YES	6
2056	ZINC03974978	1807	0.5112385128866787	NO	-
2057	ZINC04464117	2012	0.5112385128866787	NO	-
2058	ZINC02204048	607	0.5111062019928362	NO	-
2059	ZINC02009860	575	0.5108550176811246	NO	-
2060	ZINC02956620	988	0.5106488257778627	NO	-
2061	ZINC00644800	54	0.5104739284084617	NO	-
2062	ZINC03866847	1561	0.5104102339213991	NO	-
2063	ZINC04464983	2022	0.5104102339213991	NO	-
2064	ZINC02274943	652	0.5102863848178871	NO	-
2065	ZINC03974975	1805	0.51004928821368	NO	-
2066	ZINC03854920	1506	0.5098279863874138	NO	-
2067	ZINC01496604	395	0.5096117787930519	NO	-
2068	ZINC03993211	1923	0.5095286423621582	NO	-
2069	ZINC01953699	557	0.5094017605339438	NO	-
2070	ZINC02203907	606	0.5093539986682685	NO	-
2071	ZINC01953702	558	0.50891662983278	NO	-
2072	ZINC02604001	786	0.5088656009402769	NO	-
2073	ZINC01619259	437	0.5086959585099444	NO	-
2074	ZINC02748596	894	0.5086921605599546	NO	-
2075	ZINC03861792	1555	0.5086696639036248	NO	-
2076	ZINC04442071	1997	0.5086155021627635	NO	-
2077	ZINC01694556	445	0.5083647850858652	NO	-
2078	ZINC02292186	662	0.5082711589724721	NO	-
2079	ZINC03815892	1402	0.5081631063334815	NO	-
2080	ZINC03784842	1387	0.5074842724634329	NO	-
2081	ZINC02418464	741	0.5064821828313566	NO	-
2082	ZINC01473843	382	0.5062854538961123	NO	-
2083	ZINC03605922	1367	0.5060747583952677	NO	-
2084	ZINC01904230	529	0.5053193391732604	NO	-
2085	ZINC01493707	393	0.5041723141202367	NO	-
2086	ZINC03807236	1399	0.503396381687202	NO	-
2087	ZINC02354069	695	0.5029521988066099	NO	-
2088	ZINC04474647	2056	0.5021704768512774	NO	-
2089	ZINC03960430	1729	0.501656674717367	NO	-
2090	ZINC02420872	744	0.5009545065776791	NO	-
2091	ZINC03987569	1890	0.5009049099869636	NO	-
2092	ZINC02957275	989	0.500061910643947	NO	-
2093	ZINC00600823	23	0.4996794013850333	NO	-
2094	ZINC02750701	896	0.4989489618657459	NO	-
2095	ZINC04342948	1987	0.4986267506241508	NO	-
2096	ZINC02752615	900	0.4978794703684809	NO	-
2097	ZINC00538490	1	0.49725687184870404	NO	-
2098	ZINC03976369	1819	0.49522165394406953	NO	-
2099	ZINC01708141	447	0.49517156999196865	NO	-
2100	ZINC03850279	1488	0.4939342724554495	NO	-
2101	ZINC01552512	422	0.49331326282789706	NO	-
2102	ZINC00605331	27	0.49286849192117793	NO	-
2103	ZINC02547237	781	0.4906567227838835	NO	-
2104	ZINC03789716	1393	0.48983046333802	NO	-
2105	ZINC02428379	747	0.4894922744544476	NO	-
2106	ZINC04466268	2031	0.4894199192223476	NO	-
2107	ZINC01539449	405	0.4885722612249668	NO	-
2108	ZINC03988592	1899	0.4883873414567903	NO	-
2109	ZINC02871619	970	0.48602915677736236	NO	-
2110	ZINC02133697	588	0.48569246284468665	NO	-
2111	ZINC02417433	739	0.4856859512552344	NO	-
2112	ZINC02165990	593	0.4851646006823119	NO	-
2113	ZINC03815591	11	0.4847933465924718	YES	3
2114	ZINC03969217	1745	0.48379229619834035	NO	-
2115	ZINC01553599	426	0.48188173050399863	NO	-
2116	ZINC01490939	390	0.4802263544911075	NO	-
2117	ZINC00864037	187	0.4801120196293295	NO	-
2118	ZINC01701929	446	0.47995749375520824	NO	-
2119	ZINC02749750	895	0.4788817899107684	NO	-
2120	ZINC00864077	188	0.4787008345341385	NO	-
2121	ZINC03974860	1803	0.47733202772056443	NO	-
2122	ZINC03974850	1800	0.4770825029159183	NO	-
2123	ZINC01794409	491	0.4770216249501548	NO	-
2124	ZINC03974864	1804	0.4770216023836159	NO	-
2125	ZINC01947018	551	0.4768332128624988	NO	-
2126	ZINC01681393	441	0.4767013529721453	NO	-
2127	ZINC03974853	1801	0.47657715622847857	NO	-
2128	ZINC04464072	2011	0.47657715622847857	NO	-
2129	ZINC04089467	1953	0.4765124620565785	NO	-
2130	ZINC01656014	439	0.4764060661074245	NO	-
2131	ZINC03974857	1802	0.475409664755411	NO	-
2132	ZINC02764528	923	0.4750368188636784	NO	-
2133	ZINC03952937	1717	0.4726394181445089	NO	-
2134	ZINC03892733	1638	0.47251641135669326	NO	-
2135	ZINC03827737	1474	0.4723466309891332	NO	-
2136	ZINC03892734	1639	0.4721336593664986	NO	-
2137	ZINC03971981	1786	0.47145496468836817	NO	-
2138	ZINC02854269	953	0.4712093599533788	NO	-
2139	ZINC03892732	1637	0.47065833345475855	NO	-
2140	ZINC01691837	443	0.4696604154826251	NO	-
2141	ZINC03892815	1642	0.4655638543678773	NO	-
2142	ZINC03892816	1643	0.4653751118715578	NO	-
2143	ZINC02691771	839	0.4653259715438392	NO	-
2144	ZINC02678922	837	0.465310865569459	NO	-
2145	ZINC01956045	563	0.4653075272645589	NO	-
2146	ZINC03611340	1371	0.4628136934516657	NO	-
2147	ZINC03993223	1925	0.46121040949771325	NO	-
2148	ZINC03993224	1926	0.46103929205132893	NO	-
2149	ZINC01956052	564	0.4609418586754122	NO	-
2150	ZINC03993222	1924	0.4604927532772271	NO	-
2151	ZINC03968582	1742	0.4566960958528794	NO	-
2152	ZINC03968581	1741	0.45646202613244546	NO	-
2153	ZINC04365845	1988	0.4559033379937154	NO	-
2154	ZINC01894248	519	0.4470039136017864	NO	-
2155	ZINC02012433	576	0.4058436710122086	NO	-
2156	ZINC03815585	49	0.3811888550899802	YES	9
