# Supplementary material for: Optimal assignment methods for ligand-based virtual screening
Source: J Cheminform. 2009 Aug 25;1:14. doi: 10.1186/1758-2946-1-14 (PMC2820492; doi:10.1186/1758-2946-1-14)
Supplement: Additional file 2 — Archive of the result files. The file Results.tar.gz is a Gzip compressed Tar archive containing the results file of each method for each data set. The result files are tab-separated plain text files including the following information: method name, active data set with size, cluster information and the distribution of the molecules over the clusters, decoy data set with size, ratio active:decoy, AUC, awAUC, BEDROC scores for predefined alpha values as suggested by Truchon and Bayly [63], relative enrichment factor [67], ROC enrichments, awROC enrichments at predefined false positive fractions, chemotype enrichment, ROC data points, and the ranking of each structure. [file 1758-2946-1-14-S2.zip › Results/OAKFLEX.SQ.DUD=hivrt.Q.HIVRT_MKC.sdf.A.DUD_hivrt_clustered_I_MM.sdf.D.DUD_hivrt_decoys_ID_pass_MWPas0000644]

###################################################################################################
# Screening Result File
# User: jahn
# Method used: OAKFLEX
> <Method_Name>
OAKFLEX
# Screening mode: Single Query Screening
#	Calculations performed: 1528
#	Start time of the calculation: Mon Mar 09 11:25:51 CET 2009
#	End time of the calculation: Mon Mar 09 11:26:20 CET 2009
# Data set information
#	Query molecule name:	MKC from data set: ./data/queries/HIVRT_MKC.sdf
#	Active data set: /rahome/chemoinf/SVS/data/actives/DUD_hivrt_clustered_I_MM.sdf with cluster information
#		Size: 34 molecules
#		Number of clusters: 17
#		Cluster Summery:
#			Cluster number	# molecules	% of actives
#			1		2		5.882
#			2		3		8.824
#			3		2		5.882
#			4		1		2.941
#			5		1		2.941
#			6		6		17.647
#			7		3		8.824
#			8		1		2.941
#			9		1		2.941
#			10		7		20.588
#			11		1		2.941
#			12		1		2.941
#			13		1		2.941
#			14		1		2.941
#			15		1		2.941
#			16		1		2.941
#			17		1		2.941
#	Decoy data set: /rahome/chemoinf/SVS/data/decoys/DUD_hivrt_decoys_ID_pass_MWPass_I_MM.sdf
#		Size: 1494 molecules
#	Ratio actives : decoys
#		1.0 : 43.9412
#	The active and decoy data set were part of the DUD with problem identifier: hivrt
> <AUC>
#	 ROC AUC
	0.4773997952594692
> <awAUC>
#	 ROC awAUC
	0.46586251635861853
> <BEDROC Scores>
#	Alpha Values	BEDROC Scores	Literature: J. Chem. Inf. Model., Vol. 47, No. 2, 2007, 488-508
	106.9	0.3795
	100.0	0.3668
	53.6	0.2855
	50.0	0.2799
	32.2	0.2562
	20.0	0.2471
	16.1	0.2469
	10.0	0.2539
	8.0	0.2617
> <Relative enrichment factor>
#	Fraction dataset	Enrichment factor	 Literature: DOI: 10.1021/ci800303k
	0.0010	65.44502617801047
	0.01	39.267015706806276
	0.02	19.633507853403138
	0.05	20.58823529411765
	0.1	26.470588235294116
	0.2	26.470588235294116
	0.25	26.470588235294116
> <ROC Enrichments>
#	True decoy fraction	Enrichment	Literature: J Comput Aided Mol Des (2008) 22:133-139
	0.1	131.82352941176472
	0.5	32.95588235294118
	1.0	17.576470588235296
	2.0	8.788235294117648
	5.0	4.101176470588235
	10.0	2.6364705882352943
> <awROC Enrichments>
#	Decoy fraction	Enrichment
	0.1	80.55882352941178
	0.5	20.139705882352946
	1.0	10.741176470588238
	2.0	5.370588235294119
	5.0	3.3200000000000007
	10.0	2.343529411764706
> <Chemotype enrichment>
#	% data set	% active cluster	Literature: http://dud.docking.org/wombat/
	0.0	0.0
	0.065	0.0
	0.065	5.882
	0.131	5.882
	0.131	11.765
	2.552	11.765
	2.552	17.647
	8.05	17.647
	8.05	23.529
	26.963	23.529
	26.963	29.412
	28.73	29.412
	28.73	35.294
	44.83	35.294
	44.83	41.176
	45.484	41.176
	45.484	47.059
	46.859	47.059
	46.859	52.941
	66.885	52.941
	66.885	58.824
	68.652	58.824
	68.652	64.706
	72.579	64.706
	72.579	70.588
	80.628	70.588
	80.628	76.471
	81.414	76.471
	81.414	82.353
	82.919	82.353
	82.919	88.235
	98.822	88.235
	98.822	94.118
	98.887	94.118
	98.887	100.0
	100.0	100.0
> <ROC curve data>
#	False positive rate	true positive rate
	0.0	0.0
	0.0	0.1471
	7.0E-4	0.1471
	7.0E-4	0.1765
	0.0214	0.1765
	0.0214	0.2059
	0.075	0.2059
	0.075	0.2353
	0.0763	0.2353
	0.0763	0.2647
	0.2691	0.2647
	0.2691	0.2941
	0.2865	0.2941
	0.2865	0.3235
	0.4505	0.3235
	0.4505	0.3529
	0.4565	0.3529
	0.4565	0.3824
	0.4699	0.3824
	0.4699	0.4118
	0.5087	0.4118
	0.5087	0.4412
	0.5194	0.4412
	0.5194	0.4706
	0.575	0.4706
	0.575	0.5294
	0.6379	0.5294
	0.6379	0.5588
	0.6707	0.5588
	0.6707	0.5882
	0.6714	0.5882
	0.6714	0.6176
	0.6874	0.6176
	0.6874	0.6471
	0.7269	0.6471
	0.7269	0.6765
	0.8086	0.6765
	0.8086	0.7059
	0.8159	0.7059
	0.8159	0.7353
	0.8307	0.7353
	0.8307	0.7647
	0.8527	0.7647
	0.8527	0.7941
	0.9337	0.7941
	0.9337	0.8235
	0.9411	0.8235
	0.9411	0.8824
	0.99	0.8824
	0.99	0.9412
	0.992	0.9412
	0.992	0.9706
	0.9946	0.9706
	0.9946	1.0
	1.0	1.0
> <Screening Table>
# Rank	Mol name	Index in data set	Similarity 2 query	Active	Cluster number
1	ZINC01536588	13	0.9318516305111287	YES	6
2	ZINC03580965	31	0.8085383619171705	YES	15
3	ZINC03833869	14	0.7997318010539499	YES	6
4	ZINC03833867	11	0.7344898447856318	YES	6
5	ZINC03833868	12	0.7344898447856318	YES	6
6	ZINC00161385	121	0.6829080224422345	NO	-
7	ZINC01905250	10	0.6809982326918741	YES	6
8	ZINC00856243	549	0.6687549588277056	NO	-
9	ZINC03268162	976	0.66451262429949	NO	-
10	ZINC00092980	60	0.6637782842648341	NO	-
11	ZINC03859790	1249	0.6607929664925118	NO	-
12	ZINC03851211	1188	0.6583433232630289	NO	-
13	ZINC03862000	1256	0.6580138307657621	NO	-
14	ZINC00626314	493	0.657468867472705	NO	-
15	ZINC00627273	495	0.6573763199850569	NO	-
16	ZINC00041945	21	0.6569186149067922	NO	-
17	ZINC00678020	517	0.6544170840868546	NO	-
18	ZINC00856243	550	0.6526021458464221	NO	-
19	ZINC02133842	770	0.6523792506095485	NO	-
20	ZINC02313343	786	0.6521205037546618	NO	-
21	ZINC01240300	683	0.6517325209362256	NO	-
22	ZINC00587907	469	0.6486569141656365	NO	-
23	ZINC00092980	61	0.6454829347986795	NO	-
24	ZINC03859790	1250	0.6436940372944282	NO	-
25	ZINC00626314	494	0.6412255265191676	NO	-
26	ZINC00627273	496	0.6411620811914791	NO	-
27	ZINC03850064	1185	0.6396744461269468	NO	-
28	ZINC00629315	500	0.6383661760384659	NO	-
29	ZINC02133800	769	0.6378004315325527	NO	-
30	ZINC00678020	518	0.6374085509753068	NO	-
31	ZINC03851211	1189	0.6372587936873552	NO	-
32	ZINC00041945	22	0.6354651850456692	NO	-
33	ZINC03859126	1240	0.6321152806132649	NO	-
34	ZINC00427326	319	0.6316091057398836	NO	-
35	ZINC02229739	780	0.6311127050269716	NO	-
36	ZINC04131393	1404	0.6292391946727107	NO	-
37	ZINC00628111	497	0.6286805668996817	NO	-
38	ZINC00079509	50	0.6253863332649421	NO	-
39	ZINC04617885	18	0.6247392270322434	YES	8
40	ZINC03850064	1186	0.6202110719132048	NO	-
41	ZINC00367881	266	0.6179863855742994	NO	-
42	ZINC01614679	748	0.6167369484548031	NO	-
43	ZINC00367887	268	0.616424285956298	NO	-
44	ZINC04131393	1405	0.613457398010191	NO	-
45	ZINC03859126	1241	0.612461150853096	NO	-
46	ZINC00628111	498	0.6115397906948473	NO	-
47	ZINC03612217	1159	0.6109046361670093	NO	-
48	ZINC00079509	51	0.6085938136877597	NO	-
49	ZINC00591166	471	0.6058725404030444	NO	-
50	ZINC00367881	267	0.6032546612274569	NO	-
51	ZINC00263725	192	0.6027450801828085	NO	-
52	ZINC00367887	269	0.602203794772578	NO	-
53	ZINC00027336	13	0.6013371804455006	NO	-
54	ZINC04423996	1445	0.5995281178329736	NO	-
55	ZINC04414016	1442	0.5984864895278558	NO	-
56	ZINC03563366	1102	0.5979714903023838	NO	-
57	ZINC03563368	1103	0.5979665664739704	NO	-
58	ZINC03563380	1105	0.5978207999321867	NO	-
59	ZINC03563378	1104	0.5978096431119061	NO	-
60	ZINC00550540	434	0.5973684515940968	NO	-
61	ZINC00424537	314	0.5970894340243759	NO	-
62	ZINC03610959	1153	0.5970380207712662	NO	-
63	ZINC03610956	1152	0.5970262090470282	NO	-
64	ZINC03610973	1155	0.5968397848243091	NO	-
65	ZINC03610970	1154	0.5968200956432768	NO	-
66	ZINC00203436	141	0.5939964967074765	NO	-
67	ZINC03041273	946	0.5930919658796501	NO	-
68	ZINC00813789	537	0.5930019118439422	NO	-
69	ZINC00813790	538	0.5926866524265452	NO	-
70	ZINC04423996	1446	0.5902958398583442	NO	-
71	ZINC00425212	317	0.5891465701624218	NO	-
72	ZINC00161667	122	0.5889563340963392	NO	-
73	ZINC04628067	1488	0.5881506594380664	NO	-
74	ZINC00212739	157	0.5855235795965366	NO	-
75	ZINC04361386	1437	0.585376921995041	NO	-
76	ZINC03992155	1365	0.5849333189926375	NO	-
77	ZINC02787703	876	0.5846583822436733	NO	-
78	ZINC03611126	1157	0.5839366302814161	NO	-
79	ZINC03346437	993	0.5830585405373342	NO	-
80	ZINC00126675	98	0.5814349322650317	NO	-
81	ZINC00126671	97	0.5814003584872534	NO	-
82	ZINC04108772	1397	0.5805065030008046	NO	-
83	ZINC04361474	1438	0.5803026087962894	NO	-
84	ZINC00503853	394	0.5789015818304325	NO	-
85	ZINC03283331	980	0.5785728189906193	NO	-
86	ZINC04342176	1434	0.5781827093105908	NO	-
87	ZINC01994283	766	0.5778132079066527	NO	-
88	ZINC01994281	765	0.5777732155040729	NO	-
89	ZINC03958895	1330	0.5775876899813811	NO	-
90	ZINC00232954	173	0.5775562472548593	NO	-
91	ZINC00178756	128	0.5773698619872996	NO	-
92	ZINC00212739	158	0.577097111141558	NO	-
93	ZINC00232956	174	0.5769997261947012	NO	-
94	ZINC01069304	613	0.5764796299252325	NO	-
95	ZINC00233029	178	0.5763310771384237	NO	-
96	ZINC00233030	179	0.5760608492452041	NO	-
97	ZINC00233010	176	0.5760276011015207	NO	-
98	ZINC02213527	777	0.5753948014581046	NO	-
99	ZINC01002344	575	0.5753679441110057	NO	-
100	ZINC00067979	42	0.5752495336084213	NO	-
101	ZINC01069302	612	0.575245791224745	NO	-
102	ZINC00441722	333	0.574927882410412	NO	-
103	ZINC03854028	1209	0.574585787614372	NO	-
104	ZINC00217414	161	0.5731170985805368	NO	-
105	ZINC00232956	175	0.573007421778588	NO	-
106	ZINC03271480	977	0.5727773855152142	NO	-
107	ZINC04308340	1424	0.5725078145262079	NO	-
108	ZINC00469713	360	0.5721414271249152	NO	-
109	ZINC00233030	180	0.5720324764013268	NO	-
110	ZINC00233010	177	0.5720123892101587	NO	-
111	ZINC02241885	782	0.5718353251289265	NO	-
112	ZINC04002885	1378	0.5715296099739844	NO	-
113	ZINC00223980	164	0.5712171150995933	NO	-
114	ZINC01071697	618	0.5707197952352058	NO	-
115	ZINC00138080	108	0.5700963190631392	NO	-
116	ZINC00573652	458	0.5699228642893697	NO	-
117	ZINC00467330	356	0.5693351546230188	NO	-
118	ZINC02795155	890	0.5682944576236851	NO	-
119	ZINC00362186	259	0.5679231651778966	NO	-
120	ZINC02004030	9	0.5677586944254142	YES	6
121	ZINC00478707	373	0.5676632391201352	NO	-
122	ZINC00531757	417	0.5675674900073138	NO	-
123	ZINC00014547	30	0.5673423067740327	YES	14
124	ZINC01012054	579	0.5672736323708003	NO	-
125	ZINC03453563	1037	0.567124499000873	NO	-
126	ZINC01059855	599	0.5668528315241506	NO	-
127	ZINC03866858	1270	0.5666433455968416	NO	-
128	ZINC03590884	1125	0.566416902206916	NO	-
129	ZINC03859898	1254	0.5663690809832129	NO	-
130	ZINC03859899	1255	0.5663484578211851	NO	-
131	ZINC00203966	142	0.5660680923605039	NO	-
132	ZINC02533264	809	0.566058504726045	NO	-
133	ZINC03891621	1317	0.5654153032210657	NO	-
134	ZINC00268377	199	0.5653678838854679	NO	-
135	ZINC00930756	563	0.5647321350459035	NO	-
136	ZINC03889115	1305	0.5647039589021282	NO	-
137	ZINC00046669	24	0.5642166271788044	NO	-
138	ZINC01240239	682	0.5627736885535651	NO	-
139	ZINC00418213	306	0.5626403852442129	NO	-
140	ZINC00520471	400	0.5621599985040211	NO	-
141	ZINC02717965	846	0.561929223447732	NO	-
142	ZINC01363169	706	0.5616843101183376	NO	-
143	ZINC02873249	922	0.5615466606894763	NO	-
144	ZINC03858004	1227	0.5613984592446346	NO	-
145	ZINC04441359	1452	0.5612811603569966	NO	-
146	ZINC03853186	1201	0.561195791297339	NO	-
147	ZINC00090765	58	0.5610432818527091	NO	-
148	ZINC00046669	25	0.5610090444791969	NO	-
149	ZINC01281458	688	0.5609623940716635	NO	-
150	ZINC00384662	290	0.5603518462212037	NO	-
151	ZINC02765180	869	0.5600200979648958	NO	-
152	ZINC01127667	641	0.5599394465270263	NO	-
153	ZINC00373704	277	0.5597788996752431	NO	-
154	ZINC04627831	1487	0.5595626670642199	NO	-
155	ZINC02764981	868	0.5591962949703106	NO	-
156	ZINC02784877	874	0.5590224128815879	NO	-
157	ZINC00794384	528	0.5589170116763332	NO	-
158	ZINC00264680	193	0.5588375566289909	NO	-
159	ZINC00212477	155	0.5588075844989143	NO	-
160	ZINC03041286	947	0.5584230741814141	NO	-
161	ZINC00046670	26	0.558307480272281	NO	-
162	ZINC02798358	902	0.5580740887263056	NO	-
163	ZINC04002885	1380	0.5579399609443042	NO	-
164	ZINC03566120	1109	0.5579094700664009	NO	-
165	ZINC03988006	1363	0.5576517187942676	NO	-
166	ZINC01036586	584	0.5576331519849342	NO	-
167	ZINC00228907	165	0.5574839532455012	NO	-
168	ZINC02798460	903	0.5573895392110658	NO	-
169	ZINC00229004	166	0.557135408111593	NO	-
170	ZINC00813894	543	0.5571240898966325	NO	-
171	ZINC00382534	286	0.5570562808249129	NO	-
172	ZINC01431815	724	0.5569471342400079	NO	-
173	ZINC01431814	723	0.5569404528684387	NO	-
174	ZINC01161338	656	0.556928258144049	NO	-
175	ZINC02217197	779	0.5568913986565779	NO	-
176	ZINC00813893	542	0.556785680506456	NO	-
177	ZINC00232952	171	0.5567283559349415	NO	-
178	ZINC00526388	405	0.5563209908131679	NO	-
179	ZINC00526394	408	0.5563172366727116	NO	-
180	ZINC00526390	406	0.5562848007702494	NO	-
181	ZINC00526392	407	0.5562514315147824	NO	-
182	ZINC03833114	1175	0.5562256229306146	NO	-
183	ZINC00295845	211	0.5558922364583274	NO	-
184	ZINC00520471	401	0.5555830748294318	NO	-
185	ZINC04464316	1458	0.5551224145317002	NO	-
186	ZINC02623838	827	0.5550326675125047	NO	-
187	ZINC00612456	476	0.5550150088524544	NO	-
188	ZINC00080366	52	0.5549142466792697	NO	-
189	ZINC02859567	915	0.5547875288346532	NO	-
190	ZINC02717965	848	0.5544361540448021	NO	-
191	ZINC00212487	156	0.5543783453612985	NO	-
192	ZINC03954237	1328	0.553914294971779	NO	-
193	ZINC02554065	814	0.553812334135488	NO	-
194	ZINC04000927	1376	0.5535462664104391	NO	-
195	ZINC00612475	477	0.5534635052550269	NO	-
196	ZINC00232952	172	0.5531189877595823	NO	-
197	ZINC00612476	478	0.5530828968766157	NO	-
198	ZINC03855031	1212	0.5527725712873763	NO	-
199	ZINC00951362	566	0.5522486745212785	NO	-
200	ZINC00813756	533	0.5521913793624665	NO	-
201	ZINC00161670	123	0.551888213135326	NO	-
202	ZINC00813757	534	0.5518416582556966	NO	-
203	ZINC00667522	512	0.5517551014507647	NO	-
204	ZINC04355997	1436	0.5516864816976458	NO	-
205	ZINC04465653	1461	0.5516139549811376	NO	-
206	ZINC00614305	482	0.5515904089458401	NO	-
207	ZINC03855031	1213	0.5514011708443438	NO	-
208	ZINC03336959	990	0.5509917862636151	NO	-
209	ZINC00237924	181	0.5507595999227358	NO	-
210	ZINC00533154	421	0.550643060355371	NO	-
211	ZINC03606035	1149	0.5506265009512408	NO	-
212	ZINC00533153	420	0.5506254496001896	NO	-
213	ZINC03954237	1327	0.5505710604789689	NO	-
214	ZINC00065416	41	0.5505585373317275	NO	-
215	ZINC00383373	287	0.5503107150498641	NO	-
216	ZINC00520854	403	0.5500431940293149	NO	-
217	ZINC00793931	527	0.549887095280007	NO	-
218	ZINC00188300	134	0.5496546015601981	NO	-
219	ZINC03851960	1190	0.5494730377005931	NO	-
220	ZINC04622544	1486	0.5494065555569299	NO	-
221	ZINC00939783	564	0.549338384453826	NO	-
222	ZINC00649848	507	0.5490728278262198	NO	-
223	ZINC00052260	30	0.549018910469906	NO	-
224	ZINC01023177	581	0.5489429589691514	NO	-
225	ZINC01396436	713	0.5488184292184328	NO	-
226	ZINC00123481	91	0.5481741870207847	NO	-
227	ZINC02087110	767	0.5475795465748203	NO	-
228	ZINC00947566	565	0.5475594545864598	NO	-
229	ZINC00095110	63	0.5475116120918679	NO	-
230	ZINC00544086	428	0.5473755190608035	NO	-
231	ZINC00384635	289	0.5472645740241352	NO	-
232	ZINC04316884	1427	0.5470655107823474	NO	-
233	ZINC01405602	716	0.5469530113769164	NO	-
234	ZINC03852974	1200	0.5468765950836822	NO	-
235	ZINC00412990	304	0.5468156983030747	NO	-
236	ZINC03849324	1180	0.5467986742360132	NO	-
237	ZINC01284917	691	0.5467712492511565	NO	-
238	ZINC02796351	898	0.5467443822237272	NO	-
239	ZINC00342537	246	0.5466616951472721	NO	-
240	ZINC00073132	45	0.5465103724569228	NO	-
241	ZINC00476882	369	0.5464915769331407	NO	-
242	ZINC03852790	1195	0.546406570472026	NO	-
243	ZINC02786789	875	0.5463757035189579	NO	-
244	ZINC03849328	1182	0.546373374452257	NO	-
245	ZINC03849318	1178	0.5463682650327772	NO	-
246	ZINC00444291	337	0.5456665667035266	NO	-
247	ZINC02610066	821	0.5456100925415278	NO	-
248	ZINC00380363	284	0.5455523225839942	NO	-
249	ZINC00377349	281	0.5452776659724721	NO	-
250	ZINC04006733	1386	0.5451312632847185	NO	-
251	ZINC00428597	320	0.5448532244357125	NO	-
252	ZINC02421365	797	0.5448105698040573	NO	-
253	ZINC01113068	632	0.5446980108870909	NO	-
254	ZINC00387662	295	0.5445301120765564	NO	-
255	ZINC00384727	293	0.5443078179994291	NO	-
256	ZINC02552260	813	0.544140472802592	NO	-
257	ZINC01238616	681	0.5437540482444881	NO	-
258	ZINC04441839	1453	0.5437239183756776	NO	-
259	ZINC01238615	680	0.5437199535798577	NO	-
260	ZINC02795457	894	0.5436438283267974	NO	-
261	ZINC00529143	413	0.5435912601618929	NO	-
262	ZINC03857512	1219	0.5435125483510832	NO	-
263	ZINC04317071	1429	0.543450570488357	NO	-
264	ZINC00146575	117	0.5429948239948171	NO	-
265	ZINC03301981	982	0.5426238670645193	NO	-
266	ZINC00013204	9	0.5426124909281441	NO	-
267	ZINC02797879	901	0.5425725649175941	NO	-
268	ZINC00539607	425	0.5423513306490964	NO	-
269	ZINC03849324	1181	0.5422541598043195	NO	-
270	ZINC03849318	1179	0.5422184022799784	NO	-
271	ZINC00856537	551	0.542006710823798	NO	-
272	ZINC00546110	430	0.5419849541063496	NO	-
273	ZINC00128289	101	0.5419786800838526	NO	-
274	ZINC01312400	700	0.5417430606555153	NO	-
275	ZINC04317086	1431	0.5416786811095645	NO	-
276	ZINC00260900	190	0.5411274610947525	NO	-
277	ZINC04487034	1481	0.5410233390412117	NO	-
278	ZINC03250847	972	0.5405866829975445	NO	-
279	ZINC01347507	704	0.5405032663070465	NO	-
280	ZINC00311342	228	0.5400961022884007	NO	-
281	ZINC03470450	1052	0.5395690524377171	NO	-
282	ZINC01285173	692	0.539456727476777	NO	-
283	ZINC03525573	1076	0.5394341097958352	NO	-
284	ZINC00423626	313	0.5391447397525393	NO	-
285	ZINC00423625	312	0.5391222558419768	NO	-
286	ZINC02795454	893	0.538862794665751	NO	-
287	ZINC01366333	709	0.5386622426791948	NO	-
288	ZINC00612817	479	0.5386116706199914	NO	-
289	ZINC02889051	934	0.5385180883305315	NO	-
290	ZINC04414947	1444	0.538460770308654	NO	-
291	ZINC00860131	555	0.5384475614411163	NO	-
292	ZINC03413428	1018	0.5381268384782585	NO	-
293	ZINC02746950	859	0.5379474720968803	NO	-
294	ZINC01366332	708	0.537943672062536	NO	-
295	ZINC03857731	1220	0.5378908486635197	NO	-
296	ZINC00013204	10	0.5378554540820253	NO	-
297	ZINC03857732	1221	0.537786444721219	NO	-
298	ZINC03777511	1174	0.5377659223631912	NO	-
299	ZINC00411264	299	0.5377388528569252	NO	-
300	ZINC01366336	711	0.5377234743486449	NO	-
301	ZINC01366335	710	0.5377179439186444	NO	-
302	ZINC00295845	212	0.5375903145672002	NO	-
303	ZINC02796462	899	0.5374703636125607	NO	-
304	ZINC03833114	1176	0.5372701871795654	NO	-
305	ZINC00813763	535	0.5371703562982848	NO	-
306	ZINC00332082	240	0.5371588736695244	NO	-
307	ZINC00813764	536	0.5370567360898609	NO	-
308	ZINC01114438	634	0.5365468182247514	NO	-
309	ZINC03857463	1218	0.5365386139150172	NO	-
310	ZINC00813848	539	0.5365285845922361	NO	-
311	ZINC02762792	866	0.536519969252476	NO	-
312	ZINC03853393	1204	0.5365008622751557	NO	-
313	ZINC01724487	750	0.536487576667287	NO	-
314	ZINC00380361	283	0.5364606884216166	NO	-
315	ZINC00264698	194	0.53643539442167	NO	-
316	ZINC03853392	1203	0.5364280730328462	NO	-
317	ZINC00483964	379	0.5361797671358463	NO	-
318	ZINC00384700	292	0.5361555327675401	NO	-
319	ZINC00541763	427	0.5361478413180502	NO	-
320	ZINC03969801	1342	0.5360758593473404	NO	-
321	ZINC03348485	995	0.5359911411021349	NO	-
322	ZINC00813888	541	0.5359254332778969	NO	-
323	ZINC00813887	540	0.5358069883519435	NO	-
324	ZINC01208576	673	0.5357526371577875	NO	-
325	ZINC03470772	1055	0.5357347964863085	NO	-
326	ZINC02131933	768	0.5354491076887163	NO	-
327	ZINC03616242	1168	0.535286495982947	NO	-
328	ZINC01322820	701	0.535149791301553	NO	-
329	ZINC04464418	1459	0.535104342109163	NO	-
330	ZINC00674437	515	0.5347444324588613	NO	-
331	ZINC03401021	1011	0.5342031712281077	NO	-
332	ZINC00206257	146	0.5340653301068028	NO	-
333	ZINC04441346	1450	0.5340416956735161	NO	-
334	ZINC03857805	1222	0.5338371884036254	NO	-
335	ZINC03852057	1192	0.5337510382268739	NO	-
336	ZINC00372141	271	0.5337139508662063	NO	-
337	ZINC02620593	826	0.5332261937308928	NO	-
338	ZINC01807569	758	0.5332159000016586	NO	-
339	ZINC00264698	195	0.5331541940903454	NO	-
340	ZINC03852055	1191	0.5331259777825658	NO	-
341	ZINC03397220	1007	0.5330489583485717	NO	-
342	ZINC03217270	966	0.5329444240418588	NO	-
343	ZINC00376011	280	0.5329070775890681	NO	-
344	ZINC03566292	1111	0.5328504161084545	NO	-
345	ZINC00476647	367	0.5326838427472294	NO	-
346	ZINC01148852	653	0.5323980028682181	NO	-
347	ZINC00372999	275	0.5323565747861643	NO	-
348	ZINC02394834	793	0.5322865073238585	NO	-
349	ZINC04522158	1484	0.5322709107054029	NO	-
350	ZINC02394836	794	0.5322563233013587	NO	-
351	ZINC02620592	825	0.5321373993052433	NO	-
352	ZINC03849870	1184	0.532126881461398	NO	-
353	ZINC03849868	1183	0.5321252933483075	NO	-
354	ZINC02795292	892	0.5321175973248004	NO	-
355	ZINC00429343	326	0.5320350526370754	NO	-
356	ZINC02795291	891	0.5317933908980471	NO	-
357	ZINC04308506	1425	0.5317239409687838	NO	-
358	ZINC00384633	288	0.5316970086729657	NO	-
359	ZINC04441352	1451	0.5315668636239356	NO	-
360	ZINC02777409	873	0.5315592552534076	NO	-
361	ZINC02718985	850	0.5314530680577368	NO	-
362	ZINC00487330	384	0.5313673461168865	NO	-
363	ZINC04006773	1387	0.5312790777628874	NO	-
364	ZINC00487329	383	0.5311860344285366	NO	-
365	ZINC02378026	791	0.5308539519315738	NO	-
366	ZINC03938531	1326	0.5306367576808376	NO	-
367	ZINC03561962	1101	0.5305044939896079	NO	-
368	ZINC03859603	1245	0.5304915963236546	NO	-
369	ZINC00206262	147	0.5304742427433001	NO	-
370	ZINC03561961	1100	0.5304362288948281	NO	-
371	ZINC03859602	1244	0.5303633120423349	NO	-
372	ZINC01070462	615	0.530229038999492	NO	-
373	ZINC03322691	986	0.5302060206161966	NO	-
374	ZINC00487348	386	0.5300430948839784	NO	-
375	ZINC03452747	1035	0.5299791895162	NO	-
376	ZINC03517809	1072	0.5299578567065868	NO	-
377	ZINC01476114	736	0.5299146530313777	NO	-
378	ZINC00487347	385	0.5298542249442183	NO	-
379	ZINC02930611	938	0.5292790870961053	NO	-
380	ZINC03464456	1049	0.5292036846811654	NO	-
381	ZINC04119260	1398	0.529047760560305	NO	-
382	ZINC00120388	89	0.5290388880036286	NO	-
383	ZINC03317791	985	0.5289421198654375	NO	-
384	ZINC03507498	1062	0.52883071318133	NO	-
385	ZINC01070462	616	0.528771590063974	NO	-
386	ZINC00362304	260	0.5287193025552854	NO	-
387	ZINC03868840	1299	0.5286010493870665	NO	-
388	ZINC03358913	996	0.5285155110072292	NO	-
389	ZINC03853439	1205	0.5282627225015321	NO	-
390	ZINC03581287	1121	0.528231416714082	NO	-
391	ZINC03474041	1057	0.5279389347607382	NO	-
392	ZINC03439928	1030	0.5278807472574908	NO	-
393	ZINC03611441	1158	0.527477003490361	NO	-
394	ZINC03413386	1015	0.5274331451086013	NO	-
395	ZINC00529184	414	0.5273019390442063	NO	-
396	ZINC02195911	774	0.5272777387339342	NO	-
397	ZINC01142086	650	0.5272666451354858	NO	-
398	ZINC03453775	1040	0.5271957568191137	NO	-
399	ZINC00341126	244	0.5271784126011299	NO	-
400	ZINC02718985	852	0.5270258627420886	NO	-
401	ZINC01436991	726	0.5268774708486175	NO	-
402	ZINC00077823	48	0.526728372892958	NO	-
403	ZINC03561723	1099	0.5263860017879461	NO	-
404	ZINC00665494	511	0.5263779213427416	NO	-
405	ZINC00786389	526	0.5263224640826791	NO	-
406	ZINC01453047	732	0.526098843865988	NO	-
407	ZINC03868292	1294	0.5257482904515748	NO	-
408	ZINC03855424	1216	0.5256352576480453	NO	-
409	ZINC01751645	752	0.5255739163580876	NO	-
410	ZINC00420444	307	0.5255198299636504	NO	-
411	ZINC04466702	1468	0.5253962502592673	NO	-
412	ZINC03797553	2	0.5252255766171459	YES	2
413	ZINC03401018	1010	0.5251837585025337	NO	-
414	ZINC01399041	715	0.5251343257100736	NO	-
415	ZINC01399040	714	0.5250745517975554	NO	-
416	ZINC02751163	861	0.5250522165134307	NO	-
417	ZINC03512139	1068	0.5248484360559272	NO	-
418	ZINC00450736	340	0.5247920189742079	NO	-
419	ZINC00475520	364	0.5247005989334873	NO	-
420	ZINC02653865	839	0.5246249791154318	NO	-
421	ZINC00616701	485	0.5242448130683476	NO	-
422	ZINC00372991	273	0.5238776052773162	NO	-
423	ZINC03196602	963	0.5238457735090627	NO	-
424	ZINC00319267	235	0.5236605251457309	NO	-
425	ZINC03453783	1043	0.5236116975764529	NO	-
426	ZINC00804645	530	0.523547325812144	NO	-
427	ZINC03509034	1066	0.5235025391797945	NO	-
428	ZINC00189425	136	0.5234771217851089	NO	-
429	ZINC01122413	637	0.5233858379530089	NO	-
430	ZINC00110010	78	0.5233104635523624	NO	-
431	ZINC04082059	1391	0.5232932823496356	NO	-
432	ZINC03854556	1210	0.5232809507793263	NO	-
433	ZINC03855424	1215	0.5232338280762635	NO	-
434	ZINC00373009	276	0.523133240025293	NO	-
435	ZINC03612217	1160	0.5229559716182797	NO	-
436	ZINC00038372	20	0.5228010945571915	NO	-
437	ZINC03867227	1275	0.5227658698926714	NO	-
438	ZINC03439911	1029	0.5227297894755459	NO	-
439	ZINC03833862	28	0.5226048057934068	YES	12
440	ZINC03961744	1331	0.522580919519978	NO	-
441	ZINC03470456	1053	0.5225492731356848	NO	-
442	ZINC01131545	642	0.5222130532759471	NO	-
443	ZINC03581291	1122	0.522158839670073	NO	-
444	ZINC01185547	660	0.5221521890431201	NO	-
445	ZINC03969470	1340	0.5220044675462534	NO	-
446	ZINC04470003	1476	0.5220044675462534	NO	-
447	ZINC01955671	762	0.5217379621141378	NO	-
448	ZINC03891758	1318	0.5216832105817033	NO	-
449	ZINC04470317	1477	0.5216832105817033	NO	-
450	ZINC03439950	1031	0.5216410836841395	NO	-
451	ZINC03511673	1067	0.5215571125710694	NO	-
452	ZINC03455235	1044	0.5215007116172157	NO	-
453	ZINC03369453	1000	0.5213251927875261	NO	-
454	ZINC02796206	897	0.521233932626916	NO	-
455	ZINC02629268	829	0.5211821590768282	NO	-
456	ZINC03974811	1354	0.5211778941768352	NO	-
457	ZINC02796205	896	0.5210403590583392	NO	-
458	ZINC03463939	1047	0.5210352314709346	NO	-
459	ZINC03453578	1038	0.5210043195475841	NO	-
460	ZINC03453581	1039	0.5209752073328827	NO	-
461	ZINC03966907	1335	0.5209402728945236	NO	-
462	ZINC03862081	1257	0.5207285321913734	NO	-
463	ZINC03868285	1292	0.5204182195011521	NO	-
464	ZINC03992989	1369	0.5203973348361934	NO	-
465	ZINC00137004	107	0.5203374522438382	NO	-
466	ZINC00206254	145	0.5200892349221096	NO	-
467	ZINC00206253	144	0.5200859960306796	NO	-
468	ZINC02760792	865	0.5200466176697139	NO	-
469	ZINC00683636	519	0.519692527427248	NO	-
470	ZINC03974303	1352	0.5196793784176119	NO	-
471	ZINC03508983	1063	0.5195495977565137	NO	-
472	ZINC03413294	1014	0.5195487424852885	NO	-
473	ZINC03470459	1054	0.5190571699791733	NO	-
474	ZINC03868304	1295	0.5190091556378998	NO	-
475	ZINC03868074	1290	0.518901673497494	NO	-
476	ZINC02794703	889	0.5187579852940261	NO	-
477	ZINC02763464	867	0.5186442453121846	NO	-
478	ZINC00644645	502	0.5186293998694326	NO	-
479	ZINC00437873	332	0.5186282749102288	NO	-
480	ZINC02794702	888	0.5185228046183079	NO	-
481	ZINC00209129	152	0.5185159436193258	NO	-
482	ZINC00590227	470	0.5184972949998621	NO	-
483	ZINC03464407	1048	0.5182896004161281	NO	-
484	ZINC02884342	929	0.5180125153229794	NO	-
485	ZINC00644646	503	0.5178302328886163	NO	-
486	ZINC03451311	1034	0.5178138774544159	NO	-
487	ZINC03509017	1064	0.5177056957320627	NO	-
488	ZINC02455894	802	0.5175446543212587	NO	-
489	ZINC04158469	1413	0.5175354256300888	NO	-
490	ZINC00325713	237	0.5175036022963612	NO	-
491	ZINC01306472	698	0.5174768578175747	NO	-
492	ZINC02795613	895	0.5172563366142986	NO	-
493	ZINC02192407	773	0.5172396415264853	NO	-
494	ZINC00125154	96	0.5171607424281903	NO	-
495	ZINC03439837	1028	0.5170850954954416	NO	-
496	ZINC03995383	1372	0.5170487605898619	NO	-
497	ZINC02871308	920	0.5170350439016436	NO	-
498	ZINC00376011	279	0.5169607965933141	NO	-
499	ZINC00031886	16	0.5169214724744494	NO	-
500	ZINC00565148	450	0.5168327077340297	NO	-
501	ZINC00413812	305	0.5167809137646574	NO	-
502	ZINC03360812	997	0.516709237603572	NO	-
503	ZINC03523585	1073	0.5166724861813057	NO	-
504	ZINC00581562	461	0.5166044442243117	NO	-
505	ZINC00372992	274	0.5165617564637685	NO	-
506	ZINC00209056	151	0.5163227051926035	NO	-
507	ZINC00384698	291	0.516247773529248	NO	-
508	ZINC00204293	143	0.5161536820655608	NO	-
509	ZINC00617778	487	0.5160216797166346	NO	-
510	ZINC00253706	184	0.515933298453036	NO	-
511	ZINC02626159	828	0.5159211344073534	NO	-
512	ZINC00581564	462	0.5158841525009292	NO	-
513	ZINC01051738	594	0.5157519016451944	NO	-
514	ZINC02787988	878	0.515726626079661	NO	-
515	ZINC03441346	1033	0.5157095538374822	NO	-
516	ZINC03499366	1060	0.5156696509329852	NO	-
517	ZINC03992791	1368	0.5156188282921593	NO	-
518	ZINC03863657	1265	0.5155433114862624	NO	-
519	ZINC01496341	738	0.5154978458759027	NO	-
520	ZINC00299911	216	0.515430052954941	NO	-
521	ZINC00299907	215	0.5153956610101559	NO	-
522	ZINC03561721	1098	0.5152861843115654	NO	-
523	ZINC01048553	588	0.5151673540066707	NO	-
524	ZINC01048552	587	0.5151415420407436	NO	-
525	ZINC02577596	817	0.515121707644026	NO	-
526	ZINC04176405	1415	0.5151009758584864	NO	-
527	ZINC03384857	1004	0.514990184987448	NO	-
528	ZINC01099342	628	0.5149369271373428	NO	-
529	ZINC00175529	127	0.5149250039426478	NO	-
530	ZINC02767471	871	0.5148893503735569	NO	-
531	ZINC00119718	88	0.5148492138625888	NO	-
532	ZINC03453777	1041	0.5148039840565884	NO	-
533	ZINC00307143	221	0.5147517321946654	NO	-
534	ZINC01126982	639	0.5147296012638951	NO	-
535	ZINC02767230	870	0.5146718906165315	NO	-
536	ZINC01069691	614	0.5144305523257364	NO	-
537	ZINC00515566	399	0.5144094644013187	NO	-
538	ZINC00421175	310	0.5142652269800534	NO	-
539	ZINC01099343	629	0.5142448110879855	NO	-
540	ZINC03251649	973	0.5140978534356911	NO	-
541	ZINC04295515	1423	0.5140948922105161	NO	-
542	ZINC00299917	217	0.5140895897006114	NO	-
543	ZINC00982642	571	0.5139968560352992	NO	-
544	ZINC03389107	1005	0.5139681116689299	NO	-
545	ZINC00060691	34	0.5137207421935459	NO	-
546	ZINC03514566	1069	0.5136680511467951	NO	-
547	ZINC03514568	1070	0.5136627095930607	NO	-
548	ZINC00998925	573	0.5135299112547584	NO	-
549	ZINC00179798	129	0.5135181274298706	NO	-
550	ZINC00179800	130	0.5134865312162415	NO	-
551	ZINC00421174	309	0.5134485659386028	NO	-
552	ZINC03526203	1077	0.5133778605951526	NO	-
553	ZINC00928127	562	0.5133627533602086	NO	-
554	ZINC00527725	410	0.5133008215745481	NO	-
555	ZINC00527724	409	0.513269403025831	NO	-
556	ZINC00122034	90	0.5132306899127629	NO	-
557	ZINC03852847	1198	0.5131561845402821	NO	-
558	ZINC03963867	1332	0.5131509525668958	NO	-
559	ZINC00450843	341	0.5129753764619367	NO	-
560	ZINC00052551	31	0.5128091664877851	NO	-
561	ZINC00487328	382	0.5126960095784292	NO	-
562	ZINC03858902	1238	0.5126779323782701	NO	-
563	ZINC04091542	1392	0.5125529239314859	NO	-
564	ZINC00365467	264	0.5125414560947946	NO	-
565	ZINC00097662	64	0.5125347181073556	NO	-
566	ZINC02353769	790	0.5123444387137609	NO	-
567	ZINC01241358	684	0.5123329019842331	NO	-
568	ZINC00670782	513	0.5122943714842692	NO	-
569	ZINC00420822	308	0.5118618183974147	NO	-
570	ZINC04465712	1463	0.511649572882186	NO	-
571	ZINC00101206	67	0.5116102386028317	NO	-
572	ZINC01121160	635	0.5113073315747795	NO	-
573	ZINC01756059	753	0.5112102652327909	NO	-
574	ZINC03563705	1107	0.5111864833843832	NO	-
575	ZINC03563707	1108	0.5111538718138408	NO	-
576	ZINC03987876	1362	0.5110368049745138	NO	-
577	ZINC00371686	270	0.5110265295850102	NO	-
578	ZINC03563703	1106	0.5109641723586003	NO	-
579	ZINC00457738	348	0.510885611911832	NO	-
580	ZINC03855964	1217	0.5108826446424216	NO	-
581	ZINC04102756	1394	0.5107785656189259	NO	-
582	ZINC03086123	949	0.5107664776133325	NO	-
583	ZINC03566266	1110	0.510763210758751	NO	-
584	ZINC01067451	609	0.5107609347246421	NO	-
585	ZINC04522151	1483	0.5107512514955409	NO	-
586	ZINC01545897	744	0.5105327386093615	NO	-
587	ZINC02639622	836	0.5104746200634417	NO	-
588	ZINC00506103	395	0.5103183980494248	NO	-
589	ZINC00134757	106	0.5102055974927797	NO	-
590	ZINC03389541	1006	0.5102022018932938	NO	-
591	ZINC02265634	783	0.5101955726915843	NO	-
592	ZINC01300165	697	0.5100545536565876	NO	-
593	ZINC01065454	603	0.5094917088438263	NO	-
594	ZINC01065753	604	0.5094492858603077	NO	-
595	ZINC02172443	771	0.5094145944735928	NO	-
596	ZINC00780322	524	0.5093443883427489	NO	-
597	ZINC00780323	525	0.5093299354810472	NO	-
598	ZINC00583203	464	0.5092505999168208	NO	-
599	ZINC01300164	696	0.5092347119943363	NO	-
600	ZINC04466702	1469	0.5091590668396959	NO	-
601	ZINC00146513	116	0.5090793352908523	NO	-
602	ZINC00645598	505	0.5090078778799062	NO	-
603	ZINC03907722	1323	0.5089220504658819	NO	-
604	ZINC00572691	456	0.5087820327943549	NO	-
605	ZINC02632868	830	0.5086121489698172	NO	-
606	ZINC03868289	1293	0.5086045996277027	NO	-
607	ZINC03580997	1120	0.5085697047678273	NO	-
608	ZINC00305200	219	0.50855855630922	NO	-
609	ZINC03868316	1296	0.508396997610247	NO	-
610	ZINC03868317	1297	0.5083650709065234	NO	-
611	ZINC03413568	1019	0.5083306969099284	NO	-
612	ZINC02854078	914	0.5082521123064441	NO	-
613	ZINC02788717	884	0.5081959348554869	NO	-
614	ZINC02854077	913	0.5081872588448229	NO	-
615	ZINC00230762	168	0.5081732611081451	NO	-
616	ZINC03867548	1281	0.5081243194448676	NO	-
617	ZINC02788182	881	0.5079484840505798	NO	-
618	ZINC02788181	880	0.5079387096905311	NO	-
619	ZINC03453781	1042	0.5078520905347659	NO	-
620	ZINC03017282	944	0.5077272071636187	NO	-
621	ZINC01810037	759	0.5076969723277329	NO	-
622	ZINC01050386	591	0.5076239821778592	NO	-
623	ZINC04436609	1449	0.5074658562693277	NO	-
624	ZINC03853224	1202	0.5073595398299743	NO	-
625	ZINC01079561	619	0.5073231822297924	NO	-
626	ZINC03850703	1187	0.5071735995242702	NO	-
627	ZINC03867596	1282	0.5070803535027332	NO	-
628	ZINC03889850	1309	0.5070756331180547	NO	-
629	ZINC03862109	1258	0.5069417435127705	NO	-
630	ZINC00817511	544	0.5069146969084867	NO	-
631	ZINC03853601	1206	0.5067497657430579	NO	-
632	ZINC00446819	339	0.5064201859698774	NO	-
633	ZINC00442700	336	0.5063480185635454	NO	-
634	ZINC02794560	886	0.5062731057741786	NO	-
635	ZINC00813072	532	0.5062336319655286	NO	-
636	ZINC00144466	112	0.5061718429644356	NO	-
637	ZINC00127362	100	0.5060425336504081	NO	-
638	ZINC00318864	234	0.5059989512076948	NO	-
639	ZINC03455248	1045	0.5059859435251484	NO	-
640	ZINC00127359	99	0.505968358944458	NO	-
641	ZINC03470421	1051	0.5059543433584544	NO	-
642	ZINC00009466	7	0.5058428951597637	NO	-
643	ZINC03463934	1046	0.5058388137257239	NO	-
644	ZINC04224273	1416	0.5058098579562689	NO	-
645	ZINC03572957	1113	0.5057963726557215	NO	-
646	ZINC03183326	960	0.5055472281055748	NO	-
647	ZINC00798270	529	0.5055316472601915	NO	-
648	ZINC01051747	595	0.5054556868851403	NO	-
649	ZINC03153754	954	0.5051499276009382	NO	-
650	ZINC00304089	218	0.5051262007221186	NO	-
651	ZINC01741786	751	0.5050501439482357	NO	-
652	ZINC00596883	472	0.5049883971191449	NO	-
653	ZINC00587144	468	0.504918750601741	NO	-
654	ZINC04423996	1447	0.5048965635406909	NO	-
655	ZINC01140954	648	0.5048534986476019	NO	-
656	ZINC01140955	649	0.5048387669979276	NO	-
657	ZINC03559075	1093	0.5048238847695504	NO	-
658	ZINC00653432	509	0.5045932900738428	NO	-
659	ZINC04104004	1396	0.5045065489482599	NO	-
660	ZINC00207322	149	0.5044925916565322	NO	-
661	ZINC00487270	380	0.5044178653681868	NO	-
662	ZINC01498344	740	0.5043554500707895	NO	-
663	ZINC03413423	1016	0.5042706121275201	NO	-
664	ZINC03413424	1017	0.5042647948850261	NO	-
665	ZINC00355575	251	0.5042233360591922	NO	-
666	ZINC00479653	376	0.5041079974494848	NO	-
667	ZINC03176197	958	0.5040548734812553	NO	-
668	ZINC03176199	959	0.5039713233498628	NO	-
669	ZINC00454391	344	0.5039671369003359	NO	-
670	ZINC01134533	644	0.5037516247182597	NO	-
671	ZINC00355692	252	0.5036509267958614	NO	-
672	ZINC00529431	415	0.503622007990705	NO	-
673	ZINC01472283	734	0.5036100247124567	NO	-
674	ZINC00717913	520	0.5035386885362185	NO	-
675	ZINC03868991	1300	0.5033884674029103	NO	-
676	ZINC00644623	501	0.5030114196642659	NO	-
677	ZINC01054638	597	0.5030090476724637	NO	-
678	ZINC00529432	416	0.5029839654725631	NO	-
679	ZINC00019876	11	0.5029678224527466	NO	-
680	ZINC01801666	757	0.5029613556363324	NO	-
681	ZINC01065007	602	0.5029281343175264	NO	-
682	ZINC02843766	910	0.5028804402774216	NO	-
683	ZINC02877297	924	0.502838807176122	NO	-
684	ZINC01856833	760	0.5027791710029523	NO	-
685	ZINC00004778	8	0.5027690689402388	YES	5
686	ZINC00125154	95	0.5027200254429129	NO	-
687	ZINC03509025	1065	0.5026134863780612	NO	-
688	ZINC00563878	448	0.5025853641092736	NO	-
689	ZINC03559110	1094	0.5025834640604934	NO	-
690	ZINC03863035	1263	0.5025171576772622	NO	-
691	ZINC00229279	167	0.5024195358458098	NO	-
692	ZINC00583201	463	0.502381466742729	NO	-
693	ZINC00362176	258	0.5023418606665497	NO	-
694	ZINC03653955	1172	0.5023078180293471	NO	-
695	ZINC00006488	19	0.5020650487446522	YES	9
696	ZINC04349220	1435	0.5020611091689275	NO	-
697	ZINC02740807	857	0.5020231858889889	NO	-
698	ZINC04102756	1393	0.5019484323624764	NO	-
699	ZINC02635976	833	0.5019178089714503	NO	-
700	ZINC02751969	862	0.501900591587276	NO	-
701	ZINC02885171	930	0.5018206479226719	NO	-
702	ZINC01498344	739	0.501683920586346	NO	-
703	ZINC00311107	227	0.5013014495510326	NO	-
704	ZINC01290754	695	0.5010211587973163	NO	-
705	ZINC00365579	265	0.5009299742324088	NO	-
706	ZINC03231072	969	0.5007733304405565	NO	-
707	ZINC01599204	747	0.5006778010357085	NO	-
708	ZINC01140910	647	0.5005972979206746	NO	-
709	ZINC00031486	15	0.4999867854990776	NO	-
710	ZINC03619934	1169	0.4999380207006966	NO	-
711	ZINC01340777	702	0.4995877771656319	NO	-
712	ZINC00570300	452	0.4995515069371852	NO	-
713	ZINC04141560	1410	0.4995425314280366	NO	-
714	ZINC03868991	1301	0.49946340204221523	NO	-
715	ZINC00060692	35	0.4994538826788168	NO	-
716	ZINC01492540	25	0.4993072935854644	YES	10
717	ZINC00619318	491	0.49907337346236985	NO	-
718	ZINC02796638	900	0.498971950341584	NO	-
719	ZINC00267905	198	0.49895783561899915	NO	-
720	ZINC00147749	118	0.4988780868038362	NO	-
721	ZINC02874797	923	0.4988533262791707	NO	-
722	ZINC02879179	926	0.49874046705820996	NO	-
723	ZINC00132363	105	0.49840918979039595	NO	-
724	ZINC03616231	1167	0.4982656437042513	NO	-
725	ZINC02555597	815	0.4981104201728812	NO	-
726	ZINC01000917	574	0.4979941712076015	NO	-
727	ZINC01068565	611	0.49788201643391167	NO	-
728	ZINC01051162	592	0.4977714818642215	NO	-
729	ZINC00024317	12	0.49770954717541266	NO	-
730	ZINC00820996	545	0.497693194646182	NO	-
731	ZINC00146498	115	0.4976907943810415	NO	-
732	ZINC03413797	1023	0.4976826683775314	NO	-
733	ZINC03867689	1284	0.49751966238070133	NO	-
734	ZINC00073869	46	0.4974077729396775	NO	-
735	ZINC03184493	961	0.4972471675128943	NO	-
736	ZINC00465145	352	0.49720575664445704	NO	-
737	ZINC03977614	1356	0.4971487597823226	NO	-
738	ZINC04641840	1492	0.4969454435912739	NO	-
739	ZINC02620382	824	0.49690553133733234	NO	-
740	ZINC00397739	297	0.4968613744856183	NO	-
741	ZINC02620381	823	0.4968354284021254	NO	-
742	ZINC03473160	1056	0.4968248386183468	NO	-
743	ZINC01142335	651	0.4968172063074665	NO	-
744	ZINC01158359	654	0.49663466683567686	NO	-
745	ZINC00212739	159	0.4965492492796047	NO	-
746	ZINC00564557	449	0.4964061413248983	NO	-
747	ZINC01062726	600	0.49639530095571877	NO	-
748	ZINC01113225	633	0.496353182639359	NO	-
749	ZINC03086127	950	0.49632274843804386	NO	-
750	ZINC00049673	28	0.4963056658823235	NO	-
751	ZINC04004929	1383	0.49619254822834075	NO	-
752	ZINC00250519	183	0.49613171827451624	NO	-
753	ZINC04641841	1493	0.49604282344340944	NO	-
754	ZINC00433823	329	0.4959037772745459	NO	-
755	ZINC01185336	659	0.4958304198181223	NO	-
756	ZINC02635859	832	0.4958209283268228	NO	-
757	ZINC03378763	1003	0.4957860354197901	NO	-
758	ZINC01088981	622	0.4957613216806884	NO	-
759	ZINC03968519	1336	0.49565502620414703	NO	-
760	ZINC01216594	674	0.4956046549792553	NO	-
761	ZINC00433825	331	0.4955959445438261	NO	-
762	ZINC00433824	330	0.4955831298621872	NO	-
763	ZINC02199758	776	0.49525193017672353	NO	-
764	ZINC02199757	775	0.49521245153030186	NO	-
765	ZINC00063382	38	0.495139278552923	NO	-
766	ZINC04042552	1390	0.4950092512532072	NO	-
767	ZINC00973466	570	0.49496176053404606	NO	-
768	ZINC00199834	139	0.4947636610180956	NO	-
769	ZINC00342159	245	0.49466453649857733	NO	-
770	ZINC00617283	486	0.49459166604686056	NO	-
771	ZINC00311466	229	0.49447813870890206	NO	-
772	ZINC02788363	882	0.4944121673466682	NO	-
773	ZINC00151894	119	0.49425287843045407	NO	-
774	ZINC03853612	1207	0.4941272121784781	NO	-
775	ZINC00598073	26	0.49412107467916583	YES	10
776	ZINC00310789	226	0.4940197106076466	NO	-
777	ZINC03862802	1262	0.4939103231905289	NO	-
778	ZINC00616471	484	0.4938617000943088	NO	-
779	ZINC00470268	361	0.4938291829280655	NO	-
780	ZINC03853613	1208	0.49375366381723484	NO	-
781	ZINC01004491	576	0.4937062876999524	NO	-
782	ZINC00290771	206	0.49365577366904123	NO	-
783	ZINC02787800	877	0.4936143919080082	NO	-
784	ZINC04103961	1395	0.4935473584059092	NO	-
785	ZINC02578172	818	0.4935014103069288	NO	-
786	ZINC01139273	646	0.4934629419045101	NO	-
787	ZINC00609573	474	0.4934555738989138	NO	-
788	ZINC01189408	662	0.49342566237557817	NO	-
789	ZINC03253246	974	0.49335373844949365	NO	-
790	ZINC02911259	936	0.4932024412522015	NO	-
791	ZINC03591092	1126	0.4931568706864887	NO	-
792	ZINC03832001	24	0.4931110936229273	YES	10
793	ZINC00330856	239	0.49306939627248786	NO	-
794	ZINC04295415	1422	0.492831946610151	NO	-
795	ZINC01121697	636	0.4927667448268864	NO	-
796	ZINC03529591	1081	0.49272484555507545	NO	-
797	ZINC00257585	187	0.49270082376119645	NO	-
798	ZINC02634583	831	0.4926581619486102	NO	-
799	ZINC00619148	490	0.4926409131773357	NO	-
800	ZINC03413983	1024	0.492474125224593	NO	-
801	ZINC00068604	43	0.4922584308961638	NO	-
802	ZINC00464794	351	0.4922242428882622	NO	-
803	ZINC00211010	153	0.4921699729729468	NO	-
804	ZINC03852690	1193	0.49214358318872414	NO	-
805	ZINC02683840	843	0.49211833190844967	NO	-
806	ZINC02755090	863	0.49195238328781027	NO	-
807	ZINC00653432	508	0.4919023751640055	NO	-
808	ZINC02309223	785	0.4916478793589903	NO	-
809	ZINC02861945	916	0.4916435198806948	NO	-
810	ZINC03859203	1242	0.49155731081308274	NO	-
811	ZINC03968974	1337	0.4914176438998121	NO	-
812	ZINC03630982	1171	0.4913909253323709	NO	-
813	ZINC02723816	854	0.4913288073288424	NO	-
814	ZINC03968975	1338	0.4912724026489099	NO	-
815	ZINC00188740	135	0.49121999152809226	NO	-
816	ZINC02539531	810	0.4911470439870099	NO	-
817	ZINC02794621	887	0.49091603776273823	NO	-
818	ZINC01066008	605	0.4908626221131994	NO	-
819	ZINC02388191	792	0.49074915470053115	NO	-
820	ZINC02788484	883	0.49062122604978015	NO	-
821	ZINC00196107	137	0.4906205205257198	NO	-
822	ZINC00429297	323	0.4904709863247775	NO	-
823	ZINC03308554	983	0.4904058122778961	NO	-
824	ZINC03858612	1236	0.4903384293490191	NO	-
825	ZINC03876209	1302	0.49033525005220113	NO	-
826	ZINC02868569	918	0.49026444987086193	NO	-
827	ZINC03858492	1233	0.4899896724313107	NO	-
828	ZINC04470400	1478	0.4899896724313107	NO	-
829	ZINC04469091	1470	0.4899095154508699	NO	-
830	ZINC01080332	620	0.48981668930935557	NO	-
831	ZINC01067033	608	0.48960047592994504	NO	-
832	ZINC00583225	466	0.48959688009398056	NO	-
833	ZINC03404509	1012	0.48938346150599005	NO	-
834	ZINC00433154	328	0.48938085642575185	NO	-
835	ZINC01644836	749	0.4892770377330758	NO	-
836	ZINC00181957	131	0.48924164064442194	NO	-
837	ZINC00257585	186	0.4892360041161099	NO	-
838	ZINC00181958	132	0.4892126572844082	NO	-
839	ZINC00265166	196	0.48918352285317906	NO	-
840	ZINC03217249	965	0.4891492703606265	NO	-
841	ZINC04632868	1489	0.4890867637896766	NO	-
842	ZINC00125048	94	0.4888537096591491	NO	-
843	ZINC03889286	1306	0.4887260048430213	NO	-
844	ZINC00082028	54	0.4884813502950488	NO	-
845	ZINC00080410	53	0.48833448752283115	NO	-
846	ZINC01207176	672	0.4883325349034913	NO	-
847	ZINC01428832	722	0.4882740425040187	NO	-
848	ZINC00467089	355	0.4882355133928069	NO	-
849	ZINC03561174	1097	0.4881860287338799	NO	-
850	ZINC00429304	324	0.48817169516108466	NO	-
851	ZINC03561171	1096	0.4881618070385405	NO	-
852	ZINC03866960	1272	0.4880960901737292	NO	-
853	ZINC03859554	1243	0.4880879553814334	NO	-
854	ZINC02570906	816	0.48800885202374644	NO	-
855	ZINC00290760	205	0.4880014027406508	NO	-
856	ZINC00571910	455	0.4879708957460138	NO	-
857	ZINC03876209	1303	0.4879228000061442	NO	-
858	ZINC03890686	1312	0.4877763563108823	NO	-
859	ZINC01428828	721	0.48774663033267396	NO	-
860	ZINC00110715	81	0.48760268643502935	NO	-
861	ZINC01410619	718	0.4875930474071708	NO	-
862	ZINC00079211	49	0.487569006181339	NO	-
863	ZINC03854953	1211	0.48741375328360437	NO	-
864	ZINC00857802	554	0.4873944689943759	NO	-
865	ZINC00110723	84	0.4872295519783724	NO	-
866	ZINC00261521	191	0.48712246842774454	NO	-
867	ZINC01794645	756	0.48689949401235993	NO	-
868	ZINC00110716	82	0.48675806953773676	NO	-
869	ZINC00124651	92	0.4867567068226976	NO	-
870	ZINC00457579	347	0.4867425356636835	NO	-
871	ZINC00110719	83	0.48673836169546586	NO	-
872	ZINC03980719	1357	0.4866866902136844	NO	-
873	ZINC02402393	795	0.4865759308328925	NO	-
874	ZINC01138951	645	0.48655369153138633	NO	-
875	ZINC03971922	1346	0.48646192898824403	NO	-
876	ZINC03832011	20	0.48643944493579283	YES	10
877	ZINC03832009	21	0.48643944493579283	YES	10
878	ZINC00101922	68	0.48640135092704095	NO	-
879	ZINC03529608	1082	0.48639454598849624	NO	-
880	ZINC00101926	69	0.4863894671924429	NO	-
881	ZINC01288087	694	0.4863346231460948	NO	-
882	ZINC04128927	1401	0.4862992625623342	NO	-
883	ZINC02475014	805	0.4862268181012515	NO	-
884	ZINC00110703	79	0.4860928976201479	NO	-
885	ZINC00200247	140	0.4860375417560865	NO	-
886	ZINC01202925	668	0.48595181023108497	NO	-
887	ZINC03867529	1280	0.48593794077943087	NO	-
888	ZINC01202928	669	0.48593061693873046	NO	-
889	ZINC02951169	940	0.48589107378122187	NO	-
890	ZINC00124653	93	0.48587693543168814	NO	-
891	ZINC01070960	617	0.48586254142160024	NO	-
892	ZINC00110711	80	0.4857902081631055	NO	-
893	ZINC00512648	397	0.4857588702106012	NO	-
894	ZINC00482714	378	0.48568790937839584	NO	-
895	ZINC03858117	1229	0.4855385547746523	NO	-
896	ZINC04469825	1474	0.4855385547746523	NO	-
897	ZINC00554737	435	0.4853256790409407	NO	-
898	ZINC01066688	606	0.4851644372671811	NO	-
899	ZINC00476011	366	0.485163703478592	NO	-
900	ZINC02216496	778	0.48485726143942315	NO	-
901	ZINC01064274	601	0.4845813203506025	NO	-
902	ZINC03963974	1334	0.4845571986340576	NO	-
903	ZINC03610270	1150	0.4845124959013904	NO	-
904	ZINC00316689	232	0.48450169195121917	NO	-
905	ZINC00544537	429	0.4844611119525671	NO	-
906	ZINC00314209	230	0.4844410834821183	NO	-
907	ZINC00314210	231	0.4844307813721553	NO	-
908	ZINC00359364	254	0.4843568793923978	NO	-
909	ZINC03610285	1151	0.4843229698970868	NO	-
910	ZINC01066690	607	0.4842760517662426	NO	-
911	ZINC04290462	1420	0.4841933976121118	NO	-
912	ZINC00425130	315	0.48419330947641714	NO	-
913	ZINC00359366	255	0.48406827931014634	NO	-
914	ZINC03620740	1170	0.4840611344739824	NO	-
915	ZINC03867450	1278	0.48400734961485553	NO	-
916	ZINC00360405	256	0.4838597313080764	NO	-
917	ZINC00475806	365	0.48373768112356536	NO	-
918	ZINC04137675	1407	0.48371512564733216	NO	-
919	ZINC02800427	905	0.4836474519607125	NO	-
920	ZINC02889026	933	0.4834409142466794	NO	-
921	ZINC00461821	349	0.4832657059522856	NO	-
922	ZINC00009466	6	0.4831074916629875	NO	-
923	ZINC03889960	1310	0.48305608463777944	NO	-
924	ZINC01286606	693	0.4829623226023885	NO	-
925	ZINC03889629	1308	0.48296010256151034	NO	-
926	ZINC00473679	363	0.4829252109283623	NO	-
927	ZINC00613980	481	0.48288609540323285	NO	-
928	ZINC04427553	1448	0.48287390111423867	NO	-
929	ZINC03166187	956	0.4828520464341816	NO	-
930	ZINC02431635	798	0.4827623166572781	NO	-
931	ZINC02803152	907	0.48275017509164314	NO	-
932	ZINC02181818	772	0.48268669486067284	NO	-
933	ZINC00257428	185	0.4826505572498867	NO	-
934	ZINC01048667	589	0.4825913735848726	NO	-
935	ZINC00532115	418	0.48252223466019395	NO	-
936	ZINC02800075	904	0.4824921474472902	NO	-
937	ZINC03579391	1119	0.4824176914797766	NO	-
938	ZINC02871766	921	0.4823859665026626	NO	-
939	ZINC00048547	27	0.48238140917844574	NO	-
940	ZINC01048668	590	0.4823626966864425	NO	-
941	ZINC00955089	567	0.4823176525530645	NO	-
942	ZINC00010323	8	0.48220447329769206	NO	-
943	ZINC03858651	1237	0.4821576167668942	NO	-
944	ZINC00132231	103	0.4820148582394523	NO	-
945	ZINC00157183	120	0.48201474804213656	NO	-
946	ZINC00834243	547	0.4820126221518393	NO	-
947	ZINC00063018	37	0.4819050311063273	NO	-
948	ZINC00348146	250	0.48182965601778915	NO	-
949	ZINC00583223	465	0.48169187318807244	NO	-
950	ZINC00425133	316	0.48166009662404075	NO	-
951	ZINC03992736	1366	0.4816194376912166	NO	-
952	ZINC03864196	1267	0.4815017701301243	NO	-
953	ZINC03858385	1230	0.48145295110524317	NO	-
954	ZINC01147835	652	0.48135367578638255	NO	-
955	ZINC01406598	717	0.4812407634602742	NO	-
956	ZINC00319875	236	0.48122431257415466	NO	-
957	ZINC00559999	441	0.4811329032064269	NO	-
958	ZINC01183026	658	0.48111386527232214	NO	-
959	ZINC03527386	1079	0.48109892260014897	NO	-
960	ZINC03527384	1078	0.4809393720476787	NO	-
961	ZINC03548503	1091	0.48073829053623496	NO	-
962	ZINC01780133	754	0.4807313071046788	NO	-
963	ZINC01780134	755	0.48072224319261625	NO	-
964	ZINC03891927	1319	0.48067668184057244	NO	-
965	ZINC04469873	1475	0.48067668184057244	NO	-
966	ZINC03992737	1367	0.4805689291225535	NO	-
967	ZINC03974418	1353	0.48045577258995575	NO	-
968	ZINC00412574	301	0.48044262684007244	NO	-
969	ZINC01393190	712	0.48038577109395647	NO	-
970	ZINC00563123	443	0.48037421962599824	NO	-
971	ZINC00563123	444	0.48029825736093834	NO	-
972	ZINC01624808	4	0.4802903373313583	YES	2
973	ZINC00259734	188	0.4801703696334134	NO	-
974	ZINC00571898	454	0.4801640873317686	NO	-
975	ZINC00337769	241	0.48009774046636483	NO	-
976	ZINC00410391	298	0.4800448639094779	NO	-
977	ZINC00609495	473	0.4799746286458133	NO	-
978	ZINC00213528	160	0.47994068385189814	NO	-
979	ZINC00644647	504	0.47987390693937126	NO	-
980	ZINC00279984	201	0.4798524288501964	NO	-
981	ZINC03855040	1214	0.47982494666642045	NO	-
982	ZINC02996697	943	0.47975191423993124	NO	-
983	ZINC03969979	1343	0.4796736988275888	NO	-
984	ZINC00532117	419	0.4796487237999973	NO	-
985	ZINC02768652	872	0.47949723525964655	NO	-
986	ZINC00132260	104	0.47940387122117517	NO	-
987	ZINC03890280	1311	0.4793986796593993	NO	-
988	ZINC00477780	370	0.4793853532785128	NO	-
989	ZINC00556427	437	0.4793515586850012	NO	-
990	ZINC04309957	1426	0.47919727768828807	NO	-
991	ZINC00672561	514	0.4791031268631833	NO	-
992	ZINC00326447	238	0.4790176511809571	NO	-
993	ZINC00857795	553	0.47871838689434054	NO	-
994	ZINC03912970	1325	0.4784712915434017	NO	-
995	ZINC01054642	598	0.4783175972212361	NO	-
996	ZINC03550576	1092	0.47829918746834377	NO	-
997	ZINC02760339	864	0.47825109383171094	NO	-
998	ZINC00100217	65	0.47820790288478177	NO	-
999	ZINC00556422	436	0.47818658028388417	NO	-
1000	ZINC00100218	66	0.4781681382496355	NO	-
1001	ZINC00575911	459	0.4777382930567477	NO	-
1002	ZINC00364275	263	0.4777249241610647	NO	-
1003	ZINC00509444	396	0.47764175913094403	NO	-
1004	ZINC02637498	835	0.4775475957797082	NO	-
1005	ZINC00337802	242	0.47739284536097976	NO	-
1006	ZINC04469091	1471	0.4773408086223764	NO	-
1007	ZINC03271480	978	0.4772357516759592	NO	-
1008	ZINC01131608	643	0.4771395302985083	NO	-
1009	ZINC04295217	1421	0.4771265546833268	NO	-
1010	ZINC00284784	202	0.4768971126992399	NO	-
1011	ZINC00583254	467	0.4768816687680344	NO	-
1012	ZINC02637323	834	0.47683879519760786	NO	-
1013	ZINC00559998	440	0.4767995629901103	NO	-
1014	ZINC02549818	811	0.47670875329816864	NO	-
1015	ZINC03867850	1289	0.476672511029828	NO	-
1016	ZINC04465758	1466	0.476672511029828	NO	-
1017	ZINC02503783	806	0.47663692666024177	NO	-
1018	ZINC00619588	492	0.4763982030726536	NO	-
1019	ZINC00308661	222	0.4762913073017904	NO	-
1020	ZINC03506262	1061	0.47628632363594375	NO	-
1021	ZINC00857794	552	0.4761045270276846	NO	-
1022	ZINC00005563	29	0.4761045061448126	YES	13
1023	ZINC00145434	114	0.4761031968284089	NO	-
1024	ZINC01625281	3	0.47602868331389475	YES	2
1025	ZINC04414242	1443	0.47601777674495627	NO	-
1026	ZINC04004929	1382	0.4758513540475539	NO	-
1027	ZINC02349727	789	0.47583342252736466	NO	-
1028	ZINC02846017	912	0.47574466808881616	NO	-
1029	ZINC00756911	523	0.47563980120363775	NO	-
1030	ZINC00340363	243	0.475632814290867	NO	-
1031	ZINC04128927	1402	0.4754291983962559	NO	-
1032	ZINC01189895	665	0.47506525663089205	NO	-
1033	ZINC00037914	19	0.4749577380524801	NO	-
1034	ZINC00355910	253	0.4749041934377253	NO	-
1035	ZINC01189858	664	0.47477682029715124	NO	-
1036	ZINC03605281	1145	0.47473103279440076	NO	-
1037	ZINC03605284	1148	0.4747043219756628	NO	-
1038	ZINC01051164	593	0.47457088717466045	NO	-
1039	ZINC03605078	1136	0.47455878850840666	NO	-
1040	ZINC03605071	1133	0.47453874584965766	NO	-
1041	ZINC03605181	1141	0.47438703490445744	NO	-
1042	ZINC03605185	1144	0.47436990058769957	NO	-
1043	ZINC03858392	1232	0.4743613008049402	NO	-
1044	ZINC01311028	699	0.474325174352452	NO	-
1045	ZINC03605090	1140	0.474324496690844	NO	-
1046	ZINC03605086	1137	0.47428767072766703	NO	-
1047	ZINC03858391	1231	0.4742256216370736	NO	-
1048	ZINC03610982	1156	0.47407260550211966	NO	-
1049	ZINC00598801	32	0.4739994278709765	YES	16
1050	ZINC01188449	661	0.4739235998002112	NO	-
1051	ZINC02717965	847	0.4738822713705777	NO	-
1052	ZINC02717965	849	0.4738822713705777	NO	-
1053	ZINC03977591	1355	0.4738652186925227	NO	-
1054	ZINC03605282	1146	0.47373104951814293	NO	-
1055	ZINC03892730	1321	0.47372356681170164	NO	-
1056	ZINC03605283	1147	0.47371492994506464	NO	-
1057	ZINC03537194	1087	0.4736774383632057	NO	-
1058	ZINC03537197	1090	0.47366802052431056	NO	-
1059	ZINC00295665	210	0.47358594323505465	NO	-
1060	ZINC03604970	1129	0.4735646409735458	NO	-
1061	ZINC03604975	1132	0.4735618490073169	NO	-
1062	ZINC03605076	1135	0.47353624042908016	NO	-
1063	ZINC03605074	1134	0.47352477102751345	NO	-
1064	ZINC01432572	725	0.4735181076537411	NO	-
1065	ZINC04137737	1408	0.4734477785434481	NO	-
1066	ZINC03605184	1143	0.473382988839197	NO	-
1067	ZINC03605182	1142	0.4733774687672595	NO	-
1068	ZINC03605089	1139	0.4733064831467228	NO	-
1069	ZINC03605088	1138	0.4732927683344199	NO	-
1070	ZINC00421950	311	0.47328813196709646	NO	-
1071	ZINC01448366	731	0.47326864391331747	NO	-
1072	ZINC00445284	338	0.47308021959605057	NO	-
1073	ZINC00110725	85	0.4729466115933742	NO	-
1074	ZINC00425530	318	0.47287828884875477	NO	-
1075	ZINC04003822	1381	0.4727865505011506	NO	-
1076	ZINC03581752	1124	0.47277959057579555	NO	-
1077	ZINC01091256	626	0.4726877224261096	NO	-
1078	ZINC03537195	1088	0.4726868194919812	NO	-
1079	ZINC03537196	1089	0.4726840912412531	NO	-
1080	ZINC00441959	334	0.47263391330622784	NO	-
1081	ZINC03234779	971	0.4725769901591346	NO	-
1082	ZINC01006309	577	0.47256458818506714	NO	-
1083	ZINC03604972	1130	0.47256012441887757	NO	-
1084	ZINC03604974	1131	0.4725585007002336	NO	-
1085	ZINC03234778	970	0.47255493890711786	NO	-
1086	ZINC01230401	677	0.4724678063750984	NO	-
1087	ZINC00168555	124	0.4723712236218723	NO	-
1088	ZINC00090974	59	0.4722426921576401	NO	-
1089	ZINC02883078	928	0.4721971959259682	NO	-
1090	ZINC03326414	988	0.47208226489205873	NO	-
1091	ZINC00347897	248	0.47191545512702465	NO	-
1092	ZINC00347899	249	0.47191140812770294	NO	-
1093	ZINC00063018	36	0.47168947280553	NO	-
1094	ZINC02653881	840	0.47161613281821935	NO	-
1095	ZINC01158839	655	0.471537674230421	NO	-
1096	ZINC00469435	359	0.47152728087350526	NO	-
1097	ZINC03530533	1083	0.47139617606656026	NO	-
1098	ZINC03530535	1084	0.4713857076489318	NO	-
1099	ZINC00581538	460	0.4713662352325402	NO	-
1100	ZINC03863139	1264	0.47126565647811985	NO	-
1101	ZINC03399461	1009	0.4710845502451858	NO	-
1102	ZINC00057774	33	0.4710658756424416	NO	-
1103	ZINC01067612	610	0.4710638343285151	NO	-
1104	ZINC00145297	113	0.47098875376126004	NO	-
1105	ZINC03847037	1177	0.4708712330808033	NO	-
1106	ZINC03912800	1324	0.47069391778965863	NO	-
1107	ZINC03524364	1074	0.47068743353963555	NO	-
1108	ZINC00412572	300	0.4706648371386234	NO	-
1109	ZINC03832004	27	0.47060553971629077	YES	11
1110	ZINC02843705	909	0.47047839903919736	NO	-
1111	ZINC03581482	1123	0.4704400925452964	NO	-
1112	ZINC01254638	685	0.4704185565242183	NO	-
1113	ZINC00470843	362	0.4703792831889581	NO	-
1114	ZINC01218260	675	0.47036090431827854	NO	-
1115	ZINC03982989	1358	0.47033375598035704	NO	-
1116	ZINC00468531	358	0.47017440981050246	NO	-
1117	ZINC01017382	580	0.4700303894157627	NO	-
1118	ZINC00973242	569	0.4699839426600149	NO	-
1119	ZINC02675831	842	0.46997918615056034	NO	-
1120	ZINC01053768	596	0.4699078517858844	NO	-
1121	ZINC01206116	670	0.46988374459463045	NO	-
1122	ZINC03474842	1058	0.46982200570504257	NO	-
1123	ZINC02703443	844	0.4698010377041467	NO	-
1124	ZINC02889052	935	0.4697365775584412	NO	-
1125	ZINC02582226	819	0.4697235459200375	NO	-
1126	ZINC02443164	800	0.46970730885374273	NO	-
1127	ZINC00478808	374	0.46969866389636056	NO	-
1128	ZINC02887396	932	0.4695154461625478	NO	-
1129	ZINC00497871	387	0.46943302688404775	NO	-
1130	ZINC00034275	17	0.46941619661043227	NO	-
1131	ZINC00478856	375	0.46937442408446584	NO	-
1132	ZINC00756384	522	0.46909400742377305	NO	-
1133	ZINC04017800	1389	0.46900868871840234	NO	-
1134	ZINC00347284	247	0.46896396034730875	NO	-
1135	ZINC02452859	801	0.46878311408545126	NO	-
1136	ZINC03596296	1128	0.46870079467324777	NO	-
1137	ZINC00412728	303	0.4686635923351362	NO	-
1138	ZINC03211805	964	0.4685342799930078	NO	-
1139	ZINC00094639	62	0.46845992237732853	NO	-
1140	ZINC04249111	1417	0.4684519933453615	NO	-
1141	ZINC00103336	77	0.4684049459767245	NO	-
1142	ZINC00363230	261	0.46834085164297967	NO	-
1143	ZINC03866960	1271	0.4680351461378351	NO	-
1144	ZINC03858571	1235	0.4679095221978015	NO	-
1145	ZINC03983281	1359	0.4679087604346393	NO	-
1146	ZINC01442693	729	0.46775246869972725	NO	-
1147	ZINC03972077	1348	0.46774097174532675	NO	-
1148	ZINC04464042	1456	0.4677367151282734	NO	-
1149	ZINC01346121	703	0.46766359543208885	NO	-
1150	ZINC03972865	1350	0.46762273857347314	NO	-
1151	ZINC04470465	1480	0.46762273857347314	NO	-
1152	ZINC03969490	1341	0.4675885970654363	NO	-
1153	ZINC00618848	488	0.4675779634317732	NO	-
1154	ZINC03858565	1234	0.4674359946346749	NO	-
1155	ZINC03867155	1273	0.4673134107253835	NO	-
1156	ZINC03337430	992	0.46729224462042007	NO	-
1157	ZINC03337427	991	0.4672516403716424	NO	-
1158	ZINC00318201	233	0.46722405994019545	NO	-
1159	ZINC03867156	1274	0.46720662262399193	NO	-
1160	ZINC00456536	346	0.4671859970864047	NO	-
1161	ZINC03972820	1349	0.4671818626866821	NO	-
1162	ZINC04470464	1479	0.4671818626866821	NO	-
1163	ZINC00387212	294	0.4671302872204668	NO	-
1164	ZINC03867241	1276	0.46711849491006396	NO	-
1165	ZINC03347131	994	0.4670579286363196	NO	-
1166	ZINC00198926	138	0.46683983443172644	NO	-
1167	ZINC03026573	945	0.4668020261279829	NO	-
1168	ZINC00556432	438	0.46679298526362	NO	-
1169	ZINC03527398	1080	0.46671013138333844	NO	-
1170	ZINC00725836	521	0.4665328638021874	NO	-
1171	ZINC00309022	223	0.46648838928028213	NO	-
1172	ZINC03293975	981	0.4664781093824187	NO	-
1173	ZINC02789422	885	0.46638525362741806	NO	-
1174	ZINC00113548	86	0.46638006451469394	NO	-
1175	ZINC01281458	689	0.46636452322310473	NO	-
1176	ZINC01281458	690	0.46636452322310473	NO	-
1177	ZINC00212461	154	0.46634997117671545	NO	-
1178	ZINC03892330	1320	0.4662364155556063	NO	-
1179	ZINC00102783	70	0.4661941669100866	NO	-
1180	ZINC00185357	133	0.46610856326631583	NO	-
1181	ZINC03963952	1333	0.46606006672560246	NO	-
1182	ZINC03956537	1329	0.4660416238906341	NO	-
1183	ZINC01126995	640	0.4659499361238067	NO	-
1184	ZINC00102798	71	0.46576385708776985	NO	-
1185	ZINC00968562	568	0.4657524548996392	NO	-
1186	ZINC00065406	40	0.465595691180086	NO	-
1187	ZINC04465705	1462	0.4655045262072248	NO	-
1188	ZINC00619074	489	0.46544630063845627	NO	-
1189	ZINC00615191	483	0.46542653130304873	NO	-
1190	ZINC02868137	917	0.4653908048138043	NO	-
1191	ZINC01206954	671	0.46536248370416206	NO	-
1192	ZINC00374482	278	0.46519399022763175	NO	-
1193	ZINC00481475	377	0.4651849159912731	NO	-
1194	ZINC03308731	984	0.46513710993430496	NO	-
1195	ZINC00361236	257	0.4650617464182315	NO	-
1196	ZINC00381496	285	0.46502739461503223	NO	-
1197	ZINC00512947	398	0.4649368070088893	NO	-
1198	ZINC00880795	556	0.46491783822154836	NO	-
1199	ZINC00432252	327	0.46489486719570633	NO	-
1200	ZINC02887392	931	0.46488044174926274	NO	-
1201	ZINC03867758	1287	0.46487364137522486	NO	-
1202	ZINC04465729	1464	0.46487364137522486	NO	-
1203	ZINC03867529	1279	0.464811800929871	NO	-
1204	ZINC00880796	557	0.46473308278949377	NO	-
1205	ZINC00294259	209	0.4646820820035386	NO	-
1206	ZINC00002820	2	0.4646484783555569	NO	-
1207	ZINC03867757	1286	0.46460945229200507	NO	-
1208	ZINC00065392	39	0.46444654227335447	NO	-
1209	ZINC03613134	1165	0.46427005415566486	NO	-
1210	ZINC00571661	453	0.4642699614568684	NO	-
1211	ZINC00363933	262	0.46421904555826393	NO	-
1212	ZINC00536316	423	0.4640850931921922	NO	-
1213	ZINC00429166	321	0.46384332830794456	NO	-
1214	ZINC00429167	322	0.46384146620888655	NO	-
1215	ZINC00536317	424	0.4638298299875835	NO	-
1216	ZINC03615232	1166	0.4638113938915444	NO	-
1217	ZINC00456363	345	0.463755007205983	NO	-
1218	ZINC00071930	44	0.4637173727686015	NO	-
1219	ZINC00168643	125	0.463687113122098	NO	-
1220	ZINC03867764	1288	0.4635213383998691	NO	-
1221	ZINC04465737	1465	0.4635213383998691	NO	-
1222	ZINC02584063	820	0.46334089482910584	NO	-
1223	ZINC00288678	204	0.46332108667001326	NO	-
1224	ZINC04128563	1400	0.46321589321414486	NO	-
1225	ZINC00103059	74	0.46321099494993573	NO	-
1226	ZINC03867450	1277	0.4631954788997373	NO	-
1227	ZINC00265784	197	0.46318573288781306	NO	-
1228	ZINC03997252	1373	0.46312229033742214	NO	-
1229	ZINC01479134	737	0.463060093665898	NO	-
1230	ZINC00260852	189	0.4629089325700261	NO	-
1231	ZINC01513702	743	0.4628643015759302	NO	-
1232	ZINC00005723	0	0.4628420849304147	YES	1
1233	ZINC03993141	1370	0.46283593264402056	NO	-
1234	ZINC04469771	1473	0.46283593264402056	NO	-
1235	ZINC00103072	75	0.46282055806971384	NO	-
1236	ZINC01091132	624	0.4628184250539285	NO	-
1237	ZINC04000595	1374	0.46264920376018037	NO	-
1238	ZINC03489388	1059	0.46254428405124526	NO	-
1239	ZINC03093772	951	0.46252595793367896	NO	-
1240	ZINC01508589	742	0.462319775126412	NO	-
1241	ZINC01590800	746	0.46227834912127863	NO	-
1242	ZINC00171429	126	0.46219637718834183	NO	-
1243	ZINC02728470	856	0.46208621407235057	NO	-
1244	ZINC00005722	5	0.4619514957728659	YES	3
1245	ZINC03852868	1199	0.46176063911567966	NO	-
1246	ZINC00141414	111	0.4617298824341826	NO	-
1247	ZINC00549463	432	0.46169620106400105	NO	-
1248	ZINC01447889	730	0.4616596051431387	NO	-
1249	ZINC02718985	851	0.46154859696205836	NO	-
1250	ZINC02718985	853	0.46154859696205836	NO	-
1251	ZINC00223283	162	0.4614222991158009	NO	-
1252	ZINC00462543	350	0.461381152072299	NO	-
1253	ZINC00549464	433	0.46118109017756653	NO	-
1254	ZINC00076463	47	0.4611571983047642	NO	-
1255	ZINC00918931	560	0.46106312079936557	NO	-
1256	ZINC02728470	855	0.4610441046669313	NO	-
1257	ZINC02986127	941	0.4606490450618163	NO	-
1258	ZINC00103251	76	0.4606434070197719	NO	-
1259	ZINC00918934	561	0.4606376039178322	NO	-
1260	ZINC03862538	1261	0.4606020846630122	NO	-
1261	ZINC03525147	1075	0.4605773660717655	NO	-
1262	ZINC04136954	1406	0.46057292445906567	NO	-
1263	ZINC00002820	0	0.4599970199784598	NO	-
1264	ZINC01040721	586	0.4598402128903744	NO	-
1265	ZINC00055670	32	0.4597958323146824	NO	-
1266	ZINC03156493	955	0.4596943038346268	NO	-
1267	ZINC02020188	7	0.45968108855667467	YES	4
1268	ZINC00291952	208	0.4596078149313939	NO	-
1269	ZINC02334601	788	0.45945658282102253	NO	-
1270	ZINC00830170	546	0.4593547867159896	NO	-
1271	ZINC04137827	1409	0.4592773773319666	NO	-
1272	ZINC00296418	213	0.4592342904129582	NO	-
1273	ZINC00647463	506	0.4592165830572645	NO	-
1274	ZINC01424359	720	0.4591909715093031	NO	-
1275	ZINC00036045	18	0.45916021461544054	NO	-
1276	ZINC03413578	1021	0.45910051717631084	NO	-
1277	ZINC03413575	1020	0.459076585336776	NO	-
1278	ZINC04002885	1379	0.4590140725990105	NO	-
1279	ZINC00102994	72	0.4588356942340142	NO	-
1280	ZINC00088513	56	0.4588161789378498	NO	-
1281	ZINC04000676	1375	0.458599016613525	NO	-
1282	ZINC03867609	1283	0.4585634833209919	NO	-
1283	ZINC04464041	1455	0.4584131448081951	NO	-
1284	ZINC00103002	73	0.45839463198726155	NO	-
1285	ZINC03432448	1026	0.4582655414396715	NO	-
1286	ZINC02659637	841	0.4580247929168924	NO	-
1287	ZINC00629127	499	0.4578365520186048	NO	-
1288	ZINC03859636	1246	0.45780908003703086	NO	-
1289	ZINC03859637	1247	0.45764067916914664	NO	-
1290	ZINC00429306	325	0.45764005750586323	NO	-
1291	ZINC03859638	1248	0.457626582622241	NO	-
1292	ZINC03859029	1239	0.4576177410160256	NO	-
1293	ZINC02801176	906	0.45741347922122644	NO	-
1294	ZINC01192383	667	0.4574005589740168	NO	-
1295	ZINC03577042	1118	0.4573289174761713	NO	-
1296	ZINC04633721	1491	0.45702131902617377	NO	-
1297	ZINC03514717	1071	0.4567358979264634	NO	-
1298	ZINC03890918	1315	0.45631183012539783	NO	-
1299	ZINC02319147	787	0.4562986779370622	NO	-
1300	ZINC00116098	87	0.4561637567531702	NO	-
1301	ZINC03832005	6	0.4561079404259836	YES	3
1302	ZINC02653663	838	0.45600279161931784	NO	-
1303	ZINC00568380	451	0.45597118569144235	NO	-
1304	ZINC00380168	282	0.455888117999789	NO	-
1305	ZINC03663862	1173	0.45550885468238417	NO	-
1306	ZINC02788032	879	0.4553857161922178	NO	-
1307	ZINC03864291	1268	0.4552735017137338	NO	-
1308	ZINC03974069	1351	0.4550689828926142	NO	-
1309	ZINC01174221	657	0.4549806084949508	NO	-
1310	ZINC01347509	705	0.4548784058025752	NO	-
1311	ZINC02521888	808	0.45481689398213915	NO	-
1312	ZINC01959294	763	0.4544507515191872	NO	-
1313	ZINC01459401	733	0.45428225917003695	NO	-
1314	ZINC01965571	764	0.4542061209179508	NO	-
1315	ZINC01234413	679	0.4541870123663	NO	-
1316	ZINC03987392	1360	0.4540102314686466	NO	-
1317	ZINC01080693	621	0.4538193951320742	NO	-
1318	ZINC00223347	163	0.45354285623986534	NO	-
1319	ZINC03366422	998	0.4535259656682035	NO	-
1320	ZINC03411955	1013	0.4534445911037853	NO	-
1321	ZINC00239091	182	0.45333084196822004	NO	-
1322	ZINC00549280	431	0.453200941913715	NO	-
1323	ZINC03862201	1259	0.45298479772000877	NO	-
1324	ZINC03399183	1008	0.45263607335253425	NO	-
1325	ZINC04004958	1385	0.4525597432712073	NO	-
1326	ZINC00563121	442	0.45245597866022913	NO	-
1327	ZINC03258209	975	0.4523951525262564	NO	-
1328	ZINC03972036	1347	0.4523090669037764	NO	-
1329	ZINC03863735	1266	0.4522051922276921	NO	-
1330	ZINC00002820	1	0.4520852442352349	NO	-
1331	ZINC00306308	220	0.45194243945522855	NO	-
1332	ZINC01437610	728	0.4517776898698189	NO	-
1333	ZINC00397717	296	0.45169738846774604	NO	-
1334	ZINC00232741	170	0.4513726135577298	NO	-
1335	ZINC04167565	1414	0.4511994145584425	NO	-
1336	ZINC03229273	967	0.45100502501939826	NO	-
1337	ZINC00563603	445	0.45090338034849325	NO	-
1338	ZINC00563603	446	0.45086409325359367	NO	-
1339	ZINC03413653	1022	0.4507793099868493	NO	-
1340	ZINC01189767	663	0.4506912191350991	NO	-
1341	ZINC03890863	1314	0.45061069833500994	NO	-
1342	ZINC04465160	1460	0.45061069833500994	NO	-
1343	ZINC01261948	687	0.45059101166316806	NO	-
1344	ZINC00002820	3	0.4505483718578343	NO	-
1345	ZINC02241025	781	0.45051006200512694	NO	-
1346	ZINC03573124	1114	0.4505012990016404	NO	-
1347	ZINC01100879	630	0.4501993169658063	NO	-
1348	ZINC02432370	799	0.4500452365735824	NO	-
1349	ZINC00466791	354	0.44992045444691436	NO	-
1350	ZINC03890862	1313	0.4498249840193093	NO	-
1351	ZINC01261946	686	0.44970056036583556	NO	-
1352	ZINC03613011	1161	0.4494308715061011	NO	-
1353	ZINC03613015	1164	0.4494232362302025	NO	-
1354	ZINC00453073	343	0.4492266530902815	NO	-
1355	ZINC00451975	342	0.4491727427444837	NO	-
1356	ZINC03370391	1001	0.4487877381330171	NO	-
1357	ZINC00994336	572	0.4487677611043141	NO	-
1358	ZINC00005434	4	0.4486849442881375	NO	-
1359	ZINC03613012	1162	0.44856361036405995	NO	-
1360	ZINC03613014	1163	0.4485441480281885	NO	-
1361	ZINC00534216	422	0.4484962543563413	NO	-
1362	ZINC03173621	957	0.44825478808193897	NO	-
1363	ZINC03867741	1285	0.44808544491978414	NO	-
1364	ZINC04316884	1428	0.44796331763146724	NO	-
1365	ZINC02877424	925	0.4478826538419354	NO	-
1366	ZINC00558248	439	0.4478349987004257	NO	-
1367	ZINC04376528	1439	0.44769815820828796	NO	-
1368	ZINC03889564	1307	0.44721573916805824	NO	-
1369	ZINC03862537	1260	0.44706315875533575	NO	-
1370	ZINC04377449	1440	0.446973544522971	NO	-
1371	ZINC00839834	548	0.4469130730557927	NO	-
1372	ZINC03569828	1112	0.4468495010417464	NO	-
1373	ZINC02550728	812	0.446709610632213	NO	-
1374	ZINC03969277	1339	0.4465058307159179	NO	-
1375	ZINC00804958	531	0.44646888112594224	NO	-
1376	ZINC03117934	952	0.44617575056079534	NO	-
1377	ZINC03559884	1095	0.4461508794171892	NO	-
1378	ZINC01230710	678	0.44612054770578224	NO	-
1379	ZINC02409670	796	0.4461143144761427	NO	-
1380	ZINC04317071	1430	0.44609044168798406	NO	-
1381	ZINC01218306	676	0.44596004866795824	NO	-
1382	ZINC01190017	666	0.44586823921036417	NO	-
1383	ZINC00043485	23	0.4455910104876379	NO	-
1384	ZINC03970808	1345	0.4446651030055115	NO	-
1385	ZINC03859806	1251	0.4440086414864193	NO	-
1386	ZINC00468037	357	0.44397563462611134	NO	-
1387	ZINC03859808	1252	0.44389888560331753	NO	-
1388	ZINC04317086	1432	0.4438075549638387	NO	-
1389	ZINC03414008	1025	0.443604183495494	NO	-
1390	ZINC03891477	1316	0.4435769974034275	NO	-
1391	ZINC03469392	1050	0.44335627219857904	NO	-
1392	ZINC00466436	353	0.44334746752123944	NO	-
1393	ZINC00290781	207	0.44318816261432925	NO	-
1394	ZINC00206451	148	0.4428037671817359	NO	-
1395	ZINC00029005	14	0.442740516267694	NO	-
1396	ZINC00082108	55	0.4427339981614427	NO	-
1397	ZINC00540184	426	0.4420748462109118	NO	-
1398	ZINC04017233	1388	0.4417867467468205	NO	-
1399	ZINC04143158	1411	0.44173855070075196	NO	-
1400	ZINC04004958	1384	0.4416822487919126	NO	-
1401	ZINC00528087	412	0.4416475399870349	NO	-
1402	ZINC02455894	803	0.441321962074832	NO	-
1403	ZINC03868126	1291	0.4406533504774467	NO	-
1404	ZINC02869214	919	0.44045713661246355	NO	-
1405	ZINC04398474	1441	0.44007337933109897	NO	-
1406	ZINC02709088	845	0.43979673508192546	NO	-
1407	ZINC00442591	335	0.4391230622920882	NO	-
1408	ZINC03906983	1322	0.4388188375871992	NO	-
1409	ZINC03532144	1085	0.43856166148774095	NO	-
1410	ZINC03532145	1086	0.43852548669850727	NO	-
1411	ZINC00298445	214	0.4381720247608739	NO	-
1412	ZINC03573154	1115	0.43803782968585964	NO	-
1413	ZINC00476728	368	0.4378946326278273	NO	-
1414	ZINC03859884	1253	0.4376559836688149	NO	-
1415	ZINC01437599	727	0.43747404441338084	NO	-
1416	ZINC00903785	558	0.4372228617486912	NO	-
1417	ZINC03440080	1032	0.43677225955695903	NO	-
1418	ZINC04632882	1490	0.4367600797671744	NO	-
1419	ZINC02940296	939	0.43673545017722015	NO	-
1420	ZINC03368964	999	0.4366609780052605	NO	-
1421	ZINC02620052	822	0.436578728512889	NO	-
1422	ZINC01421405	719	0.43650000073354034	NO	-
1423	ZINC03833870	1	0.4359984610154197	YES	1
1424	ZINC00231357	169	0.43584946306987005	NO	-
1425	ZINC01124240	638	0.43575784048060445	NO	-
1426	ZINC03857809	1224	0.4356890101968586	NO	-
1427	ZINC03857808	1223	0.4354844895150269	NO	-
1428	ZINC03077377	948	0.43529948507798866	NO	-
1429	ZINC04443544	1454	0.43527065452294533	NO	-
1430	ZINC03858012	1228	0.4349545572978279	NO	-
1431	ZINC01033916	583	0.4349146270371405	NO	-
1432	ZINC00904713	559	0.43454426155176873	NO	-
1433	ZINC03991941	1364	0.43449294740872774	NO	-
1434	ZINC04464231	1457	0.43449294740872774	NO	-
1435	ZINC03832007	22	0.4344223221061199	YES	10
1436	ZINC03832008	23	0.4344223221061199	YES	10
1437	ZINC04001255	1377	0.4344140668338695	NO	-
1438	ZINC00309625	225	0.43392744256925636	NO	-
1439	ZINC00477906	371	0.4334117468470195	NO	-
1440	ZINC00487273	381	0.43339393899101736	NO	-
1441	ZINC00477907	372	0.43339216498127753	NO	-
1442	ZINC01091255	625	0.43312620064269	NO	-
1443	ZINC01010351	578	0.4325543993091853	NO	-
1444	ZINC04469091	1472	0.4319662609981725	NO	-
1445	ZINC00611671	475	0.43178518695312795	NO	-
1446	ZINC04290449	1419	0.43002416371144375	NO	-
1447	ZINC03328237	989	0.4291890384303717	NO	-
1448	ZINC00208227	150	0.4291632095459382	NO	-
1449	ZINC01553345	745	0.42822872003198365	NO	-
1450	ZINC02647919	837	0.42806931076351534	NO	-
1451	ZINC00657984	510	0.42806419496676124	NO	-
1452	ZINC03857845	1225	0.42751044390974346	NO	-
1453	ZINC00675652	516	0.42743947905329627	NO	-
1454	ZINC00502653	390	0.42739171976837076	NO	-
1455	ZINC00498961	388	0.42737437301167014	NO	-
1456	ZINC00502655	391	0.4273263726019837	NO	-
1457	ZINC03575576	1117	0.4273033972006554	NO	-
1458	ZINC00412580	302	0.42641559274084834	NO	-
1459	ZINC00563608	447	0.4260691068485449	NO	-
1460	ZINC03194772	962	0.42581341515075777	NO	-
1461	ZINC00140556	109	0.4251837598187564	NO	-
1462	ZINC02457113	804	0.42483768462887117	NO	-
1463	ZINC00613650	480	0.42444033881461407	NO	-
1464	ZINC04144459	1412	0.42353885956449955	NO	-
1465	ZINC03324193	987	0.4230755522341885	NO	-
1466	ZINC01090921	623	0.42306099088877647	NO	-
1467	ZINC00286981	203	0.4230348211695454	NO	-
1468	ZINC03868724	1298	0.42159072337089937	NO	-
1469	ZINC04466248	1467	0.42159072337089937	NO	-
1470	ZINC03987440	1361	0.42136535206492376	NO	-
1471	ZINC02750444	860	0.42120535639395773	NO	-
1472	ZINC03886656	1304	0.4209589241907599	NO	-
1473	ZINC00141171	110	0.42061794134228364	NO	-
1474	ZINC02294241	784	0.42049559749215565	NO	-
1475	ZINC00372531	272	0.42047470724567393	NO	-
1476	ZINC00498961	389	0.42032925647798863	NO	-
1477	ZINC00520542	402	0.41955109620524855	NO	-
1478	ZINC03452752	1036	0.41922754208816515	NO	-
1479	ZINC03148025	953	0.4186287323805715	NO	-
1480	ZINC00503149	392	0.41772482633384467	NO	-
1481	ZINC01475369	735	0.41730027341108294	NO	-
1482	ZINC01093529	627	0.4172530863661842	NO	-
1483	ZINC02918490	937	0.4169994516398416	NO	-
1484	ZINC00528031	411	0.41616614545380687	NO	-
1485	ZINC02512887	807	0.4161647485633849	NO	-
1486	ZINC02840507	908	0.416159625418055	NO	-
1487	ZINC03433791	1027	0.4159480335809988	NO	-
1488	ZINC00309218	224	0.41590388372953785	NO	-
1489	ZINC01033513	582	0.41450781543005627	NO	-
1490	ZINC03372459	1002	0.4140997437430404	NO	-
1491	ZINC03230151	968	0.41287285719240147	NO	-
1492	ZINC01856833	761	0.41233762324220236	NO	-
1493	ZINC01364053	707	0.412293199149982	NO	-
1494	ZINC03970157	1344	0.41218749290100537	NO	-
1495	ZINC00522982	404	0.4121457810328438	NO	-
1496	ZINC00503150	393	0.4119200575610586	NO	-
1497	ZINC03857847	1226	0.4110192254588894	NO	-
1498	ZINC01037364	585	0.41060679029432945	NO	-
1499	ZINC00088986	57	0.4094848972617167	NO	-
1500	ZINC04594689	1485	0.409065830158701	NO	-
1501	ZINC02881430	927	0.4079079918403019	NO	-
1502	ZINC00130215	102	0.40743619935375053	NO	-
1503	ZINC02844471	911	0.40726223470439515	NO	-
1504	ZINC03852835	1197	0.4060774789264105	NO	-
1505	ZINC00006952	5	0.4052935149418487	NO	-
1506	ZINC00572854	457	0.4037981074568118	NO	-
1507	ZINC03852794	1196	0.40312494543485483	NO	-
1508	ZINC03852751	1194	0.40305088214363877	NO	-
1509	ZINC03993189	1371	0.39853233876721417	NO	-
1510	ZINC03833865	17	0.39804420953882874	YES	7
1511	ZINC03833863	33	0.39654387626801596	YES	17
1512	ZINC04334681	1433	0.39434065955083475	NO	-
1513	ZINC00052016	29	0.3938256729661957	NO	-
1514	ZINC02987042	942	0.39357257456502337	NO	-
1515	ZINC00018097	15	0.38822900294744594	YES	7
1516	ZINC04128927	1403	0.3876824392254977	NO	-
1517	ZINC03866842	1269	0.38155403539493365	NO	-
1518	ZINC03281508	979	0.38149179458560833	NO	-
1519	ZINC00272219	200	0.37940933147912004	NO	-
1520	ZINC03833866	16	0.37905658941608805	YES	7
1521	ZINC04510694	1482	0.3783878434116859	NO	-
1522	ZINC03575506	1116	0.3771432804741846	NO	-
1523	ZINC02741855	858	0.37566832649277343	NO	-
1524	ZINC01105513	631	0.3749755002949409	NO	-
1525	ZINC04265936	1418	0.3709556189683956	NO	-
1526	ZINC04121991	1399	0.367870971686889	NO	-
1527	ZINC01507292	741	0.3618618838170626	NO	-
1528	ZINC03593311	1127	0.34506859293354264	NO	-
