# Supplementary material for: Optimal assignment methods for ligand-based virtual screening
Source: J Cheminform. 2009 Aug 25;1:14. doi: 10.1186/1758-2946-1-14 (PMC2820492; doi:10.1186/1758-2946-1-14)
Supplement: Additional file 2 — Archive of the result files. The file Results.tar.gz is a Gzip compressed Tar archive containing the results file of each method for each data set. The result files are tab-separated plain text files including the following information: method name, active data set with size, cluster information and the distribution of the molecules over the clusters, decoy data set with size, ratio active:decoy, AUC, awAUC, BEDROC scores for predefined alpha values as suggested by Truchon and Bayly [63], relative enrichment factor [67], ROC enrichments, awROC enrichments at predefined false positive fractions, chemotype enrichment, ROC data points, and the ranking of each structure. [file 1758-2946-1-14-S2.zip › Results/OAKFLEX.SQ.DUD=inha.Q.INHA_GEQ.sdf.A.DUD_inha_clustered_I_MM.sdf.D.DUD_inha_decoys_ID_pass_MWPass_I_0000644]

###################################################################################################
# Screening Result File
# User: jahn
# Method used: OAKFLEX
> <Method_Name>
OAKFLEX
# Screening mode: Single Query Screening
#	Calculations performed: 2764
#	Start time of the calculation: Mon Mar 09 11:28:24 CET 2009
#	End time of the calculation: Mon Mar 09 11:29:26 CET 2009
# Data set information
#	Query molecule name:	GEQ from data set: ./data/queries/INHA_GEQ.sdf
#	Active data set: /rahome/chemoinf/SVS/data/actives/DUD_inha_clustered_I_MM.sdf with cluster information
#		Size: 57 molecules
#		Number of clusters: 23
#		Cluster Summery:
#			Cluster number	# molecules	% of actives
#			1		1		1.754
#			2		2		3.509
#			3		2		3.509
#			4		4		7.018
#			5		11		19.298
#			6		3		5.263
#			7		1		1.754
#			8		1		1.754
#			9		9		15.789
#			10		1		1.754
#			11		1		1.754
#			12		3		5.263
#			13		1		1.754
#			14		1		1.754
#			15		1		1.754
#			16		2		3.509
#			17		1		1.754
#			18		1		1.754
#			19		1		1.754
#			20		1		1.754
#			21		1		1.754
#			22		1		1.754
#			23		7		12.281
#	Decoy data set: /rahome/chemoinf/SVS/data/decoys/DUD_inha_decoys_ID_pass_MWPass_I_MM.sdf
#		Size: 2707 molecules
#	Ratio actives : decoys
#		1.0 : 47.4912
#	The active and decoy data set were part of the DUD with problem identifier: inha
> <AUC>
#	 ROC AUC
	0.5304635804509427
> <awAUC>
#	 ROC awAUC
	0.5169800833538967
> <BEDROC Scores>
#	Alpha Values	BEDROC Scores	Literature: J. Chem. Inf. Model., Vol. 47, No. 2, 2007, 488-508
	106.9	0.5268
	100.0	0.5188
	53.6	0.4658
	50.0	0.4621
	32.2	0.4478
	20.0	0.446
	16.1	0.4487
	10.0	0.4597
	8.0	0.4663
> <Relative enrichment factor>
#	Fraction dataset	Enrichment factor	 Literature: DOI: 10.1021/ci800303k
	0.0010	72.3589001447178
	0.01	54.26917510853835
	0.02	39.79739507959479
	0.05	40.35087719298246
	0.1	45.6140350877193
	0.2	49.12280701754386
	0.25	52.63157894736842
> <ROC Enrichments>
#	True decoy fraction	Enrichment	Literature: J Comput Aided Mol Des (2008) 22:133-139
	0.1	126.64327485380115
	0.5	64.45238095238095
	1.0	35.61842105263158
	2.0	18.996491228070173
	5.0	8.031604747162023
	10.0	4.556353984592477
> <awROC Enrichments>
#	Decoy fraction	Enrichment
	0.1	78.463768115942
	0.5	43.9023464458247
	1.0	22.88526570048308
	2.0	13.790601668862534
	5.0	5.673238135834041
	10.0	3.860455995864305
> <Chemotype enrichment>
#	% data set	% active cluster	Literature: http://dud.docking.org/wombat/
	0.0	0.0
	0.036	0.0
	0.036	4.348
	0.145	4.348
	0.145	8.696
	0.507	8.696
	0.507	13.043
	0.579	13.043
	0.579	17.391
	0.615	17.391
	0.615	21.739
	0.687	21.739
	0.687	26.087
	1.845	26.087
	1.845	30.435
	6.114	30.435
	6.114	34.783
	7.308	34.783
	7.308	39.13
	10.962	39.13
	10.962	43.478
	13.495	43.478
	13.495	47.826
	20.948	47.826
	20.948	52.174
	70.043	52.174
	70.043	56.522
	75.615	56.522
	75.615	60.87
	86.179	60.87
	86.179	65.217
	94.863	65.217
	94.863	69.565
	94.899	69.565
	94.899	73.913
	95.658	73.913
	95.658	78.261
	96.708	78.261
	96.708	82.609
	96.961	82.609
	96.961	86.957
	99.493	86.957
	99.493	91.304
	99.783	91.304
	99.783	95.652
	100.0	95.652
	100.0	100.0
> <ROC curve data>
#	False positive rate	true positive rate
	0.0	0.0
	0.0	0.1404
	0.0018	0.1404
	0.0018	0.1579
	0.0022	0.1579
	0.0022	0.193
	0.0026	0.193
	0.0026	0.2105
	0.0037	0.2105
	0.0037	0.2632
	0.0048	0.2632
	0.0048	0.3333
	0.0055	0.3333
	0.0055	0.3509
	0.0092	0.3509
	0.0092	0.3684
	0.0107	0.3684
	0.0107	0.386
	0.024	0.386
	0.024	0.4035
	0.0536	0.4035
	0.0536	0.4211
	0.0543	0.4211
	0.0543	0.4386
	0.065	0.4386
	0.065	0.4561
	0.102	0.4561
	0.102	0.4737
	0.1274	0.4737
	0.1274	0.4912
	0.2032	0.4912
	0.2032	0.5088
	0.2279	0.5088
	0.2279	0.5263
	0.7037	0.5263
	0.7037	0.5439
	0.7603	0.5439
	0.7603	0.5614
	0.8574	0.5614
	0.8574	0.5789
	0.8674	0.5789
	0.8674	0.5965
	0.8822	0.5965
	0.8822	0.614
	0.9553	0.614
	0.9553	0.6491
	0.9627	0.6491
	0.9627	0.6667
	0.9638	0.6667
	0.9638	0.6842
	0.9727	0.6842
	0.9727	0.7018
	0.9749	0.7018
	0.9749	0.7193
	0.9882	0.7193
	0.9882	0.7368
	0.9996	0.7368
	0.9996	0.8421
	1.0	0.8421
	1.0	1.0
> <Screening Table>
# Rank	Mol name	Index in data set	Similarity 2 query	Active	Cluster number
1	ZINC03833947	50	0.8995471540548118	YES	23
2	ZINC03591551	52	0.8449313516766701	YES	23
3	ZINC03833899	51	0.8416661356130553	YES	23
4	ZINC03833922	49	0.8350922396175373	YES	22
5	ZINC03591572	56	0.8310101783819064	YES	23
6	ZINC03833949	53	0.8232434732653342	YES	23
7	ZINC03833948	54	0.8230640235529396	YES	23
8	ZINC03591568	55	0.8123169323062946	YES	23
9	ZINC01487109	1017	0.7873374323095769	NO	-
10	ZINC01487109	1014	0.7852260639811484	NO	-
11	ZINC01487109	1015	0.7717164917888198	NO	-
12	ZINC01487109	1016	0.7717164917888198	NO	-
13	ZINC03018352	1631	0.7690743674043417	NO	-
14	ZINC03832027	25	0.7658261787390611	YES	9
15	ZINC00780403	321	0.7614577395832476	NO	-
16	ZINC03833920	21	0.7609767455705423	YES	6
17	ZINC03833921	36	0.7596189493986211	YES	12
18	ZINC02114322	1141	0.7578695474969622	NO	-
19	ZINC03833918	46	0.7574042010318067	YES	19
20	ZINC02119987	1144	0.7521020495246197	NO	-
21	ZINC02118904	1142	0.751277692748998	NO	-
22	ZINC02119981	1143	0.7508652058044626	NO	-
23	ZINC03832033	29	0.7428907765828077	YES	9
24	ZINC03832030	27	0.742305168838844	YES	9
25	ZINC03832029	28	0.7409580417834771	YES	9
26	ZINC00780491	324	0.7385996097843125	NO	-
27	ZINC00780474	323	0.738260218111093	NO	-
28	ZINC00780466	322	0.7374082743640816	NO	-
29	ZINC03832031	31	0.7340798749533741	YES	9
30	ZINC03833925	38	0.7319580394929814	YES	12
31	ZINC03833929	37	0.7314365929615384	YES	12
32	ZINC03833928	20	0.7313159328897093	YES	6
33	ZINC02724723	1450	0.7307581197593455	NO	-
34	ZINC02724724	1451	0.7303100369299962	NO	-
35	ZINC03832028	30	0.7268804741960774	YES	9
36	ZINC02724727	1452	0.7267614675629166	NO	-
37	ZINC02724728	1453	0.7263375565848831	NO	-
38	ZINC02724187	1431	0.7243144901282114	NO	-
39	ZINC02724188	1432	0.7243029147127883	NO	-
40	ZINC01510484	1058	0.7228947506675698	NO	-
41	ZINC01510487	1059	0.722611613365495	NO	-
42	ZINC02724166	1428	0.7225461242018395	NO	-
43	ZINC02724165	1427	0.7223834041856128	NO	-
44	ZINC01509721	1055	0.7222112869736204	NO	-
45	ZINC01509727	1056	0.7220273135660795	NO	-
46	ZINC03833917	33	0.7202380189514255	YES	9
47	ZINC04304117	2559	0.7175396932421734	NO	-
48	ZINC02643481	1361	0.7173518172435163	NO	-
49	ZINC02407922	1249	0.7171476177014957	NO	-
50	ZINC02724782	1463	0.7158894724046541	NO	-
51	ZINC03833927	48	0.7157361190716388	YES	21
52	ZINC02724781	1462	0.7157330299374812	NO	-
53	ZINC01301403	914	0.7133156229901849	NO	-
54	ZINC03902733	2304	0.7101034260274036	NO	-
55	ZINC02724751	1456	0.7093208299980087	NO	-
56	ZINC02724752	1457	0.7087285701223295	NO	-
57	ZINC03040821	1641	0.708572122056314	NO	-
58	ZINC02724571	1444	0.7084940168171086	NO	-
59	ZINC02724572	1445	0.7078491085628533	NO	-
60	ZINC02724747	1454	0.7077671440130349	NO	-
61	ZINC02724748	1455	0.7077616290291592	NO	-
62	ZINC02724167	1429	0.7072462939713744	NO	-
63	ZINC02724168	1430	0.7072325065893018	NO	-
64	ZINC02724568	1443	0.7071432739314015	NO	-
65	ZINC02724567	1442	0.7071243661339278	NO	-
66	ZINC02500128	1306	0.7061363320848286	NO	-
67	ZINC02724674	1448	0.7054772021366817	NO	-
68	ZINC04304127	2561	0.7054031250965846	NO	-
69	ZINC04304123	2560	0.7046327618555943	NO	-
70	ZINC02724755	1458	0.704305663750235	NO	-
71	ZINC02724756	1459	0.704264997505382	NO	-
72	ZINC02724239	1440	0.703980225689913	NO	-
73	ZINC02724240	1441	0.7039584703306951	NO	-
74	ZINC03181444	1665	0.7037164130685883	NO	-
75	ZINC02724576	1447	0.7036805907164017	NO	-
76	ZINC02724575	1446	0.7036773137916688	NO	-
77	ZINC02724236	1439	0.7018900046024675	NO	-
78	ZINC02724759	1460	0.7003469100444629	NO	-
79	ZINC02724760	1461	0.6998105051023706	NO	-
80	ZINC00849424	419	0.6987233012156243	NO	-
81	ZINC01025792	598	0.6985944805108097	NO	-
82	ZINC00583040	150	0.6983780489927619	NO	-
83	ZINC01170309	843	0.6971975747966995	NO	-
84	ZINC02724154	1426	0.6970683148935358	NO	-
85	ZINC03852701	2053	0.6962476045939118	NO	-
86	ZINC02500128	1308	0.6961316213218335	NO	-
87	ZINC03852698	2052	0.6959690308520057	NO	-
88	ZINC03832034	32	0.6942193317562999	YES	9
89	ZINC03296665	1718	0.6927194457486805	NO	-
90	ZINC03296676	1719	0.6926144624395768	NO	-
91	ZINC00752647	300	0.6924684263692104	NO	-
92	ZINC03866946	2236	0.6920534868965768	NO	-
93	ZINC04465213	2641	0.6920534868965768	NO	-
94	ZINC00716250	278	0.6917224542079912	NO	-
95	ZINC04304174	2563	0.691290393094912	NO	-
96	ZINC00796555	360	0.6894890931023885	NO	-
97	ZINC03313190	1732	0.6886532945521191	NO	-
98	ZINC02724202	1434	0.6876321880549461	NO	-
99	ZINC02724201	1433	0.6875086626031087	NO	-
100	ZINC00784656	337	0.6867679019874354	NO	-
101	ZINC01059163	663	0.6863312684044447	NO	-
102	ZINC03859938	2219	0.6845675508339203	NO	-
103	ZINC02724205	1435	0.6845606339899787	NO	-
104	ZINC02724206	1436	0.6845424405398461	NO	-
105	ZINC01345753	932	0.6843023729645855	NO	-
106	ZINC02874591	1542	0.6842862296716159	NO	-
107	ZINC00902494	478	0.6838363587246014	NO	-
108	ZINC02724675	1449	0.6834937689081086	NO	-
109	ZINC01460048	997	0.6825101123045344	NO	-
110	ZINC04156217	2490	0.6824249760502579	NO	-
111	ZINC02427742	1268	0.6820267898042314	NO	-
112	ZINC00784014	334	0.6818143037717075	NO	-
113	ZINC03859938	2220	0.6817055216393847	NO	-
114	ZINC04156760	2493	0.6814572630377433	NO	-
115	ZINC00929791	515	0.681290669780122	NO	-
116	ZINC03397527	1801	0.6797898471697208	NO	-
117	ZINC00792984	345	0.6792697298481785	NO	-
118	ZINC04497319	2684	0.679183004210554	NO	-
119	ZINC02724210	1438	0.6790015610890286	NO	-
120	ZINC04156217	2491	0.6789628811084851	NO	-
121	ZINC00784654	336	0.6789053158778293	NO	-
122	ZINC02724209	1437	0.6785916928064742	NO	-
123	ZINC03216069	1678	0.6783566913554159	NO	-
124	ZINC04156760	2494	0.6783439311791802	NO	-
125	ZINC01131401	806	0.6779914339925682	NO	-
126	ZINC01148991	824	0.6766586971993054	NO	-
127	ZINC00892841	474	0.6760802273858247	NO	-
128	ZINC02438431	1277	0.6751436711265221	NO	-
129	ZINC01127627	797	0.6749122415642352	NO	-
130	ZINC04091495	2459	0.6747138553446778	NO	-
131	ZINC02500128	1307	0.6746484972249689	NO	-
132	ZINC01039985	616	0.6745598506501479	NO	-
133	ZINC03039918	1638	0.6742521326979733	NO	-
134	ZINC01072328	698	0.6738535924278336	NO	-
135	ZINC01072327	697	0.6738300552041036	NO	-
136	ZINC00834609	406	0.6738123288968401	NO	-
137	ZINC00790262	340	0.6736019615598989	NO	-
138	ZINC00615522	172	0.6726393196338821	NO	-
139	ZINC00615523	173	0.6725232880532496	NO	-
140	ZINC00788124	338	0.6723209479779908	NO	-
141	ZINC00807631	371	0.6722605950491984	NO	-
142	ZINC01075193	710	0.672252553646773	NO	-
143	ZINC00788126	339	0.6722175383818292	NO	-
144	ZINC03855944	2147	0.6719379528181934	NO	-
145	ZINC03855943	2146	0.6718396168078921	NO	-
146	ZINC00310240	56	0.6718038191817104	NO	-
147	ZINC00310110	55	0.6710462883266164	NO	-
148	ZINC01103953	753	0.6709240720096575	NO	-
149	ZINC01103954	754	0.670872368163242	NO	-
150	ZINC04412507	2606	0.6707421628669016	NO	-
151	ZINC03053542	1651	0.6707349757760944	NO	-
152	ZINC00643362	197	0.6706939812445079	NO	-
153	ZINC03868056	2277	0.670481706396127	NO	-
154	ZINC03868057	2278	0.6704407784914195	NO	-
155	ZINC01042161	634	0.6703776822962693	NO	-
156	ZINC00843793	413	0.6703162658451461	NO	-
157	ZINC00843792	412	0.6702283007839633	NO	-
158	ZINC02198913	1156	0.6701564466315598	NO	-
159	ZINC03868055	2276	0.6701215205240357	NO	-
160	ZINC04155402	2487	0.6701095833944049	NO	-
161	ZINC00290118	51	0.6700781420961524	NO	-
162	ZINC03868054	2275	0.6700575596246048	NO	-
163	ZINC00290115	50	0.6700138085343805	NO	-
164	ZINC02359928	1226	0.6699155243705407	NO	-
165	ZINC01175910	847	0.669826914325544	NO	-
166	ZINC01028471	600	0.6698061450891879	NO	-
167	ZINC01101096	748	0.6696805678262537	NO	-
168	ZINC01101095	747	0.6696177370919572	NO	-
169	ZINC03833914	34	0.6692999730273911	YES	10
170	ZINC01059163	664	0.6690904931063497	NO	-
171	ZINC04135502	2482	0.6690068288883227	NO	-
172	ZINC03833919	22	0.6683845027942935	YES	6
173	ZINC01107360	761	0.6682724568918691	NO	-
174	ZINC01158185	833	0.6681724952141164	NO	-
175	ZINC01252099	898	0.6679402180081587	NO	-
176	ZINC04155402	2488	0.6674622332820503	NO	-
177	ZINC04036990	2439	0.6672669890129356	NO	-
178	ZINC04249043	2527	0.667264843756104	NO	-
179	ZINC01178447	853	0.6668618899609905	NO	-
180	ZINC03050069	1650	0.6664691082666656	NO	-
181	ZINC03049697	1648	0.6663059608828628	NO	-
182	ZINC03561872	1934	0.6658318125995695	NO	-
183	ZINC00902497	480	0.6658021818621772	NO	-
184	ZINC00902496	479	0.6657667870535939	NO	-
185	ZINC00420005	94	0.6649214093364385	NO	-
186	ZINC03544898	1922	0.6648423399041555	NO	-
187	ZINC04595593	2694	0.6645266288710465	NO	-
188	ZINC03453399	1853	0.6644097052925166	NO	-
189	ZINC03549108	1927	0.6643563093109164	NO	-
190	ZINC00819397	396	0.664243320297375	NO	-
191	ZINC01195739	870	0.6641578546313249	NO	-
192	ZINC01195741	871	0.6640494565478934	NO	-
193	ZINC01341245	928	0.6640016300623558	NO	-
194	ZINC03904609	2305	0.6638591601670938	NO	-
195	ZINC01073570	702	0.6638484653246269	NO	-
196	ZINC00885428	466	0.6634427570751207	NO	-
197	ZINC02227622	1181	0.66344108275206	NO	-
198	ZINC00885425	465	0.6634230113998217	NO	-
199	ZINC01069115	689	0.6633796956096139	NO	-
200	ZINC00957885	575	0.6629794575330659	NO	-
201	ZINC01168533	842	0.6625853535668523	NO	-
202	ZINC03832026	45	0.6620882769685552	YES	18
203	ZINC04036990	2440	0.6619669895343585	NO	-
204	ZINC01044210	636	0.661512193877391	NO	-
205	ZINC00681778	247	0.6615045618826774	NO	-
206	ZINC03043451	1643	0.6613326027137496	NO	-
207	ZINC04033633	2436	0.6611378242888707	NO	-
208	ZINC00885471	468	0.6608891743292127	NO	-
209	ZINC00885469	467	0.6608770274725149	NO	-
210	ZINC00784163	335	0.6597811846656674	NO	-
211	ZINC00668116	232	0.6597434241947933	NO	-
212	ZINC03975978	2364	0.6597252121044186	NO	-
213	ZINC00704398	271	0.6597224051738413	NO	-
214	ZINC03975973	2363	0.6597133409706363	NO	-
215	ZINC00756261	308	0.6593428253842529	NO	-
216	ZINC02972103	1614	0.6589412587260545	NO	-
217	ZINC01136855	812	0.6588055603835722	NO	-
218	ZINC04266561	2536	0.6584597476046833	NO	-
219	ZINC02500128	1309	0.6575917096671791	NO	-
220	ZINC00668113	231	0.6572461820795379	NO	-
221	ZINC03854881	2129	0.6571109768116941	NO	-
222	ZINC02635116	1349	0.6570662507021977	NO	-
223	ZINC02867583	1530	0.6570434166768336	NO	-
224	ZINC01060787	673	0.6559285718101902	NO	-
225	ZINC03416342	1823	0.6559228956988009	NO	-
226	ZINC01060782	672	0.6558841675409264	NO	-
227	ZINC02926065	1573	0.6556824377111707	NO	-
228	ZINC00869165	438	0.655618002470877	NO	-
229	ZINC04477419	2668	0.6556121303200115	NO	-
230	ZINC02849808	1516	0.655071059800142	NO	-
231	ZINC03635745	1968	0.6549530399536014	NO	-
232	ZINC02621628	1334	0.6549101682916351	NO	-
233	ZINC02621627	1333	0.6548856444872905	NO	-
234	ZINC03175189	1664	0.6548700346022022	NO	-
235	ZINC02483655	1303	0.6547900674892173	NO	-
236	ZINC01366029	940	0.65468184530012	NO	-
237	ZINC03049763	1649	0.6545329647412118	NO	-
238	ZINC00857339	426	0.6540752963415252	NO	-
239	ZINC02357978	1221	0.6526613933384694	NO	-
240	ZINC04156217	2492	0.6524647137634084	NO	-
241	ZINC04155402	2489	0.6519302204597276	NO	-
242	ZINC01243741	894	0.6517478822064976	NO	-
243	ZINC04169847	2503	0.6517100088537036	NO	-
244	ZINC00806855	369	0.6515012955232187	NO	-
245	ZINC00808488	378	0.6509410716446411	NO	-
246	ZINC04156760	2495	0.6508200914226863	NO	-
247	ZINC02465994	1300	0.6505261018328078	NO	-
248	ZINC04169847	2504	0.6505079814003992	NO	-
249	ZINC01207436	876	0.6502182490939213	NO	-
250	ZINC00068411	20	0.6496843261157129	NO	-
251	ZINC04461882	2628	0.6494100068125495	NO	-
252	ZINC03517229	1906	0.6492965815647569	NO	-
253	ZINC03517228	1905	0.6492897893922513	NO	-
254	ZINC03340835	1752	0.6489215329828117	NO	-
255	ZINC03531049	1917	0.6486909206518371	NO	-
256	ZINC03025477	1633	0.6484537061973328	NO	-
257	ZINC01076710	712	0.6484285790945837	NO	-
258	ZINC02661816	1370	0.6482927031217078	NO	-
259	ZINC04106935	2465	0.6482916836867408	NO	-
260	ZINC03860097	2223	0.6482211839423363	NO	-
261	ZINC04266324	2535	0.6482033184241248	NO	-
262	ZINC02401156	1239	0.6479588447769616	NO	-
263	ZINC01051584	643	0.647895553619874	NO	-
264	ZINC01195450	869	0.6477700857731671	NO	-
265	ZINC02938033	1578	0.64748149773891	NO	-
266	ZINC00819408	397	0.6474085360655348	NO	-
267	ZINC04033635	2437	0.6473138503496382	NO	-
268	ZINC01276563	907	0.64690292932905	NO	-
269	ZINC01049541	640	0.6468571643692169	NO	-
270	ZINC02502470	1315	0.6465945596607786	NO	-
271	ZINC01060761	669	0.6462530983020911	NO	-
272	ZINC01060755	668	0.6462089235195062	NO	-
273	ZINC03211069	1672	0.6459268013278793	NO	-
274	ZINC01176657	849	0.645856663087711	NO	-
275	ZINC00804231	368	0.6458074492795407	NO	-
276	ZINC00623775	174	0.6456757822916503	NO	-
277	ZINC01185989	863	0.6455481396594084	NO	-
278	ZINC00854997	424	0.6452240638326884	NO	-
279	ZINC03657695	1973	0.64496401722879	NO	-
280	ZINC00076804	21	0.6447066797985795	NO	-
281	ZINC00905562	487	0.6445902655502148	NO	-
282	ZINC04304144	2562	0.6443974727800306	NO	-
283	ZINC03657694	1972	0.6443337346488202	NO	-
284	ZINC01106045	760	0.6442444830503347	NO	-
285	ZINC01060767	671	0.6440212400396689	NO	-
286	ZINC01060762	670	0.6439367660431112	NO	-
287	ZINC01073558	701	0.6438322339735755	NO	-
288	ZINC01060797	674	0.6436494379151769	NO	-
289	ZINC03389077	1790	0.6435540369613041	NO	-
290	ZINC04157149	2496	0.6435006364577996	NO	-
291	ZINC02440957	1279	0.6429026156920592	NO	-
292	ZINC04326752	2571	0.6428822623951195	NO	-
293	ZINC00738260	295	0.6427752450699649	NO	-
294	ZINC01068285	687	0.6427171783290558	NO	-
295	ZINC00738259	294	0.6426459800615449	NO	-
296	ZINC03022932	1632	0.6426457652061706	NO	-
297	ZINC04348627	2577	0.6423607644843654	NO	-
298	ZINC00738293	296	0.6422642832016342	NO	-
299	ZINC00738294	297	0.6422609746149929	NO	-
300	ZINC02638776	1354	0.6422112206508724	NO	-
301	ZINC02937518	1576	0.6419039276802619	NO	-
302	ZINC03854302	2109	0.6417961785661872	NO	-
303	ZINC03833924	1	0.6417475594411153	YES	2
304	ZINC01387355	948	0.6416289343139948	NO	-
305	ZINC00003613	2	0.6412173658466969	NO	-
306	ZINC03854285	2104	0.641021855369827	NO	-
307	ZINC03854301	2108	0.6408851483070915	NO	-
308	ZINC03851944	2038	0.640873443176635	NO	-
309	ZINC04059358	2447	0.6408035443919989	NO	-
310	ZINC02500140	1310	0.64065593799496	NO	-
311	ZINC03657646	1971	0.6406031001101149	NO	-
312	ZINC03867351	2254	0.6405791814439724	NO	-
313	ZINC02224692	1180	0.6398365747192842	NO	-
314	ZINC01835312	1087	0.639804873521448	NO	-
315	ZINC00812118	382	0.6392820557525439	NO	-
316	ZINC03970856	2346	0.6392343410284652	NO	-
317	ZINC04512162	2690	0.6391445012170738	NO	-
318	ZINC03961480	2320	0.6389452655404461	NO	-
319	ZINC02942716	1586	0.638855558422159	NO	-
320	ZINC00790386	341	0.6385507008625131	NO	-
321	ZINC01363079	936	0.6382646722897266	NO	-
322	ZINC00885472	469	0.6381905976075037	NO	-
323	ZINC03864128	2225	0.6381865218114746	NO	-
324	ZINC03854378	2113	0.6381426921972222	NO	-
325	ZINC01206883	874	0.637869337397168	NO	-
326	ZINC01115164	777	0.6377734434894761	NO	-
327	ZINC01182185	858	0.6376606862040418	NO	-
328	ZINC03955812	2314	0.6376268230706824	NO	-
329	ZINC00819409	398	0.637578255767843	NO	-
330	ZINC03016368	1630	0.6374220287351434	NO	-
331	ZINC03854286	2105	0.6368850379758171	NO	-
332	ZINC04306774	2565	0.6366947652369269	NO	-
333	ZINC03610561	1959	0.6366798918922392	NO	-
334	ZINC03610559	1958	0.636640661082234	NO	-
335	ZINC03818696	1982	0.6364995211281128	NO	-
336	ZINC01721140	1071	0.6362369725380449	NO	-
337	ZINC03971354	2355	0.6361413561473208	NO	-
338	ZINC02941702	1583	0.6359851197400573	NO	-
339	ZINC00852679	423	0.635896418087958	NO	-
340	ZINC00852678	422	0.6358769932477062	NO	-
341	ZINC01085428	733	0.6357935937622919	NO	-
342	ZINC01073396	699	0.6357641932286128	NO	-
343	ZINC04249114	2528	0.6356046652230116	NO	-
344	ZINC03854307	2111	0.6350067497743813	NO	-
345	ZINC02941742	1584	0.6350034594774042	NO	-
346	ZINC04036990	2441	0.6349853747028935	NO	-
347	ZINC00773581	314	0.6344762139023852	NO	-
348	ZINC02943170	1591	0.6341708540573902	NO	-
349	ZINC03352292	1765	0.6341008274770552	NO	-
350	ZINC00873273	442	0.634096538304312	NO	-
351	ZINC00988099	583	0.6340193324552631	NO	-
352	ZINC03389279	1793	0.6340178936197848	NO	-
353	ZINC03867234	2248	0.6339926423359138	NO	-
354	ZINC01364754	938	0.6339760989253105	NO	-
355	ZINC00648589	219	0.6339155735066503	NO	-
356	ZINC01073867	706	0.6338539591286738	NO	-
357	ZINC00799092	361	0.6337595830035552	NO	-
358	ZINC02665236	1372	0.6332958224319108	NO	-
359	ZINC01516335	1063	0.6332031562444974	NO	-
360	ZINC03393033	1797	0.63308678979079	NO	-
361	ZINC02500140	1312	0.6329427450776106	NO	-
362	ZINC02458015	1291	0.6329384467802306	NO	-
363	ZINC03245294	1696	0.6327945502206038	NO	-
364	ZINC03855699	2143	0.632728439289975	NO	-
365	ZINC03889498	2290	0.6324236616339344	NO	-
366	ZINC00849886	420	0.6321207418819059	NO	-
367	ZINC03853837	2092	0.6320026749654408	NO	-
368	ZINC04465026	2638	0.6318148750744734	NO	-
369	ZINC02941679	1580	0.6316873283809715	NO	-
370	ZINC00807885	376	0.6315084381126829	NO	-
371	ZINC03867245	2249	0.6314620310380781	NO	-
372	ZINC02213915	1173	0.6311281437478455	NO	-
373	ZINC03833915	24	0.6311263345392115	YES	8
374	ZINC00803269	366	0.631075271808666	NO	-
375	ZINC00755360	304	0.6310573505050744	NO	-
376	ZINC00640114	192	0.6305866474685227	NO	-
377	ZINC03510069	1892	0.6304097039433783	NO	-
378	ZINC03854380	2114	0.630374007744119	NO	-
379	ZINC03958803	2318	0.630369807742524	NO	-
380	ZINC00665485	229	0.6301092572411736	NO	-
381	ZINC02444554	1280	0.6299237360818652	NO	-
382	ZINC04451875	2624	0.6298888917104838	NO	-
383	ZINC01073541	700	0.6298820634744112	NO	-
384	ZINC04304199	2564	0.6297575585183652	NO	-
385	ZINC01073797	705	0.629688690635236	NO	-
386	ZINC00885951	471	0.6296768670186039	NO	-
387	ZINC03853837	2093	0.629652896399209	NO	-
388	ZINC00856423	425	0.629439619718208	NO	-
389	ZINC03864297	2228	0.6292600806850263	NO	-
390	ZINC01055091	653	0.6292533063602194	NO	-
391	ZINC00808154	377	0.628758859797777	NO	-
392	ZINC00705335	273	0.6286044837013954	NO	-
393	ZINC02434210	1272	0.6283888445355187	NO	-
394	ZINC00063384	17	0.6283289850171955	NO	-
395	ZINC03404855	1808	0.6282525494463054	NO	-
396	ZINC03510009	1891	0.6281965256802331	NO	-
397	ZINC02458015	1293	0.6278994916553897	NO	-
398	ZINC04056371	2442	0.6278301406667057	NO	-
399	ZINC04497523	2685	0.6276392122914843	NO	-
400	ZINC02503081	1317	0.6276079785206085	NO	-
401	ZINC03372506	1786	0.6275969928380616	NO	-
402	ZINC03849202	1991	0.6274179425954047	NO	-
403	ZINC00607947	167	0.6273802698019432	NO	-
404	ZINC00803271	367	0.627296534425284	NO	-
405	ZINC00641103	193	0.6272265291910074	NO	-
406	ZINC03509904	1888	0.6272125874556798	NO	-
407	ZINC00792969	344	0.6272115610129502	NO	-
408	ZINC03040699	1639	0.627049670696339	NO	-
409	ZINC00635356	190	0.6268565914045421	NO	-
410	ZINC00635354	189	0.6268563244297833	NO	-
411	ZINC00934392	520	0.6268483036661071	NO	-
412	ZINC01253254	899	0.6268378080155614	NO	-
413	ZINC03852816	2054	0.6267139562394957	NO	-
414	ZINC00412475	82	0.6266884055853479	NO	-
415	ZINC03864134	2226	0.6265926495653876	NO	-
416	ZINC01058137	660	0.6264668905457172	NO	-
417	ZINC03625374	1967	0.6263820625549841	NO	-
418	ZINC00640050	191	0.6263704917197335	NO	-
419	ZINC01175530	846	0.6262842384245046	NO	-
420	ZINC00626474	182	0.6262802300181087	NO	-
421	ZINC03187627	1668	0.6262182910312516	NO	-
422	ZINC04114308	2471	0.6261383048839302	NO	-
423	ZINC03189508	1669	0.6260446064355429	NO	-
424	ZINC01253327	900	0.6260373189882371	NO	-
425	ZINC03852883	2056	0.625969243461623	NO	-
426	ZINC00954858	560	0.6259664395319233	NO	-
427	ZINC02794712	1494	0.6258856661648442	NO	-
428	ZINC01510420	1057	0.6258729749857963	NO	-
429	ZINC03341824	1753	0.625665971098861	NO	-
430	ZINC02943147	1589	0.625616568304987	NO	-
431	ZINC01208457	878	0.6256160661344172	NO	-
432	ZINC03866856	2235	0.6255348321119137	NO	-
433	ZINC04033085	2419	0.6253844696971671	NO	-
434	ZINC01069120	690	0.6253690521511432	NO	-
435	ZINC00887730	473	0.625332040619845	NO	-
436	ZINC01097090	744	0.6252612959580325	NO	-
437	ZINC03337749	1749	0.6252545797430589	NO	-
438	ZINC03337747	1748	0.6251441682145797	NO	-
439	ZINC00680612	244	0.6250602965441174	NO	-
440	ZINC01514520	1062	0.6250160215860463	NO	-
441	ZINC00470700	124	0.624994726889401	NO	-
442	ZINC00945352	546	0.6249593981274605	NO	-
443	ZINC00655465	223	0.6249262289917861	NO	-
444	ZINC03216976	1680	0.6249061590165266	NO	-
445	ZINC04412851	2607	0.624862320221401	NO	-
446	ZINC03853528	2082	0.6247761441926857	NO	-
447	ZINC04033085	2418	0.6244247152695405	NO	-
448	ZINC01393396	955	0.6241577028510571	NO	-
449	ZINC03582748	1943	0.6239912304605638	NO	-
450	ZINC03438330	1841	0.6239642409318616	NO	-
451	ZINC01076351	711	0.6239001184120662	NO	-
452	ZINC01363108	937	0.6236292773344386	NO	-
453	ZINC03853825	2087	0.6235516416981969	NO	-
454	ZINC01090884	735	0.6235490746822764	NO	-
455	ZINC01090885	736	0.6235222018532947	NO	-
456	ZINC00421213	95	0.6234652194281168	NO	-
457	ZINC02204697	1163	0.6234281965938959	NO	-
458	ZINC00809784	380	0.6233816057338941	NO	-
459	ZINC00689349	257	0.6233499930164478	NO	-
460	ZINC03061145	1657	0.6233439358419488	NO	-
461	ZINC02337125	1209	0.6232455642220515	NO	-
462	ZINC00530334	132	0.6231961363435028	NO	-
463	ZINC03301359	1723	0.6231570586128451	NO	-
464	ZINC03482287	1867	0.6231340501761611	NO	-
465	ZINC03389092	1791	0.6230772216722579	NO	-
466	ZINC03853825	2086	0.6229276001121782	NO	-
467	ZINC00682879	249	0.6228505928865582	NO	-
468	ZINC00738415	298	0.6226201887290156	NO	-
469	ZINC01491052	1020	0.6224601227483693	NO	-
470	ZINC02371326	1232	0.6223839476296108	NO	-
471	ZINC03482372	1871	0.6222979167239981	NO	-
472	ZINC01390941	954	0.6222783796106537	NO	-
473	ZINC00954859	561	0.6222638803885162	NO	-
474	ZINC01103823	752	0.6222534740025265	NO	-
475	ZINC01249085	895	0.6221418635858637	NO	-
476	ZINC02873803	1538	0.6221342074736902	NO	-
477	ZINC03853836	2091	0.6220104052653597	NO	-
478	ZINC04274721	2538	0.6219961761318774	NO	-
479	ZINC03890891	2295	0.6219699567580639	NO	-
480	ZINC04465175	2639	0.6219699567580639	NO	-
481	ZINC03868356	2279	0.6217911511181965	NO	-
482	ZINC00790386	342	0.6217492858263887	NO	-
483	ZINC03228150	1684	0.6217421159547237	NO	-
484	ZINC04479467	2671	0.6217164133911546	NO	-
485	ZINC03853836	2090	0.6216699537396143	NO	-
486	ZINC00612175	171	0.6216544202237636	NO	-
487	ZINC03039898	1637	0.6215715927073753	NO	-
488	ZINC01163400	838	0.6215609913462354	NO	-
489	ZINC02825770	1511	0.62151731554896	NO	-
490	ZINC01158204	834	0.6215027362971538	NO	-
491	ZINC01491052	1018	0.6214490966583005	NO	-
492	ZINC01103823	751	0.6213947398930418	NO	-
493	ZINC03482324	1870	0.6213940563268691	NO	-
494	ZINC00846559	417	0.6213701683603906	NO	-
495	ZINC00525330	126	0.6212961715066943	NO	-
496	ZINC00807625	370	0.6212764138933174	NO	-
497	ZINC03970903	2347	0.6211588942061921	NO	-
498	ZINC00461798	122	0.6211142914516269	NO	-
499	ZINC03991393	2380	0.6209589426746454	NO	-
500	ZINC04063013	2451	0.6207945464745918	NO	-
501	ZINC03948698	2313	0.6207789950211964	NO	-
502	ZINC03482111	1866	0.6202997136810858	NO	-
503	ZINC00828054	404	0.6202782458510633	NO	-
504	ZINC01240552	893	0.6201666588344606	NO	-
505	ZINC04348691	2578	0.6200810494702826	NO	-
506	ZINC01454340	996	0.6199184668893065	NO	-
507	ZINC00802642	363	0.6198932126564083	NO	-
508	ZINC01924313	1099	0.6198102656629504	NO	-
509	ZINC03638359	1969	0.6197456647771237	NO	-
510	ZINC01390938	953	0.6196811102045019	NO	-
511	ZINC03389094	1792	0.6195074212613957	NO	-
512	ZINC01407295	967	0.6194974370644376	NO	-
513	ZINC01407294	966	0.6194962592454528	NO	-
514	ZINC00530520	133	0.6194860194383666	NO	-
515	ZINC03509954	1890	0.6194829877755955	NO	-
516	ZINC03509952	1889	0.6194058075729622	NO	-
517	ZINC02737680	1470	0.6193781877233745	NO	-
518	ZINC04475140	2666	0.6190345804295406	NO	-
519	ZINC03983063	2371	0.6190238653685253	NO	-
520	ZINC04460273	2626	0.6190238653685253	NO	-
521	ZINC02938104	1579	0.619005949081831	NO	-
522	ZINC02397691	1237	0.6187985188170051	NO	-
523	ZINC04465224	2642	0.6187882044988632	NO	-
524	ZINC02736755	1469	0.6187802965779561	NO	-
525	ZINC03856103	2149	0.6187749952556801	NO	-
526	ZINC00869165	439	0.6187643142565815	NO	-
527	ZINC03858530	2194	0.6187433141278795	NO	-
528	ZINC04470429	2663	0.6187433141278795	NO	-
529	ZINC01613762	1068	0.6187018625286722	NO	-
530	ZINC03851519	2023	0.6186442298057917	NO	-
531	ZINC00974721	580	0.6185253658465527	NO	-
532	ZINC00989986	584	0.6183510173071641	NO	-
533	ZINC02419847	1259	0.6182940336372766	NO	-
534	ZINC03942840	2312	0.6182507089845137	NO	-
535	ZINC00049734	15	0.6181301816656305	NO	-
536	ZINC01079316	717	0.6181215556972732	NO	-
537	ZINC02404098	1244	0.6180950089578947	NO	-
538	ZINC03969365	2333	0.6179969636271261	NO	-
539	ZINC03346964	1756	0.6179671981622231	NO	-
540	ZINC03853832	2089	0.6179053389636607	NO	-
541	ZINC01226658	889	0.6178913686730603	NO	-
542	ZINC01226656	888	0.6178901688491201	NO	-
543	ZINC04275935	2542	0.6176244615823522	NO	-
544	ZINC00461938	123	0.6175721732705134	NO	-
545	ZINC03482322	1869	0.6175680349066288	NO	-
546	ZINC03040723	1640	0.6174824406343734	NO	-
547	ZINC02255919	1189	0.6174277338329281	NO	-
548	ZINC03854303	2110	0.6172733714999405	NO	-
549	ZINC01207877	877	0.6169793825185587	NO	-
550	ZINC04001066	2397	0.6169450427355225	NO	-
551	ZINC04001065	2396	0.6169303034118663	NO	-
552	ZINC03941646	2311	0.6169044689437772	NO	-
553	ZINC03854287	2106	0.6167956313818123	NO	-
554	ZINC02211311	1171	0.6167318131919214	NO	-
555	ZINC00414793	83	0.6167147485134757	NO	-
556	ZINC02941688	1581	0.6167009052850524	NO	-
557	ZINC01068326	688	0.6166333857991619	NO	-
558	ZINC01440538	988	0.616616858302891	NO	-
559	ZINC03867192	2244	0.6165825922513862	NO	-
560	ZINC03851515	2022	0.6165716787379858	NO	-
561	ZINC03851512	2021	0.6165617190908482	NO	-
562	ZINC04239146	2518	0.616457153198594	NO	-
563	ZINC04224229	2516	0.6163628845114647	NO	-
564	ZINC01332986	927	0.6163341094729566	NO	-
565	ZINC03864300	2229	0.6161879523925078	NO	-
566	ZINC00655729	224	0.6161809716838325	NO	-
567	ZINC01418480	972	0.6160985005347989	NO	-
568	ZINC00034428	9	0.616078342980423	NO	-
569	ZINC00034429	10	0.6160608223852612	NO	-
570	ZINC03364823	1773	0.6159880759863365	NO	-
571	ZINC03854291	2107	0.6159103187406826	NO	-
572	ZINC00428318	111	0.6158747195575952	NO	-
573	ZINC00829533	405	0.6158047113162124	NO	-
574	ZINC04278474	2545	0.61574829310514	NO	-
575	ZINC01924426	1100	0.6157311794062663	NO	-
576	ZINC04001068	2399	0.6157219903151209	NO	-
577	ZINC04001067	2398	0.6156646633477556	NO	-
578	ZINC00223936	41	0.6156636079105864	NO	-
579	ZINC00162027	23	0.6156128882964047	YES	7
580	ZINC04278474	2544	0.6156054676788076	NO	-
581	ZINC03857888	2169	0.6155038681174987	NO	-
582	ZINC03857960	2176	0.6154974944257324	NO	-
583	ZINC03857959	2175	0.6154877803433599	NO	-
584	ZINC00592546	156	0.6153619612904144	NO	-
585	ZINC03857907	2172	0.6152866739782163	NO	-
586	ZINC01005044	594	0.6152628792900869	NO	-
587	ZINC01924427	1101	0.6152619318410054	NO	-
588	ZINC01860385	1088	0.6152082427156611	NO	-
589	ZINC03854598	2124	0.6151500622917653	NO	-
590	ZINC03868019	2272	0.6151171675245622	NO	-
591	ZINC02788841	1485	0.6149454101471563	NO	-
592	ZINC04004675	2406	0.6148959837056716	NO	-
593	ZINC02444576	1281	0.6146856114600464	NO	-
594	ZINC02208624	1165	0.614574362836014	NO	-
595	ZINC00868783	436	0.6145573586349622	NO	-
596	ZINC02931587	1575	0.614532287980236	NO	-
597	ZINC01207341	875	0.6145100219886559	NO	-
598	ZINC03117237	1661	0.6145057424968271	NO	-
599	ZINC02943158	1590	0.6144785074525082	NO	-
600	ZINC04005336	2412	0.6143739539175195	NO	-
601	ZINC01100441	746	0.6143392066952106	NO	-
602	ZINC04101736	2461	0.614278567881785	NO	-
603	ZINC02395338	1236	0.6142595634291143	NO	-
604	ZINC02621637	1335	0.614257718859887	NO	-
605	ZINC03858528	2193	0.6142312621475744	NO	-
606	ZINC00758038	310	0.6141623791102299	NO	-
607	ZINC02941695	1582	0.6140646864238256	NO	-
608	ZINC03335803	1744	0.613943688703517	NO	-
609	ZINC03854032	2096	0.6139424702366824	NO	-
610	ZINC03366583	1776	0.6138797817508329	NO	-
611	ZINC01924311	1097	0.6138553654080809	NO	-
612	ZINC01924312	1098	0.6136795095443028	NO	-
613	ZINC00916526	507	0.6136621219736296	NO	-
614	ZINC03850987	2007	0.6136584155626073	NO	-
615	ZINC03853832	2088	0.6135361273923929	NO	-
616	ZINC01073640	703	0.6135159539323345	NO	-
617	ZINC02221048	1175	0.613362864197777	NO	-
618	ZINC02221048	1176	0.613362864197777	NO	-
619	ZINC03366580	1775	0.6133610278260212	NO	-
620	ZINC03364823	1772	0.6133309099357198	NO	-
621	ZINC00795841	359	0.6133283933632866	NO	-
622	ZINC03911582	2310	0.613325141340291	NO	-
623	ZINC00223936	40	0.6133169285783537	NO	-
624	ZINC00593639	158	0.6131269258243568	NO	-
625	ZINC04164065	2500	0.6129870209579461	NO	-
626	ZINC01115435	779	0.6129404230340666	NO	-
627	ZINC01427142	982	0.6129273041069825	NO	-
628	ZINC02352828	1218	0.6129002147765318	NO	-
629	ZINC02201238	1158	0.6128293045458589	NO	-
630	ZINC02057665	1129	0.6127266601169565	NO	-
631	ZINC01388831	950	0.6127182006839242	NO	-
632	ZINC02239818	1186	0.6126892276135967	NO	-
633	ZINC02239805	1185	0.612620613230794	NO	-
634	ZINC00783395	333	0.6124825978352615	NO	-
635	ZINC02500140	1311	0.612480233008133	NO	-
636	ZINC00973910	579	0.6124201506969303	NO	-
637	ZINC00930740	519	0.6124083784771855	NO	-
638	ZINC04161027	2497	0.6123853812217969	NO	-
639	ZINC03313393	1733	0.612369868179245	NO	-
640	ZINC00840740	410	0.6123199916519413	NO	-
641	ZINC00840740	411	0.6123199916519413	NO	-
642	ZINC03060485	1656	0.6122394533258682	NO	-
643	ZINC03956147	2316	0.6122105739776955	NO	-
644	ZINC01063645	679	0.6121604696906341	NO	-
645	ZINC01499614	1044	0.6121452201770599	NO	-
646	ZINC00645318	203	0.6121138387383122	NO	-
647	ZINC03833926	2	0.6121130959014045	YES	2
648	ZINC04033105	2423	0.6120730744780675	NO	-
649	ZINC01498675	1039	0.611981541776371	NO	-
650	ZINC02713098	1385	0.6119463217479688	NO	-
651	ZINC00950595	555	0.6118565685273648	NO	-
652	ZINC02446347	1282	0.611818614168563	NO	-
653	ZINC00645317	202	0.611728258188082	NO	-
654	ZINC01065410	683	0.6116804110070716	NO	-
655	ZINC01924270	1095	0.6116411961251351	NO	-
656	ZINC04000933	2390	0.611397092341493	NO	-
657	ZINC04001085	2401	0.6113737642815055	NO	-
658	ZINC02688967	1375	0.6113705861982099	NO	-
659	ZINC03254196	1702	0.6113632299195243	NO	-
660	ZINC04001084	2400	0.6113430916172051	NO	-
661	ZINC02688970	1376	0.6113238478332583	NO	-
662	ZINC03857655	2164	0.6111278090369991	NO	-
663	ZINC03857654	2163	0.6110956564311752	NO	-
664	ZINC03853505	2080	0.6110525895480486	NO	-
665	ZINC01444708	995	0.611024358027425	NO	-
666	ZINC02146444	1149	0.6110217419820572	NO	-
667	ZINC03249270	1698	0.6109826392148158	NO	-
668	ZINC03858002	2180	0.6109305633196992	NO	-
669	ZINC03858001	2179	0.6109271639498034	NO	-
670	ZINC03851060	2011	0.6108732355991814	NO	-
671	ZINC03857631	2162	0.6108605002423435	NO	-
672	ZINC03854272	2102	0.6108451658659391	NO	-
673	ZINC03857630	2161	0.6108424794281657	NO	-
674	ZINC01035725	613	0.6108058101049983	NO	-
675	ZINC01303400	915	0.6107391949959103	NO	-
676	ZINC03582272	1941	0.6107201158246581	NO	-
677	ZINC00540033	139	0.6106681145586533	NO	-
678	ZINC04492722	2676	0.6105852308258892	NO	-
679	ZINC01927637	1104	0.6105699504616247	NO	-
680	ZINC04307090	2566	0.6105537594838901	NO	-
681	ZINC01249661	896	0.6105301674136627	NO	-
682	ZINC04033105	2422	0.6105282079093425	NO	-
683	ZINC01249663	897	0.6105112048084466	NO	-
684	ZINC03853213	2073	0.6105024663580861	NO	-
685	ZINC00756466	309	0.6104477164075727	NO	-
686	ZINC00641103	194	0.6104417970092314	NO	-
687	ZINC03851057	2010	0.6104101094615988	NO	-
688	ZINC03349987	1761	0.6104088407435846	NO	-
689	ZINC04597916	2697	0.6103510505493394	NO	-
690	ZINC04278475	2547	0.6103127831631916	NO	-
691	ZINC00937463	524	0.6102768020766427	NO	-
692	ZINC00887630	472	0.6101832713532647	NO	-
693	ZINC03853212	2072	0.6101718296090425	NO	-
694	ZINC00857577	427	0.6101404230868537	NO	-
695	ZINC00794012	351	0.6101002775520945	NO	-
696	ZINC01208664	880	0.6100658184899207	NO	-
697	ZINC02623224	1338	0.609997249645252	NO	-
698	ZINC02957285	1609	0.6098869661810623	NO	-
699	ZINC00628719	184	0.6097704813101784	NO	-
700	ZINC02852573	1518	0.6095935132317042	NO	-
701	ZINC04111522	2470	0.6095268938598927	NO	-
702	ZINC02965730	1611	0.6094254485801495	NO	-
703	ZINC03857798	2165	0.6093172501587129	NO	-
704	ZINC03025712	1634	0.609267494381286	NO	-
705	ZINC00626250	177	0.609193162867769	NO	-
706	ZINC04278475	2548	0.6091897562848605	NO	-
707	ZINC03348335	1760	0.6091293286333977	NO	-
708	ZINC00418191	89	0.6090870685804841	NO	-
709	ZINC03981741	2368	0.6090266589832667	NO	-
710	ZINC03848547	1989	0.608910631311145	NO	-
711	ZINC04464374	2633	0.6089051889902751	NO	-
712	ZINC00998722	590	0.6088017029937831	NO	-
713	ZINC04475736	2667	0.6087981439455225	NO	-
714	ZINC02953658	1608	0.6087906528824979	NO	-
715	ZINC02965687	1610	0.6087333177031838	NO	-
716	ZINC00795104	358	0.6085097846261821	NO	-
717	ZINC00912377	499	0.6085008684457577	NO	-
718	ZINC00418191	88	0.6083782934452132	NO	-
719	ZINC00937464	525	0.608366654350901	NO	-
720	ZINC03561894	1935	0.6082151013931179	NO	-
721	ZINC02221048	1174	0.608148592984771	NO	-
722	ZINC04005336	2411	0.6081426474336697	NO	-
723	ZINC03856103	2150	0.6080244762636114	NO	-
724	ZINC03200462	1671	0.6079243253357614	NO	-
725	ZINC00428319	112	0.6078800633444492	NO	-
726	ZINC04464374	2634	0.6078600199459689	NO	-
727	ZINC00642882	196	0.6078554099543312	NO	-
728	ZINC03219273	1682	0.6078202004292079	NO	-
729	ZINC04492722	2675	0.6078143871597457	NO	-
730	ZINC01498703	1040	0.6078091619632122	NO	-
731	ZINC03621637	1964	0.6078059951831684	NO	-
732	ZINC02865355	1528	0.6077788852785544	NO	-
733	ZINC01055835	655	0.6077578384578656	NO	-
734	ZINC01166048	841	0.6077012918401944	NO	-
735	ZINC01924271	1096	0.6076947782587844	NO	-
736	ZINC00534079	134	0.6076573640196092	NO	-
737	ZINC00802914	364	0.6075764295069439	NO	-
738	ZINC02887438	1545	0.607446997967768	NO	-
739	ZINC01326396	922	0.6074249283835894	NO	-
740	ZINC01326395	921	0.6074044359306205	NO	-
741	ZINC00802934	365	0.6073448083480437	NO	-
742	ZINC01090888	739	0.607341987953721	NO	-
743	ZINC01080787	727	0.607332749010042	NO	-
744	ZINC00755694	305	0.6072343252635191	NO	-
745	ZINC03328129	1738	0.6072104818621271	NO	-
746	ZINC04380242	2602	0.6070956782741782	NO	-
747	ZINC02467175	1301	0.6070716437500463	NO	-
748	ZINC01326418	924	0.6070364066663305	NO	-
749	ZINC01326416	923	0.6070324886233951	NO	-
750	ZINC04292049	2555	0.6069894621492471	NO	-
751	ZINC03851052	2009	0.6069418750651965	NO	-
752	ZINC04004675	2405	0.6069087578366466	NO	-
753	ZINC04355349	2581	0.6069045385053511	NO	-
754	ZINC01054799	650	0.6068998095139791	NO	-
755	ZINC01054797	649	0.6068670652172573	NO	-
756	ZINC02593888	1328	0.606836009652337	NO	-
757	ZINC01090889	740	0.6068338118322132	NO	-
758	ZINC01065253	680	0.6068082476938872	NO	-
759	ZINC03351248	1763	0.6066119317281491	NO	-
760	ZINC00131122	26	0.60660735494589	NO	-
761	ZINC02872636	1537	0.6065969181062166	NO	-
762	ZINC00587676	153	0.6065470263606753	NO	-
763	ZINC03854371	2112	0.6065388621163849	NO	-
764	ZINC03337500	1746	0.6065067976684759	NO	-
765	ZINC03337498	1745	0.6064706377039245	NO	-
766	ZINC00592547	157	0.6062724578624616	NO	-
767	ZINC00930736	518	0.6059546933196651	NO	-
768	ZINC04373647	2599	0.605943809877197	NO	-
769	ZINC02739717	1473	0.6059027954346259	NO	-
770	ZINC00756245	307	0.6058600221981983	NO	-
771	ZINC03854034	2097	0.6057248343360326	NO	-
772	ZINC00752953	301	0.6055791191789761	NO	-
773	ZINC00930733	517	0.605355030460492	NO	-
774	ZINC00646329	208	0.6052999208588068	NO	-
775	ZINC00944310	543	0.6051586267883754	NO	-
776	ZINC00840740	409	0.6051348599842178	NO	-
777	ZINC04108167	2468	0.6049465484011995	NO	-
778	ZINC00223744	39	0.6047646629901199	NO	-
779	ZINC01114132	770	0.6047036080866381	NO	-
780	ZINC01114129	768	0.6047023786072064	NO	-
781	ZINC00656865	225	0.6046892786084772	NO	-
782	ZINC00645827	207	0.6046450814377222	NO	-
783	ZINC03854394	2116	0.6045492295207151	NO	-
784	ZINC03867097	2238	0.6045115853150821	NO	-
785	ZINC03854038	2099	0.604496607059844	NO	-
786	ZINC01326394	920	0.6044780539850798	NO	-
787	ZINC01326393	919	0.6044576104732509	NO	-
788	ZINC03622691	1966	0.6044482290534925	NO	-
789	ZINC02720649	1415	0.6043826612090232	NO	-
790	ZINC02748762	1475	0.6043632762779716	NO	-
791	ZINC02795307	1496	0.6043163418946232	NO	-
792	ZINC03513753	1902	0.604305704930408	NO	-
793	ZINC01518429	1064	0.6042588361270944	NO	-
794	ZINC04033146	2429	0.6041631471172186	NO	-
795	ZINC01498729	1041	0.6041198412723148	NO	-
796	ZINC02942944	1588	0.6039875241335706	NO	-
797	ZINC02206663	1164	0.6039476689374128	NO	-
798	ZINC04119063	2474	0.603883226289897	NO	-
799	ZINC04162197	2498	0.6036327559974248	NO	-
800	ZINC01498551	1036	0.6036155132585211	NO	-
801	ZINC01140261	815	0.6036073381385892	NO	-
802	ZINC03868674	2284	0.6034578499562149	NO	-
803	ZINC03290669	1712	0.6034469551666685	NO	-
804	ZINC01068231	685	0.6034288972388102	NO	-
805	ZINC01346752	933	0.6034243363322827	NO	-
806	ZINC02458015	1292	0.6033638337336449	NO	-
807	ZINC00780615	326	0.6032517283520655	NO	-
808	ZINC03854599	2126	0.603238860952515	NO	-
809	ZINC04104150	2464	0.6031807648840359	NO	-
810	ZINC03513744	1901	0.6031725854753691	NO	-
811	ZINC00780614	325	0.603155851966555	NO	-
812	ZINC00904230	485	0.6031373262374659	NO	-
813	ZINC00567874	146	0.6030600391243585	NO	-
814	ZINC01502404	1047	0.6030007528279572	NO	-
815	ZINC01502403	1046	0.6029828724146422	NO	-
816	ZINC03854036	2098	0.6029579424793442	NO	-
817	ZINC00847212	418	0.6029454766651767	NO	-
818	ZINC00780619	330	0.6029313751326383	NO	-
819	ZINC03967893	2322	0.6028735056179787	NO	-
820	ZINC00809558	379	0.6028633606674666	NO	-
821	ZINC03513607	1896	0.602858848427925	NO	-
822	ZINC00780618	329	0.6027969271473606	NO	-
823	ZINC00670654	234	0.6027679701457382	NO	-
824	ZINC03854274	2103	0.6027474923602332	NO	-
825	ZINC03899115	2303	0.6027359206005836	NO	-
826	ZINC01035140	612	0.6025791968908272	NO	-
827	ZINC00956577	572	0.6025552342959098	NO	-
828	ZINC03411944	1820	0.6024715936806591	NO	-
829	ZINC03853220	2074	0.6024682633490798	NO	-
830	ZINC04033143	2427	0.6023943236456365	NO	-
831	ZINC01073795	704	0.6023672901326548	NO	-
832	ZINC04251235	2529	0.6022839176812149	NO	-
833	ZINC03854039	2100	0.6022478366147591	NO	-
834	ZINC01054009	648	0.6022264573231846	NO	-
835	ZINC00882828	457	0.6022210557224073	NO	-
836	ZINC04224081	2513	0.6021936796678539	NO	-
837	ZINC03513594	1893	0.6021351254141784	NO	-
838	ZINC03513595	1894	0.6021074766444855	NO	-
839	ZINC03495970	1876	0.6020797479042044	NO	-
840	ZINC03857856	2167	0.6020779773014158	NO	-
841	ZINC03238827	1693	0.6019625134892749	NO	-
842	ZINC00656865	226	0.6019159505136583	NO	-
843	ZINC02635253	1351	0.6018194133915667	NO	-
844	ZINC04033146	2428	0.6017878042748498	NO	-
845	ZINC02321913	1200	0.6017237466083208	NO	-
846	ZINC03967893	2323	0.60170393670142	NO	-
847	ZINC01136458	811	0.6016135174384802	NO	-
848	ZINC02941746	1585	0.6015742084556606	NO	-
849	ZINC01491052	1019	0.6015673741907209	NO	-
850	ZINC03516693	1904	0.601511459141941	NO	-
851	ZINC03516692	1903	0.6015112000909628	NO	-
852	ZINC01365236	939	0.601506227762711	NO	-
853	ZINC03992740	2382	0.601344961557113	NO	-
854	ZINC04464416	2635	0.601344961557113	NO	-
855	ZINC02763289	1479	0.6012237568459528	NO	-
856	ZINC03859630	2209	0.6011298637052861	NO	-
857	ZINC04622925	2701	0.6010774952974567	NO	-
858	ZINC01114737	773	0.6010367494171088	NO	-
859	ZINC03237324	1692	0.6010337321043435	NO	-
860	ZINC03868676	2285	0.6010129226204948	NO	-
861	ZINC01090886	737	0.6009977212196053	NO	-
862	ZINC01090887	738	0.6009798413609256	NO	-
863	ZINC04241834	2521	0.6009692330543824	NO	-
864	ZINC01114740	775	0.6009466969370789	NO	-
865	ZINC01366864	942	0.6009450012844604	NO	-
866	ZINC03389538	1796	0.6009423047529149	NO	-
867	ZINC04241834	2522	0.6009417973195418	NO	-
868	ZINC03855699	2144	0.6009392585452137	NO	-
869	ZINC03855699	2145	0.6009392585452137	NO	-
870	ZINC03851579	2026	0.6008205529681334	NO	-
871	ZINC03851572	2025	0.6008172172801678	NO	-
872	ZINC02325224	1201	0.6008160534582915	NO	-
873	ZINC01441762	989	0.6006182715598718	NO	-
874	ZINC02708303	1383	0.6005270090336152	NO	-
875	ZINC03604546	1950	0.6004872358323903	NO	-
876	ZINC03621608	1963	0.6004692524465036	NO	-
877	ZINC03856100	2148	0.6003709755005951	NO	-
878	ZINC04033143	2426	0.600366198819276	NO	-
879	ZINC03817896	1981	0.6003110395305462	NO	-
880	ZINC02435834	1275	0.6002658303506312	NO	-
881	ZINC03851071	2013	0.6002291573765135	NO	-
882	ZINC02128517	1145	0.6002174159519589	NO	-
883	ZINC02631220	1346	0.600146942136184	NO	-
884	ZINC03249913	1699	0.6001179363670598	NO	-
885	ZINC04374633	2600	0.5999904914780426	NO	-
886	ZINC03519341	1911	0.5999444598797933	NO	-
887	ZINC04033098	2421	0.5999380102885684	NO	-
888	ZINC01281205	908	0.599820858961143	NO	-
889	ZINC03867164	2242	0.5997440567702461	NO	-
890	ZINC02793572	1491	0.5996696009854946	NO	-
891	ZINC03852013	2041	0.5996222830160769	NO	-
892	ZINC01504136	1050	0.599547998131382	NO	-
893	ZINC00780617	328	0.5995090120372472	NO	-
894	ZINC00780616	327	0.5994977391235116	NO	-
895	ZINC03045002	1644	0.5994325301028118	NO	-
896	ZINC02722795	1419	0.5993925417282745	NO	-
897	ZINC03971866	2360	0.5993545923721563	NO	-
898	ZINC03513605	1895	0.5993451779832435	NO	-
899	ZINC03854598	2125	0.599315374814471	NO	-
900	ZINC00882843	458	0.5991323671916255	NO	-
901	ZINC02942933	1587	0.5991205806652854	NO	-
902	ZINC03993030	2384	0.5989417718384455	NO	-
903	ZINC03619457	1962	0.5987863486775963	NO	-
904	ZINC03621759	1965	0.598776251816027	NO	-
905	ZINC03971864	2359	0.5987606482110671	NO	-
906	ZINC01498579	1037	0.5986669535252335	NO	-
907	ZINC04192678	2507	0.5984869767462949	NO	-
908	ZINC03971202	2348	0.5984759675607205	NO	-
909	ZINC03482312	1868	0.5984492075936171	NO	-
910	ZINC01493705	1024	0.5983601432120377	NO	-
911	ZINC03851819	2035	0.598320852943953	NO	-
912	ZINC03467749	1858	0.5982675790124794	NO	-
913	ZINC03040844	1642	0.5981953738141292	NO	-
914	ZINC04001146	2404	0.598148159107693	NO	-
915	ZINC03859277	2207	0.5981175876328247	NO	-
916	ZINC03412012	1821	0.5980610098078001	NO	-
917	ZINC04363624	2591	0.5980306605613726	NO	-
918	ZINC04146910	2484	0.5980295272154025	NO	-
919	ZINC03604555	1951	0.5980087764941349	NO	-
920	ZINC01924436	1102	0.5979562818899751	NO	-
921	ZINC04033098	2420	0.5979534542061834	NO	-
922	ZINC03389360	1794	0.5979180217521206	NO	-
923	ZINC03389363	1795	0.5978908192840338	NO	-
924	ZINC02005456	1128	0.5978537163417863	NO	-
925	ZINC03513609	1897	0.5978535487036934	NO	-
926	ZINC01924437	1103	0.5977559984683187	NO	-
927	ZINC01127912	800	0.5977240712769784	NO	-
928	ZINC03856459	2153	0.597710565642074	NO	-
929	ZINC04470165	2661	0.597710565642074	NO	-
930	ZINC03858034	2183	0.5976332156818539	NO	-
931	ZINC01127917	802	0.5976258759482492	NO	-
932	ZINC03858033	2182	0.5976188630111865	NO	-
933	ZINC01784880	1083	0.5975505950303394	NO	-
934	ZINC02830563	1512	0.5975101375364049	NO	-
935	ZINC04059434	2448	0.5974947682026966	NO	-
936	ZINC03817896	1980	0.5973966802571808	NO	-
937	ZINC00096497	24	0.5973817975127175	NO	-
938	ZINC03513718	1900	0.5973203553091447	NO	-
939	ZINC03513717	1899	0.5973182029807373	NO	-
940	ZINC02642780	1359	0.5973079360238384	NO	-
941	ZINC02642779	1358	0.5972868095840358	NO	-
942	ZINC00017742	3	0.5972765353087136	NO	-
943	ZINC03366878	1783	0.5971974241027538	NO	-
944	ZINC01163459	839	0.5971417241386178	NO	-
945	ZINC03852591	2048	0.5970863194315037	NO	-
946	ZINC00664950	228	0.5968971914378419	NO	-
947	ZINC00250205	45	0.5968912539585609	NO	-
948	ZINC01211759	883	0.5968698179014589	NO	-
949	ZINC03857896	2171	0.5968513699574464	NO	-
950	ZINC01001808	593	0.5967922733668891	NO	-
951	ZINC02797588	1503	0.5966753855700287	NO	-
952	ZINC04108175	2469	0.5966377851119591	NO	-
953	ZINC03857895	2170	0.5966144440432576	NO	-
954	ZINC04075768	2454	0.5965498015204146	NO	-
955	ZINC01142317	817	0.5964644527747689	NO	-
956	ZINC02636182	1353	0.5964291479220782	NO	-
957	ZINC03850987	2008	0.5963794344662322	NO	-
958	ZINC01208529	879	0.5963637566169548	NO	-
959	ZINC02909773	1550	0.5963435274974588	NO	-
960	ZINC03550516	1929	0.5962959242926982	NO	-
961	ZINC00936139	523	0.5962932397487088	NO	-
962	ZINC04360685	2590	0.5961712123898474	NO	-
963	ZINC01056405	656	0.5961584614120574	NO	-
964	ZINC02402548	1242	0.5961500967259062	NO	-
965	ZINC03857462	2160	0.5961394935926536	NO	-
966	ZINC02402547	1241	0.5960965025464234	NO	-
967	ZINC02494671	1305	0.5960957624222165	NO	-
968	ZINC01928003	1105	0.596018846787643	NO	-
969	ZINC01971243	1121	0.5958871673571544	NO	-
970	ZINC00417658	87	0.5958533899628775	NO	-
971	ZINC03431317	1837	0.5958489042753654	NO	-
972	ZINC04124493	2478	0.5958126232294276	NO	-
973	ZINC02722797	1420	0.5957285091512085	NO	-
974	ZINC03455868	1854	0.5957130899869862	NO	-
975	ZINC00983415	582	0.595690826184767	NO	-
976	ZINC02364979	1230	0.5956708765578244	NO	-
977	ZINC03316389	1735	0.5956198547354863	NO	-
978	ZINC03867192	2245	0.5956116097748245	NO	-
979	ZINC02794695	1493	0.5955948808033336	NO	-
980	ZINC02519867	1321	0.5955948760801836	NO	-
981	ZINC02791752	1489	0.5955359854053143	NO	-
982	ZINC01499136	1042	0.5954439101063919	NO	-
983	ZINC03301267	1722	0.5954080912508322	NO	-
984	ZINC01371516	943	0.5954054831464002	NO	-
985	ZINC01366461	941	0.5953489667952978	NO	-
986	ZINC03651768	1970	0.5953323128094983	NO	-
987	ZINC02464029	1295	0.5953247607474635	NO	-
988	ZINC01090893	742	0.5953223966056517	NO	-
989	ZINC01090892	741	0.5952590112398314	NO	-
990	ZINC02717896	1390	0.5951487036167411	NO	-
991	ZINC03854420	2120	0.5951197488702931	NO	-
992	ZINC00677428	239	0.5951152646282973	NO	-
993	ZINC02717895	1386	0.5951067384176932	NO	-
994	ZINC01142505	818	0.5950912437888844	NO	-
995	ZINC03983389	2375	0.5950748673371087	NO	-
996	ZINC00722847	285	0.5950169078405959	NO	-
997	ZINC00418191	92	0.595010982878593	NO	-
998	ZINC03854419	2119	0.5949857701305742	NO	-
999	ZINC00896952	475	0.5949799319162501	NO	-
1000	ZINC01498604	1038	0.594933541321443	NO	-
1001	ZINC01129826	804	0.5947409771944216	NO	-
1002	ZINC04088571	2458	0.5947315792639537	NO	-
1003	ZINC03858730	2197	0.5947156282098855	NO	-
1004	ZINC03851071	2012	0.5946872747059719	NO	-
1005	ZINC01050062	641	0.5946375688889288	NO	-
1006	ZINC03582289	1942	0.594633782485193	NO	-
1007	ZINC03472498	1860	0.5945673493640309	NO	-
1008	ZINC04001006	2392	0.594505838152068	NO	-
1009	ZINC04001005	2391	0.5944596128579203	NO	-
1010	ZINC01109344	762	0.5944094649379689	NO	-
1011	ZINC03907650	2307	0.5944047945687295	NO	-
1012	ZINC04292047	2554	0.5943784219106554	NO	-
1013	ZINC01142505	819	0.5943768621886243	NO	-
1014	ZINC00428366	114	0.5943653673686875	NO	-
1015	ZINC03366717	1779	0.594342596257911	NO	-
1016	ZINC00418191	91	0.5943326561138496	NO	-
1017	ZINC03366714	1778	0.5943161431407817	NO	-
1018	ZINC01928004	1106	0.5942718614185913	NO	-
1019	ZINC00877785	450	0.594234332498787	NO	-
1020	ZINC00545046	142	0.5942294251269081	NO	-
1021	ZINC03858729	2196	0.5942189956530458	NO	-
1022	ZINC03409543	1809	0.594184673038427	NO	-
1023	ZINC03409545	1810	0.5941813012068182	NO	-
1024	ZINC01164752	840	0.5941592312536964	NO	-
1025	ZINC01331285	926	0.5941321477853078	NO	-
1026	ZINC03956139	2315	0.5940820738220444	NO	-
1027	ZINC03330282	1740	0.5939929634136971	NO	-
1028	ZINC03860016	2221	0.5939812434888695	NO	-
1029	ZINC03857321	2159	0.5939563418524583	NO	-
1030	ZINC03495860	1875	0.5939476162015014	NO	-
1031	ZINC03857320	2158	0.5939151918207085	NO	-
1032	ZINC00935962	521	0.5938957342290909	NO	-
1033	ZINC00955621	563	0.5938847670763571	NO	-
1034	ZINC01741106	1076	0.5938429719048447	NO	-
1035	ZINC00903075	482	0.5938241626002235	NO	-
1036	ZINC00885480	470	0.5937771421775951	NO	-
1037	ZINC03859085	2203	0.5937260390062261	NO	-
1038	ZINC02795443	1499	0.5937177453441469	NO	-
1039	ZINC02622415	1336	0.5936690488199076	NO	-
1040	ZINC03265213	1704	0.5935857515160237	NO	-
1041	ZINC03852952	2059	0.5935615486836292	NO	-
1042	ZINC03236169	1691	0.5934711182303034	NO	-
1043	ZINC04129900	2481	0.5934642221159149	NO	-
1044	ZINC01171850	844	0.5934182843204857	NO	-
1045	ZINC01117226	786	0.593347926246971	NO	-
1046	ZINC02239711	1184	0.5933434046651187	NO	-
1047	ZINC00877105	445	0.5932872392507976	NO	-
1048	ZINC03854487	2122	0.5932737163824127	NO	-
1049	ZINC01117224	785	0.5932674751933722	NO	-
1050	ZINC00724736	288	0.5931635673512913	NO	-
1051	ZINC02348536	1213	0.5930607666171228	NO	-
1052	ZINC01035725	614	0.5930147849954869	NO	-
1053	ZINC03853089	2069	0.5929843855792528	NO	-
1054	ZINC01427125	981	0.5928848299931619	NO	-
1055	ZINC03982991	2370	0.5928090159901545	NO	-
1056	ZINC04492782	2678	0.5927504911644369	NO	-
1057	ZINC02911043	1556	0.5927457095747908	NO	-
1058	ZINC04146910	2483	0.5927399381813544	NO	-
1059	ZINC01743033	1078	0.5927290859927297	NO	-
1060	ZINC03859085	2202	0.5927006062499758	NO	-
1061	ZINC03600826	1948	0.5926950431163164	NO	-
1062	ZINC03857164	2156	0.5926927998340431	NO	-
1063	ZINC00417626	86	0.5926331379804178	NO	-
1064	ZINC03561952	1936	0.5925865413737146	NO	-
1065	ZINC00017742	5	0.5925572126074302	NO	-
1066	ZINC04001031	2393	0.5925307734338464	NO	-
1067	ZINC00955006	562	0.5925277278408887	NO	-
1068	ZINC02200899	1157	0.5925005139298087	NO	-
1069	ZINC04209177	2509	0.5924792361401064	NO	-
1070	ZINC03292663	1714	0.5924696584240876	NO	-
1071	ZINC03852570	2044	0.592466512249509	NO	-
1072	ZINC01040027	617	0.59238682767512	NO	-
1073	ZINC00577223	148	0.5923782313807046	NO	-
1074	ZINC02388169	1234	0.5923045804160524	NO	-
1075	ZINC01197386	872	0.5922378600384847	NO	-
1076	ZINC02686316	1374	0.5920877062472354	NO	-
1077	ZINC01152153	825	0.5920873568332661	NO	-
1078	ZINC02718028	1405	0.5920561618340954	NO	-
1079	ZINC00652560	221	0.5920341988499431	NO	-
1080	ZINC03560803	1933	0.5918830579177833	NO	-
1081	ZINC00611792	170	0.5918508952351271	NO	-
1082	ZINC02717957	1398	0.5918231954444699	NO	-
1083	ZINC02234319	1182	0.591815182770051	NO	-
1084	ZINC01085388	732	0.5917716738377548	NO	-
1085	ZINC03183831	1667	0.5917058381718844	NO	-
1086	ZINC02910975	1553	0.5917005724008073	NO	-
1087	ZINC02414923	1256	0.5916480980712199	NO	-
1088	ZINC01030340	602	0.5915616836807761	NO	-
1089	ZINC04033162	2433	0.5915482228255265	NO	-
1090	ZINC04148795	2485	0.5914893105899798	NO	-
1091	ZINC01258016	903	0.5914888797387582	NO	-
1092	ZINC03849127	1990	0.5914873964091627	NO	-
1093	ZINC03852591	2047	0.5914695365922268	NO	-
1094	ZINC02620533	1332	0.5914101603251459	NO	-
1095	ZINC00936139	522	0.5913231172644836	NO	-
1096	ZINC00794850	356	0.5913163072077622	NO	-
1097	ZINC02783453	1482	0.5912874209897648	NO	-
1098	ZINC02349139	1215	0.5912254978611001	NO	-
1099	ZINC01320994	918	0.5911997579764091	NO	-
1100	ZINC01123340	793	0.59116128190851	NO	-
1101	ZINC00541108	140	0.5911500820058536	NO	-
1102	ZINC02349141	1216	0.5911494607895412	NO	-
1103	ZINC00541109	141	0.5911458484585422	NO	-
1104	ZINC03683915	1975	0.5910550895449793	NO	-
1105	ZINC04061637	2450	0.59101576609468	NO	-
1106	ZINC02717896	1392	0.5910020936426343	NO	-
1107	ZINC03968684	2325	0.5909647574778543	NO	-
1108	ZINC00951848	556	0.5908876397262642	NO	-
1109	ZINC01065350	681	0.5908791553596772	NO	-
1110	ZINC00877783	449	0.5908771014991426	NO	-
1111	ZINC04249033	2526	0.5908650589135513	NO	-
1112	ZINC02717895	1388	0.5907987629961979	NO	-
1113	ZINC01980523	1125	0.590777646108664	NO	-
1114	ZINC02947610	1592	0.590695630884977	NO	-
1115	ZINC01331282	925	0.5906852550310028	NO	-
1116	ZINC03347349	1758	0.5906625696727825	NO	-
1117	ZINC00793967	348	0.5905856739512038	NO	-
1118	ZINC04148795	2486	0.5905549135070649	NO	-
1119	ZINC00671274	236	0.5905025116596128	NO	-
1120	ZINC01784865	1081	0.5904495203028541	NO	-
1121	ZINC03850027	1994	0.5904251247332967	NO	-
1122	ZINC00679750	242	0.5902456339398999	NO	-
1123	ZINC02787786	1484	0.5902342972820861	NO	-
1124	ZINC03969498	2337	0.5901473401767027	NO	-
1125	ZINC03969497	2336	0.5901283938581746	NO	-
1126	ZINC01062043	677	0.5901187910053279	NO	-
1127	ZINC03384035	1789	0.5900815628691899	NO	-
1128	ZINC02768984	1481	0.5900678738843165	NO	-
1129	ZINC02283525	1195	0.5899922211719127	NO	-
1130	ZINC03520146	1913	0.5899546963243861	NO	-
1131	ZINC00782909	331	0.5899274759100698	NO	-
1132	ZINC00937704	534	0.5898507901793442	NO	-
1133	ZINC03213811	1674	0.5898159292936396	NO	-
1134	ZINC01062046	678	0.5898081191064458	NO	-
1135	ZINC00937703	533	0.5897925861293524	NO	-
1136	ZINC02432169	1270	0.5896599929358605	NO	-
1137	ZINC03857146	2155	0.5896320817900877	NO	-
1138	ZINC03269059	1706	0.5896216681361645	NO	-
1139	ZINC03857145	2154	0.589606543967411	NO	-
1140	ZINC02172757	1152	0.5895317101079068	NO	-
1141	ZINC04465178	2640	0.5894886075573789	NO	-
1142	ZINC04070804	2453	0.58943476369869	NO	-
1143	ZINC04004981	2410	0.5894205953388826	NO	-
1144	ZINC03213853	1675	0.5894190920125362	NO	-
1145	ZINC01978995	1122	0.5894067486136698	NO	-
1146	ZINC02400123	1238	0.5893911428894788	NO	-
1147	ZINC03530962	1916	0.5893659542455714	NO	-
1148	ZINC00190483	34	0.5893564711390497	NO	-
1149	ZINC00794850	357	0.589300130258008	NO	-
1150	ZINC01418481	973	0.5892116564705882	NO	-
1151	ZINC03867614	2262	0.589183685476073	NO	-
1152	ZINC02718364	1413	0.5890613320705471	NO	-
1153	ZINC04033162	2432	0.5890366666602018	NO	-
1154	ZINC03418151	1827	0.5890096970523493	NO	-
1155	ZINC03418149	1826	0.5890011432432701	NO	-
1156	ZINC03418144	1824	0.5889765169118854	NO	-
1157	ZINC03366788	1781	0.5889680797264547	NO	-
1158	ZINC03366786	1780	0.5889560840452087	NO	-
1159	ZINC00851893	421	0.5889386726766814	NO	-
1160	ZINC03545826	1925	0.5889310154080079	NO	-
1161	ZINC03418146	1825	0.5888146787104156	NO	-
1162	ZINC03606020	1954	0.5887901285822809	NO	-
1163	ZINC03606026	1957	0.5887645608313054	NO	-
1164	ZINC00903059	481	0.5887340588374995	NO	-
1165	ZINC03606022	1955	0.5887148550725575	NO	-
1166	ZINC03606024	1956	0.5886589090363769	NO	-
1167	ZINC04001061	2394	0.588519249148361	NO	-
1168	ZINC04001062	2395	0.5885129853147117	NO	-
1169	ZINC02630197	1345	0.5884878878916358	NO	-
1170	ZINC03975929	2362	0.588458911769923	NO	-
1171	ZINC04126233	2480	0.5884470717863942	NO	-
1172	ZINC01040046	619	0.5883618553365159	NO	-
1173	ZINC02860724	1521	0.5883265738953019	NO	-
1174	ZINC03247274	1697	0.5882493475504128	NO	-
1175	ZINC00067119	19	0.5882119376544123	NO	-
1176	ZINC02435024	1274	0.5881994818402002	NO	-
1177	ZINC03974514	2361	0.5881537928854655	NO	-
1178	ZINC04469529	2657	0.5881537928854655	NO	-
1179	ZINC01910873	1091	0.5881017922116297	NO	-
1180	ZINC01114129	769	0.5880954542662363	NO	-
1181	ZINC03859875	2217	0.5880945754050888	NO	-
1182	ZINC02947881	1598	0.5880241017171879	NO	-
1183	ZINC03851456	2019	0.5879964595183322	NO	-
1184	ZINC03851458	2020	0.5879765655780619	NO	-
1185	ZINC03893148	2297	0.5879412551361367	NO	-
1186	ZINC01081678	729	0.5879292828248746	NO	-
1187	ZINC03857955	2174	0.5879071653803347	NO	-
1188	ZINC03857954	2173	0.5878913769607464	NO	-
1189	ZINC02718028	1407	0.5878663511000193	NO	-
1190	ZINC02720886	1416	0.5878157966597054	NO	-
1191	ZINC02720887	1417	0.5877845382364218	NO	-
1192	ZINC03853063	2062	0.5876823788374214	NO	-
1193	ZINC00956590	573	0.5876716423332059	NO	-
1194	ZINC02717957	1400	0.5876068847513813	NO	-
1195	ZINC03890125	2293	0.5876001215580138	NO	-
1196	ZINC02623094	1337	0.5874444193194336	NO	-
1197	ZINC01269534	905	0.5874303330101489	NO	-
1198	ZINC01269532	904	0.5874171516157008	NO	-
1199	ZINC03858016	2181	0.5874014453363797	NO	-
1200	ZINC04468120	2654	0.5874014453363797	NO	-
1201	ZINC02657457	1368	0.5873109872715794	NO	-
1202	ZINC03971202	2350	0.5872773493652194	NO	-
1203	ZINC03867164	2243	0.5872772016292912	NO	-
1204	ZINC01040130	621	0.5872306406028818	NO	-
1205	ZINC01499137	1043	0.5872199553925247	NO	-
1206	ZINC03366632	1777	0.5872072302663419	NO	-
1207	ZINC01126419	796	0.5871173733271162	NO	-
1208	ZINC00694634	261	0.5870654014776114	NO	-
1209	ZINC00815577	385	0.5870588645308787	NO	-
1210	ZINC01320989	917	0.5870534501398113	NO	-
1211	ZINC01055012	652	0.5868703588854017	NO	-
1212	ZINC02203870	1161	0.5868374567604243	NO	-
1213	ZINC02203872	1162	0.5868062003121816	NO	-
1214	ZINC02717954	1394	0.5867685939678895	NO	-
1215	ZINC01160737	837	0.5867545189390966	NO	-
1216	ZINC03962417	2321	0.5867428590519779	NO	-
1217	ZINC01114132	771	0.5867148822332591	NO	-
1218	ZINC02620257	1331	0.5866921382545748	NO	-
1219	ZINC01441762	990	0.5866402581194378	NO	-
1220	ZINC03852615	2049	0.5866383882139159	NO	-
1221	ZINC00703564	270	0.5865536006019658	NO	-
1222	ZINC02872102	1534	0.5865002512549524	NO	-
1223	ZINC02651699	1364	0.5864595554778795	NO	-
1224	ZINC03366905	1784	0.5864568368703317	NO	-
1225	ZINC01006921	596	0.5864098772096663	NO	-
1226	ZINC00428367	115	0.5864015028480928	NO	-
1227	ZINC02634868	1348	0.5863790383457623	NO	-
1228	ZINC02503088	1318	0.5863499863324549	NO	-
1229	ZINC04107409	2467	0.586319955240894	NO	-
1230	ZINC01961440	1117	0.5863132563286156	NO	-
1231	ZINC04621470	2700	0.5862983070838971	NO	-
1232	ZINC03519400	1912	0.5862415735451194	NO	-
1233	ZINC03867646	2267	0.5862346941808417	NO	-
1234	ZINC03853039	2061	0.5862158579027463	NO	-
1235	ZINC01980377	1123	0.5861991626363842	NO	-
1236	ZINC00877630	448	0.5861920568717758	NO	-
1237	ZINC02503071	1316	0.5861901047212689	NO	-
1238	ZINC04341978	2573	0.586166146689831	NO	-
1239	ZINC00818326	386	0.58609839017576	NO	-
1240	ZINC04420125	2609	0.5860073333253542	NO	-
1241	ZINC01031574	605	0.585997569353596	NO	-
1242	ZINC01549947	1065	0.5859879676624556	NO	-
1243	ZINC02718034	1411	0.5859803883458243	NO	-
1244	ZINC02718033	1409	0.5859395537934919	NO	-
1245	ZINC04356388	2583	0.5859075466087273	NO	-
1246	ZINC03852570	2043	0.5858947017408035	NO	-
1247	ZINC04633710	2706	0.5858493419972579	NO	-
1248	ZINC04058639	2444	0.5858422352324153	NO	-
1249	ZINC03347217	1757	0.5857684505594166	NO	-
1250	ZINC02719672	1414	0.5857312963044845	NO	-
1251	ZINC01980451	1124	0.5856988695798481	NO	-
1252	ZINC03215593	1677	0.5856639034260287	NO	-
1253	ZINC00703557	264	0.5856609765258619	NO	-
1254	ZINC00703558	265	0.5856459338588786	NO	-
1255	ZINC00917177	508	0.5856052734858491	NO	-
1256	ZINC00948477	550	0.5855985553455572	NO	-
1257	ZINC01114737	774	0.5855746875636145	NO	-
1258	ZINC00609729	168	0.5855375086158845	NO	-
1259	ZINC00905712	490	0.585292858847117	NO	-
1260	ZINC01204186	873	0.5852873620811191	NO	-
1261	ZINC04063069	2452	0.5852870561405599	NO	-
1262	ZINC04107347	2466	0.5852692924311487	NO	-
1263	ZINC01233311	892	0.5852402058465555	NO	-
1264	ZINC02347531	1211	0.5852201048502826	NO	-
1265	ZINC02347533	1212	0.5852133903610575	NO	-
1266	ZINC01223303	886	0.5851205378493854	NO	-
1267	ZINC00599731	162	0.585112454764148	NO	-
1268	ZINC02795564	1500	0.5851083734807481	NO	-
1269	ZINC04372136	2598	0.5850664400043104	NO	-
1270	ZINC00801899	362	0.5850522510191869	NO	-
1271	ZINC03867097	2239	0.5850193299365931	NO	-
1272	ZINC00905707	488	0.5849940323140399	NO	-
1273	ZINC03851819	2034	0.5849552122366083	NO	-
1274	ZINC03213326	1673	0.58486602116327	NO	-
1275	ZINC00948787	551	0.5848181970354178	NO	-
1276	ZINC01040027	618	0.584789178741555	NO	-
1277	ZINC02059597	1130	0.5847500165059164	NO	-
1278	ZINC00955622	564	0.5847486108102616	NO	-
1279	ZINC03235644	1690	0.5847208826115686	NO	-
1280	ZINC02439427	1278	0.584677235335853	NO	-
1281	ZINC04126233	2479	0.5844343483968255	NO	-
1282	ZINC01114605	772	0.5844144213568282	NO	-
1283	ZINC02410780	1251	0.5843254815486942	NO	-
1284	ZINC04494997	2682	0.5842711854061365	NO	-
1285	ZINC01040197	627	0.5841940752513834	NO	-
1286	ZINC01114740	776	0.5841335268365828	NO	-
1287	ZINC00426371	109	0.5840736848056917	NO	-
1288	ZINC01357272	935	0.5840603396019708	NO	-
1289	ZINC04292051	2556	0.584041138192184	NO	-
1290	ZINC01471245	1013	0.5840286076217093	NO	-
1291	ZINC00712308	274	0.5839492731757495	NO	-
1292	ZINC02504173	1320	0.5839268432261872	NO	-
1293	ZINC01910871	1090	0.5839189059614331	NO	-
1294	ZINC03971354	2356	0.5838425367182426	NO	-
1295	ZINC03971202	2351	0.5838301594993677	NO	-
1296	ZINC04384594	2603	0.5838047233086453	NO	-
1297	ZINC00794835	354	0.5837576262283514	NO	-
1298	ZINC00877873	451	0.5837273803441917	NO	-
1299	ZINC01341260	929	0.5837161030963591	NO	-
1300	ZINC03998900	2388	0.5837114173828563	NO	-
1301	ZINC00017742	4	0.5836754741203392	NO	-
1302	ZINC00017742	6	0.5836754741203392	NO	-
1303	ZINC03998901	2389	0.5836154348600068	NO	-
1304	ZINC00081340	22	0.5836113371468974	NO	-
1305	ZINC01936710	1110	0.5835897999400435	NO	-
1306	ZINC01936709	1109	0.5835836338242357	NO	-
1307	ZINC03298149	1720	0.5835609126031588	NO	-
1308	ZINC01130586	805	0.5835215698531345	NO	-
1309	ZINC01412545	969	0.5834787163903834	NO	-
1310	ZINC03859825	2213	0.5834472850105121	NO	-
1311	ZINC04470069	2660	0.5834444418228594	NO	-
1312	ZINC00952345	559	0.5834337778055153	NO	-
1313	ZINC00877938	456	0.5833926774939053	NO	-
1314	ZINC03356675	1767	0.5833873832486183	NO	-
1315	ZINC02627475	1343	0.5833543304798404	NO	-
1316	ZINC03853466	2079	0.5833240593121013	NO	-
1317	ZINC03855111	2130	0.5832750877308086	NO	-
1318	ZINC00905715	493	0.583212027878474	NO	-
1319	ZINC01784868	1082	0.5831820559428258	NO	-
1320	ZINC01961446	1118	0.5831705927398768	NO	-
1321	ZINC02639711	1356	0.5831460386394864	NO	-
1322	ZINC00703560	267	0.5831406737482363	NO	-
1323	ZINC00703559	266	0.5831287089208453	NO	-
1324	ZINC00304220	53	0.5830902270614884	NO	-
1325	ZINC02449781	1285	0.583042036269936	NO	-
1326	ZINC00671250	235	0.58302456822904	NO	-
1327	ZINC02449782	1286	0.5830061360126304	NO	-
1328	ZINC01398195	956	0.582966391435377	NO	-
1329	ZINC02679170	1373	0.5829601528802735	NO	-
1330	ZINC03851671	2031	0.5829427974377724	NO	-
1331	ZINC02449780	1284	0.5829158245991859	NO	-
1332	ZINC02425434	1264	0.5829102716367256	NO	-
1333	ZINC03850358	1999	0.5828783850819964	NO	-
1334	ZINC02449783	1287	0.5828668308993952	NO	-
1335	ZINC02859451	1520	0.5827846208477103	NO	-
1336	ZINC02717954	1396	0.5827469697785598	NO	-
1337	ZINC02707666	1381	0.5827061494227986	NO	-
1338	ZINC00066695	18	0.582641566097295	NO	-
1339	ZINC03853466	2078	0.5826057478553767	NO	-
1340	ZINC01127912	801	0.5825825980786615	NO	-
1341	ZINC02718034	1412	0.5825822319976153	NO	-
1342	ZINC00907303	495	0.5825802509024258	NO	-
1343	ZINC00917190	510	0.5825599468819	NO	-
1344	ZINC00704928	272	0.5825557101690603	NO	-
1345	ZINC03850109	1995	0.5824909120936803	NO	-
1346	ZINC02795590	1501	0.5824796247233358	NO	-
1347	ZINC02718033	1410	0.5824446155183478	NO	-
1348	ZINC03672617	1974	0.5824345397095634	NO	-
1349	ZINC00703562	269	0.5823321645475042	NO	-
1350	ZINC00703561	268	0.582326790863751	NO	-
1351	ZINC02416638	1257	0.5823129111499655	NO	-
1352	ZINC03857887	2168	0.5822455978539942	NO	-
1353	ZINC04088390	2456	0.5820762814856352	NO	-
1354	ZINC03850151	1996	0.5819678021288373	NO	-
1355	ZINC00794835	355	0.5819304904140833	NO	-
1356	ZINC04334508	2572	0.5819143743884246	NO	-
1357	ZINC04077624	2455	0.5819129041826301	NO	-
1358	ZINC04470454	2664	0.581898568991756	NO	-
1359	ZINC00604402	166	0.5818594002901436	NO	-
1360	ZINC03232031	1686	0.581736860288264	NO	-
1361	ZINC03853466	2077	0.5817327118649892	NO	-
1362	ZINC03100236	1659	0.5815639583388769	NO	-
1363	ZINC04004981	2409	0.5815631368236843	NO	-
1364	ZINC04121826	2475	0.5814920737737418	NO	-
1365	ZINC03853038	2060	0.5814133160482595	NO	-
1366	ZINC03866853	2233	0.5814022693174149	NO	-
1367	ZINC02755834	1477	0.5813846230740501	NO	-
1368	ZINC00882846	459	0.5813468054210008	NO	-
1369	ZINC03604574	1953	0.5812666982752835	NO	-
1370	ZINC01127917	803	0.5812486434844502	NO	-
1371	ZINC04032978	2417	0.5812064394453902	NO	-
1372	ZINC03310985	1730	0.5811858871119192	NO	-
1373	ZINC00017742	7	0.5811044857345702	NO	-
1374	ZINC00432942	119	0.5810436928884695	NO	-
1375	ZINC03559698	1932	0.5809840755445284	NO	-
1376	ZINC01121395	789	0.5809578742693102	NO	-
1377	ZINC04492782	2680	0.5809242928054774	NO	-
1378	ZINC01040046	620	0.5809220072901667	NO	-
1379	ZINC02947855	1596	0.5809157714471171	NO	-
1380	ZINC02947857	1597	0.5809148656190168	NO	-
1381	ZINC00905714	492	0.5808689718627632	NO	-
1382	ZINC02652540	1365	0.5808469657368727	NO	-
1383	ZINC01756057	1079	0.5807189280541554	NO	-
1384	ZINC03288587	1711	0.5804339736264513	NO	-
1385	ZINC03318225	1736	0.5804039393988196	NO	-
1386	ZINC00718298	283	0.5803472644058196	NO	-
1387	ZINC03854787	2128	0.5801842129709562	NO	-
1388	ZINC01073985	707	0.580121304527201	NO	-
1389	ZINC04004936	2408	0.5800420114108664	NO	-
1390	ZINC00877936	455	0.5800171386340394	NO	-
1391	ZINC04194204	2508	0.579955082451432	NO	-
1392	ZINC01495583	1026	0.5799375293880522	NO	-
1393	ZINC01495583	1027	0.5799338954998219	NO	-
1394	ZINC03864381	2230	0.5798034483485555	NO	-
1395	ZINC00862017	428	0.5797917212612905	NO	-
1396	ZINC01070382	695	0.5797631773274133	NO	-
1397	ZINC03283420	1708	0.579697118599469	NO	-
1398	ZINC01971189	1120	0.5796649821160386	NO	-
1399	ZINC02768468	1480	0.5796030607473938	NO	-
1400	ZINC03224841	1683	0.5795816205121442	NO	-
1401	ZINC00904220	484	0.5795663505358033	NO	-
1402	ZINC03364823	1774	0.579559854818484	NO	-
1403	ZINC02279829	1193	0.5795244309849894	NO	-
1404	ZINC02338328	1210	0.5795116337943742	NO	-
1405	ZINC00840297	407	0.5794974061058066	NO	-
1406	ZINC02655281	1367	0.5794813628548521	NO	-
1407	ZINC04033149	2431	0.5792258757519075	NO	-
1408	ZINC03857221	2157	0.5791728861372468	NO	-
1409	ZINC03571165	1939	0.5791617064242747	NO	-
1410	ZINC03867646	2266	0.5788630079638478	NO	-
1411	ZINC02969391	1612	0.5788479642980396	NO	-
1412	ZINC02500519	1313	0.5788361483312476	NO	-
1413	ZINC02917050	1564	0.5787229515368658	NO	-
1414	ZINC01126126	795	0.5787014314470802	NO	-
1415	ZINC00779328	320	0.5786854549675143	NO	-
1416	ZINC03854406	2117	0.5786725436018343	NO	-
1417	ZINC01053467	646	0.5786264367341835	NO	-
1418	ZINC01053468	647	0.5786234768238292	NO	-
1419	ZINC01405065	964	0.578560143680168	NO	-
1420	ZINC03359428	1770	0.5785487426364755	NO	-
1421	ZINC03851098	2015	0.5785467296544541	NO	-
1422	ZINC02620015	1330	0.5784996483437369	NO	-
1423	ZINC03359426	1769	0.5784886363626233	NO	-
1424	ZINC00696894	262	0.5784497246310746	NO	-
1425	ZINC03329395	1739	0.5784466562811598	NO	-
1426	ZINC03518709	1908	0.5784224225112202	NO	-
1427	ZINC03300386	1721	0.5784174056892718	NO	-
1428	ZINC00577223	147	0.5784100385777812	NO	-
1429	ZINC01441763	991	0.5783727479973758	NO	-
1430	ZINC01441764	993	0.5783341752020659	NO	-
1431	ZINC03853521	2081	0.5783004244390763	NO	-
1432	ZINC02616515	1329	0.5782608043887153	NO	-
1433	ZINC00644742	201	0.5782092921002736	NO	-
1434	ZINC00826018	402	0.5781691850855427	NO	-
1435	ZINC03858863	2200	0.5781586895682866	NO	-
1436	ZINC00429800	118	0.5781571418805752	NO	-
1437	ZINC02551016	1327	0.5781481074850173	NO	-
1438	ZINC00826020	403	0.5781218432096284	NO	-
1439	ZINC01152393	826	0.5780966283682029	NO	-
1440	ZINC01152394	827	0.5780760363486723	NO	-
1441	ZINC03252569	1701	0.5780586632604661	NO	-
1442	ZINC01068233	686	0.5780514730662528	NO	-
1443	ZINC00924427	512	0.5778475154055074	NO	-
1444	ZINC02787332	1483	0.5778430521239938	NO	-
1445	ZINC04223295	2510	0.5778417283388001	NO	-
1446	ZINC02865835	1529	0.5778261379803814	NO	-
1447	ZINC03475682	1862	0.5778245318868261	NO	-
1448	ZINC04492782	2679	0.5778168096758288	NO	-
1449	ZINC04368855	2592	0.5778087563736075	NO	-
1450	ZINC02910993	1555	0.5778085459380731	NO	-
1451	ZINC03868600	2283	0.5777795826325225	NO	-
1452	ZINC02627417	1342	0.5777029918939456	NO	-
1453	ZINC03889518	2292	0.5776659535033662	NO	-
1454	ZINC02168987	1150	0.5776385115821209	NO	-
1455	ZINC03853198	2071	0.5775714785392954	NO	-
1456	ZINC03477329	1863	0.5775355726806648	NO	-
1457	ZINC02635285	1352	0.5774925905494316	NO	-
1458	ZINC03889517	2291	0.5774592062770679	NO	-
1459	ZINC03433241	1839	0.5774534964637068	NO	-
1460	ZINC04369511	2593	0.5773685070690684	NO	-
1461	ZINC00317993	58	0.5773443949761825	NO	-
1462	ZINC01426486	979	0.5773395367882472	NO	-
1463	ZINC03480811	1865	0.5772800324331049	NO	-
1464	ZINC03215474	1676	0.5772270013060723	NO	-
1465	ZINC01508388	1051	0.577206361702127	NO	-
1466	ZINC01508391	1052	0.5772007754785031	NO	-
1467	ZINC03867614	2263	0.5771332731509029	NO	-
1468	ZINC04354057	2579	0.5770496699751927	NO	-
1469	ZINC02197229	1155	0.5769945346143784	NO	-
1470	ZINC03854492	2123	0.5769451391661378	NO	-
1471	ZINC02910840	1551	0.5769307162446762	NO	-
1472	ZINC03851525	2024	0.5769031204540993	NO	-
1473	ZINC02889241	1546	0.5768924705187333	NO	-
1474	ZINC00947671	547	0.5768350223861568	NO	-
1475	ZINC04224144	2515	0.5767812340531296	NO	-
1476	ZINC00793961	346	0.576692595403529	NO	-
1477	ZINC04033149	2430	0.576641619949257	NO	-
1478	ZINC02947617	1593	0.5766325197574564	NO	-
1479	ZINC01971188	1119	0.5765878236914681	NO	-
1480	ZINC01040130	622	0.5765740365576035	NO	-
1481	ZINC00793962	347	0.5765520998486731	NO	-
1482	ZINC00818331	387	0.5765437840483376	NO	-
1483	ZINC00904188	483	0.5765432726478835	NO	-
1484	ZINC00818333	388	0.5765315514371034	NO	-
1485	ZINC00146381	28	0.5765076596438118	NO	-
1486	ZINC03401446	1807	0.5764449912470793	NO	-
1487	ZINC03993111	2387	0.5763427160741349	NO	-
1488	ZINC04469707	2659	0.5763427160741349	NO	-
1489	ZINC03467752	1859	0.5762178171688449	NO	-
1490	ZINC01040137	623	0.5761713150143025	NO	-
1491	ZINC00342969	67	0.5761651339421379	NO	-
1492	ZINC02663874	1371	0.576113549916876	NO	-
1493	ZINC01426486	980	0.5760914215403042	NO	-
1494	ZINC03604565	1952	0.5760859672593922	NO	-
1495	ZINC02843220	1514	0.5760801663753234	NO	-
1496	ZINC02909736	1549	0.5760630050340192	NO	-
1497	ZINC01101255	749	0.5760297028784608	NO	-
1498	ZINC01296653	913	0.5759202994906562	NO	-
1499	ZINC02910978	1554	0.5759195389554599	NO	-
1500	ZINC01296651	912	0.5759180768167539	NO	-
1501	ZINC03993105	2386	0.5758651993869774	NO	-
1502	ZINC04469703	2658	0.5758651993869774	NO	-
1503	ZINC02201803	1160	0.5758400862003371	NO	-
1504	ZINC02197016	1154	0.575817506865372	NO	-
1505	ZINC03310997	1731	0.5756268691192844	NO	-
1506	ZINC02411281	1254	0.5756143978580772	NO	-
1507	ZINC02411280	1253	0.5755657358723962	NO	-
1508	ZINC01074202	708	0.5755426554886979	NO	-
1509	ZINC02910920	1552	0.5755349816926429	NO	-
1510	ZINC02871747	1533	0.5755272274193538	NO	-
1511	ZINC02809238	1508	0.5755112748963931	NO	-
1512	ZINC03993104	2385	0.5754732584054434	NO	-
1513	ZINC00948817	552	0.5754695273869852	NO	-
1514	ZINC03854409	2118	0.5754185196430127	NO	-
1515	ZINC04116100	2472	0.5754042927111979	NO	-
1516	ZINC00793970	350	0.5753195133255272	NO	-
1517	ZINC02351896	1217	0.5752532938985928	NO	-
1518	ZINC04465360	2646	0.5752482763673267	NO	-
1519	ZINC00793969	349	0.5751714345477547	NO	-
1520	ZINC00783170	332	0.5750736217833166	NO	-
1521	ZINC01040284	632	0.5750493968864864	NO	-
1522	ZINC00875068	443	0.5749999001355223	NO	-
1523	ZINC01074888	709	0.574937486232344	NO	-
1524	ZINC02973225	1616	0.5748748214791026	NO	-
1525	ZINC02722794	1418	0.5748566377748615	NO	-
1526	ZINC00937467	526	0.5748433845134623	NO	-
1527	ZINC01255753	901	0.5747938595369808	NO	-
1528	ZINC01255754	902	0.5747929982035792	NO	-
1529	ZINC00937562	528	0.5747758953586405	NO	-
1530	ZINC00937561	527	0.5747723418274717	NO	-
1531	ZINC00877285	446	0.5747610955989605	NO	-
1532	ZINC03264059	1703	0.5747227513836762	NO	-
1533	ZINC04032557	2415	0.5746913849304254	NO	-
1534	ZINC00646418	209	0.5746817684813547	NO	-
1535	ZINC00646419	210	0.5746696031877045	NO	-
1536	ZINC01425625	975	0.5746088245388508	NO	-
1537	ZINC02413496	1255	0.5745961887602831	NO	-
1538	ZINC03419990	1828	0.5745479711787879	NO	-
1539	ZINC03252170	1700	0.5744934783986764	NO	-
1540	ZINC04032978	2416	0.5744676010284034	NO	-
1541	ZINC03854485	2121	0.574418124984837	NO	-
1542	ZINC00818337	391	0.5744147938792307	NO	-
1543	ZINC00168916	31	0.5743530038064513	NO	-
1544	ZINC03475656	1861	0.5742799578795571	NO	-
1545	ZINC03890722	2294	0.5742746454728525	NO	-
1546	ZINC03852841	2055	0.5742276982111446	NO	-
1547	ZINC00818338	392	0.574206723960939	NO	-
1548	ZINC03859856	2214	0.5740455207295813	NO	-
1549	ZINC00818354	394	0.5739647988844239	NO	-
1550	ZINC01425625	976	0.573829753496327	NO	-
1551	ZINC01178512	854	0.5738254246441793	NO	-
1552	ZINC04348480	2576	0.5738128062884843	NO	-
1553	ZINC01040197	628	0.5737886593477644	NO	-
1554	ZINC03513673	1898	0.5737862159559138	NO	-
1555	ZINC04465271	2645	0.5737230453948111	NO	-
1556	ZINC02700291	1377	0.5736298479970156	NO	-
1557	ZINC02700295	1378	0.5736194186978028	NO	-
1558	ZINC03359595	1771	0.5736130544233813	NO	-
1559	ZINC01190563	864	0.5735949092238171	NO	-
1560	ZINC00818355	395	0.5735506987202181	NO	-
1561	ZINC04004936	2407	0.5733960784986942	NO	-
1562	ZINC00646422	211	0.5733838967678686	NO	-
1563	ZINC00646423	212	0.5733749065617032	NO	-
1564	ZINC00428349	113	0.5733618041247006	NO	-
1565	ZINC03288419	1710	0.5733336172821476	NO	-
1566	ZINC03851098	2014	0.5732463331155193	NO	-
1567	ZINC03859732	2212	0.5731861608492154	NO	-
1568	ZINC02432956	1271	0.5731569082338078	NO	-
1569	ZINC04448193	2623	0.5731235555300926	NO	-
1570	ZINC03537285	1920	0.5731172454137111	NO	-
1571	ZINC03802693	1977	0.5731163706748628	NO	-
1572	ZINC03599923	1947	0.5731077779838485	NO	-
1573	ZINC03851712	2033	0.5730965052952217	NO	-
1574	ZINC03242858	1694	0.572991681486485	NO	-
1575	ZINC01069897	692	0.5728830708950531	NO	-
1576	ZINC01468122	1007	0.5728710723990131	NO	-
1577	ZINC04162974	2499	0.5728691290850637	NO	-
1578	ZINC00693117	259	0.5728685670846468	NO	-
1579	ZINC01069899	693	0.5728151514991342	NO	-
1580	ZINC02851591	1517	0.5727023990346761	NO	-
1581	ZINC03517253	1907	0.5726776884616571	NO	-
1582	ZINC02947886	1600	0.572672270569743	NO	-
1583	ZINC02947885	1599	0.5726625009532758	NO	-
1584	ZINC03839458	1985	0.5726585082799439	NO	-
1585	ZINC03859731	2211	0.5726442089310623	NO	-
1586	ZINC02405475	1246	0.5726326319250875	NO	-
1587	ZINC03033008	1636	0.5722643101677939	NO	-
1588	ZINC00818335	389	0.5722637368409191	NO	-
1589	ZINC00917184	509	0.5722628302686492	NO	-
1590	ZINC00818336	390	0.572251741674341	NO	-
1591	ZINC00609729	169	0.5722104541710311	NO	-
1592	ZINC03850665	2005	0.5721769994991256	NO	-
1593	ZINC03850667	2006	0.5721433372718043	NO	-
1594	ZINC00724310	286	0.5721099749287979	NO	-
1595	ZINC02762464	1478	0.5721038118851779	NO	-
1596	ZINC02623373	1339	0.5721012571784083	NO	-
1597	ZINC00646801	217	0.5719821861749965	NO	-
1598	ZINC00580793	149	0.5719798146784251	NO	-
1599	ZINC00646438	215	0.571893905504693	NO	-
1600	ZINC00646439	216	0.571891545935826	NO	-
1601	ZINC01104457	755	0.5718052963816385	NO	-
1602	ZINC03867098	2240	0.5717546814432402	NO	-
1603	ZINC04595871	2695	0.5717399746991606	NO	-
1604	ZINC02937967	1577	0.5717167518343016	NO	-
1605	ZINC01081028	728	0.5717137487315018	NO	-
1606	ZINC01033298	608	0.5717019710547232	NO	-
1607	ZINC01131652	808	0.5717018414057253	NO	-
1608	ZINC01131650	807	0.5716715979112132	NO	-
1609	ZINC03303722	1725	0.5716337068632048	NO	-
1610	ZINC02947939	1603	0.5714892817555707	NO	-
1611	ZINC04240084	2519	0.5714794677000247	NO	-
1612	ZINC01421460	974	0.5714525082528642	NO	-
1613	ZINC02947940	1604	0.5713990615515123	NO	-
1614	ZINC00536617	136	0.5713475387222593	NO	-
1615	ZINC01155329	832	0.5713375397871173	NO	-
1616	ZINC00449678	121	0.5712781155543757	NO	-
1617	ZINC01503545	1049	0.5712330065614037	NO	-
1618	ZINC01936718	1111	0.5711676818951443	NO	-
1619	ZINC00794829	353	0.5711434411716974	NO	-
1620	ZINC04233401	2517	0.5709578052402098	NO	-
1621	ZINC03867098	2241	0.5708783909973437	NO	-
1622	ZINC03855111	2131	0.570852748167822	NO	-
1623	ZINC01113429	766	0.5707974906434358	NO	-
1624	ZINC02973111	1615	0.5707796532561692	NO	-
1625	ZINC01581698	1067	0.5707402010183558	NO	-
1626	ZINC04224025	2512	0.5707008060387507	NO	-
1627	ZINC02448711	1283	0.5706708147059458	NO	-
1628	ZINC00794829	352	0.5706610024537745	NO	-
1629	ZINC01034353	609	0.570632679850874	NO	-
1630	ZINC02861711	1523	0.5705691663532128	NO	-
1631	ZINC02917051	1565	0.5705569478162476	NO	-
1632	ZINC04487103	2672	0.5704923426806053	NO	-
1633	ZINC02717973	1402	0.5703315489925253	NO	-
1634	ZINC03602632	1949	0.5702373848832255	NO	-
1635	ZINC04515786	2691	0.5701328793724871	NO	-
1636	ZINC04240240	2520	0.5701294570516401	NO	-
1637	ZINC03467318	1857	0.5700837885204929	NO	-
1638	ZINC02982441	1624	0.5700507499202027	NO	-
1639	ZINC01491191	1021	0.5700375024575858	NO	-
1640	ZINC00418191	93	0.5700337823960627	NO	-
1641	ZINC04275375	2540	0.5699637263081883	NO	-
1642	ZINC01065398	682	0.5699261238861202	NO	-
1643	ZINC03851585	2027	0.5699051249233474	NO	-
1644	ZINC00716811	281	0.5698797195045221	NO	-
1645	ZINC03234357	1688	0.5698780167020937	NO	-
1646	ZINC04465228	2643	0.5698744234253412	NO	-
1647	ZINC00716812	282	0.5698689115556121	NO	-
1648	ZINC00429800	117	0.5698343881282166	NO	-
1649	ZINC00716810	280	0.5698171688154408	NO	-
1650	ZINC00716809	279	0.5697943068782415	NO	-
1651	ZINC00148404	29	0.5697271896870699	NO	-
1652	ZINC03956282	2317	0.5696624458539346	NO	-
1653	ZINC00917456	511	0.5695850134850435	NO	-
1654	ZINC03859893	2218	0.5695152758197147	NO	-
1655	ZINC01342953	931	0.5695027814624185	NO	-
1656	ZINC00840297	408	0.5694466632303166	NO	-
1657	ZINC00882893	460	0.5693921019685726	NO	-
1658	ZINC00818346	393	0.569378970320444	NO	-
1659	ZINC02708025	1382	0.5693636957041809	NO	-
1660	ZINC00930029	516	0.5693392358279997	NO	-
1661	ZINC01292046	911	0.5692614372587499	NO	-
1662	ZINC03983187	2374	0.5692528640407513	NO	-
1663	ZINC02358421	1222	0.5690795710338121	NO	-
1664	ZINC02722946	1425	0.5690467697129681	NO	-
1665	ZINC02947823	1594	0.5689235564833901	NO	-
1666	ZINC02947825	1595	0.5688765490077636	NO	-
1667	ZINC00235783	42	0.5688739987013449	NO	-
1668	ZINC00235785	43	0.5688561302885236	NO	-
1669	ZINC01000647	591	0.5688533949167852	NO	-
1670	ZINC00957829	574	0.5688109266655005	NO	-
1671	ZINC04422547	2610	0.5687600180132871	NO	-
1672	ZINC01385336	945	0.5686629194233963	NO	-
1673	ZINC00534523	135	0.5686579463629399	NO	-
1674	ZINC04477750	2669	0.5686507351454312	NO	-
1675	ZINC00634781	188	0.5686381460983068	NO	-
1676	ZINC02820141	1510	0.5686210822496186	NO	-
1677	ZINC02953137	1607	0.5685791501717191	NO	-
1678	ZINC02948008	1606	0.5685781366877964	NO	-
1679	ZINC02948006	1605	0.5685706393597678	NO	-
1680	ZINC03854099	2101	0.5685291304251638	NO	-
1681	ZINC00882901	461	0.5685243887491789	NO	-
1682	ZINC00882903	462	0.5685219621288852	NO	-
1683	ZINC01039194	615	0.5684932078480647	NO	-
1684	ZINC00955872	568	0.568465915826927	NO	-
1685	ZINC00955871	567	0.5684597668428871	NO	-
1686	ZINC04246552	2524	0.5684342630096944	NO	-
1687	ZINC02426971	1265	0.5684319214929158	NO	-
1688	ZINC02426972	1266	0.5684202177787848	NO	-
1689	ZINC00321735	61	0.568374952895325	NO	-
1690	ZINC00591295	154	0.5683250943719389	NO	-
1691	ZINC04628595	2703	0.5682473630706539	NO	-
1692	ZINC03802693	1976	0.5682442297271002	NO	-
1693	ZINC02184321	1153	0.5682044749947335	NO	-
1694	ZINC00667807	230	0.5681920902169852	NO	-
1695	ZINC03337612	1747	0.56807089815662	NO	-
1696	ZINC04032557	2414	0.568060511001466	NO	-
1697	ZINC04275417	2541	0.5680451105479414	NO	-
1698	ZINC01050298	642	0.5678639840555804	NO	-
1699	ZINC03867326	2252	0.5678627196061877	NO	-
1700	ZINC03272050	1707	0.5678380170201015	NO	-
1701	ZINC01468122	1008	0.5678012405106748	NO	-
1702	ZINC03174129	1663	0.5677510104038941	NO	-
1703	ZINC02725790	1464	0.5676695353391357	NO	-
1704	ZINC02062109	1131	0.5676498423513342	NO	-
1705	ZINC02062110	1132	0.5676386941780955	NO	-
1706	ZINC02725791	1465	0.5676139549124279	NO	-
1707	ZINC00678154	240	0.567611501111863	NO	-
1708	ZINC02256387	1190	0.5675370299272297	NO	-
1709	ZINC01923995	1094	0.5675209369236179	NO	-
1710	ZINC04414352	2608	0.5674590489168577	NO	-
1711	ZINC02263584	1191	0.5674483898059857	NO	-
1712	ZINC03968980	2328	0.5673789747065882	NO	-
1713	ZINC02947911	1602	0.5672812896186531	NO	-
1714	ZINC02947909	1601	0.5672596128171046	NO	-
1715	ZINC03867937	2268	0.567248400760514	NO	-
1716	ZINC00915700	502	0.5672201180043595	NO	-
1717	ZINC00644201	200	0.5671510634314378	NO	-
1718	ZINC03816039	1978	0.5671492333827347	NO	-
1719	ZINC00693018	258	0.5671128987801811	NO	-
1720	ZINC02713089	1384	0.5670681869430286	NO	-
1721	ZINC00915695	501	0.5669536225193439	NO	-
1722	ZINC00882904	463	0.5668730582462292	NO	-
1723	ZINC04434167	2612	0.5668697783748528	NO	-
1724	ZINC01040137	624	0.566853997893033	NO	-
1725	ZINC03857814	2166	0.566724572583292	NO	-
1726	ZINC04464594	2636	0.566724572583292	NO	-
1727	ZINC02086822	1135	0.566599580608599	NO	-
1728	ZINC02086821	1134	0.5665878124825234	NO	-
1729	ZINC01061844	676	0.5664381073269877	NO	-
1730	ZINC01061841	675	0.5664151928407832	NO	-
1731	ZINC00321799	62	0.5663365080438467	NO	-
1732	ZINC04356020	2582	0.5662456968395584	NO	-
1733	ZINC02978734	1623	0.566199240807081	NO	-
1734	ZINC02532672	1324	0.5660644894385274	NO	-
1735	ZINC02481019	1302	0.5660588391414988	NO	-
1736	ZINC03444448	1842	0.5660456380086435	NO	-
1737	ZINC03444451	1843	0.5660211684159041	NO	-
1738	ZINC02717973	1403	0.5660190235084995	NO	-
1739	ZINC03854381	2115	0.5660140557061707	NO	-
1740	ZINC03269003	1705	0.5659899306603208	NO	-
1741	ZINC02922839	1572	0.5659587967303921	NO	-
1742	ZINC01040284	633	0.5659398168232376	NO	-
1743	ZINC02862154	1527	0.5659235329896519	NO	-
1744	ZINC03518793	1910	0.565884263200053	NO	-
1745	ZINC01033298	607	0.5658372146978587	NO	-
1746	ZINC00258285	46	0.5658343451482	NO	-
1747	ZINC02406514	1247	0.565808906624447	NO	-
1748	ZINC01513325	1060	0.5656958010832327	NO	-
1749	ZINC01513329	1061	0.565672717756013	NO	-
1750	ZINC03235061	1689	0.5656661553898278	NO	-
1751	ZINC03851671	2032	0.5655152343310952	NO	-
1752	ZINC04268868	2537	0.565470738348055	NO	-
1753	ZINC04224139	2514	0.5653616393813151	NO	-
1754	ZINC03338787	1751	0.5652817770275034	NO	-
1755	ZINC03851869	2037	0.5652309800445979	NO	-
1756	ZINC02707417	1380	0.5652006048356791	NO	-
1757	ZINC02223012	1178	0.5651424740566475	NO	-
1758	ZINC00684910	253	0.5651140816057553	NO	-
1759	ZINC00684909	252	0.565094931361923	NO	-
1760	ZINC00624025	175	0.564965614752193	NO	-
1761	ZINC04492427	2674	0.5648485639508113	NO	-
1762	ZINC03398454	1803	0.5648453037276984	NO	-
1763	ZINC03859153	2205	0.5644878644931854	NO	-
1764	ZINC00990904	585	0.5642427472302844	NO	-
1765	ZINC00815344	384	0.5642413731370772	NO	-
1766	ZINC03376965	1788	0.5641349101782483	NO	-
1767	ZINC01467350	1005	0.5640481603741445	NO	-
1768	ZINC03866853	2234	0.5640392661589165	NO	-
1769	ZINC01467351	1006	0.5640276180114271	NO	-
1770	ZINC01159701	835	0.5639961353777295	NO	-
1771	ZINC01159702	836	0.5639879331298896	NO	-
1772	ZINC03858203	2186	0.5639841686443039	NO	-
1773	ZINC00687273	256	0.5639346318374892	NO	-
1774	ZINC04308452	2568	0.563898567343734	NO	-
1775	ZINC02430229	1269	0.5638635567378183	NO	-
1776	ZINC02503188	1319	0.5638164690676916	NO	-
1777	ZINC01467349	1004	0.5638035744601465	NO	-
1778	ZINC01467348	1003	0.5637858315489946	NO	-
1779	ZINC04442888	2618	0.5636812613727145	NO	-
1780	ZINC04033109	2425	0.5636737648302039	NO	-
1781	ZINC00585863	151	0.5636375591242215	NO	-
1782	ZINC00950577	553	0.5635905495943425	NO	-
1783	ZINC00950578	554	0.5635792299152454	NO	-
1784	ZINC04247929	2525	0.5635618973625102	NO	-
1785	ZINC03867549	2258	0.5635427366413759	NO	-
1786	ZINC03216567	1679	0.5635274992023134	NO	-
1787	ZINC04276834	2543	0.563504424202555	NO	-
1788	ZINC00591295	155	0.5633925322556953	NO	-
1789	ZINC04358041	2589	0.5633919912250602	NO	-
1790	ZINC00754333	303	0.5633397106073325	NO	-
1791	ZINC03487204	1873	0.5632715977974228	NO	-
1792	ZINC03487202	1872	0.5632554194093441	NO	-
1793	ZINC01441763	992	0.5632121187825139	NO	-
1794	ZINC01438265	987	0.5631932327118364	NO	-
1795	ZINC00937577	531	0.5631928334150826	NO	-
1796	ZINC01438262	984	0.563185648845099	NO	-
1797	ZINC00937578	532	0.5631700360646207	NO	-
1798	ZINC04224010	2511	0.5631317201897711	NO	-
1799	ZINC03858767	2198	0.5631146112749168	NO	-
1800	ZINC00693414	260	0.5630834732939014	NO	-
1801	ZINC03969213	2329	0.5630674938895112	NO	-
1802	ZINC01058092	659	0.5630498084811454	NO	-
1803	ZINC02265465	1192	0.5630288431929361	NO	-
1804	ZINC04394745	2605	0.562992474693977	NO	-
1805	ZINC02138375	1146	0.56294888086769	NO	-
1806	ZINC01438264	986	0.562849762757446	NO	-
1807	ZINC01438263	985	0.5628381960961673	NO	-
1808	ZINC00679906	243	0.5627284268951344	NO	-
1809	ZINC01078609	716	0.562696848364884	NO	-
1810	ZINC01078606	715	0.5626927924630635	NO	-
1811	ZINC03004551	1627	0.5626425157434549	NO	-
1812	ZINC01054862	651	0.5626408002090213	NO	-
1813	ZINC03969317	2332	0.5626304897013547	NO	-
1814	ZINC02280221	1194	0.5625489555646881	NO	-
1815	ZINC03398357	1802	0.562503429817456	NO	-
1816	ZINC00773806	316	0.5623842600167991	NO	-
1817	ZINC01928007	1108	0.5622800864011959	NO	-
1818	ZINC00727188	289	0.5622690986798848	NO	-
1819	ZINC04059309	2445	0.5622508160540035	NO	-
1820	ZINC03969216	2331	0.5622316817591874	NO	-
1821	ZINC03969214	2330	0.5622312374675505	NO	-
1822	ZINC01509452	1054	0.5621734033757522	NO	-
1823	ZINC01928006	1107	0.5621604785748338	NO	-
1824	ZINC02789691	1487	0.5620228661563937	NO	-
1825	ZINC02423425	1261	0.5619904265282257	NO	-
1826	ZINC02789692	1488	0.5619676109051198	NO	-
1827	ZINC01441764	994	0.5618237201673923	NO	-
1828	ZINC00811576	381	0.5617706081565876	NO	-
1829	ZINC03578168	1940	0.561750592036809	NO	-
1830	ZINC00752639	299	0.5616597956261628	NO	-
1831	ZINC01191124	866	0.561636292765823	NO	-
1832	ZINC01104461	756	0.5614697911836336	NO	-
1833	ZINC04061611	2449	0.5613521657428315	NO	-
1834	ZINC04278474	2546	0.5611515867066522	NO	-
1835	ZINC03852010	2039	0.560949347345926	NO	-
1836	ZINC01181711	857	0.5609203608170096	NO	-
1837	ZINC02646191	1362	0.5609203233723198	NO	-
1838	ZINC02789690	1486	0.5608855562409364	NO	-
1839	ZINC03858552	2195	0.560830301577222	NO	-
1840	ZINC01034867	610	0.5607954830561215	NO	-
1841	ZINC00416866	85	0.5607285094567352	NO	-
1842	ZINC03495554	1874	0.5606042541309029	NO	-
1843	ZINC01417689	971	0.560597636433675	NO	-
1844	ZINC03547603	1926	0.5605166416107809	NO	-
1845	ZINC01181710	856	0.560443740427295	NO	-
1846	ZINC00884416	464	0.5603596322748113	NO	-
1847	ZINC03858768	2199	0.5603479582921418	NO	-
1848	ZINC04443409	2621	0.560345062056355	NO	-
1849	ZINC03564209	1937	0.5602675788976065	NO	-
1850	ZINC03060389	1655	0.5601900912329628	NO	-
1851	ZINC03859724	2210	0.5600825184270655	NO	-
1852	ZINC02308790	1199	0.5600189248150476	NO	-
1853	ZINC03969379	2334	0.5599674991728576	NO	-
1854	ZINC04057033	2443	0.5599498648721196	NO	-
1855	ZINC03969380	2335	0.5599466929808287	NO	-
1856	ZINC01210623	881	0.5599241845894815	NO	-
1857	ZINC01210625	882	0.5599176886830967	NO	-
1858	ZINC00198425	38	0.5598952579201947	NO	-
1859	ZINC02138460	1147	0.5598876474546797	NO	-
1860	ZINC04033109	2424	0.5596188581111968	NO	-
1861	ZINC01181709	855	0.5595848862314411	NO	-
1862	ZINC04308418	2567	0.5593585063234443	NO	-
1863	ZINC00684912	255	0.5591924218517673	NO	-
1864	ZINC02722942	1423	0.5591886852892105	NO	-
1865	ZINC03366797	1782	0.5591728159880279	NO	-
1866	ZINC02722943	1424	0.5591685252892742	NO	-
1867	ZINC00684911	254	0.5591442915313238	NO	-
1868	ZINC00193877	36	0.5591232733135096	NO	-
1869	ZINC00193874	35	0.5591107127544317	NO	-
1870	ZINC01070104	694	0.5590433856800056	NO	-
1871	ZINC04462930	2630	0.5590378121394785	NO	-
1872	ZINC02982548	1625	0.5589252814384025	NO	-
1873	ZINC00754231	302	0.5587794339099927	NO	-
1874	ZINC03868505	2281	0.5587765082933712	NO	-
1875	ZINC04462900	2629	0.5587544806779048	NO	-
1876	ZINC01104475	759	0.5586947221470535	NO	-
1877	ZINC04116100	2473	0.5586608690716779	NO	-
1878	ZINC03853822	2085	0.5586596489645858	NO	-
1879	ZINC02794659	1492	0.5585475574118052	NO	-
1880	ZINC03332182	1741	0.5585118693404147	NO	-
1881	ZINC02424511	1263	0.5584468935684707	NO	-
1882	ZINC00038066	11	0.5584055184338715	NO	-
1883	ZINC02917320	1567	0.55837591389243	NO	-
1884	ZINC03988832	2379	0.5583731583410614	NO	-
1885	ZINC03855188	2140	0.5583616259574746	NO	-
1886	ZINC02792524	1490	0.5583103257274014	NO	-
1887	ZINC03852585	2046	0.5582520582416564	NO	-
1888	ZINC01079787	720	0.5582222618407747	NO	-
1889	ZINC01079784	719	0.5582215472397033	NO	-
1890	ZINC03868504	2280	0.5582069736852041	NO	-
1891	ZINC00683380	250	0.5581963675007467	NO	-
1892	ZINC01175930	848	0.5579352135903453	NO	-
1893	ZINC03859086	2204	0.5579296343585466	NO	-
1894	ZINC03853090	2070	0.5579001189292064	NO	-
1895	ZINC00877898	454	0.557855134303493	NO	-
1896	ZINC00970538	578	0.5577760905480472	NO	-
1897	ZINC01079998	725	0.5577562011884345	NO	-
1898	ZINC01651045	1070	0.5576875990989841	NO	-
1899	ZINC00864934	433	0.5575515508699174	NO	-
1900	ZINC00529804	131	0.557543709528005	NO	-
1901	ZINC00864931	430	0.5575344348859137	NO	-
1902	ZINC01079997	724	0.5575326041152242	NO	-
1903	ZINC00864933	432	0.5575242916429111	NO	-
1904	ZINC01032887	606	0.5575218280134502	NO	-
1905	ZINC00345007	69	0.5575152442242661	NO	-
1906	ZINC00345003	68	0.5575104635377716	NO	-
1907	ZINC01468125	1009	0.557487294626264	NO	-
1908	ZINC00655013	222	0.5574627757533833	NO	-
1909	ZINC00864932	431	0.557367432659183	NO	-
1910	ZINC01230788	890	0.5573609563113633	NO	-
1911	ZINC00959031	577	0.5572570927234565	NO	-
1912	ZINC00937576	530	0.5570271690338765	NO	-
1913	ZINC00937575	529	0.5569888654822867	NO	-
1914	ZINC01190639	865	0.5569360518059795	NO	-
1915	ZINC03549215	1928	0.5568485890772771	NO	-
1916	ZINC03864174	2227	0.5568117246296752	NO	-
1917	ZINC00940451	537	0.5567895345746858	NO	-
1918	ZINC03858410	2188	0.5567439732870938	NO	-
1919	ZINC03858409	2187	0.5567335225168455	NO	-
1920	ZINC00046988	14	0.5566244212355488	NO	-
1921	ZINC03908001	2308	0.5566070202509033	NO	-
1922	ZINC00675666	238	0.5565988509588728	NO	-
1923	ZINC00675663	237	0.5565411190504548	NO	-
1924	ZINC03244705	1695	0.5564775560927987	NO	-
1925	ZINC00940452	538	0.5564713457138962	NO	-
1926	ZINC01468185	1011	0.5564281000512296	NO	-
1927	ZINC02099721	1138	0.556408917575205	NO	-
1928	ZINC03908021	2309	0.5564077683343531	NO	-
1929	ZINC02099722	1139	0.5563863209233753	NO	-
1930	ZINC01030504	603	0.5563744798065723	NO	-
1931	ZINC02451017	1288	0.5563536166324935	NO	-
1932	ZINC02451018	1289	0.5563489151883475	NO	-
1933	ZINC04278475	2549	0.5563201850777446	NO	-
1934	ZINC00807869	374	0.5562841167007132	NO	-
1935	ZINC00634482	187	0.5562417153437041	NO	-
1936	ZINC03833910	47	0.5562060336560605	YES	20
1937	ZINC00877896	453	0.5561241971830461	NO	-
1938	ZINC00305387	54	0.5560659531259624	NO	-
1939	ZINC00563590	145	0.5558539424213458	NO	-
1940	ZINC01743021	1077	0.555771348509483	NO	-
1941	ZINC00959030	576	0.5556560166855191	NO	-
1942	ZINC03898151	2298	0.5556495278888315	NO	-
1943	ZINC00773427	312	0.5555608521250246	NO	-
1944	ZINC02650396	1363	0.5555057874108887	NO	-
1945	ZINC03860035	2222	0.555481366544606	NO	-
1946	ZINC04468665	2656	0.555481366544606	NO	-
1947	ZINC00940456	540	0.5554613662589757	NO	-
1948	ZINC00940455	539	0.5554417244633303	NO	-
1949	ZINC01127860	798	0.5554339117502239	NO	-
1950	ZINC04492722	2677	0.5554065762359985	NO	-
1951	ZINC03452875	1847	0.555359254762604	NO	-
1952	ZINC03393166	1799	0.5553130777904839	NO	-
1953	ZINC03393164	1798	0.5552905987602931	NO	-
1954	ZINC01342713	930	0.5552888357888859	NO	-
1955	ZINC00418191	90	0.5552759879633734	NO	-
1956	ZINC03077663	1658	0.555219044017217	NO	-
1957	ZINC04281763	2552	0.5552014250815696	NO	-
1958	ZINC01040190	625	0.5551172753084841	NO	-
1959	ZINC01405043	961	0.5551139366078082	NO	-
1960	ZINC01914648	1093	0.5551031104784404	NO	-
1961	ZINC01914642	1092	0.5550965152423797	NO	-
1962	ZINC03873666	2286	0.5550820471653924	NO	-
1963	ZINC03533935	1919	0.555057238056135	NO	-
1964	ZINC03409805	1815	0.5548640599116684	NO	-
1965	ZINC02544604	1325	0.5548170638531319	NO	-
1966	ZINC01116433	783	0.5547635041939737	NO	-
1967	ZINC03867574	2261	0.5547092982808423	NO	-
1968	ZINC03852585	2045	0.5546086163403711	NO	-
1969	ZINC03518751	1909	0.5546081285392798	NO	-
1970	ZINC00807871	375	0.5546035341981749	NO	-
1971	ZINC03851585	2028	0.5545497897941584	NO	-
1972	ZINC00629454	185	0.5545148738293353	NO	-
1973	ZINC03867626	2265	0.5545052561025642	NO	-
1974	ZINC01077049	713	0.5544839813055874	NO	-
1975	ZINC02917165	1566	0.5544020414529515	NO	-
1976	ZINC02424007	1262	0.554376237514992	NO	-
1977	ZINC01139157	813	0.5542838257199951	NO	-
1978	ZINC01139158	814	0.5542797967108763	NO	-
1979	ZINC01043465	635	0.5542516771032517	NO	-
1980	ZINC03409893	1818	0.5542427587188349	NO	-
1981	ZINC01079790	721	0.5542289306444023	NO	-
1982	ZINC02642192	1357	0.5542222397267107	NO	-
1983	ZINC01079781	718	0.5541793120507491	NO	-
1984	ZINC01116833	784	0.5541386741782988	NO	-
1985	ZINC00319463	60	0.554082686841583	NO	-
1986	ZINC03848478	1987	0.5540715773035317	NO	-
1987	ZINC03851638	2030	0.5540023190766834	NO	-
1988	ZINC02977640	1618	0.5539490729109132	NO	-
1989	ZINC02977643	1621	0.5539373487396543	NO	-
1990	ZINC00807867	373	0.5538685372161603	NO	-
1991	ZINC00807865	372	0.5538370181160095	NO	-
1992	ZINC03853683	2083	0.553804188533076	NO	-
1993	ZINC03855160	2138	0.5537643472065353	NO	-
1994	ZINC01079996	723	0.553729003919997	NO	-
1995	ZINC01349238	934	0.5537096627755389	NO	-
1996	ZINC01079999	726	0.5537080385311348	NO	-
1997	ZINC01116244	782	0.5536479147555419	NO	-
1998	ZINC00877895	452	0.5536422646970942	NO	-
1999	ZINC01116239	781	0.5536253754901491	NO	-
2000	ZINC04435957	2613	0.5535230023052198	NO	-
2001	ZINC03855192	2142	0.5534907904862684	NO	-
2002	ZINC02977641	1619	0.5534324806265005	NO	-
2003	ZINC02977642	1620	0.5534223119012475	NO	-
2004	ZINC01059140	662	0.5534034305512266	NO	-
2005	ZINC01059138	661	0.5533983176955624	NO	-
2006	ZINC02139080	1148	0.5533546632436912	NO	-
2007	ZINC03866726	2232	0.5533303324253326	NO	-
2008	ZINC03545575	1924	0.5532930162383536	NO	-
2009	ZINC00940449	535	0.553288595775951	NO	-
2010	ZINC03229446	1685	0.553259557432337	NO	-
2011	ZINC00379018	76	0.5532582428919227	NO	-
2012	ZINC00940450	536	0.5532544724917675	NO	-
2013	ZINC01034872	611	0.5530979877598663	NO	-
2014	ZINC00862695	429	0.5530619571807572	NO	-
2015	ZINC02861976	1526	0.5529720261924572	NO	-
2016	ZINC01111761	763	0.5529627365761607	NO	-
2017	ZINC01111764	764	0.5529381939649656	NO	-
2018	ZINC00319304	59	0.5529294365344353	NO	-
2019	ZINC02916081	1562	0.5528097328317385	NO	-
2020	ZINC02916084	1563	0.5528083374584202	NO	-
2021	ZINC01185429	860	0.5527618519416292	NO	-
2022	ZINC04501939	2688	0.5527183804439474	NO	-
2023	ZINC01177665	851	0.5526633054323841	NO	-
2024	ZINC03559292	1931	0.5526583034941875	NO	-
2025	ZINC00429108	116	0.5526529055947917	NO	-
2026	ZINC00375397	75	0.5526043613690902	NO	-
2027	ZINC00046988	13	0.552592337230552	NO	-
2028	ZINC00352154	72	0.5525623401284175	NO	-
2029	ZINC02860918	1522	0.5524475143143327	NO	-
2030	ZINC01468125	1010	0.5524139579450467	NO	-
2031	ZINC03852660	2051	0.5523191364547307	NO	-
2032	ZINC00166137	30	0.5522818146125218	NO	-
2033	ZINC01115438	780	0.5522244527839326	NO	-
2034	ZINC02642865	1360	0.5522134782136348	NO	-
2035	ZINC03858496	2192	0.5521546771246011	NO	-
2036	ZINC03292685	1715	0.5521423619564114	NO	-
2037	ZINC03452927	1849	0.5521012240140387	NO	-
2038	ZINC03867326	2253	0.5520989530464313	NO	-
2039	ZINC01468185	1012	0.5520567849810041	NO	-
2040	ZINC04342135	2574	0.5520383887731933	NO	-
2041	ZINC01092520	743	0.5520045771862058	NO	-
2042	ZINC01497081	1032	0.5520018149839264	NO	-
2043	ZINC03907161	2306	0.5519939027991104	NO	-
2044	ZINC00645523	206	0.5519826538613377	NO	-
2045	ZINC00645522	205	0.5519534074561308	NO	-
2046	ZINC01153888	830	0.5519249429031942	NO	-
2047	ZINC01426434	977	0.551916200145008	NO	-
2048	ZINC01426435	978	0.5519132874558126	NO	-
2049	ZINC00868438	434	0.5518451557910157	NO	-
2050	ZINC00915669	500	0.5518256970733078	NO	-
2051	ZINC02635162	1350	0.5518247249544864	NO	-
2052	ZINC01056937	658	0.5517400105500633	NO	-
2053	ZINC02861756	1525	0.5516870110752626	NO	-
2054	ZINC02408212	1250	0.5516771626734426	NO	-
2055	ZINC02861755	1524	0.5516649715326322	NO	-
2056	ZINC00955867	565	0.5516283445770115	NO	-
2057	ZINC00728428	293	0.5516263053399397	NO	-
2058	ZINC03971202	2349	0.5516045753284403	NO	-
2059	ZINC01153201	828	0.5515763334074708	NO	-
2060	ZINC00955868	566	0.5514829685832546	NO	-
2061	ZINC01436440	983	0.5514689043917456	NO	-
2062	ZINC03862790	2224	0.5514669241036073	NO	-
2063	ZINC02364001	1229	0.5512755119753415	NO	-
2064	ZINC03855188	2139	0.5512522611631256	NO	-
2065	ZINC03867538	2257	0.551170738515565	NO	-
2066	ZINC03452649	1845	0.551127219206427	NO	-
2067	ZINC03452651	1846	0.5510968902314788	NO	-
2068	ZINC03855135	2134	0.5510615159002048	NO	-
2069	ZINC03868023	2273	0.5510590502694722	NO	-
2070	ZINC02918094	1570	0.5510465764139836	NO	-
2071	ZINC04176178	2505	0.5509730332677933	NO	-
2072	ZINC03453002	1852	0.5509269452140186	NO	-
2073	ZINC01030978	604	0.5508766722039193	NO	-
2074	ZINC04274733	2539	0.5508639494132833	NO	-
2075	ZINC04437769	2616	0.5508484517458029	NO	-
2076	ZINC00868698	435	0.5508441036730758	NO	-
2077	ZINC03045303	1646	0.5508222862152854	NO	-
2078	ZINC04442234	2617	0.5507979079000208	NO	-
2079	ZINC01115269	778	0.5507142136488776	NO	-
2080	ZINC03873718	2287	0.550623493277412	NO	-
2081	ZINC01284982	910	0.5506225426734256	NO	-
2082	ZINC03854621	2127	0.5505991503060036	NO	-
2083	ZINC00944357	545	0.5504650162636157	NO	-
2084	ZINC01127860	799	0.550460406606625	NO	-
2085	ZINC00944356	544	0.5504570759745673	NO	-
2086	ZINC03855136	2135	0.5503700187906414	NO	-
2087	ZINC00773428	313	0.5503191771628871	NO	-
2088	ZINC00421748	96	0.5502092763104064	NO	-
2089	ZINC00975418	581	0.5501556059453139	NO	-
2090	ZINC03833907	5	0.5500028539777535	YES	4
2091	ZINC00303204	52	0.5499164315540637	NO	-
2092	ZINC03852907	2057	0.5498290115737179	NO	-
2093	ZINC02800106	1504	0.5498211141328198	NO	-
2094	ZINC02800558	1505	0.5497593479109731	NO	-
2095	ZINC00423727	105	0.5497529576281024	NO	-
2096	ZINC03055670	1653	0.5497524686672165	NO	-
2097	ZINC02800560	1506	0.5497419249323691	NO	-
2098	ZINC02358907	1223	0.5497102246350511	NO	-
2099	ZINC03452924	1848	0.5496612346976	NO	-
2100	ZINC03851869	2036	0.5496409469066244	NO	-
2101	ZINC02717896	1391	0.5496052697192054	NO	-
2102	ZINC02717896	1393	0.5496052697192054	NO	-
2103	ZINC03853077	2063	0.5495839921846774	NO	-
2104	ZINC02717895	1387	0.5495635194365758	NO	-
2105	ZINC02717895	1389	0.5495635194365758	NO	-
2106	ZINC03853078	2064	0.5495570142547946	NO	-
2107	ZINC01509218	1053	0.5495373838738697	NO	-
2108	ZINC03853079	2065	0.5495115260412259	NO	-
2109	ZINC02915795	1559	0.5494870103685876	NO	-
2110	ZINC03395141	1800	0.5494605791364499	NO	-
2111	ZINC02874121	1540	0.5494193914490464	NO	-
2112	ZINC00773599	315	0.5493837143073648	NO	-
2113	ZINC02874120	1539	0.549374132744914	NO	-
2114	ZINC02073583	1133	0.5493204673564714	NO	-
2115	ZINC01986982	1127	0.5492865621570803	NO	-
2116	ZINC04437656	2615	0.5492824029071766	NO	-
2117	ZINC03351941	1764	0.5492748533548149	NO	-
2118	ZINC03452619	1844	0.5492389498855997	NO	-
2119	ZINC03292906	1716	0.5492222885383103	NO	-
2120	ZINC00727198	290	0.549188824978365	NO	-
2121	ZINC00645509	204	0.5491179148413543	NO	-
2122	ZINC02372927	1233	0.5491165038325275	NO	-
2123	ZINC00948020	549	0.5490180451570337	NO	-
2124	ZINC01098788	745	0.5489959668739918	NO	-
2125	ZINC03543191	1921	0.5489321019981558	NO	-
2126	ZINC03853080	2066	0.5489271838526906	NO	-
2127	ZINC03859153	2206	0.5488469786119159	NO	-
2128	ZINC01085154	731	0.5488341920316749	NO	-
2129	ZINC00526887	127	0.5487162366143588	NO	-
2130	ZINC00897332	477	0.5486991543445081	NO	-
2131	ZINC01185524	861	0.5485680503509989	NO	-
2132	ZINC01059278	665	0.5485511218426712	NO	-
2133	ZINC02926873	1574	0.5485422325996514	NO	-
2134	ZINC04464324	2632	0.5485320430928748	NO	-
2135	ZINC02722895	1422	0.5484891146893761	NO	-
2136	ZINC00629454	186	0.5484354449106874	NO	-
2137	ZINC02659071	1369	0.548381751385803	NO	-
2138	ZINC01386180	947	0.5483202098031104	NO	-
2139	ZINC01104464	757	0.5482440439770251	NO	-
2140	ZINC02654392	1366	0.5482192606176173	NO	-
2141	ZINC01154159	831	0.5481770454453402	NO	-
2142	ZINC02904111	1547	0.5481220442834125	NO	-
2143	ZINC03452949	1850	0.548075432060904	NO	-
2144	ZINC00314249	57	0.5479345253373912	NO	-
2145	ZINC04596002	2696	0.5479217012683343	NO	-
2146	ZINC02099931	1140	0.547918886287774	NO	-
2147	ZINC02465678	1298	0.5479146384741445	NO	-
2148	ZINC00279344	48	0.5477842182339259	NO	-
2149	ZINC03971590	2357	0.5477723329765197	NO	-
2150	ZINC03971593	2358	0.5477639649181385	NO	-
2151	ZINC01273384	906	0.5477625273658334	NO	-
2152	ZINC03045223	1645	0.5476772233524305	NO	-
2153	ZINC02904376	1548	0.5476771069012516	NO	-
2154	ZINC03852660	2050	0.5476152045690673	NO	-
2155	ZINC02461832	1294	0.5475924983798799	NO	-
2156	ZINC04628264	2702	0.5475599128220054	NO	-
2157	ZINC00992648	586	0.5475096604708549	NO	-
2158	ZINC00915720	503	0.5473813948241831	NO	-
2159	ZINC00766376	311	0.5473662735043006	NO	-
2160	ZINC00822584	400	0.5473136580565439	NO	-
2161	ZINC00416665	84	0.5472916988861686	NO	-
2162	ZINC02978026	1622	0.5472770742930148	NO	-
2163	ZINC03314416	1734	0.5472298329784296	NO	-
2164	ZINC00643857	199	0.5472156780359941	NO	-
2165	ZINC03857973	2178	0.5471375477097946	NO	-
2166	ZINC03857972	2177	0.5471152567671012	NO	-
2167	ZINC02452275	1290	0.5470873934227978	NO	-
2168	ZINC02487976	1304	0.5470115322329855	NO	-
2169	ZINC03437336	1840	0.5470083026956696	NO	-
2170	ZINC00423675	104	0.54698173477413	NO	-
2171	ZINC00915726	506	0.5469691593524967	NO	-
2172	ZINC03844459	1986	0.5467626678985223	NO	-
2173	ZINC02284824	1196	0.546702010573064	NO	-
2174	ZINC00279346	49	0.5466569867787971	NO	-
2175	ZINC03855192	2141	0.5466533263818256	NO	-
2176	ZINC00422534	97	0.546583679501188	NO	-
2177	ZINC03452987	1851	0.5465748347186943	NO	-
2178	ZINC00907558	497	0.5465501533692726	NO	-
2179	ZINC01040190	626	0.5465459139047057	NO	-
2180	ZINC04356680	2584	0.5465005142928631	NO	-
2181	ZINC01387980	949	0.5464637089088928	NO	-
2182	ZINC00727262	291	0.5464447943266517	NO	-
2183	ZINC02915792	1558	0.5464007555065185	NO	-
2184	ZINC03867626	2264	0.5463264303058526	NO	-
2185	ZINC00915721	504	0.5463031991097339	NO	-
2186	ZINC03301499	1724	0.5462673641614322	NO	-
2187	ZINC02209360	1166	0.5461591564661569	NO	-
2188	ZINC04031736	2413	0.5461476503926893	NO	-
2189	ZINC00714287	275	0.5460320620573977	NO	-
2190	ZINC03291488	1713	0.5459947378683169	NO	-
2191	ZINC04241834	2523	0.5459920829364484	NO	-
2192	ZINC01384543	944	0.5459619961736497	NO	-
2193	ZINC03867945	2270	0.5459082961334917	NO	-
2194	ZINC03866726	2231	0.5457980316805124	NO	-
2195	ZINC00529094	130	0.5456435049603383	NO	-
2196	ZINC00915724	505	0.5455975181087696	NO	-
2197	ZINC02419361	1258	0.5455333248855808	NO	-
2198	ZINC00906840	494	0.5455160339758999	NO	-
2199	ZINC04033166	2435	0.5453585303290917	NO	-
2200	ZINC02326332	1202	0.5453033072601644	NO	-
2201	ZINC02874553	1541	0.5452924501477358	NO	-
2202	ZINC00423633	103	0.545270757916122	NO	-
2203	ZINC02326335	1203	0.545239741470307	NO	-
2204	ZINC00659430	227	0.5450908074137769	NO	-
2205	ZINC03344553	1755	0.5450671572585442	NO	-
2206	ZINC01026532	599	0.5450505089621009	NO	-
2207	ZINC03344550	1754	0.5450094785055235	NO	-
2208	ZINC03971207	2354	0.5449992969578689	NO	-
2209	ZINC03867538	2256	0.5449871814153099	NO	-
2210	ZINC04167555	2502	0.5449321372038333	NO	-
2211	ZINC03983097	2372	0.5448133308611253	NO	-
2212	ZINC01175142	845	0.5447822460845196	NO	-
2213	ZINC02404888	1245	0.5447609006763756	NO	-
2214	ZINC03867938	2269	0.5447381306407477	NO	-
2215	ZINC01059747	667	0.5446845148776698	NO	-
2216	ZINC02718028	1406	0.5446835746860806	NO	-
2217	ZINC02718028	1408	0.5446835746860806	NO	-
2218	ZINC04470367	2662	0.5446564835703105	NO	-
2219	ZINC00423731	106	0.5446560031706512	NO	-
2220	ZINC03852010	2040	0.5445924946345543	NO	-
2221	ZINC01503491	1048	0.5445675236484013	NO	-
2222	ZINC00825437	401	0.544461305613177	NO	-
2223	ZINC00646425	214	0.5443934229808114	NO	-
2224	ZINC03971202	2352	0.5443470579499373	NO	-
2225	ZINC03357307	1768	0.5443283533085972	NO	-
2226	ZINC03424286	1829	0.544293739297328	NO	-
2227	ZINC02172280	1151	0.5442317533261974	NO	-
2228	ZINC03409768	1814	0.5441950349119896	NO	-
2229	ZINC03409766	1813	0.5441919217379615	NO	-
2230	ZINC00536987	137	0.5441904614905064	NO	-
2231	ZINC02717957	1399	0.5441587132320046	NO	-
2232	ZINC02717957	1401	0.5441587132320046	NO	-
2233	ZINC00646424	213	0.5441221271551601	NO	-
2234	ZINC01040279	630	0.5440388176948636	NO	-
2235	ZINC01212952	884	0.5440077943970801	NO	-
2236	ZINC03859863	2215	0.5439940615036898	NO	-
2237	ZINC03859864	2216	0.5439685558063251	NO	-
2238	ZINC03867570	2259	0.5439486117809204	NO	-
2239	ZINC03868024	2274	0.5439213652724968	NO	-
2240	ZINC00425654	108	0.5438960819000103	NO	-
2241	ZINC03855160	2137	0.543808192946692	NO	-
2242	ZINC00925059	514	0.5436313749381404	NO	-
2243	ZINC00925058	513	0.543578186004046	NO	-
2244	ZINC00184267	32	0.5434862778473979	NO	-
2245	ZINC00184268	33	0.5434831867087163	NO	-
2246	ZINC03506140	1887	0.543461924317051	NO	-
2247	ZINC03506138	1886	0.5434413021799938	NO	-
2248	ZINC02800619	1507	0.5433808935607769	NO	-
2249	ZINC03333254	1742	0.5432753743330311	NO	-
2250	ZINC03409663	1811	0.5432751844869346	NO	-
2251	ZINC03333257	1743	0.543270614445018	NO	-
2252	ZINC03959965	2319	0.5432369418625299	NO	-
2253	ZINC00779150	318	0.5432240435134607	NO	-
2254	ZINC02868399	1531	0.5431843792492874	NO	-
2255	ZINC01389438	951	0.5431143187169886	NO	-
2256	ZINC03506089	1885	0.5428040532126477	NO	-
2257	ZINC00678521	241	0.5427671962320566	NO	-
2258	ZINC00625891	176	0.5427360694789818	NO	-
2259	ZINC04386454	2604	0.5426456371206869	NO	-
2260	ZINC00423602	102	0.5426057905202878	NO	-
2261	ZINC02722882	1421	0.5425722319171463	NO	-
2262	ZINC02836719	1513	0.5425316384173458	NO	-
2263	ZINC03424828	1834	0.5425231228958439	NO	-
2264	ZINC03424707	1832	0.5425216489178945	NO	-
2265	ZINC02410947	1252	0.5423624362916305	NO	-
2266	ZINC00342521	66	0.5423042600479073	NO	-
2267	ZINC00778479	317	0.5422003955648786	NO	-
2268	ZINC04501002	2686	0.5421471715015848	NO	-
2269	ZINC02308300	1198	0.5421326977722813	NO	-
2270	ZINC02348559	1214	0.5421312676541938	NO	-
2271	ZINC01134162	810	0.5421075080721705	NO	-
2272	ZINC00595551	160	0.5420797829479979	NO	-
2273	ZINC03852105	2042	0.5420734562983643	NO	-
2274	ZINC04465402	2648	0.5420734562983643	NO	-
2275	ZINC00947724	548	0.5419678793968481	NO	-
2276	ZINC02795355	1498	0.5419126797407597	NO	-
2277	ZINC03593614	1946	0.5418939127600465	NO	-
2278	ZINC03593613	1945	0.541877063358133	NO	-
2279	ZINC03424849	1835	0.5418073398133696	NO	-
2280	ZINC02427110	1267	0.5417907391469817	NO	-
2281	ZINC03410269	1819	0.5417247124683828	NO	-
2282	ZINC03370469	1785	0.5416633372243018	NO	-
2283	ZINC03409837	1817	0.5415600753145281	NO	-
2284	ZINC02627931	1344	0.5415304196097529	NO	-
2285	ZINC00993658	588	0.5414477642588761	NO	-
2286	ZINC01318607	916	0.5414437071549199	NO	-
2287	ZINC00546636	143	0.5414422444699963	NO	-
2288	ZINC02209399	1167	0.5414266437698979	NO	-
2289	ZINC02388183	1235	0.5413441395341313	NO	-
2290	ZINC01185704	862	0.5412845760118575	NO	-
2291	ZINC01101584	750	0.5412830776810852	NO	-
2292	ZINC03409834	1816	0.5412758444914391	NO	-
2293	ZINC02846695	1515	0.5410853000149892	NO	-
2294	ZINC00595553	161	0.5410838761940532	NO	-
2295	ZINC03424768	1833	0.5410278575182831	NO	-
2296	ZINC02465681	1299	0.5409919576169384	NO	-
2297	ZINC03851638	2029	0.5409827218507887	NO	-
2298	ZINC00428148	110	0.5409305556763476	NO	-
2299	ZINC03891090	2296	0.5408975920706718	NO	-
2300	ZINC02327554	1204	0.5408924141700676	NO	-
2301	ZINC01146509	821	0.5408803523495993	NO	-
2302	ZINC03055672	1654	0.5408042379656977	NO	-
2303	ZINC01986879	1126	0.540775259573102	NO	-
2304	ZINC01113928	767	0.5407748081313002	NO	-
2305	ZINC01491987	1022	0.5407069960871721	NO	-
2306	ZINC03855116	2133	0.5405942958641801	NO	-
2307	ZINC04033166	2434	0.5405435108638234	NO	-
2308	ZINC00352134	70	0.5405195158896621	NO	-
2309	ZINC00681083	246	0.5404879158574422	NO	-
2310	ZINC00682813	248	0.5403824386944459	NO	-
2311	ZINC00993634	587	0.5403095533682508	NO	-
2312	ZINC03322455	1737	0.5402429811260595	NO	-
2313	ZINC03409665	1812	0.5401724255461793	NO	-
2314	ZINC02992967	1626	0.5400414266558605	NO	-
2315	ZINC02238633	1183	0.5398891702748648	NO	-
2316	ZINC00907548	496	0.5397540491864362	NO	-
2317	ZINC00648326	218	0.5397110746236193	NO	-
2318	ZINC03522950	1914	0.5397059416810531	NO	-
2319	ZINC03522951	1915	0.5396988294006949	NO	-
2320	ZINC01077049	714	0.539692873880837	NO	-
2321	ZINC01398863	960	0.5396835162724986	NO	-
2322	ZINC03899028	2300	0.5396605332763638	NO	-
2323	ZINC00870536	440	0.5396163218738452	NO	-
2324	ZINC03858871	2201	0.5396126856816029	NO	-
2325	ZINC04326576	2569	0.5395708864108955	NO	-
2326	ZINC01123088	792	0.5394640643770793	NO	-
2327	ZINC00627119	183	0.5394602120055402	NO	-
2328	ZINC01123086	791	0.5394516579917042	NO	-
2329	ZINC00141985	27	0.5394380810016518	NO	-
2330	ZINC03399496	1804	0.5394234343473522	NO	-
2331	ZINC01405053	963	0.5394116518880032	NO	-
2332	ZINC01398862	958	0.539338732681576	NO	-
2333	ZINC04282926	2553	0.5393060043814865	NO	-
2334	ZINC04464961	2637	0.5392810150055917	NO	-
2335	ZINC03899028	2299	0.5392409665283566	NO	-
2336	ZINC01405081	965	0.5392385062092515	NO	-
2337	ZINC00360604	74	0.5390846895057703	NO	-
2338	ZINC02915797	1560	0.5390155069256364	NO	-
2339	ZINC01191129	867	0.538995209143778	NO	-
2340	ZINC02752758	1476	0.5389392882230843	NO	-
2341	ZINC02915800	1561	0.5389207793660945	NO	-
2342	ZINC01071171	696	0.5388652768583431	NO	-
2343	ZINC01040199	629	0.5388235805130261	NO	-
2344	ZINC00822536	399	0.53880648635396	NO	-
2345	ZINC01411721	968	0.5387464844420515	NO	-
2346	ZINC03008323	1628	0.5386279084663916	NO	-
2347	ZINC02717954	1395	0.5386201053267872	NO	-
2348	ZINC02717954	1397	0.5386201053267872	NO	-
2349	ZINC01125185	794	0.5385751221525318	NO	-
2350	ZINC02857612	1519	0.5385034670189421	NO	-
2351	ZINC00411605	80	0.5384346970953707	NO	-
2352	ZINC03416218	1822	0.5383815233373678	NO	-
2353	ZINC02970281	1613	0.5382703833643175	NO	-
2354	ZINC03833908	6	0.5381458976248032	YES	4
2355	ZINC04251279	2530	0.5380768838331234	NO	-
2356	ZINC01148395	823	0.5380368221786536	NO	-
2357	ZINC03971207	2353	0.5379855714571686	NO	-
2358	ZINC03984335	2376	0.5379300401040752	NO	-
2359	ZINC03850658	2004	0.5378832071685931	NO	-
2360	ZINC01899143	1089	0.5377844314266036	NO	-
2361	ZINC03424518	1830	0.5377497785419988	NO	-
2362	ZINC03851283	2016	0.5377445143739148	NO	-
2363	ZINC03424521	1831	0.5377233312162218	NO	-
2364	ZINC04354833	2580	0.5376215495236466	NO	-
2365	ZINC02245861	1187	0.5376056929369485	NO	-
2366	ZINC03968170	2324	0.5376034607213466	NO	-
2367	ZINC03853898	2094	0.537536297280148	NO	-
2368	ZINC02795735	1502	0.5374565642966775	NO	-
2369	ZINC03430355	1836	0.537420568283343	NO	-
2370	ZINC00352154	73	0.5374169884178219	NO	-
2371	ZINC02795344	1497	0.5373919010474991	NO	-
2372	ZINC04001133	2403	0.5373361690646259	NO	-
2373	ZINC00107241	25	0.5373288023284506	NO	-
2374	ZINC04001132	2402	0.5373007664758012	NO	-
2375	ZINC03217400	1681	0.5371711223764808	NO	-
2376	ZINC03821151	1984	0.5371288171129741	NO	-
2377	ZINC00197803	37	0.5370613680634363	NO	-
2378	ZINC01104473	758	0.5369506161239048	NO	-
2379	ZINC03899028	2302	0.53694243380837	NO	-
2380	ZINC01056841	657	0.5368376661640596	NO	-
2381	ZINC00912365	498	0.5367888352248471	NO	-
2382	ZINC03565391	4	0.5367554571814942	YES	3
2383	ZINC04510175	2689	0.5367331103752316	NO	-
2384	ZINC03851389	2017	0.5367272649387848	NO	-
2385	ZINC02818690	1509	0.5367247369401051	NO	-
2386	ZINC03851392	2018	0.5367144225808802	NO	-
2387	ZINC01833495	1085	0.5367062445027309	NO	-
2388	ZINC03899028	2301	0.536688323730009	NO	-
2389	ZINC01833496	1086	0.5364898433291818	NO	-
2390	ZINC03980816	2367	0.5363797898975007	NO	-
2391	ZINC03850171	1997	0.5362013123425656	NO	-
2392	ZINC01040279	631	0.5360884340220926	NO	-
2393	ZINC01049491	639	0.5360814759954586	NO	-
2394	ZINC04443561	2622	0.536051471360966	NO	-
2395	ZINC00406384	77	0.5359845326728722	NO	-
2396	ZINC01495142	1025	0.5359446661565466	NO	-
2397	ZINC03400390	1806	0.5358901762518947	NO	-
2398	ZINC03848478	1988	0.5358669441963584	NO	-
2399	ZINC02868743	1532	0.5358239223717896	NO	-
2400	ZINC00411519	79	0.5358150925601343	NO	-
2401	ZINC02356688	1219	0.5357178146329151	NO	-
2402	ZINC03399571	1805	0.5355840576613123	NO	-
2403	ZINC00812730	383	0.5355839306665455	NO	-
2404	ZINC01192454	868	0.5355444380901103	NO	-
2405	ZINC03992727	2381	0.535532224480202	NO	-
2406	ZINC02356690	1220	0.5354862058089038	NO	-
2407	ZINC03850272	1998	0.5354565527705808	NO	-
2408	ZINC04059313	2446	0.5354065127092301	NO	-
2409	ZINC03867945	2271	0.535036706485282	NO	-
2410	ZINC03497229	1877	0.535019403990872	NO	-
2411	ZINC01141428	816	0.5349365081878085	NO	-
2412	ZINC01069602	691	0.5349178212598898	NO	-
2413	ZINC03055666	1652	0.534888499237184	NO	-
2414	ZINC03853087	2068	0.5348239068169058	NO	-
2415	ZINC02224495	1179	0.5347901216072809	NO	-
2416	ZINC04427983	2611	0.5347689362856587	NO	-
2417	ZINC02360087	1227	0.5347628398159778	NO	-
2418	ZINC02360088	1228	0.5347437323307618	NO	-
2419	ZINC04501197	2687	0.5346986983374311	NO	-
2420	ZINC00412464	81	0.5346035388810447	NO	-
2421	ZINC03853087	2067	0.5345318859550927	NO	-
2422	ZINC00721931	284	0.5344225526331586	NO	-
2423	ZINC03833896	7	0.5342914641317155	YES	4
2424	ZINC03045371	1647	0.5341855066690523	NO	-
2425	ZINC04494960	2681	0.5340166960734808	NO	-
2426	ZINC03852908	2058	0.5340121087106103	NO	-
2427	ZINC01405049	962	0.5338658645162937	NO	-
2428	ZINC00422893	100	0.5338397516479302	NO	-
2429	ZINC00422894	101	0.5338182971376519	NO	-
2430	ZINC01052408	645	0.5337709950703068	NO	-
2431	ZINC02211340	1172	0.5337556642415452	NO	-
2432	ZINC03497634	1879	0.5337514948643186	NO	-
2433	ZINC03497636	1880	0.5337305264000093	NO	-
2434	ZINC03497632	1878	0.5336605733703299	NO	-
2435	ZINC00715346	276	0.5335698817250869	NO	-
2436	ZINC02087059	1137	0.5335435547309011	NO	-
2437	ZINC03593611	1944	0.533531892968089	NO	-
2438	ZINC04517385	2692	0.5333458491957666	NO	-
2439	ZINC00791091	343	0.5333165025295143	NO	-
2440	ZINC02407696	1248	0.5333057657927812	NO	-
2441	ZINC00846530	415	0.5332179826120773	NO	-
2442	ZINC00905713	491	0.5332103072244905	NO	-
2443	ZINC01502085	1045	0.5331972900209718	NO	-
2444	ZINC00846531	416	0.5330898848186559	NO	-
2445	ZINC00526887	128	0.5330752183902181	NO	-
2446	ZINC03305932	1728	0.5329254327651635	NO	-
2447	ZINC01398863	959	0.5328928709136412	NO	-
2448	ZINC03889242	2289	0.5328552508539154	NO	-
2449	ZINC02331296	1207	0.5327758511827371	NO	-
2450	ZINC01398862	957	0.5327476914555564	NO	-
2451	ZINC03478956	1864	0.5327452025350072	NO	-
2452	ZINC02917498	1569	0.5327345172762472	NO	-
2453	ZINC02977415	1617	0.5327210057968628	NO	-
2454	ZINC00896955	476	0.5327075484000943	NO	-
2455	ZINC03853789	2084	0.5325367150503401	NO	-
2456	ZINC02726718	1466	0.5325194335783332	NO	-
2457	ZINC03566579	1938	0.5324323944817483	NO	-
2458	ZINC03855155	2136	0.5323347580167914	NO	-
2459	ZINC00779162	319	0.5322353486403458	NO	-
2460	ZINC03497744	1884	0.5320974060155701	NO	-
2461	ZINC01466557	1000	0.5320452357157363	NO	-
2462	ZINC01466556	999	0.5320326183642244	NO	-
2463	ZINC03497742	1883	0.5319923172308934	NO	-
2464	ZINC02434241	1273	0.5319509829870873	NO	-
2465	ZINC00872909	441	0.5319368109761499	NO	-
2466	ZINC00551078	144	0.5317507831152257	NO	-
2467	ZINC01497227	1035	0.5317240547504907	NO	-
2468	ZINC00408908	78	0.5317152117701753	NO	-
2469	ZINC01059661	666	0.5315682432760841	NO	-
2470	ZINC02882730	1544	0.5314421399246294	NO	-
2471	ZINC00941361	541	0.5314270919044513	NO	-
2472	ZINC00941362	542	0.5314266342736996	NO	-
2473	ZINC02728560	1467	0.5313516300950978	NO	-
2474	ZINC02728561	1468	0.5312976330943524	NO	-
2475	ZINC00249681	44	0.531264644178389	NO	-
2476	ZINC04467637	2651	0.5312489773683913	NO	-
2477	ZINC00869052	437	0.5312158915523396	NO	-
2478	ZINC01283468	909	0.5310185341473842	NO	-
2479	ZINC00341054	64	0.5309937400037869	NO	-
2480	ZINC03305320	1726	0.5309891030139029	NO	-
2481	ZINC03305322	1727	0.5309808351524183	NO	-
2482	ZINC00877417	447	0.5308929112845414	NO	-
2483	ZINC04357879	2586	0.5308469464594509	NO	-
2484	ZINC03233713	1687	0.530817013049252	NO	-
2485	ZINC00626464	180	0.5307107801816362	NO	-
2486	ZINC00626467	181	0.5307099285160447	NO	-
2487	ZINC00905711	489	0.5307005511263471	NO	-
2488	ZINC03497685	1881	0.5305095884768393	NO	-
2489	ZINC03497686	1882	0.5305056877295539	NO	-
2490	ZINC03350252	1762	0.5303416613669625	NO	-
2491	ZINC01938189	1115	0.5303059016166792	NO	-
2492	ZINC00846529	414	0.5302792281323329	NO	-
2493	ZINC01782233	1080	0.5302539616743072	NO	-
2494	ZINC00422766	98	0.5302036309327247	NO	-
2495	ZINC02794784	1495	0.5301765297472198	NO	-
2496	ZINC00341049	63	0.5301746742262725	NO	-
2497	ZINC00626454	179	0.5297893737686873	NO	-
2498	ZINC00626453	178	0.5297848716877377	NO	-
2499	ZINC00422818	99	0.5296062243500351	NO	-
2500	ZINC00268443	47	0.529214093773671	NO	-
2501	ZINC00539181	138	0.529145856977918	NO	-
2502	ZINC00652429	220	0.5290007395903215	NO	-
2503	ZINC01121417	790	0.5289143176602583	NO	-
2504	ZINC04123961	2477	0.5287992612145893	NO	-
2505	ZINC01113046	765	0.5287212012839252	NO	-
2506	ZINC03983168	2373	0.5287021647718994	NO	-
2507	ZINC02546642	1326	0.5286785313123954	NO	-
2508	ZINC00003289	1	0.5286395657612468	NO	-
2509	ZINC04294654	2558	0.5285077007966004	NO	-
2510	ZINC00044408	12	0.5284522910793217	NO	-
2511	ZINC04342144	2575	0.5280551256499685	NO	-
2512	ZINC00680653	245	0.5280471273068762	NO	-
2513	ZINC00876297	444	0.5275713808494311	NO	-
2514	ZINC04464289	2631	0.5274883534657235	NO	-
2515	ZINC04374706	2601	0.5274748965404147	NO	-
2516	ZINC04123921	2476	0.5274304223127203	NO	-
2517	ZINC03356527	1766	0.5274224466718748	NO	-
2518	ZINC04437087	2614	0.5270638900219918	NO	-
2519	ZINC03821151	1983	0.5270465844257982	NO	-
2520	ZINC04496457	2683	0.5268605847019172	NO	-
2521	ZINC00593640	159	0.5268174589124897	NO	-
2522	ZINC03372928	1787	0.5265695669921135	NO	-
2523	ZINC00994840	589	0.5265178352977122	NO	-
2524	ZINC04188163	2506	0.5265154726359229	NO	-
2525	ZINC01737976	1073	0.5264258539929084	NO	-
2526	ZINC01048264	638	0.5262513040038531	NO	-
2527	ZINC01738119	1075	0.5262210098679505	NO	-
2528	ZINC02403521	1243	0.5258495181983918	NO	-
2529	ZINC01737963	1072	0.525841226871966	NO	-
2530	ZINC01561287	1066	0.5258069228508354	NO	-
2531	ZINC00352134	71	0.5257320983262521	NO	-
2532	ZINC01492047	1023	0.5256167236419719	NO	-
2533	ZINC01738113	1074	0.5256131097270575	NO	-
2534	ZINC02438375	1276	0.5254480340430471	NO	-
2535	ZINC01047527	637	0.5254273630309885	NO	-
2536	ZINC01185390	859	0.5254050981489629	NO	-
2537	ZINC03855116	2132	0.5253031287370484	NO	-
2538	ZINC04326594	2570	0.5252303295842542	NO	-
2539	ZINC03856110	2151	0.5251889890832375	NO	-
2540	ZINC04103147	2463	0.5251771438076965	NO	-
2541	ZINC01029924	601	0.52508818705768	NO	-
2542	ZINC04281708	2551	0.5249478107110997	NO	-
2543	ZINC02465639	1297	0.5245667002951335	NO	-
2544	ZINC03181960	1666	0.5242445761469582	NO	-
2545	ZINC01133921	809	0.5238007256854655	NO	-
2546	ZINC04468235	2655	0.5237431513874278	NO	-
2547	ZINC03347966	1759	0.5236923559517906	NO	-
2548	ZINC01938190	1116	0.5235402138089601	NO	-
2549	ZINC03850447	2001	0.5234701045325412	NO	-
2550	ZINC02250223	1188	0.5233791252834314	NO	-
2551	ZINC02717973	1404	0.5233041039471233	NO	-
2552	ZINC02201351	1159	0.5232909473000793	NO	-
2553	ZINC02738622	1471	0.523123701351286	NO	-
2554	ZINC02738624	1472	0.5231206420295761	NO	-
2555	ZINC02465636	1296	0.5231131706615056	NO	-
2556	ZINC00643849	198	0.5230612063195625	NO	-
2557	ZINC03979397	2366	0.5230199151131691	NO	-
2558	ZINC01938087	1112	0.5229313273741443	NO	-
2559	ZINC04610752	2698	0.5227137323196759	NO	-
2560	ZINC00473854	125	0.5224571069523009	NO	-
2561	ZINC03850447	2000	0.5223816924358667	NO	-
2562	ZINC04610757	2699	0.5223808088757178	NO	-
2563	ZINC04035124	2438	0.5223762741097248	NO	-
2564	ZINC03850585	2003	0.5223463232285772	NO	-
2565	ZINC02209564	1168	0.5222579904213747	NO	-
2566	ZINC01147069	822	0.5219965299686543	NO	-
2567	ZINC01177023	850	0.5218525595670603	NO	-
2568	ZINC00342003	65	0.5218275795715976	NO	-
2569	ZINC04281599	2550	0.5218080257345635	NO	-
2570	ZINC02523152	1322	0.5217475075894563	NO	-
2571	ZINC04088569	2457	0.521687010211185	NO	-
2572	ZINC03555555	1930	0.5216789497591575	NO	-
2573	ZINC00641709	195	0.521536730906616	NO	-
2574	ZINC04488452	2673	0.5213889375456965	NO	-
2575	ZINC04370308	2594	0.52117993706797	NO	-
2576	ZINC03850585	2002	0.5209921626728473	NO	-
2577	ZINC04357741	2585	0.520872213567519	NO	-
2578	ZINC02872247	1536	0.5206901101535043	NO	-
2579	ZINC01153552	829	0.5206588308013941	NO	-
2580	ZINC02872246	1535	0.5206303413431849	NO	-
2581	ZINC04633453	2704	0.5205284651149698	NO	-
2582	ZINC04479457	2670	0.5204600838174389	NO	-
2583	ZINC01067713	684	0.5204205224915511	NO	-
2584	ZINC03616027	1961	0.5202367619837021	NO	-
2585	ZINC00715365	277	0.5202362344542268	NO	-
2586	ZINC03616024	1960	0.5202337458212037	NO	-
2587	ZINC00956206	569	0.5202238448609144	NO	-
2588	ZINC00684616	251	0.5201411805818551	NO	-
2589	ZINC03970782	2341	0.5200644445378354	NO	-
2590	ZINC03853269	2076	0.5200631006592333	NO	-
2591	ZINC01466636	1002	0.5200530823292276	NO	-
2592	ZINC01466635	1001	0.5200185406988387	NO	-
2593	ZINC03968892	2326	0.519952682784497	NO	-
2594	ZINC01214858	885	0.5199309652687103	NO	-
2595	ZINC01177675	852	0.5197308090395226	NO	-
2596	ZINC04465247	2644	0.5196244168224579	NO	-
2597	ZINC02631824	1347	0.5195900203817023	NO	-
2598	ZINC01497039	1030	0.5190516115452978	NO	-
2599	ZINC03867571	2260	0.5190061024924894	NO	-
2600	ZINC04103147	2462	0.5189811081130283	NO	-
2601	ZINC03970784	2343	0.5189694323680655	NO	-
2602	ZINC03867250	2251	0.5188820525577917	NO	-
2603	ZINC03970781	2340	0.5186367111967318	NO	-
2604	ZINC04460379	2627	0.5186254906378337	NO	-
2605	ZINC04370308	2595	0.5186142416265875	NO	-
2606	ZINC03867249	2250	0.5183771467857959	NO	-
2607	ZINC01938090	1113	0.517990922541229	NO	-
2608	ZINC04467531	2649	0.5179350839778721	NO	-
2609	ZINC03194344	1670	0.5178450115911889	NO	-
2610	ZINC03858453	2191	0.517721608969517	NO	-
2611	ZINC03858452	2190	0.5177169822097263	NO	-
2612	ZINC02221378	1177	0.5175364762137041	NO	-
2613	ZINC03970783	2342	0.5175027515658566	NO	-
2614	ZINC03970794	2345	0.5174838553478941	NO	-
2615	ZINC04164917	2501	0.5173480172475401	NO	-
2616	ZINC02209757	1170	0.5166706288528675	NO	-
2617	ZINC02209755	1169	0.5166214194141221	NO	-
2618	ZINC00033020	8	0.5164517445213032	NO	-
2619	ZINC02639548	1355	0.5164443144183585	NO	-
2620	ZINC01000665	592	0.5161216533304159	NO	-
2621	ZINC03970793	2344	0.5160655628756257	NO	-
2622	ZINC03833913	35	0.5160248888182792	YES	11
2623	ZINC03832023	42	0.515596068641626	YES	16
2624	ZINC04633485	2705	0.5155216014499122	NO	-
2625	ZINC00956237	571	0.5154723274993573	NO	-
2626	ZINC03816042	1979	0.515415816271837	NO	-
2627	ZINC03287831	1709	0.514922370477255	NO	-
2628	ZINC01079989	722	0.5148233379613693	NO	-
2629	ZINC00956236	570	0.5147997185689904	NO	-
2630	ZINC00668940	233	0.5147282069015487	NO	-
2631	ZINC03867525	2255	0.5147201694630306	NO	-
2632	ZINC01633779	1069	0.5146047314986515	NO	-
2633	ZINC00003289	0	0.5145333428420297	NO	-
2634	ZINC03853229	2075	0.514448267705253	NO	-
2635	ZINC03977203	2365	0.5142817161291571	NO	-
2636	ZINC03171876	1662	0.5142683721746749	NO	-
2637	ZINC04471956	2665	0.5142177314628725	NO	-
2638	ZINC03853981	2095	0.5138787756565961	NO	-
2639	ZINC02334868	1208	0.5137524583282412	NO	-
2640	ZINC00952210	558	0.5137366372967822	NO	-
2641	ZINC00952209	557	0.5137210660951422	NO	-
2642	ZINC00587186	152	0.5136990272771519	NO	-
2643	ZINC00702611	263	0.513612038566499	NO	-
2644	ZINC03832025	44	0.5135711657121772	YES	17
2645	ZINC01006919	595	0.5134400077044725	NO	-
2646	ZINC01938139	1114	0.5133335136346431	NO	-
2647	ZINC02700630	1379	0.5127911573166544	NO	-
2648	ZINC03833909	8	0.5126367635160699	YES	4
2649	ZINC04467558	2650	0.5126163470868214	NO	-
2650	ZINC00600412	164	0.5119395117625212	NO	-
2651	ZINC00600412	165	0.5119395117625212	NO	-
2652	ZINC02402475	1240	0.5119228272771675	NO	-
2653	ZINC01018649	597	0.511868238904188	NO	-
2654	ZINC02914408	1557	0.5118123335187802	NO	-
2655	ZINC00755712	306	0.511469803501505	NO	-
2656	ZINC04357936	2588	0.5113586808512948	NO	-
2657	ZINC03858197	2184	0.5113286133631593	NO	-
2658	ZINC04443112	2619	0.5112377077433219	NO	-
2659	ZINC01497074	1031	0.5108677869819582	NO	-
2660	ZINC00062092	16	0.5106018571913371	NO	-
2661	ZINC01462271	998	0.5104394957630354	NO	-
2662	ZINC03885569	2288	0.5103677894349048	NO	-
2663	ZINC00728342	292	0.5098326608416399	NO	-
2664	ZINC01232241	891	0.5096405119454094	NO	-
2665	ZINC03849458	1993	0.5094841421356351	NO	-
2666	ZINC02524287	1323	0.5092818331512617	NO	-
2667	ZINC03984437	2378	0.5092465307983484	NO	-
2668	ZINC01143107	820	0.5076337688900875	NO	-
2669	ZINC03970412	2339	0.507088207878283	NO	-
2670	ZINC00424484	107	0.5069643746191476	NO	-
2671	ZINC03029341	1635	0.5055959878902543	NO	-
2672	ZINC01791415	1084	0.5051844777597686	NO	-
2673	ZINC03833911	40	0.5046289734186781	YES	14
2674	ZINC03868516	2282	0.5040711818014182	NO	-
2675	ZINC01118141	787	0.5038799656644752	NO	-
2676	ZINC01496596	1028	0.5035054162049514	NO	-
2677	ZINC03867226	2247	0.5026803329489707	NO	-
2678	ZINC02917336	1568	0.5021693571793018	NO	-
2679	ZINC00600412	163	0.501674772630139	NO	-
2680	ZINC03815670	39	0.5012354821725523	YES	13
2681	ZINC02284905	1197	0.5010986892843862	NO	-
2682	ZINC04357931	2587	0.5010006305871486	NO	-
2683	ZINC03849458	1992	0.5008646858124589	NO	-
2684	ZINC03859471	2208	0.5008394625064829	NO	-
2685	ZINC02359880	1225	0.5000235876027656	NO	-
2686	ZINC02359878	1224	0.5000145873834819	NO	-
2687	ZINC03984436	2377	0.49979126629418935	NO	-
2688	ZINC03867226	2246	0.49889967328281476	NO	-
2689	ZINC03014856	1629	0.49878174060295905	NO	-
2690	ZINC02918102	1571	0.49834171615235445	NO	-
2691	ZINC03992945	2383	0.4980726712441809	NO	-
2692	ZINC04443157	2620	0.4973937340585622	NO	-
2693	ZINC04292236	2557	0.4973545250872923	NO	-
2694	ZINC03858200	2185	0.4973345134868788	NO	-
2695	ZINC02501965	1314	0.49636305406501335	NO	-
2696	ZINC03432920	1838	0.49558388861544606	NO	-
2697	ZINC02329765	1206	0.49552274190127893	NO	-
2698	ZINC03309716	1729	0.49438621218663503	NO	-
2699	ZINC03867022	2237	0.49422569336907257	NO	-
2700	ZINC04465370	2647	0.49422569336907257	NO	-
2701	ZINC02329763	1205	0.49378892773714983	NO	-
2702	ZINC01497193	1033	0.49316152808938996	NO	-
2703	ZINC03545413	1923	0.4930580260898572	NO	-
2704	ZINC01055529	654	0.4926562981491295	NO	-
2705	ZINC04091631	2460	0.4919979003544464	NO	-
2706	ZINC03531752	1918	0.4917166281829723	NO	-
2707	ZINC00724353	287	0.49136594043256293	NO	-
2708	ZINC01415872	970	0.490700456157321	NO	-
2709	ZINC01386174	946	0.4897148128057038	NO	-
2710	ZINC04459492	2625	0.4890564474909005	NO	-
2711	ZINC03338223	1750	0.48792276042476157	NO	-
2712	ZINC02086824	1136	0.48735453367181103	NO	-
2713	ZINC03100320	1660	0.48733998608491064	NO	-
2714	ZINC01084872	730	0.4855274215789892	NO	-
2715	ZINC03858411	2189	0.48522567008769985	NO	-
2716	ZINC00086034	23	0.48491311386426816	NO	-
2717	ZINC03833901	43	0.48483748239688274	YES	16
2718	ZINC04467718	2652	0.48474800999134904	NO	-
2719	ZINC02624741	1341	0.48450554566346654	NO	-
2720	ZINC02624740	1340	0.4844917054926228	NO	-
2721	ZINC01496985	1029	0.4843331796027949	NO	-
2722	ZINC01497220	1034	0.48286049577908485	NO	-
2723	ZINC04467812	2653	0.4823526033826492	NO	-
2724	ZINC02878226	1543	0.48213102165668514	NO	-
2725	ZINC04371562	2597	0.4817570892141157	NO	-
2726	ZINC03982944	2369	0.4817418358554798	NO	-
2727	ZINC01389448	952	0.48086662121182866	NO	-
2728	ZINC04256180	2533	0.4795451774691092	NO	-
2729	ZINC04256179	2531	0.47954123826548417	NO	-
2730	ZINC03296402	1717	0.4794366428484475	NO	-
2731	ZINC03968926	2327	0.47922649426785724	NO	-
2732	ZINC02422469	1260	0.4776269441501419	NO	-
2733	ZINC03856231	2152	0.4772392906288805	NO	-
2734	ZINC04518391	2693	0.4759983295048527	NO	-
2735	ZINC04256179	2532	0.4758360927744688	NO	-
2736	ZINC04256180	2534	0.47559833239220567	NO	-
2737	ZINC00440118	120	0.47528907581812757	NO	-
2738	ZINC01088343	734	0.47523509337576114	NO	-
2739	ZINC03466203	1855	0.4737953234708334	NO	-
2740	ZINC03466207	1856	0.4737732424922266	NO	-
2741	ZINC00905423	486	0.47345631564520196	NO	-
2742	ZINC04370308	2596	0.47175961043379044	NO	-
2743	ZINC02366129	1231	0.4691106525314649	NO	-
2744	ZINC03970406	2338	0.4676311248671982	NO	-
2745	ZINC01225066	887	0.46736944507410416	NO	-
2746	ZINC00527238	129	0.46598016551389754	NO	-
2747	ZINC01120739	788	0.4628955836966315	NO	-
2748	ZINC01052183	644	0.46265701250965163	NO	-
2749	ZINC03833906	3	0.4596577109311035	YES	3
2750	ZINC03833937	13	0.45342830792320643	YES	5
2751	ZINC03591542	12	0.4307929607540473	YES	5
2752	ZINC03833923	26	0.42790275419512025	YES	9
2753	ZINC03591544	15	0.42226124181627905	YES	5
2754	ZINC03833900	14	0.4124014744236503	YES	5
2755	ZINC02741003	1474	0.4076978141354627	NO	-
2756	ZINC03832022	9	0.40508928379658665	YES	5
2757	ZINC03591546	18	0.38996341444193977	YES	5
2758	ZINC03833905	0	0.38693351019538597	YES	1
2759	ZINC03591536	17	0.386529462554089	YES	5
2760	ZINC03833931	16	0.384258577599369	YES	5
2761	ZINC03591540	19	0.3807864256031389	YES	5
2762	ZINC03833904	11	0.37257627797902415	YES	5
2763	ZINC03833902	10	0.3597765185086264	YES	5
2764	ZINC03833932	41	0.3385316584848387	YES	15
