# Supplementary material for: Optimal assignment methods for ligand-based virtual screening
Source: J Cheminform. 2009 Aug 25;1:14. doi: 10.1186/1758-2946-1-14 (PMC2820492; doi:10.1186/1758-2946-1-14)
Supplement: Additional file 2 — Archive of the result files. The file Results.tar.gz is a Gzip compressed Tar archive containing the results file of each method for each data set. The result files are tab-separated plain text files including the following information: method name, active data set with size, cluster information and the distribution of the molecules over the clusters, decoy data set with size, ratio active:decoy, AUC, awAUC, BEDROC scores for predefined alpha values as suggested by Truchon and Bayly [63], relative enrichment factor [67], ROC enrichments, awROC enrichments at predefined false positive fractions, chemotype enrichment, ROC data points, and the ranking of each structure. [file 1758-2946-1-14-S2.zip › Results/OAKFLEX.SQ.DUD=p38.Q.P38_B96.sdf.A.DUD_p38_clustered_I_MM.sdf.D.DUD_p38_decoys_ID_pass_MWPass_I_MM.s0000644]

###################################################################################################
# Screening Result File
# User: jahn
# Method used: OAKFLEX
> <Method_Name>
OAKFLEX
# Screening mode: Single Query Screening
#	Calculations performed: 6916
#	Start time of the calculation: Tue Mar 10 13:17:34 CET 2009
#	End time of the calculation: Tue Mar 10 13:20:34 CET 2009
# Data set information
#	Query molecule name:	B96 from data set: ./data/queries/P38_B96.sdf
#	Active data set: /rahome/chemoinf/SVS/data/actives/DUD_p38_clustered_I_MM.sdf with cluster information
#		Size: 137 molecules
#		Number of clusters: 20
#		Cluster Summery:
#			Cluster number	# molecules	% of actives
#			1		11		8.029
#			2		19		13.869
#			3		4		2.92
#			4		1		0.73
#			5		1		0.73
#			6		1		0.73
#			7		2		1.46
#			8		2		1.46
#			9		61		44.526
#			10		10		7.299
#			11		1		0.73
#			12		5		3.65
#			13		1		0.73
#			14		1		0.73
#			15		9		6.569
#			16		3		2.19
#			17		2		1.46
#			18		1		0.73
#			19		1		0.73
#			20		1		0.73
#	Decoy data set: /rahome/chemoinf/SVS/data/decoys/DUD_p38_decoys_ID_pass_MWPass_I_MM.sdf
#		Size: 6779 molecules
#	Ratio actives : decoys
#		1.0 : 49.4818
#	The active and decoy data set were part of the DUD with problem identifier: p38
> <AUC>
#	 ROC AUC
	0.441430867976781
> <awAUC>
#	 ROC awAUC
	0.49306090486912135
> <BEDROC Scores>
#	Alpha Values	BEDROC Scores	Literature: J. Chem. Inf. Model., Vol. 47, No. 2, 2007, 488-508
	106.9	0.1779
	100.0	0.1769
	53.6	0.1735
	50.0	0.1737
	32.2	0.1772
	20.0	0.1862
	16.1	0.1924
	10.0	0.2111
	8.0	0.223
> <Relative enrichment factor>
#	Fraction dataset	Enrichment factor	 Literature: DOI: 10.1021/ci800303k
	0.0010	14.459224985540775
	0.01	18.79699248120301
	0.02	13.138686131386862
	0.05	18.248175182481752
	0.1	19.708029197080293
	0.2	27.00729927007299
	0.25	29.197080291970803
> <ROC Enrichments>
#	True decoy fraction	Enrichment	Literature: J Comput Aided Mol Des (2008) 22:133-139
	0.1	7.068821689259646
	0.5	11.64276513525118
	1.0	10.915092314297983
	2.0	8.004401030485187
	5.0	3.64909674224318
	10.0	2.0434941756561806
> <awROC Enrichments>
#	Decoy fraction	Enrichment
	0.1	5.38015873015873
	0.5	18.772256621947026
	1.0	11.805534055727557
	2.0	9.327829377364985
	5.0	3.9584803946937175
	10.0	2.542909324910517
> <Chemotype enrichment>
#	% data set	% active cluster	Literature: http://dud.docking.org/wombat/
	0.0	0.0
	0.029	0.0
	0.029	5.0
	0.174	5.0
	0.174	10.0
	0.202	10.0
	0.202	15.0
	0.26	15.0
	0.26	20.0
	1.446	20.0
	1.446	25.0
	7.504	25.0
	7.504	30.0
	10.179	30.0
	10.179	35.0
	14.488	35.0
	14.488	40.0
	15.312	40.0
	15.312	45.0
	16.903	45.0
	16.903	50.0
	27.357	50.0
	27.357	55.0
	36.09	55.0
	36.09	60.0
	61.51	60.0
	61.51	65.0
	61.828	65.0
	61.828	70.0
	67.163	70.0
	67.163	75.0
	78.427	75.0
	78.427	80.0
	80.668	80.0
	80.668	85.0
	92.51	85.0
	92.51	90.0
	95.995	90.0
	95.995	95.0
	96.891	95.0
	96.891	100.0
	100.0	100.0
> <ROC curve data>
#	False positive rate	true positive rate
	0.0	0.0
	0.0	0.0
	1.0E-4	0.0
	1.0E-4	0.0073
	0.0010	0.0073
	0.0010	0.0146
	0.0013	0.0146
	0.0013	0.0219
	0.0015	0.0219
	0.0015	0.0292
	0.0019	0.0292
	0.0019	0.0365
	0.0021	0.0365
	0.0021	0.0438
	0.0030	0.0438
	0.0030	0.0511
	0.0040	0.0511
	0.0040	0.0584
	0.0053	0.0584
	0.0053	0.0657
	0.0066	0.0657
	0.0066	0.073
	0.0069	0.073
	0.0069	0.0803
	0.0078	0.0803
	0.0078	0.0876
	0.0081	0.0876
	0.0081	0.0949
	0.0089	0.0949
	0.0089	0.1022
	0.0094	0.1022
	0.0094	0.1095
	0.0102	0.1095
	0.0102	0.1168
	0.0122	0.1168
	0.0122	0.1241
	0.0142	0.1241
	0.0142	0.1314
	0.0177	0.1314
	0.0177	0.146
	0.0199	0.146
	0.0199	0.1606
	0.0221	0.1606
	0.0221	0.1679
	0.0298	0.1679
	0.0298	0.1752
	0.0391	0.1752
	0.0391	0.1825
	0.063	0.1825
	0.063	0.1898
	0.0726	0.1898
	0.0726	0.1971
	0.0997	0.1971
	0.0997	0.2044
	0.1081	0.2044
	0.1081	0.2117
	0.1303	0.2117
	0.1303	0.219
	0.1391	0.219
	0.1391	0.2263
	0.1431	0.2263
	0.1431	0.2336
	0.1468	0.2336
	0.1468	0.2409
	0.1487	0.2409
	0.1487	0.2482
	0.1511	0.2482
	0.1511	0.2555
	0.1671	0.2555
	0.1671	0.2628
	0.1692	0.2628
	0.1692	0.2701
	0.2282	0.2701
	0.2282	0.2774
	0.2294	0.2774
	0.2294	0.2847
	0.2372	0.2847
	0.2372	0.292
	0.273	0.292
	0.273	0.2993
	0.3384	0.2993
	0.3384	0.3066
	0.3619	0.3066
	0.3619	0.3139
	0.3694	0.3139
	0.3694	0.3212
	0.3983	0.3212
	0.3983	0.3285
	0.4004	0.3285
	0.4004	0.3358
	0.4284	0.3358
	0.4284	0.3431
	0.4675	0.3431
	0.4675	0.3504
	0.4753	0.3504
	0.4753	0.3577
	0.4831	0.3577
	0.4831	0.365
	0.4899	0.365
	0.4899	0.3723
	0.5517	0.3723
	0.5517	0.3796
	0.5545	0.3796
	0.5545	0.3869
	0.5549	0.3869
	0.5549	0.3942
	0.5566	0.3942
	0.5566	0.4015
	0.5806	0.4015
	0.5806	0.4088
	0.5933	0.4088
	0.5933	0.4161
	0.611	0.4161
	0.611	0.4234
	0.6166	0.4234
	0.6166	0.4307
	0.6187	0.4307
	0.6187	0.438
	0.6218	0.438
	0.6218	0.4453
	0.6228	0.4453
	0.6228	0.4526
	0.6405	0.4526
	0.6405	0.4599
	0.6424	0.4599
	0.6424	0.4672
	0.6504	0.4672
	0.6504	0.4745
	0.6668	0.4745
	0.6668	0.4818
	0.6685	0.4818
	0.6685	0.4891
	0.6752	0.4891
	0.6752	0.4964
	0.6828	0.4964
	0.6828	0.5036
	0.7029	0.5036
	0.7029	0.5109
	0.7059	0.5109
	0.7059	0.5182
	0.7087	0.5182
	0.7087	0.5255
	0.7278	0.5255
	0.7278	0.5328
	0.7292	0.5328
	0.7292	0.5401
	0.7318	0.5401
	0.7318	0.5474
	0.7383	0.5474
	0.7383	0.5547
	0.7479	0.5547
	0.7479	0.562
	0.7635	0.562
	0.7635	0.5693
	0.766	0.5693
	0.766	0.5766
	0.7665	0.5766
	0.7665	0.5839
	0.7718	0.5839
	0.7718	0.5912
	0.7777	0.5912
	0.7777	0.5985
	0.7879	0.5985
	0.7879	0.6058
	0.7885	0.6058
	0.7885	0.6131
	0.7907	0.6131
	0.7907	0.6204
	0.7942	0.6204
	0.7942	0.6277
	0.7991	0.6277
	0.7991	0.635
	0.81	0.635
	0.81	0.6423
	0.8113	0.6423
	0.8113	0.6496
	0.8144	0.6496
	0.8144	0.6569
	0.8177	0.6569
	0.8177	0.6642
	0.8186	0.6642
	0.8186	0.6788
	0.8194	0.6788
	0.8194	0.6861
	0.8249	0.6861
	0.8249	0.6934
	0.8256	0.6934
	0.8256	0.7007
	0.8267	0.7007
	0.8267	0.708
	0.8268	0.708
	0.8268	0.7153
	0.8295	0.7153
	0.8295	0.7226
	0.8355	0.7226
	0.8355	0.7299
	0.8371	0.7299
	0.8371	0.7372
	0.841	0.7372
	0.841	0.7445
	0.8436	0.7445
	0.8436	0.7518
	0.8466	0.7518
	0.8466	0.7591
	0.851	0.7591
	0.851	0.7664
	0.8534	0.7664
	0.8534	0.7737
	0.8538	0.7737
	0.8538	0.781
	0.8641	0.781
	0.8641	0.7883
	0.8743	0.7883
	0.8743	0.7956
	0.8802	0.7956
	0.8802	0.8029
	0.882	0.8029
	0.882	0.8102
	0.8827	0.8102
	0.8827	0.8175
	0.8863	0.8175
	0.8863	0.8248
	0.9028	0.8248
	0.9028	0.8321
	0.9057	0.8321
	0.9057	0.8394
	0.9084	0.8394
	0.9084	0.8467
	0.9164	0.8467
	0.9164	0.854
	0.9171	0.854
	0.9171	0.8686
	0.9202	0.8686
	0.9202	0.8759
	0.9259	0.8759
	0.9259	0.8832
	0.9298	0.8832
	0.9298	0.8905
	0.9304	0.8905
	0.9304	0.8978
	0.9352	0.8978
	0.9352	0.9051
	0.9609	0.9051
	0.9609	0.9124
	0.9699	0.9124
	0.9699	0.9197
	0.9703	0.9197
	0.9703	0.927
	0.9729	0.927
	0.9729	0.9343
	0.9749	0.9343
	0.9749	0.9416
	0.9935	0.9416
	0.9935	0.9489
	1.0	0.9489
	1.0	1.0
> <Screening Table>
# Rank	Mol name	Index in data set	Similarity 2 query	Active	Cluster number
1	ZINC03356527	4720	0.6270329096557326	NO	-
2	ZINC03815765	128	0.6234311402314616	YES	15
3	ZINC04033773	6210	0.6044643755441788	NO	-
4	ZINC03609851	4980	0.6036052114492061	NO	-
5	ZINC02460698	3439	0.5993335804569108	NO	-
6	ZINC04033773	6211	0.5983071899911395	NO	-
7	ZINC02722159	3807	0.598167236359008	NO	-
8	ZINC04223295	6382	0.5976980802887857	NO	-
9	ZINC03815769	123	0.5961284212918018	YES	15
10	ZINC03232031	4543	0.594368920633701	NO	-
11	ZINC02721997	3802	0.5938638164193187	NO	-
12	ZINC03794499	136	0.5936942352410721	YES	20
13	ZINC02461656	3441	0.5910944385500908	NO	-
14	ZINC03815768	129	0.5901060085887198	YES	16
15	ZINC00752953	869	0.5899473968532917	NO	-
16	ZINC02465994	3448	0.5899143387367894	NO	-
17	ZINC03578168	4949	0.5895170248797112	NO	-
18	ZINC03833996	25	0.5894236535678146	YES	2
19	ZINC01414418	2535	0.5888224453042631	NO	-
20	ZINC03834013	18	0.5883560136240739	YES	2
21	ZINC03855116	5436	0.5879999824363458	NO	-
22	ZINC01094361	1936	0.587923782986691	NO	-
23	ZINC03008153	4382	0.5878128764773933	NO	-
24	ZINC04370827	6543	0.5876929780184137	NO	-
25	ZINC01113809	1998	0.5870616014543234	NO	-
26	ZINC02461584	3440	0.5867600825674459	NO	-
27	ZINC03815745	120	0.5858751711174957	YES	15
28	ZINC04038723	6218	0.585689692560338	NO	-
29	ZINC00917456	1343	0.5849512391506173	NO	-
30	ZINC03604555	4977	0.5846561185290627	NO	-
31	ZINC04077253	6248	0.5844288919669007	NO	-
32	ZINC01094365	1937	0.584358724009114	NO	-
33	ZINC00646798	658	0.5842297196524483	NO	-
34	ZINC00803413	982	0.5840964879628932	NO	-
35	ZINC03810097	121	0.5840700185577223	YES	15
36	ZINC03907650	5899	0.5839820879018338	NO	-
37	ZINC03867098	5724	0.5839547699392614	NO	-
38	ZINC04033098	6176	0.5835264672096477	NO	-
39	ZINC02722095	3805	0.5833751879105006	NO	-
40	ZINC01115164	2014	0.5833550834882808	NO	-
41	ZINC01910873	2862	0.583225747761083	NO	-
42	ZINC03911631	5914	0.5830663483966878	NO	-
43	ZINC02722096	3806	0.5829265149806969	NO	-
44	ZINC01910871	2861	0.5828391756304684	NO	-
45	ZINC03815744	122	0.5824180742158802	YES	15
46	ZINC03855116	5437	0.5822007604158367	NO	-
47	ZINC01114716	2005	0.5820977530307022	NO	-
48	ZINC02859331	4059	0.5820735271581684	NO	-
49	ZINC01092520	1933	0.5820038381789844	NO	-
50	ZINC03356675	4721	0.5819543135248866	NO	-
51	ZINC04267751	6437	0.581558496687024	NO	-
52	ZINC03190404	4500	0.5814745321630401	NO	-
53	ZINC00815356	1015	0.5811862623187184	NO	-
54	ZINC02636748	3607	0.5811740985494045	NO	-
55	ZINC03815753	126	0.5806483162487813	YES	15
56	ZINC01191124	2256	0.5806412369211058	NO	-
57	ZINC03261494	4590	0.5806343125168903	NO	-
58	ZINC03834016	14	0.580589661146902	YES	2
59	ZINC03604546	4975	0.5802064428464114	NO	-
60	ZINC04126300	6291	0.5801927177350416	NO	-
61	ZINC04033776	6212	0.5800900798237882	NO	-
62	ZINC02620015	3551	0.5800595400816497	NO	-
63	ZINC00693414	769	0.5798962629239178	NO	-
64	ZINC02460547	3435	0.5798399022371978	NO	-
65	ZINC03834001	11	0.5795240616796055	YES	2
66	ZINC01365236	2453	0.5793572770656604	NO	-
67	ZINC00110101	72	0.5792623459313537	NO	-
68	ZINC03834002	28	0.5791185337646494	YES	2
69	ZINC02220708	3069	0.578780938196947	NO	-
70	ZINC02218704	3062	0.5786896016605726	NO	-
71	ZINC03366055	4740	0.5786536226716771	NO	-
72	ZINC01797763	2824	0.5786352929367224	NO	-
73	ZINC04437087	6592	0.5783752210927676	NO	-
74	ZINC03834012	19	0.5783077613462522	YES	2
75	ZINC00580793	467	0.5779047170241612	NO	-
76	ZINC00623775	540	0.5778355784476031	NO	-
77	ZINC01075529	1871	0.5777484575464512	NO	-
78	ZINC04033098	6177	0.5776606544050917	NO	-
79	ZINC03833974	20	0.5773862860632174	YES	2
80	ZINC01213290	2320	0.5772944465878815	NO	-
81	ZINC01206883	2289	0.5770846114409144	NO	-
82	ZINC03867098	5725	0.5769900363986613	NO	-
83	ZINC01218886	2330	0.5769229655555879	NO	-
84	ZINC02625016	3578	0.5769033676257321	NO	-
85	ZINC03834000	27	0.5767726752574615	YES	2
86	ZINC01518010	2755	0.576730863749174	NO	-
87	ZINC03008147	4381	0.5765249838581857	NO	-
88	ZINC03896474	5876	0.5763377539242336	NO	-
89	ZINC02954893	4315	0.5762976268072447	NO	-
90	ZINC02469041	3456	0.5761922862105529	NO	-
91	ZINC00815267	1012	0.5759905774089732	NO	-
92	ZINC03906457	5895	0.5758005058167359	NO	-
93	ZINC03604565	4978	0.5755951638216451	NO	-
94	ZINC01190563	2252	0.5755246205088943	NO	-
95	ZINC04033162	6194	0.5754703257862179	NO	-
96	ZINC03215431	4523	0.5754644241454013	NO	-
97	ZINC03853039	5242	0.5753248767361401	NO	-
98	ZINC02232226	3106	0.5751879008974182	NO	-
99	ZINC01175530	2196	0.575137056410777	NO	-
100	ZINC03815785	119	0.5751134691010789	YES	14
101	ZINC00189405	106	0.5750926362959705	NO	-
102	ZINC03337334	4682	0.5750116204671405	NO	-
103	ZINC02623225	3571	0.5748478306035558	NO	-
104	ZINC03237207	4561	0.5747679310718192	NO	-
105	ZINC01004190	1633	0.5746966122334506	NO	-
106	ZINC00064522	44	0.5745586327830314	NO	-
107	ZINC03234357	4545	0.574488292114896	NO	-
108	ZINC01185989	2249	0.5744437727834463	NO	-
109	ZINC01075529	1872	0.5744239071078561	NO	-
110	ZINC04126233	6289	0.5743388726864022	NO	-
111	ZINC02791970	3960	0.5742655095107588	NO	-
112	ZINC04595593	6761	0.574262650655159	NO	-
113	ZINC03366034	4739	0.5742427759414617	NO	-
114	ZINC03815754	125	0.5741863991712999	YES	15
115	ZINC03604549	4976	0.5741454410533804	NO	-
116	ZINC04126300	6292	0.5741392238813415	NO	-
117	ZINC01168211	2180	0.5739295636021766	NO	-
118	ZINC04033776	6213	0.573894608147636	NO	-
119	ZINC02236398	3119	0.5735681968497316	NO	-
120	ZINC00623829	541	0.5734713532041894	NO	-
121	ZINC01177618	2210	0.5734397844681878	NO	-
122	ZINC04101736	6263	0.5733681902294948	NO	-
123	ZINC03853038	5241	0.5733021275271333	NO	-
124	ZINC01176657	2204	0.5731004045076475	NO	-
125	ZINC02955869	4318	0.573035758421983	NO	-
126	ZINC01498232	2689	0.5730300203535774	NO	-
127	ZINC01182185	2230	0.5729861437278434	NO	-
128	ZINC00887730	1279	0.5728430728980772	NO	-
129	ZINC00918277	1356	0.5727333176243506	NO	-
130	ZINC03354500	4715	0.572645689767647	NO	-
131	ZINC01126157	2072	0.5725890304933664	NO	-
132	ZINC03625374	4995	0.5725596003785021	NO	-
133	ZINC00623238	536	0.5724595556292593	NO	-
134	ZINC03415027	4798	0.5723114390606693	NO	-
135	ZINC02955129	4317	0.5722577078748858	NO	-
136	ZINC00977660	1568	0.5722104095020382	NO	-
137	ZINC03315127	4662	0.5720725464476248	NO	-
138	ZINC03565994	4947	0.5720155859502095	NO	-
139	ZINC03834011	26	0.5718548104111154	YES	2
140	ZINC03833980	21	0.5718227925354357	YES	2
141	ZINC02954435	4314	0.5718172046960132	NO	-
142	ZINC01123008	2056	0.5717168109216372	NO	-
143	ZINC01426486	2557	0.5717037413078824	NO	-
144	ZINC00780596	919	0.5716595213623026	NO	-
145	ZINC01098788	1943	0.571578131093796	NO	-
146	ZINC02856861	4051	0.571513228933274	NO	-
147	ZINC03398203	4771	0.5713722932775345	NO	-
148	ZINC03906508	5896	0.5713189086738109	NO	-
149	ZINC04103147	6264	0.5711310616442478	NO	-
150	ZINC01035725	1710	0.5709899538758174	NO	-
151	ZINC01499130	2698	0.5709807480242226	NO	-
152	ZINC00631759	577	0.5709264341074048	NO	-
153	ZINC00794850	955	0.5708813350805868	NO	-
154	ZINC00918245	1353	0.5707811508880328	NO	-
155	ZINC04354057	6513	0.5706876901217899	NO	-
156	ZINC04617906	16	0.5705257548042187	YES	2
157	ZINC03833999	15	0.5704729302012275	YES	2
158	ZINC03866856	5703	0.5703536697628838	NO	-
159	ZINC04356680	6519	0.5702185929634105	NO	-
160	ZINC01211903	2317	0.569981425380091	NO	-
161	ZINC01980451	2910	0.5699595828633135	NO	-
162	ZINC01980452	2911	0.5699317754223462	NO	-
163	ZINC03906457	5894	0.5698717615043016	NO	-
164	ZINC04251628	6421	0.5698487492100834	NO	-
165	ZINC02465678	3447	0.569822707244738	NO	-
166	ZINC00918155	1348	0.5697617262906937	NO	-
167	ZINC00623680	538	0.5695705829904707	NO	-
168	ZINC03029412	4407	0.5695537617525225	NO	-
169	ZINC03853521	5304	0.569538050810561	NO	-
170	ZINC00795841	961	0.5693413598423371	NO	-
171	ZINC01035725	1711	0.5693377569558314	NO	-
172	ZINC03518793	4912	0.5692874617506762	NO	-
173	ZINC03833997	13	0.5692486247132272	YES	2
174	ZINC02659341	3647	0.5690931956619723	NO	-
175	ZINC04357879	6521	0.5690295880040189	NO	-
176	ZINC01003095	1632	0.568993006994887	NO	-
177	ZINC03941646	5922	0.5689750199436714	NO	-
178	ZINC01213285	2319	0.5689746261207128	NO	-
179	ZINC01539994	2775	0.5688607533427759	NO	-
180	ZINC02659447	3648	0.5687688055130184	NO	-
181	ZINC00646801	659	0.5687202459854163	NO	-
182	ZINC01429207	2563	0.5686817485251778	NO	-
183	ZINC04033105	6178	0.5685235653464681	NO	-
184	ZINC02856874	4052	0.5684113124803685	NO	-
185	ZINC04103147	6265	0.5681276049942634	NO	-
186	ZINC04126233	6290	0.5681116872513983	NO	-
187	ZINC01180439	2223	0.5680324466302824	NO	-
188	ZINC00679001	733	0.5679736000150668	NO	-
189	ZINC03906442	5892	0.567958513937166	NO	-
190	ZINC04033162	6195	0.5679569693221347	NO	-
191	ZINC04162829	6336	0.5679410290781539	NO	-
192	ZINC03854380	5376	0.5677814845016592	NO	-
193	ZINC04075768	6247	0.5677283084733036	NO	-
194	ZINC03351248	4709	0.5676873651658295	NO	-
195	ZINC02620533	3558	0.5675688446437378	NO	-
196	ZINC00312379	183	0.5674196098485409	NO	-
197	ZINC01491191	2667	0.5673812812501262	NO	-
198	ZINC01097090	1941	0.5673302831783782	NO	-
199	ZINC00948020	1497	0.5672660009964481	NO	-
200	ZINC03215474	4525	0.5672189531979779	NO	-
201	ZINC00773425	898	0.5668989239142339	NO	-
202	ZINC01212952	2318	0.5668671352613017	NO	-
203	ZINC02348536	3250	0.5668175930736581	NO	-
204	ZINC00802334	974	0.5665971651953003	NO	-
205	ZINC00600412	505	0.5665768529609545	NO	-
206	ZINC00600412	506	0.5665768529609545	NO	-
207	ZINC01961440	2898	0.5665195260451404	NO	-
208	ZINC00918238	1352	0.5665121751290221	NO	-
209	ZINC04374633	6546	0.5664189536804504	NO	-
210	ZINC00815721	1017	0.5663880888509896	NO	-
211	ZINC02460593	3437	0.5663351590841059	NO	-
212	ZINC02688970	3664	0.5662592087669901	NO	-
213	ZINC00955621	1526	0.5662115009243055	NO	-
214	ZINC00727188	847	0.566203687271198	NO	-
215	ZINC02688967	3663	0.5661382163167312	NO	-
216	ZINC01004685	1634	0.5661345366077176	NO	-
217	ZINC01006585	1639	0.5660648850833245	NO	-
218	ZINC00722929	837	0.566027948223756	NO	-
219	ZINC03851952	5175	0.566025180584747	NO	-
220	ZINC04372136	6544	0.5659979839138801	NO	-
221	ZINC04436708	6591	0.5658911537630537	NO	-
222	ZINC03252569	4584	0.5658769861224942	NO	-
223	ZINC03867937	5800	0.5658671196597111	NO	-
224	ZINC03306507	4653	0.5658266533827061	NO	-
225	ZINC00591295	480	0.5657613235148926	NO	-
226	ZINC03815764	127	0.5657211687603285	YES	15
227	ZINC01103823	1953	0.5656910845378834	NO	-
228	ZINC02212824	3056	0.5656774265195611	NO	-
229	ZINC00600412	504	0.5656657771737557	NO	-
230	ZINC04353815	6512	0.5656083985834321	NO	-
231	ZINC00918236	1351	0.5655991329763036	NO	-
232	ZINC01426486	2558	0.5655396677098549	NO	-
233	ZINC00818335	1026	0.5655390438523157	NO	-
234	ZINC00818336	1027	0.5655258283923287	NO	-
235	ZINC00841579	1088	0.5654636847253683	NO	-
236	ZINC01121395	2048	0.565321054621098	NO	-
237	ZINC03247274	4573	0.5652322467260773	NO	-
238	ZINC04354833	6514	0.5652304448520978	NO	-
239	ZINC03029409	4406	0.5651906166811618	NO	-
240	ZINC00936618	1442	0.5651261539144085	NO	-
241	ZINC02909773	4118	0.5650900485369901	NO	-
242	ZINC00809539	1002	0.5650225400994329	NO	-
243	ZINC02358119	3270	0.5650035141587466	NO	-
244	ZINC02943158	4291	0.5649972671706487	NO	-
245	ZINC02358116	3269	0.5649922092009428	NO	-
246	ZINC01090892	1929	0.5649796231621376	NO	-
247	ZINC00849465	1106	0.5649690957919461	NO	-
248	ZINC00918227	1350	0.5649643733435398	NO	-
249	ZINC01090893	1930	0.5649500703636665	NO	-
250	ZINC04361837	6531	0.5649498304036049	NO	-
251	ZINC01311425	2413	0.5649356170889244	NO	-
252	ZINC03519400	4915	0.5647736404572414	NO	-
253	ZINC00655917	679	0.564766481349467	NO	-
254	ZINC04267763	6438	0.5647392593290488	NO	-
255	ZINC01176792	2205	0.5646906134980141	NO	-
256	ZINC04414806	6583	0.5646457347279464	NO	-
257	ZINC01130762	2095	0.564575988498074	NO	-
258	ZINC03858600	5576	0.5645290452571711	NO	-
259	ZINC00827094	1049	0.564483040220577	NO	-
260	ZINC02341794	3240	0.5644329955926044	NO	-
261	ZINC02341795	3241	0.5644241316749924	NO	-
262	ZINC03025477	4396	0.5642684810491962	NO	-
263	ZINC00936617	1440	0.564207816867962	NO	-
264	ZINC04334779	6502	0.5641767796052113	NO	-
265	ZINC00624108	544	0.5641756256156257	NO	-
266	ZINC04355349	6515	0.5641251165698847	NO	-
267	ZINC02504261	3514	0.5640973650000568	NO	-
268	ZINC03851098	5132	0.5640397218011357	NO	-
269	ZINC00849423	1104	0.5639950484274581	NO	-
270	ZINC02768468	3933	0.5639598727026973	NO	-
271	ZINC03190143	4499	0.5637534446428168	NO	-
272	ZINC04342016	6504	0.5636666979342762	NO	-
273	ZINC04420125	6586	0.5636394853261545	NO	-
274	ZINC01034297	1704	0.5635629074701705	NO	-
275	ZINC04356388	6516	0.5635542503410964	NO	-
276	ZINC00723270	838	0.5635202124555831	NO	-
277	ZINC00989986	1585	0.5634620809063359	NO	-
278	ZINC00793962	950	0.5634444918488587	NO	-
279	ZINC03906442	5893	0.5634131404912714	NO	-
280	ZINC02460583	3436	0.5633678130791114	NO	-
281	ZINC00795697	958	0.5633599978116054	NO	-
282	ZINC01208664	2298	0.5633314812131605	NO	-
283	ZINC02795307	3976	0.5632997674768676	NO	-
284	ZINC03867704	5787	0.5632799563894242	NO	-
285	ZINC03851071	5130	0.563189044385327	NO	-
286	ZINC00447749	350	0.5631279852665747	NO	-
287	ZINC01169178	2183	0.5630848465626936	NO	-
288	ZINC01081028	1902	0.5630623066263222	NO	-
289	ZINC01190639	2253	0.5629751625989678	NO	-
290	ZINC03833993	29	0.562939512584298	YES	2
291	ZINC03851109	5136	0.5628748105861285	NO	-
292	ZINC00977616	1567	0.5628581151692299	NO	-
293	ZINC03215461	4524	0.5627293622626381	NO	-
294	ZINC03816037	5045	0.5627218863491446	NO	-
295	ZINC00794850	956	0.5627084731222446	NO	-
296	ZINC02239805	3121	0.5626845389138964	NO	-
297	ZINC04368855	6536	0.5626257078958198	NO	-
298	ZINC03561639	4943	0.5625868428001125	NO	-
299	ZINC04033105	6179	0.5625642373950852	NO	-
300	ZINC03851952	5176	0.5625097727958975	NO	-
301	ZINC02798494	3983	0.5624410085426967	NO	-
302	ZINC03035497	4420	0.5623586751146962	NO	-
303	ZINC04267837	6439	0.5623553430482726	NO	-
304	ZINC02504260	3513	0.5623365689881786	NO	-
305	ZINC04267998	6440	0.5623272411827938	NO	-
306	ZINC03354500	4716	0.5623227233386144	NO	-
307	ZINC03354500	4717	0.5623227233386144	NO	-
308	ZINC00756773	890	0.5623211521963793	NO	-
309	ZINC00849424	1105	0.562274648718271	NO	-
310	ZINC04356652	6518	0.5622236964967767	NO	-
311	ZINC00444939	345	0.5622234737325409	NO	-
312	ZINC03854990	5420	0.562223395117213	NO	-
313	ZINC02200497	3028	0.5622194142388891	NO	-
314	ZINC04033770	6208	0.5622068651283733	NO	-
315	ZINC01489082	2659	0.5621954216254104	NO	-
316	ZINC00624121	545	0.5621064722994087	NO	-
317	ZINC00793961	949	0.5620551323195072	NO	-
318	ZINC01104461	1962	0.562005173029098	NO	-
319	ZINC00677332	726	0.5618481325691986	NO	-
320	ZINC04032657	6153	0.5618373679393694	NO	-
321	ZINC03988886	6056	0.561796017353125	NO	-
322	ZINC02763289	3930	0.5617777991196374	NO	-
323	ZINC00955622	1527	0.5616253708453334	NO	-
324	ZINC02713098	3699	0.5615843589097387	NO	-
325	ZINC02867583	4080	0.5615823075788203	NO	-
326	ZINC01068326	1836	0.5615217050148483	NO	-
327	ZINC03235061	4546	0.5615007833347162	NO	-
328	ZINC04341978	6503	0.5614309290209024	NO	-
329	ZINC01048264	1762	0.5613771710041525	NO	-
330	ZINC00643849	627	0.5613712763571151	NO	-
331	ZINC00918131	1346	0.5613705749850719	NO	-
332	ZINC03853825	5327	0.5613661233526362	NO	-
333	ZINC00918133	1347	0.5613558073129266	NO	-
334	ZINC03851098	5133	0.5613374652889352	NO	-
335	ZINC04292112	6466	0.561330990955505	NO	-
336	ZINC03280653	4615	0.5613204518041354	NO	-
337	ZINC01980524	2913	0.561289228521833	NO	-
338	ZINC00068411	51	0.561277437856337	NO	-
339	ZINC03866754	5699	0.5612616156870509	NO	-
340	ZINC03853825	5326	0.5612269542347406	NO	-
341	ZINC03851071	5131	0.5612068383594077	NO	-
342	ZINC01980523	2912	0.5611834117593468	NO	-
343	ZINC00441397	344	0.5611815701724435	NO	-
344	ZINC00918496	1367	0.5611348520600515	NO	-
345	ZINC00918488	1364	0.5611080355833525	NO	-
346	ZINC00064694	45	0.561078967643142	NO	-
347	ZINC00534079	420	0.5610546092626041	NO	-
348	ZINC03853089	5252	0.5610223791680283	NO	-
349	ZINC01020528	1665	0.5609518728264236	NO	-
350	ZINC02460541	3434	0.5609428282739831	NO	-
351	ZINC00629946	574	0.5609285138811785	NO	-
352	ZINC02941688	4280	0.5609183798998261	NO	-
353	ZINC00463362	368	0.5609162088576239	NO	-
354	ZINC01052408	1777	0.5609086109400727	NO	-
355	ZINC04356595	6517	0.560896970957875	NO	-
356	ZINC00853353	1115	0.5608348933373215	NO	-
357	ZINC00779328	913	0.5608264667559594	NO	-
358	ZINC04369511	6539	0.5607770521224802	NO	-
359	ZINC03950538	5929	0.5607176775156859	NO	-
360	ZINC00533848	418	0.5606687226360544	NO	-
361	ZINC04191495	6373	0.560616410499453	NO	-
362	ZINC03855020	5421	0.5606077097994485	NO	-
363	ZINC02705614	3681	0.5605860959499028	NO	-
364	ZINC03530873	4920	0.5605264232041024	NO	-
365	ZINC02782508	3942	0.5605259726339537	NO	-
366	ZINC03816038	5046	0.5605182868134307	NO	-
367	ZINC01489082	2660	0.5604848740529492	NO	-
368	ZINC01489082	2661	0.5604848740529492	NO	-
369	ZINC00591295	479	0.5604730113528982	NO	-
370	ZINC01489082	2662	0.5604489156690247	NO	-
371	ZINC00648868	664	0.5604255653829958	NO	-
372	ZINC04374706	6548	0.56042005736136	NO	-
373	ZINC00474452	381	0.5603990886474864	NO	-
374	ZINC00474451	380	0.5603885716228406	NO	-
375	ZINC02209608	3047	0.5603178068512427	NO	-
376	ZINC02791752	3959	0.5602466368393338	NO	-
377	ZINC00948477	1498	0.5602231255163056	NO	-
378	ZINC03851109	5137	0.5601440606763521	NO	-
379	ZINC01103823	1954	0.5600854971854342	NO	-
380	ZINC01961446	2899	0.560004402834791	NO	-
381	ZINC01129282	2086	0.5599855734092368	NO	-
382	ZINC00918490	1365	0.559963914480243	NO	-
383	ZINC00918492	1366	0.5599539956737916	NO	-
384	ZINC03859938	5656	0.5599350497844687	NO	-
385	ZINC01393396	2485	0.5599117810696896	NO	-
386	ZINC00734587	856	0.5598656525476596	NO	-
387	ZINC01125063	2063	0.5598393982568568	NO	-
388	ZINC01425625	2553	0.5598328554276161	NO	-
389	ZINC03867704	5788	0.5598183357670253	NO	-
390	ZINC00390657	243	0.5597727315320409	NO	-
391	ZINC04251279	6420	0.5597647311679849	NO	-
392	ZINC00851893	1111	0.559716798380059	NO	-
393	ZINC03868023	5804	0.5596242352516924	NO	-
394	ZINC00877417	1210	0.5595166750979459	NO	-
395	ZINC03100236	4452	0.5595044210876718	NO	-
396	ZINC00076804	56	0.5594993939248674	NO	-
397	ZINC04077254	6249	0.5593112522927133	NO	-
398	ZINC00815344	1014	0.5593087339489	NO	-
399	ZINC00189404	105	0.5592437660038222	NO	-
400	ZINC03852660	5204	0.5592326991637805	NO	-
401	ZINC04104150	6266	0.5592261290764369	NO	-
402	ZINC00885998	1266	0.5590690822138946	NO	-
403	ZINC03183831	4489	0.559063455055245	NO	-
404	ZINC02658502	3645	0.5589747616520946	NO	-
405	ZINC02755834	3922	0.558966797910877	NO	-
406	ZINC00818331	1024	0.5589634040366952	NO	-
407	ZINC02750844	3916	0.5589627029017197	NO	-
408	ZINC04032657	6154	0.5589492545382362	NO	-
409	ZINC00818333	1025	0.5589375162068883	NO	-
410	ZINC04266324	6429	0.558937201759584	NO	-
411	ZINC04281762	6454	0.5589343505923494	NO	-
412	ZINC01980378	2905	0.5588876158489614	NO	-
413	ZINC01980377	2904	0.5588866782244576	NO	-
414	ZINC03206231	4513	0.5587126631489194	NO	-
415	ZINC01209654	2303	0.5586768705393679	NO	-
416	ZINC03867053	5715	0.5585510240634161	NO	-
417	ZINC03867255	5748	0.5585463732175763	NO	-
418	ZINC02460426	3433	0.5585178422491387	NO	-
419	ZINC03853508	5302	0.558469409392084	NO	-
420	ZINC00933398	1432	0.5584327301457301	NO	-
421	ZINC00629946	575	0.5584288075474514	NO	-
422	ZINC04033143	6184	0.5583983769053946	NO	-
423	ZINC01184412	2243	0.5583259170183976	NO	-
424	ZINC02836522	4030	0.5583157552934574	NO	-
425	ZINC02622584	3565	0.5582931388438291	NO	-
426	ZINC01104457	1961	0.5582913715354814	NO	-
427	ZINC00811893	1006	0.5582882313342384	NO	-
428	ZINC02229326	3099	0.5582576495053332	NO	-
429	ZINC03851112	5138	0.5582224017030051	NO	-
430	ZINC03418130	4801	0.5582003982310563	NO	-
431	ZINC04119063	6281	0.5581918536758272	NO	-
432	ZINC01152176	2139	0.5581797671380436	NO	-
433	ZINC00652560	667	0.558155489340292	NO	-
434	ZINC04004675	6122	0.5580913172630734	NO	-
435	ZINC01101584	1950	0.5580320850409161	NO	-
436	ZINC00918272	1355	0.5578986662671528	NO	-
437	ZINC04380242	6553	0.557862090788697	NO	-
438	ZINC00956577	1534	0.5578609201029952	NO	-
439	ZINC02795564	3979	0.5577667214069054	NO	-
440	ZINC03849458	5079	0.5576643744676499	NO	-
441	ZINC01437612	2574	0.5576567873564493	NO	-
442	ZINC00427563	323	0.5576014177071907	NO	-
443	ZINC02639655	3611	0.5575707979718231	NO	-
444	ZINC01517087	2754	0.5574959780409595	NO	-
445	ZINC03859938	5657	0.5574934927035152	NO	-
446	ZINC03816230	5048	0.5574406088335782	NO	-
447	ZINC00794835	953	0.5573873414350261	NO	-
448	ZINC03942840	5923	0.5573547279118098	NO	-
449	ZINC01126419	2073	0.5573425476532234	NO	-
450	ZINC01281205	2393	0.55729076364932	NO	-
451	ZINC04033146	6186	0.5572737909491472	NO	-
452	ZINC01152153	2137	0.5571739714142948	NO	-
453	ZINC03815751	124	0.5571666800921298	YES	15
454	ZINC03853087	5250	0.5571645825529677	NO	-
455	ZINC00428148	325	0.5571621646392908	NO	-
456	ZINC00629941	573	0.5571120647552485	NO	-
457	ZINC00856423	1130	0.5570818370496752	NO	-
458	ZINC02909779	4119	0.5570589586248236	NO	-
459	ZINC01126021	2070	0.5570412595539614	NO	-
460	ZINC04249016	6407	0.5570373593947214	NO	-
461	ZINC03604490	4974	0.5569932554778786	NO	-
462	ZINC03853087	5249	0.5569727249956261	NO	-
463	ZINC03849458	5080	0.5569725909218339	NO	-
464	ZINC04320262	6494	0.5568453760928272	NO	-
465	ZINC00193870	108	0.5568270258469076	NO	-
466	ZINC00193867	107	0.5568188254943216	NO	-
467	ZINC01437616	2575	0.5567946082014793	NO	-
468	ZINC01207897	2294	0.55678357000041	NO	-
469	ZINC01020508	1664	0.5567130504089346	NO	-
470	ZINC02794712	3972	0.5566776640776325	NO	-
471	ZINC01408768	2525	0.5566477964675193	NO	-
472	ZINC02793572	3962	0.5566231187307463	NO	-
473	ZINC00704084	788	0.5566129799709155	NO	-
474	ZINC02936165	4259	0.5564864101946927	NO	-
475	ZINC03851103	5134	0.556475809592575	NO	-
476	ZINC03480808	4858	0.5564609239663668	NO	-
477	ZINC04003948	6114	0.5564016814825108	NO	-
478	ZINC01233311	2352	0.556358970053722	NO	-
479	ZINC00918121	1345	0.5562689333467068	NO	-
480	ZINC02802736	3993	0.5562587314008863	NO	-
481	ZINC00704084	789	0.556257573970725	NO	-
482	ZINC03852660	5205	0.5561775381930796	NO	-
483	ZINC04033770	6209	0.5561531098793745	NO	-
484	ZINC01065410	1826	0.5561429392260603	NO	-
485	ZINC01155329	2148	0.5561383950755797	NO	-
486	ZINC00444939	346	0.5560963931081405	NO	-
487	ZINC03867538	5771	0.5560302159007303	NO	-
488	ZINC00426805	320	0.5560301944185934	NO	-
489	ZINC01331285	2434	0.5559435448007877	NO	-
490	ZINC00429800	333	0.5558389260427229	NO	-
491	ZINC02452275	3417	0.55583096192038	NO	-
492	ZINC02698644	3669	0.5558020997726583	NO	-
493	ZINC04304174	6474	0.555778763817144	NO	-
494	ZINC03866726	5697	0.5557505301625482	NO	-
495	ZINC04148795	6312	0.5557499299575434	NO	-
496	ZINC04033109	6180	0.5557221638855393	NO	-
497	ZINC04033149	6188	0.5557150452185234	NO	-
498	ZINC00885951	1265	0.5556934429444677	NO	-
499	ZINC01104454	1960	0.555679513958098	NO	-
500	ZINC01213490	2321	0.5556770643303643	NO	-
501	ZINC04148795	6313	0.5556069141600682	NO	-
502	ZINC03867538	5770	0.5555789886025121	NO	-
503	ZINC03972037	6014	0.555563960018263	NO	-
504	ZINC02623130	3570	0.5555386512670921	NO	-
505	ZINC03867255	5749	0.5555077678901054	NO	-
506	ZINC00426468	317	0.5555017369315766	NO	-
507	ZINC02904111	4115	0.5554902903431708	NO	-
508	ZINC03906511	5897	0.555486698490549	NO	-
509	ZINC00848691	1100	0.555478165337282	NO	-
510	ZINC00367925	225	0.555462802529819	NO	-
511	ZINC00848696	1101	0.555406610494019	NO	-
512	ZINC02644474	3626	0.5553932982656661	NO	-
513	ZINC00970525	1554	0.5553826673351863	NO	-
514	ZINC02926832	4254	0.5553605192751695	NO	-
515	ZINC00273347	163	0.5553219270998209	NO	-
516	ZINC02794148	3966	0.5553178132992217	NO	-
517	ZINC04292236	6467	0.5553099012413012	NO	-
518	ZINC00819397	1037	0.5553009311429885	NO	-
519	ZINC03810104	118	0.555254414920831	YES	13
520	ZINC00882864	1246	0.5552262341139896	NO	-
521	ZINC03854394	5379	0.5552219183709504	NO	-
522	ZINC00390657	244	0.5552105209839899	NO	-
523	ZINC04358694	6527	0.555144190783165	NO	-
524	ZINC03851112	5139	0.5551235565356155	NO	-
525	ZINC00656865	686	0.5551200384089743	NO	-
526	ZINC00644192	628	0.5551167947865148	NO	-
527	ZINC01405420	2518	0.5551162237318156	NO	-
528	ZINC00693117	768	0.5549943876281267	NO	-
529	ZINC04004675	6123	0.5549369370855313	NO	-
530	ZINC04033151	6190	0.5548968236403526	NO	-
531	ZINC02388171	3308	0.5548507591445171	NO	-
532	ZINC01094967	1939	0.5547824166665176	NO	-
533	ZINC04248107	6405	0.5547649297189409	NO	-
534	ZINC02795539	3978	0.5546933631548057	NO	-
535	ZINC02904376	4116	0.5546786427253598	NO	-
536	ZINC00530520	408	0.5546660368884695	NO	-
537	ZINC02722020	3803	0.5546623097145922	NO	-
538	ZINC00933398	1433	0.5546503080795584	NO	-
539	ZINC02724759	3886	0.5546394267267293	NO	-
540	ZINC04633453	6775	0.5546151230151414	NO	-
541	ZINC04515786	6756	0.5545657756711133	NO	-
542	ZINC04224435	6396	0.5545389468406122	NO	-
543	ZINC00593405	488	0.554509177069816	NO	-
544	ZINC02402548	3323	0.5544931689651743	NO	-
545	ZINC03432352	4817	0.5544580118555159	NO	-
546	ZINC03855192	5445	0.5544486668311637	NO	-
547	ZINC03892410	5872	0.5544462556382758	NO	-
548	ZINC00463124	367	0.5543886311360412	NO	-
549	ZINC02638799	3608	0.5543800915212393	NO	-
550	ZINC03307242	4654	0.554351655828232	NO	-
551	ZINC01052236	1776	0.5542981084990469	NO	-
552	ZINC01175486	2195	0.5542900313723024	NO	-
553	ZINC00623240	537	0.5542793073694966	NO	-
554	ZINC03866726	5696	0.5542616544279432	NO	-
555	ZINC00656865	685	0.5541959846459759	NO	-
556	ZINC02402547	3322	0.5541692929873685	NO	-
557	ZINC01394132	2486	0.5541631866018274	NO	-
558	ZINC01331282	2433	0.554162099201358	NO	-
559	ZINC00853353	1116	0.5541234934093212	NO	-
560	ZINC01070104	1846	0.5540922648095865	NO	-
561	ZINC02433758	3383	0.5540839755805982	NO	-
562	ZINC04267278	6436	0.5540544803312173	NO	-
563	ZINC02465636	3445	0.5540339685743225	NO	-
564	ZINC01504843	2718	0.5540196531226196	NO	-
565	ZINC00105017	63	0.5540097153322427	NO	-
566	ZINC00877427	1212	0.5539247913523814	NO	-
567	ZINC02485409	3474	0.553901868516809	NO	-
568	ZINC00877439	1216	0.5538740242302341	NO	-
569	ZINC00645827	643	0.5538356567667714	NO	-
570	ZINC00426487	319	0.5537163636202049	NO	-
571	ZINC03519259	4913	0.5536670668346692	NO	-
572	ZINC03853837	5334	0.5536647952602565	NO	-
573	ZINC04033152	6192	0.5536539942690486	NO	-
574	ZINC01033298	1697	0.5535814753776641	NO	-
575	ZINC00991826	1601	0.553560872708063	NO	-
576	ZINC00429800	334	0.5535254136203821	NO	-
577	ZINC01073396	1855	0.5535087207962847	NO	-
578	ZINC01427125	2559	0.553483350861898	NO	-
579	ZINC01177239	2209	0.5534461652677014	NO	-
580	ZINC00907306	1319	0.5533955452870862	NO	-
581	ZINC01133799	2105	0.5533784615836199	NO	-
582	ZINC03100277	4454	0.5533627309148188	NO	-
583	ZINC03851103	5135	0.5532813457789357	NO	-
584	ZINC03856100	5461	0.5532438779875448	NO	-
585	ZINC02916220	4186	0.5532157455394928	NO	-
586	ZINC02708303	3688	0.5531310874928682	NO	-
587	ZINC02651377	3632	0.5531177207906975	NO	-
588	ZINC00709157	804	0.5531047266875435	NO	-
589	ZINC00709158	805	0.5530976394149364	NO	-
590	ZINC04004981	6128	0.5530370656727961	NO	-
591	ZINC00952345	1517	0.553005255587979	NO	-
592	ZINC00425627	309	0.5530046344137121	NO	-
593	ZINC04004568	6120	0.5529871748755095	NO	-
594	ZINC01040137	1730	0.5529855312549216	NO	-
595	ZINC02873728	4093	0.5529092190463265	NO	-
596	ZINC02873725	4090	0.5528990871766376	NO	-
597	ZINC01425625	2554	0.5528364619823807	NO	-
598	ZINC03398357	4772	0.5528187938331931	NO	-
599	ZINC03190143	4498	0.5528045199800933	NO	-
600	ZINC02728453	3893	0.5527953441282156	NO	-
601	ZINC04251209	6419	0.5527915824885313	NO	-
602	ZINC01073990	1860	0.5527903321148111	NO	-
603	ZINC04005336	6132	0.5527001855491896	NO	-
604	ZINC03867214	5737	0.5526962568446894	NO	-
605	ZINC00644334	631	0.5526858330980231	NO	-
606	ZINC01033298	1698	0.5526617354143888	NO	-
607	ZINC01613756	2787	0.55263252647732	NO	-
608	ZINC00425615	308	0.5526249747228771	NO	-
609	ZINC03950536	5928	0.5525946011148251	NO	-
610	ZINC01073738	1859	0.5525923890921182	NO	-
611	ZINC03187627	4492	0.5525863060802213	NO	-
612	ZINC03853837	5335	0.5525729194059527	NO	-
613	ZINC02794064	3965	0.5525550187251531	NO	-
614	ZINC01209693	2304	0.5524682045607402	NO	-
615	ZINC03970445	5995	0.5524554304219056	NO	-
616	ZINC01209695	2305	0.5524496803024231	NO	-
617	ZINC03855192	5444	0.5524309290137609	NO	-
618	ZINC00587676	474	0.5523921297965568	NO	-
619	ZINC03077663	4449	0.5523279584125952	NO	-
620	ZINC01116736	2027	0.5523180446425356	NO	-
621	ZINC03298879	4641	0.5523021015539945	NO	-
622	ZINC01048299	1763	0.5522588373497899	NO	-
623	ZINC00693018	767	0.552239270786737	NO	-
624	ZINC00924427	1421	0.5521227167307107	NO	-
625	ZINC03854378	5375	0.5520784767508748	NO	-
626	ZINC02873726	4091	0.5520642269283398	NO	-
627	ZINC03912815	5918	0.5520575797692496	NO	-
628	ZINC02873727	4092	0.5520514502924636	NO	-
629	ZINC00794835	954	0.5520452881544861	NO	-
630	ZINC00593405	489	0.5520259883009031	NO	-
631	ZINC01039985	1722	0.5518174403658879	NO	-
632	ZINC01411721	2528	0.5518169630629592	NO	-
633	ZINC01116580	2026	0.5517825669399529	NO	-
634	ZINC01058137	1794	0.5516594871130496	NO	-
635	ZINC00866767	1167	0.5516308452646277	NO	-
636	ZINC02319829	3198	0.5516097810008289	NO	-
637	ZINC01220406	2331	0.5515629775493255	NO	-
638	ZINC02937733	4264	0.5515418776237295	NO	-
639	ZINC02877009	4098	0.551489552900847	NO	-
640	ZINC01164752	2175	0.5514774854192507	NO	-
641	ZINC01109344	1982	0.5514149141153593	NO	-
642	ZINC03060327	4444	0.5513897152729499	NO	-
643	ZINC03962417	5946	0.5513546252705582	NO	-
644	ZINC00797152	965	0.551308158098016	NO	-
645	ZINC00426376	313	0.551298435852099	NO	-
646	ZINC02736755	3900	0.5512480065298943	NO	-
647	ZINC00427580	324	0.5512474450090237	NO	-
648	ZINC04064571	6239	0.551209190827235	NO	-
649	ZINC01631755	2790	0.5511706776026344	NO	-
650	ZINC01048165	1760	0.5510836388222916	NO	-
651	ZINC02794334	3968	0.5510794343030351	NO	-
652	ZINC02856681	4050	0.5510768849492532	NO	-
653	ZINC00900698	1291	0.551053472085557	NO	-
654	ZINC02351896	3256	0.5510405751181177	NO	-
655	ZINC00983415	1573	0.5510192361044107	NO	-
656	ZINC00420007	277	0.5510182747495876	NO	-
657	ZINC03042515	4429	0.5510015895234971	NO	-
658	ZINC01104464	1963	0.5509673773179203	NO	-
659	ZINC04033143	6185	0.5509435407218229	NO	-
660	ZINC00367903	224	0.5509317236780119	NO	-
661	ZINC00877435	1215	0.5509308601228355	NO	-
662	ZINC02200899	3030	0.550929644566469	NO	-
663	ZINC01083362	1903	0.5509214145278667	NO	-
664	ZINC01063655	1821	0.550868020203151	NO	-
665	ZINC02465639	3446	0.5508521389834257	NO	-
666	ZINC00735009	859	0.5508521189256931	NO	-
667	ZINC01031574	1691	0.5507092226674507	NO	-
668	ZINC02758875	3927	0.5506828268193268	NO	-
669	ZINC01211759	2315	0.5506537863058163	NO	-
670	ZINC00966290	1551	0.5506202038040471	NO	-
671	ZINC03852570	5185	0.5505957939227581	NO	-
672	ZINC00096544	61	0.5505740694763654	NO	-
673	ZINC02197378	3019	0.5504974326126527	NO	-
674	ZINC00827341	1050	0.5504839952397194	NO	-
675	ZINC03853508	5303	0.5504663979617023	NO	-
676	ZINC02793696	3963	0.5504595421935997	NO	-
677	ZINC04469707	6690	0.5503665225379011	NO	-
678	ZINC03909919	5908	0.5503483068126704	NO	-
679	ZINC01056405	1790	0.5503071761984968	NO	-
680	ZINC02359814	3273	0.5503055222323516	NO	-
681	ZINC00992648	1602	0.5503054852571205	NO	-
682	ZINC03853528	5305	0.5502616829454361	NO	-
683	ZINC00110066	71	0.550232667077718	NO	-
684	ZINC01185857	2248	0.5502035462137882	NO	-
685	ZINC01030504	1684	0.5501914229665655	NO	-
686	ZINC01144316	2130	0.5501473657082204	NO	-
687	ZINC02737680	3901	0.5501149607861985	NO	-
688	ZINC02621627	3562	0.5500701045933616	NO	-
689	ZINC02460596	3438	0.5500469589708445	NO	-
690	ZINC01073558	1857	0.5500373118061097	NO	-
691	ZINC03438689	4829	0.5500257196241487	NO	-
692	ZINC03859086	5599	0.5500060735106145	NO	-
693	ZINC04004568	6121	0.5500043280281462	NO	-
694	ZINC01076710	1875	0.5499614355171472	NO	-
695	ZINC04373647	6545	0.5499536547387744	NO	-
696	ZINC00937467	1445	0.5499347707488709	NO	-
697	ZINC00593639	490	0.5499103846645746	NO	-
698	ZINC04326594	6497	0.5499046280777673	NO	-
699	ZINC03200462	4509	0.5499023015817993	NO	-
700	ZINC01342953	2445	0.549897312258073	NO	-
701	ZINC02236370	3117	0.5498956139292344	NO	-
702	ZINC00936618	1443	0.5498709035685179	NO	-
703	ZINC00840740	1085	0.5498687316910451	NO	-
704	ZINC03815761	100	0.549862422903279	YES	9
705	ZINC00721124	832	0.5498068807251456	NO	-
706	ZINC01000878	1628	0.549803297787451	NO	-
707	ZINC04033146	6187	0.5497706514018726	NO	-
708	ZINC04470231	6701	0.549759543961833	NO	-
709	ZINC04249030	6408	0.5497432899234599	NO	-
710	ZINC01208529	2296	0.5497404661291541	NO	-
711	ZINC02621628	3563	0.5496982230001796	NO	-
712	ZINC04004981	6129	0.5496580967129893	NO	-
713	ZINC04169117	6353	0.5496480215366661	NO	-
714	ZINC03961480	5945	0.5496370627808411	NO	-
715	ZINC00845062	1095	0.5496360015571158	NO	-
716	ZINC01068285	1835	0.5496357938565046	NO	-
717	ZINC03956147	5935	0.5495880594849955	NO	-
718	ZINC03854307	5364	0.5495757283668132	NO	-
719	ZINC01068231	1831	0.5495643684438726	NO	-
720	ZINC02937746	4266	0.5495452537913736	NO	-
721	ZINC02388188	3309	0.5494896056275393	NO	-
722	ZINC03412266	4795	0.5494767041864255	NO	-
723	ZINC00829528	1063	0.5494466295999347	NO	-
724	ZINC02859451	4062	0.5494362185892486	NO	-
725	ZINC03453399	4848	0.5494209248616878	NO	-
726	ZINC03042676	4430	0.5494200012953158	NO	-
727	ZINC01192454	2260	0.5494075194427703	NO	-
728	ZINC03582175	4951	0.5493612154417976	NO	-
729	ZINC02662800	3651	0.5493211934375019	NO	-
730	ZINC03008159	4383	0.5493123643617653	NO	-
731	ZINC04003948	6115	0.5493092986767675	NO	-
732	ZINC00734671	857	0.5493064576003535	NO	-
733	ZINC02953658	4313	0.5492848628428225	NO	-
734	ZINC01218724	2329	0.5492422278549145	NO	-
735	ZINC00904189	1296	0.5492370079157168	NO	-
736	ZINC02371326	3295	0.5491020628403113	NO	-
737	ZINC00936617	1441	0.5490757204698782	NO	-
738	ZINC00644334	632	0.5490649337084126	NO	-
739	ZINC00987528	1579	0.5489963445616559	NO	-
740	ZINC04129894	6301	0.5489740351703692	NO	-
741	ZINC00122455	76	0.5489646352578859	NO	-
742	ZINC03280844	4616	0.5489418741691992	NO	-
743	ZINC04167555	6347	0.5489378907000154	NO	-
744	ZINC00530334	407	0.5488816712524133	NO	-
745	ZINC02937874	4269	0.548843901678064	NO	-
746	ZINC02500128	3493	0.5488217593952728	NO	-
747	ZINC00957885	1546	0.5488214822983157	NO	-
748	ZINC01068409	1838	0.5487687306152341	NO	-
749	ZINC01495439	2678	0.5487536442067604	NO	-
750	ZINC03852570	5186	0.5487458574504878	NO	-
751	ZINC03189744	4497	0.548720884505906	NO	-
752	ZINC01006607	1641	0.5487027284588051	NO	-
753	ZINC00918636	1373	0.5486805637506452	NO	-
754	ZINC04033152	6193	0.5486783050396997	NO	-
755	ZINC00918643	1376	0.5486756547857526	NO	-
756	ZINC03337612	4683	0.5486737616334699	NO	-
757	ZINC00642533	621	0.5486458737096028	NO	-
758	ZINC01444532	2610	0.5486100893818011	NO	-
759	ZINC00818355	1036	0.5486074102914601	NO	-
760	ZINC02795590	3980	0.5486028879977479	NO	-
761	ZINC01040137	1731	0.5485904768416934	NO	-
762	ZINC03834003	12	0.5485680894258383	YES	2
763	ZINC02937766	4267	0.5485513695075678	NO	-
764	ZINC01111461	1988	0.5485280379286241	NO	-
765	ZINC00557883	442	0.548494701089199	NO	-
766	ZINC02206663	3042	0.5484420150532447	NO	-
767	ZINC00587605	473	0.5484343739525963	NO	-
768	ZINC00111716	74	0.5484230971045124	NO	-
769	ZINC00975238	1561	0.5483896502580644	NO	-
770	ZINC03450052	4837	0.5483848984474916	NO	-
771	ZINC03233713	4544	0.5483846138057857	NO	-
772	ZINC00919602	1408	0.5483686811691388	NO	-
773	ZINC01071171	1850	0.5483487669085008	NO	-
774	ZINC00919595	1405	0.5483412737043948	NO	-
775	ZINC04033109	6181	0.5483286619493889	NO	-
776	ZINC04194622	6375	0.5483014881447902	NO	-
777	ZINC00818354	1035	0.5482279439094914	NO	-
778	ZINC01054009	1779	0.5481468336069973	NO	-
779	ZINC01104473	1964	0.5480680452111671	NO	-
780	ZINC01784880	2821	0.5480531222708496	NO	-
781	ZINC01502414	2708	0.5480407764854649	NO	-
782	ZINC00808154	999	0.548035166740479	NO	-
783	ZINC03030978	4410	0.5480240364057533	NO	-
784	ZINC00806555	989	0.5480111861378754	NO	-
785	ZINC01073570	1858	0.5479761810430716	NO	-
786	ZINC00535876	422	0.5479629293850872	NO	-
787	ZINC04326576	6496	0.5479438082964926	NO	-
788	ZINC02503081	3507	0.5478261871003247	NO	-
789	ZINC04077624	6251	0.5477972626359386	NO	-
790	ZINC03400125	4777	0.5477649931123015	NO	-
791	ZINC04033149	6189	0.5476862151154204	NO	-
792	ZINC00918639	1374	0.5476455615834995	NO	-
793	ZINC00918642	1375	0.5476333708923753	NO	-
794	ZINC02388169	3307	0.5475950226109119	NO	-
795	ZINC04375348	6550	0.5475751224761501	NO	-
796	ZINC00920499	1419	0.5475725273292791	NO	-
797	ZINC02795443	3977	0.5474830424851624	NO	-
798	ZINC00919600	1407	0.5474379965620293	NO	-
799	ZINC00919598	1406	0.5474136893283756	NO	-
800	ZINC01068385	1837	0.547388048148806	NO	-
801	ZINC00607279	512	0.5473607259148764	NO	-
802	ZINC02655438	3641	0.5473524928098074	NO	-
803	ZINC01152393	2140	0.5473329650449699	NO	-
804	ZINC01152394	2141	0.5473327477455386	NO	-
805	ZINC00629190	566	0.5472792418597394	NO	-
806	ZINC01208647	2297	0.5472666355248146	NO	-
807	ZINC03238246	4562	0.5472527241318362	NO	-
808	ZINC04033093	6174	0.5472402729598302	NO	-
809	ZINC04030232	6143	0.5472284647903961	NO	-
810	ZINC03854281	5354	0.5472116292818846	NO	-
811	ZINC02436276	3387	0.5471989272859805	NO	-
812	ZINC02978734	4355	0.5471932660704341	NO	-
813	ZINC04033045	6164	0.5471679804664645	NO	-
814	ZINC00413688	262	0.5471318145175761	NO	-
815	ZINC03174129	4470	0.5470809320304484	NO	-
816	ZINC03292923	4633	0.547078912403989	NO	-
817	ZINC03819894	5063	0.5470216176680726	NO	-
818	ZINC03819894	5064	0.5470216176680726	NO	-
819	ZINC04315740	6491	0.5470198015040105	NO	-
820	ZINC02426972	3375	0.5469995297567101	NO	-
821	ZINC02426971	3374	0.5469848234030589	NO	-
822	ZINC04072269	6244	0.5469806776503918	NO	-
823	ZINC00426372	312	0.546977031444473	NO	-
824	ZINC00413701	263	0.5469579548607202	NO	-
825	ZINC01006605	1640	0.5469156532728907	NO	-
826	ZINC00717103	826	0.5468289211445325	NO	-
827	ZINC00426370	311	0.5468187809899517	NO	-
828	ZINC04138376	6309	0.5467647564516374	NO	-
829	ZINC04386631	6566	0.5467631271582079	NO	-
830	ZINC02954907	4316	0.5467425637732481	NO	-
831	ZINC01387981	2477	0.5467332082768659	NO	-
832	ZINC01090889	1928	0.5467289298088766	NO	-
833	ZINC00009339	6	0.5467229343351564	NO	-
834	ZINC04434167	6588	0.546672661907685	NO	-
835	ZINC00773581	900	0.5466550919101283	NO	-
836	ZINC04033151	6191	0.5466520322630551	NO	-
837	ZINC01006619	1642	0.5466264090194949	NO	-
838	ZINC04267135	6435	0.5466198590272886	NO	-
839	ZINC03867525	5769	0.5466053453306775	NO	-
840	ZINC03366632	4743	0.5465672193305918	NO	-
841	ZINC04496457	6743	0.5465461414284531	NO	-
842	ZINC02779026	3940	0.5463975422244675	NO	-
843	ZINC00734953	858	0.5463715195782275	NO	-
844	ZINC00294855	170	0.5463673071180312	NO	-
845	ZINC00509753	395	0.5463468085216293	NO	-
846	ZINC02857980	4055	0.546343432836324	NO	-
847	ZINC01085425	1909	0.5463271726533817	NO	-
848	ZINC03550455	4935	0.5462982232947599	NO	-
849	ZINC03619457	4988	0.5462886177324487	NO	-
850	ZINC01090888	1927	0.5461832054169732	NO	-
851	ZINC04111522	6277	0.5461692542634631	NO	-
852	ZINC03034885	4419	0.5461660280278031	NO	-
853	ZINC00168916	92	0.5461526805526591	NO	-
854	ZINC04315829	6492	0.5461379401605945	NO	-
855	ZINC00911871	1323	0.5461336673815241	NO	-
856	ZINC03867626	5781	0.5460911227642165	NO	-
857	ZINC02947909	4305	0.5460864994468929	NO	-
858	ZINC02947911	4306	0.5460669649775676	NO	-
859	ZINC03867214	5738	0.546026846043388	NO	-
860	ZINC01326394	2422	0.5460264580478756	NO	-
861	ZINC03908239	5901	0.5460177393138084	NO	-
862	ZINC01326393	2421	0.5460075515922564	NO	-
863	ZINC00048925	35	0.5460001958279405	NO	-
864	ZINC00426486	318	0.5459724326788058	NO	-
865	ZINC00209418	127	0.5459641684398252	NO	-
866	ZINC00426397	316	0.545963820902542	NO	-
867	ZINC00866691	1165	0.5459514590726998	NO	-
868	ZINC03269059	4600	0.5458828378231684	NO	-
869	ZINC02794511	3969	0.5458784561354966	NO	-
870	ZINC00269549	161	0.5458677467588653	NO	-
871	ZINC02351203	3255	0.5458641002439871	NO	-
872	ZINC04156760	6326	0.5458610647736412	NO	-
873	ZINC02439327	3392	0.5458339846580171	NO	-
874	ZINC00818338	1029	0.5458314326694429	NO	-
875	ZINC00917756	1344	0.5457992391060447	NO	-
876	ZINC02119987	2988	0.5457656225921612	NO	-
877	ZINC00773784	902	0.5457034659150259	NO	-
878	ZINC00122462	77	0.5457014505244367	NO	-
879	ZINC00607670	513	0.545694345560383	NO	-
880	ZINC01446017	2613	0.5456881178546498	NO	-
881	ZINC01226700	2342	0.5456848213860149	NO	-
882	ZINC00671633	709	0.5456532889589609	NO	-
883	ZINC00184338	103	0.5456359604562411	NO	-
884	ZINC02435834	3385	0.5456337312629641	NO	-
885	ZINC02218800	3063	0.5456154997023643	NO	-
886	ZINC00818326	1023	0.5456108662889438	NO	-
887	ZINC00877431	1214	0.5455829812532048	NO	-
888	ZINC00608036	515	0.5455748230614555	NO	-
889	ZINC00387070	238	0.5455712762448287	NO	-
890	ZINC00147475	87	0.5455410215382286	NO	-
891	ZINC01436440	2568	0.5454971297053808	NO	-
892	ZINC03560803	4942	0.5454896609360478	NO	-
893	ZINC00577147	459	0.5454635304102192	NO	-
894	ZINC01043475	1749	0.5454560866310618	NO	-
895	ZINC03780271	5041	0.5454192977763993	NO	-
896	ZINC03210059	4518	0.5453984701391678	NO	-
897	ZINC00988152	1581	0.5453687695051591	NO	-
898	ZINC01378921	2460	0.5453011982956243	NO	-
899	ZINC02624431	3573	0.5452491017818398	NO	-
900	ZINC02931513	4257	0.5452392287270112	NO	-
901	ZINC01104205	1957	0.5452370739207887	NO	-
902	ZINC03582193	4952	0.5451799475025971	NO	-
903	ZINC04033082	6166	0.5451654304415089	NO	-
904	ZINC00809784	1003	0.5451473476037016	NO	-
905	ZINC00656176	681	0.5451348812483763	NO	-
906	ZINC04249063	6412	0.5450959982896129	NO	-
907	ZINC03909954	5909	0.5450943964545458	NO	-
908	ZINC01868726	2843	0.5450924599165412	NO	-
909	ZINC02937512	4261	0.5450780092660482	NO	-
910	ZINC04249033	6409	0.5450607660761876	NO	-
911	ZINC00426390	315	0.5450598282593011	NO	-
912	ZINC00667807	698	0.5450541482054164	NO	-
913	ZINC03815713	130	0.5450306111538119	YES	16
914	ZINC03853067	5245	0.5450112096789845	NO	-
915	ZINC02937519	4263	0.5449645412587677	NO	-
916	ZINC02943147	4290	0.5449069559130462	NO	-
917	ZINC02943170	4292	0.5448885816961968	NO	-
918	ZINC02661816	3650	0.5448517221731867	NO	-
919	ZINC01204186	2284	0.5448125876767925	NO	-
920	ZINC02926839	4255	0.5447937087097681	NO	-
921	ZINC01101547	1949	0.5447797183358656	NO	-
922	ZINC00426385	314	0.5447412294496938	NO	-
923	ZINC02116947	2982	0.5447409867491178	NO	-
924	ZINC04005336	6133	0.5447257045825717	NO	-
925	ZINC04465178	6658	0.5447030616734584	NO	-
926	ZINC03455922	4851	0.5447014447480598	NO	-
927	ZINC03400390	4780	0.5446607509641055	NO	-
928	ZINC03347966	4703	0.5446573685264723	NO	-
929	ZINC02101875	2973	0.5446455778118207	NO	-
930	ZINC00629686	571	0.5446314502068657	NO	-
931	ZINC03958803	5940	0.5446172892931835	NO	-
932	ZINC01226698	2341	0.544587456511814	NO	-
933	ZINC00680612	737	0.5445777372634697	NO	-
934	ZINC04494997	6741	0.5445649784980575	NO	-
935	ZINC01074888	1866	0.5445527704833617	NO	-
936	ZINC03852776	5222	0.5444741411169474	NO	-
937	ZINC00937473	1446	0.5444529932555696	NO	-
938	ZINC00829511	1062	0.5444143765411942	NO	-
939	ZINC03134752	4464	0.5444105461084012	NO	-
940	ZINC02116949	2983	0.544383111776304	NO	-
941	ZINC01980395	2906	0.5443718599957419	NO	-
942	ZINC03859049	5594	0.5443709613405389	NO	-
943	ZINC01980396	2907	0.5443595185165376	NO	-
944	ZINC01326418	2426	0.5443430091290486	NO	-
945	ZINC01326416	2425	0.5443403868764064	NO	-
946	ZINC02201238	3032	0.5442611466563027	NO	-
947	ZINC02941695	4282	0.544259935110972	NO	-
948	ZINC02503188	3509	0.544252355240119	NO	-
949	ZINC03531060	4921	0.5441661083929236	NO	-
950	ZINC00782909	926	0.5441636175841772	NO	-
951	ZINC03969376	5967	0.5441516471361085	NO	-
952	ZINC00648589	663	0.5441281110417677	NO	-
953	ZINC03852674	5206	0.5441075845725574	NO	-
954	ZINC02722048	3804	0.5440883104282683	NO	-
955	ZINC00840740	1086	0.5440783743776137	NO	-
956	ZINC00840740	1087	0.5440783743776137	NO	-
957	ZINC00754007	875	0.5440041968180703	NO	-
958	ZINC00604402	511	0.5439804499590701	NO	-
959	ZINC00433385	338	0.5439773410925031	NO	-
960	ZINC03561952	4945	0.543975706945399	NO	-
961	ZINC01026789	1676	0.5439542765812606	NO	-
962	ZINC04059434	6230	0.5439309856364766	NO	-
963	ZINC01071887	1851	0.5439175344236917	NO	-
964	ZINC01499128	2697	0.5439160075659031	NO	-
965	ZINC02794695	3971	0.543910458860695	NO	-
966	ZINC00203124	115	0.5439050496210884	NO	-
967	ZINC02624432	3574	0.5438847932244834	NO	-
968	ZINC00680943	738	0.5438725472347387	NO	-
969	ZINC03852677	5208	0.5438410224888564	NO	-
970	ZINC01421063	2547	0.5437755515849334	NO	-
971	ZINC01507278	2722	0.5437747736482683	NO	-
972	ZINC00937703	1453	0.5437588322657466	NO	-
973	ZINC00937704	1454	0.5437558150303311	NO	-
974	ZINC03834018	17	0.5437212545158238	YES	2
975	ZINC01980402	2909	0.5436939166691809	NO	-
976	ZINC01980401	2908	0.5436807782851982	NO	-
977	ZINC02931587	4258	0.543600059234961	NO	-
978	ZINC02002200	2933	0.5435814008132237	NO	-
979	ZINC04596593	6765	0.5435656576432732	NO	-
980	ZINC01980611	2914	0.5435594850181182	NO	-
981	ZINC04224081	6386	0.543518294211399	NO	-
982	ZINC01176891	2207	0.5434747871055544	NO	-
983	ZINC01980612	2915	0.5434746747778909	NO	-
984	ZINC03243219	4567	0.5434637356026805	NO	-
985	ZINC00818337	1028	0.5434050293719487	NO	-
986	ZINC00815250	1011	0.5433886364350423	NO	-
987	ZINC00147521	88	0.5433607321982824	NO	-
988	ZINC00766026	893	0.543359064339238	NO	-
989	ZINC03272050	4604	0.5433521641855908	NO	-
990	ZINC00920499	1420	0.5433510422061695	NO	-
991	ZINC00828054	1051	0.54334478447797	NO	-
992	ZINC02942668	4285	0.5433349190384604	NO	-
993	ZINC00108735	65	0.543331050943767	NO	-
994	ZINC00656270	682	0.5432933748208079	NO	-
995	ZINC00670654	708	0.5432756435711293	NO	-
996	ZINC02445048	3406	0.5432729889628365	NO	-
997	ZINC00009339	7	0.5432672495036291	NO	-
998	ZINC02628515	3588	0.5432606365471954	NO	-
999	ZINC01216999	2328	0.5432113918236239	NO	-
1000	ZINC00919437	1391	0.5431716251496357	NO	-
1001	ZINC00919443	1394	0.5431515819649464	NO	-
1002	ZINC03815762	135	0.5431487923772871	YES	19
1003	ZINC00652429	666	0.5431304036005163	NO	-
1004	ZINC01037859	1719	0.5430989408556435	NO	-
1005	ZINC00577147	460	0.543091881339012	NO	-
1006	ZINC00063384	42	0.543090097112481	NO	-
1007	ZINC02101875	2972	0.5430488190583448	NO	-
1008	ZINC01118141	2034	0.5430448093254521	NO	-
1009	ZINC00203135	117	0.5430224803459084	NO	-
1010	ZINC03852680	5210	0.5430119783782594	NO	-
1011	ZINC03217400	4531	0.5430054376651139	NO	-
1012	ZINC04033085	6168	0.5429996764135097	NO	-
1013	ZINC01499137	2701	0.5429914679152199	NO	-
1014	ZINC04595871	6764	0.5429783620264046	NO	-
1015	ZINC00774843	907	0.5429748443155752	NO	-
1016	ZINC00294850	169	0.5429487203046295	NO	-
1017	ZINC00904218	1297	0.5428766006794631	NO	-
1018	ZINC04004712	6124	0.5428719414412269	NO	-
1019	ZINC03867714	5797	0.542837618486511	NO	-
1020	ZINC00687273	756	0.5428363735932779	NO	-
1021	ZINC04033093	6175	0.542822294398635	NO	-
1022	ZINC02915800	4179	0.5428074363051779	NO	-
1023	ZINC00034428	23	0.5428029542719587	NO	-
1024	ZINC00034429	24	0.5428024423157396	NO	-
1025	ZINC03008115	4380	0.5427941861153773	NO	-
1026	ZINC02776799	3938	0.5427866819723772	NO	-
1027	ZINC03816039	5047	0.5427473127915441	NO	-
1028	ZINC03815617	101	0.5427232300903017	YES	9
1029	ZINC03303585	4650	0.5427174712114942	NO	-
1030	ZINC01073541	1856	0.5427121122628957	NO	-
1031	ZINC00847212	1098	0.542674260824231	NO	-
1032	ZINC04276834	6449	0.5426725818870843	NO	-
1033	ZINC03389094	4759	0.5426712883406667	NO	-
1034	ZINC03852683	5212	0.5426652151131907	NO	-
1035	ZINC03326366	4672	0.5426041356337182	NO	-
1036	ZINC02204697	3040	0.5425600059543003	NO	-
1037	ZINC01499132	2699	0.5425493286300905	NO	-
1038	ZINC00919435	1390	0.54251788593694	NO	-
1039	ZINC00919429	1387	0.5424957190197295	NO	-
1040	ZINC02915797	4178	0.5424949390964869	NO	-
1041	ZINC01427968	2561	0.542470668859896	NO	-
1042	ZINC04617913	99	0.5424685435045608	YES	9
1043	ZINC04304123	6471	0.5424609475129508	NO	-
1044	ZINC03452987	4847	0.5424390338432343	NO	-
1045	ZINC02867448	4078	0.5423617546615482	NO	-
1046	ZINC02854575	4047	0.5423588764038567	NO	-
1047	ZINC03012954	4384	0.5423568871050236	NO	-
1048	ZINC00937504	1447	0.5423428588604491	NO	-
1049	ZINC02403649	3326	0.5423424946590142	NO	-
1050	ZINC03859606	5622	0.5423241596050814	NO	-
1051	ZINC04224139	6387	0.5423221298007298	NO	-
1052	ZINC00995339	1611	0.5423073448445009	NO	-
1053	ZINC04281599	6452	0.5422911361808721	NO	-
1054	ZINC03291488	4630	0.5422700760354582	NO	-
1055	ZINC01116755	2028	0.5422491267091374	NO	-
1056	ZINC00829533	1064	0.542245732014023	NO	-
1057	ZINC00557885	443	0.5422404332363605	NO	-
1058	ZINC04403449	6573	0.5422332835243461	NO	-
1059	ZINC03815763	3	0.5422300731612804	YES	1
1060	ZINC00602501	507	0.5422285156557789	NO	-
1061	ZINC02204611	3039	0.5422133089824904	NO	-
1062	ZINC01056841	1791	0.5421637233578509	NO	-
1063	ZINC01066010	1829	0.5421301511777153	NO	-
1064	ZINC04033088	6170	0.5421040171253085	NO	-
1065	ZINC02319444	3197	0.5420951270845167	NO	-
1066	ZINC01491987	2670	0.5420910443220232	NO	-
1067	ZINC02976023	4346	0.5420768030171519	NO	-
1068	ZINC01378909	2459	0.5420727916543064	NO	-
1069	ZINC01079316	1882	0.542058283712019	NO	-
1070	ZINC02878359	4102	0.5420544000791853	NO	-
1071	ZINC02937518	4262	0.5420543036709065	NO	-
1072	ZINC03852452	5184	0.5420490449023057	NO	-
1073	ZINC04033091	6172	0.5420390931120117	NO	-
1074	ZINC01420956	2546	0.5420032601976391	NO	-
1075	ZINC00919439	1392	0.5419419958874396	NO	-
1076	ZINC01933850	2882	0.5419332234419549	NO	-
1077	ZINC00919441	1393	0.5419325765148432	NO	-
1078	ZINC02627475	3582	0.5419274582992604	NO	-
1079	ZINC04275935	6448	0.5419062723881463	NO	-
1080	ZINC01122594	2054	0.541889222155536	NO	-
1081	ZINC03890891	5865	0.541882223314402	NO	-
1082	ZINC04465175	6657	0.541882223314402	NO	-
1083	ZINC03858552	5573	0.541878698236751	NO	-
1084	ZINC01113928	1999	0.5418768727098876	NO	-
1085	ZINC00010040	9	0.5418600301793475	NO	-
1086	ZINC04304127	6472	0.5418561862203138	NO	-
1087	ZINC01980375	2903	0.5418536190627244	NO	-
1088	ZINC04281763	6455	0.5418221010454701	NO	-
1089	ZINC02942680	4288	0.5418135875290764	NO	-
1090	ZINC00727186	846	0.5417848896631162	NO	-
1091	ZINC02794784	3973	0.5417728124667006	NO	-
1092	ZINC00865297	1151	0.5417587734449802	NO	-
1093	ZINC01444532	2611	0.5417477966821835	NO	-
1094	ZINC02846695	4038	0.541741868220519	NO	-
1095	ZINC04512014	6753	0.5417373204461406	NO	-
1096	ZINC04281708	6453	0.5417319244408343	NO	-
1097	ZINC03296097	4635	0.5417140086208395	NO	-
1098	ZINC02918094	4215	0.5416994611008439	NO	-
1099	ZINC00724353	841	0.5416866273990505	NO	-
1100	ZINC02957828	4325	0.5416770606114305	NO	-
1101	ZINC03207923	4515	0.5416072131999566	NO	-
1102	ZINC02403650	3327	0.5415536622581012	NO	-
1103	ZINC01175910	2201	0.5415522556716741	NO	-
1104	ZINC04267134	6434	0.5415478970040538	NO	-
1105	ZINC04129705	6296	0.5415366835499108	NO	-
1106	ZINC00774844	908	0.5414747717028928	NO	-
1107	ZINC00885472	1264	0.5414230412824872	NO	-
1108	ZINC01400729	2503	0.5414037047103999	NO	-
1109	ZINC01146509	2133	0.5414022283481917	NO	-
1110	ZINC03852591	5189	0.5413624088203478	NO	-
1111	ZINC00983705	1575	0.5413066258010142	NO	-
1112	ZINC00912365	1324	0.5413032374596799	NO	-
1113	ZINC02941702	4283	0.5412763471840902	NO	-
1114	ZINC00602723	509	0.5412659231736174	NO	-
1115	ZINC02334034	3224	0.541238312265577	NO	-
1116	ZINC02918090	4213	0.5412343141949572	NO	-
1117	ZINC02948008	4311	0.541227605441942	NO	-
1118	ZINC01063749	1822	0.5412001045741982	NO	-
1119	ZINC02948006	4310	0.5411891725003689	NO	-
1120	ZINC00919434	1389	0.5411823131753455	NO	-
1121	ZINC00919431	1388	0.5411777807680366	NO	-
1122	ZINC00627119	555	0.5411764354636142	NO	-
1123	ZINC02786960	3949	0.5411688093244227	NO	-
1124	ZINC00793967	951	0.541118601144148	NO	-
1125	ZINC00854198	1120	0.5410839025484679	NO	-
1126	ZINC01088646	1916	0.5410814375694747	NO	-
1127	ZINC04249038	6410	0.5410528470700369	NO	-
1128	ZINC02708302	3687	0.5410367224518674	NO	-
1129	ZINC03867626	5782	0.5410320010672127	NO	-
1130	ZINC01069602	1843	0.5410219232295383	NO	-
1131	ZINC00655465	677	0.5410126407057191	NO	-
1132	ZINC02241135	3124	0.5410116969504719	NO	-
1133	ZINC00645522	639	0.5410028370713961	NO	-
1134	ZINC00645523	640	0.5409848943934126	NO	-
1135	ZINC00682879	744	0.5409748611378505	NO	-
1136	ZINC01156772	2153	0.5409639567197212	NO	-
1137	ZINC02524039	3519	0.5409390575659716	NO	-
1138	ZINC01387980	2476	0.5409112249311778	NO	-
1139	ZINC03854599	5400	0.5409084024346934	NO	-
1140	ZINC02918092	4214	0.5408982699987839	NO	-
1141	ZINC01516487	2753	0.5408632964727242	NO	-
1142	ZINC03457590	4852	0.5408624265282115	NO	-
1143	ZINC04358289	6525	0.5408415935013522	NO	-
1144	ZINC02923359	4250	0.540824826762393	NO	-
1145	ZINC00596776	500	0.5408215875366713	NO	-
1146	ZINC00951803	1504	0.5407658751730923	NO	-
1147	ZINC02500128	3491	0.5407647719497468	NO	-
1148	ZINC02918097	4216	0.5407622082755684	NO	-
1149	ZINC03867262	5750	0.5407546313789963	NO	-
1150	ZINC03509952	4890	0.5407269253949136	NO	-
1151	ZINC01349238	2447	0.5407233117856023	NO	-
1152	ZINC03359595	4729	0.5407116440885071	NO	-
1153	ZINC00919398	1386	0.540706322559165	NO	-
1154	ZINC02112954	2977	0.5407031084569239	NO	-
1155	ZINC00464352	370	0.5406985591039252	NO	-
1156	ZINC00919390	1384	0.5406508646532632	NO	-
1157	ZINC03852606	5197	0.5406394585033143	NO	-
1158	ZINC03012957	4386	0.5406232918467725	NO	-
1159	ZINC04053015	6223	0.540615129626072	NO	-
1160	ZINC00453152	359	0.5406095104606264	NO	-
1161	ZINC01382840	2461	0.5405119196136887	NO	-
1162	ZINC00919660	1412	0.5404876598155607	NO	-
1163	ZINC01112475	1992	0.5404795157483508	NO	-
1164	ZINC00387070	239	0.5404541239139058	NO	-
1165	ZINC00951496	1503	0.5404520174554905	NO	-
1166	ZINC00919652	1409	0.5404513818333161	NO	-
1167	ZINC03393033	4765	0.5404468407638816	NO	-
1168	ZINC03271947	4602	0.5403643195308797	NO	-
1169	ZINC03810103	133	0.5403642918599111	YES	17
1170	ZINC03012955	4385	0.5403550793544547	NO	-
1171	ZINC00983705	1576	0.5403346203618523	NO	-
1172	ZINC00602501	508	0.5403238215677106	NO	-
1173	ZINC03599923	4968	0.5403177976830138	NO	-
1174	ZINC01497081	2684	0.5402858041876988	NO	-
1175	ZINC00427358	321	0.5402647505648241	NO	-
1176	ZINC00545046	434	0.5402360033899918	NO	-
1177	ZINC01211174	2312	0.5402141193169545	NO	-
1178	ZINC02623094	3569	0.5402090016858496	NO	-
1179	ZINC04496742	6744	0.5401715626972838	NO	-
1180	ZINC00902333	1292	0.5401508714312564	NO	-
1181	ZINC02799816	3989	0.5401231675796521	NO	-
1182	ZINC01497227	2688	0.5401203056921229	NO	-
1183	ZINC02326335	3211	0.540101347096604	NO	-
1184	ZINC03815615	97	0.5400726048011213	YES	9
1185	ZINC02364979	3287	0.5400690104258129	NO	-
1186	ZINC04003958	6116	0.5400679855711712	NO	-
1187	ZINC02941679	4278	0.5400370035380974	NO	-
1188	ZINC02938050	4275	0.5400165493558522	NO	-
1189	ZINC04249064	6413	0.5399777564582483	NO	-
1190	ZINC04374713	6549	0.539972036058542	NO	-
1191	ZINC01516487	2752	0.5399285672499176	NO	-
1192	ZINC03657694	5015	0.5399087537506384	NO	-
1193	ZINC02247052	3137	0.5398730810230242	NO	-
1194	ZINC03852591	5190	0.5398657230922629	NO	-
1195	ZINC02247051	3136	0.5398638270048293	NO	-
1196	ZINC01412545	2529	0.5398427170925783	NO	-
1197	ZINC02942678	4287	0.5398405460244574	NO	-
1198	ZINC03852674	5207	0.5398402691400928	NO	-
1199	ZINC00037845	27	0.5398288845350862	NO	-
1200	ZINC03611963	4984	0.5398109006577085	NO	-
1201	ZINC00877425	1211	0.5398107210993265	NO	-
1202	ZINC02326332	3210	0.5398026590523644	NO	-
1203	ZINC04033082	6167	0.5397720303925447	NO	-
1204	ZINC03513605	4895	0.5397693292133747	NO	-
1205	ZINC01068235	1833	0.5397570397032302	NO	-
1206	ZINC00792505	945	0.5397563136082083	NO	-
1207	ZINC01087398	1912	0.539748775818459	NO	-
1208	ZINC01489756	2663	0.5397370882620416	NO	-
1209	ZINC01491957	2669	0.5397143678071117	NO	-
1210	ZINC02118904	2986	0.5396731781478903	NO	-
1211	ZINC00824760	1042	0.5396214437988438	NO	-
1212	ZINC02717896	3737	0.5396194907724432	NO	-
1213	ZINC02717896	3739	0.5396194907724432	NO	-
1214	ZINC04239146	6399	0.5396148142515322	NO	-
1215	ZINC00919655	1410	0.5395748650993669	NO	-
1216	ZINC03850027	5086	0.5395574349448089	NO	-
1217	ZINC03857799	5514	0.5395149079668313	NO	-
1218	ZINC03867226	5743	0.5395135256638067	NO	-
1219	ZINC00802255	973	0.5395120239965493	NO	-
1220	ZINC04033045	6165	0.5395043874221749	NO	-
1221	ZINC00629686	572	0.5394976202884355	NO	-
1222	ZINC00919395	1385	0.5394964417893063	NO	-
1223	ZINC01914648	2863	0.5394777424526603	NO	-
1224	ZINC02639547	3609	0.539476468725911	NO	-
1225	ZINC02263584	3148	0.5394763664061887	NO	-
1226	ZINC01208457	2295	0.5394724107432155	NO	-
1227	ZINC02926873	4256	0.5394645137588323	NO	-
1228	ZINC01204211	2285	0.5394266348396667	NO	-
1229	ZINC00919657	1411	0.5394060012112609	NO	-
1230	ZINC01613762	2788	0.5394019856082168	NO	-
1231	ZINC00828843	1055	0.5394007625092049	NO	-
1232	ZINC04249043	6411	0.5393822085083256	NO	-
1233	ZINC00828844	1056	0.5393782071925907	NO	-
1234	ZINC02717895	3733	0.5393707499774426	NO	-
1235	ZINC02717895	3734	0.5393707499774426	NO	-
1236	ZINC00694634	770	0.5393586760885505	NO	-
1237	ZINC02843051	4034	0.5393581100934983	NO	-
1238	ZINC04479457	6723	0.5393394448061594	NO	-
1239	ZINC03549431	4932	0.5393358670141594	NO	-
1240	ZINC00067119	48	0.5393300867727867	NO	-
1241	ZINC03174740	4471	0.5393134722785436	NO	-
1242	ZINC02748830	3913	0.5393004631952169	NO	-
1243	ZINC00203124	116	0.5392933415582556	NO	-
1244	ZINC03409841	4792	0.5392920659593562	NO	-
1245	ZINC01407294	2521	0.539286640919512	NO	-
1246	ZINC01407295	2522	0.5392856384887065	NO	-
1247	ZINC03854381	5377	0.539275407505839	NO	-
1248	ZINC00877652	1218	0.5392747144867814	NO	-
1249	ZINC01032110	1693	0.539264459490007	NO	-
1250	ZINC04271803	6444	0.539239055220122	NO	-
1251	ZINC03857798	5513	0.5392351098552989	NO	-
1252	ZINC01499136	2700	0.5392157330980335	NO	-
1253	ZINC03970856	5997	0.5391806504476515	NO	-
1254	ZINC00203135	118	0.5391705746070679	NO	-
1255	ZINC04156760	6325	0.5391432664154346	NO	-
1256	ZINC01980633	2916	0.5391422321311587	NO	-
1257	ZINC01980634	2917	0.5391347551556785	NO	-
1258	ZINC03189508	4496	0.5390942579378802	NO	-
1259	ZINC01054799	1782	0.5390796257565372	NO	-
1260	ZINC00081340	57	0.5390789972674991	NO	-
1261	ZINC04032635	6151	0.5390716856008015	NO	-
1262	ZINC02112772	2976	0.539066948969278	NO	-
1263	ZINC01054797	1781	0.5390642627063084	NO	-
1264	ZINC03859084	5598	0.539049573659402	NO	-
1265	ZINC03354056	4713	0.5390376140428979	NO	-
1266	ZINC04091631	6257	0.5390190292104092	NO	-
1267	ZINC00461798	363	0.5390069963793254	NO	-
1268	ZINC03100276	4453	0.5390055615276448	NO	-
1269	ZINC03852575	5187	0.5389945594822346	NO	-
1270	ZINC02842253	4033	0.5389512514878815	NO	-
1271	ZINC00918515	1372	0.5389480647240406	NO	-
1272	ZINC01032065	1692	0.5389194029952534	NO	-
1273	ZINC00148404	89	0.5389064264173324	NO	-
1274	ZINC03852606	5198	0.5388897425040344	NO	-
1275	ZINC02311802	3191	0.5388828426250739	NO	-
1276	ZINC01073370	1854	0.5388788648132757	NO	-
1277	ZINC02408546	3343	0.5388623455037405	NO	-
1278	ZINC03867262	5751	0.5388594471981509	NO	-
1279	ZINC02641444	3615	0.538848865474571	NO	-
1280	ZINC00778479	909	0.5388414807619454	NO	-
1281	ZINC02395150	3314	0.5388180785289189	NO	-
1282	ZINC02119981	2987	0.5387861249078342	NO	-
1283	ZINC02942676	4286	0.5387702999034887	NO	-
1284	ZINC03867549	5773	0.5387651644794377	NO	-
1285	ZINC02798743	3984	0.5387351756401325	NO	-
1286	ZINC01495583	2681	0.538729076327245	NO	-
1287	ZINC03850358	5096	0.5387122959439575	NO	-
1288	ZINC02787786	3950	0.5386898910886728	NO	-
1289	ZINC01216622	2325	0.5386754193195902	NO	-
1290	ZINC01296653	2403	0.5386694643329569	NO	-
1291	ZINC01296651	2402	0.5386624162192623	NO	-
1292	ZINC00863293	1143	0.5386574004083667	NO	-
1293	ZINC03852680	5211	0.5385973643004125	NO	-
1294	ZINC00672070	711	0.538556615048932	NO	-
1295	ZINC00672068	710	0.5385457729496131	NO	-
1296	ZINC01087397	1911	0.5385365691592156	NO	-
1297	ZINC00434946	340	0.5385175950849765	NO	-
1298	ZINC03366797	4747	0.5384704011020954	NO	-
1299	ZINC00919561	1400	0.5384561802039173	NO	-
1300	ZINC00717103	827	0.5384345866305247	NO	-
1301	ZINC00919559	1399	0.5384313576736997	NO	-
1302	ZINC01210373	2307	0.5384280127268798	NO	-
1303	ZINC00919573	1404	0.5384269434292489	NO	-
1304	ZINC03852683	5213	0.5384236389549	NO	-
1305	ZINC00796184	962	0.5384230284625501	NO	-
1306	ZINC01158872	2164	0.5384093101468673	NO	-
1307	ZINC00919566	1401	0.5384079092037446	NO	-
1308	ZINC03301267	4645	0.5384036177730867	NO	-
1309	ZINC03819894	5062	0.5383608850661918	NO	-
1310	ZINC01207436	2291	0.5383477444141265	NO	-
1311	ZINC01123781	2059	0.5383410880524283	NO	-
1312	ZINC02653831	3640	0.5383398818861429	NO	-
1313	ZINC03098775	4451	0.5383372152919031	NO	-
1314	ZINC02652502	3638	0.538307390430602	NO	-
1315	ZINC02724675	3858	0.5383034728573964	NO	-
1316	ZINC02938059	4276	0.5382901709070312	NO	-
1317	ZINC01142317	2123	0.5382886361157629	NO	-
1318	ZINC01114825	2010	0.5382715157890138	NO	-
1319	ZINC03357307	4723	0.5382505713076794	NO	-
1320	ZINC01376450	2458	0.5382457594348884	NO	-
1321	ZINC02714415	3700	0.5381904805299774	NO	-
1322	ZINC02361207	3279	0.5381902666219244	NO	-
1323	ZINC03366714	4744	0.5381880964278095	NO	-
1324	ZINC04003958	6117	0.5381755939576378	NO	-
1325	ZINC04176178	6369	0.5381752888185073	NO	-
1326	ZINC03284497	4622	0.5381502184034186	NO	-
1327	ZINC00778821	910	0.538131002704209	NO	-
1328	ZINC00433385	339	0.5381249607263391	NO	-
1329	ZINC03988832	6055	0.5381192384062785	NO	-
1330	ZINC00689349	763	0.5380916495549137	NO	-
1331	ZINC00298344	173	0.5380914170245797	NO	-
1332	ZINC02114322	2980	0.5380881659953949	NO	-
1333	ZINC01005698	1637	0.5380869899255194	NO	-
1334	ZINC00994840	1608	0.5380439741626369	NO	-
1335	ZINC01510385	2741	0.5380430013384759	NO	-
1336	ZINC02451017	3415	0.5380195661150826	NO	-
1337	ZINC02499578	3486	0.5380182393690098	NO	-
1338	ZINC01138317	2112	0.5380152656912451	NO	-
1339	ZINC02451018	3416	0.5379754020007274	NO	-
1340	ZINC02324593	3204	0.5379713157293077	NO	-
1341	ZINC04033166	6196	0.5379694567852309	NO	-
1342	ZINC01178300	2215	0.5379658619145894	NO	-
1343	ZINC02338473	3232	0.5379528430540048	NO	-
1344	ZINC01142505	2125	0.5379321374315402	NO	-
1345	ZINC00131122	80	0.537859594851627	NO	-
1346	ZINC03993104	6073	0.5378562749187452	NO	-
1347	ZINC00170904	94	0.5378559326199082	NO	-
1348	ZINC03852677	5209	0.5378515586915921	NO	-
1349	ZINC03365936	4738	0.5378424442819411	NO	-
1350	ZINC01048166	1761	0.5378258741929807	NO	-
1351	ZINC01413578	2530	0.5377941064196684	NO	-
1352	ZINC01079631	1883	0.5377563911727696	NO	-
1353	ZINC00792506	946	0.5377419097889568	NO	-
1354	ZINC01119607	2039	0.5377418390024398	NO	-
1355	ZINC02324598	3207	0.5377366989870347	NO	-
1356	ZINC03018680	4394	0.5376936619915627	NO	-
1357	ZINC03866868	5704	0.5376881902436639	NO	-
1358	ZINC04465026	6656	0.5376881902436639	NO	-
1359	ZINC03993105	6074	0.5376862301684984	NO	-
1360	ZINC04469703	6689	0.5376862301684984	NO	-
1361	ZINC01510658	2745	0.5376839515401314	NO	-
1362	ZINC03859747	5637	0.5376815356647809	NO	-
1363	ZINC00427358	322	0.5376568984576098	NO	-
1364	ZINC04033085	6169	0.5376554490801093	NO	-
1365	ZINC00512862	396	0.5376440032777728	NO	-
1366	ZINC01069167	1842	0.5376283111636636	NO	-
1367	ZINC00641708	620	0.5375911043912234	NO	-
1368	ZINC01399935	2498	0.5375843178374272	NO	-
1369	ZINC00724363	842	0.5375781698743349	NO	-
1370	ZINC00564211	450	0.5375719472884799	NO	-
1371	ZINC03852858	5232	0.5375716701409893	NO	-
1372	ZINC01109807	1983	0.5375474037660064	NO	-
1373	ZINC00216273	129	0.5375377456802245	NO	-
1374	ZINC01079632	1884	0.5375012711656487	NO	-
1375	ZINC01128496	2081	0.5374958349307462	NO	-
1376	ZINC01079633	1885	0.5374918774484808	NO	-
1377	ZINC03409768	4789	0.5374527433996761	NO	-
1378	ZINC03301359	4646	0.5374506491651116	NO	-
1379	ZINC01074202	1863	0.5374500576694918	NO	-
1380	ZINC01104795	1966	0.5374431519160511	NO	-
1381	ZINC01104794	1965	0.5374365704444761	NO	-
1382	ZINC01955976	2897	0.5374202138192076	NO	-
1383	ZINC03409766	4788	0.5374102164791825	NO	-
1384	ZINC00471086	377	0.5373696857674565	NO	-
1385	ZINC01386180	2470	0.5373628780161842	NO	-
1386	ZINC00044933	30	0.5373567957415326	NO	-
1387	ZINC00919571	1403	0.5373498943242704	NO	-
1388	ZINC00919568	1402	0.537339849420739	NO	-
1389	ZINC03775586	5040	0.5373239548492483	NO	-
1390	ZINC03025494	4397	0.5372987423771383	NO	-
1391	ZINC03211069	4520	0.5372396582288441	NO	-
1392	ZINC01126148	2071	0.5372356740426871	NO	-
1393	ZINC04033028	6160	0.5372136143113726	NO	-
1394	ZINC04059456	6231	0.537206815677222	NO	-
1395	ZINC04156760	6324	0.5372032927976568	NO	-
1396	ZINC04155402	6320	0.537144426180592	NO	-
1397	ZINC01142505	2124	0.5371256280025165	NO	-
1398	ZINC01055012	1784	0.5371090515516982	NO	-
1399	ZINC02982548	4364	0.5371060833099196	NO	-
1400	ZINC01000665	1624	0.5371035983628537	NO	-
1401	ZINC04414997	6584	0.5370840025703169	NO	-
1402	ZINC01166048	2178	0.5370501321201643	NO	-
1403	ZINC02639756	3613	0.5370237231530495	NO	-
1404	ZINC02639757	3614	0.5370145491819697	NO	-
1405	ZINC03850151	5093	0.5370118616177845	NO	-
1406	ZINC01175406	2194	0.5369984426124442	NO	-
1407	ZINC04357936	6522	0.5369858964563441	NO	-
1408	ZINC00471086	379	0.5369669160136491	NO	-
1409	ZINC02551038	3526	0.5369658405834309	NO	-
1410	ZINC01175818	2199	0.5369432629800196	NO	-
1411	ZINC03977700	6028	0.5369376099739689	NO	-
1412	ZINC03402653	4783	0.5369283883468763	NO	-
1413	ZINC02401156	3320	0.5369180935621338	NO	-
1414	ZINC00607947	514	0.5368992208937107	NO	-
1415	ZINC03852597	5191	0.5368901580163358	NO	-
1416	ZINC04033088	6171	0.5368565220287237	NO	-
1417	ZINC00108730	64	0.5368527125401393	NO	-
1418	ZINC02941742	4284	0.5368281687333732	NO	-
1419	ZINC03513673	4896	0.5368160267932859	NO	-
1420	ZINC00876275	1207	0.536806195844791	NO	-
1421	ZINC02551621	3527	0.5367847025394576	NO	-
1422	ZINC03372928	4748	0.5367812164239364	NO	-
1423	ZINC03905839	5891	0.5367740905267228	NO	-
1424	ZINC04004712	6125	0.5367705578118198	NO	-
1425	ZINC03506138	4886	0.5367678604424058	NO	-
1426	ZINC04155402	6318	0.5367642201855628	NO	-
1427	ZINC03852575	5188	0.5367421388086062	NO	-
1428	ZINC02867776	4081	0.5367327482183216	NO	-
1429	ZINC03506140	4887	0.5367295428471935	NO	-
1430	ZINC02926826	4253	0.5367223778268757	NO	-
1431	ZINC01001808	1629	0.5367118664114876	NO	-
1432	ZINC02324595	3205	0.5366769394204735	NO	-
1433	ZINC00539181	428	0.5366561750336715	NO	-
1434	ZINC02324597	3206	0.5366551163981017	NO	-
1435	ZINC04033091	6173	0.5366453391674905	NO	-
1436	ZINC00422992	299	0.5366185132515865	NO	-
1437	ZINC02855796	4048	0.5366063482015945	NO	-
1438	ZINC00670617	707	0.5365712338669895	NO	-
1439	ZINC01074047	1861	0.5365465748473583	NO	-
1440	ZINC03853174	5267	0.5365251127813804	NO	-
1441	ZINC02621253	3560	0.5365141556909652	NO	-
1442	ZINC03376108	4750	0.5365005279586775	NO	-
1443	ZINC04033728	6207	0.5364905625745703	NO	-
1444	ZINC03867708	5793	0.53646168603392	NO	-
1445	ZINC03853824	5325	0.5364341843053403	NO	-
1446	ZINC02466487	3450	0.5364263511150341	NO	-
1447	ZINC02938033	4274	0.5364249617866417	NO	-
1448	ZINC03867707	5791	0.5364235564095607	NO	-
1449	ZINC04266397	6431	0.5364010285685911	NO	-
1450	ZINC03181444	4487	0.536390123192815	NO	-
1451	ZINC03376111	4751	0.5363898394275413	NO	-
1452	ZINC00773428	899	0.5363767956705786	NO	-
1453	ZINC00672744	715	0.5363639516569649	NO	-
1454	ZINC01467334	2636	0.5363249857037573	NO	-
1455	ZINC03852600	5193	0.5363162006498962	NO	-
1456	ZINC03948698	5926	0.5363076323913495	NO	-
1457	ZINC04032635	6152	0.5363065781422036	NO	-
1458	ZINC00877429	1213	0.5362893012733353	NO	-
1459	ZINC01443119	2607	0.5362620263894433	NO	-
1460	ZINC03851600	5155	0.5362586597306028	NO	-
1461	ZINC03513744	4900	0.5362462488690927	NO	-
1462	ZINC01443120	2608	0.5362408781941701	NO	-
1463	ZINC00863300	1144	0.5362153075100231	NO	-
1464	ZINC00918670	1379	0.5362006152500527	NO	-
1465	ZINC00918660	1377	0.5361939158076012	NO	-
1466	ZINC00996178	1615	0.5361896373731035	NO	-
1467	ZINC03867792	5799	0.5361685630811308	NO	-
1468	ZINC01092934	1934	0.5361681670499865	NO	-
1469	ZINC03867234	5745	0.5361606538309241	NO	-
1470	ZINC01096294	1940	0.5361570720062147	NO	-
1471	ZINC02947939	4307	0.5361511781626196	NO	-
1472	ZINC03977701	6029	0.5361449155993712	NO	-
1473	ZINC02867470	4079	0.5361435701931427	NO	-
1474	ZINC03216284	4527	0.536132115368212	NO	-
1475	ZINC01180123	2220	0.53612449807369	NO	-
1476	ZINC03859856	5645	0.5360967217307903	NO	-
1477	ZINC02937499	4260	0.5360722251562879	NO	-
1478	ZINC01121086	2045	0.5360206998959894	NO	-
1479	ZINC03864371	5685	0.5359944204946627	NO	-
1480	ZINC01056386	1789	0.5359700466442526	NO	-
1481	ZINC03513753	4901	0.5359690343407847	NO	-
1482	ZINC02942716	4289	0.5359525335215366	NO	-
1483	ZINC01388831	2478	0.5359392529811703	NO	-
1484	ZINC02331939	3221	0.5359303120014691	NO	-
1485	ZINC01076351	1874	0.5359023424239346	NO	-
1486	ZINC02453481	3418	0.535887209334718	NO	-
1487	ZINC01121086	2044	0.5358575960830244	NO	-
1488	ZINC00419244	276	0.5358575792444982	NO	-
1489	ZINC03298149	4640	0.5358247060745212	NO	-
1490	ZINC03641522	5006	0.5357880943322284	NO	-
1491	ZINC00562783	444	0.5357611409859835	NO	-
1492	ZINC02635285	3603	0.5357565271284699	NO	-
1493	ZINC03250725	4581	0.5357423135970862	NO	-
1494	ZINC00885469	1262	0.5357328132364656	NO	-
1495	ZINC01467349	2638	0.5357303690895111	NO	-
1496	ZINC01177675	2212	0.5357296971856458	NO	-
1497	ZINC00885471	1263	0.5357278048472367	NO	-
1498	ZINC01467348	2637	0.5357182915791663	NO	-
1499	ZINC01144587	2131	0.5357140362982354	NO	-
1500	ZINC03854798	5409	0.5357025996940054	NO	-
1501	ZINC00918478	1360	0.5356649768394911	NO	-
1502	ZINC03513724	4899	0.5356574705088264	NO	-
1503	ZINC01121876	2051	0.5356442243666287	NO	-
1504	ZINC00918485	1363	0.5356412729545785	NO	-
1505	ZINC01030978	1690	0.535617219488189	NO	-
1506	ZINC00623772	539	0.5356155969036611	NO	-
1507	ZINC02708025	3686	0.5355621198208748	NO	-
1508	ZINC00818346	1034	0.5355408922587177	NO	-
1509	ZINC04155402	6319	0.5355352635991695	NO	-
1510	ZINC04315035	6484	0.5355296879090085	NO	-
1511	ZINC01139485	2119	0.5355261881385553	NO	-
1512	ZINC04156217	6323	0.5355128040730655	NO	-
1513	ZINC03853824	5324	0.5355127153134505	NO	-
1514	ZINC01030340	1683	0.5354876898635896	NO	-
1515	ZINC02962862	4329	0.5354876485427807	NO	-
1516	ZINC02229094	3098	0.5354844958383541	NO	-
1517	ZINC00010040	8	0.5354797086767186	NO	-
1518	ZINC02335601	3226	0.5354668819935516	NO	-
1519	ZINC03867708	5794	0.5354384999964189	NO	-
1520	ZINC03867707	5792	0.5354365967339041	NO	-
1521	ZINC00583040	468	0.5354209229344825	NO	-
1522	ZINC03424521	4809	0.535411290991327	NO	-
1523	ZINC00799067	967	0.5353886402200175	NO	-
1524	ZINC03472921	4857	0.535379677914901	NO	-
1525	ZINC02794640	3970	0.5353697801970113	NO	-
1526	ZINC03852615	5199	0.5353667979884967	NO	-
1527	ZINC03854292	5359	0.5353609701202534	NO	-
1528	ZINC02794792	3974	0.5353557099450124	NO	-
1529	ZINC04033728	6205	0.5353470453073411	NO	-
1530	ZINC02500125	3489	0.5353432192512189	NO	-
1531	ZINC01435816	2567	0.5353408412579604	NO	-
1532	ZINC04320262	6493	0.5353294633144365	NO	-
1533	ZINC01118468	2035	0.5353260727778502	NO	-
1534	ZINC03850109	5090	0.5353115202779339	NO	-
1535	ZINC03561894	4944	0.5352848788082362	NO	-
1536	ZINC03399496	4774	0.5352760917254408	NO	-
1537	ZINC02625358	3579	0.535262929511824	NO	-
1538	ZINC00178936	98	0.5352230436220126	NO	-
1539	ZINC01068282	1834	0.5351962464023636	NO	-
1540	ZINC01100444	1945	0.5351858423835955	NO	-
1541	ZINC01447603	2614	0.5351434667663016	NO	-
1542	ZINC03853064	5244	0.5351098992592173	NO	-
1543	ZINC00918666	1378	0.5350805109004969	NO	-
1544	ZINC00793970	952	0.5350422971003228	NO	-
1545	ZINC00595171	495	0.5350218974497774	NO	-
1546	ZINC01113429	1997	0.5350099360547104	NO	-
1547	ZINC03817896	5052	0.5350037470652739	NO	-
1548	ZINC03850137	5091	0.5350005259693501	NO	-
1549	ZINC04223700	6384	0.5349960869126461	NO	-
1550	ZINC01000674	1625	0.5349808623727215	NO	-
1551	ZINC01608409	2786	0.534977077660745	NO	-
1552	ZINC02523538	3518	0.5349552348336977	NO	-
1553	ZINC01487786	2658	0.5349478776941632	NO	-
1554	ZINC00635394	593	0.5349317402215654	NO	-
1555	ZINC00626272	550	0.5349286555561917	NO	-
1556	ZINC03364287	4737	0.5349249314775071	NO	-
1557	ZINC02790071	3957	0.5349041014358678	NO	-
1558	ZINC02799173	3986	0.5348697202669634	NO	-
1559	ZINC00919670	1413	0.5348551253728699	NO	-
1560	ZINC00919676	1416	0.5348530964246495	NO	-
1561	ZINC01175142	2192	0.5348499881475911	NO	-
1562	ZINC04271801	6443	0.5348461979982904	NO	-
1563	ZINC02639711	3612	0.5348378915562273	NO	-
1564	ZINC02652488	3637	0.5347930171508172	NO	-
1565	ZINC00918225	1349	0.5347926368306253	NO	-
1566	ZINC00678495	730	0.5347909527289587	NO	-
1567	ZINC03452731	4839	0.534761285287011	NO	-
1568	ZINC03955812	5934	0.5347508913316098	NO	-
1569	ZINC03491176	4873	0.5347313577222114	NO	-
1570	ZINC03547603	4929	0.5347189739148547	NO	-
1571	ZINC02198435	3022	0.5347146161237831	NO	-
1572	ZINC01049881	1769	0.5346935435273136	NO	-
1573	ZINC03524353	4919	0.5346923990394296	NO	-
1574	ZINC02947823	4299	0.5346900415005991	NO	-
1575	ZINC01177023	2208	0.5346836056714274	NO	-
1576	ZINC01032887	1694	0.5346679310622681	NO	-
1577	ZINC02947825	4300	0.5346583115975851	NO	-
1578	ZINC02794158	3967	0.5346443778069329	NO	-
1579	ZINC03314840	4661	0.5346212032046269	NO	-
1580	ZINC02617425	3545	0.5345735204695525	NO	-
1581	ZINC03817896	5053	0.5345696448334308	NO	-
1582	ZINC00918481	1361	0.5345635490984831	NO	-
1583	ZINC01049883	1770	0.5345582780946297	NO	-
1584	ZINC00918483	1362	0.5345540333744745	NO	-
1585	ZINC03834010	24	0.5345262627171322	YES	2
1586	ZINC01405065	2510	0.5345256885688631	NO	-
1587	ZINC00873733	1193	0.5345204715040378	NO	-
1588	ZINC00552432	440	0.5344822263020517	NO	-
1589	ZINC00672758	717	0.5344760371500933	NO	-
1590	ZINC00976322	1566	0.5344632165602865	NO	-
1591	ZINC00865853	1159	0.5344573122836881	NO	-
1592	ZINC01467350	2639	0.5344405991425221	NO	-
1593	ZINC01154739	2147	0.5344180431661274	NO	-
1594	ZINC03833998	23	0.5344158282269436	YES	2
1595	ZINC01207575	2292	0.5344124870678901	NO	-
1596	ZINC01467351	2640	0.5344099742255694	NO	-
1597	ZINC02941680	4279	0.5344079682534394	NO	-
1598	ZINC04223878	6385	0.5344044544651096	NO	-
1599	ZINC01024258	1666	0.5343981521720998	NO	-
1600	ZINC00818344	1033	0.5343567352091962	NO	-
1601	ZINC00818343	1032	0.5343551305864365	NO	-
1602	ZINC03852597	5192	0.534343839048288	NO	-
1603	ZINC00272932	162	0.5343365996306041	NO	-
1604	ZINC01139485	2118	0.5343259501424373	NO	-
1605	ZINC00646422	649	0.5343239693684451	NO	-
1606	ZINC00646423	650	0.5343086997679007	NO	-
1607	ZINC04057284	6225	0.5343061590675923	NO	-
1608	ZINC03854273	5350	0.534290145590894	NO	-
1609	ZINC03559292	4939	0.5342777686982683	NO	-
1610	ZINC03497572	4881	0.5342686638187921	NO	-
1611	ZINC02325224	3208	0.5342650662478867	NO	-
1612	ZINC01447711	2615	0.5342594368300537	NO	-
1613	ZINC03853471	5296	0.5342574544006993	NO	-
1614	ZINC03520146	4916	0.5342336401194601	NO	-
1615	ZINC03352013	4711	0.5342199819752707	NO	-
1616	ZINC01180585	2224	0.5342175350050261	NO	-
1617	ZINC03518709	4909	0.5341860133016612	NO	-
1618	ZINC03350252	4707	0.5341819186674365	NO	-
1619	ZINC02446624	3410	0.5341815034319245	NO	-
1620	ZINC02992934	4373	0.5341707811337844	NO	-
1621	ZINC03855075	5428	0.534168254292936	NO	-
1622	ZINC01150537	2135	0.5341674775724714	NO	-
1623	ZINC01434273	2566	0.5341393825680647	NO	-
1624	ZINC01209811	2306	0.5341304498719778	NO	-
1625	ZINC02184321	3014	0.5341146550889697	NO	-
1626	ZINC00051853	36	0.5341001937060371	NO	-
1627	ZINC03480811	4859	0.5340668241513534	NO	-
1628	ZINC01090897	1932	0.5340667975015734	NO	-
1629	ZINC04070804	6243	0.534043140880341	NO	-
1630	ZINC02860649	4068	0.5340417371043201	NO	-
1631	ZINC03491174	4872	0.5340384573360831	NO	-
1632	ZINC02762464	3929	0.5340289658865418	NO	-
1633	ZINC02941690	4281	0.534026449312658	NO	-
1634	ZINC04224233	6393	0.5339965940868239	NO	-
1635	ZINC01200403	2276	0.5339900452559879	NO	-
1636	ZINC03854280	5353	0.5339850349664637	NO	-
1637	ZINC02639548	3610	0.5339626476207648	NO	-
1638	ZINC01418480	2543	0.5339546314199558	NO	-
1639	ZINC00883454	1252	0.5339436481232389	NO	-
1640	ZINC03852600	5194	0.5339235031115744	NO	-
1641	ZINC01290728	2399	0.5338853548555399	NO	-
1642	ZINC00624935	546	0.5338821490036008	NO	-
1643	ZINC04357953	6523	0.5338808034334656	NO	-
1644	ZINC01462271	2631	0.5338421882928633	NO	-
1645	ZINC03543191	4926	0.5338401398160563	NO	-
1646	ZINC00411873	251	0.5338187282463578	NO	-
1647	ZINC01433020	2565	0.5338164330232704	NO	-
1648	ZINC03810102	132	0.5338151833222232	YES	17
1649	ZINC00954859	1521	0.5338124407444295	NO	-
1650	ZINC01207341	2290	0.5338116555977316	NO	-
1651	ZINC00672752	716	0.5338112006778153	NO	-
1652	ZINC03389092	4758	0.5337971728857241	NO	-
1653	ZINC00807871	998	0.5337964636670497	NO	-
1654	ZINC01059501	1801	0.533753743872661	NO	-
1655	ZINC03537193	4923	0.5337502095981005	NO	-
1656	ZINC00801792	971	0.5337189059225189	NO	-
1657	ZINC00681083	740	0.5336860285727701	NO	-
1658	ZINC03852604	5195	0.5336401839832284	NO	-
1659	ZINC03899115	5882	0.5336349529312863	NO	-
1660	ZINC01175721	2198	0.5336337556157743	NO	-
1661	ZINC00919672	1414	0.5336286603863012	NO	-
1662	ZINC04374637	6547	0.5336120089502262	NO	-
1663	ZINC00937578	1452	0.533610671307185	NO	-
1664	ZINC00919674	1415	0.5336076179640677	NO	-
1665	ZINC00937577	1451	0.5336051254120878	NO	-
1666	ZINC04151026	6316	0.5335893001075213	NO	-
1667	ZINC00677810	728	0.5335677239162002	NO	-
1668	ZINC03852627	5202	0.5335627607198029	NO	-
1669	ZINC00464352	371	0.5335068074311485	NO	-
1670	ZINC00317993	186	0.5334901482197298	NO	-
1671	ZINC03853826	5329	0.5334673517815076	NO	-
1672	ZINC02112980	2978	0.5334672903845612	NO	-
1673	ZINC00954671	1519	0.5334647426089925	NO	-
1674	ZINC01074696	1865	0.5334628252006319	NO	-
1675	ZINC01326395	2423	0.5334588257792774	NO	-
1676	ZINC01326396	2424	0.5334531751310678	NO	-
1677	ZINC00611792	523	0.5334343693495076	NO	-
1678	ZINC00863015	1142	0.5334318280631735	NO	-
1679	ZINC02380966	3305	0.5334258397776164	NO	-
1680	ZINC00869923	1183	0.5334183589956208	NO	-
1681	ZINC00682221	743	0.5334130879692106	NO	-
1682	ZINC04503062	6749	0.5333982789310692	NO	-
1683	ZINC00779162	912	0.5333933711798498	NO	-
1684	ZINC03482312	4864	0.5333695911046885	NO	-
1685	ZINC01948924	2896	0.5333550667001051	NO	-
1686	ZINC04223674	6383	0.5333328654748092	NO	-
1687	ZINC03603764	4972	0.5333180543237412	NO	-
1688	ZINC04059252	6227	0.533317098963542	NO	-
1689	ZINC03852806	5223	0.5333109104407981	NO	-
1690	ZINC00722515	835	0.5332931644883085	NO	-
1691	ZINC02416561	3358	0.5332876076561937	NO	-
1692	ZINC02937872	4268	0.5332870193811429	NO	-
1693	ZINC02923455	4251	0.5332702130470681	NO	-
1694	ZINC01506685	2720	0.533267470406836	NO	-
1695	ZINC00067304	49	0.5332427201003742	NO	-
1696	ZINC03853826	5328	0.5332154081502384	NO	-
1697	ZINC00541870	431	0.5332092900052103	NO	-
1698	ZINC02404447	3330	0.5332053676795433	NO	-
1699	ZINC03393184	4768	0.5331738266219997	NO	-
1700	ZINC04594703	6760	0.5331642824010956	NO	-
1701	ZINC03866724	5695	0.5331406320621724	NO	-
1702	ZINC00876297	1208	0.5331384357881489	NO	-
1703	ZINC01209000	2299	0.533126295301804	NO	-
1704	ZINC02635162	3601	0.5331225078347458	NO	-
1705	ZINC02629062	3590	0.5330762678325196	NO	-
1706	ZINC00954670	1518	0.5330641060865055	NO	-
1707	ZINC03351273	4710	0.5330590884718188	NO	-
1708	ZINC03448033	4835	0.533057552048173	NO	-
1709	ZINC00947663	1494	0.5330545245988418	NO	-
1710	ZINC02408212	3342	0.5330293884541745	NO	-
1711	ZINC00724736	843	0.5330270327322266	NO	-
1712	ZINC00815308	1013	0.5330127009372675	NO	-
1713	ZINC03765436	5035	0.5329730042309158	NO	-
1714	ZINC01284982	2396	0.5329725494892089	NO	-
1715	ZINC01006921	1644	0.5329717033011394	NO	-
1716	ZINC00807869	997	0.5329440541207551	NO	-
1717	ZINC00830105	1066	0.5329356528299038	NO	-
1718	ZINC00846559	1097	0.5329053680201883	NO	-
1719	ZINC03854274	5351	0.5328977767245505	NO	-
1720	ZINC03867226	5744	0.5328928368155991	NO	-
1721	ZINC02137948	2994	0.5328902098985273	NO	-
1722	ZINC00655236	674	0.5328736954241275	NO	-
1723	ZINC01507262	2721	0.5328706587214909	NO	-
1724	ZINC03850431	5097	0.5328551440278277	NO	-
1725	ZINC01154728	2146	0.53279634207132	NO	-
1726	ZINC03867216	5739	0.5327936015885534	NO	-
1727	ZINC03409834	4790	0.5327877351839009	NO	-
1728	ZINC04149692	6315	0.53276065248642	NO	-
1729	ZINC00342003	209	0.5327519376313499	NO	-
1730	ZINC03855160	5442	0.532738320712656	NO	-
1731	ZINC02430229	3377	0.5327266664945715	NO	-
1732	ZINC00873273	1190	0.5327226273041893	NO	-
1733	ZINC04209277	6378	0.5327104144438818	NO	-
1734	ZINC03859747	5636	0.5327026177572385	NO	-
1735	ZINC01210373	2308	0.5326886801964636	NO	-
1736	ZINC02241184	3125	0.5326366446617766	NO	-
1737	ZINC04465271	6666	0.5326316681122328	NO	-
1738	ZINC03851869	5166	0.5326011186218472	NO	-
1739	ZINC01357272	2452	0.5325937968399551	NO	-
1740	ZINC01186732	2250	0.532576372825098	NO	-
1741	ZINC00428349	328	0.5325603354066052	NO	-
1742	ZINC01485966	2653	0.5325570173266628	NO	-
1743	ZINC01170221	2184	0.5325421348770748	NO	-
1744	ZINC03854286	5356	0.5325414368873235	NO	-
1745	ZINC03988273	6054	0.532453627068405	NO	-
1746	ZINC00828861	1060	0.5324252856653482	NO	-
1747	ZINC02396505	3315	0.5324196037329948	NO	-
1748	ZINC03855106	5433	0.5324160415050836	NO	-
1749	ZINC04121826	6284	0.5324126961700684	NO	-
1750	ZINC02700630	3676	0.5324055332998614	NO	-
1751	ZINC00828862	1061	0.5324037791385653	NO	-
1752	ZINC02724201	3833	0.5323992943081481	NO	-
1753	ZINC03433241	4822	0.5323893116557434	NO	-
1754	ZINC03912206	5915	0.5323831492917783	NO	-
1755	ZINC01491988	2671	0.5323690392362135	NO	-
1756	ZINC01297080	2406	0.5323366060526631	NO	-
1757	ZINC02657161	3644	0.5323306206560172	NO	-
1758	ZINC02947979	4308	0.5323043479794971	NO	-
1759	ZINC00310600	180	0.5322722855461111	NO	-
1760	ZINC02724202	3834	0.532270305617616	NO	-
1761	ZINC02337427	3229	0.5322678968159207	NO	-
1762	ZINC02947980	4309	0.5322656534084907	NO	-
1763	ZINC01065350	1825	0.5322338298331318	NO	-
1764	ZINC02947624	4298	0.5322213298543175	NO	-
1765	ZINC01497198	2686	0.5321431637030664	NO	-
1766	ZINC02866780	4077	0.5321344928721595	NO	-
1767	ZINC00198425	112	0.5321333063491898	NO	-
1768	ZINC04088390	6253	0.5321268531574169	NO	-
1769	ZINC00356577	217	0.5321216209089262	NO	-
1770	ZINC04266342	6430	0.532120214639795	NO	-
1771	ZINC03853094	5253	0.5321135492594472	NO	-
1772	ZINC00869892	1180	0.5321070733608323	NO	-
1773	ZINC04315399	6486	0.5321025263740184	NO	-
1774	ZINC03855104	5431	0.5320777316602929	NO	-
1775	ZINC02634868	3599	0.5320736195269421	NO	-
1776	ZINC02292565	3173	0.5320697247589694	NO	-
1777	ZINC01024577	1667	0.5320668574321257	NO	-
1778	ZINC03452838	4840	0.532042484071544	NO	-
1779	ZINC00813644	1010	0.5320422114251411	NO	-
1780	ZINC03431515	4816	0.5320390747846072	NO	-
1781	ZINC04033028	6161	0.5320301696892481	NO	-
1782	ZINC02642779	3619	0.5320261860070906	NO	-
1783	ZINC00342521	210	0.5320145528043223	NO	-
1784	ZINC04033166	6197	0.5320068702559042	NO	-
1785	ZINC02642780	3620	0.5320046225817957	NO	-
1786	ZINC00545604	437	0.5319851925233006	NO	-
1787	ZINC03657646	5014	0.5319837286182106	NO	-
1788	ZINC02937744	4265	0.5319351007997332	NO	-
1789	ZINC04033722	6204	0.5319201336888758	NO	-
1790	ZINC01413599	2531	0.5319152737751955	NO	-
1791	ZINC04512016	6754	0.5319090082649948	NO	-
1792	ZINC00679751	736	0.5318914077475698	NO	-
1793	ZINC00956739	1545	0.5318734841347279	NO	-
1794	ZINC00679750	735	0.531873393395213	NO	-
1795	ZINC01175872	2200	0.5317912294291246	NO	-
1796	ZINC00718895	829	0.5317853935473739	NO	-
1797	ZINC02236391	3118	0.5317738649444517	NO	-
1798	ZINC00612022	524	0.5317716690239199	NO	-
1799	ZINC03519341	4914	0.5317511538104727	NO	-
1800	ZINC00321936	202	0.5317261739327973	NO	-
1801	ZINC00873733	1194	0.5317124441650346	NO	-
1802	ZINC01630241	2789	0.5316814388824634	NO	-
1803	ZINC03286800	4624	0.531664782939069	NO	-
1804	ZINC00773340	896	0.5316539745485866	NO	-
1805	ZINC00304220	176	0.5316305652028512	NO	-
1806	ZINC02230204	3102	0.5316153207067887	NO	-
1807	ZINC00995718	1614	0.5316036568449116	NO	-
1808	ZINC01090896	1931	0.5315858774651026	NO	-
1809	ZINC00655729	678	0.5315772519133999	NO	-
1810	ZINC01462975	2632	0.5315517948690625	NO	-
1811	ZINC04031736	6144	0.531542100488407	NO	-
1812	ZINC04033722	6202	0.5315418046227556	NO	-
1813	ZINC03452949	4846	0.5315412110969755	NO	-
1814	ZINC03889185	5847	0.5315203053376719	NO	-
1815	ZINC01152621	2142	0.531510367801062	NO	-
1816	ZINC01104436	1959	0.5315088042251471	NO	-
1817	ZINC01178033	2213	0.5315009249604695	NO	-
1818	ZINC00014474	11	0.5314944671551922	NO	-
1819	ZINC03452841	4841	0.5314827802015027	NO	-
1820	ZINC02414246	3355	0.5314626362381647	NO	-
1821	ZINC02357451	3265	0.5314567823981001	NO	-
1822	ZINC02851591	4042	0.5314509120322426	NO	-
1823	ZINC00815362	1016	0.5314140388523251	NO	-
1824	ZINC03509995	4891	0.5314029587314539	NO	-
1825	ZINC00918266	1354	0.5313875776133857	NO	-
1826	ZINC03237105	4560	0.5313825023446105	NO	-
1827	ZINC02969391	4334	0.5313799643154288	NO	-
1828	ZINC03848973	5076	0.5313487264259238	NO	-
1829	ZINC02724756	3883	0.5313365862685044	NO	-
1830	ZINC03061145	4447	0.5313085050485689	NO	-
1831	ZINC00885428	1261	0.5312912239435118	NO	-
1832	ZINC00934390	1434	0.5312862873779437	NO	-
1833	ZINC02724755	3882	0.5312829906189164	NO	-
1834	ZINC00678627	732	0.5312797358611969	NO	-
1835	ZINC03040640	4425	0.5312794340472533	NO	-
1836	ZINC00885425	1260	0.5312741860710999	NO	-
1837	ZINC00038066	28	0.53124955353398	NO	-
1838	ZINC01090885	1924	0.531237293270869	NO	-
1839	ZINC03955795	5933	0.5312256227101165	NO	-
1840	ZINC01090884	1923	0.5312249291964614	NO	-
1841	ZINC00848477	1099	0.5312238250221145	NO	-
1842	ZINC01480005	2650	0.5312231705784436	NO	-
1843	ZINC03459138	4854	0.5312178703313458	NO	-
1844	ZINC04033112	6182	0.5312175087632527	NO	-
1845	ZINC00512950	397	0.5312011691927124	NO	-
1846	ZINC02724758	3885	0.5311853103399031	NO	-
1847	ZINC02717957	3749	0.5311843668110678	NO	-
1848	ZINC02717957	3751	0.5311843668110678	NO	-
1849	ZINC03034412	4418	0.5311779002315882	NO	-
1850	ZINC03867543	5772	0.53116605828799	NO	-
1851	ZINC02724757	3884	0.531146689708473	NO	-
1852	ZINC00918446	1357	0.5311435441460731	NO	-
1853	ZINC00432942	337	0.5311317163712436	NO	-
1854	ZINC02227580	3089	0.5311301624310525	NO	-
1855	ZINC00925058	1423	0.5311231854577354	NO	-
1856	ZINC01019090	1661	0.5311202339096359	NO	-
1857	ZINC03545826	4927	0.5311132164801661	NO	-
1858	ZINC01495583	2680	0.5311124933704039	NO	-
1859	ZINC02219634	3067	0.5311053860583124	NO	-
1860	ZINC01085428	1910	0.5310995095998791	NO	-
1861	ZINC04420252	6587	0.5310992670341925	NO	-
1862	ZINC00124860	78	0.5310916730901969	NO	-
1863	ZINC03410269	4794	0.5310764410579696	NO	-
1864	ZINC00925059	1424	0.5310568848028687	NO	-
1865	ZINC02331296	3218	0.531051226762551	NO	-
1866	ZINC02717954	3741	0.5310303304346876	NO	-
1867	ZINC02717954	3743	0.5310303304346876	NO	-
1868	ZINC00805108	986	0.5310173427765951	NO	-
1869	ZINC01138762	2113	0.5309985066142855	NO	-
1870	ZINC00896955	1287	0.5309837906551047	NO	-
1871	ZINC02284562	3166	0.5309641712517436	NO	-
1872	ZINC03409837	4791	0.5309538742294846	NO	-
1873	ZINC00837622	1076	0.5309431086809699	NO	-
1874	ZINC04058639	6226	0.530915500406231	NO	-
1875	ZINC04495083	6742	0.5309103574715012	NO	-
1876	ZINC03867564	5775	0.5308921340148836	NO	-
1877	ZINC04032490	6149	0.5308710740362306	NO	-
1878	ZINC00956737	1544	0.5308566873428947	NO	-
1879	ZINC03517686	4908	0.5308501052649574	NO	-
1880	ZINC00279346	164	0.5308469635743378	NO	-
1881	ZINC00872909	1189	0.5308451800823365	NO	-
1882	ZINC02212816	3055	0.5308333377699209	NO	-
1883	ZINC03506089	4885	0.5308304420632328	NO	-
1884	ZINC03366788	4746	0.5308105715386547	NO	-
1885	ZINC03366786	4745	0.5308090572801956	NO	-
1886	ZINC03851920	5172	0.5308090053689033	NO	-
1887	ZINC02424007	3369	0.5307997787867436	NO	-
1888	ZINC00955545	1523	0.5307493276533296	NO	-
1889	ZINC04487794	6725	0.5307379531372602	NO	-
1890	ZINC00471086	378	0.5307369479949143	NO	-
1891	ZINC02851592	4043	0.5307254940710088	NO	-
1892	ZINC03832102	110	0.5307190043711176	YES	10
1893	ZINC00425042	305	0.5306834074876152	NO	-
1894	ZINC00753587	872	0.5306785696571014	NO	-
1895	ZINC02377626	3301	0.5306779307508493	NO	-
1896	ZINC02377628	3302	0.5306736241498157	NO	-
1897	ZINC03852604	5196	0.5306568180821019	NO	-
1898	ZINC00998552	1616	0.5306447835369663	NO	-
1899	ZINC01134162	2106	0.5305848278018048	NO	-
1900	ZINC03495970	4879	0.530563431037324	NO	-
1901	ZINC01426434	2555	0.5305493417101919	NO	-
1902	ZINC01426435	2556	0.530539873527301	NO	-
1903	ZINC02702356	3679	0.530521356447211	NO	-
1904	ZINC00798601	966	0.5305094940961945	NO	-
1905	ZINC03416218	4799	0.5304903314276312	NO	-
1906	ZINC03852821	5229	0.5304767665182628	NO	-
1907	ZINC02926065	4252	0.5304653282332333	NO	-
1908	ZINC02331421	3219	0.5304288066239097	NO	-
1909	ZINC01131650	2099	0.5304258145805677	NO	-
1910	ZINC01131652	2100	0.5304136653721865	NO	-
1911	ZINC01125202	2064	0.5303941750763372	NO	-
1912	ZINC00855247	1122	0.5303694383350256	NO	-
1913	ZINC00387055	237	0.5303655733585098	NO	-
1914	ZINC03852627	5203	0.5303460252452519	NO	-
1915	ZINC03349689	4705	0.5303263623883786	NO	-
1916	ZINC01398302	2490	0.5303157954090605	NO	-
1917	ZINC00187505	104	0.5302935406984942	NO	-
1918	ZINC04389229	6569	0.5302574995440638	NO	-
1919	ZINC03486494	4869	0.5302571004419684	NO	-
1920	ZINC03252730	4585	0.530232665503647	NO	-
1921	ZINC03252733	4586	0.5302300330871161	NO	-
1922	ZINC02092911	2965	0.5302158340832905	NO	-
1923	ZINC03409663	4787	0.5302157912648002	NO	-
1924	ZINC02724575	3852	0.5301907016652498	NO	-
1925	ZINC02724576	3853	0.530187097720138	NO	-
1926	ZINC03025712	4398	0.5301685466932665	NO	-
1927	ZINC02441030	3400	0.5301683158581367	NO	-
1928	ZINC01491736	2668	0.5301621704484111	NO	-
1929	ZINC03867216	5740	0.5301517635856795	NO	-
1930	ZINC03850987	5125	0.5301462497569606	NO	-
1931	ZINC02918102	4217	0.5301434860888389	NO	-
1932	ZINC03602632	4971	0.5301409728319103	NO	-
1933	ZINC02717895	3732	0.5301326424717253	NO	-
1934	ZINC02717896	3736	0.5301277136416688	NO	-
1935	ZINC02937963	4271	0.530122976863838	NO	-
1936	ZINC01205664	2287	0.5300752252928951	NO	-
1937	ZINC00648324	661	0.5300573889588929	NO	-
1938	ZINC00876251	1206	0.5300418451215207	NO	-
1939	ZINC03389363	4761	0.5300182707962718	NO	-
1940	ZINC04033728	6206	0.5300025497188664	NO	-
1941	ZINC01088554	1915	0.5300015611696036	NO	-
1942	ZINC03389360	4760	0.529999449961641	NO	-
1943	ZINC00450521	352	0.5299957802550824	NO	-
1944	ZINC00918448	1358	0.5299883389423257	NO	-
1945	ZINC02291898	3172	0.5298984559335053	NO	-
1946	ZINC00753988	874	0.5298687774520393	NO	-
1947	ZINC03228150	4540	0.5298479685550715	NO	-
1948	ZINC02616515	3542	0.5298465951496213	NO	-
1949	ZINC02404619	3331	0.5298382679024579	NO	-
1950	ZINC02721894	3801	0.5298346488788949	NO	-
1951	ZINC02592209	3536	0.5298162803920736	NO	-
1952	ZINC03850987	5124	0.5298088611492222	NO	-
1953	ZINC03228113	4539	0.5298077532007657	NO	-
1954	ZINC02592208	3535	0.5297999589581591	NO	-
1955	ZINC00876246	1205	0.5297945814331037	NO	-
1956	ZINC00784163	934	0.5297920221326339	NO	-
1957	ZINC03117237	4456	0.5297888019027599	NO	-
1958	ZINC02717958	3753	0.5297676686165973	NO	-
1959	ZINC02717958	3755	0.5297676686165973	NO	-
1960	ZINC04386635	6567	0.5297389345399613	NO	-
1961	ZINC00884382	1257	0.5297167501755157	NO	-
1962	ZINC00852601	1112	0.5296766806841601	NO	-
1963	ZINC03522950	4917	0.5296766006007044	NO	-
1964	ZINC03522951	4918	0.5296696625362434	NO	-
1965	ZINC02291211	3171	0.5296299272378174	NO	-
1966	ZINC03936860	5921	0.529601636337119	NO	-
1967	ZINC03855155	5439	0.5295917534224699	NO	-
1968	ZINC00634781	590	0.5295915896996913	NO	-
1969	ZINC00918450	1359	0.5295813826438802	NO	-
1970	ZINC02820141	4019	0.5295784391628089	NO	-
1971	ZINC03549212	4931	0.5295605847207369	NO	-
1972	ZINC01948923	2895	0.5295217702432903	NO	-
1973	ZINC01029924	1682	0.529521663864117	NO	-
1974	ZINC00937562	1449	0.5295041724420813	NO	-
1975	ZINC03452615	4838	0.5295005382414314	NO	-
1976	ZINC04032490	6150	0.5294985427081115	NO	-
1977	ZINC00608304	516	0.5294655113747372	NO	-
1978	ZINC02746475	3908	0.5294602052158707	NO	-
1979	ZINC00937561	1448	0.5294407564390861	NO	-
1980	ZINC03393164	4766	0.5294387942301324	NO	-
1981	ZINC04249578	6418	0.5294282921538717	NO	-
1982	ZINC03892234	5871	0.5294149838707992	NO	-
1983	ZINC03393166	4767	0.5293975174527256	NO	-
1984	ZINC01493705	2675	0.5293974967048725	NO	-
1985	ZINC01088709	1918	0.5293902829908422	NO	-
1986	ZINC01088708	1917	0.5293673685759498	NO	-
1987	ZINC00232803	145	0.5293636488449819	NO	-
1988	ZINC01114511	2004	0.5293440229924362	NO	-
1989	ZINC03100320	4455	0.5293300974084454	NO	-
1990	ZINC00704928	791	0.5293021049180616	NO	-
1991	ZINC00818340	1030	0.5292775864037594	NO	-
1992	ZINC01418575	2544	0.5292605654063466	NO	-
1993	ZINC00818341	1031	0.5292603460213305	NO	-
1994	ZINC04275375	6446	0.5292281953345803	NO	-
1995	ZINC01492361	2672	0.5292200463374472	NO	-
1996	ZINC04063077	6238	0.5292151964317561	NO	-
1997	ZINC03132963	4462	0.5292038511475327	NO	-
1998	ZINC00223744	135	0.529195942129244	NO	-
1999	ZINC04032488	6147	0.5291927173408436	NO	-
2000	ZINC02467175	3455	0.5291642296381744	NO	-
2001	ZINC02721893	3800	0.529151335884646	NO	-
2002	ZINC02364001	3282	0.5291484195309557	NO	-
2003	ZINC01415857	2537	0.5291246692134504	NO	-
2004	ZINC00877105	1209	0.5291161961913325	NO	-
2005	ZINC03319224	4664	0.5290817034367719	NO	-
2006	ZINC00903075	1295	0.529076307390193	NO	-
2007	ZINC02871747	4086	0.529061382626638	NO	-
2008	ZINC03851869	5167	0.5290408771577579	NO	-
2009	ZINC00976127	1565	0.529034730339807	NO	-
2010	ZINC02434210	3384	0.529017443322137	NO	-
2011	ZINC03904609	5890	0.5289971228576394	NO	-
2012	ZINC03855160	5443	0.5289764981479618	NO	-
2013	ZINC00644201	629	0.5289752489894677	NO	-
2014	ZINC03249946	4580	0.5289712021776906	NO	-
2015	ZINC04033030	6162	0.528968615370696	NO	-
2016	ZINC02642866	3622	0.528940274694654	NO	-
2017	ZINC00853661	1118	0.5289165279870138	NO	-
2018	ZINC02642865	3621	0.5289159729812195	NO	-
2019	ZINC03956274	5936	0.5288933622242752	NO	-
2020	ZINC02110015	2975	0.5288881656698553	NO	-
2021	ZINC00598769	501	0.5288876344801915	NO	-
2022	ZINC03269003	4599	0.5288752973966216	NO	-
2023	ZINC02700295	3675	0.528842222574293	NO	-
2024	ZINC02700291	3674	0.5288380084341561	NO	-
2025	ZINC00645143	635	0.5288338087380098	NO	-
2026	ZINC02915795	4177	0.5288330982982882	NO	-
2027	ZINC01127627	2075	0.5288317555076326	NO	-
2028	ZINC00646439	656	0.5288153442599459	NO	-
2029	ZINC00940452	1461	0.5288045152799702	NO	-
2030	ZINC00646438	655	0.528799647455367	NO	-
2031	ZINC01049576	1767	0.5287890569299538	NO	-
2032	ZINC02199946	3026	0.5287556978207277	NO	-
2033	ZINC02199946	3027	0.5287556978207277	NO	-
2034	ZINC02290573	3170	0.5287431481485521	NO	-
2035	ZINC02717956	3745	0.5287076539515225	NO	-
2036	ZINC02717956	3747	0.5287076539515225	NO	-
2037	ZINC02652540	3639	0.5287050282964862	NO	-
2038	ZINC02221533	3070	0.5286724506305728	NO	-
2039	ZINC00350171	215	0.5286661985451121	NO	-
2040	ZINC00866704	1166	0.5286595197415244	NO	-
2041	ZINC04342175	6507	0.5286526885856768	NO	-
2042	ZINC03481133	4860	0.528644308429493	NO	-
2043	ZINC00954858	1520	0.5286387976832596	NO	-
2044	ZINC03398454	4773	0.5286040260903181	NO	-
2045	ZINC02947617	4297	0.5285851052094085	NO	-
2046	ZINC00756717	888	0.5285549764266444	NO	-
2047	ZINC03271957	4603	0.5285353147839983	NO	-
2048	ZINC01076305	1873	0.528530926899127	NO	-
2049	ZINC03867192	5732	0.5285247509123518	NO	-
2050	ZINC00346490	214	0.5284982828578586	NO	-
2051	ZINC02551016	3525	0.5284854010314096	NO	-
2052	ZINC02198265	3021	0.5284764102846805	NO	-
2053	ZINC00677428	727	0.5284183971930114	NO	-
2054	ZINC01332986	2436	0.528417941846727	NO	-
2055	ZINC00873803	1195	0.5283919263879795	NO	-
2056	ZINC01042644	1745	0.5283908475133942	NO	-
2057	ZINC02500417	3499	0.5283785185722254	NO	-
2058	ZINC04059358	6228	0.5283711406248705	NO	-
2059	ZINC02947857	4302	0.528335377459693	NO	-
2060	ZINC00614261	528	0.5283311319325701	NO	-
2061	ZINC00614262	529	0.5283128807923917	NO	-
2062	ZINC00593640	491	0.5282994626801922	NO	-
2063	ZINC02947855	4301	0.5282949517266489	NO	-
2064	ZINC01329966	2427	0.5282917422063916	NO	-
2065	ZINC01332610	2435	0.5282766137891857	NO	-
2066	ZINC04304199	6475	0.5282756269109673	NO	-
2067	ZINC00594133	493	0.5282735258095245	NO	-
2068	ZINC02405371	3334	0.5282655712430561	NO	-
2069	ZINC00905519	1300	0.5282327911364272	NO	-
2070	ZINC04057033	6224	0.5282032137075202	NO	-
2071	ZINC00998722	1617	0.5281959370458422	NO	-
2072	ZINC00646419	646	0.5281934644505314	NO	-
2073	ZINC03307811	4655	0.5281927330921059	NO	-
2074	ZINC03134448	4463	0.5281878036146629	NO	-
2075	ZINC02778927	3939	0.5281836230507163	NO	-
2076	ZINC04059361	6229	0.528181429837905	NO	-
2077	ZINC03452882	4843	0.5281799904982301	NO	-
2078	ZINC03482322	4865	0.5281773734854368	NO	-
2079	ZINC00945352	1488	0.5281675966888894	NO	-
2080	ZINC00940449	1458	0.5281620951705392	NO	-
2081	ZINC01400116	2501	0.5281566655228458	NO	-
2082	ZINC00940450	1459	0.5281538187297952	NO	-
2083	ZINC01405014	2507	0.5281375196582883	NO	-
2084	ZINC00752647	866	0.5281222655136203	NO	-
2085	ZINC04167043	6341	0.5281158106100527	NO	-
2086	ZINC04156217	6321	0.5281106641659418	NO	-
2087	ZINC00970539	1555	0.5280979671084233	NO	-
2088	ZINC00646418	645	0.528096922995727	NO	-
2089	ZINC02446347	3407	0.528093099197223	NO	-
2090	ZINC01049592	1768	0.5280573794652659	NO	-
2091	ZINC01126610	2074	0.528045149682934	NO	-
2092	ZINC01405071	2511	0.5280421620235628	NO	-
2093	ZINC00849781	1107	0.5280342395894307	NO	-
2094	ZINC03908251	5902	0.5280032397801528	NO	-
2095	ZINC04359395	6528	0.5279942459156148	NO	-
2096	ZINC03867564	5774	0.527989591603548	NO	-
2097	ZINC00411873	252	0.52798063868203	NO	-
2098	ZINC03236361	4557	0.527979964052649	NO	-
2099	ZINC02721892	3799	0.5279714635166821	NO	-
2100	ZINC03853088	5251	0.5279683389047268	NO	-
2101	ZINC03236360	4556	0.5279496119679145	NO	-
2102	ZINC00940451	1460	0.5279460793600979	NO	-
2103	ZINC01207877	2293	0.5279387803485115	NO	-
2104	ZINC03236169	4555	0.5279328083338468	NO	-
2105	ZINC00232801	144	0.5279323402279698	NO	-
2106	ZINC03252170	4583	0.5279187860976486	NO	-
2107	ZINC02643383	3624	0.5278970265666778	NO	-
2108	ZINC01510374	2739	0.5278946584177332	NO	-
2109	ZINC02798879	3985	0.5278795557140845	NO	-
2110	ZINC04346989	6508	0.5278792732019396	NO	-
2111	ZINC04279258	6450	0.5278669431760555	NO	-
2112	ZINC03958515	5939	0.5278136098022903	NO	-
2113	ZINC02910975	4120	0.5277733906912324	NO	-
2114	ZINC02256387	3145	0.5277506736225321	NO	-
2115	ZINC01405079	2512	0.5277426235469241	NO	-
2116	ZINC00870486	1184	0.527723089274721	NO	-
2117	ZINC00644742	633	0.5277081524548288	NO	-
2118	ZINC01138264	2111	0.5277050880909985	NO	-
2119	ZINC00870487	1185	0.5276989452485448	NO	-
2120	ZINC01140582	2122	0.5276837713053077	NO	-
2121	ZINC03510009	4892	0.5276698416363178	NO	-
2122	ZINC03867097	5722	0.5276663835157865	NO	-
2123	ZINC01180708	2225	0.5276434132568186	NO	-
2124	ZINC01074288	1864	0.5276335155004425	NO	-
2125	ZINC03854393	5378	0.5276319819638832	NO	-
2126	ZINC03026995	4401	0.5276045633191573	NO	-
2127	ZINC02717896	3738	0.5275823129735372	NO	-
2128	ZINC04032488	6148	0.5275727241139558	NO	-
2129	ZINC02717895	3735	0.5275608277541347	NO	-
2130	ZINC02878215	4100	0.5275003708596362	NO	-
2131	ZINC01442617	2606	0.5274508728530273	NO	-
2132	ZINC04463947	6641	0.5274380810418585	NO	-
2133	ZINC03188115	4494	0.5274319720270345	NO	-
2134	ZINC03852620	5200	0.5273711037401418	NO	-
2135	ZINC03238890	4565	0.5273555651234753	NO	-
2136	ZINC00664102	690	0.5273534683945453	NO	-
2137	ZINC01787207	2822	0.5273345312844719	NO	-
2138	ZINC01787210	2823	0.5273173422413419	NO	-
2139	ZINC02799395	3987	0.5273158407683517	NO	-
2140	ZINC00920480	1417	0.5273104018304526	NO	-
2141	ZINC03482292	4863	0.527308684240777	NO	-
2142	ZINC03458863	4853	0.5273015774579539	NO	-
2143	ZINC00881518	1240	0.527300344926965	NO	-
2144	ZINC01111764	1990	0.5272839084666311	NO	-
2145	ZINC01111761	1989	0.5272791844650598	NO	-
2146	ZINC00861965	1137	0.5272532067189926	NO	-
2147	ZINC02424806	3372	0.5272492841883022	NO	-
2148	ZINC02757427	3923	0.5271986828664116	NO	-
2149	ZINC00807865	995	0.5271950471865635	NO	-
2150	ZINC00807867	996	0.5271914611859304	NO	-
2151	ZINC00223922	136	0.5271869237228446	NO	-
2152	ZINC00892476	1284	0.5271739339409931	NO	-
2153	ZINC00869893	1181	0.5271130758422262	NO	-
2154	ZINC01026775	1675	0.5271125513922252	NO	-
2155	ZINC03799026	5043	0.5270826109489293	NO	-
2156	ZINC02865835	4076	0.5270635671320377	NO	-
2157	ZINC01138814	2114	0.5270342002816847	NO	-
2158	ZINC01330013	2431	0.5270307420054253	NO	-
2159	ZINC02380995	3306	0.5270154200962411	NO	-
2160	ZINC02754340	3918	0.5270069852807284	NO	-
2161	ZINC03513718	4898	0.5270026677618376	NO	-
2162	ZINC03346964	4700	0.5269908885646785	NO	-
2163	ZINC03513717	4897	0.5269849879933092	NO	-
2164	ZINC03496071	4880	0.5269776456024674	NO	-
2165	ZINC02449086	3413	0.5269764997616466	NO	-
2166	ZINC03241557	4566	0.5269757124885236	NO	-
2167	ZINC04070465	6241	0.5269730197587168	NO	-
2168	ZINC03452924	4845	0.5269590655239127	NO	-
2169	ZINC03852623	5201	0.5269408679528877	NO	-
2170	ZINC01510420	2742	0.5269289664137204	NO	-
2171	ZINC00638889	614	0.5269040250651402	NO	-
2172	ZINC02241641	3130	0.5269036729279488	NO	-
2173	ZINC03867205	5736	0.5268921050372511	NO	-
2174	ZINC04475438	6718	0.5268845874609805	NO	-
2175	ZINC00774580	906	0.5268807421959157	NO	-
2176	ZINC04033722	6203	0.5268792414773427	NO	-
2177	ZINC03956282	5937	0.5268737661883237	NO	-
2178	ZINC00051853	37	0.5268654330134278	NO	-
2179	ZINC01273026	2389	0.5268648884362892	NO	-
2180	ZINC02343827	3245	0.5268611172296458	NO	-
2181	ZINC03453472	4849	0.5268589707402191	NO	-
2182	ZINC00686693	755	0.5268539979892587	NO	-
2183	ZINC03851920	5173	0.5268483307477065	NO	-
2184	ZINC01062244	1819	0.5268466212325339	NO	-
2185	ZINC00806650	990	0.5268031228334579	NO	-
2186	ZINC02717973	3766	0.5267977037313964	NO	-
2187	ZINC03867097	5723	0.5267859156840969	NO	-
2188	ZINC03859861	5646	0.5267759065726869	NO	-
2189	ZINC03853471	5297	0.5267731334316559	NO	-
2190	ZINC00886475	1271	0.5267717624588699	NO	-
2191	ZINC00907546	1320	0.5267315142512659	NO	-
2192	ZINC03855104	5432	0.5267155223542092	NO	-
2193	ZINC01924436	2872	0.5267151329907521	NO	-
2194	ZINC03424299	4808	0.5266897845047573	NO	-
2195	ZINC00646434	653	0.5266592044984659	NO	-
2196	ZINC02627973	3587	0.5266556610108267	NO	-
2197	ZINC03252798	4587	0.5266467430740494	NO	-
2198	ZINC00646435	654	0.5266378816598015	NO	-
2199	ZINC01248300	2368	0.5266180732024773	NO	-
2200	ZINC00421595	283	0.5266032812589776	NO	-
2201	ZINC01000821	1626	0.5265907545853186	NO	-
2202	ZINC02219321	3066	0.526578626208618	NO	-
2203	ZINC00545445	435	0.526569561164345	NO	-
2204	ZINC02937971	4273	0.5265664711454403	NO	-
2205	ZINC00807254	994	0.5265590247446444	NO	-
2206	ZINC00783395	929	0.5265245424412782	NO	-
2207	ZINC00936139	1437	0.5264387695867748	NO	-
2208	ZINC03395141	4769	0.5264016070025617	NO	-
2209	ZINC01510374	2740	0.5263988072800043	NO	-
2210	ZINC04004941	6126	0.5263859458361033	NO	-
2211	ZINC01226706	2343	0.5263826982003067	NO	-
2212	ZINC03424828	4812	0.5263794678018922	NO	-
2213	ZINC01226708	2344	0.5263541570648131	NO	-
2214	ZINC03506073	4884	0.526296861754419	NO	-
2215	ZINC01118621	2038	0.5262902498486971	NO	-
2216	ZINC02601707	3541	0.5262835350173835	NO	-
2217	ZINC02466046	3449	0.5262662129611089	NO	-
2218	ZINC00623129	533	0.5262629827618696	NO	-
2219	ZINC02916084	4185	0.5262537341880894	NO	-
2220	ZINC03859862	5647	0.5262504827433228	NO	-
2221	ZINC02916081	4184	0.5262422805580315	NO	-
2222	ZINC00067304	50	0.5262193950625377	NO	-
2223	ZINC00451278	353	0.5261974799922243	NO	-
2224	ZINC04381440	6556	0.5261855259646091	NO	-
2225	ZINC03854291	5358	0.5261795084091834	NO	-
2226	ZINC03216976	4530	0.5261703383415345	NO	-
2227	ZINC01503536	2712	0.5261687186128996	NO	-
2228	ZINC00646440	657	0.5261650536892986	NO	-
2229	ZINC03550404	4934	0.5261602390972759	NO	-
2230	ZINC00944357	1487	0.5261402881523017	NO	-
2231	ZINC02211311	3051	0.5261293784079447	NO	-
2232	ZINC01060856	1810	0.526124851825521	NO	-
2233	ZINC00939291	1457	0.5261191482698944	NO	-
2234	ZINC04326752	6498	0.5261063511605234	NO	-
2235	ZINC03329395	4674	0.526097111426166	NO	-
2236	ZINC03984436	6051	0.5260716308476717	NO	-
2237	ZINC04169833	6356	0.526066638905926	NO	-
2238	ZINC01512393	2747	0.5260519894045915	NO	-
2239	ZINC02503088	3508	0.5260130223088553	NO	-
2240	ZINC02660841	3649	0.5259907840788772	NO	-
2241	ZINC03316389	4663	0.5259861111442942	NO	-
2242	ZINC00594280	494	0.5259467542677252	NO	-
2243	ZINC03868019	5803	0.5259442577639334	NO	-
2244	ZINC01174934	2191	0.5259358186451433	NO	-
2245	ZINC01492685	2674	0.5259191278179934	NO	-
2246	ZINC01059163	1798	0.5259145211839882	NO	-
2247	ZINC01385336	2464	0.5258846069891724	NO	-
2248	ZINC00546636	438	0.525860917890716	NO	-
2249	ZINC03482287	4862	0.525850398660147	NO	-
2250	ZINC03853815	5322	0.5258415730934144	NO	-
2251	ZINC02349715	3252	0.5258410349880087	NO	-
2252	ZINC01124365	2060	0.5258257111770591	NO	-
2253	ZINC03449033	4836	0.5258201351009149	NO	-
2254	ZINC02947610	4295	0.5257825000673613	NO	-
2255	ZINC02346864	3247	0.525780893753244	NO	-
2256	ZINC04240468	6400	0.525779376065092	NO	-
2257	ZINC03853836	5332	0.5257782102986065	NO	-
2258	ZINC03283420	4621	0.5257385321256635	NO	-
2259	ZINC00944356	1486	0.525733119779734	NO	-
2260	ZINC01113173	1996	0.5257254349528064	NO	-
2261	ZINC03852013	5181	0.5257229893077082	NO	-
2262	ZINC01110326	1985	0.5257222672512661	NO	-
2263	ZINC02137023	2993	0.5257103662399656	NO	-
2264	ZINC01230184	2349	0.5256814027628793	NO	-
2265	ZINC00905519	1301	0.5256718414774493	NO	-
2266	ZINC03400165	4778	0.5256570642634826	NO	-
2267	ZINC00955594	1525	0.5256513840737707	NO	-
2268	ZINC00779046	911	0.5256349246052063	NO	-
2269	ZINC04146910	6310	0.5256308525831617	NO	-
2270	ZINC01065640	1828	0.5256236755547472	NO	-
2271	ZINC03059759	4443	0.5256199373581772	NO	-
2272	ZINC03246307	4570	0.525555496084281	NO	-
2273	ZINC03353533	4712	0.5255506219333047	NO	-
2274	ZINC04156217	6322	0.5255452202107856	NO	-
2275	ZINC03852806	5224	0.5255395680659528	NO	-
2276	ZINC03129643	4458	0.5255328769277875	NO	-
2277	ZINC02436017	3386	0.5255031361466148	NO	-
2278	ZINC01341252	2438	0.5254835739084457	NO	-
2279	ZINC04369381	6538	0.5254786744376032	NO	-
2280	ZINC00543649	433	0.525447844773288	NO	-
2281	ZINC00803269	980	0.5254342937468552	NO	-
2282	ZINC00955586	1524	0.5254156651886213	NO	-
2283	ZINC00955868	1529	0.5254092796656391	NO	-
2284	ZINC02861997	4074	0.5254034277857338	NO	-
2285	ZINC01000648	1622	0.525386179928381	NO	-
2286	ZINC01178447	2216	0.5253795319564377	NO	-
2287	ZINC01341256	2439	0.5253660832081122	NO	-
2288	ZINC02636182	3604	0.5253585199086863	NO	-
2289	ZINC04358649	6526	0.5253561331154243	NO	-
2290	ZINC03659828	5016	0.525354614413052	NO	-
2291	ZINC03853815	5323	0.5253275765379042	NO	-
2292	ZINC02857600	4053	0.5253258601183112	NO	-
2293	ZINC01330008	2430	0.5253257211273656	NO	-
2294	ZINC04348627	6509	0.5252872249707163	NO	-
2295	ZINC03949177	5927	0.5252766411639584	NO	-
2296	ZINC01183302	2240	0.5252762847874783	NO	-
2297	ZINC03482111	4861	0.5252434673896038	NO	-
2298	ZINC01128343	2080	0.525229197069321	NO	-
2299	ZINC00223936	137	0.525221460089196	NO	-
2300	ZINC00967961	1552	0.5251913100415532	NO	-
2301	ZINC01121577	2050	0.5251737109809979	NO	-
2302	ZINC03909499	5905	0.5251732224594666	NO	-
2303	ZINC04475140	6717	0.5251592290854338	NO	-
2304	ZINC01000647	1621	0.5251334770084416	NO	-
2305	ZINC03854302	5362	0.5251203011162744	NO	-
2306	ZINC02947885	4303	0.5251109526461476	NO	-
2307	ZINC02947886	4304	0.52509692758347	NO	-
2308	ZINC00645509	638	0.5250960287690177	NO	-
2309	ZINC00907548	1321	0.5250702990272603	NO	-
2310	ZINC01510101	2738	0.5250383807327693	NO	-
2311	ZINC02284905	3168	0.5250227753148672	NO	-
2312	ZINC02979779	4357	0.5250161344344987	NO	-
2313	ZINC00530654	409	0.5250000331395297	NO	-
2314	ZINC00940455	1462	0.5249716217018865	NO	-
2315	ZINC00712308	812	0.5249666273763547	NO	-
2316	ZINC04389227	6568	0.524965824653083	NO	-
2317	ZINC00955867	1528	0.5249656569647747	NO	-
2318	ZINC00940456	1463	0.5249454593468934	NO	-
2319	ZINC01924437	2873	0.5249061335477327	NO	-
2320	ZINC03868024	5805	0.5248978386555078	NO	-
2321	ZINC03853836	5333	0.524869776154667	NO	-
2322	ZINC02418836	3364	0.524862037239065	NO	-
2323	ZINC01398195	2489	0.5247970949409952	NO	-
2324	ZINC03969377	5968	0.5247885598037065	NO	-
2325	ZINC03969378	5969	0.5247758066495343	NO	-
2326	ZINC01177665	2211	0.5247599889232485	NO	-
2327	ZINC04033030	6163	0.5247599061242224	NO	-
2328	ZINC03487202	4870	0.5247585541172753	NO	-
2329	ZINC03867192	5733	0.524755495901721	NO	-
2330	ZINC03487204	4871	0.5247503134070945	NO	-
2331	ZINC00832885	1068	0.5247334756456312	NO	-
2332	ZINC01927527	2874	0.5247317673988342	NO	-
2333	ZINC00628719	563	0.5247241398579543	NO	-
2334	ZINC03854954	5417	0.5246925224409303	NO	-
2335	ZINC00193874	109	0.5246638819872622	NO	-
2336	ZINC03833990	22	0.524649004789389	YES	2
2337	ZINC01396614	2488	0.5246325633308166	NO	-
2338	ZINC00193877	110	0.5246311202393168	NO	-
2339	ZINC04477424	6721	0.524612622068501	NO	-
2340	ZINC02722795	3808	0.5246034370050289	NO	-
2341	ZINC00172798	97	0.524582904099006	NO	-
2342	ZINC01927528	2875	0.5245819573799472	NO	-
2343	ZINC04462491	6634	0.5245737541765384	NO	-
2344	ZINC03467752	4855	0.524554148149278	NO	-
2345	ZINC00873803	1196	0.5245403930674589	NO	-
2346	ZINC02401932	3321	0.5245300193387622	NO	-
2347	ZINC02561994	3528	0.5245210774645243	NO	-
2348	ZINC00903059	1294	0.5245157059672076	NO	-
2349	ZINC00732273	855	0.524501811628524	NO	-
2350	ZINC03482372	4867	0.5244938015890148	NO	-
2351	ZINC03878792	5840	0.5244751104293777	NO	-
2352	ZINC03854285	5355	0.5244656722933337	NO	-
2353	ZINC00014473	10	0.5244563201747418	NO	-
2354	ZINC00989767	1584	0.524445319875228	NO	-
2355	ZINC00904434	1299	0.5244372320337553	NO	-
2356	ZINC03262147	4591	0.5244334906949383	NO	-
2357	ZINC00648326	662	0.5244296032221458	NO	-
2358	ZINC02717972	3761	0.5244283644174718	NO	-
2359	ZINC02717972	3763	0.5244283644174718	NO	-
2360	ZINC03416342	4800	0.5244224247925753	NO	-
2361	ZINC03867705	5789	0.5244208043186055	NO	-
2362	ZINC00976127	1563	0.5244120574119033	NO	-
2363	ZINC01132280	2102	0.5243556376132068	NO	-
2364	ZINC02202443	3035	0.5243303985411549	NO	-
2365	ZINC00665947	693	0.5242609750311231	NO	-
2366	ZINC03853838	5336	0.524257185015517	NO	-
2367	ZINC01479994	2649	0.5242259472527394	NO	-
2368	ZINC01479993	2648	0.5242154286174228	NO	-
2369	ZINC03495554	4874	0.524208582817583	NO	-
2370	ZINC00414793	265	0.5242074680263414	NO	-
2371	ZINC01036815	1713	0.5241720869959908	NO	-
2372	ZINC01341260	2440	0.5241713976904229	NO	-
2373	ZINC03238435	4564	0.524167524031769	NO	-
2374	ZINC03026991	4400	0.5241621464729218	NO	-
2375	ZINC01059163	1799	0.5241460631004318	NO	-
2376	ZINC02635116	3600	0.5241452079530049	NO	-
2377	ZINC00184267	102	0.5241233457373038	NO	-
2378	ZINC03495859	4877	0.524116082677474	NO	-
2379	ZINC01055529	1786	0.5240786378896469	NO	-
2380	ZINC01163459	2174	0.5240453577293516	NO	-
2381	ZINC02444576	3404	0.5240346208273381	NO	-
2382	ZINC04033112	6183	0.52401854977141	NO	-
2383	ZINC00537000	427	0.5240149309365408	NO	-
2384	ZINC02717957	3748	0.5240006383885442	NO	-
2385	ZINC00003559	1	0.5239907447525222	NO	-
2386	ZINC00897332	1289	0.5239892183293903	NO	-
2387	ZINC02717954	3740	0.5239820076765335	NO	-
2388	ZINC02868399	4082	0.5239694413183139	NO	-
2389	ZINC02859734	4066	0.5239565691827012	NO	-
2390	ZINC02500760	3502	0.5239429965711301	NO	-
2391	ZINC00421595	282	0.52392916072647	NO	-
2392	ZINC03337747	4684	0.523917944228326	NO	-
2393	ZINC03337749	4685	0.5239165557351575	NO	-
2394	ZINC01924426	2870	0.5239113461110068	NO	-
2395	ZINC03867266	5752	0.5239056249736886	NO	-
2396	ZINC03855069	5426	0.5239040920655729	NO	-
2397	ZINC02684637	3658	0.5238989601968684	NO	-
2398	ZINC00521529	401	0.5238869469163389	NO	-
2399	ZINC00959031	1549	0.5238751554235922	NO	-
2400	ZINC02448783	3412	0.5238699976790544	NO	-
2401	ZINC00521528	400	0.5238694719994985	NO	-
2402	ZINC00223936	138	0.5238593957378865	NO	-
2403	ZINC03631066	4997	0.5238492501719391	NO	-
2404	ZINC03482324	4866	0.5238437777421087	NO	-
2405	ZINC01516335	2751	0.5238425053933418	NO	-
2406	ZINC02799595	3988	0.5238312899094338	NO	-
2407	ZINC00420680	280	0.5238253903517973	NO	-
2408	ZINC01492685	2673	0.523810660118414	NO	-
2409	ZINC00643362	626	0.523804218552288	NO	-
2410	ZINC01125202	2065	0.5237968072547825	NO	-
2411	ZINC03341824	4691	0.5237834090355618	NO	-
2412	ZINC01487109	2654	0.5237793772981284	NO	-
2413	ZINC03548284	4930	0.5237760716971489	NO	-
2414	ZINC03341825	4692	0.5237705205602138	NO	-
2415	ZINC00783556	930	0.5237427235964396	NO	-
2416	ZINC01240974	2359	0.5237421993568121	NO	-
2417	ZINC00774579	905	0.5237271076698087	NO	-
2418	ZINC01240975	2360	0.5237170034138847	NO	-
2419	ZINC00752925	868	0.5237149836287708	NO	-
2420	ZINC02717880	3727	0.5237142173991673	NO	-
2421	ZINC03868663	5825	0.5237044954115859	NO	-
2422	ZINC02812274	4010	0.5236987735724024	NO	-
2423	ZINC00855505	1125	0.5236976344988898	NO	-
2424	ZINC00461938	365	0.5236921372975978	NO	-
2425	ZINC00574121	458	0.523689670559519	NO	-
2426	ZINC00855506	1126	0.5236723961230227	NO	-
2427	ZINC03032972	4412	0.5236530680899422	NO	-
2428	ZINC00237457	148	0.5236413511468181	NO	-
2429	ZINC03205631	4511	0.52363451362898	NO	-
2430	ZINC00416665	266	0.5236300016273417	NO	-
2431	ZINC01163400	2173	0.5236259066231649	NO	-
2432	ZINC02717958	3752	0.5236179578281525	NO	-
2433	ZINC02206190	3041	0.5236017194551257	NO	-
2434	ZINC00848911	1102	0.5236008091439149	NO	-
2435	ZINC03850447	5098	0.5235885720866233	NO	-
2436	ZINC03991623	6069	0.5235767961994214	NO	-
2437	ZINC00536442	424	0.523575339267127	NO	-
2438	ZINC00643361	625	0.5235742237509012	NO	-
2439	ZINC00634482	589	0.5235741619471886	NO	-
2440	ZINC00991566	1593	0.523513194122609	NO	-
2441	ZINC00991567	1594	0.5234936954572851	NO	-
2442	ZINC01090887	1926	0.5234629200003735	NO	-
2443	ZINC02846504	4036	0.5234520256744505	NO	-
2444	ZINC01090886	1925	0.523437740371017	NO	-
2445	ZINC00679004	734	0.5234085185698735	NO	-
2446	ZINC00916526	1339	0.5234036757339924	NO	-
2447	ZINC00636267	605	0.5233905568794393	NO	-
2448	ZINC03974208	6018	0.5233870554138635	NO	-
2449	ZINC00862017	1140	0.5233624637545558	NO	-
2450	ZINC00892476	1285	0.5233435046398414	NO	-
2451	ZINC03853838	5337	0.5233327337363214	NO	-
2452	ZINC04502297	6748	0.5233154446926098	NO	-
2453	ZINC00853599	1117	0.5233143367530959	NO	-
2454	ZINC03433195	4819	0.5233142785435415	NO	-
2455	ZINC03433198	4820	0.5233132386680223	NO	-
2456	ZINC02230752	3104	0.5233065325332446	NO	-
2457	ZINC03235644	4551	0.5233044469452771	NO	-
2458	ZINC03550390	4933	0.5232967596744029	NO	-
2459	ZINC03581551	4950	0.5232930808022174	NO	-
2460	ZINC00585863	471	0.523254323097749	NO	-
2461	ZINC01037104	1716	0.5232195131168704	NO	-
2462	ZINC03262454	4594	0.5231944376821396	NO	-
2463	ZINC01503570	2714	0.5231539679523374	NO	-
2464	ZINC04622895	6770	0.5231510848351992	NO	-
2465	ZINC01167852	2179	0.5231475292011254	NO	-
2466	ZINC01046958	1755	0.5231367854143514	NO	-
2467	ZINC01178837	2218	0.5231307637464407	NO	-
2468	ZINC00936139	1438	0.5231295106013528	NO	-
2469	ZINC00991737	1595	0.523120705341519	NO	-
2470	ZINC00868438	1175	0.5231195668922399	NO	-
2471	ZINC03495860	4878	0.5231164122928008	NO	-
2472	ZINC00959030	1548	0.5231128698927542	NO	-
2473	ZINC04465231	6663	0.5230744515129143	NO	-
2474	ZINC00452635	356	0.5230394163611969	NO	-
2475	ZINC00615523	531	0.523009976312971	NO	-
2476	ZINC01341287	2441	0.5230001075343129	NO	-
2477	ZINC02523379	3517	0.5229784104647497	NO	-
2478	ZINC00229608	141	0.5229734990735176	NO	-
2479	ZINC00920480	1418	0.5229730545603827	NO	-
2480	ZINC04127039	6293	0.5229618171059984	NO	-
2481	ZINC00646424	651	0.5229537865322853	NO	-
2482	ZINC03971665	6008	0.5229485381846062	NO	-
2483	ZINC02266855	3154	0.5229428914618842	NO	-
2484	ZINC02873100	4089	0.5229350038889602	NO	-
2485	ZINC02718028	3768	0.522905265130622	NO	-
2486	ZINC02718028	3770	0.522905265130622	NO	-
2487	ZINC02322921	3201	0.5228597197321088	NO	-
2488	ZINC02792389	3961	0.5228580857149769	NO	-
2489	ZINC01487109	2657	0.5228473213976427	NO	-
2490	ZINC00706822	797	0.5228413660386543	NO	-
2491	ZINC00644204	630	0.5228362080010374	NO	-
2492	ZINC02311559	3190	0.5228309950510428	NO	-
2493	ZINC02311558	3189	0.5228189494496757	NO	-
2494	ZINC04088394	6254	0.5228045568974337	NO	-
2495	ZINC02322925	3202	0.5228044434293619	NO	-
2496	ZINC03834007	34	0.5227836864311365	YES	4
2497	ZINC04107409	6268	0.5227737091605323	NO	-
2498	ZINC04070310	6240	0.5227652120300077	NO	-
2499	ZINC01465250	2633	0.5227559657691573	NO	-
2500	ZINC02620328	3553	0.5227532649915922	NO	-
2501	ZINC00853665	1119	0.5227169972769611	NO	-
2502	ZINC02944900	4293	0.5227040911293831	NO	-
2503	ZINC00780403	915	0.5226717314577549	NO	-
2504	ZINC00615522	530	0.5226687773073986	NO	-
2505	ZINC03509904	4889	0.5226613670039243	NO	-
2506	ZINC00636084	600	0.5226554279194503	NO	-
2507	ZINC01209091	2300	0.5226469625995361	NO	-
2508	ZINC02861711	4072	0.5226365022107826	NO	-
2509	ZINC01046958	1756	0.5226315108305838	NO	-
2510	ZINC01046958	1757	0.5226315108305838	NO	-
2511	ZINC04382999	6559	0.5226234724546988	NO	-
2512	ZINC00949729	1502	0.5226112496934973	NO	-
2513	ZINC02745847	3907	0.5225923678734542	NO	-
2514	ZINC04000621	6087	0.522557982573774	NO	-
2515	ZINC00828365	1052	0.5225530730639355	NO	-
2516	ZINC00905707	1311	0.5225481956426055	NO	-
2517	ZINC03194267	4503	0.5225071837625439	NO	-
2518	ZINC01444708	2612	0.5225000005455129	NO	-
2519	ZINC01924427	2871	0.5224935220203222	NO	-
2520	ZINC03866950	5712	0.5224837586054142	NO	-
2521	ZINC04465228	6662	0.5224837586054142	NO	-
2522	ZINC03975973	6022	0.52245066525784	NO	-
2523	ZINC00350171	216	0.5224299307303193	NO	-
2524	ZINC03975978	6023	0.5224202812063296	NO	-
2525	ZINC03513595	4894	0.5224048132704442	NO	-
2526	ZINC03249461	4576	0.5223972506337836	NO	-
2527	ZINC02585210	3530	0.5223878866553563	NO	-
2528	ZINC00646425	652	0.5223843623781085	NO	-
2529	ZINC02947613	4296	0.522381175162593	NO	-
2530	ZINC03513594	4893	0.5223720241423535	NO	-
2531	ZINC00516085	399	0.52236196970259	NO	-
2532	ZINC01122385	2053	0.5223590037833489	NO	-
2533	ZINC03409921	4793	0.522347288086402	NO	-
2534	ZINC03018679	4393	0.5223444922671393	NO	-
2535	ZINC00905683	1307	0.5223153055068912	NO	-
2536	ZINC03438629	4828	0.5222921007475195	NO	-
2537	ZINC03336076	4681	0.522290877258932	NO	-
2538	ZINC03336074	4680	0.5222779429970387	NO	-
2539	ZINC02718033	3777	0.5222688720394985	NO	-
2540	ZINC04004941	6127	0.5222642066057785	NO	-
2541	ZINC02717956	3744	0.52224454109049	NO	-
2542	ZINC00756741	889	0.5222395581987995	NO	-
2543	ZINC02718034	3779	0.5222392470398662	NO	-
2544	ZINC00412385	256	0.5222167033195633	NO	-
2545	ZINC00855420	1123	0.5222162183492236	NO	-
2546	ZINC01129447	2087	0.522156222786566	NO	-
2547	ZINC03246102	4569	0.5221441736612071	NO	-
2548	ZINC04617907	55	0.5221325783145309	YES	9
2549	ZINC02113602	2979	0.5221319994298267	NO	-
2550	ZINC03859825	5642	0.5221154203602257	NO	-
2551	ZINC00905715	1316	0.5221068738662067	NO	-
2552	ZINC00455001	360	0.5220835110233492	NO	-
2553	ZINC04281803	6456	0.5220792432202932	NO	-
2554	ZINC00855959	1127	0.5220783280833275	NO	-
2555	ZINC00766376	895	0.5220657634573781	NO	-
2556	ZINC02647047	3630	0.5220582279518698	NO	-
2557	ZINC01025906	1672	0.5220491928591785	NO	-
2558	ZINC00892051	1282	0.522046392895268	NO	-
2559	ZINC03424286	4807	0.5219987867675419	NO	-
2560	ZINC00796557	964	0.5219957163807658	NO	-
2561	ZINC02419847	3365	0.5219950065991937	NO	-
2562	ZINC03867705	5790	0.5219704193175435	NO	-
2563	ZINC00989602	1583	0.5219690069576794	NO	-
2564	ZINC03866949	5711	0.52196731917097	NO	-
2565	ZINC02359878	3274	0.5219614317860499	NO	-
2566	ZINC02359880	3275	0.5219522509367799	NO	-
2567	ZINC00851209	1109	0.5219436093347868	NO	-
2568	ZINC01487109	2655	0.5219332983976287	NO	-
2569	ZINC01487109	2656	0.5219332983976287	NO	-
2570	ZINC03041662	4428	0.5219108104702573	NO	-
2571	ZINC00624963	547	0.5218991515492838	NO	-
2572	ZINC02889950	4113	0.5218936238087967	NO	-
2573	ZINC03050069	4439	0.5218858995597623	NO	-
2574	ZINC02724749	3876	0.5218573969957685	NO	-
2575	ZINC02724219	3835	0.5218573379974345	NO	-
2576	ZINC03424707	4810	0.5218425700400628	NO	-
2577	ZINC04107347	6267	0.5218329694073198	NO	-
2578	ZINC01178163	2214	0.5218250404787093	NO	-
2579	ZINC03424849	4813	0.5218098801194527	NO	-
2580	ZINC04146910	6311	0.5217965898746552	NO	-
2581	ZINC00705335	792	0.5217861346764504	NO	-
2582	ZINC03582272	4953	0.52178395314072	NO	-
2583	ZINC02717892	3728	0.5217808334874356	NO	-
2584	ZINC01211795	2316	0.521724194425818	NO	-
2585	ZINC00780491	918	0.5217197954279261	NO	-
2586	ZINC03610704	4983	0.5217162026586358	NO	-
2587	ZINC03867574	5778	0.5216761638003115	NO	-
2588	ZINC00796555	963	0.5216545969556651	NO	-
2589	ZINC00897327	1288	0.5216334812025358	NO	-
2590	ZINC01144081	2129	0.5216231230802475	NO	-
2591	ZINC00432688	336	0.5216182274643894	NO	-
2592	ZINC03424768	4811	0.5215897989810929	NO	-
2593	ZINC03820143	5066	0.5215842152805644	NO	-
2594	ZINC01330000	2429	0.5215801594395783	NO	-
2595	ZINC00044408	29	0.5215652963303521	NO	-
2596	ZINC01209091	2301	0.5215522355039652	NO	-
2597	ZINC00937575	1450	0.5215519576217273	NO	-
2598	ZINC00423727	303	0.5215353883010448	NO	-
2599	ZINC00432687	335	0.5215317877504123	NO	-
2600	ZINC01330015	2432	0.5215144326388854	NO	-
2601	ZINC02736111	3897	0.5215123494491722	NO	-
2602	ZINC02724750	3877	0.521504373488175	NO	-
2603	ZINC00229606	140	0.5215010610862756	NO	-
2604	ZINC00200539	113	0.5214601897312463	NO	-
2605	ZINC00596582	499	0.521460177835333	NO	-
2606	ZINC00930740	1431	0.5214400571510313	NO	-
2607	ZINC01438629	2580	0.5214308431566044	NO	-
2608	ZINC01384129	2462	0.5214195810640156	NO	-
2609	ZINC03235974	4552	0.5214128416616651	NO	-
2610	ZINC00886475	1272	0.5214002459837009	NO	-
2611	ZINC03856097	5460	0.5213882796945555	NO	-
2612	ZINC04032979	6157	0.5213836708130601	NO	-
2613	ZINC01350505	2448	0.5213804170159071	NO	-
2614	ZINC03045223	4433	0.5213566659181498	NO	-
2615	ZINC03351138	4708	0.5213320092938509	NO	-
2616	ZINC00905712	1313	0.5213275116597428	NO	-
2617	ZINC01323858	2417	0.5213259463938457	NO	-
2618	ZINC00200541	114	0.5213065784397467	NO	-
2619	ZINC01497039	2682	0.5212901067259581	NO	-
2620	ZINC00805090	985	0.5212862739255835	NO	-
2621	ZINC03854033	5343	0.5212739849722213	NO	-
2622	ZINC03856093	5456	0.5212701629312291	NO	-
2623	ZINC00115179	75	0.5212667377115385	NO	-
2624	ZINC04063013	6237	0.5212126184417205	NO	-
2625	ZINC03854036	5345	0.5212087123878565	NO	-
2626	ZINC00422833	293	0.5211886476763228	NO	-
2627	ZINC02718461	3785	0.5211694380640718	NO	-
2628	ZINC02718461	3786	0.5211694380640718	NO	-
2629	ZINC00640114	617	0.5211461046324904	NO	-
2630	ZINC02404098	3328	0.5211402490409279	NO	-
2631	ZINC00856579	1131	0.5211366467364097	NO	-
2632	ZINC00676229	723	0.521133128528576	NO	-
2633	ZINC03506991	4888	0.5211296414361963	NO	-
2634	ZINC00855422	1124	0.5211229162422164	NO	-
2635	ZINC03850667	5108	0.5211189619533836	NO	-
2636	ZINC03850665	5107	0.5211004177957835	NO	-
2637	ZINC03582274	4954	0.5210917316714279	NO	-
2638	ZINC00256269	153	0.5210545934210691	NO	-
2639	ZINC01497220	2687	0.5210421841034552	NO	-
2640	ZINC02400123	3318	0.5209926550561814	NO	-
2641	ZINC02718358	3781	0.5209820091804274	NO	-
2642	ZINC01191894	2259	0.5209800672863616	NO	-
2643	ZINC02620367	3554	0.5209788416893146	NO	-
2644	ZINC01130586	2092	0.5209700654630417	NO	-
2645	ZINC00788126	938	0.520945053953557	NO	-
2646	ZINC03969827	5977	0.5209431059627992	NO	-
2647	ZINC03969828	5978	0.5209038515536424	NO	-
2648	ZINC03356453	4719	0.520885328015371	NO	-
2649	ZINC01175235	2193	0.5208735866031051	NO	-
2650	ZINC03399571	4776	0.520849720756846	NO	-
2651	ZINC03854287	5357	0.5208367347736715	NO	-
2652	ZINC01165534	2177	0.5208074684134419	NO	-
2653	ZINC03559882	4941	0.5207925562676956	NO	-
2654	ZINC01495142	2677	0.5207747934165324	NO	-
2655	ZINC03338787	4688	0.5207703576557009	NO	-
2656	ZINC00937464	1444	0.5207550735188913	NO	-
2657	ZINC00976127	1564	0.520723123891724	NO	-
2658	ZINC00469906	376	0.5207066274568951	NO	-
2659	ZINC02409769	3345	0.5206828678428534	NO	-
2660	ZINC02409766	3344	0.5206805337878865	NO	-
2661	ZINC01116187	2020	0.5206762026843929	NO	-
2662	ZINC03587965	4957	0.5206275348769918	NO	-
2663	ZINC00712857	813	0.5206101134889249	NO	-
2664	ZINC00877938	1232	0.5205956966348616	NO	-
2665	ZINC00583046	469	0.5205756781512293	NO	-
2666	ZINC00636137	602	0.5205717619508706	NO	-
2667	ZINC00788124	937	0.520569452036021	NO	-
2668	ZINC04135339	6306	0.5205691223259081	NO	-
2669	ZINC02717957	3750	0.520555926218753	NO	-
2670	ZINC01402416	2505	0.5205473363708102	NO	-
2671	ZINC00886471	1269	0.5205240761175542	NO	-
2672	ZINC04161701	6335	0.5205054197474275	NO	-
2673	ZINC02449780	3414	0.5204954148805742	NO	-
2674	ZINC03984437	6052	0.5204782342347659	NO	-
2675	ZINC04332284	6500	0.5204596589976238	NO	-
2676	ZINC03856097	5459	0.5204314325714403	NO	-
2677	ZINC00615535	532	0.5204302226786309	NO	-
2678	ZINC00806937	991	0.5204049209916494	NO	-
2679	ZINC00869055	1178	0.520402579084738	NO	-
2680	ZINC01324174	2418	0.5203953958209729	NO	-
2681	ZINC03272391	4606	0.5203916376669536	NO	-
2682	ZINC01059140	1797	0.520371015389155	NO	-
2683	ZINC03867315	5754	0.5203625685699111	NO	-
2684	ZINC03272387	4605	0.5203575556192725	NO	-
2685	ZINC01059138	1796	0.5203547043750895	NO	-
2686	ZINC02594986	3538	0.5203458845295116	NO	-
2687	ZINC03049697	4437	0.5203176348380254	NO	-
2688	ZINC00897346	1290	0.520306317451013	NO	-
2689	ZINC00959681	1550	0.5203022970838037	NO	-
2690	ZINC02348559	3251	0.5202647761633381	NO	-
2691	ZINC00567874	452	0.5202625923778372	NO	-
2692	ZINC02403521	3325	0.5202518443521953	NO	-
2693	ZINC01508072	2723	0.5202447301563157	NO	-
2694	ZINC01037105	1717	0.520240148637226	NO	-
2695	ZINC04228373	6397	0.5201985479155147	NO	-
2696	ZINC03867077	5718	0.5201785332469092	NO	-
2697	ZINC00812951	1008	0.5201698928906562	NO	-
2698	ZINC00886467	1267	0.5201432883128273	NO	-
2699	ZINC03856095	5458	0.5201378245757041	NO	-
2700	ZINC00595553	498	0.5201327139190723	NO	-
2701	ZINC00469605	375	0.5200994831446064	NO	-
2702	ZINC03517103	4905	0.5200926570326548	NO	-
2703	ZINC00869054	1177	0.520089912650843	NO	-
2704	ZINC00917190	1341	0.5200753075663765	NO	-
2705	ZINC00780466	916	0.520069778873482	NO	-
2706	ZINC03819559	5056	0.5200660247409091	NO	-
2707	ZINC00574121	456	0.5200561389811591	NO	-
2708	ZINC00869894	1182	0.5200195217864135	NO	-
2709	ZINC01103954	1956	0.520019265511693	NO	-
2710	ZINC01404990	2506	0.5200104121430645	NO	-
2711	ZINC00645506	637	0.5199853773183125	NO	-
2712	ZINC04492368	6732	0.5199850979594935	NO	-
2713	ZINC01427142	2560	0.519980648022964	NO	-
2714	ZINC00429799	332	0.5199794585057731	NO	-
2715	ZINC01120090	2041	0.5199688732456603	NO	-
2716	ZINC00028436	21	0.5199617843734666	NO	-
2717	ZINC04381440	6554	0.5199614346944414	NO	-
2718	ZINC03854031	5341	0.519960320140937	NO	-
2719	ZINC00865848	1155	0.5199186326415695	NO	-
2720	ZINC00865851	1158	0.5198938515253189	NO	-
2721	ZINC01405095	2514	0.5198838987840648	NO	-
2722	ZINC00172789	96	0.5198837846329776	NO	-
2723	ZINC02725940	3891	0.519879531527253	NO	-
2724	ZINC02627825	3586	0.5198736024514968	NO	-
2725	ZINC03850447	5099	0.519835599248924	NO	-
2726	ZINC04441818	6598	0.5198268052229018	NO	-
2727	ZINC03186336	4490	0.5198055549534486	NO	-
2728	ZINC04357955	6524	0.5197789654005818	NO	-
2729	ZINC04108175	6269	0.5197629577205877	NO	-
2730	ZINC03853832	5330	0.5197605758754779	NO	-
2731	ZINC02718029	3772	0.5197548804193256	NO	-
2732	ZINC02718029	3774	0.5197548804193256	NO	-
2733	ZINC03867372	5765	0.5197149779489469	NO	-
2734	ZINC03858887	5589	0.5197104570257354	NO	-
2735	ZINC00612826	525	0.5197096045063001	NO	-
2736	ZINC02718034	3780	0.5196975680047113	NO	-
2737	ZINC02718033	3778	0.5196916573085217	NO	-
2738	ZINC02405321	3333	0.5196779852653519	NO	-
2739	ZINC04108177	6270	0.5196721759789713	NO	-
2740	ZINC03194344	4504	0.5196598640513483	NO	-
2741	ZINC01103953	1955	0.5196478173065262	NO	-
2742	ZINC03665075	5027	0.5196392509359087	NO	-
2743	ZINC03910014	5910	0.5196377630861868	NO	-
2744	ZINC02717954	3742	0.5196244248812679	NO	-
2745	ZINC04617917	96	0.5195864873225068	YES	9
2746	ZINC03868366	5816	0.5195806949531067	NO	-
2747	ZINC04466006	6671	0.5195806949531067	NO	-
2748	ZINC02771961	3937	0.5195744287943733	NO	-
2749	ZINC00203502	121	0.5195604300828743	NO	-
2750	ZINC01927637	2876	0.5195535554192597	NO	-
2751	ZINC02209755	3048	0.5195527947065165	NO	-
2752	ZINC01323856	2416	0.5195440575173506	NO	-
2753	ZINC03359658	4730	0.5195371612630993	NO	-
2754	ZINC02412328	3348	0.5195317483899387	NO	-
2755	ZINC01928006	2880	0.5195190371684192	NO	-
2756	ZINC00134344	84	0.5194966388490517	NO	-
2757	ZINC00429598	330	0.5194921439711394	NO	-
2758	ZINC00429598	331	0.5194921439711394	NO	-
2759	ZINC02186142	3015	0.519481712580537	NO	-
2760	ZINC03832140	60	0.5194728297529162	YES	9
2761	ZINC02873803	4094	0.5194683344478203	NO	-
2762	ZINC03275451	4611	0.519461574269436	NO	-
2763	ZINC03853832	5331	0.5194424218270699	NO	-
2764	ZINC01183302	2241	0.5194403939454999	NO	-
2765	ZINC00028435	20	0.5194371191163819	NO	-
2766	ZINC01757032	2820	0.5194346542826811	NO	-
2767	ZINC01006919	1643	0.5194335915745636	NO	-
2768	ZINC00882903	1250	0.5194251898684437	NO	-
2769	ZINC03236168	4554	0.5193932960686928	NO	-
2770	ZINC03400227	4779	0.5193864455827188	NO	-
2771	ZINC02717958	3754	0.519369754841738	NO	-
2772	ZINC03236946	4559	0.5193639173795619	NO	-
2773	ZINC03236945	4558	0.5193466477126883	NO	-
2774	ZINC02228401	3096	0.5193152849164757	NO	-
2775	ZINC00703553	780	0.5193117847205402	NO	-
2776	ZINC00887630	1278	0.5193081317775493	NO	-
2777	ZINC03867076	5716	0.5193018392065571	NO	-
2778	ZINC03819566	5060	0.5192754692680661	NO	-
2779	ZINC03320283	4665	0.5192696201401237	NO	-
2780	ZINC02347533	3249	0.5192377308357325	NO	-
2781	ZINC03852807	5225	0.519219243317284	NO	-
2782	ZINC04441821	6599	0.5192186047765555	NO	-
2783	ZINC04320291	6495	0.5192044046942695	NO	-
2784	ZINC02500140	3495	0.5191863352153022	NO	-
2785	ZINC02334868	3225	0.5191852213427686	NO	-
2786	ZINC02439427	3393	0.5191812716315587	NO	-
2787	ZINC04161651	6334	0.5191602405522161	NO	-
2788	ZINC01000821	1627	0.5191447991096091	NO	-
2789	ZINC03452883	4844	0.5191407913227353	NO	-
2790	ZINC03858485	5563	0.5191329258489646	NO	-
2791	ZINC04151270	6317	0.5191252259693704	NO	-
2792	ZINC02347531	3248	0.5191215173299841	NO	-
2793	ZINC02442893	3401	0.5190927795064421	NO	-
2794	ZINC04443933	6624	0.5190915953795991	NO	-
2795	ZINC00463775	369	0.5190499049932064	NO	-
2796	ZINC03867011	5714	0.5190379952134613	NO	-
2797	ZINC02308300	3183	0.519017829510179	NO	-
2798	ZINC02717894	3730	0.5190136443987645	NO	-
2799	ZINC03768188	5038	0.5189854950361237	NO	-
2800	ZINC03333719	4675	0.5189796793887252	NO	-
2801	ZINC03820143	5065	0.518945161806113	NO	-
2802	ZINC01223303	2333	0.5189425851462377	NO	-
2803	ZINC02724747	3874	0.5189344921944438	NO	-
2804	ZINC01121417	2049	0.5189197337648664	NO	-
2805	ZINC00649919	665	0.5189156786423411	NO	-
2806	ZINC02724748	3875	0.5189061678810766	NO	-
2807	ZINC03855069	5427	0.5188919408361762	NO	-
2808	ZINC02223665	3077	0.5188822641770287	NO	-
2809	ZINC02717973	3764	0.5188780623419612	NO	-
2810	ZINC03857856	5519	0.518877867080448	NO	-
2811	ZINC02444853	3405	0.5188650029258822	NO	-
2812	ZINC00887338	1277	0.5188637952685318	NO	-
2813	ZINC00413049	261	0.5188526695686558	NO	-
2814	ZINC00784656	936	0.5188387614372842	NO	-
2815	ZINC01405091	2513	0.5188244138686704	NO	-
2816	ZINC03045303	4434	0.5187970528601571	NO	-
2817	ZINC04610757	6767	0.5187806369227577	NO	-
2818	ZINC00865850	1157	0.5187702118440598	NO	-
2819	ZINC00865849	1156	0.5187689357397214	NO	-
2820	ZINC00609564	518	0.5187555902671434	NO	-
2821	ZINC00812970	1009	0.5187397787507727	NO	-
2822	ZINC00574121	457	0.518676981689637	NO	-
2823	ZINC03235223	4547	0.5186625858465483	NO	-
2824	ZINC00944310	1481	0.5186421343944211	NO	-
2825	ZINC03335334	4678	0.5186409192661691	NO	-
2826	ZINC01106045	1971	0.5186281875904062	NO	-
2827	ZINC02922845	4249	0.5186125243395592	NO	-
2828	ZINC02827223	4027	0.5185978086972812	NO	-
2829	ZINC03582289	4955	0.5185807395309069	NO	-
2830	ZINC00609269	517	0.5185545374509926	NO	-
2831	ZINC00919332	1380	0.5185204589752183	NO	-
2832	ZINC03857158	5484	0.5185195375086725	NO	-
2833	ZINC04464163	6642	0.5185195375086725	NO	-
2834	ZINC00919386	1383	0.5185119772538157	NO	-
2835	ZINC00848914	1103	0.5184521450236232	NO	-
2836	ZINC00708857	803	0.5184490395915452	NO	-
2837	ZINC00365484	222	0.518433373321337	NO	-
2838	ZINC02263639	3149	0.5184241936460899	NO	-
2839	ZINC02939986	4277	0.5184120503239941	NO	-
2840	ZINC00656162	680	0.5183948268249429	NO	-
2841	ZINC00905682	1306	0.5183853604451883	NO	-
2842	ZINC00724310	840	0.518383833594997	NO	-
2843	ZINC02724754	3881	0.5183618542213808	NO	-
2844	ZINC03452880	4842	0.5183482189239729	NO	-
2845	ZINC00863694	1146	0.5183092806505023	NO	-
2846	ZINC04266403	6432	0.5183075191893827	NO	-
2847	ZINC03867570	5776	0.5183071663780416	NO	-
2848	ZINC01129447	2088	0.5182919854290299	NO	-
2849	ZINC02944900	4294	0.5182905327523045	NO	-
2850	ZINC00951848	1505	0.518272951163264	NO	-
2851	ZINC03867076	5717	0.5182715492093519	NO	-
2852	ZINC03867010	5713	0.5182706868609687	NO	-
2853	ZINC00882097	1242	0.5182620648915699	NO	-
2854	ZINC03632885	5002	0.5182427401748392	NO	-
2855	ZINC00534007	419	0.5182248344315842	NO	-
2856	ZINC00930733	1429	0.5181813450443892	NO	-
2857	ZINC02937911	4270	0.5181563718975062	NO	-
2858	ZINC00208690	126	0.5181445689045889	NO	-
2859	ZINC02244620	3131	0.5181280425622179	NO	-
2860	ZINC03856093	5455	0.5181140691763301	NO	-
2861	ZINC03256809	4588	0.5181029184246099	NO	-
2862	ZINC01826610	2830	0.5180722790527301	NO	-
2863	ZINC04463907	6638	0.5180524302116059	NO	-
2864	ZINC02724753	3880	0.5180513135462148	NO	-
2865	ZINC04510138	6750	0.518039097107429	NO	-
2866	ZINC01062046	1818	0.51803867538043	NO	-
2867	ZINC02717956	3746	0.5180164486257016	NO	-
2868	ZINC02717808	3717	0.5180095779384286	NO	-
2869	ZINC00873676	1192	0.5180069736045064	NO	-
2870	ZINC00462803	366	0.5179800655148674	NO	-
2871	ZINC00411875	254	0.517959613238036	NO	-
2872	ZINC01223284	2332	0.5179320364699498	NO	-
2873	ZINC02635253	3602	0.5179149550703483	NO	-
2874	ZINC00930736	1430	0.5179147847048581	NO	-
2875	ZINC03819560	5058	0.5178951961368654	NO	-
2876	ZINC00973910	1557	0.5178901503607717	NO	-
2877	ZINC00678521	731	0.5178692624108661	NO	-
2878	ZINC02413118	3353	0.5178307509491912	NO	-
2879	ZINC01576470	2782	0.5178287995475198	NO	-
2880	ZINC02717892	3729	0.5178199437263693	NO	-
2881	ZINC01054862	1783	0.5177857817736995	NO	-
2882	ZINC02788841	3951	0.5177836592997163	NO	-
2883	ZINC02413119	3354	0.5177707020974166	NO	-
2884	ZINC02616568	3543	0.5177565138828588	NO	-
2885	ZINC03977140	6025	0.5177478458254593	NO	-
2886	ZINC01986714	2918	0.5177395926878485	NO	-
2887	ZINC03178274	4484	0.5177385436056152	NO	-
2888	ZINC02432169	3380	0.5177295802393891	NO	-
2889	ZINC02982441	4362	0.5177282043089435	NO	-
2890	ZINC01497074	2683	0.5177241023171387	NO	-
2891	ZINC00422832	292	0.5177225253035009	NO	-
2892	ZINC02717880	3725	0.5176920484925718	NO	-
2893	ZINC01107242	1972	0.5176912016508973	NO	-
2894	ZINC00795104	957	0.5176816724655952	NO	-
2895	ZINC00411172	249	0.5176690300115268	NO	-
2896	ZINC03206969	4514	0.5176671581994425	NO	-
2897	ZINC00873672	1191	0.517655051175207	NO	-
2898	ZINC03559698	4940	0.5176514350411303	NO	-
2899	ZINC00412475	260	0.517650088422029	NO	-
2900	ZINC03588137	4959	0.517640062070977	NO	-
2901	ZINC04121592	6283	0.5176396349479697	NO	-
2902	ZINC02724752	3879	0.517629892811958	NO	-
2903	ZINC01006515	1638	0.5176203002434674	NO	-
2904	ZINC01121151	2046	0.5175785537131146	NO	-
2905	ZINC01121152	2047	0.5175772795163307	NO	-
2906	ZINC00146397	86	0.5175690102346308	NO	-
2907	ZINC03195907	4507	0.5175614539235965	NO	-
2908	ZINC01936705	2883	0.5175604990256938	NO	-
2909	ZINC01936706	2884	0.5175546054432407	NO	-
2910	ZINC03856095	5457	0.5175067976351596	NO	-
2911	ZINC03868260	5814	0.5174906538638661	NO	-
2912	ZINC03397527	4770	0.5174595550829207	NO	-
2913	ZINC04463011	6637	0.5174587627575031	NO	-
2914	ZINC01104825	1967	0.5174440604108121	NO	-
2915	ZINC00886862	1276	0.517438940017376	NO	-
2916	ZINC02724751	3878	0.5174198079372868	NO	-
2917	ZINC00468004	373	0.5174018241843287	NO	-
2918	ZINC01223970	2335	0.5173885090821448	NO	-
2919	ZINC00877873	1222	0.5173667247023239	NO	-
2920	ZINC00905714	1315	0.5172951128897189	NO	-
2921	ZINC04518391	6758	0.5172939675632847	NO	-
2922	ZINC01389438	2479	0.5172841184169004	NO	-
2923	ZINC00919336	1382	0.5172630624170943	NO	-
2924	ZINC02783177	3943	0.5172561137195898	NO	-
2925	ZINC04381440	6555	0.5172552958179183	NO	-
2926	ZINC01928007	2881	0.5172417280483431	NO	-
2927	ZINC00919334	1381	0.5172364298462253	NO	-
2928	ZINC00290118	168	0.5172209437324599	NO	-
2929	ZINC03854276	5352	0.5171914713850422	NO	-
2930	ZINC00422858	296	0.5171757647732012	NO	-
2931	ZINC03852010	5179	0.5171662765549595	NO	-
2932	ZINC00290115	167	0.5171610607344097	NO	-
2933	ZINC00919541	1398	0.5171537106595517	NO	-
2934	ZINC02724185	3825	0.517151224816329	NO	-
2935	ZINC04465231	6664	0.5171464291808576	NO	-
2936	ZINC02724186	3826	0.5171397605404761	NO	-
2937	ZINC00919534	1395	0.5171374122673913	NO	-
2938	ZINC00640050	616	0.517131199083444	NO	-
2939	ZINC00625891	548	0.5171128395649249	NO	-
2940	ZINC03854301	5361	0.5170851929347795	NO	-
2941	ZINC04348691	6510	0.5170826173268623	NO	-
2942	ZINC03854038	5346	0.5170812767856019	NO	-
2943	ZINC04443456	6621	0.517077683884214	NO	-
2944	ZINC04465461	6670	0.517077683884214	NO	-
2945	ZINC04032978	6155	0.5170767745104534	NO	-
2946	ZINC00003613	2	0.5170576348655557	NO	-
2947	ZINC00666036	694	0.5170367776264279	NO	-
2948	ZINC01062043	1817	0.5170047969173862	NO	-
2949	ZINC03850585	5101	0.5170019026895946	NO	-
2950	ZINC04595858	6763	0.5169857101168996	NO	-
2951	ZINC04617909	57	0.5169795622413588	YES	9
2952	ZINC01501589	2704	0.5169725145682972	NO	-
2953	ZINC04135502	6307	0.5169537736297792	NO	-
2954	ZINC03055655	4441	0.5169383059590199	NO	-
2955	ZINC03867315	5755	0.516937922954688	NO	-
2956	ZINC02340490	3234	0.5169032181692783	NO	-
2957	ZINC01072328	1853	0.5168832413345442	NO	-
2958	ZINC01072327	1852	0.5168618622470348	NO	-
2959	ZINC03209318	4516	0.5168118060872502	NO	-
2960	ZINC03867179	5731	0.5168025634530482	NO	-
2961	ZINC00780474	917	0.5167985085562786	NO	-
2962	ZINC00783951	931	0.5167893825633556	NO	-
2963	ZINC02273271	3157	0.5167208691800197	NO	-
2964	ZINC01329968	2428	0.5167021150813434	NO	-
2965	ZINC00672104	712	0.5166873133952571	NO	-
2966	ZINC02239711	3120	0.5166744827424775	NO	-
2967	ZINC02724190	3830	0.516670638541421	NO	-
2968	ZINC02724189	3829	0.5166639607735427	NO	-
2969	ZINC03346036	4699	0.5166520740720716	NO	-
2970	ZINC00644821	634	0.5165955525401147	NO	-
2971	ZINC00646421	648	0.516584938964297	NO	-
2972	ZINC02937967	4272	0.5165718867122729	NO	-
2973	ZINC01107360	1974	0.5165655796715879	NO	-
2974	ZINC04462930	6636	0.5165453826063504	NO	-
2975	ZINC00452635	357	0.5165428533978192	NO	-
2976	ZINC02718028	3767	0.5165408748693192	NO	-
2977	ZINC03858216	5548	0.5165382499960806	NO	-
2978	ZINC00877936	1231	0.5165199941211467	NO	-
2979	ZINC00704361	790	0.5165171889565167	NO	-
2980	ZINC02724572	3851	0.5164829561679801	NO	-
2981	ZINC03377848	4753	0.5164794109008606	NO	-
2982	ZINC03854032	5342	0.5164672961688916	NO	-
2983	ZINC02342937	3244	0.5164551277833704	NO	-
2984	ZINC00211075	128	0.5164506968188679	NO	-
2985	ZINC00681016	739	0.5164444706029236	NO	-
2986	ZINC00546700	439	0.5164278000623381	NO	-
2987	ZINC00804782	984	0.5164233768306317	NO	-
2988	ZINC00646420	647	0.5164145373948612	NO	-
2989	ZINC02889944	4112	0.5164121423451762	NO	-
2990	ZINC03048846	4436	0.5164022669773131	NO	-
2991	ZINC04174503	6368	0.5163902599756665	NO	-
2992	ZINC02889942	4111	0.5163898868586856	NO	-
2993	ZINC00628612	559	0.5163801575398582	NO	-
2994	ZINC02805599	4004	0.5163732261685391	NO	-
2995	ZINC01303400	2411	0.5163494609867119	NO	-
2996	ZINC02724571	3850	0.5163076613099951	NO	-
2997	ZINC01936710	2888	0.5162997995410937	NO	-
2998	ZINC02444554	3403	0.5162984857829306	NO	-
2999	ZINC03340835	4689	0.5162973525656971	NO	-
3000	ZINC03859995	5661	0.5162954674113577	NO	-
3001	ZINC03859996	5662	0.5162953179548164	NO	-
3002	ZINC01936709	2887	0.5162950285523982	NO	-
3003	ZINC03868260	5813	0.5162945309796163	NO	-
3004	ZINC02717966	3757	0.5162904015270842	NO	-
3005	ZINC02717966	3759	0.5162904015270842	NO	-
3006	ZINC00640140	618	0.5162861591687826	NO	-
3007	ZINC00886860	1275	0.5162854426174052	NO	-
3008	ZINC03045371	4435	0.5162747780163122	NO	-
3009	ZINC02724167	3814	0.5162142275988723	NO	-
3010	ZINC03854039	5347	0.5162137863629404	NO	-
3011	ZINC00420680	281	0.5162076384339351	NO	-
3012	ZINC02724168	3815	0.5161744023557974	NO	-
3013	ZINC01180183	2221	0.5161632587460183	NO	-
3014	ZINC02724165	3812	0.516162200817698	NO	-
3015	ZINC01318607	2415	0.5161573109716885	NO	-
3016	ZINC02416775	3359	0.5161540835000561	NO	-
3017	ZINC02503233	3510	0.516141308124877	NO	-
3018	ZINC02717804	3714	0.5161140680570383	NO	-
3019	ZINC02717804	3716	0.5161140680570383	NO	-
3020	ZINC00203502	122	0.5160902544287247	NO	-
3021	ZINC00418191	272	0.5160358708482992	NO	-
3022	ZINC04315556	6488	0.5160276830686832	NO	-
3023	ZINC01119760	2040	0.5159980885509617	NO	-
3024	ZINC02223017	3073	0.5159935427602276	NO	-
3025	ZINC02724567	3848	0.5159887232591349	NO	-
3026	ZINC03808291	5044	0.5159867287650011	NO	-
3027	ZINC01510487	2744	0.5159864996923185	NO	-
3028	ZINC03854351	5367	0.5159824752993444	NO	-
3029	ZINC02724568	3849	0.515981841808322	NO	-
3030	ZINC02223012	3072	0.5159724684165206	NO	-
3031	ZINC01518714	2756	0.5159693171283936	NO	-
3032	ZINC01144059	2128	0.5159581383714714	NO	-
3033	ZINC00930029	1427	0.5159524380384727	NO	-
3034	ZINC00536987	426	0.5159481069573356	NO	-
3035	ZINC02423425	3367	0.5159111476262278	NO	-
3036	ZINC02724166	3813	0.5158978595483484	NO	-
3037	ZINC02724188	3828	0.5158629745832288	NO	-
3038	ZINC00672106	713	0.5158557021396066	NO	-
3039	ZINC02218616	3061	0.5158401898393263	NO	-
3040	ZINC02724728	3868	0.5158387233318277	NO	-
3041	ZINC02724187	3827	0.5158276925906697	NO	-
3042	ZINC00058903	39	0.51582245611713	NO	-
3043	ZINC00919538	1397	0.5158215032026134	NO	-
3044	ZINC00919537	1396	0.5158200320401882	NO	-
3045	ZINC00592363	482	0.5158181955365119	NO	-
3046	ZINC00592363	483	0.5158181955365119	NO	-
3047	ZINC03055670	4442	0.5157924531956567	NO	-
3048	ZINC03970891	5998	0.5157602589208987	NO	-
3049	ZINC04467860	6680	0.5157602589208987	NO	-
3050	ZINC00577613	465	0.5157583472934439	NO	-
3051	ZINC00917177	1340	0.5157453490177281	NO	-
3052	ZINC00753009	870	0.5157439138027894	NO	-
3053	ZINC01165526	2176	0.5157320874235483	NO	-
3054	ZINC03851572	5154	0.5157315130241387	NO	-
3055	ZINC00672109	714	0.5157303145940759	NO	-
3056	ZINC04332070	6499	0.5157043617386342	NO	-
3057	ZINC02717823	3723	0.5156796430420172	NO	-
3058	ZINC00912377	1325	0.5156696412725383	NO	-
3059	ZINC02424076	3370	0.5156586084205458	NO	-
3060	ZINC04511290	6751	0.5156582401647095	NO	-
3061	ZINC01199909	2275	0.5156580158237032	NO	-
3062	ZINC00884416	1259	0.515641125282746	NO	-
3063	ZINC04315564	6489	0.5156369134769173	NO	-
3064	ZINC01510484	2743	0.5156357160442463	NO	-
3065	ZINC02226934	3082	0.5156242533657769	NO	-
3066	ZINC01043390	1747	0.5155783430753585	NO	-
3067	ZINC02724727	3867	0.5155609192364428	NO	-
3068	ZINC02340238	3233	0.5155535289114564	NO	-
3069	ZINC00066695	46	0.515535997798941	NO	-
3070	ZINC00066699	47	0.5154939285823303	NO	-
3071	ZINC01247062	2367	0.5154801357055411	NO	-
3072	ZINC00843793	1093	0.5154603556316807	NO	-
3073	ZINC01171050	2188	0.5154474040669279	NO	-
3074	ZINC03651768	5012	0.5154472239227332	NO	-
3075	ZINC00955006	1522	0.5154423567294801	NO	-
3076	ZINC00843792	1092	0.5154252907801484	NO	-
3077	ZINC04457165	6627	0.5154193005069998	NO	-
3078	ZINC03859064	5595	0.5153917605330356	NO	-
3079	ZINC02679170	3657	0.5153863675520736	NO	-
3080	ZINC03969873	5981	0.5153622368941957	NO	-
3081	ZINC00633464	584	0.5153451473451305	NO	-
3082	ZINC02717739	3702	0.5153441688196453	NO	-
3083	ZINC02717739	3704	0.5153441688196453	NO	-
3084	ZINC00791091	940	0.5153426693565462	NO	-
3085	ZINC02724191	3831	0.5153359210658828	NO	-
3086	ZINC02724192	3832	0.5153245002449125	NO	-
3087	ZINC00064281	43	0.5153149813390902	NO	-
3088	ZINC02724730	3870	0.5152572824971059	NO	-
3089	ZINC02724729	3869	0.5152506118307575	NO	-
3090	ZINC04475736	6719	0.5152379145168181	NO	-
3091	ZINC00665485	692	0.5152373161289836	NO	-
3092	ZINC04462900	6635	0.5152368646551068	NO	-
3093	ZINC01080636	1899	0.5152035843784476	NO	-
3094	ZINC02717973	3765	0.5151781215806713	NO	-
3095	ZINC01254311	2379	0.5151586729434289	NO	-
3096	ZINC00623831	542	0.5151511560986588	NO	-
3097	ZINC02858641	4056	0.5151114034144773	NO	-
3098	ZINC01120339	2042	0.5151054975885616	NO	-
3099	ZINC03219273	4534	0.51510504240581	NO	-
3100	ZINC04161627	6333	0.515083353800413	NO	-
3101	ZINC01055091	1785	0.5150628223441203	NO	-
3102	ZINC02320420	3199	0.5150611714877975	NO	-
3103	ZINC00917197	1342	0.5150592425149856	NO	-
3104	ZINC03859863	5648	0.515049669948745	NO	-
3105	ZINC03859864	5649	0.515047851880808	NO	-
3106	ZINC00642882	623	0.5150398626441861	NO	-
3107	ZINC02415692	3357	0.5150243176887405	NO	-
3108	ZINC01418585	2545	0.515012828784223	NO	-
3109	ZINC03854351	5366	0.5150109608562565	NO	-
3110	ZINC02500128	3490	0.5150067212017171	NO	-
3111	ZINC02282214	3163	0.5150021762657855	NO	-
3112	ZINC00592363	481	0.5149708100281216	NO	-
3113	ZINC00259357	155	0.5149684154504102	NO	-
3114	ZINC03131364	4459	0.5149657949591022	NO	-
3115	ZINC02619034	3546	0.5149599460027995	NO	-
3116	ZINC00259354	154	0.5149527256547807	NO	-
3117	ZINC03131365	4460	0.5149503152425717	NO	-
3118	ZINC02717972	3760	0.5149374147766808	NO	-
3119	ZINC02724173	3819	0.514933349640556	NO	-
3120	ZINC00156944	91	0.5149211632998097	NO	-
3121	ZINC02469529	3457	0.5149135199134356	NO	-
3122	ZINC01468125	2644	0.514912760527498	NO	-
3123	ZINC01154134	2144	0.5149020468672804	NO	-
3124	ZINC02724174	3820	0.5149019372112384	NO	-
3125	ZINC03854030	5340	0.514900762673039	NO	-
3126	ZINC03483567	4868	0.5148773999283641	NO	-
3127	ZINC01927638	2877	0.5148653781770093	NO	-
3128	ZINC01298782	2407	0.5148535473832182	NO	-
3129	ZINC00766375	894	0.5148011083828835	NO	-
3130	ZINC02469530	3458	0.5147982998129711	NO	-
3131	ZINC00132180	81	0.5147917559851432	NO	-
3132	ZINC01080637	1900	0.5147735107517354	NO	-
3133	ZINC02717894	3731	0.5147674946856061	NO	-
3134	ZINC01068233	1832	0.514719732044962	NO	-
3135	ZINC02400155	3319	0.5146997271798045	NO	-
3136	ZINC03851819	5164	0.5146935419470651	NO	-
3137	ZINC01001968	1631	0.5146742277404016	NO	-
3138	ZINC00866679	1160	0.5146632509471398	NO	-
3139	ZINC00411875	253	0.514642184006965	NO	-
3140	ZINC01502085	2705	0.5146147772880287	NO	-
3141	ZINC01101096	1947	0.5145852818270994	NO	-
3142	ZINC02724171	3817	0.5145368218179146	NO	-
3143	ZINC02724172	3818	0.5145298053271771	NO	-
3144	ZINC03977031	6024	0.5145240240883736	NO	-
3145	ZINC02868743	4083	0.5145196833730437	NO	-
3146	ZINC03859304	5606	0.5145175670733093	NO	-
3147	ZINC02767304	3932	0.5144794103149515	NO	-
3148	ZINC01101095	1946	0.5144777313691525	NO	-
3149	ZINC01936707	2885	0.5144682399171334	NO	-
3150	ZINC03816338	5050	0.5144619750619444	NO	-
3151	ZINC00882893	1247	0.5144523124385941	NO	-
3152	ZINC01936708	2886	0.5144387124343027	NO	-
3153	ZINC02724176	3821	0.5144338886696028	NO	-
3154	ZINC01029667	1680	0.5144281780910576	NO	-
3155	ZINC02410780	3346	0.5143986142821658	NO	-
3156	ZINC00247382	149	0.5143904422597406	NO	-
3157	ZINC03060485	4445	0.5143653799453843	NO	-
3158	ZINC00599731	503	0.5143589680800045	NO	-
3159	ZINC00645317	636	0.5143447484727686	NO	-
3160	ZINC01053467	1778	0.5143311324559052	NO	-
3161	ZINC04382999	6557	0.5143242431202689	NO	-
3162	ZINC03217528	4533	0.5143175303098184	NO	-
3163	ZINC03854303	5363	0.5142933212458285	NO	-
3164	ZINC02915770	4176	0.5142674300757297	NO	-
3165	ZINC01122631	2055	0.514255062349557	NO	-
3166	ZINC03217527	4532	0.5142398753000796	NO	-
3167	ZINC03858485	5564	0.5142311681616969	NO	-
3168	ZINC02915768	4175	0.514230292979983	NO	-
3169	ZINC03972355	6016	0.5142137368906207	NO	-
3170	ZINC02227622	3090	0.5141639440992136	NO	-
3171	ZINC00882901	1249	0.5141591378308676	NO	-
3172	ZINC00624025	543	0.5141583461338279	NO	-
3173	ZINC00023707	18	0.5141190693479819	NO	-
3174	ZINC02282213	3162	0.5141153915498082	NO	-
3175	ZINC01398863	2494	0.5141087382280239	NO	-
3176	ZINC02717802	3710	0.5141014890503705	NO	-
3177	ZINC02717802	3712	0.5141014890503705	NO	-
3178	ZINC00803271	981	0.5140872426948452	NO	-
3179	ZINC03292663	4631	0.5140828386207269	NO	-
3180	ZINC01110278	1984	0.5140808994690806	NO	-
3181	ZINC00023707	19	0.5140632735770022	NO	-
3182	ZINC00035371	26	0.5140411995823737	NO	-
3183	ZINC00861986	1139	0.5140382816671115	NO	-
3184	ZINC00861985	1138	0.514030862207684	NO	-
3185	ZINC02998950	4377	0.5140213746906497	NO	-
3186	ZINC02366129	3292	0.5140158389810918	NO	-
3187	ZINC00457231	362	0.5140078176000976	NO	-
3188	ZINC00805645	988	0.5139971972229898	NO	-
3189	ZINC04518390	6757	0.5139954697774223	NO	-
3190	ZINC00374374	226	0.513982355883888	NO	-
3191	ZINC00374379	227	0.5139811529325484	NO	-
3192	ZINC02724238	3837	0.5139685514210582	NO	-
3193	ZINC01936712	2890	0.5139437615388345	NO	-
3194	ZINC00773709	901	0.5139073135775268	NO	-
3195	ZINC01495448	2679	0.5139007982001788	NO	-
3196	ZINC04032978	6156	0.513883647422004	NO	-
3197	ZINC02532672	3520	0.513818544256652	NO	-
3198	ZINC02717822	3721	0.5138098894605245	NO	-
3199	ZINC02717821	3719	0.5138078519961249	NO	-
3200	ZINC02227626	3092	0.5138022078679161	NO	-
3201	ZINC04304144	6473	0.5137986283774115	NO	-
3202	ZINC01936711	2889	0.5137862438518672	NO	-
3203	ZINC02335806	3227	0.5137739402545662	NO	-
3204	ZINC02718461	3783	0.5137442442459582	NO	-
3205	ZINC03851411	5145	0.5137311103855472	NO	-
3206	ZINC03867357	5763	0.5137285485164877	NO	-
3207	ZINC03851671	5159	0.5137261417717917	NO	-
3208	ZINC04200632	6376	0.5137219564892054	NO	-
3209	ZINC04412507	6580	0.5137172124419263	NO	-
3210	ZINC00534523	421	0.5137033756653212	NO	-
3211	ZINC01460048	2625	0.5136928057106023	NO	-
3212	ZINC03819559	5057	0.5136859343581577	NO	-
3213	ZINC03303722	4651	0.5136807324460848	NO	-
3214	ZINC01635171	2791	0.5136636518793608	NO	-
3215	ZINC04224236	6394	0.5136614347929545	NO	-
3216	ZINC03816339	5051	0.5136591032985707	NO	-
3217	ZINC03815709	88	0.5136480657188479	YES	9
3218	ZINC02724169	3816	0.5136351730085397	NO	-
3219	ZINC01988101	2925	0.5135985492273226	NO	-
3220	ZINC00321941	203	0.5135903879148392	NO	-
3221	ZINC03852010	5180	0.5135529968616993	NO	-
3222	ZINC04399446	6571	0.5135501242725521	NO	-
3223	ZINC02717808	3718	0.5135274008760211	NO	-
3224	ZINC02724178	3823	0.5135260610843465	NO	-
3225	ZINC00631101	576	0.513512438025327	NO	-
3226	ZINC02724177	3822	0.5135101712751312	NO	-
3227	ZINC03851412	5146	0.5134999521679879	NO	-
3228	ZINC02717880	3726	0.5134834692554961	NO	-
3229	ZINC00918514	1371	0.5134793770223249	NO	-
3230	ZINC00918508	1368	0.5134510527457218	NO	-
3231	ZINC03612622	4985	0.5134504513075393	NO	-
3232	ZINC02724540	3845	0.5134246578193638	NO	-
3233	ZINC03854034	5344	0.5134158333890696	NO	-
3234	ZINC02353866	3260	0.5134146463755325	NO	-
3235	ZINC01398862	2492	0.513413675137693	NO	-
3236	ZINC03632895	5003	0.5134006534697378	NO	-
3237	ZINC03855198	5447	0.5133991164921627	NO	-
3238	ZINC02917498	4206	0.5133964057830245	NO	-
3239	ZINC02724539	3844	0.5133963757691116	NO	-
3240	ZINC01436655	2571	0.5133939661207999	NO	-
3241	ZINC01084764	1905	0.513367478229389	NO	-
3242	ZINC00882904	1251	0.5133448985269394	NO	-
3243	ZINC01400391	2502	0.5133412115847849	NO	-
3244	ZINC03909541	5906	0.5133377825554603	NO	-
3245	ZINC03844459	5073	0.5133333446513016	NO	-
3246	ZINC03032992	4413	0.5132815621263382	NO	-
3247	ZINC00857577	1135	0.513273144312179	NO	-
3248	ZINC03866853	5701	0.5132610832326177	NO	-
3249	ZINC00068524	52	0.5132570961837368	NO	-
3250	ZINC02717740	3706	0.5132488985406122	NO	-
3251	ZINC02717740	3708	0.5132488985406122	NO	-
3252	ZINC03279920	4614	0.5132163032792433	NO	-
3253	ZINC00360604	220	0.5132094194284581	NO	-
3254	ZINC02341568	3235	0.5131985147202128	NO	-
3255	ZINC01436656	2572	0.5131975016243326	NO	-
3256	ZINC04187454	6371	0.513169655271532	NO	-
3257	ZINC00980637	1571	0.5131566236702955	NO	-
3258	ZINC01061723	1811	0.5131500719548325	NO	-
3259	ZINC00944347	1483	0.5131403200228504	NO	-
3260	ZINC02724154	3811	0.5131281758155853	NO	-
3261	ZINC00703560	784	0.5131087804420018	NO	-
3262	ZINC00703559	783	0.5130918864056035	NO	-
3263	ZINC03866681	5689	0.5130812371053101	NO	-
3264	ZINC00857578	1136	0.5130770173782673	NO	-
3265	ZINC01924315	2867	0.5130621027156814	NO	-
3266	ZINC00703557	781	0.5130579818401075	NO	-
3267	ZINC03819566	5061	0.5130428095641575	NO	-
3268	ZINC00703558	782	0.5130391792988834	NO	-
3269	ZINC02718030	3775	0.5130107732105657	NO	-
3270	ZINC00867762	1173	0.5130035260109239	NO	-
3271	ZINC03815727	93	0.5129883016956186	YES	9
3272	ZINC00003533	0	0.5129661451777647	NO	-
3273	ZINC01216866	2327	0.5129379648038299	NO	-
3274	ZINC01229822	2345	0.5128552933764186	NO	-
3275	ZINC02731730	3895	0.5128538382597441	NO	-
3276	ZINC00944346	1482	0.5128509539452856	NO	-
3277	ZINC01421460	2548	0.5128311591212144	NO	-
3278	ZINC01421461	2549	0.5128227334306545	NO	-
3279	ZINC03287831	4625	0.5128177689884225	NO	-
3280	ZINC00577613	466	0.5127956991477494	NO	-
3281	ZINC00886467	1268	0.5127777037867811	NO	-
3282	ZINC00722847	836	0.512761536127594	NO	-
3283	ZINC03300377	4643	0.5127295413074456	NO	-
3284	ZINC03262179	4592	0.5127250565856389	NO	-
3285	ZINC01398863	2493	0.5127085535188292	NO	-
3286	ZINC03969874	5982	0.5127058484037559	NO	-
3287	ZINC01178512	2217	0.512701849708905	NO	-
3288	ZINC00886471	1270	0.5126975067879682	NO	-
3289	ZINC03855198	5446	0.5126900559359314	NO	-
3290	ZINC03193938	4502	0.5126820354926832	NO	-
3291	ZINC02414923	3356	0.512679954724411	NO	-
3292	ZINC03344294	4693	0.5126551610270564	NO	-
3293	ZINC00695923	773	0.5126412971547291	NO	-
3294	ZINC02757931	3924	0.5126345010260773	NO	-
3295	ZINC00884414	1258	0.512633257928589	NO	-
3296	ZINC01131401	2098	0.5126066201292554	NO	-
3297	ZINC03665075	5026	0.512605610220382	NO	-
3298	ZINC00905526	1304	0.5125979177671014	NO	-
3299	ZINC03357088	4722	0.512595475470548	NO	-
3300	ZINC02360087	3277	0.5125822059711943	NO	-
3301	ZINC02718029	3771	0.5125680878586242	NO	-
3302	ZINC02360088	3278	0.5125558888755871	NO	-
3303	ZINC01924312	2864	0.5125182066693956	NO	-
3304	ZINC00414606	264	0.5125161095365698	NO	-
3305	ZINC01010104	1650	0.5125127836965087	NO	-
3306	ZINC00169973	93	0.5125011572998542	NO	-
3307	ZINC01078606	1880	0.5124997856318265	NO	-
3308	ZINC00172785	95	0.5124982119722024	NO	-
3309	ZINC03335211	4677	0.5124920675805592	NO	-
3310	ZINC01078609	1881	0.5124914660287885	NO	-
3311	ZINC01010105	1651	0.5124449264543133	NO	-
3312	ZINC01010102	1649	0.51243686628597	NO	-
3313	ZINC02423008	3366	0.5124359131820778	NO	-
3314	ZINC03856112	5465	0.5124168981751094	NO	-
3315	ZINC00918512	1370	0.5124076543956624	NO	-
3316	ZINC00918510	1369	0.512404703842205	NO	-
3317	ZINC03850585	5102	0.5123881452681748	NO	-
3318	ZINC03517104	4906	0.5123792168477285	NO	-
3319	ZINC00804259	983	0.5123639154622894	NO	-
3320	ZINC01465855	2635	0.5123333130190857	NO	-
3321	ZINC02718028	3769	0.5123157908042795	NO	-
3322	ZINC03557853	4938	0.5123105109259584	NO	-
3323	ZINC02399846	3317	0.512308153526504	NO	-
3324	ZINC00046988	31	0.5122883116498289	NO	-
3325	ZINC03815724	59	0.512276408417064	YES	9
3326	ZINC00707759	799	0.5122567408742384	NO	-
3327	ZINC03552656	4936	0.5122120802087797	NO	-
3328	ZINC00703561	785	0.5121874117874997	NO	-
3329	ZINC02724782	3888	0.5121584817070004	NO	-
3330	ZINC02762354	3928	0.5121490010201966	NO	-
3331	ZINC00988099	1580	0.512148446768093	NO	-
3332	ZINC00703562	786	0.5121455971214466	NO	-
3333	ZINC03866681	5690	0.5121316950791256	NO	-
3334	ZINC02717972	3762	0.5121168125573164	NO	-
3335	ZINC01414319	2533	0.5121113309458625	NO	-
3336	ZINC03851819	5165	0.5120940834953779	NO	-
3337	ZINC03952182	5932	0.5120863916591614	NO	-
3338	ZINC00703564	787	0.512075266768348	NO	-
3339	ZINC03970313	5990	0.512069613289114	NO	-
3340	ZINC03363400	4735	0.5120682077827938	NO	-
3341	ZINC00810600	1004	0.5120654478931893	NO	-
3342	ZINC02500140	3494	0.512059410170513	NO	-
3343	ZINC00645533	642	0.5120507661251184	NO	-
3344	ZINC00645532	641	0.5120487230719453	NO	-
3345	ZINC02644550	3627	0.5120458507359836	NO	-
3346	ZINC03819560	5059	0.5120364807641242	NO	-
3347	ZINC00754028	876	0.512029453139153	NO	-
3348	ZINC02717823	3724	0.5120162539292853	NO	-
3349	ZINC01115632	2018	0.5120144390968251	NO	-
3350	ZINC01059278	1800	0.5119830408914054	NO	-
3351	ZINC00323965	204	0.5119777988450552	NO	-
3352	ZINC00695925	774	0.5119501119894215	NO	-
3353	ZINC04292043	6462	0.5119330510869904	NO	-
3354	ZINC00886824	1273	0.5119262651543393	NO	-
3355	ZINC01414319	2534	0.5119110415035495	NO	-
3356	ZINC02861106	4069	0.5119106750524559	NO	-
3357	ZINC01371031	2456	0.5118621072603912	NO	-
3358	ZINC03969700	5976	0.5118370757547496	NO	-
3359	ZINC02724781	3887	0.5118240534453136	NO	-
3360	ZINC00949713	1500	0.5118224319020285	NO	-
3361	ZINC00595548	496	0.5118178433814817	NO	-
3362	ZINC00949714	1501	0.511811366822038	NO	-
3363	ZINC02227624	3091	0.5118098573709253	NO	-
3364	ZINC00718298	828	0.5117904882631426	NO	-
3365	ZINC04463940	6640	0.5117721859532526	NO	-
3366	ZINC03236100	4553	0.5117493974490024	NO	-
3367	ZINC01056937	1792	0.5117082945635811	NO	-
3368	ZINC03660386	5018	0.5117081214277427	NO	-
3369	ZINC00360424	219	0.5117008828206716	NO	-
3370	ZINC01833495	2831	0.5116995149532844	NO	-
3371	ZINC03660385	5017	0.5116848897393963	NO	-
3372	ZINC03815772	98	0.5116712515339186	YES	9
3373	ZINC04382999	6558	0.5116652314184943	NO	-
3374	ZINC02724184	3824	0.5116383509623915	NO	-
3375	ZINC03910014	5911	0.5116359811192767	NO	-
3376	ZINC01216797	2326	0.5116249224071167	NO	-
3377	ZINC01371516	2457	0.5115569333457861	NO	-
3378	ZINC01069116	1840	0.5115522714487729	NO	-
3379	ZINC01069115	1839	0.5115407991455869	NO	-
3380	ZINC01833496	2832	0.5115360067517876	NO	-
3381	ZINC02424795	3371	0.5115178887690576	NO	-
3382	ZINC02333781	3223	0.5115081183657801	NO	-
3383	ZINC03969440	5970	0.5114857174220852	NO	-
3384	ZINC03852701	5215	0.511477908383726	NO	-
3385	ZINC01415148	2536	0.5114692462650281	NO	-
3386	ZINC02352828	3257	0.511464940580435	NO	-
3387	ZINC03326578	4673	0.5114642740160885	NO	-
3388	ZINC00411875	255	0.5114443470781618	NO	-
3389	ZINC03537285	4924	0.51144394684617	NO	-
3390	ZINC02820554	4024	0.5114073713949294	NO	-
3391	ZINC03821151	5069	0.5114043875668918	NO	-
3392	ZINC01992658	2932	0.5113872857021043	NO	-
3393	ZINC01107242	1973	0.5113726676743321	NO	-
3394	ZINC03170274	4467	0.511344716277061	NO	-
3395	ZINC01399847	2497	0.5113424168730218	NO	-
3396	ZINC01033302	1700	0.5113349626374435	NO	-
3397	ZINC01341245	2437	0.5113165414794171	NO	-
3398	ZINC03622691	4990	0.5113082740539905	NO	-
3399	ZINC00905526	1305	0.5113003979366331	NO	-
3400	ZINC01924316	2868	0.5113002833930194	NO	-
3401	ZINC00695922	772	0.511295887934226	NO	-
3402	ZINC02227630	3093	0.5112931411412243	NO	-
3403	ZINC00676345	724	0.5112917131988257	NO	-
3404	ZINC04384594	6565	0.5112801181752236	NO	-
3405	ZINC01063888	1823	0.511273589614085	NO	-
3406	ZINC02333573	3222	0.5112639346820278	NO	-
3407	ZINC00648297	660	0.5112523575487172	NO	-
3408	ZINC03852698	5214	0.5112146540394727	NO	-
3409	ZINC04463938	6639	0.5111963566557741	NO	-
3410	ZINC03969873	5980	0.5111812528861622	NO	-
3411	ZINC00944348	1484	0.5111433756092099	NO	-
3412	ZINC00944349	1485	0.5111400418263197	NO	-
3413	ZINC00892422	1283	0.5111351756426253	NO	-
3414	ZINC01183416	2242	0.5110996573641086	NO	-
3415	ZINC04470306	6704	0.5110946772742759	NO	-
3416	ZINC01179563	2219	0.5110743605096654	NO	-
3417	ZINC00525330	402	0.5110405089317512	NO	-
3418	ZINC02476885	3472	0.5110402644924421	NO	-
3419	ZINC02717822	3722	0.5110284940873622	NO	-
3420	ZINC03227180	4538	0.5110007758786991	NO	-
3421	ZINC03274247	4608	0.5109973378634982	NO	-
3422	ZINC02717821	3720	0.5109935725671597	NO	-
3423	ZINC00585182	470	0.5109306086144717	NO	-
3424	ZINC01897495	2855	0.5109233112715463	NO	-
3425	ZINC02232895	3108	0.5109000219065417	NO	-
3426	ZINC01398862	2491	0.5108912562694524	NO	-
3427	ZINC00881431	1238	0.5108842314779828	NO	-
3428	ZINC02879789	4105	0.5108605108069237	NO	-
3429	ZINC03952182	5930	0.5108540687058377	NO	-
3430	ZINC03853228	5278	0.5108516560339303	NO	-
3431	ZINC03517253	4907	0.5108380914128307	NO	-
3432	ZINC00508046	394	0.5108295093810482	NO	-
3433	ZINC03026922	4399	0.5108234652584116	NO	-
3434	ZINC03438512	4827	0.5108224227494219	NO	-
3435	ZINC01039132	1720	0.5108220210988889	NO	-
3436	ZINC02226492	3081	0.5108166074053938	NO	-
3437	ZINC02356688	3261	0.5108028425648934	NO	-
3438	ZINC02226490	3080	0.5107702771443796	NO	-
3439	ZINC03334459	4676	0.5107687772636432	NO	-
3440	ZINC00417658	269	0.5107670346105246	NO	-
3441	ZINC01399846	2496	0.5107547790815876	NO	-
3442	ZINC03889955	5858	0.5107433187700255	NO	-
3443	ZINC00545447	436	0.5106731971760097	NO	-
3444	ZINC01079790	1889	0.5106505376940049	NO	-
3445	ZINC03852807	5226	0.5106461897484122	NO	-
3446	ZINC02356690	3262	0.5106454264911304	NO	-
3447	ZINC00805645	987	0.5106393597390331	NO	-
3448	ZINC03908839	5903	0.5106361122029656	NO	-
3449	ZINC03552663	4937	0.5106241333910376	NO	-
3450	ZINC00904307	1298	0.5106175700204776	NO	-
3451	ZINC02627158	3581	0.5106103222269766	NO	-
3452	ZINC01079787	1888	0.5106023119192563	NO	-
3453	ZINC01110547	1987	0.5106005583046751	NO	-
3454	ZINC01110546	1986	0.510594094281866	NO	-
3455	ZINC03225664	4537	0.5105922437535075	NO	-
3456	ZINC01079784	1887	0.5105917115553257	NO	-
3457	ZINC00574029	454	0.5105883784752442	NO	-
3458	ZINC02254873	3143	0.5105845817329941	NO	-
3459	ZINC00856922	1132	0.5105844294183396	NO	-
3460	ZINC00667339	697	0.5105807536533463	NO	-
3461	ZINC03433239	4821	0.5105580472477321	NO	-
3462	ZINC03563887	4946	0.5105345715938798	NO	-
3463	ZINC01509717	2735	0.5105253199736585	NO	-
3464	ZINC02500519	3500	0.5105244630248945	NO	-
3465	ZINC04034028	6214	0.5105207181832969	NO	-
3466	ZINC04108252	6273	0.5105088245231779	NO	-
3467	ZINC02460031	3432	0.5104967478004959	NO	-
3468	ZINC00542003	432	0.5104942349565206	NO	-
3469	ZINC03867326	5760	0.5104868980986964	NO	-
3470	ZINC01509636	2732	0.5104857952685351	NO	-
3471	ZINC01924330	2869	0.5104816149814384	NO	-
3472	ZINC00636291	606	0.5104618037533359	NO	-
3473	ZINC03026998	4402	0.5104560747582936	NO	-
3474	ZINC02724236	3836	0.5104491266360182	NO	-
3475	ZINC03290669	4628	0.5104344047532741	NO	-
3476	ZINC01509698	2733	0.5104193374123127	NO	-
3477	ZINC00882846	1245	0.5104140616425602	NO	-
3478	ZINC03972355	6015	0.5103979429240022	NO	-
3479	ZINC02969852	4335	0.5103954183147927	NO	-
3480	ZINC03893148	5874	0.51038012257406	NO	-
3481	ZINC00884298	1253	0.5103609277764448	NO	-
3482	ZINC00884306	1256	0.5103589373826838	NO	-
3483	ZINC03851798	5162	0.5103513357324023	NO	-
3484	ZINC01124396	2061	0.5103452894533574	NO	-
3485	ZINC03284746	4623	0.5103403916693715	NO	-
3486	ZINC03840351	5072	0.5103278810998175	NO	-
3487	ZINC03859268	5604	0.510305183463864	NO	-
3488	ZINC01079781	1886	0.5102913854902842	NO	-
3489	ZINC01468125	2643	0.5102806387178737	NO	-
3490	ZINC04108458	6274	0.5102719100793095	NO	-
3491	ZINC03854294	5360	0.5102610057044042	NO	-
3492	ZINC00956233	1532	0.5101999949631616	NO	-
3493	ZINC00956232	1531	0.5101980442582091	NO	-
3494	ZINC02359928	3276	0.5101761041618621	NO	-
3495	ZINC01924313	2865	0.5101752725192994	NO	-
3496	ZINC01509629	2731	0.5101722551811303	NO	-
3497	ZINC01924314	2866	0.5101615174144488	NO	-
3498	ZINC01552722	2777	0.5101601467785254	NO	-
3499	ZINC01509713	2734	0.5101560545083625	NO	-
3500	ZINC04035124	6215	0.510155099632928	NO	-
3501	ZINC01283469	2395	0.5101143810438483	NO	-
3502	ZINC01171490	2189	0.5101081720938893	NO	-
3503	ZINC03970170	5989	0.5100936045654452	NO	-
3504	ZINC01283468	2394	0.5100935571193455	NO	-
3505	ZINC00866690	1164	0.5100928835818201	NO	-
3506	ZINC04078375	6252	0.5100796030141599	NO	-
3507	ZINC01497193	2685	0.5100426173455865	NO	-
3508	ZINC00541264	429	0.5100404622565969	NO	-
3509	ZINC01206753	2288	0.5100309441103952	NO	-
3510	ZINC02853736	4046	0.5100293861141607	NO	-
3511	ZINC00882895	1248	0.5099934215619483	NO	-
3512	ZINC03653592	5013	0.5099871822533627	NO	-
3513	ZINC03970169	5988	0.509982836070054	NO	-
3514	ZINC01191128	2257	0.5099609687361322	NO	-
3515	ZINC02432956	3381	0.5099158066899444	NO	-
3516	ZINC00866687	1161	0.5099128376061686	NO	-
3517	ZINC00412465	259	0.5099033180342036	NO	-
3518	ZINC01136067	2109	0.5098198602373781	NO	-
3519	ZINC03854029	5339	0.5098125674181562	NO	-
3520	ZINC04511884	6752	0.5097559335438961	NO	-
3521	ZINC03027011	4403	0.5097535519477039	NO	-
3522	ZINC01437060	2573	0.5097522872648446	NO	-
3523	ZINC02717966	3756	0.5097400646203932	NO	-
3524	ZINC03980816	6034	0.5097398053140128	NO	-
3525	ZINC03868600	5823	0.5097358897851312	NO	-
3526	ZINC01389923	2481	0.5097157120908528	NO	-
3527	ZINC02503071	3506	0.5097041286140253	NO	-
3528	ZINC02404327	3329	0.5096731525480085	NO	-
3529	ZINC03890980	5868	0.5096533849508722	NO	-
3530	ZINC02724726	3866	0.5096518530259156	NO	-
3531	ZINC02917496	4205	0.5096246018231267	NO	-
3532	ZINC03971207	6000	0.5096108210108027	NO	-
3533	ZINC01742402	2809	0.5096009908952123	NO	-
3534	ZINC00884301	1254	0.5096007661407521	NO	-
3535	ZINC03537313	4925	0.509599789054476	NO	-
3536	ZINC02197857	3020	0.5095945115105704	NO	-
3537	ZINC03971207	6001	0.5095437472478583	NO	-
3538	ZINC00070733	53	0.5095393483666948	NO	-
3539	ZINC03900827	5886	0.5095348158354458	NO	-
3540	ZINC00636052	599	0.5095154382960027	NO	-
3541	ZINC04240924	6401	0.5095128855898468	NO	-
3542	ZINC03039898	4422	0.5095120965972746	NO	-
3543	ZINC02724724	3864	0.5095058092314259	NO	-
3544	ZINC02718461	3784	0.5094990483491745	NO	-
3545	ZINC04001491	6113	0.5094956142278753	NO	-
3546	ZINC00800882	970	0.5094713854413289	NO	-
3547	ZINC02755576	3920	0.5094669127526973	NO	-
3548	ZINC00867762	1174	0.5094669076663673	NO	-
3549	ZINC02717804	3713	0.5094497417445699	NO	-
3550	ZINC02789691	3955	0.5094276056140774	NO	-
3551	ZINC01580627	2783	0.5094175022554523	NO	-
3552	ZINC00930684	1428	0.5094107088395653	NO	-
3553	ZINC02789692	3956	0.5093808712731999	NO	-
3554	ZINC02724725	3865	0.5093764154216589	NO	-
3555	ZINC01509721	2736	0.5093632916397741	NO	-
3556	ZINC02456716	3431	0.5093558041026627	NO	-
3557	ZINC00884303	1255	0.5093367739419151	NO	-
3558	ZINC00386508	236	0.5093353945258479	NO	-
3559	ZINC02686322	3660	0.5093270125710379	NO	-
3560	ZINC02805475	4003	0.5093188036753372	NO	-
3561	ZINC01341367	2442	0.509315257225045	NO	-
3562	ZINC01056165	1788	0.509295101529906	NO	-
3563	ZINC01509727	2737	0.5092944758417007	NO	-
3564	ZINC01988100	2924	0.5092865904171757	NO	-
3565	ZINC02724723	3863	0.5092781794638432	NO	-
3566	ZINC00653847	668	0.5092705577949939	NO	-
3567	ZINC00418191	275	0.5092656704507863	NO	-
3568	ZINC00685820	752	0.509264074012515	NO	-
3569	ZINC02393149	3310	0.5092196619731415	NO	-
3570	ZINC03969906	5983	0.5092186916206726	NO	-
3571	ZINC01016723	1656	0.5092145956469966	NO	-
3572	ZINC04465191	6659	0.5091937361149284	NO	-
3573	ZINC04169847	6359	0.5091738786926739	NO	-
3574	ZINC04061637	6236	0.5091338757590885	NO	-
3575	ZINC02198913	3023	0.5091319407829485	NO	-
3576	ZINC01742402	2808	0.509113953273558	NO	-
3577	ZINC01075502	1869	0.5091068066120554	NO	-
3578	ZINC02543508	3522	0.5090962761240682	NO	-
3579	ZINC04357592	6520	0.5090885748346099	NO	-
3580	ZINC03018626	4392	0.509082271616721	NO	-
3581	ZINC03444451	4833	0.5090812592374665	NO	-
3582	ZINC03909740	5907	0.5090719319302611	NO	-
3583	ZINC02308458	3184	0.509070757579648	NO	-
3584	ZINC03444448	4832	0.5090672856408517	NO	-
3585	ZINC02718030	3776	0.5090495799542185	NO	-
3586	ZINC03990209	6057	0.509040831571052	NO	-
3587	ZINC02456713	3430	0.5090357814636597	NO	-
3588	ZINC03166739	4466	0.5090315827934934	NO	-
3589	ZINC02779407	3941	0.5090302481171174	NO	-
3590	ZINC00594130	492	0.5090238612676841	NO	-
3591	ZINC02621126	3559	0.5090165165841734	NO	-
3592	ZINC03850875	5116	0.5089873613254925	NO	-
3593	ZINC01906903	2858	0.5089569531782502	NO	-
3594	ZINC02308459	3185	0.5089552124013469	NO	-
3595	ZINC03856134	5466	0.5089478396121369	NO	-
3596	ZINC02440539	3395	0.5089332078198442	NO	-
3597	ZINC03868679	5828	0.5089309575697682	NO	-
3598	ZINC01509552	2728	0.508917832160816	NO	-
3599	ZINC00940724	1476	0.5088999723445257	NO	-
3600	ZINC00846550	1096	0.5088951466508544	NO	-
3601	ZINC01468122	2642	0.5088921622250783	NO	-
3602	ZINC02686321	3659	0.5088852456080692	NO	-
3603	ZINC02748340	3911	0.5088797371542346	NO	-
3604	ZINC01059635	1802	0.5088794805228786	NO	-
3605	ZINC02586751	3532	0.5088705558151474	NO	-
3606	ZINC02718364	3782	0.5088676965596314	NO	-
3607	ZINC03347349	4702	0.5088560540463852	NO	-
3608	ZINC04077524	6250	0.5088508925259431	NO	-
3609	ZINC02755576	3921	0.5088224317872024	NO	-
3610	ZINC02500128	3492	0.5088077606266226	NO	-
3611	ZINC00837316	1075	0.508799103187436	NO	-
3612	ZINC03632811	5000	0.5087989576738822	NO	-
3613	ZINC03864174	5683	0.508787702181016	NO	-
3614	ZINC02181175	3013	0.5087863276659018	NO	-
3615	ZINC00866688	1162	0.508783362606049	NO	-
3616	ZINC02440536	3394	0.50877473026297	NO	-
3617	ZINC00882141	1243	0.5087741171352367	NO	-
3618	ZINC02651713	3633	0.508757142359245	NO	-
3619	ZINC02212519	3054	0.508742582618497	NO	-
3620	ZINC02212516	3053	0.508739816444851	NO	-
3621	ZINC00097934	62	0.5087335744080627	NO	-
3622	ZINC00773798	903	0.5087258100551585	NO	-
3623	ZINC03972606	6017	0.5087232354623165	NO	-
3624	ZINC04470440	6712	0.5087232354623165	NO	-
3625	ZINC01742396	2807	0.5087191787089682	NO	-
3626	ZINC03867357	5764	0.5086838198856138	NO	-
3627	ZINC02500140	3496	0.5086738949362061	NO	-
3628	ZINC02717739	3701	0.5086668996118467	NO	-
3629	ZINC03854272	5349	0.5086502634889067	NO	-
3630	ZINC03866830	5700	0.5086373050409071	NO	-
3631	ZINC04628123	6774	0.5086240134605505	NO	-
3632	ZINC02483655	3473	0.5086162487202476	NO	-
3633	ZINC00021917	16	0.5086102146648579	NO	-
3634	ZINC00021917	17	0.5086102146648579	NO	-
3635	ZINC02620384	3555	0.5085963101422135	NO	-
3636	ZINC02724240	3839	0.5085901508856991	NO	-
3637	ZINC00194715	111	0.5085885194348805	NO	-
3638	ZINC02724239	3838	0.5085619381814299	NO	-
3639	ZINC03902717	5887	0.5085349926843958	NO	-
3640	ZINC00666511	696	0.5085296405415058	NO	-
3641	ZINC03312664	4658	0.5085282602768373	NO	-
3642	ZINC01405043	2508	0.5085101085527082	NO	-
3643	ZINC00563120	447	0.5084772592581345	NO	-
3644	ZINC00563120	448	0.5084772592581345	NO	-
3645	ZINC00866689	1163	0.5084738043770196	NO	-
3646	ZINC01468185	2646	0.5084354705906573	NO	-
3647	ZINC03856135	5467	0.5084246454732433	NO	-
3648	ZINC01040281	1735	0.5084206463273151	NO	-
3649	ZINC03199199	4508	0.5084165721115121	NO	-
3650	ZINC03855156	5440	0.5083933009625914	NO	-
3651	ZINC00425136	306	0.5083885611596688	NO	-
3652	ZINC00975803	1562	0.5083497398823726	NO	-
3653	ZINC03855156	5441	0.5083073795148517	NO	-
3654	ZINC01512202	2746	0.5083047305196531	NO	-
3655	ZINC01105801	1968	0.5082937549183856	NO	-
3656	ZINC00678086	729	0.5082849252479084	NO	-
3657	ZINC01004740	1635	0.508274542640271	NO	-
3658	ZINC04465434	6669	0.5082697796666934	NO	-
3659	ZINC02718029	3773	0.5082630758565989	NO	-
3660	ZINC02341597	3237	0.5082553216449913	NO	-
3661	ZINC02971873	4338	0.5082403054504536	NO	-
3662	ZINC02341598	3238	0.5082332346325455	NO	-
3663	ZINC02341599	3239	0.5082253485706845	NO	-
3664	ZINC02341596	3236	0.50821533935222	NO	-
3665	ZINC01742396	2806	0.5081923971279073	NO	-
3666	ZINC02789690	3954	0.5081840475880817	NO	-
3667	ZINC02363154	3281	0.5081437724233806	NO	-
3668	ZINC02363152	3280	0.5081387290685758	NO	-
3669	ZINC03816334	5049	0.5080667480511353	NO	-
3670	ZINC00420295	278	0.5080629488718195	NO	-
3671	ZINC01860385	2838	0.5080094961854942	NO	-
3672	ZINC03999740	6085	0.5079859598101003	NO	-
3673	ZINC02337125	3228	0.5079749243724665	NO	-
3674	ZINC00589172	475	0.5079493991255916	NO	-
3675	ZINC01033300	1699	0.5079462727856793	NO	-
3676	ZINC01423144	2551	0.5079344770577504	NO	-
3677	ZINC01405106	2515	0.507925645568361	NO	-
3678	ZINC01906904	2859	0.5079231281635419	NO	-
3679	ZINC02885271	4109	0.5078932011158583	NO	-
3680	ZINC01567141	2780	0.50781901107403	NO	-
3681	ZINC02724538	3843	0.5078065323527525	NO	-
3682	ZINC01422994	2550	0.5078022379695286	NO	-
3683	ZINC03033008	4414	0.5077610259694393	NO	-
3684	ZINC03867326	5759	0.5077312110304236	NO	-
3685	ZINC01120739	2043	0.5076854826132773	NO	-
3686	ZINC01176870	2206	0.5076184207193457	NO	-
3687	ZINC01394938	2487	0.5076169879286022	NO	-
3688	ZINC04001072	6099	0.5076154563765802	NO	-
3689	ZINC03041617	4427	0.5075763303559091	NO	-
3690	ZINC02724537	3842	0.5075408916791324	NO	-
3691	ZINC03909408	5904	0.5075235530705692	NO	-
3692	ZINC03018712	4395	0.5075200908367044	NO	-
3693	ZINC03389556	4763	0.5074718348330747	NO	-
3694	ZINC00503088	391	0.5074654106045127	NO	-
3695	ZINC02754843	3919	0.5073902948806454	NO	-
3696	ZINC01040284	1737	0.5073641725803335	NO	-
3697	ZINC03296402	4636	0.5073490639398559	NO	-
3698	ZINC03347217	4701	0.5073280635321826	NO	-
3699	ZINC02181056	3011	0.5072887514354274	NO	-
3700	ZINC01099994	1944	0.5072865180612441	NO	-
3701	ZINC00688108	760	0.5072845305243285	NO	-
3702	ZINC03857974	5533	0.5072823778359645	NO	-
3703	ZINC03857975	5534	0.5072816301001435	NO	-
3704	ZINC04633710	6777	0.5072724151337346	NO	-
3705	ZINC04173850	6367	0.5072448904177825	NO	-
3706	ZINC02625700	3580	0.5072426428089813	NO	-
3707	ZINC01061844	1815	0.5072388624333956	NO	-
3708	ZINC01061841	1814	0.5072313160751758	NO	-
3709	ZINC02446515	3408	0.5072306662463243	NO	-
3710	ZINC02310440	3188	0.507187302420575	NO	-
3711	ZINC02717802	3709	0.5071787401743234	NO	-
3712	ZINC02627665	3583	0.5071462944288411	NO	-
3713	ZINC03851671	5160	0.5071380606657138	NO	-
3714	ZINC02627666	3584	0.5071239161257868	NO	-
3715	ZINC04169847	6360	0.5071117688964123	NO	-
3716	ZINC02627667	3585	0.5071090534963951	NO	-
3717	ZINC00613016	526	0.5070943345587756	NO	-
3718	ZINC01254104	2378	0.5070909087963771	NO	-
3719	ZINC00060171	40	0.5070877459191009	NO	-
3720	ZINC03851985	5177	0.5070491644307599	NO	-
3721	ZINC01414319	2532	0.5070214130718724	NO	-
3722	ZINC03249913	4579	0.5070103877689839	NO	-
3723	ZINC03952182	5931	0.5070025358226239	NO	-
3724	ZINC03866853	5702	0.5069850685715039	NO	-
3725	ZINC02181057	3012	0.5069797714866121	NO	-
3726	ZINC01147016	2134	0.5069573008762982	NO	-
3727	ZINC01075502	1870	0.5069211462494647	NO	-
3728	ZINC03852996	5240	0.5069165948065498	NO	-
3729	ZINC01444251	2609	0.506913401915241	NO	-
3730	ZINC00636126	601	0.5069013470573637	NO	-
3731	ZINC01090883	1922	0.5068969218559475	NO	-
3732	ZINC00948817	1499	0.5068951850669317	NO	-
3733	ZINC02446515	3409	0.5068947727655211	NO	-
3734	ZINC02204107	3038	0.5068674714379643	NO	-
3735	ZINC02724654	3857	0.5068374996175685	NO	-
3736	ZINC00676345	725	0.5067966429131672	NO	-
3737	ZINC02724600	3855	0.5067686509928964	NO	-
3738	ZINC00046988	32	0.5067572660155231	NO	-
3739	ZINC00791101	942	0.5067422294870948	NO	-
3740	ZINC02172757	3005	0.5067337756293175	NO	-
3741	ZINC02724653	3856	0.5066472632245165	NO	-
3742	ZINC01034867	1706	0.5066161372184936	NO	-
3743	ZINC01750070	2813	0.506600663856378	NO	-
3744	ZINC01468185	2645	0.5065943629109788	NO	-
3745	ZINC03209364	4517	0.5065767894888208	NO	-
3746	ZINC00952228	1516	0.5064883306007025	NO	-
3747	ZINC00892039	1280	0.5064865457871655	NO	-
3748	ZINC00952227	1515	0.5064755682173182	NO	-
3749	ZINC02724599	3854	0.5064576216683759	NO	-
3750	ZINC01017561	1657	0.5064392763196022	NO	-
3751	ZINC03858428	5554	0.5064028772412443	NO	-
3752	ZINC01301130	2408	0.5063927085312118	NO	-
3753	ZINC02203870	3036	0.5063845064459731	NO	-
3754	ZINC02203872	3037	0.5063738679598306	NO	-
3755	ZINC04129900	6302	0.5063375131555456	NO	-
3756	ZINC03437336	4824	0.5063317194333586	NO	-
3757	ZINC03851798	5163	0.5063042497402405	NO	-
3758	ZINC00710913	809	0.5062946037730534	NO	-
3759	ZINC02696886	3666	0.5062691179947341	NO	-
3760	ZINC04157149	6330	0.5062342499015295	NO	-
3761	ZINC03402681	4784	0.5062311082273713	NO	-
3762	ZINC01988137	2931	0.506225002158951	NO	-
3763	ZINC04264160	6427	0.5062179983689515	NO	-
3764	ZINC03858530	5568	0.5062049235414122	NO	-
3765	ZINC04470429	6710	0.5062049235414122	NO	-
3766	ZINC00636215	604	0.506192665664238	NO	-
3767	ZINC01988136	2930	0.5061878578295008	NO	-
3768	ZINC02623750	3572	0.5061732786997764	NO	-
3769	ZINC02971720	4337	0.5061193900916419	NO	-
3770	ZINC00877785	1220	0.5061134732970699	NO	-
3771	ZINC03418791	4806	0.5061108450000912	NO	-
3772	ZINC02046564	2937	0.5060946265093357	NO	-
3773	ZINC00422766	286	0.5060800658515933	NO	-
3774	ZINC03867163	5729	0.5060762083188838	NO	-
3775	ZINC02730930	3894	0.5060710329756501	NO	-
3776	ZINC03859195	5600	0.5060691975531391	NO	-
3777	ZINC01988098	2922	0.5059838774575484	NO	-
3778	ZINC02717740	3705	0.5059795760650128	NO	-
3779	ZINC03281626	4617	0.5059649932272368	NO	-
3780	ZINC02977640	4348	0.5059592404771764	NO	-
3781	ZINC02977643	4351	0.5059482693546643	NO	-
3782	ZINC01145506	2132	0.5059387807524044	NO	-
3783	ZINC02977641	4349	0.505937311398208	NO	-
3784	ZINC01090881	1921	0.505927048207451	NO	-
3785	ZINC02977642	4350	0.5059198211086468	NO	-
3786	ZINC01105973	1970	0.5059118049338944	NO	-
3787	ZINC01079996	1891	0.5059100701496799	NO	-
3788	ZINC04414352	6582	0.5058759859228038	NO	-
3789	ZINC03849127	5077	0.5058466750945411	NO	-
3790	ZINC03850880	5118	0.5057667657742471	NO	-
3791	ZINC03282807	4620	0.5057363960670429	NO	-
3792	ZINC03815685	108	0.5057301118145857	YES	10
3793	ZINC02656920	3642	0.5057204339077458	NO	-
3794	ZINC01928003	2878	0.5056986467562434	NO	-
3795	ZINC00754329	880	0.505697396502035	NO	-
3796	ZINC00655251	676	0.5056656963111763	NO	-
3797	ZINC02696889	3667	0.5056594502859064	NO	-
3798	ZINC01892233	2853	0.5056481581283502	NO	-
3799	ZINC00687884	758	0.5056305588552867	NO	-
3800	ZINC03518751	4910	0.5056171762480256	NO	-
3801	ZINC01189803	2251	0.5056153136516356	NO	-
3802	ZINC00687885	759	0.5056143242831139	NO	-
3803	ZINC04061611	6234	0.5055828590029512	NO	-
3804	ZINC02860448	4067	0.505537842426622	NO	-
3805	ZINC02852530	4045	0.5055375232196444	NO	-
3806	ZINC04595855	6762	0.5055367066391957	NO	-
3807	ZINC03858529	5567	0.505507613305185	NO	-
3808	ZINC04621470	6769	0.5054867536684147	NO	-
3809	ZINC00856390	1129	0.5054836790462713	NO	-
3810	ZINC03495638	4875	0.5054336523966755	NO	-
3811	ZINC01386212	2472	0.5054283890109783	NO	-
3812	ZINC03832115	58	0.5054085484272842	YES	9
3813	ZINC01581698	2784	0.5053960517339521	NO	-
3814	ZINC03867945	5801	0.5053758556628868	NO	-
3815	ZINC03850149	5092	0.5053676077649106	NO	-
3816	ZINC00007453	107	0.5053317851097656	YES	10
3817	ZINC02884957	4108	0.5053249964461808	NO	-
3818	ZINC02447662	3411	0.5053159195244296	NO	-
3819	ZINC02884956	4107	0.5053118789902058	NO	-
3820	ZINC04157119	6329	0.5053084989175015	NO	-
3821	ZINC04224144	6388	0.5053040539504031	NO	-
3822	ZINC00422847	295	0.5052980598810336	NO	-
3823	ZINC01176437	2203	0.5052685205316143	NO	-
3824	ZINC04470164	6697	0.5052581825655043	NO	-
3825	ZINC01405132	2516	0.5052531560508962	NO	-
3826	ZINC01079998	1893	0.5052373364121747	NO	-
3827	ZINC02357803	3266	0.50521421951654	NO	-
3828	ZINC03815778	131	0.5052135161883042	YES	16
3829	ZINC04129901	6303	0.5052033499741354	NO	-
3830	ZINC00915720	1335	0.5051937610521895	NO	-
3831	ZINC02717966	3758	0.5051799664089527	NO	-
3832	ZINC00321925	200	0.5051764416835841	NO	-
3833	ZINC04001146	6104	0.5051721430325737	NO	-
3834	ZINC02367308	3293	0.5051620326510852	NO	-
3835	ZINC04001147	6105	0.5051606724509069	NO	-
3836	ZINC03858033	5539	0.5051528239850683	NO	-
3837	ZINC03858034	5540	0.5051378792790356	NO	-
3838	ZINC00828855	1057	0.5051334542978333	NO	-
3839	ZINC04342135	6505	0.5051265480901241	NO	-
3840	ZINC00577601	463	0.5051201506758694	NO	-
3841	ZINC03853466	5293	0.5051056926361153	NO	-
3842	ZINC03853465	5290	0.5051050930003942	NO	-
3843	ZINC01988099	2923	0.5050855998801764	NO	-
3844	ZINC02433627	3382	0.5050711913313957	NO	-
3845	ZINC01988102	2926	0.5050570055506772	NO	-
3846	ZINC04124493	6288	0.5050496288203765	NO	-
3847	ZINC00915721	1336	0.5050477889061907	NO	-
3848	ZINC01988114	2928	0.5050452579421848	NO	-
3849	ZINC04169839	6357	0.5050433107679069	NO	-
3850	ZINC02502470	3505	0.5050345798583742	NO	-
3851	ZINC02393242	3311	0.5050168162365917	NO	-
3852	ZINC02199946	3025	0.5050166188161103	NO	-
3853	ZINC02717804	3715	0.5050152907881577	NO	-
3854	ZINC01249085	2369	0.5050118052256634	NO	-
3855	ZINC00637502	607	0.5050032965585414	NO	-
3856	ZINC03873677	5838	0.5049923402106294	NO	-
3857	ZINC01460142	2627	0.5049910408540347	NO	-
3858	ZINC01460143	2629	0.5049789802247222	NO	-
3859	ZINC01460140	2626	0.5049748806741722	NO	-
3860	ZINC03820302	5068	0.504943172351964	NO	-
3861	ZINC00977907	1569	0.504938204102559	NO	-
3862	ZINC01061862	1816	0.5049316154100668	NO	-
3863	ZINC03986896	6053	0.5049301837754866	NO	-
3864	ZINC02790106	3958	0.504929500328494	NO	-
3865	ZINC00655249	675	0.5049267814706745	NO	-
3866	ZINC02117601	2984	0.5049229489597747	NO	-
3867	ZINC03500596	4883	0.5049182948499378	NO	-
3868	ZINC01405049	2509	0.5049093760822229	NO	-
3869	ZINC01387351	2474	0.5048898909507125	NO	-
3870	ZINC01491052	2664	0.5048850259061202	NO	-
3871	ZINC00250149	150	0.5048376139815286	NO	-
3872	ZINC00507733	393	0.5048065546275026	NO	-
3873	ZINC04169839	6358	0.5048057461268916	NO	-
3874	ZINC00636204	603	0.5048033247045307	NO	-
3875	ZINC00563120	445	0.5048028610675316	NO	-
3876	ZINC01503578	2715	0.5047962194028425	NO	-
3877	ZINC02287978	3169	0.5047938532041952	NO	-
3878	ZINC01040281	1736	0.5047813906512785	NO	-
3879	ZINC00685820	753	0.504759513378888	NO	-
3880	ZINC03223759	4536	0.5047451794395549	NO	-
3881	ZINC02630197	3594	0.50473828202717	NO	-
3882	ZINC02917165	4198	0.5047304529806709	NO	-
3883	ZINC03860077	5671	0.5047289635579297	NO	-
3884	ZINC01254104	2377	0.5047288138969691	NO	-
3885	ZINC01017561	1658	0.504721342573626	NO	-
3886	ZINC00974721	1559	0.504710450081994	NO	-
3887	ZINC03178352	4486	0.5047031811941728	NO	-
3888	ZINC04379699	6552	0.5046781248103667	NO	-
3889	ZINC00915724	1337	0.504677721304222	NO	-
3890	ZINC01549947	2776	0.5046706142637507	NO	-
3891	ZINC04001020	6091	0.5046562273690943	NO	-
3892	ZINC01460143	2630	0.5046489875423962	NO	-
3893	ZINC01156864	2156	0.5046402918583197	NO	-
3894	ZINC01460142	2628	0.5046295828928887	NO	-
3895	ZINC02375817	3300	0.5046267989606162	NO	-
3896	ZINC03902733	5888	0.5046149613509636	NO	-
3897	ZINC04294654	6468	0.5045927083403302	NO	-
3898	ZINC03589699	4961	0.5045212005694466	NO	-
3899	ZINC03335803	4679	0.5044672674840984	NO	-
3900	ZINC00267835	159	0.5044670525574902	NO	-
3901	ZINC00915726	1338	0.5044537574550987	NO	-
3902	ZINC03867391	5766	0.5044390968959956	NO	-
3903	ZINC00802642	975	0.5044112471070956	NO	-
3904	ZINC04437769	6593	0.5043985021749962	NO	-
3905	ZINC03238266	4563	0.5043923880003427	NO	-
3906	ZINC02717739	3703	0.5043866037515493	NO	-
3907	ZINC01415873	2540	0.5043737386405468	NO	-
3908	ZINC03970029	5985	0.5043660356323864	NO	-
3909	ZINC00828856	1058	0.5043555997681757	NO	-
3910	ZINC01301403	2409	0.5043470766748952	NO	-
3911	ZINC02406641	3336	0.5043255495832901	NO	-
3912	ZINC02375815	3299	0.5043154724819705	NO	-
3913	ZINC01210623	2309	0.504313508300766	NO	-
3914	ZINC01210625	2310	0.5043062137998119	NO	-
3915	ZINC03588009	4958	0.5042823512810141	NO	-
3916	ZINC00425377	307	0.5042762634077685	NO	-
3917	ZINC01986985	2921	0.5042735862356477	NO	-
3918	ZINC01079997	1892	0.5042582958113287	NO	-
3919	ZINC01415881	2541	0.5042406126351744	NO	-
3920	ZINC01059823	1804	0.5042339429695338	NO	-
3921	ZINC03858042	5542	0.5042121817036739	NO	-
3922	ZINC04001190	6110	0.5042116667159137	NO	-
3923	ZINC04001189	6109	0.5042094777163928	NO	-
3924	ZINC03858041	5541	0.5041965348059854	NO	-
3925	ZINC00420301	279	0.5041758399145475	NO	-
3926	ZINC01513055	2748	0.5041696305033723	NO	-
3927	ZINC02227337	3088	0.5041489444343648	NO	-
3928	ZINC01079999	1894	0.5041406556695889	NO	-
3929	ZINC04497319	6745	0.5040994208473544	NO	-
3930	ZINC02417998	3363	0.5040991440727314	NO	-
3931	ZINC02417997	3362	0.5040843640921822	NO	-
3932	ZINC04275417	6447	0.5040817955785374	NO	-
3933	ZINC00310240	179	0.5040613975154943	NO	-
3934	ZINC01509625	2730	0.5040181633677641	NO	-
3935	ZINC01059823	1803	0.5039554124643095	NO	-
3936	ZINC02423829	3368	0.5039532499765981	NO	-
3937	ZINC04108183	6271	0.5039531957351592	NO	-
3938	ZINC03982991	6039	0.5039528256112812	NO	-
3939	ZINC00947724	1496	0.5039329460501838	NO	-
3940	ZINC03857986	5535	0.5039139933456778	NO	-
3941	ZINC04458380	6629	0.5039139933456778	NO	-
3942	ZINC02724710	3859	0.5039085847894074	NO	-
3943	ZINC03455868	4850	0.5038816408255562	NO	-
3944	ZINC04633469	6776	0.5038809136552825	NO	-
3945	ZINC02803028	3995	0.5038482200357268	NO	-
3946	ZINC01040284	1738	0.5038271036425737	NO	-
3947	ZINC04419319	6585	0.5038144615064136	NO	-
3948	ZINC02771961	3935	0.5038001762230027	NO	-
3949	ZINC01509621	2729	0.5037761886553493	NO	-
3950	ZINC00021917	15	0.5037736174099668	NO	-
3951	ZINC03851985	5178	0.5037716784673143	NO	-
3952	ZINC00784014	933	0.503714373819638	NO	-
3953	ZINC00895407	1286	0.5036848220333738	NO	-
3954	ZINC03970313	5992	0.5036737028012781	NO	-
3955	ZINC00205944	124	0.5036548160148882	NO	-
3956	ZINC02072281	2950	0.5036505486352274	NO	-
3957	ZINC03854904	5416	0.5036194377079788	NO	-
3958	ZINC02633795	3598	0.5036194240686162	NO	-
3959	ZINC03868408	5818	0.5035799466383998	NO	-
3960	ZINC04466059	6672	0.5035799466383998	NO	-
3961	ZINC04001019	6090	0.5035794883511171	NO	-
3962	ZINC02740570	3903	0.5035472913510719	NO	-
3963	ZINC02327056	3213	0.5035380594974894	NO	-
3964	ZINC01491052	2666	0.5035305790347583	NO	-
3965	ZINC02978026	4354	0.5035122785230643	NO	-
3966	ZINC03975048	6020	0.5034843636521058	NO	-
3967	ZINC04223127	6379	0.5034139430617838	NO	-
3968	ZINC03176695	4472	0.5033961338535402	NO	-
3969	ZINC02973363	4345	0.503382339674134	NO	-
3970	ZINC00924655	1422	0.503379927616931	NO	-
3971	ZINC03850569	5100	0.5033775693329178	NO	-
3972	ZINC02820492	4022	0.5033704125948928	NO	-
3973	ZINC00502939	390	0.503361195539306	NO	-
3974	ZINC01242056	2361	0.5033347213918465	NO	-
3975	ZINC02487976	3475	0.5033298988333454	NO	-
3976	ZINC02501965	3504	0.5033230214837069	NO	-
3977	ZINC02246397	3133	0.5033023653360257	NO	-
3978	ZINC01162098	2170	0.5032912041557457	NO	-
3979	ZINC02246398	3134	0.5032827076093516	NO	-
3980	ZINC03247779	4574	0.5032738680227363	NO	-
3981	ZINC00374499	229	0.503272039852719	NO	-
3982	ZINC03288587	4627	0.5032710985156574	NO	-
3983	ZINC02636704	3605	0.5032621473759878	NO	-
3984	ZINC00905525	1302	0.5032520222621152	NO	-
3985	ZINC01566728	2779	0.5032427602491575	NO	-
3986	ZINC01124396	2062	0.5032336290070557	NO	-
3987	ZINC02246396	3132	0.5032267392728939	NO	-
3988	ZINC00385350	234	0.5032169367655692	NO	-
3989	ZINC02246399	3135	0.5032088497402388	NO	-
3990	ZINC03205988	4512	0.5032070155763739	NO	-
3991	ZINC00385349	233	0.5032068770451547	NO	-
3992	ZINC03815710	95	0.5031969786009056	YES	9
3993	ZINC04168316	6352	0.5031361261874627	NO	-
3994	ZINC02768984	3934	0.5031355850023409	NO	-
3995	ZINC00705650	793	0.5031215015395301	NO	-
3996	ZINC03864128	5681	0.5031123861211253	NO	-
3997	ZINC01928004	2879	0.5031076622433494	NO	-
3998	ZINC00374500	230	0.5031033540927318	NO	-
3999	ZINC03851712	5161	0.5030937812046583	NO	-
4000	ZINC00705651	794	0.5030877102536688	NO	-
4001	ZINC01105801	1969	0.5030709963602742	NO	-
4002	ZINC03983549	6048	0.5030588310703912	NO	-
4003	ZINC03849202	5078	0.5030426514587666	NO	-
4004	ZINC00882210	1244	0.5030372069382952	NO	-
4005	ZINC02874553	4097	0.5030336152666165	NO	-
4006	ZINC01889888	2849	0.5030101256424931	NO	-
4007	ZINC01399845	2495	0.5030034464678013	NO	-
4008	ZINC01889889	2850	0.5029994401183018	NO	-
4009	ZINC03912252	5916	0.5029774254437573	NO	-
4010	ZINC03604393	4973	0.5029263890914247	NO	-
4011	ZINC00132192	83	0.5028874621568402	NO	-
4012	ZINC02803029	3996	0.5028755878205089	NO	-
4013	ZINC02628552	3589	0.5028689295010916	NO	-
4014	ZINC03820302	5067	0.5028651029685212	NO	-
4015	ZINC04108188	6272	0.5028629298611931	NO	-
4016	ZINC03856527	5477	0.5028509340488942	NO	-
4017	ZINC03969565	5973	0.5028344557939984	NO	-
4018	ZINC00309446	178	0.5028220474667671	NO	-
4019	ZINC00826827	1048	0.5028187312039804	NO	-
4020	ZINC03853221	5276	0.5028100587572483	NO	-
4021	ZINC03968684	5956	0.5027856117019388	NO	-
4022	ZINC00892043	1281	0.5027687839599518	NO	-
4023	ZINC03867712	5795	0.5027569171385821	NO	-
4024	ZINC02636714	3606	0.5027450292560531	NO	-
4025	ZINC03858538	5570	0.5027213539186591	NO	-
4026	ZINC00263783	158	0.5027050101421697	NO	-
4027	ZINC03193884	4501	0.5026891013714823	NO	-
4028	ZINC00840293	1080	0.502653018912789	NO	-
4029	ZINC02456692	3428	0.5026511566757138	NO	-
4030	ZINC00829876	1065	0.5026456839565128	NO	-
4031	ZINC00945459	1490	0.5026330211061579	NO	-
4032	ZINC02501393	3503	0.5026315313570932	NO	-
4033	ZINC02456694	3429	0.50262244974005	NO	-
4034	ZINC01020466	1663	0.5026206991818741	NO	-
4035	ZINC04223129	6380	0.5026091771070241	NO	-
4036	ZINC00021916	14	0.5025950037283723	NO	-
4037	ZINC00514833	398	0.5025917627293247	NO	-
4038	ZINC01104206	1958	0.5025888862613411	NO	-
4039	ZINC02771961	3936	0.5025875989081141	NO	-
4040	ZINC00945460	1491	0.5025706691879307	NO	-
4041	ZINC02235137	3116	0.5025599817420239	NO	-
4042	ZINC02500125	3488	0.502531669854416	NO	-
4043	ZINC00053779	38	0.5025236369057058	NO	-
4044	ZINC02494135	3484	0.5025132388396799	NO	-
4045	ZINC00863666	1145	0.5024879929739678	NO	-
4046	ZINC03632802	4998	0.5024704020291947	NO	-
4047	ZINC03850880	5117	0.5024704012692233	NO	-
4048	ZINC00412464	258	0.5024386744469899	NO	-
4049	ZINC01127912	2077	0.5024361819331897	NO	-
4050	ZINC03854792	5408	0.5024327411410231	NO	-
4051	ZINC03868987	5831	0.5023926750578814	NO	-
4052	ZINC01158132	2160	0.5023835320769178	NO	-
4053	ZINC00773806	904	0.5023823693610323	NO	-
4054	ZINC04224183	6389	0.5023708266782263	NO	-
4055	ZINC01127917	2079	0.5023622221386174	NO	-
4056	ZINC03867196	5734	0.5023420417068304	NO	-
4057	ZINC04497523	6746	0.5023203226550703	NO	-
4058	ZINC03970032	5986	0.5023023036071422	NO	-
4059	ZINC00646329	644	0.5023001782999766	NO	-
4060	ZINC03859323	5608	0.5022799275725001	NO	-
4061	ZINC02407995	3341	0.5022793662842063	NO	-
4062	ZINC03188430	4495	0.5022758330398341	NO	-
4063	ZINC00905713	1314	0.5022537077460131	NO	-
4064	ZINC01502403	2706	0.5022416951075787	NO	-
4065	ZINC01502404	2707	0.5022413018555746	NO	-
4066	ZINC00006437	3	0.5022397527580276	NO	-
4067	ZINC01835312	2833	0.5022212346113386	NO	-
4068	ZINC01889768	2845	0.5021883325480121	NO	-
4069	ZINC03859322	5607	0.5021728250689166	NO	-
4070	ZINC03669029	5030	0.5021454865396326	NO	-
4071	ZINC04005656	6134	0.5021293758511615	NO	-
4072	ZINC03669028	5029	0.5021234728414994	NO	-
4073	ZINC01468122	2641	0.502110654842885	NO	-
4074	ZINC04005657	6135	0.502109815902099	NO	-
4075	ZINC03389428	4762	0.5021092091042987	NO	-
4076	ZINC02424856	3373	0.5021029433776095	NO	-
4077	ZINC03855203	5448	0.5021014557850642	NO	-
4078	ZINC01491052	2665	0.5020995661847448	NO	-
4079	ZINC03815767	4	0.5020925409110925	YES	1
4080	ZINC00263783	157	0.5020781602265832	NO	-
4081	ZINC04315394	6485	0.502065604242038	NO	-
4082	ZINC00208104	125	0.5020617061884012	NO	-
4083	ZINC00877783	1219	0.5020576590374017	NO	-
4084	ZINC00536541	425	0.502054178235929	NO	-
4085	ZINC04249578	6417	0.5020457585747153	NO	-
4086	ZINC01509340	2727	0.502020828172489	NO	-
4087	ZINC01077049	1879	0.5020107532872788	NO	-
4088	ZINC03852713	5219	0.5019973220956971	NO	-
4089	ZINC01049552	1766	0.5019961513255812	NO	-
4090	ZINC02504116	3511	0.5019754797387231	NO	-
4091	ZINC01567141	2781	0.5019687897188717	NO	-
4092	ZINC00728645	852	0.5019583858297683	NO	-
4093	ZINC03623906	4992	0.5019319533120352	NO	-
4094	ZINC01076951	1877	0.5019229448056239	NO	-
4095	ZINC03790549	5042	0.5019197139881663	NO	-
4096	ZINC00374699	231	0.5019073861755585	NO	-
4097	ZINC00681779	742	0.5019072731537431	NO	-
4098	ZINC00577601	464	0.5019033735974721	NO	-
4099	ZINC00681778	741	0.5018934256655405	NO	-
4100	ZINC03852710	5218	0.5018788143407504	NO	-
4101	ZINC00416866	267	0.5018729702600793	NO	-
4102	ZINC03868987	5832	0.5018723305757545	NO	-
4103	ZINC00790262	939	0.5018658651232202	NO	-
4104	ZINC02488017	3476	0.5018548826851357	NO	-
4105	ZINC00669545	705	0.5018396895721323	NO	-
4106	ZINC02455967	3422	0.5018386925152287	NO	-
4107	ZINC00872422	1187	0.5018319275260563	NO	-
4108	ZINC00428366	329	0.5018096092194111	NO	-
4109	ZINC02717802	3711	0.5017996804245954	NO	-
4110	ZINC02230857	3105	0.5017987644773085	NO	-
4111	ZINC03039918	4424	0.5017850151605855	NO	-
4112	ZINC00872423	1188	0.501778864749904	NO	-
4113	ZINC03533929	4922	0.5017759883823705	NO	-
4114	ZINC03305932	4652	0.5017489622985283	NO	-
4115	ZINC00403530	246	0.5017428308623816	NO	-
4116	ZINC02488020	3477	0.5017384270044768	NO	-
4117	ZINC02724722	3862	0.5017001361535337	NO	-
4118	ZINC03857814	5515	0.5016938849308068	NO	-
4119	ZINC04464594	6653	0.5016938849308068	NO	-
4120	ZINC01296001	2401	0.5016720078877258	NO	-
4121	ZINC04168316	6350	0.501671344461822	NO	-
4122	ZINC02803027	3994	0.501670070056463	NO	-
4123	ZINC02724721	3861	0.5016629567495099	NO	-
4124	ZINC03980688	6033	0.501639477585999	NO	-
4125	ZINC03638002	5005	0.5016177490955445	NO	-
4126	ZINC04512162	6755	0.5016031181820368	NO	-
4127	ZINC03867945	5802	0.5015989996059971	NO	-
4128	ZINC03819557	5054	0.5015971140073375	NO	-
4129	ZINC00541369	430	0.5015941044460781	NO	-
4130	ZINC03851870	5168	0.5015804289040532	NO	-
4131	ZINC02228481	3097	0.5015758846761921	NO	-
4132	ZINC02149079	2999	0.5015674971317712	NO	-
4133	ZINC02406269	3335	0.5015581281905195	NO	-
4134	ZINC03903767	5889	0.501531863858755	NO	-
4135	ZINC01324210	2419	0.5014986468812538	NO	-
4136	ZINC03977697	6027	0.501482232143118	NO	-
4137	ZINC03868990	5833	0.501477348830209	NO	-
4138	ZINC03868356	5815	0.5014765612259934	NO	-
4139	ZINC02397691	3316	0.5014738678152272	NO	-
4140	ZINC00446525	348	0.5014561450261916	NO	-
4141	ZINC00446311	347	0.5014343807322568	NO	-
4142	ZINC00956237	1533	0.5013792572992452	NO	-
4143	ZINC00915674	1329	0.5013117983659872	NO	-
4144	ZINC00915669	1326	0.5013096619332059	NO	-
4145	ZINC00321927	201	0.5013023244332437	NO	-
4146	ZINC02406845	3337	0.5013005265913208	NO	-
4147	ZINC02406846	3338	0.5012642163747191	NO	-
4148	ZINC01889772	2846	0.5012378606625044	NO	-
4149	ZINC01130928	2096	0.501214374313451	NO	-
4150	ZINC02803030	3997	0.5012125936101589	NO	-
4151	ZINC03867391	5767	0.5012056554894149	NO	-
4152	ZINC03821151	5070	0.5011958691701976	NO	-
4153	ZINC02201351	3033	0.5011558662639579	NO	-
4154	ZINC03853105	5255	0.5011422698642728	NO	-
4155	ZINC02494130	3483	0.501137408564756	NO	-
4156	ZINC02494129	3482	0.5011347513479204	NO	-
4157	ZINC00203496	119	0.5011340569034979	NO	-
4158	ZINC02724739	3873	0.5011298415545483	NO	-
4159	ZINC02631220	3595	0.5011277858333196	NO	-
4160	ZINC03859266	5603	0.5011088135198482	NO	-
4161	ZINC01138850	2116	0.5011000075724897	NO	-
4162	ZINC01025215	1668	0.5010826009371867	NO	-
4163	ZINC01156927	2157	0.5010780083164518	NO	-
4164	ZINC01258293	2383	0.5010562192484038	NO	-
4165	ZINC02717740	3707	0.501045766396758	NO	-
4166	ZINC02724719	3860	0.5010273990243617	NO	-
4167	ZINC01043173	1746	0.5010205661214946	NO	-
4168	ZINC00361380	221	0.5009956390089241	NO	-
4169	ZINC03027048	4404	0.5009942583209203	NO	-
4170	ZINC00563120	446	0.5009791106914346	NO	-
4171	ZINC02228146	3095	0.5009729099399838	NO	-
4172	ZINC01400072	2499	0.5008815094559459	NO	-
4173	ZINC03867712	5796	0.5008609952088441	NO	-
4174	ZINC01130928	2097	0.5008429704919808	NO	-
4175	ZINC01223309	2334	0.50082474903408	NO	-
4176	ZINC00915672	1328	0.500808195295623	NO	-
4177	ZINC00915670	1327	0.5007957993757968	NO	-
4178	ZINC00626474	553	0.5007949358068476	NO	-
4179	ZINC04124452	6287	0.5007886287314851	NO	-
4180	ZINC00455772	361	0.5007596042546898	NO	-
4181	ZINC02746932	3909	0.500751089158737	NO	-
4182	ZINC01441567	2595	0.5007498741312152	NO	-
4183	ZINC00374498	228	0.5007426864691483	NO	-
4184	ZINC00132190	82	0.5007309677122779	NO	-
4185	ZINC01441568	2597	0.5007169849953726	NO	-
4186	ZINC01156779	2154	0.5006852538569432	NO	-
4187	ZINC00563962	449	0.5006809079136435	NO	-
4188	ZINC00263779	156	0.500668016592679	NO	-
4189	ZINC03867163	5730	0.5006554877973515	NO	-
4190	ZINC03039908	4423	0.5006019314132538	NO	-
4191	ZINC03990209	6058	0.5005988531170515	NO	-
4192	ZINC01342726	2444	0.5005975551288523	NO	-
4193	ZINC02199941	3024	0.500574627457538	NO	-
4194	ZINC03857780	5512	0.5005499152116949	NO	-
4195	ZINC03440719	4831	0.500543190370296	NO	-
4196	ZINC03856110	5464	0.5005365387397391	NO	-
4197	ZINC03440716	4830	0.5005324036355124	NO	-
4198	ZINC02878842	4104	0.5005283369268205	NO	-
4199	ZINC00840293	1081	0.5005214814762259	NO	-
4200	ZINC03815680	63	0.5005136812764683	YES	9
4201	ZINC03853105	5256	0.5005065046902688	NO	-
4202	ZINC00435604	341	0.5004235100689352	NO	-
4203	ZINC03176704	4476	0.5004196755709506	NO	-
4204	ZINC01090203	1920	0.5004080033073012	NO	-
4205	ZINC00905525	1303	0.5003896489273753	NO	-
4206	ZINC01043596	1750	0.5003684540867053	NO	-
4207	ZINC01127912	2076	0.5003579313375197	NO	-
4208	ZINC00632202	579	0.5003571939018167	NO	-
4209	ZINC02750117	3914	0.5003434461126681	NO	-
4210	ZINC00632200	578	0.500321421197731	NO	-
4211	ZINC04165748	6338	0.5003061465461471	NO	-
4212	ZINC01744551	2811	0.5002533814627419	NO	-
4213	ZINC00417626	268	0.5002493713614135	NO	-
4214	ZINC01127917	2078	0.5002098363292438	NO	-
4215	ZINC02999285	4378	0.5002037680602662	NO	-
4216	ZINC01034872	1707	0.5001895869174988	NO	-
4217	ZINC02380855	3304	0.5001884161368477	NO	-
4218	ZINC00655206	671	0.5001834347329422	NO	-
4219	ZINC00709345	808	0.5001760637703213	NO	-
4220	ZINC00940710	1475	0.5001673222232467	NO	-
4221	ZINC00655204	670	0.5001595042678172	NO	-
4222	ZINC02748829	3912	0.5001322583032747	NO	-
4223	ZINC03669030	5031	0.5001074312808216	NO	-
4224	ZINC00993650	1605	0.5001016129416305	NO	-
4225	ZINC03495669	4876	0.5000964358249084	NO	-
4226	ZINC00321806	195	0.5000913542848665	NO	-
4227	ZINC02859710	4065	0.5000823759872256	NO	-
4228	ZINC03632817	5001	0.5000764229287245	NO	-
4229	ZINC02665236	3653	0.500072731936939	NO	-
4230	ZINC01988110	2927	0.5000559620159474	NO	-
4231	ZINC03852723	5220	0.5000477175892545	NO	-
4232	ZINC03660400	5022	0.50003926119358	NO	-
4233	ZINC00422771	287	0.500037118850757	NO	-
4234	ZINC00709345	806	0.5000365762745753	NO	-
4235	ZINC03660399	5021	0.5000341754587957	NO	-
4236	ZINC00940679	1469	0.5000328291536643	NO	-
4237	ZINC00321918	199	0.5000121920304432	NO	-
4238	ZINC03867320	5756	0.5000037838117469	NO	-
4239	ZINC03815706	7	0.4999857886428254	YES	1
4240	ZINC02724536	3841	0.49998187636212993	NO	-
4241	ZINC03311447	4657	0.4999747796129156	NO	-
4242	ZINC02724535	3840	0.4999721746463526	NO	-
4243	ZINC03859068	5597	0.4999555833313965	NO	-
4244	ZINC02241587	3129	0.4999548980623974	NO	-
4245	ZINC02241584	3126	0.49994638203677555	NO	-
4246	ZINC02979904	4358	0.4999448318547347	NO	-
4247	ZINC02750117	3915	0.49993306519070907	NO	-
4248	ZINC03969682	5974	0.4999288012734726	NO	-
4249	ZINC04469931	6691	0.4999288012734726	NO	-
4250	ZINC02403138	3324	0.4999001164188128	NO	-
4251	ZINC01459837	2622	0.4998963769540416	NO	-
4252	ZINC01459838	2623	0.4998949740548185	NO	-
4253	ZINC02407922	3340	0.4998766066594146	NO	-
4254	ZINC03815692	113	0.4998581672908667	YES	12
4255	ZINC02331907	3220	0.49983583099381584	NO	-
4256	ZINC03669027	5028	0.4998191885015519	NO	-
4257	ZINC00627631	558	0.4997838270543842	NO	-
4258	ZINC01046646	1753	0.49978211928705246	NO	-
4259	ZINC02877834	4099	0.4997756222848223	NO	-
4260	ZINC02965687	4331	0.4997689582837027	NO	-
4261	ZINC00321917	198	0.4997554217319276	NO	-
4262	ZINC04249114	6415	0.4997477785434405	NO	-
4263	ZINC03862466	5675	0.4996872313923148	NO	-
4264	ZINC02057665	2943	0.49968595247364717	NO	-
4265	ZINC00609591	519	0.49964853994656194	NO	-
4266	ZINC00321916	197	0.4995918595001933	NO	-
4267	ZINC02218899	3064	0.4995828581344059	NO	-
4268	ZINC02218908	3065	0.49957667967534947	NO	-
4269	ZINC01801668	2826	0.4995705790496476	NO	-
4270	ZINC00709345	807	0.49956815784808434	NO	-
4271	ZINC02064501	2947	0.4995633596703339	NO	-
4272	ZINC03858841	5586	0.4995091997910012	NO	-
4273	ZINC03632809	4999	0.49950736049673594	NO	-
4274	ZINC02965730	4332	0.49950280650508927	NO	-
4275	ZINC00708621	802	0.49949674631923746	NO	-
4276	ZINC03815695	40	0.49948331504389437	YES	8
4277	ZINC03187140	4491	0.49948089851665073	NO	-
4278	ZINC01040287	1739	0.49946175327976744	NO	-
4279	ZINC04249578	6416	0.49942952406692215	NO	-
4280	ZINC04363624	6533	0.499409694779407	NO	-
4281	ZINC00613065	527	0.4994003744274784	NO	-
4282	ZINC01889910	2852	0.4993789631258092	NO	-
4283	ZINC02338233	3231	0.499340257025618	NO	-
4284	ZINC03815731	52	0.49931431214011657	YES	9
4285	ZINC01028471	1677	0.49930487196166873	NO	-
4286	ZINC00940709	1474	0.4993002905735377	NO	-
4287	ZINC02629141	3591	0.4992425867356757	NO	-
4288	ZINC03852704	5216	0.4992313162342154	NO	-
4289	ZINC00452034	354	0.4991844682043503	NO	-
4290	ZINC01441567	2594	0.4991842719090016	NO	-
4291	ZINC03969856	5979	0.4991799561193647	NO	-
4292	ZINC04486983	6724	0.4991601748829605	NO	-
4293	ZINC02118580	2985	0.4991523397621567	NO	-
4294	ZINC03354462	4714	0.49914344088841994	NO	-
4295	ZINC01499614	2702	0.4990845577617697	NO	-
4296	ZINC02809239	4008	0.4990821580200893	NO	-
4297	ZINC02757954	3926	0.4990807662611832	NO	-
4298	ZINC02859345	4060	0.4990642482819826	NO	-
4299	ZINC03852707	5217	0.4990441835150337	NO	-
4300	ZINC01441568	2596	0.4990333799985462	NO	-
4301	ZINC01214858	2323	0.4990233559690965	NO	-
4302	ZINC02859516	4063	0.4989723365445064	NO	-
4303	ZINC03857654	5504	0.49896430052601004	NO	-
4304	ZINC03860077	5672	0.49895341322062176	NO	-
4305	ZINC00626464	552	0.49893129926794505	NO	-
4306	ZINC03857655	5505	0.49891995327202526	NO	-
4307	ZINC03338223	4686	0.4989102831963683	NO	-
4308	ZINC00993606	1603	0.4988996599462223	NO	-
4309	ZINC03338225	4687	0.49889295026179764	NO	-
4310	ZINC00309441	177	0.4988802320768796	NO	-
4311	ZINC02225012	3078	0.49885148487478526	NO	-
4312	ZINC01401201	2504	0.4988337619459014	NO	-
4313	ZINC04501939	6747	0.4988259263129577	NO	-
4314	ZINC00422872	298	0.4988243561440587	NO	-
4315	ZINC03846490	5074	0.4988241813314967	NO	-
4316	ZINC01117839	2033	0.49881749087263544	NO	-
4317	ZINC04129857	6299	0.4988128610487658	NO	-
4318	ZINC02223096	3076	0.49875726819017546	NO	-
4319	ZINC01051438	1775	0.49870223047011786	NO	-
4320	ZINC02917320	4199	0.4986984415212947	NO	-
4321	ZINC02337617	3230	0.49869739316110745	NO	-
4322	ZINC00073314	55	0.49866579003934364	NO	-
4323	ZINC01390938	2483	0.49865069771244974	NO	-
4324	ZINC01033717	1702	0.49864575145230433	NO	-
4325	ZINC03858729	5579	0.49862937438386573	NO	-
4326	ZINC00708598	801	0.4985830996179909	NO	-
4327	ZINC01114737	2007	0.498577316908359	NO	-
4328	ZINC02241585	3127	0.49856532824593014	NO	-
4329	ZINC02353790	3259	0.4985476757023386	NO	-
4330	ZINC02241586	3128	0.4985462129230868	NO	-
4331	ZINC04186957	6370	0.49852976467659554	NO	-
4332	ZINC00452679	358	0.498527931809378	NO	-
4333	ZINC01077049	1878	0.4984985692582803	NO	-
4334	ZINC01114740	2009	0.4984965727506944	NO	-
4335	ZINC03959330	5943	0.4984946536583231	NO	-
4336	ZINC03959319	5941	0.498482196945309	NO	-
4337	ZINC02353789	3258	0.4984595148246155	NO	-
4338	ZINC01889903	2851	0.49845669213758576	NO	-
4339	ZINC01123271	2057	0.4984470244298824	NO	-
4340	ZINC02982307	4360	0.49844694611974305	NO	-
4341	ZINC03582748	4956	0.49843288608113573	NO	-
4342	ZINC00396057	245	0.49840268950739497	NO	-
4343	ZINC01249661	2370	0.4983980118454076	NO	-
4344	ZINC01249663	2371	0.4983877692660878	NO	-
4345	ZINC00877903	1230	0.4983850493423266	NO	-
4346	ZINC03851870	5169	0.49835770873218316	NO	-
4347	ZINC01030655	1687	0.4983283776918649	NO	-
4348	ZINC00877900	1228	0.4983276844382876	NO	-
4349	ZINC03858730	5580	0.49830140295601516	NO	-
4350	ZINC03858532	5569	0.49829706671560253	NO	-
4351	ZINC03853615	5310	0.4982967414191641	NO	-
4352	ZINC00689384	764	0.4982916240399104	NO	-
4353	ZINC02724732	3872	0.49828304374631255	NO	-
4354	ZINC02956136	4319	0.4982738913684038	NO	-
4355	ZINC01033718	1703	0.49826816968861437	NO	-
4356	ZINC02724731	3871	0.4982553103654261	NO	-
4357	ZINC00344155	211	0.49825269061851396	NO	-
4358	ZINC01799704	2825	0.49820825062921537	NO	-
4359	ZINC00595551	497	0.49820209730497644	NO	-
4360	ZINC04114850	6280	0.49819219279271526	NO	-
4361	ZINC01030657	1688	0.49818693947311515	NO	-
4362	ZINC02915107	4157	0.49818177540388453	NO	-
4363	ZINC02915109	4158	0.49817669700822687	NO	-
4364	ZINC02957285	4324	0.4981696671394652	NO	-
4365	ZINC02464029	3443	0.4981666241469892	NO	-
4366	ZINC03669201	5032	0.49815656543282216	NO	-
4367	ZINC03669204	5033	0.49815238789260075	NO	-
4368	ZINC03589583	4960	0.4981378126135274	NO	-
4369	ZINC00865704	1152	0.4980747491628669	NO	-
4370	ZINC00865707	1154	0.49807282831441474	NO	-
4371	ZINC00203496	120	0.49807153267299115	NO	-
4372	ZINC01243741	2365	0.4980415189980283	NO	-
4373	ZINC03959326	5942	0.49803446433558324	NO	-
4374	ZINC04470398	6708	0.49803446433558324	NO	-
4375	ZINC00626453	551	0.49800492414219555	NO	-
4376	ZINC03391775	4764	0.4979982513644465	NO	-
4377	ZINC01390941	2484	0.497967811049092	NO	-
4378	ZINC04001030	6092	0.49793451371240105	NO	-
4379	ZINC02410947	3347	0.49791497956697345	NO	-
4380	ZINC01030646	1685	0.4978806763671836	NO	-
4381	ZINC01406297	2519	0.49787794790526657	NO	-
4382	ZINC04001084	6100	0.4978483878071892	NO	-
4383	ZINC00422760	285	0.49784318860563975	NO	-
4384	ZINC04001085	6101	0.49782680729057116	NO	-
4385	ZINC04001065	6097	0.497822800698631	NO	-
4386	ZINC04001066	6098	0.49781098257736084	NO	-
4387	ZINC03323859	4666	0.4977636633887092	NO	-
4388	ZINC01076951	1876	0.49774366468308634	NO	-
4389	ZINC02077867	2956	0.4977413266653059	NO	-
4390	ZINC02919111	4237	0.49772338710960773	NO	-
4391	ZINC03867646	5784	0.4976908568345152	NO	-
4392	ZINC02258632	3146	0.49769014393758026	NO	-
4393	ZINC02919112	4238	0.4976858842753457	NO	-
4394	ZINC01030649	1686	0.49768170461806405	NO	-
4395	ZINC04036920	6217	0.4976758873283611	NO	-
4396	ZINC03566579	4948	0.49766719868851533	NO	-
4397	ZINC00940688	1472	0.49766373728210955	NO	-
4398	ZINC00940687	1471	0.4976534333492123	NO	-
4399	ZINC00422818	289	0.4976423346212473	NO	-
4400	ZINC00577223	461	0.49762643216633207	NO	-
4401	ZINC04157105	6328	0.4976018580619112	NO	-
4402	ZINC04009838	6137	0.4976003901822309	NO	-
4403	ZINC03045002	4432	0.4975996232009326	NO	-
4404	ZINC02437493	3388	0.49756622831991126	NO	-
4405	ZINC03815749	10	0.4975576407098307	YES	1
4406	ZINC01226658	2340	0.4975394742621983	NO	-
4407	ZINC01226656	2339	0.4975288964380668	NO	-
4408	ZINC00865705	1153	0.4975137608874965	NO	-
4409	ZINC02919391	4245	0.4974864632612529	NO	-
4410	ZINC02724556	3847	0.4974849345707602	NO	-
4411	ZINC02919393	4246	0.4974799598063312	NO	-
4412	ZINC03378183	4754	0.49746851146421217	NO	-
4413	ZINC03851458	5148	0.49745340016193845	NO	-
4414	ZINC03851456	5147	0.4974514806048443	NO	-
4415	ZINC00439295	343	0.4974447760114333	NO	-
4416	ZINC02358421	3271	0.49743217203685647	NO	-
4417	ZINC01750037	2812	0.49743000309862473	NO	-
4418	ZINC02724555	3846	0.4974294448797966	NO	-
4419	ZINC03815750	8	0.4974289435585752	YES	1
4420	ZINC00439294	342	0.49740896937425316	NO	-
4421	ZINC04001176	6108	0.49740693393670304	NO	-
4422	ZINC04001175	6107	0.49740598364274635	NO	-
4423	ZINC00993616	1604	0.49737126749295135	NO	-
4424	ZINC01342713	2443	0.49735561940280626	NO	-
4425	ZINC03858002	5537	0.4973508946095265	NO	-
4426	ZINC01152155	2138	0.49734513720589424	NO	-
4427	ZINC03858001	5536	0.49734501802499415	NO	-
4428	ZINC00527399	404	0.49734044453057424	NO	-
4429	ZINC02264702	3150	0.4973313426575658	NO	-
4430	ZINC00527396	403	0.4973299917043621	NO	-
4431	ZINC03969366	5966	0.49732076095085037	NO	-
4432	ZINC00877630	1217	0.4973130598691332	NO	-
4433	ZINC03851512	5151	0.4973062216145724	NO	-
4434	ZINC01400107	2500	0.4972995001138417	NO	-
4435	ZINC03851515	5152	0.4972934204254625	NO	-
4436	ZINC00833500	1070	0.497291025404639	NO	-
4437	ZINC00629535	569	0.49727569812854544	NO	-
4438	ZINC00321799	192	0.4972665386731929	NO	-
4439	ZINC02809238	4007	0.4972652476564396	NO	-
4440	ZINC03210166	4519	0.49723307718276805	NO	-
4441	ZINC03851525	5153	0.4972103485972401	NO	-
4442	ZINC04627899	6773	0.49721011325232223	NO	-
4443	ZINC03969365	5965	0.4971756858830428	NO	-
4444	ZINC03857593	5501	0.49714426231109815	NO	-
4445	ZINC00840289	1078	0.497133788242417	NO	-
4446	ZINC04249088	6414	0.49712808340699066	NO	-
4447	ZINC01269532	2384	0.49711953037655304	NO	-
4448	ZINC03982975	6038	0.49710975638541965	NO	-
4449	ZINC00666495	695	0.49709735181790543	NO	-
4450	ZINC01269534	2385	0.49709551220665965	NO	-
4451	ZINC04001031	6093	0.497093232034412	NO	-
4452	ZINC02465424	3444	0.49705028108862254	NO	-
4453	ZINC01158740	2162	0.4970413205442265	NO	-
4454	ZINC00716955	825	0.4970412408554446	NO	-
4455	ZINC00532815	415	0.4970191874843129	NO	-
4456	ZINC00529671	405	0.4970084095702815	NO	-
4457	ZINC00716954	824	0.496989668306573	NO	-
4458	ZINC03857910	5526	0.4969777297280755	NO	-
4459	ZINC00529674	406	0.496977593224583	NO	-
4460	ZINC03858523	5566	0.49697270586055753	NO	-
4461	ZINC04470427	6709	0.49697270586055753	NO	-
4462	ZINC03857909	5525	0.4969681734976388	NO	-
4463	ZINC01246723	2366	0.4969459273382387	NO	-
4464	ZINC02797367	3982	0.49694101111939465	NO	-
4465	ZINC02797366	3981	0.4969299066696281	NO	-
4466	ZINC01406606	2520	0.49688499705433165	NO	-
4467	ZINC00592547	485	0.4968662949956108	NO	-
4468	ZINC00449678	351	0.4968030950729467	NO	-
4469	ZINC01210847	2311	0.4968024020921314	NO	-
4470	ZINC03857098	5481	0.49680124090154026	NO	-
4471	ZINC03858681	5578	0.4967942855766977	NO	-
4472	ZINC03957479	5938	0.4967826980039901	NO	-
4473	ZINC02601118	3539	0.49674657614602546	NO	-
4474	ZINC03815759	64	0.4967243336285425	YES	9
4475	ZINC02601119	3540	0.49672403255576486	NO	-
4476	ZINC01030784	1689	0.4967033460090381	NO	-
4477	ZINC02211340	3052	0.49666759154660683	NO	-
4478	ZINC02809237	4006	0.49665119327555346	NO	-
4479	ZINC00702158	775	0.4966223081055893	NO	-
4480	ZINC00754029	877	0.49661311776112327	NO	-
4481	ZINC01114737	2006	0.49659766995972	NO	-
4482	ZINC00410650	248	0.4965874386806114	NO	-
4483	ZINC04169833	6355	0.4965825584567386	NO	-
4484	ZINC04169833	6354	0.496579369679667	NO	-
4485	ZINC01117224	2031	0.4965693481314203	NO	-
4486	ZINC00468499	374	0.4965651503547314	NO	-
4487	ZINC01117226	2032	0.4965572354614719	NO	-
4488	ZINC02313434	3192	0.49655620973218156	NO	-
4489	ZINC03850070	5088	0.49654872658026	NO	-
4490	ZINC02330357	3215	0.4965425265487213	NO	-
4491	ZINC03385770	4756	0.4965181531091758	NO	-
4492	ZINC03970313	5993	0.49651613118782084	NO	-
4493	ZINC03868631	5824	0.49650473294057984	NO	-
4494	ZINC02227166	3086	0.49650142092322264	NO	-
4495	ZINC02227162	3083	0.49648973935503377	NO	-
4496	ZINC00877901	1229	0.4964593911747475	NO	-
4497	ZINC01114740	2008	0.496458256134442	NO	-
4498	ZINC04392327	6570	0.4964254279342396	NO	-
4499	ZINC00386498	235	0.49640791681137103	NO	-
4500	ZINC02915115	4159	0.49639759985496534	NO	-
4501	ZINC02915123	4162	0.49639112039944344	NO	-
4502	ZINC03326015	4670	0.49637421130561005	NO	-
4503	ZINC01494050	2676	0.496371776129466	NO	-
4504	ZINC03867196	5735	0.4963453180207809	NO	-
4505	ZINC03852105	5182	0.49631951621341996	NO	-
4506	ZINC04465402	6668	0.49631951621341996	NO	-
4507	ZINC03301501	4648	0.49631916254446745	NO	-
4508	ZINC04135015	6305	0.4963082271218716	NO	-
4509	ZINC00727479	849	0.49630667374730725	NO	-
4510	ZINC03301499	4647	0.496305238423309	NO	-
4511	ZINC03853465	5292	0.49629537178814537	NO	-
4512	ZINC00536254	423	0.4962851504788594	NO	-
4513	ZINC00958085	1547	0.4962585603590114	NO	-
4514	ZINC03970313	5991	0.4962046685432192	NO	-
4515	ZINC03176707	4478	0.4961812555851088	NO	-
4516	ZINC03911163	5912	0.4961746758959093	NO	-
4517	ZINC03857411	5494	0.4961628972498258	NO	-
4518	ZINC00321800	193	0.49613467394765653	NO	-
4519	ZINC03857965	5530	0.4961229345905244	NO	-
4520	ZINC00928937	1425	0.4961205521076313	NO	-
4521	ZINC00940686	1470	0.4961149952952229	NO	-
4522	ZINC02691571	3665	0.4961048016326425	NO	-
4523	ZINC00828834	1054	0.4960897487817781	NO	-
4524	ZINC01113046	1995	0.4960877377283153	NO	-
4525	ZINC01175930	2202	0.4960795607386107	NO	-
4526	ZINC03302514	4649	0.4960731799695057	NO	-
4527	ZINC00828833	1053	0.4960728612130866	NO	-
4528	ZINC01040287	1740	0.49607080743169957	NO	-
4529	ZINC01040049	1727	0.4960609077587468	NO	-
4530	ZINC02919364	4243	0.49602331464867877	NO	-
4531	ZINC02365476	3291	0.49600722338689757	NO	-
4532	ZINC01243600	2364	0.49600574214034143	NO	-
4533	ZINC02365467	3288	0.4959996646905515	NO	-
4534	ZINC03867646	5785	0.49599587114120075	NO	-
4535	ZINC01436582	2569	0.49599347495613283	NO	-
4536	ZINC01158185	2161	0.4959922376391008	NO	-
4537	ZINC02440580	3399	0.4959829513803931	NO	-
4538	ZINC00816738	1022	0.4959793171455617	NO	-
4539	ZINC04001156	6106	0.49597424707267396	NO	-
4540	ZINC00626971	554	0.49596734540389303	NO	-
4541	ZINC02412351	3349	0.4959672336722883	NO	-
4542	ZINC01094442	1938	0.4959665484532045	NO	-
4543	ZINC00940690	1473	0.4959661933479684	NO	-
4544	ZINC02440574	3396	0.49596457272250927	NO	-
4545	ZINC02919365	4244	0.49595974248778757	NO	-
4546	ZINC03853466	5294	0.4959452011473848	NO	-
4547	ZINC04241834	6404	0.4959338032913374	NO	-
4548	ZINC00816737	1021	0.49590565547048693	NO	-
4549	ZINC04464197	6643	0.4958844016999678	NO	-
4550	ZINC00808488	1000	0.4958830790925093	NO	-
4551	ZINC00867760	1171	0.4958725772147536	NO	-
4552	ZINC01503491	2711	0.49585077695943836	NO	-
4553	ZINC02708879	3691	0.49581441019649064	NO	-
4554	ZINC03660398	5020	0.49578762168687307	NO	-
4555	ZINC03660397	5019	0.49577347352103507	NO	-
4556	ZINC03969682	5975	0.4957680044260154	NO	-
4557	ZINC01181711	2228	0.4957574651005684	NO	-
4558	ZINC02509645	3515	0.4957453275474749	NO	-
4559	ZINC01986982	2920	0.49574093561268856	NO	-
4560	ZINC03857078	5478	0.49573558843688226	NO	-
4561	ZINC01181712	2229	0.49572985800950176	NO	-
4562	ZINC03912255	5917	0.49572564169577243	NO	-
4563	ZINC02255919	3144	0.4957246240662024	NO	-
4564	ZINC03908021	5900	0.4957208887985261	NO	-
4565	ZINC02471814	3459	0.4957177074049405	NO	-
4566	ZINC01436583	2570	0.4957161907156364	NO	-
4567	ZINC03859068	5596	0.49570360484139797	NO	-
4568	ZINC01181710	2227	0.4957010373989014	NO	-
4569	ZINC01181709	2226	0.4956997936220114	NO	-
4570	ZINC02471822	3462	0.4956928269212437	NO	-
4571	ZINC00311124	181	0.4956796189068787	NO	-
4572	ZINC00321793	189	0.4956687005762053	NO	-
4573	ZINC02809240	4009	0.49561254102462055	NO	-
4574	ZINC00940673	1467	0.495604464736246	NO	-
4575	ZINC00940674	1468	0.4955995582480636	NO	-
4576	ZINC01005380	1636	0.4955827376865199	NO	-
4577	ZINC03868701	5829	0.49557525800219393	NO	-
4578	ZINC04466219	6673	0.49557525800219393	NO	-
4579	ZINC02650037	3631	0.4955348911532072	NO	-
4580	ZINC01938190	2893	0.4955333362753555	NO	-
4581	ZINC02915237	4166	0.4955197096860473	NO	-
4582	ZINC03626885	4996	0.4955169034622562	NO	-
4583	ZINC02915236	4165	0.4955128363241559	NO	-
4584	ZINC02915357	4169	0.49549731488366666	NO	-
4585	ZINC00715346	818	0.49549557553587953	NO	-
4586	ZINC03815756	83	0.4954923987298398	YES	9
4587	ZINC01154159	2145	0.49547581986145306	NO	-
4588	ZINC00073314	54	0.4954596325507989	NO	-
4589	ZINC02523152	3516	0.4954562370766507	NO	-
4590	ZINC00840289	1079	0.4954531714677655	NO	-
4591	ZINC02915118	4160	0.495446446174397	NO	-
4592	ZINC02915121	4161	0.49540883750464376	NO	-
4593	ZINC03889498	5852	0.495408223842546	NO	-
4594	ZINC00940649	1464	0.49538741058034974	NO	-
4595	ZINC00940650	1465	0.4953872254025118	NO	-
4596	ZINC02005915	2935	0.49537351663243834	NO	-
4597	ZINC01084939	1906	0.49536819064477244	NO	-
4598	ZINC03600644	4969	0.4953576499831564	NO	-
4599	ZINC03815689	46	0.4953563628541288	YES	9
4600	ZINC03983085	6040	0.495338857914418	NO	-
4601	ZINC01084940	1907	0.49533826407337855	NO	-
4602	ZINC00702158	776	0.4953354088227783	NO	-
4603	ZINC00532617	414	0.49530719084020614	NO	-
4604	ZINC02227163	3084	0.49530608228178286	NO	-
4605	ZINC02471918	3463	0.4953029951075944	NO	-
4606	ZINC01046646	1754	0.4952953452234092	NO	-
4607	ZINC02471923	3466	0.49529282762601573	NO	-
4608	ZINC02227165	3085	0.4952877433454491	NO	-
4609	ZINC00321912	196	0.4952641741428602	NO	-
4610	ZINC04169853	6363	0.49526298149467607	NO	-
4611	ZINC02471919	3464	0.4952368918998916	NO	-
4612	ZINC01498675	2695	0.49521486520022556	NO	-
4613	ZINC00877941	1234	0.49521036188223017	NO	-
4614	ZINC02210878	3049	0.49519535867576314	NO	-
4615	ZINC00009076	5	0.49519508179322147	NO	-
4616	ZINC02471921	3465	0.49518544133061904	NO	-
4617	ZINC03857866	5520	0.49517423465891147	NO	-
4618	ZINC00381213	232	0.49514658059982625	NO	-
4619	ZINC02493629	3480	0.4951440396586451	NO	-
4620	ZINC02858712	4057	0.49513452084045867	NO	-
4621	ZINC00422825	291	0.49513309840539504	NO	-
4622	ZINC00738293	862	0.49511162968212846	NO	-
4623	ZINC00467436	372	0.4951094584157612	NO	-
4624	ZINC02357923	3267	0.4951077882565256	NO	-
4625	ZINC03853485	5298	0.49510259176319804	NO	-
4626	ZINC03857954	5528	0.4951017559198819	NO	-
4627	ZINC03857955	5529	0.49509675782835044	NO	-
4628	ZINC04001061	6095	0.4950834341811927	NO	-
4629	ZINC01871997	2844	0.49508299365956937	NO	-
4630	ZINC03858795	5584	0.4950793561443643	NO	-
4631	ZINC02493631	3481	0.495066062704216	NO	-
4632	ZINC04001062	6096	0.49505924356450126	NO	-
4633	ZINC02708886	3693	0.4950508309388545	NO	-
4634	ZINC02708884	3692	0.49504576919737764	NO	-
4635	ZINC00993658	1606	0.49504494111675523	NO	-
4636	ZINC01505541	2719	0.4950409741862027	NO	-
4637	ZINC00662983	689	0.49503793963689635	NO	-
4638	ZINC01128528	2082	0.4950249692714896	NO	-
4639	ZINC03819557	5055	0.49500864439268477	NO	-
4640	ZINC00956657	1535	0.4949863947304801	NO	-
4641	ZINC00956658	1536	0.49498497801425545	NO	-
4642	ZINC03854481	5384	0.49498257064095896	NO	-
4643	ZINC01128533	2085	0.4949786408078198	NO	-
4644	ZINC03983164	6043	0.49495590532470657	NO	-
4645	ZINC03815719	38	0.4949503860225975	YES	7
4646	ZINC02443907	3402	0.49494880361692206	NO	-
4647	ZINC02982467	4363	0.49494582080658744	NO	-
4648	ZINC00758706	891	0.49493790091575457	NO	-
4649	ZINC03857560	5500	0.4949221641963924	NO	-
4650	ZINC02471820	3461	0.4949046575756631	NO	-
4651	ZINC02471816	3460	0.4949029180630463	NO	-
4652	ZINC00702158	777	0.4948806835176674	NO	-
4653	ZINC01156324	2150	0.4948667878152255	NO	-
4654	ZINC00877898	1227	0.49483593259240666	NO	-
4655	ZINC00321795	190	0.4948328109112564	NO	-
4656	ZINC01900140	2856	0.49480384226446156	NO	-
4657	ZINC02982331	4361	0.4947842539672591	NO	-
4658	ZINC04114850	6279	0.49477783644953305	NO	-
4659	ZINC03278283	4613	0.4947730002828262	NO	-
4660	ZINC01900141	2857	0.4947517237942746	NO	-
4661	ZINC02859372	4061	0.49473151665060955	NO	-
4662	ZINC02139080	2997	0.4947264333779041	NO	-
4663	ZINC00577223	462	0.4947077501349731	NO	-
4664	ZINC00905711	1312	0.49469987316289726	NO	-
4665	ZINC00738294	863	0.4946874801268123	NO	-
4666	ZINC02365470	3289	0.49468381944649303	NO	-
4667	ZINC00810603	1005	0.4946788636466557	NO	-
4668	ZINC02365473	3290	0.4946716044616626	NO	-
4669	ZINC02440577	3397	0.49466721575528627	NO	-
4670	ZINC04093795	6258	0.49466209577399534	NO	-
4671	ZINC04292045	6463	0.49465887255650365	NO	-
4672	ZINC02915256	4167	0.4946583190362324	NO	-
4673	ZINC02440578	3398	0.4946547790102125	NO	-
4674	ZINC02915258	4168	0.49463774117076253	NO	-
4675	ZINC00422871	297	0.4946128899721718	NO	-
4676	ZINC04094602	6261	0.4946061418447276	NO	-
4677	ZINC01258016	2382	0.494597988762431	NO	-
4678	ZINC03853486	5299	0.4945967700426101	NO	-
4679	ZINC03033365	4416	0.49458817275268757	NO	-
4680	ZINC02902477	4114	0.49455811084390683	NO	-
4681	ZINC00940732	1478	0.4945570154077649	NO	-
4682	ZINC02917379	4201	0.49454650612969725	NO	-
4683	ZINC00940653	1466	0.49454296047263235	NO	-
4684	ZINC02722942	3809	0.49452877224329517	NO	-
4685	ZINC02722943	3810	0.494527928697084	NO	-
4686	ZINC01867794	2841	0.4945243857580648	NO	-
4687	ZINC02765610	3931	0.49452225719609877	NO	-
4688	ZINC01867795	2842	0.4945210556227	NO	-
4689	ZINC00940731	1477	0.4945093389224207	NO	-
4690	ZINC02232257	3107	0.49449820848954773	NO	-
4691	ZINC03857255	5487	0.4944893500188457	NO	-
4692	ZINC04464252	6644	0.4944893500188457	NO	-
4693	ZINC02757954	3925	0.49448005721863975	NO	-
4694	ZINC02700084	3671	0.49446899439881237	NO	-
4695	ZINC03382492	4755	0.4944624173624592	NO	-
4696	ZINC04279835	6451	0.4944276062153705	NO	-
4697	ZINC00773405	897	0.4944023108002848	NO	-
4698	ZINC03832156	61	0.49439314764169123	YES	9
4699	ZINC00968895	1553	0.494392643102433	NO	-
4700	ZINC02911885	4121	0.49439249201371266	NO	-
4701	ZINC04441321	6596	0.4943800091669068	NO	-
4702	ZINC02917427	4204	0.4943755241821374	NO	-
4703	ZINC01156835	2155	0.4943519075815595	NO	-
4704	ZINC03867336	5761	0.4943449054284578	NO	-
4705	ZINC03854883	5415	0.49433399135372524	NO	-
4706	ZINC04157070	6327	0.4943338525734066	NO	-
4707	ZINC02667851	3656	0.49429513129746416	NO	-
4708	ZINC03606020	4979	0.4942933775583048	NO	-
4709	ZINC00452207	355	0.49425941098158543	NO	-
4710	ZINC01240848	2358	0.49418084265643736	NO	-
4711	ZINC04470224	6700	0.4941688598537407	NO	-
4712	ZINC00956660	1537	0.49414047283731793	NO	-
4713	ZINC03857145	5482	0.49413768381354095	NO	-
4714	ZINC01440874	2587	0.4941337613128546	NO	-
4715	ZINC03857146	5483	0.4941247179656982	NO	-
4716	ZINC02296194	3176	0.49411289310833073	NO	-
4717	ZINC03969497	5971	0.4941118178704221	NO	-
4718	ZINC02296195	3177	0.4941114692131956	NO	-
4719	ZINC03385770	4757	0.49410163183533196	NO	-
4720	ZINC03969498	5972	0.494096742869205	NO	-
4721	ZINC01459838	2624	0.4940927783295186	NO	-
4722	ZINC01128531	2084	0.49409130399821877	NO	-
4723	ZINC03858185	5545	0.4940811503264409	NO	-
4724	ZINC04470069	6693	0.4940811503264409	NO	-
4725	ZINC03854483	5385	0.49406598861932466	NO	-
4726	ZINC03851052	5126	0.4940652446212299	NO	-
4727	ZINC01088750	1919	0.49405608021695985	NO	-
4728	ZINC02220292	3068	0.49403676283187953	NO	-
4729	ZINC04168316	6351	0.49402537266417	NO	-
4730	ZINC03244705	4568	0.4940247931562953	NO	-
4731	ZINC01440876	2589	0.49398606615396	NO	-
4732	ZINC01054086	1780	0.4939599940902742	NO	-
4733	ZINC02305340	3179	0.4939461808401983	NO	-
4734	ZINC03176706	4477	0.49393773501544364	NO	-
4735	ZINC01128530	2083	0.49392381035760013	NO	-
4736	ZINC00447382	349	0.49392300255042504	NO	-
4737	ZINC02686326	3661	0.4938802948126337	NO	-
4738	ZINC00905723	1317	0.493864624304675	NO	-
4739	ZINC03907161	5898	0.4938608257608566	NO	-
4740	ZINC04442888	6605	0.4938577001111141	NO	-
4741	ZINC02686327	3662	0.4938503337920652	NO	-
4742	ZINC04033633	6198	0.49382791561932377	NO	-
4743	ZINC00929791	1426	0.4938239195066392	NO	-
4744	ZINC04159109	6331	0.493817671941094	NO	-
4745	ZINC01043469	1748	0.4938118766170549	NO	-
4746	ZINC02500076	3487	0.4937402300270297	NO	-
4747	ZINC01756057	2819	0.4937371176384119	NO	-
4748	ZINC01001928	1630	0.49372155703723	NO	-
4749	ZINC01296878	2404	0.49371751114782014	NO	-
4750	ZINC00321802	194	0.4936965696812857	NO	-
4751	ZINC01296879	2405	0.4936556507408258	NO	-
4752	ZINC03849842	5085	0.4936466655622313	NO	-
4753	ZINC02229728	3101	0.4936075440566007	NO	-
4754	ZINC01000655	1623	0.49359608417116474	NO	-
4755	ZINC01040130	1728	0.49358323984733177	NO	-
4756	ZINC00706212	795	0.49358060058852743	NO	-
4757	ZINC00706213	796	0.4935549075962021	NO	-
4758	ZINC03851651	5158	0.49354858452764233	NO	-
4759	ZINC03851055	5127	0.49354218162045316	NO	-
4760	ZINC03990209	6059	0.49353859520817955	NO	-
4761	ZINC02308790	3187	0.4935339041954106	NO	-
4762	ZINC00877871	1221	0.49353148962833576	NO	-
4763	ZINC03990209	6060	0.4935274277049892	NO	-
4764	ZINC03859690	5630	0.49352401879514884	NO	-
4765	ZINC03857724	5510	0.4935189428328444	NO	-
4766	ZINC04464539	6652	0.4935189428328444	NO	-
4767	ZINC03430355	4814	0.4935189312922605	NO	-
4768	ZINC03518757	4911	0.49351094254629335	NO	-
4769	ZINC00295527	172	0.49350431270735823	NO	-
4770	ZINC03858470	5560	0.49349222884828	NO	-
4771	ZINC04470358	6705	0.49349222884828	NO	-
4772	ZINC00956662	1538	0.4934617847321965	NO	-
4773	ZINC00938152	1456	0.4934524629512381	NO	-
4774	ZINC04004099	6118	0.49343466822745347	NO	-
4775	ZINC03854882	5414	0.4934316682575622	NO	-
4776	ZINC04364180	6535	0.49339859374935774	NO	-
4777	ZINC01111904	1991	0.49337689689694314	NO	-
4778	ZINC03866683	5691	0.49335361208987366	NO	-
4779	ZINC00840297	1082	0.49333716146740153	NO	-
4780	ZINC03867085	5720	0.4933358890287601	NO	-
4781	ZINC03980427	6030	0.4933090392043596	NO	-
4782	ZINC04360685	6530	0.49330696400595236	NO	-
4783	ZINC03998900	6083	0.4933029356639073	NO	-
4784	ZINC03851906	5170	0.4933015140632427	NO	-
4785	ZINC02369074	3294	0.4932994038279806	NO	-
4786	ZINC00127318	79	0.4932931251684605	NO	-
4787	ZINC01660472	2796	0.4932908740952829	NO	-
4788	ZINC03859724	5633	0.49324084381619276	NO	-
4789	ZINC02229545	3100	0.49322404921267293	NO	-
4790	ZINC02917383	4203	0.4932198443565602	NO	-
4791	ZINC01254927	2381	0.4932092187525385	NO	-
4792	ZINC04061635	6235	0.4931889430336552	NO	-
4793	ZINC00689386	765	0.49318472203852837	NO	-
4794	ZINC04169853	6364	0.4931686951428975	NO	-
4795	ZINC03867105	5726	0.49316430649813947	NO	-
4796	ZINC01025792	1671	0.49315907295988204	NO	-
4797	ZINC03348336	4704	0.493153216846786	NO	-
4798	ZINC03858911	5591	0.4931530129171253	NO	-
4799	ZINC04001005	6088	0.4931479929506079	NO	-
4800	ZINC02454143	3419	0.49314406667968347	NO	-
4801	ZINC02059191	2944	0.493140588634618	NO	-
4802	ZINC04001006	6089	0.49313543937936266	NO	-
4803	ZINC02454144	3420	0.49312338318468596	NO	-
4804	ZINC00628639	561	0.49311623667531873	NO	-
4805	ZINC00905697	1310	0.49310788451701026	NO	-
4806	ZINC00738259	860	0.49310557492024654	NO	-
4807	ZINC03890752	5863	0.4930927033299256	NO	-
4808	ZINC03546665	4928	0.4930766151867216	NO	-
4809	ZINC03853504	5300	0.4930617003088012	NO	-
4810	ZINC03854472	5383	0.4930459707531716	NO	-
4811	ZINC00707781	800	0.49304400432962225	NO	-
4812	ZINC03859617	5626	0.4930422625868257	NO	-
4813	ZINC02697211	3668	0.493024418846556	NO	-
4814	ZINC00628639	560	0.49302218388840047	NO	-
4815	ZINC03374631	4749	0.49299618112470506	NO	-
4816	ZINC01117172	2030	0.4929666838393487	NO	-
4817	ZINC02357923	3268	0.4929651453845087	NO	-
4818	ZINC03852897	5233	0.49293941103066063	NO	-
4819	ZINC00477815	384	0.4929353531573091	NO	-
4820	ZINC03857321	5492	0.4929315390366312	NO	-
4821	ZINC03857320	5491	0.492894375885914	NO	-
4822	ZINC04134998	6304	0.4928880434433896	NO	-
4823	ZINC03839458	5071	0.49288459993052414	NO	-
4824	ZINC00723975	839	0.49288178132820865	NO	-
4825	ZINC00096497	60	0.49287651303856467	NO	-
4826	ZINC03854836	5411	0.4928653275468739	NO	-
4827	ZINC03998901	6084	0.4928520732845283	NO	-
4828	ZINC01201243	2282	0.49285090457780145	NO	-
4829	ZINC02851878	4044	0.4928467988397611	NO	-
4830	ZINC03262424	4593	0.49284647392741904	NO	-
4831	ZINC02886451	4110	0.49280529362177905	NO	-
4832	ZINC04009838	6138	0.4928040380028552	NO	-
4833	ZINC03853505	5301	0.4927949227364337	NO	-
4834	ZINC00851712	1110	0.4927854496862712	NO	-
4835	ZINC03815704	50	0.4927774095444621	YES	9
4836	ZINC01033715	1701	0.49274488153520796	NO	-
4837	ZINC01225816	2338	0.49273224684125283	NO	-
4838	ZINC02916805	4194	0.4927255482273481	NO	-
4839	ZINC02916807	4195	0.49270571278576664	NO	-
4840	ZINC01129887	2090	0.4926949792323448	NO	-
4841	ZINC01050062	1771	0.49269417162915463	NO	-
4842	ZINC00684905	747	0.49267692782555267	NO	-
4843	ZINC00713745	815	0.4926708949712702	NO	-
4844	ZINC01849869	2836	0.4926667898820817	NO	-
4845	ZINC01938232	2894	0.49265870311340865	NO	-
4846	ZINC01961684	2901	0.4926547678093437	NO	-
4847	ZINC00713746	816	0.4926461946249892	NO	-
4848	ZINC01229892	2346	0.492640143007143	NO	-
4849	ZINC00629535	570	0.4926326732011956	NO	-
4850	ZINC04334431	6501	0.49262717330723693	NO	-
4851	ZINC00763025	892	0.4926217376488025	NO	-
4852	ZINC02982552	4365	0.4925976581784297	NO	-
4853	ZINC03858203	5547	0.4925932117975242	NO	-
4854	ZINC00684909	748	0.49258194936574706	NO	-
4855	ZINC00738260	861	0.49256821269659795	NO	-
4856	ZINC03794511	78	0.49256527947790896	YES	9
4857	ZINC00684910	749	0.492561822517897	NO	-
4858	ZINC00422821	290	0.4925420935540085	NO	-
4859	ZINC01229894	2348	0.4925171520593822	NO	-
4860	ZINC02997877	4375	0.4925151953624585	NO	-
4861	ZINC03858471	5561	0.49249247186492456	NO	-
4862	ZINC01229893	2347	0.49249136810212946	NO	-
4863	ZINC02265587	3152	0.49248027769934455	NO	-
4864	ZINC01440875	2588	0.492475420590794	NO	-
4865	ZINC01346752	2446	0.49245317846851927	NO	-
4866	ZINC03854716	5407	0.49245086804025107	NO	-
4867	ZINC01201242	2281	0.49242257289240776	NO	-
4868	ZINC01069120	1841	0.4923966842575896	NO	-
4869	ZINC03296676	4638	0.49239233106683167	NO	-
4870	ZINC00852678	1113	0.4923862471687593	NO	-
4871	ZINC03430536	4815	0.4923815391281616	NO	-
4872	ZINC00628707	562	0.49237393020470643	NO	-
4873	ZINC00852679	1114	0.492361372983922	NO	-
4874	ZINC03296665	4637	0.49235312939378767	NO	-
4875	ZINC01561287	2778	0.49235256903658386	NO	-
4876	ZINC04617908	86	0.4923445506689017	YES	9
4877	ZINC00978261	1570	0.4922967007896746	NO	-
4878	ZINC04001266	6112	0.4922955571627421	NO	-
4879	ZINC04129779	6298	0.49226390452716096	NO	-
4880	ZINC00989541	1582	0.49225256030276443	NO	-
4881	ZINC02701592	3677	0.4922383859512679	NO	-
4882	ZINC03859731	5634	0.49222845538497345	NO	-
4883	ZINC00877895	1225	0.4922244290842656	NO	-
4884	ZINC01238222	2357	0.4922213842802598	NO	-
4885	ZINC01129889	2091	0.49219693307484924	NO	-
4886	ZINC02456053	3423	0.4921930927859588	NO	-
4887	ZINC00428318	326	0.4921391863820135	NO	-
4888	ZINC04292049	6464	0.49213765226360406	NO	-
4889	ZINC00828858	1059	0.4920880079415443	NO	-
4890	ZINC01287824	2398	0.4920857892171011	NO	-
4891	ZINC03857829	5517	0.4920854472878417	NO	-
4892	ZINC01287823	2397	0.4920742273824321	NO	-
4893	ZINC00423602	300	0.4920692127169013	NO	-
4894	ZINC01199594	2274	0.49206172917368324	NO	-
4895	ZINC04252222	6422	0.49205243264778614	NO	-
4896	ZINC00712290	811	0.4920487244707905	NO	-
4897	ZINC03859471	5612	0.49203078243463627	NO	-
4898	ZINC03859732	5635	0.4919788419321792	NO	-
4899	ZINC03853214	5272	0.49192903639237223	NO	-
4900	ZINC01237359	2356	0.4919193891940978	NO	-
4901	ZINC02099929	2970	0.4918967711172009	NO	-
4902	ZINC00633405	583	0.49189138532504006	NO	-
4903	ZINC02215749	3057	0.4918868120924284	NO	-
4904	ZINC03516692	4902	0.49188599911506486	NO	-
4905	ZINC00633402	582	0.4918846611640042	NO	-
4906	ZINC03516693	4903	0.49187640029319574	NO	-
4907	ZINC03858453	5556	0.49186558111136774	NO	-
4908	ZINC00994189	1607	0.49185654205272683	NO	-
4909	ZINC03858452	5555	0.49185404586651005	NO	-
4910	ZINC02412455	3350	0.49180610821673354	NO	-
4911	ZINC04033635	6200	0.4918040872442425	NO	-
4912	ZINC03866683	5692	0.4917940880264396	NO	-
4913	ZINC00295525	171	0.49178862300107906	NO	-
4914	ZINC00574058	455	0.49177375719372546	NO	-
4915	ZINC02788950	3952	0.4917632021098159	NO	-
4916	ZINC02917377	4200	0.49176168294472444	NO	-
4917	ZINC04001042	6094	0.49169769529006113	NO	-
4918	ZINC03853769	5320	0.491668442894862	NO	-
4919	ZINC03177623	4483	0.491653654940665	NO	-
4920	ZINC03853767	5319	0.4916370119538326	NO	-
4921	ZINC03857082	5479	0.4915901093299654	NO	-
4922	ZINC02216190	3058	0.4915876901315228	NO	-
4923	ZINC03857083	5480	0.4915718739192622	NO	-
4924	ZINC02965570	4330	0.4915629129748412	NO	-
4925	ZINC02099931	2971	0.4915621124325434	NO	-
4926	ZINC01016721	1655	0.4915569152652351	NO	-
4927	ZINC04464506	6648	0.49154232248032087	NO	-
4928	ZINC03969947	5984	0.4915364553130294	NO	-
4929	ZINC03016368	4389	0.4914971510084888	NO	-
4930	ZINC02857612	4054	0.49149462018873596	NO	-
4931	ZINC00980835	1572	0.49149330186408824	NO	-
4932	ZINC02298642	3178	0.49148292487341	NO	-
4933	ZINC00422756	284	0.49146786770177603	NO	-
4934	ZINC02125455	2989	0.4914520910704025	NO	-
4935	ZINC03853215	5273	0.49144036333110813	NO	-
4936	ZINC04412636	6581	0.4914341828372082	NO	-
4937	ZINC04470067	6692	0.4914332602478598	NO	-
4938	ZINC02407696	3339	0.4914330238618503	NO	-
4939	ZINC03990215	6061	0.49138596616751523	NO	-
4940	ZINC03642305	5008	0.49137002744099756	NO	-
4941	ZINC03642312	5011	0.49136990084753146	NO	-
4942	ZINC03990216	6065	0.49136425843485176	NO	-
4943	ZINC00109141	66	0.49136245125039496	NO	-
4944	ZINC02802440	3992	0.4913483192905	NO	-
4945	ZINC02958624	4326	0.4913429528417849	NO	-
4946	ZINC00877876	1223	0.49133616282171577	NO	-
4947	ZINC00793365	948	0.4913193036671934	NO	-
4948	ZINC01010129	1652	0.4913160573653653	NO	-
4949	ZINC01010130	1653	0.49130446685030665	NO	-
4950	ZINC04400751	6572	0.49129302144673787	NO	-
4951	ZINC00633625	585	0.491281542438653	NO	-
4952	ZINC03851906	5171	0.49126366823993983	NO	-
4953	ZINC02794894	3975	0.49125257741542794	NO	-
4954	ZINC00881679	1241	0.49123296977919495	NO	-
4955	ZINC01019512	1662	0.4912139984965852	NO	-
4956	ZINC00503861	392	0.4911979468413632	NO	-
4957	ZINC02820552	4023	0.49118161036113084	NO	-
4958	ZINC02222732	3071	0.49117650048074357	NO	-
4959	ZINC01202613	2283	0.49111448701285326	NO	-
4960	ZINC01065417	1827	0.4910675297285993	NO	-
4961	ZINC03359504	4728	0.4910590409291562	NO	-
4962	ZINC03859627	5628	0.49105062726361776	NO	-
4963	ZINC04468574	6684	0.49105062726361776	NO	-
4964	ZINC03859254	5602	0.49104350293144017	NO	-
4965	ZINC03890722	5862	0.4909780548656794	NO	-
4966	ZINC03282604	4618	0.49093852591949594	NO	-
4967	ZINC03282605	4619	0.4909238206275491	NO	-
4968	ZINC03866729	5698	0.49086619165519113	NO	-
4969	ZINC03853227	5277	0.4908617178128222	NO	-
4970	ZINC00425654	310	0.49086085137279045	NO	-
4971	ZINC02751904	3917	0.49083558597468324	NO	-
4972	ZINC00642662	622	0.4908142198253443	NO	-
4973	ZINC00877896	1226	0.4907677111028984	NO	-
4974	ZINC03859018	5593	0.4907564620260954	NO	-
4975	ZINC01040130	1729	0.4907535996283194	NO	-
4976	ZINC02052483	2941	0.4907502810021891	NO	-
4977	ZINC00311124	182	0.4907471920585881	NO	-
4978	ZINC03642308	5009	0.4907173627538317	NO	-
4979	ZINC03642310	5010	0.49070817796797894	NO	-
4980	ZINC03866946	5710	0.4907061125417065	NO	-
4981	ZINC04465213	6661	0.4907061125417065	NO	-
4982	ZINC02344478	3246	0.4906972422827072	NO	-
4983	ZINC01211630	2314	0.4906787714398602	NO	-
4984	ZINC01235308	2354	0.49063990004824964	NO	-
4985	ZINC01235306	2353	0.4906326048535123	NO	-
4986	ZINC01211627	2313	0.4906200847488513	NO	-
4987	ZINC01134708	2108	0.4905903607837735	NO	-
4988	ZINC04070526	6242	0.49058294898176813	NO	-
4989	ZINC03868388	5817	0.4905777852326779	NO	-
4990	ZINC02620026	3552	0.49056566700964005	NO	-
4991	ZINC04459206	6630	0.49056023553492667	NO	-
4992	ZINC02917381	4202	0.4905592659484881	NO	-
4993	ZINC04223217	6381	0.4905495674501608	NO	-
4994	ZINC03363451	4736	0.49053256802201206	NO	-
4995	ZINC00877940	1233	0.49051785355901806	NO	-
4996	ZINC03852913	5237	0.49049988087263346	NO	-
4997	ZINC03432920	4818	0.490499720933891	NO	-
4998	ZINC03594665	4967	0.49048985662699385	NO	-
4999	ZINC03852912	5236	0.4904839378624042	NO	-
5000	ZINC04224231	6392	0.49045323544115393	NO	-
5001	ZINC03970119	5987	0.49045054854336206	NO	-
5002	ZINC00875264	1204	0.4904411085798147	NO	-
5003	ZINC03981741	6035	0.49042128689558456	NO	-
5004	ZINC00867372	1168	0.49041267400691335	NO	-
5005	ZINC00867760	1172	0.4903886508835485	NO	-
5006	ZINC03868676	5827	0.4903733595390429	NO	-
5007	ZINC04617902	48	0.49031928681323245	YES	9
5008	ZINC01136855	2110	0.4902767672066841	NO	-
5009	ZINC00428319	327	0.49026809628975676	NO	-
5010	ZINC01431674	2564	0.4902678787896141	NO	-
5011	ZINC02619669	3548	0.49024878185877546	NO	-
5012	ZINC02438233	3389	0.4902437612500792	NO	-
5013	ZINC01134707	2107	0.49023689187680214	NO	-
5014	ZINC04161027	6332	0.49021117276727466	NO	-
5015	ZINC00655214	672	0.4901785566497497	NO	-
5016	ZINC00655215	673	0.49017052937191025	NO	-
5017	ZINC03832090	91	0.490138885359428	YES	9
5018	ZINC00635810	598	0.49011237620942116	NO	-
5019	ZINC00635803	595	0.49010585289759745	NO	-
5020	ZINC03866907	5706	0.49006087566998263	NO	-
5021	ZINC03308837	4656	0.49005854934897924	NO	-
5022	ZINC01040199	1734	0.49005205723152345	NO	-
5023	ZINC03866908	5707	0.49004393289230413	NO	-
5024	ZINC00109147	67	0.490017195729694	NO	-
5025	ZINC00226587	139	0.48998290584803333	NO	-
5026	ZINC03016364	4388	0.48996302851676954	NO	-
5027	ZINC01113009	1994	0.48994574966064847	NO	-
5028	ZINC02725791	3890	0.4899394695265745	NO	-
5029	ZINC02168987	3004	0.48993105260060116	NO	-
5030	ZINC02725790	3889	0.48993056953443337	NO	-
5031	ZINC01961682	2900	0.48991886898568127	NO	-
5032	ZINC01254581	2380	0.4899127789998443	NO	-
5033	ZINC03030181	4409	0.48987232482993637	NO	-
5034	ZINC02208624	3046	0.48985534712152157	NO	-
5035	ZINC03249664	4578	0.4898385542717476	NO	-
5036	ZINC03815693	44	0.4898328914107059	YES	9
5037	ZINC03249661	4577	0.48982853353444483	NO	-
5038	ZINC03032931	4411	0.48982706505545454	NO	-
5039	ZINC04448193	6626	0.48981723711492015	NO	-
5040	ZINC03867322	5757	0.48980204563954893	NO	-
5041	ZINC00837959	1077	0.48979652542929725	NO	-
5042	ZINC04224312	6395	0.4897756308314675	NO	-
5043	ZINC00639370	615	0.48975945148095307	NO	-
5044	ZINC00635807	597	0.4897573122369925	NO	-
5045	ZINC00635804	596	0.489746209213414	NO	-
5046	ZINC00340483	205	0.4897420761387688	NO	-
5047	ZINC03359426	4727	0.48970276891394454	NO	-
5048	ZINC03860034	5669	0.48968945193566404	NO	-
5049	ZINC03853789	5321	0.48968508843562025	NO	-
5050	ZINC03851638	5156	0.4896656849366228	NO	-
5051	ZINC04149504	6314	0.4896590409587975	NO	-
5052	ZINC02230751	3103	0.48964322184497594	NO	-
5053	ZINC01301975	2410	0.4896415330236956	NO	-
5054	ZINC02858932	4058	0.48963425940942323	NO	-
5055	ZINC02788950	3953	0.48961749691626083	NO	-
5056	ZINC03263729	4598	0.4895926213913928	NO	-
5057	ZINC03409543	4785	0.48958900905285124	NO	-
5058	ZINC03857497	5497	0.4895861599212067	NO	-
5059	ZINC02992491	4372	0.48958517500966325	NO	-
5060	ZINC03867722	5798	0.4895838629716412	NO	-
5061	ZINC03263727	4597	0.4895816778987403	NO	-
5062	ZINC04470256	6702	0.48957968820462866	NO	-
5063	ZINC04033634	6199	0.48957624179966114	NO	-
5064	ZINC03409545	4786	0.4895631009548559	NO	-
5065	ZINC00686253	754	0.4895620981129436	NO	-
5066	ZINC00791340	944	0.489546868000954	NO	-
5067	ZINC03377109	4752	0.4895268649316631	NO	-
5068	ZINC00418191	270	0.4894805373078825	NO	-
5069	ZINC02462960	3442	0.4894667602815023	NO	-
5070	ZINC00808877	1001	0.48946440678624453	NO	-
5071	ZINC01040046	1725	0.4894534081934934	NO	-
5072	ZINC02103542	2974	0.48944621032721336	NO	-
5073	ZINC03853466	5295	0.4894433793898274	NO	-
5074	ZINC03873582	5836	0.48943059527145555	NO	-
5075	ZINC03995715	6081	0.48943055516030204	NO	-
5076	ZINC00738415	864	0.48941071338679987	NO	-
5077	ZINC00711456	810	0.48940569123094974	NO	-
5078	ZINC00366805	223	0.489362667692103	NO	-
5079	ZINC00991804	1599	0.48935518194916494	NO	-
5080	ZINC00418191	271	0.48934891720372503	NO	-
5081	ZINC04617926	49	0.48934651533056417	YES	9
5082	ZINC00991801	1596	0.4893413942145263	NO	-
5083	ZINC04265175	6428	0.4893403879212017	NO	-
5084	ZINC02306644	3180	0.4893281298054687	NO	-
5085	ZINC03853605	5309	0.48932202130273544	NO	-
5086	ZINC03860033	5668	0.4893111732685104	NO	-
5087	ZINC01114132	2003	0.4893009594699393	NO	-
5088	ZINC03859274	5605	0.4892991128036331	NO	-
5089	ZINC03016370	4390	0.4892935866994104	NO	-
5090	ZINC00840297	1083	0.48928337824846097	NO	-
5091	ZINC01114129	2001	0.4892823171814888	NO	-
5092	ZINC03860032	5667	0.48927792740688153	NO	-
5093	ZINC00154470	90	0.4892052350762778	NO	-
5094	ZINC00991802	1597	0.48920471579969105	NO	-
5095	ZINC00991803	1598	0.48917733929150126	NO	-
5096	ZINC01047527	1759	0.48917356849546095	NO	-
5097	ZINC03853465	5291	0.4891725680713411	NO	-
5098	ZINC02585253	3531	0.4891564727338924	NO	-
5099	ZINC04308468	6481	0.48914567521724467	NO	-
5100	ZINC02744966	3906	0.4891452309209883	NO	-
5101	ZINC02099721	2968	0.4891312101804453	NO	-
5102	ZINC02210919	3050	0.48910300248561234	NO	-
5103	ZINC03205237	4510	0.489083306830893	NO	-
5104	ZINC03857164	5485	0.4890648302874843	NO	-
5105	ZINC01498551	2691	0.4890507423276386	NO	-
5106	ZINC03859699	5631	0.48902352788167985	NO	-
5107	ZINC01354431	2449	0.4890144297049835	NO	-
5108	ZINC01040197	1732	0.4889981749859768	NO	-
5109	ZINC02099722	2969	0.4889858647239058	NO	-
5110	ZINC00984805	1577	0.48893379402654763	NO	-
5111	ZINC03860031	5666	0.4889310024830245	NO	-
5112	ZINC02808810	4005	0.4888571963438434	NO	-
5113	ZINC02466549	3452	0.4888321189738059	NO	-
5114	ZINC03858863	5588	0.4888233856934606	NO	-
5115	ZINC01108337	1975	0.48882074095156436	NO	-
5116	ZINC02874121	4096	0.4888002627357788	NO	-
5117	ZINC02874120	4095	0.4887840595388261	NO	-
5118	ZINC03344346	4694	0.4887739296917586	NO	-
5119	ZINC04274721	6445	0.48877272928163895	NO	-
5120	ZINC01440538	2585	0.4887364001782293	NO	-
5121	ZINC04094602	6262	0.48865364049746246	NO	-
5122	ZINC03867085	5721	0.4886430398868059	NO	-
5123	ZINC03885579	5843	0.48859931023843783	NO	-
5124	ZINC00834970	1074	0.4885954530747838	NO	-
5125	ZINC00791103	943	0.48859169829069593	NO	-
5126	ZINC01205196	2286	0.48857799349242736	NO	-
5127	ZINC01108338	1976	0.4885765850444534	NO	-
5128	ZINC04001251	6111	0.48856578558860175	NO	-
5129	ZINC02977415	4347	0.48855825033893785	NO	-
5130	ZINC03873666	5837	0.48854665303865813	NO	-
5131	ZINC03889421	5849	0.4885058982483532	NO	-
5132	ZINC02279012	3159	0.48844263908175056	NO	-
5133	ZINC03851638	5157	0.48843002690993903	NO	-
5134	ZINC01143165	2127	0.4884158571146915	NO	-
5135	ZINC01115038	2013	0.4884055390407191	NO	-
5136	ZINC02918341	4226	0.48838799359732094	NO	-
5137	ZINC01087596	1913	0.4883879135296039	NO	-
5138	ZINC02918339	4225	0.488381386750607	NO	-
5139	ZINC03853765	5317	0.4883772624876859	NO	-
5140	ZINC01185524	2247	0.4883607863569176	NO	-
5141	ZINC03853763	5316	0.4883600009632405	NO	-
5142	ZINC03857191	5486	0.48831500822884966	NO	-
5143	ZINC02308659	3186	0.4882938380719739	NO	-
5144	ZINC01160266	2167	0.48828760436542534	NO	-
5145	ZINC03853766	5318	0.4882694469231715	NO	-
5146	ZINC01044210	1752	0.4882147560232052	NO	-
5147	ZINC03832064	43	0.4881752692286036	YES	9
5148	ZINC02232900	3109	0.4881547861306827	NO	-
5149	ZINC03859430	5610	0.48814180331660817	NO	-
5150	ZINC01454328	2616	0.48813748935607876	NO	-
5151	ZINC02080323	2959	0.4881308774993655	NO	-
5152	ZINC02292855	3174	0.4881225040346158	NO	-
5153	ZINC02292856	3175	0.4881223119352154	NO	-
5154	ZINC03851350	5141	0.4881137329627611	NO	-
5155	ZINC03851348	5140	0.4881133413051946	NO	-
5156	ZINC04404968	6574	0.48808809369959305	NO	-
5157	ZINC01387350	2473	0.48808349843374665	NO	-
5158	ZINC01498656	2694	0.48801515669821033	NO	-
5159	ZINC01237359	2355	0.48799213580434175	NO	-
5160	ZINC03858469	5559	0.487981727874502	NO	-
5161	ZINC02917062	4197	0.4879114757136761	NO	-
5162	ZINC02629795	3592	0.48784744936100743	NO	-
5163	ZINC04266919	6433	0.48783914327089184	NO	-
5164	ZINC00592546	484	0.48783791657495085	NO	-
5165	ZINC01389448	2480	0.4878303349457708	NO	-
5166	ZINC02629796	3593	0.4878261767250163	NO	-
5167	ZINC00905692	1309	0.4878165759184037	NO	-
5168	ZINC01185390	2245	0.4878097300704925	NO	-
5169	ZINC03859723	5632	0.48779124267426743	NO	-
5170	ZINC04468584	6685	0.48779124267426743	NO	-
5171	ZINC00780705	925	0.4877672621736244	NO	-
5172	ZINC01986879	2919	0.48774554861289016	NO	-
5173	ZINC03262904	4595	0.4877370934616592	NO	-
5174	ZINC00756466	887	0.48770949194327734	NO	-
5175	ZINC03852734	5221	0.4876950509207138	NO	-
5176	ZINC02456085	3427	0.4876797687515342	NO	-
5177	ZINC03980427	6031	0.4876604479830373	NO	-
5178	ZINC00780283	914	0.4876572817897122	NO	-
5179	ZINC01162455	2171	0.48765715387187686	NO	-
5180	ZINC02456081	3424	0.48765054425372617	NO	-
5181	ZINC03853603	5308	0.4876306811182547	NO	-
5182	ZINC01037019	1714	0.48761332539985497	NO	-
5183	ZINC02969864	4336	0.48760646412768394	NO	-
5184	ZINC00945845	1492	0.4875966920977432	NO	-
5185	ZINC03176702	4474	0.48752010608157026	NO	-
5186	ZINC02189963	3017	0.4874900424557029	NO	-
5187	ZINC01040046	1726	0.4874713739911257	NO	-
5188	ZINC03864384	5688	0.48746039991088685	NO	-
5189	ZINC01277725	2392	0.48745727409525186	NO	-
5190	ZINC02700095	3673	0.4874442510576457	NO	-
5191	ZINC02619662	3547	0.48744415442164685	NO	-
5192	ZINC01277723	2391	0.48744021906683105	NO	-
5193	ZINC03852907	5235	0.487410898971936	NO	-
5194	ZINC00799702	969	0.48740177678789554	NO	-
5195	ZINC03664237	5025	0.4873639111354715	NO	-
5196	ZINC03859600	5620	0.48734366599512274	NO	-
5197	ZINC02978866	4356	0.4872963238674231	NO	-
5198	ZINC01157936	2159	0.4872921312893172	NO	-
5199	ZINC03324955	4667	0.48727500748261393	NO	-
5200	ZINC04229718	6398	0.48726230594243936	NO	-
5201	ZINC00229712	143	0.48720975357121193	NO	-
5202	ZINC04167407	6343	0.4871911437797881	NO	-
5203	ZINC01035322	1709	0.48711077885747683	NO	-
5204	ZINC03176703	4475	0.4870880272352397	NO	-
5205	ZINC02466913	3454	0.48707904303772964	NO	-
5206	ZINC01387355	2475	0.4870569216708243	NO	-
5207	ZINC00035049	25	0.4869948647309129	NO	-
5208	ZINC03859254	5601	0.48698459167692776	NO	-
5209	ZINC02646192	3629	0.48697624143097995	NO	-
5210	ZINC02646191	3628	0.48696118515458914	NO	-
5211	ZINC04114636	6278	0.48695824052068093	NO	-
5212	ZINC04167407	6342	0.4869519834298653	NO	-
5213	ZINC02417657	3360	0.4869477234598874	NO	-
5214	ZINC02417658	3361	0.4869332661963021	NO	-
5215	ZINC02702463	3680	0.48691334781655765	NO	-
5216	ZINC01040027	1723	0.48691248577263846	NO	-
5217	ZINC03859601	5621	0.4868915379389905	NO	-
5218	ZINC04129888	6300	0.48687727301565414	NO	-
5219	ZINC01971441	2902	0.4868399846637337	NO	-
5220	ZINC00691531	766	0.4868362855502823	NO	-
5221	ZINC01131779	2101	0.4868211652352352	NO	-
5222	ZINC01070392	1848	0.4868124976807046	NO	-
5223	ZINC01498579	2692	0.48679855596497823	NO	-
5224	ZINC02914772	4153	0.48679723967100025	NO	-
5225	ZINC00945458	1489	0.486796691858789	NO	-
5226	ZINC02914777	4156	0.4867937005482339	NO	-
5227	ZINC01070382	1847	0.48679060981351807	NO	-
5228	ZINC00655013	669	0.48678717191143767	NO	-
5229	ZINC01138844	2115	0.48677666334507363	NO	-
5230	ZINC03859614	5623	0.4867725152518255	NO	-
5231	ZINC01114129	2000	0.4867547884131128	NO	-
5232	ZINC03947948	5925	0.486749364326792	NO	-
5233	ZINC01114132	2002	0.48674200337696183	NO	-
5234	ZINC01040027	1724	0.48674155058282753	NO	-
5235	ZINC02973054	4342	0.4867333621506469	NO	-
5236	ZINC02995095	4374	0.4866844363546806	NO	-
5237	ZINC00109653	69	0.4866804421727969	NO	-
5238	ZINC02914776	4155	0.48664725262249997	NO	-
5239	ZINC00610090	522	0.4866410926798744	NO	-
5240	ZINC02914774	4154	0.48663381883372797	NO	-
5241	ZINC03858539	5571	0.48663107559350155	NO	-
5242	ZINC00047132	34	0.4866302457860369	NO	-
5243	ZINC03176727	4482	0.4866207623751765	NO	-
5244	ZINC00047131	33	0.48661878086410176	NO	-
5245	ZINC00862695	1141	0.48660098546511976	NO	-
5246	ZINC02323220	3203	0.48658189286205233	NO	-
5247	ZINC01182567	2234	0.4865781644668321	NO	-
5248	ZINC03854470	5382	0.4865726164014739	NO	-
5249	ZINC01047525	1758	0.4865459856296475	NO	-
5250	ZINC03974955	6019	0.4865247723208549	NO	-
5251	ZINC00641292	619	0.4865204466457197	NO	-
5252	ZINC01198672	2273	0.4865069565520143	NO	-
5253	ZINC02859686	4064	0.4865004253080802	NO	-
5254	ZINC03832054	67	0.486499614745188	YES	9
5255	ZINC02379363	3303	0.4864939261400165	NO	-
5256	ZINC01182568	2235	0.48649301427092406	NO	-
5257	ZINC01108542	1977	0.4864925392274075	NO	-
5258	ZINC01182566	2233	0.4864913106412026	NO	-
5259	ZINC02707268	3684	0.48648231993212243	NO	-
5260	ZINC02472631	3471	0.4864767887327415	NO	-
5261	ZINC01200584	2279	0.48647290931882	NO	-
5262	ZINC01182565	2232	0.48646118994369675	NO	-
5263	ZINC02404712	3332	0.48645240286082225	NO	-
5264	ZINC03977203	6026	0.48643854182803536	NO	-
5265	ZINC02223037	3075	0.4864340912294036	NO	-
5266	ZINC03995471	6080	0.48641360595191463	NO	-
5267	ZINC04461448	6633	0.48641360595191463	NO	-
5268	ZINC03889917	5857	0.48640927767313213	NO	-
5269	ZINC01040197	1733	0.4864068547276198	NO	-
5270	ZINC03859615	5624	0.4863097002704291	NO	-
5271	ZINC03854692	5405	0.4863027681653128	NO	-
5272	ZINC03815730	1	0.48629335176580724	YES	1
5273	ZINC00728645	851	0.4862738084694083	NO	-
5274	ZINC03049763	4438	0.4862682202642262	NO	-
5275	ZINC01058615	1795	0.4862618299231626	NO	-
5276	ZINC03815752	51	0.48625973989678606	YES	9
5277	ZINC00461845	364	0.4862250085196406	NO	-
5278	ZINC03854815	5410	0.48620160486929836	NO	-
5279	ZINC02223035	3074	0.48619895233748545	NO	-
5280	ZINC04035225	6216	0.4861802831586146	NO	-
5281	ZINC00033020	22	0.48616113755204415	NO	-
5282	ZINC03437411	4826	0.4861599089227992	NO	-
5283	ZINC02783828	3945	0.48615764478344314	NO	-
5284	ZINC00945845	1493	0.4861360934357278	NO	-
5285	ZINC01044208	1751	0.48612311364308824	NO	-
5286	ZINC02783827	3944	0.4861115182897218	NO	-
5287	ZINC01354437	2450	0.4860951887591377	NO	-
5288	ZINC03641541	5007	0.4860672139794426	NO	-
5289	ZINC00721931	834	0.4860272008990353	NO	-
5290	ZINC04471956	6716	0.4859974481197921	NO	-
5291	ZINC00784648	935	0.4859771515936517	NO	-
5292	ZINC03437409	4825	0.48588201144548804	NO	-
5293	ZINC03852818	5228	0.485880804757924	NO	-
5294	ZINC00422840	294	0.4858769483510325	NO	-
5295	ZINC03892895	5873	0.4858645629483097	NO	-
5296	ZINC01200584	2280	0.48586101588797415	NO	-
5297	ZINC03060832	4446	0.485840973836952	NO	-
5298	ZINC04032980	6158	0.48579912703608263	NO	-
5299	ZINC02917050	4196	0.48578355302889475	NO	-
5300	ZINC03088486	4450	0.4857782795201057	NO	-
5301	ZINC02471926	3468	0.48575662369307426	NO	-
5302	ZINC02471928	3469	0.48574850471657344	NO	-
5303	ZINC03867323	5758	0.48571589524517594	NO	-
5304	ZINC00229711	142	0.485663202260511	NO	-
5305	ZINC01471419	2647	0.48565476789424683	NO	-
5306	ZINC02471929	3470	0.485652828739557	NO	-
5307	ZINC02471924	3467	0.48564574717946396	NO	-
5308	ZINC01354449	2451	0.4856408597947209	NO	-
5309	ZINC04464521	6649	0.4855865095065506	NO	-
5310	ZINC01182475	2231	0.48557359260562444	NO	-
5311	ZINC01938090	2892	0.4855696668042014	NO	-
5312	ZINC02726745	3892	0.48551585617468856	NO	-
5313	ZINC03815726	6	0.48550166669236017	YES	1
5314	ZINC03261145	4589	0.48547106778149185	NO	-
5315	ZINC03033683	4417	0.48543011529842495	NO	-
5316	ZINC02438375	3390	0.48542883607510023	NO	-
5317	ZINC00358823	218	0.48541855581179794	NO	-
5318	ZINC01098301	1942	0.48535023550717016	NO	-
5319	ZINC04315461	6487	0.4853006675243816	NO	-
5320	ZINC04088579	6256	0.4852848048562122	NO	-
5321	ZINC02330601	3216	0.48527153278583207	NO	-
5322	ZINC04282926	6457	0.48525961950040736	NO	-
5323	ZINC00719970	830	0.485254958334177	NO	-
5324	ZINC03235224	4548	0.4852461160619102	NO	-
5325	ZINC03867571	5777	0.48523166370723375	NO	-
5326	ZINC01158838	2163	0.4852302976455424	NO	-
5327	ZINC02330603	3217	0.48522743078030445	NO	-
5328	ZINC00726817	845	0.4851824119783662	NO	-
5329	ZINC00411173	250	0.48516760771052203	NO	-
5330	ZINC03855944	5454	0.48515795367447645	NO	-
5331	ZINC00703536	779	0.48515568368502693	NO	-
5332	ZINC03857522	5498	0.48514728665274337	NO	-
5333	ZINC00602766	510	0.4851419840210474	NO	-
5334	ZINC04061601	6233	0.48513695480269275	NO	-
5335	ZINC01230788	2351	0.48509086639394616	NO	-
5336	ZINC02620504	3557	0.48507232242216297	NO	-
5337	ZINC02619953	3549	0.4850659715525507	NO	-
5338	ZINC03857687	5508	0.48505763175688127	NO	-
5339	ZINC04464525	6650	0.48505763175688127	NO	-
5340	ZINC03857688	5509	0.4850572179494623	NO	-
5341	ZINC04268857	6441	0.4850105422625064	NO	-
5342	ZINC03859616	5625	0.4849999184854123	NO	-
5343	ZINC03855943	5453	0.484993454133898	NO	-
5344	ZINC02973111	4343	0.48496666749940276	NO	-
5345	ZINC03610559	4981	0.484965606229816	NO	-
5346	ZINC02456084	3426	0.4849609958432813	NO	-
5347	ZINC03610561	4982	0.48494597789570626	NO	-
5348	ZINC02456082	3425	0.48488495696469697	NO	-
5349	ZINC01200580	2277	0.4848797463355015	NO	-
5350	ZINC00719970	831	0.4848616630890495	NO	-
5351	ZINC03866922	5709	0.48484865889623224	NO	-
5352	ZINC04442897	6606	0.48480758075540686	NO	-
5353	ZINC01101702	1951	0.4847670259913422	NO	-
5354	ZINC03815723	39	0.48474694059415097	YES	8
5355	ZINC03968417	5954	0.4847315209052361	NO	-
5356	ZINC03857523	5499	0.4847212605951477	NO	-
5357	ZINC03852906	5234	0.48470032440616073	NO	-
5358	ZINC03857747	5511	0.4846607522126145	NO	-
5359	ZINC04618196	6768	0.4846534290396348	NO	-
5360	ZINC04306840	6477	0.4846512875208035	NO	-
5361	ZINC02619954	3550	0.4846266670639856	NO	-
5362	ZINC00635794	594	0.48461898689659044	NO	-
5363	ZINC01066090	1830	0.4846139715238466	NO	-
5364	ZINC01737963	2800	0.48460331141764446	NO	-
5365	ZINC02958688	4327	0.48458976254783387	NO	-
5366	ZINC02982863	4366	0.48458016585731006	NO	-
5367	ZINC01060711	1805	0.48451085058997734	NO	-
5368	ZINC00675644	718	0.4845042133471435	NO	-
5369	ZINC03983096	6041	0.48447976146445887	NO	-
5370	ZINC04443443	6620	0.4844541432384864	NO	-
5371	ZINC02667850	3655	0.4844290584101853	NO	-
5372	ZINC02067532	2949	0.4844193975815801	NO	-
5373	ZINC01249763	2374	0.4844175482548594	NO	-
5374	ZINC01249765	2375	0.4844153372383724	NO	-
5375	ZINC02248097	3138	0.48439368754347184	NO	-
5376	ZINC01242631	2363	0.48439269938907953	NO	-
5377	ZINC02667849	3654	0.48438664350830957	NO	-
5378	ZINC01242630	2362	0.48437621742960696	NO	-
5379	ZINC00752639	865	0.48437145384286867	NO	-
5380	ZINC03856480	5476	0.4843229484409875	NO	-
5381	ZINC00801957	972	0.48431430839279577	NO	-
5382	ZINC03857274	5488	0.4842901168664332	NO	-
5383	ZINC01161597	2169	0.4842899112079186	NO	-
5384	ZINC00956206	1530	0.4842371858369419	NO	-
5385	ZINC03297201	4639	0.4841770190950769	NO	-
5386	ZINC04435957	6589	0.484172072236094	NO	-
5387	ZINC03252160	4582	0.4841527195939499	NO	-
5388	ZINC02327554	3214	0.48413516635971593	NO	-
5389	ZINC01200580	2278	0.48413437227140205	NO	-
5390	ZINC02919198	4239	0.4841209663188268	NO	-
5391	ZINC03873718	5839	0.4841178317190295	NO	-
5392	ZINC02919202	4242	0.48411484085717726	NO	-
5393	ZINC03857658	5507	0.4841100964032445	NO	-
5394	ZINC03857657	5506	0.48410350159144183	NO	-
5395	ZINC03885580	5844	0.4840883624480847	NO	-
5396	ZINC03854485	5386	0.48408204038752595	NO	-
5397	ZINC03968420	5955	0.4840588892944743	NO	-
5398	ZINC04467637	6678	0.4840588892944743	NO	-
5399	ZINC00321735	187	0.48404655441209615	NO	-
5400	ZINC00095748	59	0.4840320300184267	NO	-
5401	ZINC00476303	382	0.4840237369110639	NO	-
5402	ZINC00856102	1128	0.48402200010907115	NO	-
5403	ZINC03897967	5877	0.4840218133063375	NO	-
5404	ZINC00095744	58	0.48401913814657493	NO	-
5405	ZINC00991809	1600	0.48400255267708686	NO	-
5406	ZINC00974998	1560	0.48400071040837583	NO	-
5407	ZINC00570338	453	0.4839935396576047	NO	-
5408	ZINC00843953	1094	0.48398640590126585	NO	-
5409	ZINC00623227	534	0.4839856806276445	NO	-
5410	ZINC00623230	535	0.48396787421836324	NO	-
5411	ZINC03854541	5391	0.48396778730661055	NO	-
5412	ZINC02916037	4183	0.4839609732293201	NO	-
5413	ZINC02916036	4182	0.48395058706174965	NO	-
5414	ZINC00695689	771	0.48394879480711034	NO	-
5415	ZINC04443366	6613	0.4839426536942494	NO	-
5416	ZINC03263661	4596	0.48393308426300324	NO	-
5417	ZINC02956464	4320	0.4839321402127633	NO	-
5418	ZINC02956466	4321	0.4839203887462571	NO	-
5419	ZINC00181547	100	0.4839056651935605	NO	-
5420	ZINC02254381	3142	0.4839010824344775	NO	-
5421	ZINC00181545	99	0.4838880268847487	NO	-
5422	ZINC02080321	2958	0.48387750319592104	NO	-
5423	ZINC04257350	6425	0.4838732950964339	NO	-
5424	ZINC03815738	112	0.4838606104596908	YES	11
5425	ZINC03851463	5150	0.48383023942906533	NO	-
5426	ZINC01028628	1678	0.48381305787130535	NO	-
5427	ZINC03851460	5149	0.4838015876229561	NO	-
5428	ZINC04465197	6660	0.4838015876229561	NO	-
5429	ZINC03815721	90	0.4837157532854194	YES	9
5430	ZINC04268868	6442	0.4836722637544424	NO	-
5431	ZINC00418191	274	0.4836585070902227	NO	-
5432	ZINC00868783	1176	0.483654073074676	NO	-
5433	ZINC03858468	5558	0.4836262069658649	NO	-
5434	ZINC04443157	6608	0.4835965937406518	NO	-
5435	ZINC04443409	6618	0.4835886043223839	NO	-
5436	ZINC00881499	1239	0.48356660718955435	NO	-
5437	ZINC00303170	174	0.48355451425798196	NO	-
5438	ZINC02919199	4240	0.48355238176460374	NO	-
5439	ZINC00303172	175	0.48354984911991555	NO	-
5440	ZINC01191863	2258	0.48351971714720327	NO	-
5441	ZINC02919200	4241	0.4835039278373543	NO	-
5442	ZINC03856103	5462	0.483494577103686	NO	-
5443	ZINC01249685	2372	0.48347991577992466	NO	-
5444	ZINC03866717	5694	0.4834674650691161	NO	-
5445	ZINC04617915	85	0.4834524341219835	YES	9
5446	ZINC01249687	2373	0.4834459438172655	NO	-
5447	ZINC03983097	6042	0.48338947103898955	NO	-
5448	ZINC03176708	4479	0.4833563844314153	NO	-
5449	ZINC03033345	4415	0.4833499462159502	NO	-
5450	ZINC02099499	2967	0.48334546127837064	NO	-
5451	ZINC03366580	4741	0.483326942113066	NO	-
5452	ZINC04360034	6529	0.4832865869736763	NO	-
5453	ZINC01230787	2350	0.4832765301656722	NO	-
5454	ZINC01182779	2237	0.4832402028443946	NO	-
5455	ZINC02820490	4021	0.4832161897423278	NO	-
5456	ZINC01182780	2238	0.48320400554095877	NO	-
5457	ZINC00109657	70	0.48318654114867726	NO	-
5458	ZINC01269632	2387	0.48318340085583134	NO	-
5459	ZINC01269630	2386	0.48317583967454203	NO	-
5460	ZINC03366583	4742	0.4831754161653182	NO	-
5461	ZINC00422817	288	0.48316903097878533	NO	-
5462	ZINC03341714	4690	0.48315163622363966	NO	-
5463	ZINC04443360	6610	0.4830900739832814	NO	-
5464	ZINC01150876	2136	0.48305773759029424	NO	-
5465	ZINC01988128	2929	0.4830532868998438	NO	-
5466	ZINC00629187	564	0.4830450637972827	NO	-
5467	ZINC00629189	565	0.48303797020051836	NO	-
5468	ZINC03858592	5575	0.48302555225656457	NO	-
5469	ZINC03990216	6066	0.4830030624110449	NO	-
5470	ZINC04617900	81	0.4830015366109686	YES	9
5471	ZINC01182778	2236	0.4829997318771458	NO	-
5472	ZINC01182781	2239	0.48299553362049225	NO	-
5473	ZINC03498720	4882	0.4829720683635771	NO	-
5474	ZINC03990215	6062	0.4829708067270044	NO	-
5475	ZINC01109179	1979	0.48296254362214613	NO	-
5476	ZINC03853220	5275	0.48293506065787845	NO	-
5477	ZINC02193742	3018	0.48292639907275525	NO	-
5478	ZINC00886858	1274	0.4829121108577948	NO	-
5479	ZINC04032980	6159	0.4828682011601883	NO	-
5480	ZINC01025690	1670	0.48285305043654064	NO	-
5481	ZINC04627899	6772	0.4828036511860155	NO	-
5482	ZINC03889093	5846	0.4827986472937681	NO	-
5483	ZINC03276800	4612	0.48278039843883935	NO	-
5484	ZINC00915695	1330	0.4827703546957234	NO	-
5485	ZINC00668116	701	0.4827577828067947	NO	-
5486	ZINC02652034	3635	0.48275592986115934	NO	-
5487	ZINC01109180	1981	0.482746377189872	NO	-
5488	ZINC03004657	4379	0.48271925085605905	NO	-
5489	ZINC02652033	3634	0.48271208234506724	NO	-
5490	ZINC00915700	1333	0.4827118762234394	NO	-
5491	ZINC00991385	1592	0.4827020044806662	NO	-
5492	ZINC04314960	6483	0.48269810596483426	NO	-
5493	ZINC01026689	1673	0.4826864652343993	NO	-
5494	ZINC00991384	1591	0.4826757676012076	NO	-
5495	ZINC01504136	2717	0.48267526254041193	NO	-
5496	ZINC01026692	1674	0.48266318208168163	NO	-
5497	ZINC03854576	5397	0.4826599167464347	NO	-
5498	ZINC03866717	5693	0.48265959873773967	NO	-
5499	ZINC00688763	761	0.4826562174048514	NO	-
5500	ZINC03854621	5401	0.48264279440026636	NO	-
5501	ZINC01114851	2011	0.4826403372635622	NO	-
5502	ZINC02138375	2995	0.4826299332581908	NO	-
5503	ZINC04004533	6119	0.48261191368360634	NO	-
5504	ZINC03815775	54	0.4825899441573915	YES	9
5505	ZINC04408012	6577	0.4825593202722911	NO	-
5506	ZINC00111659	73	0.4825534629507201	NO	-
5507	ZINC04370308	6540	0.4825236442260487	NO	-
5508	ZINC03966923	5948	0.4825086906361758	NO	-
5509	ZINC03858258	5549	0.48250028446832566	NO	-
5510	ZINC02856432	4049	0.4824905080031126	NO	-
5511	ZINC01498604	2693	0.4824498040219838	NO	-
5512	ZINC00991383	1590	0.48244881390588956	NO	-
5513	ZINC00915698	1332	0.4824436333613471	NO	-
5514	ZINC00915696	1331	0.4824316500534702	NO	-
5515	ZINC02919080	4234	0.48240186147613107	NO	-
5516	ZINC02919078	4233	0.4824009386744813	NO	-
5517	ZINC04442236	6601	0.48239086544228515	NO	-
5518	ZINC01214469	2322	0.48237885136440734	NO	-
5519	ZINC00906583	1318	0.4823717456563713	NO	-
5520	ZINC03983403	6047	0.482344247836585	NO	-
5521	ZINC01039134	1721	0.4823427331155169	NO	-
5522	ZINC00480046	385	0.48231086372624665	NO	-
5523	ZINC02659071	3646	0.48230182501732705	NO	-
5524	ZINC02846494	4035	0.482282695071101	NO	-
5525	ZINC02455175	3421	0.48228103930198835	NO	-
5526	ZINC00418191	273	0.48227164697249586	NO	-
5527	ZINC02394773	3313	0.4821805217858159	NO	-
5528	ZINC03228727	4541	0.48215288022016434	NO	-
5529	ZINC01156437	2152	0.4821396032664494	NO	-
5530	ZINC00947671	1495	0.4821208900683631	NO	-
5531	ZINC03662600	5023	0.48211520994947027	NO	-
5532	ZINC01156436	2151	0.48211012978493345	NO	-
5533	ZINC04443112	6607	0.4820862422655547	NO	-
5534	ZINC00629517	567	0.48206168696590845	NO	-
5535	ZINC03472498	4856	0.48202322342604415	NO	-
5536	ZINC03854698	5406	0.4820009713857287	NO	-
5537	ZINC02494671	3485	0.4819971110466631	NO	-
5538	ZINC03859618	5627	0.4819845038876458	NO	-
5539	ZINC00791097	941	0.4819382323468769	NO	-
5540	ZINC00593249	487	0.4819356249094381	NO	-
5541	ZINC01063645	1820	0.48193371929410084	NO	-
5542	ZINC01502625	2710	0.48193244440551175	NO	-
5543	ZINC01143107	2126	0.4819266154581255	NO	-
5544	ZINC01195450	2265	0.4819178385865495	NO	-
5545	ZINC01195455	2266	0.48191674790564354	NO	-
5546	ZINC03859803	5638	0.481901074605633	NO	-
5547	ZINC04442234	6600	0.4818568487433864	NO	-
5548	ZINC04383940	6563	0.4818318452845541	NO	-
5549	ZINC02394771	3312	0.4818180674332312	NO	-
5550	ZINC01465279	2634	0.48180235552655026	NO	-
5551	ZINC03968980	5960	0.4817753336830652	NO	-
5552	ZINC02700090	3672	0.4817675303082276	NO	-
5553	ZINC01153201	2143	0.4817478379817663	NO	-
5554	ZINC03216069	4526	0.4817340328562432	NO	-
5555	ZINC04005011	6131	0.48169591927264666	NO	-
5556	ZINC03856459	5475	0.48168077286092204	NO	-
5557	ZINC04470165	6698	0.48168077286092204	NO	-
5558	ZINC02707274	3685	0.4816743635893798	NO	-
5559	ZINC02917675	4208	0.4816679140070946	NO	-
5560	ZINC01498534	2690	0.4816330590792501	NO	-
5561	ZINC03858197	5546	0.4816173916187756	NO	-
5562	ZINC03860086	5673	0.48159130924056104	NO	-
5563	ZINC04443953	6625	0.4815719150722661	NO	-
5564	ZINC03858767	5582	0.48152351200270505	NO	-
5565	ZINC02917673	4207	0.4815156894391663	NO	-
5566	ZINC03947948	5924	0.48149577678343375	NO	-
5567	ZINC02466559	3453	0.4814355068339943	NO	-
5568	ZINC02234285	3113	0.4814233720614264	NO	-
5569	ZINC03854406	5380	0.48141298251384806	NO	-
5570	ZINC04362934	6532	0.4814067060535686	NO	-
5571	ZINC01197386	2272	0.481367261805843	NO	-
5572	ZINC03891024	5869	0.4813641668376432	NO	-
5573	ZINC01057650	1793	0.4813447382765074	NO	-
5574	ZINC04224229	6391	0.4813302997593362	NO	-
5575	ZINC03853554	5306	0.48129043695409357	NO	-
5576	ZINC01114961	2012	0.4812770883220028	NO	-
5577	ZINC01441205	2591	0.4812770853431922	NO	-
5578	ZINC04383940	6560	0.48124453161515285	NO	-
5579	ZINC04617903	134	0.4812349790097419	YES	18
5580	ZINC04129648	6294	0.48118275340587785	NO	-
5581	ZINC00109647	68	0.4811712609766679	NO	-
5582	ZINC02035173	2936	0.48111026487939484	NO	-
5583	ZINC01441206	2593	0.4810497377460477	NO	-
5584	ZINC03853078	5246	0.48103048459632886	NO	-
5585	ZINC01889875	2848	0.4810062193028035	NO	-
5586	ZINC02652436	3636	0.48100111365279474	NO	-
5587	ZINC01889870	2847	0.48099305147096594	NO	-
5588	ZINC04435978	6590	0.4809913218267724	NO	-
5589	ZINC03815757	80	0.4809588788650985	YES	9
5590	ZINC03859549	5615	0.4809386662171965	NO	-
5591	ZINC02500251	3498	0.4809296379455275	NO	-
5592	ZINC02973225	4344	0.480904304097551	NO	-
5593	ZINC00687882	757	0.4808801246276294	NO	-
5594	ZINC01273384	2390	0.4808166778136919	NO	-
5595	ZINC00633729	586	0.4807830920146679	NO	-
5596	ZINC00633732	587	0.4807709260613228	NO	-
5597	ZINC03216760	4528	0.4807669977460527	NO	-
5598	ZINC03216761	4529	0.48075483963981236	NO	-
5599	ZINC00995615	1612	0.4807393810210669	NO	-
5600	ZINC03854409	5381	0.4807343285988788	NO	-
5601	ZINC00995616	1613	0.4807316553236813	NO	-
5602	ZINC03867082	5719	0.4807108181422096	NO	-
5603	ZINC04224199	6390	0.48070744636366636	NO	-
5604	ZINC01064182	1824	0.480699472564838	NO	-
5605	ZINC00423675	302	0.48068722938926417	NO	-
5606	ZINC03859968	5658	0.4806744083019617	NO	-
5607	ZINC01390121	2482	0.4806601080695349	NO	-
5608	ZINC03292755	4632	0.4806223878116828	NO	-
5609	ZINC00867659	1170	0.48057946943635943	NO	-
5610	ZINC03859550	5616	0.480545353278166	NO	-
5611	ZINC03815746	94	0.48053866220674296	YES	9
5612	ZINC03859845	5644	0.48053435346756385	NO	-
5613	ZINC04383940	6562	0.48052930950979056	NO	-
5614	ZINC03867249	5746	0.4804713196303068	NO	-
5615	ZINC02622781	3568	0.480469334306008	NO	-
5616	ZINC04299414	6469	0.48041671775953626	NO	-
5617	ZINC04167407	6344	0.4802967142328954	NO	-
5618	ZINC02919081	4235	0.48026204858992944	NO	-
5619	ZINC02919087	4236	0.4802509008084629	NO	-
5620	ZINC03857972	5531	0.4802488730187827	NO	-
5621	ZINC01438265	2579	0.4802464565955105	NO	-
5622	ZINC02234012	3112	0.48024470706695815	NO	-
5623	ZINC01438262	2576	0.4802367598943931	NO	-
5624	ZINC03857973	5532	0.4802283331124534	NO	-
5625	ZINC04129651	6295	0.48020814272302875	NO	-
5626	ZINC01159701	2165	0.48020689109279496	NO	-
5627	ZINC01159702	2166	0.4802037359373582	NO	-
5628	ZINC00412463	257	0.48019114647618366	NO	-
5629	ZINC04050958	6222	0.48018559585639614	NO	-
5630	ZINC01115438	2016	0.48015440139188653	NO	-
5631	ZINC01036119	1712	0.4801146113735851	NO	-
5632	ZINC01454340	2617	0.4800993676359934	NO	-
5633	ZINC01438263	2577	0.4800801160880253	NO	-
5634	ZINC04617912	74	0.48007962845396257	YES	9
5635	ZINC03866918	5708	0.48006977471408135	NO	-
5636	ZINC01438264	2578	0.480061046577777	NO	-
5637	ZINC03858820	5585	0.4800239786224353	NO	-
5638	ZINC02364629	3286	0.48001738748394845	NO	-
5639	ZINC03867250	5747	0.4799981948301702	NO	-
5640	ZINC02720829	3790	0.47999359597029545	NO	-
5641	ZINC03815779	89	0.4799776593174294	YES	9
5642	ZINC03815741	76	0.47994865902213146	YES	9
5643	ZINC03853330	5284	0.4799391128967901	NO	-
5644	ZINC00716812	823	0.4799036957601724	NO	-
5645	ZINC00389020	242	0.4799033720111852	NO	-
5646	ZINC00389017	241	0.47987687226393205	NO	-
5647	ZINC02283567	3165	0.4798538505678103	NO	-
5648	ZINC03128957	4457	0.4798408802082356	NO	-
5649	ZINC03815771	47	0.47984037466036866	YES	9
5650	ZINC01029454	1679	0.4798313162563555	NO	-
5651	ZINC00716810	821	0.4798113404980146	NO	-
5652	ZINC02342907	3242	0.4797943872519426	NO	-
5653	ZINC04370308	6542	0.4797539205358914	NO	-
5654	ZINC02878319	4101	0.47974720434632945	NO	-
5655	ZINC04408012	6579	0.4797086484081683	NO	-
5656	ZINC02272807	3156	0.479650840705078	NO	-
5657	ZINC01109180	1980	0.47964759176374994	NO	-
5658	ZINC01109179	1978	0.479640123708312	NO	-
5659	ZINC02633764	3597	0.47962260617623126	NO	-
5660	ZINC00875264	1203	0.47960023981656136	NO	-
5661	ZINC04470153	6696	0.47957149298412377	NO	-
5662	ZINC01050434	1773	0.4795507843187258	NO	-
5663	ZINC01050435	1774	0.47954687118664446	NO	-
5664	ZINC03858550	5572	0.4795203256096032	NO	-
5665	ZINC04470437	6711	0.4795203256096032	NO	-
5666	ZINC03890125	5859	0.47950982038745193	NO	-
5667	ZINC03853331	5285	0.47942909995923716	NO	-
5668	ZINC02720887	3795	0.4793831113777391	NO	-
5669	ZINC03178351	4485	0.479375384523935	NO	-
5670	ZINC02720886	3794	0.4793606278947561	NO	-
5671	ZINC03850761	5109	0.4793497318578086	NO	-
5672	ZINC04464961	6654	0.4793497318578086	NO	-
5673	ZINC00754333	881	0.47934388697235547	NO	-
5674	ZINC01034831	1705	0.4793350049294968	NO	-
5675	ZINC03859845	5643	0.4793304550193234	NO	-
5676	ZINC02342909	3243	0.47931757488065696	NO	-
5677	ZINC01519521	2773	0.47931742982121067	NO	-
5678	ZINC03859893	5652	0.4793166404754087	NO	-
5679	ZINC02914549	4142	0.47931255740931134	NO	-
5680	ZINC02914546	4141	0.4792871497506059	NO	-
5681	ZINC02624756	3577	0.47926516536749547	NO	-
5682	ZINC01644497	2792	0.47921605820247765	NO	-
5683	ZINC02163544	3002	0.47920895656264356	NO	-
5684	ZINC01175662	2197	0.4791998314896268	NO	-
5685	ZINC01519489	2769	0.4791873402069136	NO	-
5686	ZINC02820774	4025	0.4791804921016102	NO	-
5687	ZINC03815700	70	0.47917873447379156	YES	9
5688	ZINC00659430	688	0.4791646933494478	NO	-
5689	ZINC04383940	6564	0.4791613723457427	NO	-
5690	ZINC01132982	2103	0.4791185632932748	NO	-
5691	ZINC01132984	2104	0.47909693281614285	NO	-
5692	ZINC02234319	3114	0.47909615140607903	NO	-
5693	ZINC03995359	71	0.4790927597747794	YES	9
5694	ZINC02005456	2934	0.4790734555756675	NO	-
5695	ZINC02819374	4017	0.47907343430829236	NO	-
5696	ZINC04457261	6628	0.4790610166922976	NO	-
5697	ZINC03889438	5850	0.4790584604107398	NO	-
5698	ZINC03969214	5963	0.4790446508230954	NO	-
5699	ZINC02272806	3155	0.4790039814595406	NO	-
5700	ZINC00627165	557	0.47899123861931425	NO	-
5701	ZINC00833184	79	0.478987352479873	YES	9
5702	ZINC00707754	798	0.47897048040700496	NO	-
5703	ZINC03815736	42	0.4789703483604624	YES	9
5704	ZINC04408012	6578	0.47892614351175095	NO	-
5705	ZINC04164917	6337	0.4789033514193319	NO	-
5706	ZINC03850080	5089	0.4788961388861913	NO	-
5707	ZINC03969216	5964	0.47887201680853836	NO	-
5708	ZINC04407027	6576	0.4788702819298202	NO	-
5709	ZINC03868504	5820	0.4788374114055415	NO	-
5710	ZINC01125703	2067	0.47876440605570586	NO	-
5711	ZINC02321913	3200	0.4787280810916121	NO	-
5712	ZINC01125706	2069	0.4787241206424693	NO	-
5713	ZINC03298913	4642	0.4787151331773307	NO	-
5714	ZINC03852816	5227	0.47870616632515944	NO	-
5715	ZINC04442877	6604	0.47869567264392443	NO	-
5716	ZINC03855027	5423	0.47868032867536303	NO	-
5717	ZINC03855026	5422	0.4786709179988896	NO	-
5718	ZINC02917994	4209	0.4786488655053194	NO	-
5719	ZINC02917996	4210	0.47863079437861084	NO	-
5720	ZINC02972103	4340	0.47854982201532587	NO	-
5721	ZINC04370308	6541	0.4785200067028426	NO	-
5722	ZINC03815770	73	0.4785058254194206	YES	9
5723	ZINC00387599	240	0.47849373771711906	NO	-
5724	ZINC03868505	5821	0.47845468684120573	NO	-
5725	ZINC03864381	5687	0.47844723216714874	NO	-
5726	ZINC01441206	2592	0.47844057128443807	NO	-
5727	ZINC02307267	3181	0.4784216655355634	NO	-
5728	ZINC01441205	2590	0.4784203631869951	NO	-
5729	ZINC02914621	4146	0.47837376419820243	NO	-
5730	ZINC02914620	4145	0.4783685272713648	NO	-
5731	ZINC03888009	5845	0.4783579563094224	NO	-
5732	ZINC00627165	556	0.4783307205183141	NO	-
5733	ZINC03853063	5243	0.47832768465532266	NO	-
5734	ZINC00716809	820	0.4783224589467353	NO	-
5735	ZINC04465360	6667	0.47832229040453333	NO	-
5736	ZINC01519491	2771	0.4783093408277646	NO	-
5737	ZINC04000605	6086	0.4783001289633205	NO	-
5738	ZINC00826020	1046	0.4782843167624235	NO	-
5739	ZINC02307268	3182	0.47825741396319754	NO	-
5740	ZINC01743021	2810	0.4782232101558846	NO	-
5741	ZINC01312130	2414	0.47819791940680373	NO	-
5742	ZINC04306774	6476	0.4781763318403146	NO	-
5743	ZINC02916421	4193	0.4781678133371341	NO	-
5744	ZINC02916415	4190	0.47814844301901194	NO	-
5745	ZINC02504173	3512	0.47814443189939626	NO	-
5746	ZINC00983418	1574	0.4781136474324152	NO	-
5747	ZINC03853099	5254	0.4780996947199598	NO	-
5748	ZINC01519494	2772	0.47808956510730116	NO	-
5749	ZINC01415882	2542	0.47800833312853164	NO	-
5750	ZINC03858359	5551	0.47800117728273767	NO	-
5751	ZINC00656804	684	0.4779985622458714	NO	-
5752	ZINC00656799	683	0.4779955719069516	NO	-
5753	ZINC03856103	5463	0.4779750433307312	NO	-
5754	ZINC02146444	2998	0.47795357428030266	NO	-
5755	ZINC02747104	3910	0.4779412609745214	NO	-
5756	ZINC00716811	822	0.47792637638398483	NO	-
5757	ZINC02919071	4231	0.4779088186248706	NO	-
5758	ZINC00826018	1045	0.4779003420459573	NO	-
5759	ZINC04443364	6612	0.4778776460515487	NO	-
5760	ZINC04123961	6285	0.4778649300189787	NO	-
5761	ZINC00952214	1514	0.47784121122998363	NO	-
5762	ZINC00952213	1513	0.47781405552958234	NO	-
5763	ZINC02919072	4232	0.4778117985459563	NO	-
5764	ZINC04617922	75	0.47778376305493864	YES	9
5765	ZINC01080828	1901	0.47776878820312935	NO	-
5766	ZINC03853708	5315	0.4777628103527893	NO	-
5767	ZINC01170309	2185	0.47774389606382295	NO	-
5768	ZINC03858496	5565	0.47774050895714526	NO	-
5769	ZINC03971126	5999	0.4776998590486691	NO	-
5770	ZINC01170310	2186	0.4776942117013068	NO	-
5771	ZINC00867659	1169	0.47769235407458793	NO	-
5772	ZINC04088571	6255	0.47766816095450604	NO	-
5773	ZINC00498931	387	0.4776643031413575	NO	-
5774	ZINC01423586	2552	0.4776414112190999	NO	-
5775	ZINC01101126	1948	0.4776293961298905	NO	-
5776	ZINC03815776	68	0.47757588678037305	YES	9
5777	ZINC01741106	2805	0.4775092200699766	NO	-
5778	ZINC03859968	5659	0.4775050119860711	NO	-
5779	ZINC01010005	1647	0.47749350278953673	NO	-
5780	ZINC02919712	4247	0.47748948420030224	NO	-
5781	ZINC01010004	1646	0.4774853681711267	NO	-
5782	ZINC03231065	4542	0.47747933462103365	NO	-
5783	ZINC02918922	4229	0.47747304125885176	NO	-
5784	ZINC02918924	4230	0.4774730356702884	NO	-
5785	ZINC01010003	1645	0.47744712084864294	NO	-
5786	ZINC02919719	4248	0.47742318230655867	NO	-
5787	ZINC04443408	6617	0.47739824322133484	NO	-
5788	ZINC02916417	4191	0.4773849935022328	NO	-
5789	ZINC02916419	4192	0.4773807396003746	NO	-
5790	ZINC00702811	778	0.47736470060528896	NO	-
5791	ZINC01519490	2770	0.4773490836366717	NO	-
5792	ZINC03517073	4904	0.4773449071427625	NO	-
5793	ZINC01010006	1648	0.47731903944731424	NO	-
5794	ZINC01508388	2724	0.4773146591467965	NO	-
5795	ZINC01508391	2725	0.47731206687760425	NO	-
5796	ZINC02804070	4000	0.4773086095040087	NO	-
5797	ZINC03889439	5851	0.477306880573504	NO	-
5798	ZINC02549965	3524	0.4772948352194677	NO	-
5799	ZINC03858478	5562	0.4772379907473006	NO	-
5800	ZINC04470366	6706	0.4772379907473006	NO	-
5801	ZINC00477287	383	0.4772338424381497	NO	-
5802	ZINC02720945	3798	0.4772291551616908	NO	-
5803	ZINC03815747	92	0.4772048853104103	YES	9
5804	ZINC02275807	3158	0.4771926586481318	NO	-
5805	ZINC03859815	5639	0.47718061284790597	NO	-
5806	ZINC02087164	2962	0.477136299033429	NO	-
5807	ZINC04094420	6259	0.477130468420006	NO	-
5808	ZINC03222097	4535	0.4771286461402334	NO	-
5809	ZINC02918065	4212	0.4770540811557047	NO	-
5810	ZINC02918058	4211	0.4770486287092675	NO	-
5811	ZINC00321798	191	0.47702028368227556	NO	-
5812	ZINC01652426	2794	0.4769944438615918	NO	-
5813	ZINC02804071	4001	0.4769631512215443	NO	-
5814	ZINC02914629	4148	0.476947302105636	NO	-
5815	ZINC02914628	4147	0.47692826037521263	NO	-
5816	ZINC02916028	4180	0.47692302473241577	NO	-
5817	ZINC04304061	6470	0.4769057493439805	NO	-
5818	ZINC03854972	5419	0.4768960110202262	NO	-
5819	ZINC02916029	4181	0.4768875543702961	NO	-
5820	ZINC01118548	2037	0.47684823050465497	NO	-
5821	ZINC03625311	4994	0.4768340901132958	NO	-
5822	ZINC04617911	84	0.4768312861059241	YES	9
5823	ZINC03995220	6075	0.4768265895469063	NO	-
5824	ZINC00669331	703	0.4767990174473893	NO	-
5825	ZINC00669332	704	0.47679718932729864	NO	-
5826	ZINC04492563	6740	0.4767818202443013	NO	-
5827	ZINC00956675	1539	0.4767531242387471	NO	-
5828	ZINC03854359	5370	0.4767463209392122	NO	-
5829	ZINC00792876	947	0.4767061671606043	NO	-
5830	ZINC02914419	4133	0.4766717345149619	NO	-
5831	ZINC03853707	5314	0.4766699563083195	NO	-
5832	ZINC03868054	5808	0.4766580694799091	NO	-
5833	ZINC02914425	4135	0.4766484570560602	NO	-
5834	ZINC03969213	5962	0.476645842216919	NO	-
5835	ZINC04627899	6771	0.4766345312599277	NO	-
5836	ZINC00593228	486	0.4766078372626586	NO	-
5837	ZINC03995231	6077	0.47658918026833474	NO	-
5838	ZINC03176711	4481	0.4765517009202033	NO	-
5839	ZINC03868056	5810	0.47654788546670074	NO	-
5840	ZINC03854360	5371	0.47652246023525974	NO	-
5841	ZINC03868029	5806	0.4765200305227543	NO	-
5842	ZINC02914423	4134	0.4765163842289151	NO	-
5843	ZINC03794516	72	0.4764942099396764	YES	9
5844	ZINC02643481	3625	0.4764629201148642	NO	-
5845	ZINC03859521	5613	0.47644598069065636	NO	-
5846	ZINC04468419	6683	0.4764430740226449	NO	-
5847	ZINC03854971	5418	0.4764310094016987	NO	-
5848	ZINC02620440	3556	0.4764285909072663	NO	-
5849	ZINC03862790	5677	0.47642434694511515	NO	-
5850	ZINC00668940	702	0.4764221912707724	NO	-
5851	ZINC00643085	624	0.4764218264532297	NO	-
5852	ZINC01519377	2763	0.4763915157898322	NO	-
5853	ZINC00684911	750	0.47637051926877216	NO	-
5854	ZINC00684912	751	0.47636358987551997	NO	-
5855	ZINC02233058	3111	0.4763587932100529	NO	-
5856	ZINC00826017	1044	0.4763580595155712	NO	-
5857	ZINC01295332	2400	0.4763470512257304	NO	-
5858	ZINC00235783	147	0.4763470261658672	NO	-
5859	ZINC04383940	6561	0.47631190918261745	NO	-
5860	ZINC00826008	1043	0.47626770504155613	NO	-
5861	ZINC04594323	6759	0.4762371232064228	NO	-
5862	ZINC03971354	6003	0.4762365172132241	NO	-
5863	ZINC03858553	5574	0.47623546563714997	NO	-
5864	ZINC03995230	6076	0.4762203046691483	NO	-
5865	ZINC01441758	2601	0.4762174362258367	NO	-
5866	ZINC03855551	5450	0.47617891327603157	NO	-
5867	ZINC00629517	568	0.47616261022482476	NO	-
5868	ZINC02982268	4359	0.4761517125596923	NO	-
5869	ZINC04030219	6142	0.4761477054606996	NO	-
5870	ZINC01938087	2891	0.4761434892691737	NO	-
5871	ZINC03858652	5577	0.47612828690548364	NO	-
5872	ZINC03855551	5449	0.47610155380873337	NO	-
5873	ZINC02233055	3110	0.47608701991304575	NO	-
5874	ZINC03815735	45	0.4760854463906467	YES	9
5875	ZINC01325581	2420	0.4760286116749521	NO	-
5876	ZINC03868055	5809	0.4759765108187472	NO	-
5877	ZINC03853591	5307	0.47596881669323804	NO	-
5878	ZINC03868057	5811	0.47593468331414146	NO	-
5879	ZINC01080015	1898	0.47593177308042345	NO	-
5880	ZINC02078879	2957	0.4759286147142117	NO	-
5881	ZINC03990215	6064	0.475911837618965	NO	-
5882	ZINC03971864	6009	0.47580928845183645	NO	-
5883	ZINC04465247	6665	0.4757965973267703	NO	-
5884	ZINC01115269	2015	0.4757409399803649	NO	-
5885	ZINC04469529	6688	0.4757382084351021	NO	-
5886	ZINC03176697	4473	0.47573778152512863	NO	-
5887	ZINC04437799	6594	0.47572146660401754	NO	-
5888	ZINC01441757	2599	0.47568183671229	NO	-
5889	ZINC01125703	2066	0.47567722528218614	NO	-
5890	ZINC01405145	2517	0.47566494789351416	NO	-
5891	ZINC03815705	69	0.4756593573344306	YES	9
5892	ZINC00843003	1091	0.4756524431521375	NO	-
5893	ZINC03853198	5269	0.47564795008009547	NO	-
5894	ZINC04188163	6372	0.4756392098220414	NO	-
5895	ZINC00020320	53	0.4756389109020599	YES	9
5896	ZINC01125706	2068	0.4756155058104715	NO	-
5897	ZINC02915383	4174	0.47559333817651084	NO	-
5898	ZINC02915379	4172	0.47558773073577576	NO	-
5899	ZINC03971866	6010	0.4754877253881907	NO	-
5900	ZINC02915367	4170	0.47548015256476844	NO	-
5901	ZINC02915380	4173	0.47546551582991886	NO	-
5902	ZINC02915368	4171	0.47544789303248175	NO	-
5903	ZINC01519379	2765	0.47543521469325	NO	-
5904	ZINC04169848	6361	0.47543083922995705	NO	-
5905	ZINC03990216	6068	0.47542463709855814	NO	-
5906	ZINC03968931	5958	0.4753942528844011	NO	-
5907	ZINC03990215	6063	0.47536827632816653	NO	-
5908	ZINC00936558	1439	0.4753600872701254	NO	-
5909	ZINC01415870	2538	0.4753595563577217	NO	-
5910	ZINC00233551	146	0.47535745984672817	NO	-
5911	ZINC03995233	6079	0.47535416396754465	NO	-
5912	ZINC04442657	6603	0.4753374782314015	NO	-
5913	ZINC03247154	4571	0.4753150347042326	NO	-
5914	ZINC03235226	4549	0.47531354518576235	NO	-
5915	ZINC03247156	4572	0.47529627125517626	NO	-
5916	ZINC01584286	2785	0.47529463393245414	NO	-
5917	ZINC02438431	3391	0.47526751882265716	NO	-
5918	ZINC01519382	2768	0.47526361426284547	NO	-
5919	ZINC01441762	2605	0.4752018877419517	NO	-
5920	ZINC00501420	388	0.4751502171626556	NO	-
5921	ZINC00501421	389	0.4751474843683036	NO	-
5922	ZINC03868029	5807	0.47510336776361367	NO	-
5923	ZINC00834966	1072	0.47507431076717227	NO	-
5924	ZINC03990216	6067	0.47507353944496367	NO	-
5925	ZINC04060826	6232	0.4750727707791609	NO	-
5926	ZINC03864160	5682	0.47505666884785136	NO	-
5927	ZINC01209488	2302	0.47504013039604553	NO	-
5928	ZINC04170035	6365	0.4749796199842783	NO	-
5929	ZINC03995232	6078	0.4749531897278709	NO	-
5930	ZINC02656974	3643	0.47489778823152184	NO	-
5931	ZINC04170035	6366	0.4748833877850138	NO	-
5932	ZINC03040844	4426	0.47486865698706426	NO	-
5933	ZINC00956680	1541	0.4748471271010964	NO	-
5934	ZINC00956679	1540	0.4748442789553515	NO	-
5935	ZINC00312770	185	0.47482890752238055	NO	-
5936	ZINC00312768	184	0.4748136971007772	NO	-
5937	ZINC01441761	2603	0.47481056570068214	NO	-
5938	ZINC01060787	1809	0.474783613883808	NO	-
5939	ZINC01060782	1806	0.4747781753865138	NO	-
5940	ZINC01080014	1897	0.4747697613582391	NO	-
5941	ZINC01080013	1896	0.4747464826319056	NO	-
5942	ZINC00754556	882	0.47470991059273837	NO	-
5943	ZINC02850905	4041	0.474675753285159	NO	-
5944	ZINC04307090	6478	0.4746585618779158	NO	-
5945	ZINC02279829	3160	0.47463772705537216	NO	-
5946	ZINC02259525	3147	0.47463612424773144	NO	-
5947	ZINC02916250	4187	0.47458604831543183	NO	-
5948	ZINC03853383	5288	0.47456338024460504	NO	-
5949	ZINC02466525	3451	0.47456119914762507	NO	-
5950	ZINC03850914	5119	0.4745585885498846	NO	-
5951	ZINC01056156	1787	0.4745488128952931	NO	-
5952	ZINC01519380	2766	0.47454668610612816	NO	-
5953	ZINC02977966	4352	0.4745447547827876	NO	-
5954	ZINC01485883	2652	0.47454313594642417	NO	-
5955	ZINC02977967	4353	0.47451534155157776	NO	-
5956	ZINC04209177	6377	0.4745052143812373	NO	-
5957	ZINC03235320	4550	0.47446605384333923	NO	-
5958	ZINC01519378	2764	0.47446244010977895	NO	-
5959	ZINC01102888	1952	0.47446220462784444	NO	-
5960	ZINC03983169	6045	0.4744162605648186	NO	-
5961	ZINC01503545	2713	0.47436511923897384	NO	-
5962	ZINC02914536	4138	0.474360229100683	NO	-
5963	ZINC02830563	4028	0.4743589185202022	NO	-
5964	ZINC02663874	3652	0.474265505876197	NO	-
5965	ZINC01115490	2017	0.4742406389073045	NO	-
5966	ZINC03815774	116	0.4742382985217224	YES	12
5967	ZINC02803949	3998	0.47423819717602866	NO	-
5968	ZINC03968932	5959	0.47420764372790675	NO	-
5969	ZINC04492433	6734	0.47417466952237236	NO	-
5970	ZINC01737976	2801	0.4741743005961328	NO	-
5971	ZINC03894320	5875	0.47414651314852685	NO	-
5972	ZINC00181549	101	0.47412845439276713	NO	-
5973	ZINC04033706	6201	0.47412300463018414	NO	-
5974	ZINC01088343	1914	0.47406942605986635	NO	-
5975	ZINC01508686	2726	0.47406453047795233	NO	-
5976	ZINC03862594	5676	0.4740587289376883	NO	-
5977	ZINC04308452	6480	0.47404994888668334	NO	-
5978	ZINC00714724	817	0.4740100744813324	NO	-
5979	ZINC00609729	521	0.47400015252449584	NO	-
5980	ZINC01080012	1895	0.4739624170030841	NO	-
5981	ZINC01738048	2802	0.47395219940991234	NO	-
5982	ZINC04464999	6655	0.47394116483786414	NO	-
5983	ZINC00875073	1201	0.4739254853770361	NO	-
5984	ZINC01139374	2117	0.4738834375334406	NO	-
5985	ZINC04169848	6362	0.47384990445976555	NO	-
5986	ZINC00938143	1455	0.4738003055282739	NO	-
5987	ZINC01042157	1741	0.47376094835571797	NO	-
5988	ZINC01503579	2716	0.4737540724815558	NO	-
5989	ZINC02803950	3999	0.4737523021167714	NO	-
5990	ZINC01411093	2527	0.4737141292888334	NO	-
5991	ZINC02086822	2961	0.47369916865310746	NO	-
5992	ZINC00340540	206	0.47369905803944456	NO	-
5993	ZINC01411092	2526	0.4736971669154304	NO	-
5994	ZINC02086821	2960	0.4736944591841083	NO	-
5995	ZINC04094420	6260	0.47364071162221594	NO	-
5996	ZINC02720908	3797	0.47362114792168464	NO	-
5997	ZINC00721177	833	0.4735743360504782	NO	-
5998	ZINC01519381	2767	0.4735615575869507	NO	-
5999	ZINC03891090	5870	0.47353151871607685	NO	-
6000	ZINC03983168	6044	0.4735104713384729	NO	-
6001	ZINC03853146	5264	0.4735056592103236	NO	-
6002	ZINC02200755	3029	0.47349284899595495	NO	-
6003	ZINC00864934	1150	0.47344864277391413	NO	-
6004	ZINC00864931	1147	0.4734433730949673	NO	-
6005	ZINC00864932	1148	0.4734370169427974	NO	-
6006	ZINC02847547	4039	0.4733928229409827	NO	-
6007	ZINC02349841	3253	0.47338017305580743	NO	-
6008	ZINC03885569	5841	0.47335015973942224	NO	-
6009	ZINC00864933	1149	0.47334319203203473	NO	-
6010	ZINC02622636	3567	0.473340654829207	NO	-
6011	ZINC02914410	4132	0.4733363864029047	NO	-
6012	ZINC00222200	132	0.4733327859963809	NO	-
6013	ZINC04443678	6623	0.4733314360212484	NO	-
6014	ZINC03967893	5952	0.47330292202798796	NO	-
6015	ZINC03358367	4726	0.4733012851087112	NO	-
6016	ZINC00341054	208	0.4732935254114505	NO	-
6017	ZINC03326323	4671	0.4732702843176365	NO	-
6018	ZINC03853145	5263	0.4732676475283758	NO	-
6019	ZINC04470106	6695	0.47323299590231277	NO	-
6020	ZINC01738119	2803	0.473216857559499	NO	-
6021	ZINC04074816	6245	0.4732090644119216	NO	-
6022	ZINC04074826	6246	0.4732006576780574	NO	-
6023	ZINC02087712	2964	0.4731859107457885	NO	-
6024	ZINC00815904	1020	0.47318166491898084	NO	-
6025	ZINC01440246	2584	0.4731608094220058	NO	-
6026	ZINC02818772	4012	0.4731252670326192	NO	-
6027	ZINC01441757	2598	0.47309621193490714	NO	-
6028	ZINC00006643	4	0.47308951810657973	NO	-
6029	ZINC00609729	520	0.4730799223076835	NO	-
6030	ZINC04005003	6130	0.47307727962447266	NO	-
6031	ZINC01441758	2600	0.47305710338766943	NO	-
6032	ZINC03176710	4480	0.4730452474173405	NO	-
6033	ZINC03967893	5951	0.47298785936126575	NO	-
6034	ZINC00812730	1007	0.47294927624263633	NO	-
6035	ZINC03889520	5856	0.4729400848290408	NO	-
6036	ZINC03810100	2	0.47293751252384053	YES	1
6037	ZINC04638729	6778	0.47292944145565974	NO	-
6038	ZINC02642526	3617	0.4729045184443292	NO	-
6039	ZINC02227806	3094	0.472858732257044	NO	-
6040	ZINC03889519	5855	0.4728278645500349	NO	-
6041	ZINC02062110	2946	0.4728130502820159	NO	-
6042	ZINC02062109	2945	0.4728055643608704	NO	-
6043	ZINC01050103	1772	0.472792828839577	NO	-
6044	ZINC00952201	1506	0.47273319427018196	NO	-
6045	ZINC02642525	3616	0.4727063644997804	NO	-
6046	ZINC02052452	2939	0.4726914704668805	NO	-
6047	ZINC02052453	2940	0.47267011169582646	NO	-
6048	ZINC04119093	6282	0.4726649376153229	NO	-
6049	ZINC00952202	1507	0.47264584129277565	NO	-
6050	ZINC00205883	123	0.4726432128144295	NO	-
6051	ZINC03855562	5452	0.47264150392667653	NO	-
6052	ZINC02914408	4131	0.47262748853298153	NO	-
6053	ZINC03854357	5368	0.4726215755306281	NO	-
6054	ZINC03857638	5503	0.4726209532266047	NO	-
6055	ZINC03622520	4989	0.4726090093913372	NO	-
6056	ZINC01441762	2604	0.47256881111769605	NO	-
6057	ZINC02374178	3298	0.47250428754539003	NO	-
6058	ZINC00952207	1508	0.4724999311212244	NO	-
6059	ZINC00952208	1509	0.4724973350175925	NO	-
6060	ZINC00341049	207	0.4724798970478834	NO	-
6061	ZINC00222294	133	0.4724665553056055	NO	-
6062	ZINC01910357	2860	0.4724624649956835	NO	-
6063	ZINC02956498	4322	0.4723947211473926	NO	-
6064	ZINC02914517	4137	0.4723928412342619	NO	-
6065	ZINC00634011	588	0.4723912262234172	NO	-
6066	ZINC02956499	4323	0.47239040437502733	NO	-
6067	ZINC00683380	745	0.47238884124089975	NO	-
6068	ZINC01441761	2602	0.47236628335126113	NO	-
6069	ZINC04492433	6736	0.47236114880542635	NO	-
6070	ZINC03857896	5524	0.4723553691613894	NO	-
6071	ZINC03850272	5095	0.4723435679150376	NO	-
6072	ZINC03858763	5581	0.47232441836649475	NO	-
6073	ZINC03854358	5369	0.4723072426874088	NO	-
6074	ZINC03868501	5819	0.4723033078842149	NO	-
6075	ZINC00807037	992	0.47229185251695294	NO	-
6076	ZINC00807038	993	0.47227787287810363	NO	-
6077	ZINC03815773	9	0.47227498843427285	YES	1
6078	ZINC02869309	4084	0.47224744414458436	NO	-
6079	ZINC01407526	2523	0.4722449818389217	NO	-
6080	ZINC02869310	4085	0.4722158958674066	NO	-
6081	ZINC00840590	1084	0.4722013480575166	NO	-
6082	ZINC01407527	2524	0.472182522551784	NO	-
6083	ZINC03857637	5502	0.4721667416347167	NO	-
6084	ZINC03853372	5287	0.472129166756231	NO	-
6085	ZINC02412476	3352	0.47206852980296227	NO	-
6086	ZINC00815896	1018	0.4720479121339253	NO	-
6087	ZINC00875077	1202	0.4720350220840628	NO	-
6088	ZINC02882504	4106	0.47202335651276506	NO	-
6089	ZINC01440242	2583	0.47202309870214043	NO	-
6090	ZINC03815782	115	0.47200733578888193	YES	12
6091	ZINC01170518	2187	0.47197901221922417	NO	-
6092	ZINC01519321	2757	0.47196995451148194	NO	-
6093	ZINC00530907	410	0.4719634106627928	NO	-
6094	ZINC03857895	5523	0.4719495285809258	NO	-
6095	ZINC02412475	3351	0.47194879987024163	NO	-
6096	ZINC03815784	117	0.4719329868277028	YES	12
6097	ZINC03858086	5543	0.4719241940267102	NO	-
6098	ZINC00530910	411	0.47187559724993927	NO	-
6099	ZINC03869118	5834	0.4717835236908941	NO	-
6100	ZINC02622636	3566	0.4717421616382922	NO	-
6101	ZINC02631603	3596	0.47168967074674334	NO	-
6102	ZINC03852952	5238	0.47168704111319665	NO	-
6103	ZINC02914515	4136	0.4716717823684575	NO	-
6104	ZINC00952209	1510	0.4716177460927367	NO	-
6105	ZINC00423633	301	0.4716035245374717	NO	-
6106	ZINC01440144	2581	0.4715687117895855	NO	-
6107	ZINC01440145	2582	0.4715664236370892	NO	-
6108	ZINC02534728	3521	0.47150734468318556	NO	-
6109	ZINC02319355	3196	0.47150733459655764	NO	-
6110	ZINC02319354	3195	0.47150257790556266	NO	-
6111	ZINC03854363	5372	0.4714197453326225	NO	-
6112	ZINC03890611	5861	0.4713623560848264	NO	-
6113	ZINC01060784	1807	0.47136151277108057	NO	-
6114	ZINC01060786	1808	0.47135584422069393	NO	-
6115	ZINC00729871	853	0.4713526728988961	NO	-
6116	ZINC00729872	854	0.4713448837342584	NO	-
6117	ZINC00664950	691	0.47134020027587054	NO	-
6118	ZINC00753181	871	0.47133850127476445	NO	-
6119	ZINC03890270	5860	0.4713245649782574	NO	-
6120	ZINC03188087	4493	0.47129972811199033	NO	-
6121	ZINC03832128	41	0.47129813107476315	YES	9
6122	ZINC03853212	5270	0.471287855471751	NO	-
6123	ZINC01116433	2025	0.47126907108303256	NO	-
6124	ZINC02051759	2938	0.47120187971184696	NO	-
6125	ZINC00834609	1071	0.4711897273228066	NO	-
6126	ZINC00252339	151	0.47116579872760445	NO	-
6127	ZINC03970485	5996	0.4711428436091959	NO	-
6128	ZINC04001133	6103	0.4711426383837807	NO	-
6129	ZINC04129772	6297	0.4711405917870542	NO	-
6130	ZINC03868674	5826	0.4711335068240866	NO	-
6131	ZINC04001132	6102	0.4711233764644222	NO	-
6132	ZINC03358126	4724	0.47111318309971323	NO	-
6133	ZINC04492433	6735	0.4710977052788997	NO	-
6134	ZINC03885571	5842	0.4710974148403192	NO	-
6135	ZINC00875042	1198	0.47108006927221646	NO	-
6136	ZINC03983729	6049	0.4710758593434848	NO	-
6137	ZINC00875071	1200	0.47105617755681406	NO	-
6138	ZINC01016617	1654	0.47104214143314793	NO	-
6139	ZINC01519323	2759	0.4710394201260699	NO	-
6140	ZINC03358129	4725	0.47100629865932225	NO	-
6141	ZINC02967923	4333	0.47095705252990466	NO	-
6142	ZINC02163832	3003	0.4709408406808227	NO	-
6143	ZINC02914300	4125	0.47093895751758846	NO	-
6144	ZINC01865463	2840	0.47092316996229366	NO	-
6145	ZINC03853213	5271	0.4709054966887078	NO	-
6146	ZINC03043451	4431	0.4708902754584758	NO	-
6147	ZINC02793845	3964	0.47085193076827986	NO	-
6148	ZINC03855562	5451	0.4708472885722508	NO	-
6149	ZINC00842154	1090	0.4708414036895241	NO	-
6150	ZINC01519326	2762	0.4708386198491223	NO	-
6151	ZINC02364577	3283	0.47079214438307343	NO	-
6152	ZINC03852841	5230	0.47078720858110273	NO	-
6153	ZINC01049491	1764	0.47075328742645073	NO	-
6154	ZINC02364577	3284	0.47068776095745196	NO	-
6155	ZINC02364577	3285	0.47068776095745196	NO	-
6156	ZINC00877893	1224	0.47066514397573983	NO	-
6157	ZINC03858851	5587	0.47065216388453907	NO	-
6158	ZINC00875068	1199	0.4706470208444075	NO	-
6159	ZINC03851392	5144	0.47063368031758807	NO	-
6160	ZINC04350855	6511	0.47062700375961064	NO	-
6161	ZINC03851389	5143	0.47062630215353113	NO	-
6162	ZINC02593888	3537	0.4706151013545667	NO	-
6163	ZINC00754211	879	0.4706108834848347	NO	-
6164	ZINC00803084	976	0.47058840223251713	NO	-
6165	ZINC03852842	5231	0.4705785081489941	NO	-
6166	ZINC03766582	5036	0.47057790523768483	NO	-
6167	ZINC00803087	977	0.4705763652505724	NO	-
6168	ZINC01123340	2058	0.4705763612461526	NO	-
6169	ZINC04492425	6733	0.47056307631623145	NO	-
6170	ZINC03766583	5037	0.47055886087201243	NO	-
6171	ZINC03854331	5365	0.4705586646647101	NO	-
6172	ZINC03300386	4644	0.4705511278813944	NO	-
6173	ZINC01042159	1742	0.4705354425180639	NO	-
6174	ZINC03858464	5557	0.4705352198659467	NO	-
6175	ZINC00222187	130	0.470524859951457	NO	-
6176	ZINC00014805	12	0.4705215806025893	NO	-
6177	ZINC03635745	5004	0.47050431873868365	NO	-
6178	ZINC00222192	131	0.470489458639845	NO	-
6179	ZINC00754210	878	0.47046230559806224	NO	-
6180	ZINC03850832	5112	0.47044737590874064	NO	-
6181	ZINC04443377	6615	0.47039699608406843	NO	-
6182	ZINC01116833	2029	0.47035567477858603	NO	-
6183	ZINC03853190	5268	0.4703539545853475	NO	-
6184	ZINC03863550	5680	0.4703322197405036	NO	-
6185	ZINC03860016	5663	0.47030624035097957	NO	-
6186	ZINC00952211	1511	0.4702683541860232	NO	-
6187	ZINC02914295	4123	0.4702436799509602	NO	-
6188	ZINC02284824	3167	0.4702297757902433	NO	-
6189	ZINC02915140	4164	0.47021683786977814	NO	-
6190	ZINC02915139	4163	0.47019469075889775	NO	-
6191	ZINC02916374	4189	0.47014194983600127	NO	-
6192	ZINC02916372	4188	0.47011357431569106	NO	-
6193	ZINC01519324	2760	0.4701055965532479	NO	-
6194	ZINC04342144	6506	0.47009794236537694	NO	-
6195	ZINC03854487	5387	0.47009510029886103	NO	-
6196	ZINC00952212	1512	0.4700916592934527	NO	-
6197	ZINC01116239	2021	0.4700757852942159	NO	-
6198	ZINC01116244	2024	0.47003396095602834	NO	-
6199	ZINC01519322	2758	0.4700329434400352	NO	-
6200	ZINC03983187	6046	0.4699969675572495	NO	-
6201	ZINC01428816	2562	0.4699944052999879	NO	-
6202	ZINC00820216	1038	0.46994542058995614	NO	-
6203	ZINC02914298	4124	0.4699329687954784	NO	-
6204	ZINC02240601	3122	0.46993053313187083	NO	-
6205	ZINC02240602	3123	0.4699247532555369	NO	-
6206	ZINC01116240	2022	0.46991750465084	NO	-
6207	ZINC01116242	2023	0.4699096265465067	NO	-
6208	ZINC02846592	4037	0.4699027605308956	NO	-
6209	ZINC02914380	4127	0.46989727961735217	NO	-
6210	ZINC03864376	5686	0.4697952922277565	NO	-
6211	ZINC00803088	978	0.4697895485298783	NO	-
6212	ZINC00803091	979	0.46978133211529594	NO	-
6213	ZINC04438066	6595	0.46977969652659624	NO	-
6214	ZINC03854498	5388	0.46977095063889557	NO	-
6215	ZINC01171850	2190	0.469749177850988	NO	-
6216	ZINC02821512	4026	0.46974321879578884	NO	-
6217	ZINC03853110	5257	0.4696994411852774	NO	-
6218	ZINC00289536	166	0.46967140692413456	NO	-
6219	ZINC03854853	5413	0.46966715877606624	NO	-
6220	ZINC03625283	4993	0.469649036569407	NO	-
6221	ZINC01195741	2270	0.469596440047999	NO	-
6222	ZINC01185429	2246	0.469552595925697	NO	-
6223	ZINC04443358	6609	0.4695355558860386	NO	-
6224	ZINC02373396	3297	0.4695134338265708	NO	-
6225	ZINC01195739	2269	0.469509077021963	NO	-
6226	ZINC01112878	1993	0.4694816358549504	NO	-
6227	ZINC02201003	3031	0.46947160864116244	NO	-
6228	ZINC02218165	3060	0.4694572627769537	NO	-
6229	ZINC03853318	5283	0.46935597062005197	NO	-
6230	ZINC02500700	3501	0.46934627119270667	NO	-
6231	ZINC04442656	6602	0.4693208701586968	NO	-
6232	ZINC00670072	706	0.4692806310381736	NO	-
6233	ZINC00875038	1197	0.46925433214355583	NO	-
6234	ZINC03832170	37	0.46921146865081925	YES	7
6235	ZINC02914375	4126	0.4691774360573548	NO	-
6236	ZINC00799091	968	0.4691576210349421	NO	-
6237	ZINC01519325	2761	0.469112332620394	NO	-
6238	ZINC01155836	2149	0.4691057649612019	NO	-
6239	ZINC03926466	5919	0.46906147065098913	NO	-
6240	ZINC04492542	6737	0.4690448469528166	NO	-
6241	ZINC04443404	6616	0.4690070699284267	NO	-
6242	ZINC04467531	6676	0.46900332445290105	NO	-
6243	ZINC00905684	1308	0.4689690563097302	NO	-
6244	ZINC01865396	2839	0.46892555969630934	NO	-
6245	ZINC03859521	5614	0.4688994812346124	NO	-
6246	ZINC00915703	1334	0.4688498231372998	NO	-
6247	ZINC00222506	134	0.46883568361091177	NO	-
6248	ZINC01061773	1812	0.46881609470429264	NO	-
6249	ZINC02819535	4018	0.46880915901520437	NO	-
6250	ZINC01037031	1715	0.4687487013345555	NO	-
6251	ZINC01061776	1813	0.46869345909626453	NO	-
6252	ZINC00533446	416	0.4686923719863512	NO	-
6253	ZINC01386155	2465	0.4686762666242613	NO	-
6254	ZINC03853407	5289	0.46867514192202	NO	-
6255	ZINC03832165	62	0.4686596230017699	YES	9
6256	ZINC00533449	417	0.4686578150758902	NO	-
6257	ZINC03170562	4468	0.46863783512481344	NO	-
6258	ZINC00675914	722	0.4686285374967248	NO	-
6259	ZINC00999056	1618	0.46855897883468456	NO	-
6260	ZINC02985096	4367	0.4685053325482346	NO	-
6261	ZINC04406937	6575	0.46845937901424217	NO	-
6262	ZINC02832403	4029	0.468421272310034	NO	-
6263	ZINC02720881	3793	0.46841448590186474	NO	-
6264	ZINC00752656	867	0.46835064898178386	NO	-
6265	ZINC02431906	3378	0.4683422541785902	NO	-
6266	ZINC03899028	5878	0.46831006569160644	NO	-
6267	ZINC02431909	3379	0.46824280169947696	NO	-
6268	ZINC03858155	5544	0.46823763316723543	NO	-
6269	ZINC04469012	6687	0.46823502328839284	NO	-
6270	ZINC00675912	721	0.46819881976572864	NO	-
6271	ZINC04470776	6714	0.46815556921682133	NO	-
6272	ZINC03890807	5864	0.46813935245961896	NO	-
6273	ZINC04470777	6715	0.4681165044830247	NO	-
6274	ZINC03815740	5	0.46804257661188325	YES	1
6275	ZINC02914630	4149	0.46802782594652165	NO	-
6276	ZINC02914631	4150	0.4680113649209202	NO	-
6277	ZINC00783171	928	0.46798233156620406	NO	-
6278	ZINC02736618	3899	0.46795414560539955	NO	-
6279	ZINC02736617	3898	0.46794284743006304	NO	-
6280	ZINC03857833	5518	0.4679134064418354	NO	-
6281	ZINC04363897	6534	0.4678793042734428	NO	-
6282	ZINC01440798	2586	0.4678641283823529	NO	-
6283	ZINC01726085	2799	0.4678579736906768	NO	-
6284	ZINC02819154	4016	0.46785380864190174	NO	-
6285	ZINC01386190	2471	0.4678138441735773	NO	-
6286	ZINC01140489	2120	0.4677808214277598	NO	-
6287	ZINC01366029	2454	0.4677731341976574	NO	-
6288	ZINC01366032	2455	0.467746643738902	NO	-
6289	ZINC04477750	6722	0.46772162924297384	NO	-
6290	ZINC00269522	160	0.4677166687279278	NO	-
6291	ZINC00974279	1558	0.4677000824172409	NO	-
6292	ZINC00783170	927	0.46766938710040534	NO	-
6293	ZINC02914382	4128	0.4676655226276995	NO	-
6294	ZINC02914544	4140	0.46763728780891095	NO	-
6295	ZINC02914538	4139	0.4676186119054674	NO	-
6296	ZINC02914388	4130	0.46760843135564695	NO	-
6297	ZINC01384304	2463	0.46760262736091907	NO	-
6298	ZINC00532478	413	0.46755978974239526	NO	-
6299	ZINC00999057	1619	0.4675497708283461	NO	-
6300	ZINC01500223	2703	0.467525903002507	NO	-
6301	ZINC01122068	2052	0.46750730323604994	NO	-
6302	ZINC03852981	5239	0.46747488809433063	NO	-
6303	ZINC03971527	6006	0.46744123413375677	NO	-
6304	ZINC04470195	6699	0.46744123413375677	NO	-
6305	ZINC01085154	1908	0.4673639693087971	NO	-
6306	ZINC00815903	1019	0.46731862303828114	NO	-
6307	ZINC02914386	4129	0.46730971377736985	NO	-
6308	ZINC01069899	1845	0.46729728610526694	NO	-
6309	ZINC00531927	412	0.467286329645847	NO	-
6310	ZINC01069897	1844	0.4672736576532866	NO	-
6311	ZINC04470368	6707	0.467272131139078	NO	-
6312	ZINC00668113	699	0.46723430540842714	NO	-
6313	ZINC01140489	2121	0.4672303631822206	NO	-
6314	ZINC02488514	3478	0.46721743080910416	NO	-
6315	ZINC00638108	612	0.46720524031519606	NO	-
6316	ZINC00638115	613	0.4671765562253674	NO	-
6317	ZINC04039002	6219	0.4671762961225764	NO	-
6318	ZINC02488516	3479	0.46717401130175445	NO	-
6319	ZINC03029341	4405	0.46717127933934466	NO	-
6320	ZINC04492542	6739	0.46717082157891937	NO	-
6321	ZINC00941369	1480	0.46715421020171677	NO	-
6322	ZINC02738624	3902	0.4671472999407802	NO	-
6323	ZINC03857482	5496	0.4670679400209657	NO	-
6324	ZINC03030177	4408	0.4670559106917578	NO	-
6325	ZINC03853633	5311	0.4670352225081118	NO	-
6326	ZINC03864292	5684	0.46701480469694034	NO	-
6327	ZINC02073583	2951	0.467011337077605	NO	-
6328	ZINC00408908	247	0.4670088659428524	NO	-
6329	ZINC03832073	66	0.46700713665621324	YES	9
6330	ZINC02073584	2952	0.46698080935899977	NO	-
6331	ZINC01195743	2271	0.46698055211889117	NO	-
6332	ZINC01195737	2268	0.46697345912235083	NO	-
6333	ZINC03971519	6004	0.46693537275866454	NO	-
6334	ZINC01032938	1695	0.46693055406480477	NO	-
6335	ZINC04617919	77	0.4669054641540689	YES	9
6336	ZINC03815786	56	0.4668676213426867	YES	9
6337	ZINC03854853	5412	0.46681799318803713	NO	-
6338	ZINC00684186	746	0.4667972527811678	NO	-
6339	ZINC04443375	6614	0.4667558732879484	NO	-
6340	ZINC00908109	1322	0.4667437688340604	NO	-
6341	ZINC03873470	5835	0.46671995097023594	NO	-
6342	ZINC02138460	2996	0.4667184046178808	NO	-
6343	ZINC01194631	2263	0.4666948122856299	NO	-
6344	ZINC00598855	502	0.4666862683139073	NO	-
6345	ZINC03362836	4734	0.4666309209733045	NO	-
6346	ZINC01194629	2262	0.4666305565960623	NO	-
6347	ZINC03401977	4782	0.46661324951117955	NO	-
6348	ZINC03362833	4733	0.46660923001614596	NO	-
6349	ZINC03362832	4732	0.4666091541838939	NO	-
6350	ZINC03401974	4781	0.46660820940650477	NO	-
6351	ZINC00784001	932	0.466587583886837	NO	-
6352	ZINC03971522	6005	0.46657879173299693	NO	-
6353	ZINC03868592	5822	0.4665663939857967	NO	-
6354	ZINC00841958	1089	0.46656122711444387	NO	-
6355	ZINC03362830	4731	0.4665156824969569	NO	-
6356	ZINC03858768	5583	0.46651038626679353	NO	-
6357	ZINC03980684	6032	0.4664702552505554	NO	-
6358	ZINC00602269	114	0.4664647262223442	YES	12
6359	ZINC01386157	2466	0.4664290982065308	NO	-
6360	ZINC02818879	4015	0.4664147260130759	NO	-
6361	ZINC01074969	1867	0.46630619937012274	NO	-
6362	ZINC03911582	5913	0.46628671437549907	NO	-
6363	ZINC01130703	2094	0.4662752564143189	NO	-
6364	ZINC04443362	6611	0.4662550300272489	NO	-
6365	ZINC00727262	848	0.46623201917903606	NO	-
6366	ZINC03850832	5113	0.46623030802394894	NO	-
6367	ZINC01130697	2093	0.46622987216749756	NO	-
6368	ZINC00970895	1556	0.4661910960985366	NO	-
6369	ZINC03344550	4695	0.46618254962838973	NO	-
6370	ZINC03344553	4697	0.46617633991992335	NO	-
6371	ZINC03344555	4698	0.4661732698544485	NO	-
6372	ZINC03344551	4696	0.4661604577165139	NO	-
6373	ZINC00633374	581	0.46611902539498906	NO	-
6374	ZINC02234326	3115	0.4661076220850564	NO	-
6375	ZINC00633356	580	0.46609297160597635	NO	-
6376	ZINC04464374	6645	0.46607915510855086	NO	-
6377	ZINC03997654	6082	0.46602176179289584	NO	-
6378	ZINC03857816	5516	0.46601995358896015	NO	-
6379	ZINC02914551	4143	0.46594785923456383	NO	-
6380	ZINC02985823	4368	0.46594542711687326	NO	-
6381	ZINC02813070	4011	0.46593256533645366	NO	-
6382	ZINC02914555	4144	0.46584462789470843	NO	-
6383	ZINC03858956	5592	0.46579106901109407	NO	-
6384	ZINC00688776	762	0.46578050547720773	NO	-
6385	ZINC03211261	4521	0.4657559641195256	NO	-
6386	ZINC03211263	4522	0.4657489229813437	NO	-
6387	ZINC00252339	152	0.4657406600152937	NO	-
6388	ZINC03594234	4966	0.4657335764139993	NO	-
6389	ZINC03594233	4965	0.46571897198316015	NO	-
6390	ZINC00822536	1041	0.4656151627615454	NO	-
6391	ZINC00941369	1479	0.46560818600796694	NO	-
6392	ZINC02909611	4117	0.46552524465187467	NO	-
6393	ZINC00834969	1073	0.465519091467218	NO	-
6394	ZINC02265465	3151	0.46551116157894223	NO	-
6395	ZINC03854507	5390	0.46544079448346865	NO	-
6396	ZINC02786010	3948	0.46542840759697396	NO	-
6397	ZINC02786009	3947	0.4654001595050913	NO	-
6398	ZINC03815694	36	0.46534601510424495	YES	6
6399	ZINC03853135	5262	0.46532471519120283	NO	-
6400	ZINC03851057	5128	0.4652442051263283	NO	-
6401	ZINC00716250	819	0.4652144728928374	NO	-
6402	ZINC03969055	5961	0.46519180376159913	NO	-
6403	ZINC02227302	3087	0.46518335737436795	NO	-
6404	ZINC03860047	5670	0.4651792148963038	NO	-
6405	ZINC03899028	5879	0.4651620802320148	NO	-
6406	ZINC00726264	844	0.46514109192752745	NO	-
6407	ZINC03899028	5880	0.4651385181555371	NO	-
6408	ZINC04256180	6423	0.4650663168847084	NO	-
6409	ZINC02710520	3696	0.46499345798786246	NO	-
6410	ZINC02710519	3695	0.46499279495433593	NO	-
6411	ZINC01049541	1765	0.46497629290314807	NO	-
6412	ZINC02800560	3991	0.4649636910512964	NO	-
6413	ZINC02800558	3990	0.4649545563674847	NO	-
6414	ZINC02998378	4376	0.4648796852499377	NO	-
6415	ZINC04241834	6403	0.4648693767321765	NO	-
6416	ZINC01042164	1744	0.4648565662134119	NO	-
6417	ZINC00956702	1543	0.46483845173666755	NO	-
6418	ZINC00956701	1542	0.46481600321756616	NO	-
6419	ZINC03851060	5129	0.46478216348118456	NO	-
6420	ZINC00657252	687	0.4647779764030788	NO	-
6421	ZINC01498822	2696	0.4647269563950677	NO	-
6422	ZINC04006669	6136	0.464698066475304	NO	-
6423	ZINC04467812	6679	0.4646726087893173	NO	-
6424	ZINC00849887	1108	0.46462707471045234	NO	-
6425	ZINC03815758	87	0.46461589589311736	YES	9
6426	ZINC03899028	5881	0.4645191805384406	NO	-
6427	ZINC03859875	5650	0.46450994930043643	NO	-
6428	ZINC04492542	6738	0.46447562751467764	NO	-
6429	ZINC00756245	886	0.46440920447685646	NO	-
6430	ZINC04617916	82	0.4644009143813041	YES	9
6431	ZINC02094398	2966	0.46437769626329956	NO	-
6432	ZINC00591112	476	0.4643570589377055	NO	-
6433	ZINC03855111	5434	0.46427094733944696	NO	-
6434	ZINC04032132	6145	0.4641550288186425	NO	-
6435	ZINC01272733	2388	0.46411541142613943	NO	-
6436	ZINC01194633	2264	0.46397624862406345	NO	-
6437	ZINC01194627	2261	0.4639738650110298	NO	-
6438	ZINC04488452	6726	0.46393244924782445	NO	-
6439	ZINC02266114	3153	0.46389582609403074	NO	-
6440	ZINC03899381	5883	0.46388422622844255	NO	-
6441	ZINC03859819	5640	0.46385922885261505	NO	-
6442	ZINC03855111	5435	0.4638470781279498	NO	-
6443	ZINC04292051	6465	0.4638448819224612	NO	-
6444	ZINC03993030	6072	0.46384359166992467	NO	-
6445	ZINC00999059	1620	0.46376729881091505	NO	-
6446	ZINC03859897	5653	0.4637613484222973	NO	-
6447	ZINC04308599	6482	0.46366183189901117	NO	-
6448	ZINC01029783	1681	0.4636354298566217	NO	-
6449	ZINC01032938	1696	0.4636340788600606	NO	-
6450	ZINC02181020	3010	0.46362278155863623	NO	-
6451	ZINC00854997	1121	0.4636211335622719	NO	-
6452	ZINC02918140	4221	0.4635856154094064	NO	-
6453	ZINC02918138	4220	0.4635804256567244	NO	-
6454	ZINC00668115	700	0.4635349913501085	NO	-
6455	ZINC03181960	4488	0.4635328563037081	NO	-
6456	ZINC03993027	6071	0.46350340373617405	NO	-
6457	ZINC02372425	3296	0.4634686632903017	NO	-
6458	ZINC03291278	4629	0.4633619301869231	NO	-
6459	ZINC03852134	5183	0.46334463016022825	NO	-
6460	ZINC01215073	2324	0.46323049784822556	NO	-
6461	ZINC02863869	4075	0.4632225100539311	NO	-
6462	ZINC02317077	3193	0.4631498723522867	NO	-
6463	ZINC02820450	4020	0.463070360605247	NO	-
6464	ZINC03815725	65	0.46305904736615766	YES	9
6465	ZINC04468665	6686	0.4630186982354955	NO	-
6466	ZINC03853080	5248	0.4629685872635704	NO	-
6467	ZINC03850634	5105	0.4628894795900759	NO	-
6468	ZINC00591112	478	0.4628620030790791	NO	-
6469	ZINC00780617	923	0.4628297476805391	NO	-
6470	ZINC03853216	5274	0.46282515238601807	NO	-
6471	ZINC00780616	922	0.4628251383341949	NO	-
6472	ZINC02283525	3164	0.4628241218048294	NO	-
6473	ZINC03399552	4775	0.46274481923381144	NO	-
6474	ZINC03863366	5679	0.4627116625379827	NO	-
6475	ZINC03855061	5425	0.4626826218711369	NO	-
6476	ZINC03855060	5424	0.46266566772173673	NO	-
6477	ZINC03853079	5247	0.4626285743607901	NO	-
6478	ZINC01037522	1718	0.46262410939069976	NO	-
6479	ZINC01184745	2244	0.4625260304642158	NO	-
6480	ZINC04597916	6766	0.4625116900358722	NO	-
6481	ZINC03982934	6037	0.46250028450081637	NO	-
6482	ZINC01168533	2181	0.4624955578311878	NO	-
6483	ZINC02918198	4224	0.46249028328283853	NO	-
6484	ZINC00638096	611	0.462478779597501	NO	-
6485	ZINC04241834	6402	0.462474767203743	NO	-
6486	ZINC00638091	608	0.462466733200586	NO	-
6487	ZINC00134468	85	0.46245698185521006	NO	-
6488	ZINC01115658	2019	0.46243129097555824	NO	-
6489	ZINC04124442	6286	0.4623332462733989	NO	-
6490	ZINC02785655	3946	0.4623281942295312	NO	-
6491	ZINC02700078	3670	0.4622524702281617	NO	-
6492	ZINC03850634	5106	0.4622296062882012	NO	-
6493	ZINC04032132	6146	0.46221762175703507	NO	-
6494	ZINC04315624	6490	0.46214903405976226	NO	-
6495	ZINC02500251	3497	0.4621293269200782	NO	-
6496	ZINC03859891	5651	0.4621169144519544	NO	-
6497	ZINC03863365	5678	0.46211062134887293	NO	-
6498	ZINC01706614	2797	0.4620523075757513	NO	-
6499	ZINC00014805	13	0.46204420333434953	NO	-
6500	ZINC03850762	5110	0.4620301629338611	NO	-
6501	ZINC00321790	188	0.46202875287850503	NO	-
6502	ZINC02546642	3523	0.46193607664300984	NO	-
6503	ZINC01074160	1862	0.46188277884233	NO	-
6504	ZINC04308418	6479	0.46185518474166776	NO	-
6505	ZINC04263368	6426	0.46184891228599795	NO	-
6506	ZINC04135754	6308	0.4618377017287633	NO	-
6507	ZINC00713079	814	0.4618143931997748	NO	-
6508	ZINC02708887	3694	0.461709142434898	NO	-
6509	ZINC02642910	3623	0.4617041588881994	NO	-
6510	ZINC04464374	6646	0.4616997732365666	NO	-
6511	ZINC03867472	5768	0.4616509602333532	NO	-
6512	ZINC02358907	3272	0.46164943275781795	NO	-
6513	ZINC02990052	4369	0.4616088664477655	NO	-
6514	ZINC04039417	6221	0.46158847739872577	NO	-
6515	ZINC01079823	1890	0.4615495863001078	NO	-
6516	ZINC03195364	4506	0.46152907790051945	NO	-
6517	ZINC04256180	6424	0.4615186024763135	NO	-
6518	ZINC03195362	4505	0.4615062685966415	NO	-
6519	ZINC01502503	2709	0.4614946355860165	NO	-
6520	ZINC02818791	4013	0.46143022647570897	NO	-
6521	ZINC02818792	4014	0.46140737645890595	NO	-
6522	ZINC00638093	609	0.46136129208319676	NO	-
6523	ZINC00638094	610	0.46135750898288724	NO	-
6524	ZINC01157171	2158	0.4613084095669653	NO	-
6525	ZINC03036004	4421	0.46130036060818014	NO	-
6526	ZINC01856818	2837	0.46124179713179153	NO	-
6527	ZINC00902494	1293	0.4611148446122987	NO	-
6528	ZINC00934747	1436	0.4610666442749837	NO	-
6529	ZINC00566979	451	0.46090498004601643	NO	-
6530	ZINC03968892	5957	0.46082132827328137	NO	-
6531	ZINC01190721	2254	0.4608169925857423	NO	-
6532	ZINC01190722	2255	0.4608012921269664	NO	-
6533	ZINC01195557	2267	0.4607839899692159	NO	-
6534	ZINC03325142	4669	0.46074581421549704	NO	-
6535	ZINC02847595	4040	0.46071767107436473	NO	-
6536	ZINC03325139	4668	0.46059514763108966	NO	-
6537	ZINC03859819	5641	0.46053947143490015	NO	-
6538	ZINC03853269	5282	0.46053283302168496	NO	-
6539	ZINC02157635	3001	0.46043250194555524	NO	-
6540	ZINC02157632	3000	0.46040392514113676	NO	-
6541	ZINC03889283	5848	0.46038428843936224	NO	-
6542	ZINC02624740	3575	0.46037171413761163	NO	-
6543	ZINC02624741	3576	0.46035282254217047	NO	-
6544	ZINC01084292	1904	0.46026423185430043	NO	-
6545	ZINC03418144	4802	0.46021957334653796	NO	-
6546	ZINC02590565	3534	0.46021690123032316	NO	-
6547	ZINC03850762	5111	0.46021213337076616	NO	-
6548	ZINC02590564	3533	0.4602009702367315	NO	-
6549	ZINC03418146	4803	0.46014188666280936	NO	-
6550	ZINC01180307	2222	0.4600481762250626	NO	-
6551	ZINC01042161	1743	0.4598898784542272	NO	-
6552	ZINC03418151	4805	0.4598769106927535	NO	-
6553	ZINC03171876	4469	0.4598696720095165	NO	-
6554	ZINC03418149	4804	0.45983506434426713	NO	-
6555	ZINC03592559	4963	0.45978771116289974	NO	-
6556	ZINC01896457	2854	0.4597258215236367	NO	-
6557	ZINC04039417	6220	0.459680445278349	NO	-
6558	ZINC03971598	6007	0.45963448883793073	NO	-
6559	ZINC03592557	4962	0.4595410816931269	NO	-
6560	ZINC01456430	2618	0.45946166724101617	NO	-
6561	ZINC00489072	386	0.4594482086761426	NO	-
6562	ZINC02250223	3139	0.459305180351891	NO	-
6563	ZINC01837100	2835	0.45928442068550696	NO	-
6564	ZINC03971877	6011	0.459254827541012	NO	-
6565	ZINC01837099	2834	0.4592226218501867	NO	-
6566	ZINC03851368	5142	0.45915111863773456	NO	-
6567	ZINC00755694	884	0.4591337808911799	NO	-
6568	ZINC01093055	1935	0.45913249018652014	NO	-
6569	ZINC02720879	3791	0.4591210225867519	NO	-
6570	ZINC04466758	6674	0.4590757810052473	NO	-
6571	ZINC03982932	6036	0.45906870738298367	NO	-
6572	ZINC04466759	6675	0.459053179657776	NO	-
6573	ZINC03850839	5114	0.4590364114075196	NO	-
6574	ZINC03857291	5489	0.45902841257257815	NO	-
6575	ZINC00780618	924	0.45901150303083765	NO	-
6576	ZINC03857292	5490	0.45899749481982993	NO	-
6577	ZINC03413325	4796	0.45891457698621024	NO	-
6578	ZINC01129826	2089	0.45876435952722017	NO	-
6579	ZINC02174244	3006	0.45876268009794335	NO	-
6580	ZINC03858895	5590	0.4587443165977631	NO	-
6581	ZINC02617198	3544	0.45870062660847344	NO	-
6582	ZINC01025400	1669	0.45867184385836457	NO	-
6583	ZINC03971882	6013	0.45863027938715256	NO	-
6584	ZINC04470304	6703	0.45863027938715256	NO	-
6585	ZINC02279849	3161	0.4586034148834383	NO	-
6586	ZINC03867222	5741	0.45860322479556825	NO	-
6587	ZINC03860018	5664	0.45859162456671865	NO	-
6588	ZINC02217193	3059	0.4585665543863081	NO	-
6589	ZINC04460942	6632	0.45850736554145516	NO	-
6590	ZINC01754173	2816	0.45849591290238284	NO	-
6591	ZINC01754175	2817	0.4584665201635433	NO	-
6592	ZINC03971880	6012	0.45838109351208006	NO	-
6593	ZINC03853114	5258	0.4583633485230674	NO	-
6594	ZINC03868790	5830	0.4582195838949197	NO	-
6595	ZINC00553091	441	0.45818179113611884	NO	-
6596	ZINC01163047	2172	0.4581365609054139	NO	-
6597	ZINC03853229	5279	0.45813540338342595	NO	-
6598	ZINC00822102	1040	0.4581065335202832	NO	-
6599	ZINC03850612	5103	0.45800742908394637	NO	-
6600	ZINC02357165	3263	0.45794735726582686	NO	-
6601	ZINC03622833	4991	0.4579213887309294	NO	-
6602	ZINC00822101	1039	0.4578357216169497	NO	-
6603	ZINC01457018	2620	0.4577370486063624	NO	-
6604	ZINC03288419	4626	0.45773083097625117	NO	-
6605	ZINC03867222	5742	0.45770374976212025	NO	-
6606	ZINC00591112	477	0.45769644836915796	NO	-
6607	ZINC02067128	2948	0.457661060194722	NO	-
6608	ZINC01225734	2337	0.4576371896849211	NO	-
6609	ZINC03854579	5398	0.45755664086833175	NO	-
6610	ZINC00986636	1578	0.4574913216030663	NO	-
6611	ZINC02357165	3264	0.457472269581186	NO	-
6612	ZINC03854365	5374	0.45732227822403915	NO	-
6613	ZINC03868110	5812	0.4572391085028289	NO	-
6614	ZINC02972115	4341	0.45723490592936517	NO	-
6615	ZINC02912026	4122	0.45717828151043277	NO	-
6616	ZINC02914735	4152	0.45713028288402285	NO	-
6617	ZINC03854580	5399	0.4570847254343441	NO	-
6618	ZINC02914734	4151	0.4570558193127346	NO	-
6619	ZINC00635354	591	0.45704655894845075	NO	-
6620	ZINC03854364	5373	0.45704314546060987	NO	-
6621	ZINC03855123	5438	0.45703724065979956	NO	-
6622	ZINC00635356	592	0.4570007374187306	NO	-
6623	ZINC03867665	5786	0.4569513086321002	NO	-
6624	ZINC03850839	5115	0.45694714011252374	NO	-
6625	ZINC02972028	4339	0.45688999489659593	NO	-
6626	ZINC00780614	920	0.45688896165265763	NO	-
6627	ZINC00780615	921	0.4567097667869592	NO	-
6628	ZINC03899531	5884	0.45662434129899104	NO	-
6629	ZINC00626250	549	0.4565095533183032	NO	-
6630	ZINC00833315	1069	0.45650943161450563	NO	-
6631	ZINC01253327	2376	0.4561492294602356	NO	-
6632	ZINC00872286	1186	0.45609617270590813	NO	-
6633	ZINC01075185	1868	0.45604735272752184	NO	-
6634	ZINC01651045	2793	0.4560465128105311	NO	-
6635	ZINC03849585	5081	0.45581925491147945	NO	-
6636	ZINC00424899	304	0.45574863114137415	NO	-
6637	ZINC03867614	5779	0.4557416057588684	NO	-
6638	ZINC03854644	5404	0.4557302005903261	NO	-
6639	ZINC03815748	33	0.4556647294382766	YES	3
6640	ZINC02087546	2963	0.45560741257378445	NO	-
6641	ZINC03050323	4440	0.45547598886889434	NO	-
6642	ZINC00755712	885	0.4552429442367949	NO	-
6643	ZINC03849588	5082	0.455214210669557	NO	-
6644	ZINC02073846	2954	0.4551788834272114	NO	-
6645	ZINC04023808	6140	0.4550948525512426	NO	-
6646	ZINC03850612	5104	0.45501126203384423	NO	-
6647	ZINC03853158	5265	0.45496731869950147	NO	-
6648	ZINC00675666	720	0.45474784916663324	NO	-
6649	ZINC03616024	4986	0.4547436395955908	NO	-
6650	ZINC03616027	4987	0.45474075944772074	NO	-
6651	ZINC02126702	2990	0.4546975637642192	NO	-
6652	ZINC02202034	3034	0.4546970249403172	NO	-
6653	ZINC04108882	6275	0.4546910087981478	NO	-
6654	ZINC04460379	6631	0.4544683741665932	NO	-
6655	ZINC04193735	6374	0.45445553345944517	NO	-
6656	ZINC00675663	719	0.45444258184432107	NO	-
6657	ZINC03853159	5266	0.454441066705287	NO	-
6658	ZINC03854501	5389	0.45439429027008077	NO	-
6659	ZINC03854568	5395	0.4543726681814966	NO	-
6660	ZINC01118528	2036	0.4543498119244193	NO	-
6661	ZINC01514881	2750	0.45432023988089143	NO	-
6662	ZINC03314416	4660	0.45427130920856906	NO	-
6663	ZINC03849619	5083	0.4541854604538937	NO	-
6664	ZINC04443564	6622	0.45410833355006613	NO	-
6665	ZINC03860018	5665	0.4540476537112118	NO	-
6666	ZINC03849712	5084	0.45404386546069603	NO	-
6667	ZINC00995162	1610	0.4540279297761856	NO	-
6668	ZINC02621261	3561	0.45399485190618505	NO	-
6669	ZINC03867614	5780	0.45399421086463604	NO	-
6670	ZINC00995161	1609	0.4539698211506827	NO	-
6671	ZINC03858409	5552	0.4539631418648744	NO	-
6672	ZINC02622415	3564	0.4539004019498349	NO	-
6673	ZINC02878403	4103	0.45388154020083776	NO	-
6674	ZINC03854569	5396	0.45380570590864244	NO	-
6675	ZINC04441535	6597	0.4537436828701124	NO	-
6676	ZINC03858410	5553	0.4536504633138729	NO	-
6677	ZINC02073845	2953	0.45361013085462704	NO	-
6678	ZINC04470443	6713	0.4533090023853282	NO	-
6679	ZINC02710535	3698	0.4532069370009018	NO	-
6680	ZINC02710534	3697	0.4532067654962273	NO	-
6681	ZINC03859563	5617	0.4532048611484012	NO	-
6682	ZINC00755210	883	0.45312469919513854	NO	-
6683	ZINC00857339	1134	0.45310978174497557	NO	-
6684	ZINC03933760	5920	0.45302476547690446	NO	-
6685	ZINC03854548	5392	0.45301969701769695	NO	-
6686	ZINC03446116	4834	0.4530172025951902	NO	-
6687	ZINC02991003	4371	0.45297077503356564	NO	-
6688	ZINC03600826	4970	0.4529687163930482	NO	-
6689	ZINC03850066	5087	0.45290024763707754	NO	-
6690	ZINC03669386	5034	0.4528820258506552	NO	-
6691	ZINC02073912	2955	0.45286802262070375	NO	-
6692	ZINC03968109	5953	0.45282589341341933	NO	-
6693	ZINC03853682	5312	0.45275378266033695	NO	-
6694	ZINC00753617	873	0.45271763773353924	NO	-
6695	ZINC03853683	5313	0.45262586531567023	NO	-
6696	ZINC00282194	165	0.45255590690151454	NO	-
6697	ZINC03854558	5394	0.45249716593487044	NO	-
6698	ZINC03854000	5338	0.4524571996715147	NO	-
6699	ZINC03854549	5393	0.4524482206896889	NO	-
6700	ZINC03854629	5402	0.45241855166621553	NO	-
6701	ZINC03815718	35	0.45241239991601123	YES	5
6702	ZINC04029918	6141	0.45230300523775646	NO	-
6703	ZINC02804553	4002	0.45217657504049796	NO	-
6704	ZINC03771382	5039	0.45209224760286826	NO	-
6705	ZINC03815711	30	0.45200797394761527	YES	3
6706	ZINC00345003	212	0.45197303726320925	NO	-
6707	ZINC04023808	6139	0.4519714421410932	NO	-
6708	ZINC02918107	4219	0.451970229865422	NO	-
6709	ZINC02918106	4218	0.451966146854488	NO	-
6710	ZINC00345007	213	0.4519407613197512	NO	-
6711	ZINC02918918	4227	0.45184763894932434	NO	-
6712	ZINC03854630	5403	0.45184586471183913	NO	-
6713	ZINC02918920	4228	0.4518267403498623	NO	-
6714	ZINC02208464	3045	0.4517834893127623	NO	-
6715	ZINC03853120	5259	0.45160956268183533	NO	-
6716	ZINC02836890	4032	0.4514533362152469	NO	-
6717	ZINC02720880	3792	0.4513923395215512	NO	-
6718	ZINC03850171	5094	0.4513181455697527	NO	-
6719	ZINC01018650	1660	0.45123596769059254	NO	-
6720	ZINC01018649	1659	0.45123100144495676	NO	-
6721	ZINC03436516	4823	0.4510317907325126	NO	-
6722	ZINC03853121	5260	0.45095975934964744	NO	-
6723	ZINC03815707	31	0.45094340901712343	YES	3
6724	ZINC02708873	3690	0.450684513905787	NO	-
6725	ZINC02708871	3689	0.45068079208257134	NO	-
6726	ZINC00934746	1435	0.4506276909486004	NO	-
6727	ZINC03859988	5660	0.4506021091214058	NO	-
6728	ZINC03890896	5866	0.45057578849523167	NO	-
6729	ZINC03960476	5944	0.45057163601870776	NO	-
6730	ZINC02736052	3896	0.4505292188649422	NO	-
6731	ZINC03853342	5286	0.4504180934492099	NO	-
6732	ZINC04248200	6406	0.45031837438976247	NO	-
6733	ZINC03890898	5867	0.4501125139559482	NO	-
6734	ZINC02918163	4222	0.4500971954427135	NO	-
6735	ZINC02918169	4223	0.4500852709822854	NO	-
6736	ZINC03859630	5629	0.4500790192986943	NO	-
6737	ZINC03867636	5783	0.44998948102343644	NO	-
6738	ZINC03815699	32	0.4498960997094231	YES	3
6739	ZINC03984335	6050	0.44983551469535493	NO	-
6740	ZINC03274431	4609	0.44979713432573204	NO	-
6741	ZINC03274433	4610	0.4496399093067441	NO	-
6742	ZINC02836890	4031	0.4496310226340804	NO	-
6743	ZINC01514875	2749	0.4496093025682199	NO	-
6744	ZINC00878164	1236	0.4496036885854974	NO	-
6745	ZINC00878162	1235	0.4495938706736402	NO	-
6746	ZINC03855099	5430	0.4495637036898663	NO	-
6747	ZINC03855099	5429	0.44953334368972625	NO	-
6748	ZINC02179962	3009	0.4495216681424018	NO	-
6749	ZINC02174327	3007	0.4493744569255562	NO	-
6750	ZINC01810983	2827	0.44929518736040885	NO	-
6751	ZINC04477419	6720	0.44927583737692905	NO	-
6752	ZINC03848547	5075	0.44907156584643476	NO	-
6753	ZINC01168660	2182	0.4489300891292054	NO	-
6754	ZINC00869162	1179	0.4489122936528611	NO	-
6755	ZINC03594143	4964	0.4488932210523343	NO	-
6756	ZINC04467558	6677	0.44887773488346483	NO	-
6757	ZINC00878168	1237	0.4488562166816864	NO	-
6758	ZINC04464538	6651	0.4486778452519986	NO	-
6759	ZINC04377335	6551	0.44750352111478303	NO	-
6760	ZINC04369199	6537	0.44738444177112485	NO	-
6761	ZINC03853256	5281	0.4471460762486074	NO	-
6762	ZINC03853255	5280	0.447053824866208	NO	-
6763	ZINC01224434	2336	0.44689817580843527	NO	-
6764	ZINC02872247	4088	0.4468420457071971	NO	-
6765	ZINC02872246	4087	0.4468245067178255	NO	-
6766	ZINC04292039	6461	0.446687831945723	NO	-
6767	ZINC04492065	6728	0.446601867202691	NO	-
6768	ZINC02317561	3194	0.44656676895122893	NO	-
6769	ZINC04470106	6694	0.4463052561358812	NO	-
6770	ZINC02961697	4328	0.4462686995433964	NO	-
6771	ZINC02702076	3678	0.4461801090911034	NO	-
6772	ZINC02179855	3008	0.4460244304000015	NO	-
6773	ZINC03293005	4634	0.4459242041921736	NO	-
6774	ZINC01738142	2804	0.4458134502452079	NO	-
6775	ZINC01753251	2815	0.44560761872655835	NO	-
6776	ZINC01753249	2814	0.44557824183833994	NO	-
6777	ZINC02427742	3376	0.4448111574154079	NO	-
6778	ZINC03014856	4387	0.44442452645423014	NO	-
6779	ZINC02741282	3905	0.4439625379179637	NO	-
6780	ZINC02741280	3904	0.4439427214610995	NO	-
6781	ZINC02953137	4312	0.4439259501744062	NO	-
6782	ZINC04492164	6731	0.44378179425050385	NO	-
6783	ZINC02254129	3140	0.44371714958271324	NO	-
6784	ZINC04492065	6727	0.4437071002796215	NO	-
6785	ZINC03854099	5348	0.443568933581491	NO	-
6786	ZINC01755862	2818	0.4435047166505337	NO	-
6787	ZINC01459400	2621	0.4433957145625641	NO	-
6788	ZINC03889518	5854	0.4433244547293649	NO	-
6789	ZINC03889517	5853	0.44302766329149396	NO	-
6790	ZINC02720906	3796	0.44290456915740184	NO	-
6791	ZINC00587186	472	0.44270960443932766	NO	-
6792	ZINC01721140	2798	0.442694119868799	NO	-
6793	ZINC03856295	5473	0.4425725439412768	NO	-
6794	ZINC03856296	5474	0.44227588360130654	NO	-
6795	ZINC03867127	5728	0.44226432448708725	NO	-
6796	ZINC03859440	5611	0.4421396220993079	NO	-
6797	ZINC02053502	2942	0.4418953877837664	NO	-
6798	ZINC02225198	3079	0.44173997963769446	NO	-
6799	ZINC02207269	3044	0.4417362735854545	NO	-
6800	ZINC03858303	5550	0.4415348472795776	NO	-
6801	ZINC03853130	5261	0.4415068487768695	NO	-
6802	ZINC01485223	2651	0.44145798625992366	NO	-
6803	ZINC04167492	6345	0.44145381421466195	NO	-
6804	ZINC01657897	2795	0.4412506561338531	NO	-
6805	ZINC02207269	3043	0.4411140822602943	NO	-
6806	ZINC03349987	4706	0.44079028082757865	NO	-
6807	ZINC03867351	5762	0.4404526159178181	NO	-
6808	ZINC02582319	3529	0.44039926629282117	NO	-
6809	ZINC01415872	2539	0.44035830957472893	NO	-
6810	ZINC03859598	5618	0.44035468139504447	NO	-
6811	ZINC03859599	5619	0.440217111192238	NO	-
6812	ZINC02720612	3789	0.44017207419054805	NO	-
6813	ZINC03867127	5727	0.44000105261103356	NO	-
6814	ZINC04285758	6458	0.4398758044679758	NO	-
6815	ZINC03851944	5174	0.43979370033087767	NO	-
6816	ZINC04166511	6339	0.4397255035318284	NO	-
6817	ZINC03249270	4575	0.43966672635622717	NO	-
6818	ZINC02254204	3141	0.43957578470163466	NO	-
6819	ZINC02990373	4370	0.4395215305822168	NO	-
6820	ZINC02187814	3016	0.4394590163361007	NO	-
6821	ZINC03663229	5024	0.43943776635694526	NO	-
6822	ZINC01160497	2168	0.4392848237999354	NO	-
6823	ZINC03971354	6002	0.4391601954729363	NO	-
6824	ZINC03136103	4465	0.4388558040862303	NO	-
6825	ZINC03132095	4461	0.43885148994894946	NO	-
6826	ZINC02706999	3683	0.4388369927630807	NO	-
6827	ZINC02706991	3682	0.43882384262517865	NO	-
6828	ZINC02720610	3788	0.4387679485103751	NO	-
6829	ZINC03970412	5994	0.4385743297073859	NO	-
6830	ZINC03866890	5705	0.4384883030189618	NO	-
6831	ZINC03859358	5609	0.43828298922220993	NO	-
6832	ZINC04467881	6681	0.4382522003290791	NO	-
6833	ZINC04285758	6460	0.4381108467425359	NO	-
6834	ZINC03963861	5947	0.43781026120435007	NO	-
6835	ZINC01386172	2467	0.4378049423485728	NO	-
6836	ZINC03899878	5885	0.4377851130210584	NO	-
6837	ZINC00856945	1133	0.43767159574738784	NO	-
6838	ZINC03858016	5538	0.43764584638060816	NO	-
6839	ZINC04468120	6682	0.43764584638060816	NO	-
6840	ZINC04167492	6346	0.4374261224937044	NO	-
6841	ZINC02720609	3787	0.43741100541685407	NO	-
6842	ZINC03857934	5527	0.43720862221051315	NO	-
6843	ZINC04166511	6340	0.43686416720253635	NO	-
6844	ZINC04285758	6459	0.4367125339511559	NO	-
6845	ZINC02115339	2981	0.43660056726997615	NO	-
6846	ZINC01820156	2829	0.4361568279269563	NO	-
6847	ZINC01820155	2828	0.4361409417550158	NO	-
6848	ZINC03992740	6070	0.4355851620643087	NO	-
6849	ZINC04464416	6647	0.4355851620643087	NO	-
6850	ZINC02128517	2991	0.43500742907152296	NO	-
6851	ZINC02861966	4073	0.43441502626885553	NO	-
6852	ZINC03857878	5521	0.43415975717210653	NO	-
6853	ZINC02137021	2992	0.43411857032763257	NO	-
6854	ZINC01536528	2774	0.43409767993155246	NO	-
6855	ZINC03857462	5495	0.4340686435343194	NO	-
6856	ZINC03857388	5493	0.43398731840388605	NO	-
6857	ZINC03018352	4391	0.43393834333109527	NO	-
6858	ZINC03857887	5522	0.43371599542565187	NO	-
6859	ZINC02861237	4070	0.4334774900521455	NO	-
6860	ZINC02861238	4071	0.43347051437448914	NO	-
6861	ZINC01456442	2619	0.43321522227983306	NO	-
6862	ZINC00062092	41	0.43318216254517034	NO	-
6863	ZINC01386174	2469	0.4330633111115842	NO	-
6864	ZINC01306208	2412	0.43280305899154753	NO	-
6865	ZINC00007301	0	0.4326445381548781	YES	1
6866	ZINC03076735	4448	0.43213509031143094	NO	-
6867	ZINC03856222	5471	0.43205109856469365	NO	-
6868	ZINC00728342	850	0.432026865938845	NO	-
6869	ZINC00830378	1067	0.4317881189104548	NO	-
6870	ZINC03856223	5472	0.43172361692630684	NO	-
6871	ZINC04492163	6730	0.43149854224157713	NO	-
6872	ZINC02325991	3209	0.43128363255818203	NO	-
6873	ZINC03272420	4607	0.43003243212591796	NO	-
6874	ZINC04492163	6729	0.43001847651843245	NO	-
6875	ZINC03966939	5949	0.42976917064000997	NO	-
6876	ZINC03859923	5655	0.429375980897419	NO	-
6877	ZINC02642663	3618	0.42902151336210687	NO	-
6878	ZINC03967669	5950	0.4284401206344983	NO	-
6879	ZINC02350931	3254	0.42838936200433075	NO	-
6880	ZINC03856216	5469	0.42828673715365	NO	-
6881	ZINC00991272	1587	0.4277918816159573	NO	-
6882	ZINC00991271	1586	0.4274715580683064	NO	-
6883	ZINC03856217	5470	0.42742241046902685	NO	-
6884	ZINC03856215	5468	0.42739398497943554	NO	-
6885	ZINC00991290	1589	0.4269438417922949	NO	-
6886	ZINC00991289	1588	0.4269374778027868	NO	-
6887	ZINC01070680	1849	0.42690884125442247	NO	-
6888	ZINC03867272	5753	0.42472395238151883	NO	-
6889	ZINC03850968	5123	0.4246491239067238	NO	-
6890	ZINC03850967	5121	0.4246388664857772	NO	-
6891	ZINC01034873	1708	0.4239786829357247	NO	-
6892	ZINC01386173	2468	0.42392717347814757	NO	-
6893	ZINC04443413	6619	0.4238781907848888	NO	-
6894	ZINC03355138	4718	0.42373934453360856	NO	-
6895	ZINC04167722	6348	0.4232341827939855	NO	-
6896	ZINC03862114	5674	0.42234030533958394	NO	-
6897	ZINC00826719	1047	0.4217015522532267	NO	-
6898	ZINC03850967	5120	0.4216288777862415	NO	-
6899	ZINC03850968	5122	0.42158759508514904	NO	-
6900	ZINC03270640	4601	0.4191710147580387	NO	-
6901	ZINC04167722	6349	0.41889258185204037	NO	-
6902	ZINC02326645	3212	0.4177757313298853	NO	-
6903	ZINC03313393	4659	0.4159718825875348	NO	-
6904	ZINC03975929	6021	0.4135333359535689	NO	-
6905	ZINC00795740	959	0.41101145134977907	NO	-
6906	ZINC00795742	960	0.41078906843292595	NO	-
6907	ZINC03859907	5654	0.4093794420361715	NO	-
6908	ZINC03414318	4797	0.408016711590694	NO	-
6909	ZINC04109527	6276	0.4048120957995396	NO	-
6910	ZINC03833984	111	0.3803115987388323	YES	10
6911	ZINC03832074	102	0.366030501140118	YES	10
6912	ZINC03833975	104	0.35416996185352284	YES	10
6913	ZINC03833971	106	0.3539011780072845	YES	10
6914	ZINC03833969	105	0.3531501580601128	YES	10
6915	ZINC03833977	103	0.35078158845479235	YES	10
6916	ZINC03834009	109	0.3481797047018406	YES	10
