# Supplementary material for: Optimal assignment methods for ligand-based virtual screening
Source: J Cheminform. 2009 Aug 25;1:14. doi: 10.1186/1758-2946-1-14 (PMC2820492; doi:10.1186/1758-2946-1-14)
Supplement: Additional file 2 — Archive of the result files. The file Results.tar.gz is a Gzip compressed Tar archive containing the results file of each method for each data set. The result files are tab-separated plain text files including the following information: method name, active data set with size, cluster information and the distribution of the molecules over the clusters, decoy data set with size, ratio active:decoy, AUC, awAUC, BEDROC scores for predefined alpha values as suggested by Truchon and Bayly [63], relative enrichment factor [67], ROC enrichments, awROC enrichments at predefined false positive fractions, chemotype enrichment, ROC data points, and the ranking of each structure. [file 1758-2946-1-14-S2.zip › Results/OAKFLEX.SQ.DUD=pde5.Q.PDE5_Vardenafil.sdf.A.DUD_pde5_clustered_I_MM.sdf.D.DUD_pde5_decoys_ID_pass_MW0000644]

###################################################################################################
# Screening Result File
# User: jahn
# Method used: OAKFLEX
> <Method_Name>
OAKFLEX
# Screening mode: Single Query Screening
#	Calculations performed: 1724
#	Start time of the calculation: Mon Mar 09 11:38:44 CET 2009
#	End time of the calculation: Mon Mar 09 11:39:35 CET 2009
# Data set information
#	Query molecule name:	VDN from data set: ./data/queries/PDE5_Vardenafil.sdf
#	Active data set: /rahome/chemoinf/SVS/data/actives/DUD_pde5_clustered_I_MM.sdf with cluster information
#		Size: 26 molecules
#		Number of clusters: 22
#		Cluster Summery:
#			Cluster number	# molecules	% of actives
#			1		4		15.385
#			2		1		3.846
#			3		1		3.846
#			4		1		3.846
#			5		1		3.846
#			6		1		3.846
#			7		1		3.846
#			8		1		3.846
#			9		1		3.846
#			10		1		3.846
#			11		2		7.692
#			12		1		3.846
#			13		1		3.846
#			14		1		3.846
#			15		1		3.846
#			16		1		3.846
#			17		1		3.846
#			18		1		3.846
#			19		1		3.846
#			20		1		3.846
#			21		1		3.846
#			22		1		3.846
#	Decoy data set: /rahome/chemoinf/SVS/data/decoys/DUD_pde5_decoys_ID_pass_MWPass_I_MM.sdf
#		Size: 1698 molecules
#	Ratio actives : decoys
#		1.0 : 65.3077
#	The active and decoy data set were part of the DUD with problem identifier: pde5
> <AUC>
#	 ROC AUC
	0.41424300081543897
> <awAUC>
#	 ROC awAUC
	0.32090561087910907
> <BEDROC Scores>
#	Alpha Values	BEDROC Scores	Literature: J. Chem. Inf. Model., Vol. 47, No. 2, 2007, 488-508
	106.9	0.223
	100.0	0.2171
	53.6	0.1817
	50.0	0.1794
	32.2	0.1693
	20.0	0.1683
	16.1	0.1726
	10.0	0.1949
	8.0	0.211
> <Relative enrichment factor>
#	Fraction dataset	Enrichment factor	 Literature: DOI: 10.1021/ci800303k
	0.0010	58.0046403712297
	0.01	17.401392111368907
	0.02	15.384615384615385
	0.05	15.384615384615385
	0.1	15.384615384615385
	0.2	30.76923076923077
	0.25	38.46153846153846
> <ROC Enrichments>
#	True decoy fraction	Enrichment	Literature: J Comput Aided Mol Des (2008) 22:133-139
	0.1	97.96153846153848
	0.5	21.76923076923077
	1.0	11.524886877828054
	2.0	7.683257918552036
	5.0	3.0733031674208147
	10.0	1.5366515837104073
> <awROC Enrichments>
#	Decoy fraction	Enrichment
	0.1	38.59090909090909
	0.5	8.575757575757576
	1.0	4.540106951871658
	2.0	3.405080213903743
	5.0	1.3620320855614971
	10.0	0.6810160427807486
> <Chemotype enrichment>
#	% data set	% active cluster	Literature: http://dud.docking.org/wombat/
	0.0	0.0
	0.058	0.0
	0.058	4.545
	0.116	4.545
	0.116	9.091
	17.227	9.091
	17.227	13.636
	18.561	13.636
	18.561	18.182
	20.36	18.182
	20.36	22.727
	21.288	22.727
	21.288	27.273
	56.961	27.273
	56.961	31.818
	63.283	31.818
	63.283	36.364
	65.545	36.364
	65.545	40.909
	77.494	40.909
	77.494	45.455
	86.949	45.455
	86.949	50.0
	87.181	50.0
	87.181	54.545
	89.907	54.545
	89.907	59.091
	90.023	59.091
	90.023	63.636
	94.258	63.636
	94.258	68.182
	94.838	68.182
	94.838	72.727
	98.318	72.727
	98.318	77.273
	99.072	77.273
	99.072	81.818
	99.304	81.818
	99.304	86.364
	99.884	86.364
	99.884	90.909
	99.942	90.909
	99.942	95.455
	100.0	95.455
	100.0	100.0
> <ROC curve data>
#	False positive rate	true positive rate
	0.0	0.0
	0.0	0.1154
	0.0165	0.1154
	0.0165	0.1538
	0.172	0.1538
	0.172	0.1923
	0.1837	0.1923
	0.1837	0.2308
	0.1843	0.2308
	0.1843	0.2692
	0.1914	0.2692
	0.1914	0.3077
	0.2014	0.3077
	0.2014	0.3462
	0.2102	0.3462
	0.2102	0.3846
	0.5718	0.3846
	0.5718	0.4231
	0.6355	0.4231
	0.6355	0.4615
	0.6578	0.4615
	0.6578	0.5
	0.7786	0.5
	0.7786	0.5385
	0.874	0.5385
	0.874	0.5769
	0.8757	0.5769
	0.8757	0.6154
	0.9028	0.6154
	0.9028	0.6538
	0.9034	0.6538
	0.9034	0.6923
	0.9458	0.6923
	0.9458	0.7308
	0.9511	0.7308
	0.9511	0.7692
	0.9859	0.7692
	0.9859	0.8077
	0.9929	0.8077
	0.9929	0.8462
	0.9947	0.8462
	0.9947	0.8846
	1.0	0.8846
	1.0	1.0
> <Screening Table>
# Rank	Mol name	Index in data set	Similarity 2 query	Active	Cluster number
1	ZINC04199922	2	0.6768798043206087	YES	1
2	ZINC04199924	14	0.6221905992795078	YES	11
3	ZINC04199920	3	0.6216526768047544	YES	1
4	ZINC00579735	3	0.6172735096171412	NO	-
5	ZINC00579735	5	0.6172735096171412	NO	-
6	ZINC04622839	1685	0.6163571622840613	NO	-
7	ZINC03354537	1095	0.6097735855945011	NO	-
8	ZINC00918584	321	0.6093677391479896	NO	-
9	ZINC00918581	319	0.608980338682519	NO	-
10	ZINC00579735	1	0.6086790529968178	NO	-
11	ZINC00923110	331	0.6081626582485018	NO	-
12	ZINC00579735	0	0.6041971052012658	NO	-
13	ZINC00676831	100	0.6018167142523596	NO	-
14	ZINC00579735	2	0.5981725855982788	NO	-
15	ZINC00579735	6	0.5981725855982788	NO	-
16	ZINC04005138	1385	0.5948842079785488	NO	-
17	ZINC00645255	62	0.5936672552571517	NO	-
18	ZINC00913818	315	0.5908903039742095	NO	-
19	ZINC04274445	1550	0.5904961484241324	NO	-
20	ZINC04622602	1682	0.590466431256887	NO	-
21	ZINC04404763	1619	0.5903082046625385	NO	-
22	ZINC04005138	1384	0.5900318509064495	NO	-
23	ZINC04013189	1399	0.5898089827667479	NO	-
24	ZINC03030289	977	0.5892460029599365	NO	-
25	ZINC03547296	1271	0.5888919054029393	NO	-
26	ZINC04037576	1418	0.5870351507174377	NO	-
27	ZINC04136460	1477	0.5861857073840606	NO	-
28	ZINC00944851	364	0.5860163983866118	NO	-
29	ZINC01735419	609	0.5859639689870833	NO	-
30	ZINC03046831	986	0.5851316904087657	NO	-
31	ZINC02172716	634	0.5850957047647376	NO	-
32	ZINC04199923	13	0.584456715144315	YES	11
33	ZINC04013189	1398	0.5843897055195137	NO	-
34	ZINC03585935	1289	0.5842862435133473	NO	-
35	ZINC04485991	1649	0.584143897501279	NO	-
36	ZINC02721987	872	0.5834396192274762	NO	-
37	ZINC03022463	963	0.5832419016939	NO	-
38	ZINC04078329	1446	0.5830512301687077	NO	-
39	ZINC04077697	1445	0.5823681314610605	NO	-
40	ZINC04048810	1428	0.5821308573779203	NO	-
41	ZINC04036109	1414	0.5820960795354749	NO	-
42	ZINC00702251	109	0.5818500126552113	NO	-
43	ZINC04005242	1387	0.5812707218735458	NO	-
44	ZINC01126864	468	0.5809452476724621	NO	-
45	ZINC04005242	1386	0.5792594129489639	NO	-
46	ZINC00671197	87	0.5779401861441111	NO	-
47	ZINC00792003	197	0.5776458398949249	NO	-
48	ZINC02459741	733	0.5767973623647422	NO	-
49	ZINC00913601	311	0.5764734607579459	NO	-
50	ZINC00677033	101	0.5762573417336364	NO	-
51	ZINC02650405	826	0.5761207976749713	NO	-
52	ZINC03554574	1276	0.5758588472940654	NO	-
53	ZINC03047670	989	0.5757230590504934	NO	-
54	ZINC02617636	767	0.575139006386933	NO	-
55	ZINC02396117	715	0.5747964315613038	NO	-
56	ZINC04172756	1507	0.5742692191885433	NO	-
57	ZINC00671358	90	0.5739848165161159	NO	-
58	ZINC04138123	1479	0.5736228568129106	NO	-
59	ZINC02884129	922	0.573333509110914	NO	-
60	ZINC04172377	1503	0.5733318456405533	NO	-
61	ZINC03047994	995	0.5733282583891511	NO	-
62	ZINC03553607	1274	0.5729383274802001	NO	-
63	ZINC04231112	1520	0.5728466187645417	NO	-
64	ZINC01366880	559	0.572835304552664	NO	-
65	ZINC04057999	1436	0.5721706818064755	NO	-
66	ZINC03022720	970	0.5718277705220877	NO	-
67	ZINC02883381	921	0.5717075799398244	NO	-
68	ZINC00780084	163	0.571325094691917	NO	-
69	ZINC03047776	993	0.5712717651351996	NO	-
70	ZINC04622971	1688	0.5708972374274385	NO	-
71	ZINC01132589	471	0.5706938480570461	NO	-
72	ZINC04136460	1478	0.5701568156556882	NO	-
73	ZINC03398735	1141	0.5701226205105155	NO	-
74	ZINC04037576	1419	0.5694997769358681	NO	-
75	ZINC02459751	734	0.56911899634863	NO	-
76	ZINC03047665	988	0.5688006269950402	NO	-
77	ZINC00671108	86	0.5687394844092408	NO	-
78	ZINC02721984	871	0.5678313955039703	NO	-
79	ZINC00913817	313	0.5678176546738883	NO	-
80	ZINC02459716	732	0.567662140873989	NO	-
81	ZINC04172756	1505	0.5674624317156161	NO	-
82	ZINC02459910	739	0.567411879776158	NO	-
83	ZINC02849486	900	0.5668131149680258	NO	-
84	ZINC04172377	1502	0.5668058172452589	NO	-
85	ZINC04597607	1677	0.5666465465923777	NO	-
86	ZINC04061576	1442	0.5666411252726057	NO	-
87	ZINC01136175	474	0.566516382032576	NO	-
88	ZINC04157649	1492	0.5663680179548523	NO	-
89	ZINC00667360	82	0.566095200572331	NO	-
90	ZINC02459974	740	0.5659997905062691	NO	-
91	ZINC00645253	61	0.5659439030666714	NO	-
92	ZINC00946509	365	0.5657700067468866	NO	-
93	ZINC00991168	398	0.5657682598085062	NO	-
94	ZINC04636268	1696	0.5654973961787643	NO	-
95	ZINC04623042	1690	0.5653222084330811	NO	-
96	ZINC02876857	920	0.5649745828090252	NO	-
97	ZINC00671349	88	0.56493983126356	NO	-
98	ZINC01034905	421	0.564767948491824	NO	-
99	ZINC00696107	108	0.5644612186162288	NO	-
100	ZINC03366743	1106	0.5644585389131596	NO	-
101	ZINC02631999	795	0.5643093802921433	NO	-
102	ZINC04251511	1540	0.5642519033489507	NO	-
103	ZINC00891752	291	0.5640972349184864	NO	-
104	ZINC00680098	103	0.5639965603184025	NO	-
105	ZINC00671354	89	0.5637075755691162	NO	-
106	ZINC03030308	978	0.5634225270045049	NO	-
107	ZINC02630624	793	0.5633923234625404	NO	-
108	ZINC03328104	1070	0.5633856024009302	NO	-
109	ZINC03217010	1017	0.5633327350770797	NO	-
110	ZINC04414962	1627	0.5632712324600719	NO	-
111	ZINC00780093	165	0.5632396635893676	NO	-
112	ZINC03047672	990	0.5630963487171334	NO	-
113	ZINC00814619	230	0.5630838413931266	NO	-
114	ZINC01003661	404	0.5629756556773565	NO	-
115	ZINC00725020	134	0.562854560540586	NO	-
116	ZINC00937600	356	0.5628405816285653	NO	-
117	ZINC03887128	1365	0.5626602350642523	NO	-
118	ZINC00780479	168	0.5624216508456052	NO	-
119	ZINC01196218	494	0.562126225715867	NO	-
120	ZINC04056852	1431	0.5618368001394669	NO	-
121	ZINC04057727	1435	0.5618153192618647	NO	-
122	ZINC04057726	1434	0.561790508293196	NO	-
123	ZINC04174144	1509	0.5616837306299003	NO	-
124	ZINC04157649	1491	0.5615687141608587	NO	-
125	ZINC04622971	1689	0.5615632116920546	NO	-
126	ZINC02649773	822	0.5613978231519307	NO	-
127	ZINC04035061	1406	0.5613560598717419	NO	-
128	ZINC01488510	592	0.561354733142076	NO	-
129	ZINC04005335	1388	0.5610902323303765	NO	-
130	ZINC03218702	1018	0.5607445974424912	NO	-
131	ZINC00711358	120	0.5605164447348531	NO	-
132	ZINC01158243	483	0.5600672663331889	NO	-
133	ZINC04005335	1389	0.5600238860828358	NO	-
134	ZINC03021633	961	0.559900591674825	NO	-
135	ZINC03024970	974	0.5596586669762196	NO	-
136	ZINC04251511	1539	0.5595605330312177	NO	-
137	ZINC00712695	122	0.5595271075559661	NO	-
138	ZINC03351866	1091	0.5593855263071678	NO	-
139	ZINC00706272	119	0.5590184888379351	NO	-
140	ZINC01088370	453	0.5587612931185398	NO	-
141	ZINC03391031	1133	0.5587553492727239	NO	-
142	ZINC01057203	434	0.558303818188173	NO	-
143	ZINC04485763	1647	0.5580933862558267	NO	-
144	ZINC00629507	39	0.557928139728824	NO	-
145	ZINC03048051	997	0.5565127231209487	NO	-
146	ZINC02636306	806	0.5564019265642323	NO	-
147	ZINC04115450	1473	0.5562448507747714	NO	-
148	ZINC00918584	322	0.5560636964276047	NO	-
149	ZINC02459878	738	0.5559462801854567	NO	-
150	ZINC04035221	1407	0.5558387712636527	NO	-
151	ZINC03047721	991	0.5558264340304586	NO	-
152	ZINC00913645	312	0.5558052227535942	NO	-
153	ZINC02695003	860	0.5557365511370659	NO	-
154	ZINC03390675	1131	0.5556649643313553	NO	-
155	ZINC03020257	955	0.5554648173036403	NO	-
156	ZINC00702496	112	0.5552921527521884	NO	-
157	ZINC00780941	173	0.5552808362312127	NO	-
158	ZINC03314120	1058	0.5552511015712731	NO	-
159	ZINC03047663	987	0.5543386813500918	NO	-
160	ZINC04059497	1439	0.5542594457277802	NO	-
161	ZINC03391474	1135	0.5540229017654694	NO	-
162	ZINC03430723	1181	0.5539689306589403	NO	-
163	ZINC03045828	984	0.5538807671564737	NO	-
164	ZINC00918581	320	0.5537234445087267	NO	-
165	ZINC02433610	723	0.5536514553370261	NO	-
166	ZINC00924328	334	0.5535944063360299	NO	-
167	ZINC03532790	1261	0.5535896708580658	NO	-
168	ZINC00937603	357	0.5535483110149368	NO	-
169	ZINC02459979	741	0.5534784709459851	NO	-
170	ZINC00645247	60	0.5534276999927136	NO	-
171	ZINC00923110	332	0.5534072178533552	NO	-
172	ZINC03532786	1260	0.5533165961890466	NO	-
173	ZINC03270655	1041	0.5531796617721724	NO	-
174	ZINC00604600	26	0.55292381092438	NO	-
175	ZINC00702255	110	0.5525244754221892	NO	-
176	ZINC02852401	902	0.5524959235253223	NO	-
177	ZINC00792746	200	0.5521912941210799	NO	-
178	ZINC02615856	761	0.5521744019252542	NO	-
179	ZINC04048810	1429	0.5520118052237314	NO	-
180	ZINC00638519	49	0.5519494163184012	NO	-
181	ZINC03554519	1275	0.5519488904147323	NO	-
182	ZINC04597608	1678	0.551871565206701	NO	-
183	ZINC00711923	121	0.5515944305040742	NO	-
184	ZINC04036109	1415	0.5515564431429151	NO	-
185	ZINC04315755	1567	0.5515373667614176	NO	-
186	ZINC02639958	809	0.551487100027374	NO	-
187	ZINC03437486	1188	0.5513064762104835	NO	-
188	ZINC03045837	985	0.5512815905812041	NO	-
189	ZINC00805037	218	0.5512691808365398	NO	-
190	ZINC03473100	1225	0.5511834455920654	NO	-
191	ZINC04284104	1553	0.5510456610211563	NO	-
192	ZINC03239528	1029	0.5508206130979685	NO	-
193	ZINC04053794	1430	0.5506787086514613	NO	-
194	ZINC03022572	965	0.5505455632803372	NO	-
195	ZINC00887518	284	0.5503414007277296	NO	-
196	ZINC00792738	199	0.5499599237801167	NO	-
197	ZINC02107378	631	0.5498221088791366	NO	-
198	ZINC04596095	1676	0.549689313277542	NO	-
199	ZINC04058485	1437	0.5496514880723917	NO	-
200	ZINC04485763	1646	0.5496336196325675	NO	-
201	ZINC03456102	1208	0.5495162445857001	NO	-
202	ZINC03325935	1067	0.5487320836502523	NO	-
203	ZINC00840433	240	0.5486922072924331	NO	-
204	ZINC02617882	768	0.5484908503005672	NO	-
205	ZINC04622735	1684	0.5482331029078957	NO	-
206	ZINC02875537	917	0.5482076254778341	NO	-
207	ZINC02636306	804	0.5481916715714557	NO	-
208	ZINC04034366	1404	0.5480856173775788	NO	-
209	ZINC03505843	1246	0.5479394938000779	NO	-
210	ZINC03556086	1280	0.5479210983879796	NO	-
211	ZINC03425610	1176	0.5478772960079226	NO	-
212	ZINC00676646	99	0.5475005428045926	NO	-
213	ZINC04174138	1508	0.5474491758938986	NO	-
214	ZINC03022594	966	0.5469456156775435	NO	-
215	ZINC03417013	1164	0.5465080736481908	NO	-
216	ZINC03242227	1033	0.5465004802420776	NO	-
217	ZINC00624336	33	0.5463118882701021	NO	-
218	ZINC04622664	1683	0.5462541437717296	NO	-
219	ZINC02639958	808	0.5461884497705017	NO	-
220	ZINC00982383	394	0.5459159503177438	NO	-
221	ZINC03020968	959	0.5458329805810167	NO	-
222	ZINC03390627	1130	0.5458225665405855	NO	-
223	ZINC01264371	510	0.5457235750303904	NO	-
224	ZINC03511449	1248	0.5453471758699252	NO	-
225	ZINC02459864	735	0.5453390184657293	NO	-
226	ZINC03047738	992	0.5452825315015845	NO	-
227	ZINC02408865	718	0.5452777264452218	NO	-
228	ZINC00674609	91	0.5448295980644355	NO	-
229	ZINC02659014	844	0.5447900027619459	NO	-
230	ZINC00812608	227	0.5447636329741168	NO	-
231	ZINC03581533	1288	0.5446760084136045	NO	-
232	ZINC02848353	899	0.5445919365518673	NO	-
233	ZINC04156554	1489	0.5445762146488234	NO	-
234	ZINC03384763	1126	0.5445126470276215	NO	-
235	ZINC00792736	198	0.5443559116434958	NO	-
236	ZINC00703708	115	0.5442315680150238	NO	-
237	ZINC01087340	451	0.5441180001330163	NO	-
238	ZINC01051722	430	0.5440932411779388	NO	-
239	ZINC00910936	307	0.5439279738100058	NO	-
240	ZINC00605225	27	0.5439074026817574	NO	-
241	ZINC00605225	29	0.543789914472908	NO	-
242	ZINC04005421	1396	0.5435531778477061	NO	-
243	ZINC04005418	1394	0.543553177847706	NO	-
244	ZINC01196555	496	0.5432626403859763	NO	-
245	ZINC00780277	167	0.543184983712519	NO	-
246	ZINC01118228	465	0.5430868697963009	NO	-
247	ZINC01105994	456	0.5429830442018941	NO	-
248	ZINC04156554	1488	0.5428651925385588	NO	-
249	ZINC03423559	1173	0.5428143954090618	NO	-
250	ZINC03321623	1065	0.5427977150736858	NO	-
251	ZINC00579735	4	0.5427435732903336	NO	-
252	ZINC00702494	111	0.5426545632488531	NO	-
253	ZINC00804710	214	0.5426157384538861	NO	-
254	ZINC03048006	996	0.5426041704915477	NO	-
255	ZINC03047880	994	0.5425786851651583	NO	-
256	ZINC02734795	877	0.5425213997307934	NO	-
257	ZINC04260715	1547	0.5424703224232591	NO	-
258	ZINC02511874	758	0.5424534000411005	NO	-
259	ZINC00755502	147	0.5424494525311503	NO	-
260	ZINC03196539	1011	0.5424133377282148	NO	-
261	ZINC00675241	93	0.542187762353676	NO	-
262	ZINC01507961	599	0.5421833454706096	NO	-
263	ZINC02459991	742	0.5421420026688303	NO	-
264	ZINC01056967	433	0.5421044954237493	NO	-
265	ZINC02858403	906	0.542067273662229	NO	-
266	ZINC04070507	1444	0.5419907465167064	NO	-
267	ZINC01113695	462	0.5419100862596979	NO	-
268	ZINC01111597	460	0.5418064587292112	NO	-
269	ZINC02699298	861	0.5417506702877052	NO	-
270	ZINC02637313	807	0.5414627040538003	NO	-
271	ZINC00684919	105	0.5414483622556623	NO	-
272	ZINC02736010	878	0.5412111778922474	NO	-
273	ZINC02459877	737	0.5411374218553028	NO	-
274	ZINC02853249	903	0.541120882393968	NO	-
275	ZINC04005403	1392	0.5410584644788957	NO	-
276	ZINC03561229	1282	0.5410007776316125	NO	-
277	ZINC02648837	821	0.5409322690053762	NO	-
278	ZINC00667251	81	0.54085593618048	NO	-
279	ZINC03031348	979	0.5407121492633111	NO	-
280	ZINC01058705	436	0.540590465538518	NO	-
281	ZINC04183942	1512	0.5403234417479161	NO	-
282	ZINC00800461	211	0.540102021527022	NO	-
283	ZINC04092462	1453	0.5400663161513193	NO	-
284	ZINC01424151	573	0.5398807698297259	NO	-
285	ZINC00640186	53	0.5396529507077779	NO	-
286	ZINC04327967	1585	0.5395275150010302	NO	-
287	ZINC02662347	848	0.5393236123602327	NO	-
288	ZINC02275041	689	0.5392642803197208	NO	-
289	ZINC03187175	1009	0.5392128145746649	NO	-
290	ZINC02459869	736	0.5390060922599575	NO	-
291	ZINC03656751	1306	0.5388887123255892	NO	-
292	ZINC00804699	213	0.5387078675848306	NO	-
293	ZINC03031796	980	0.5386003969196617	NO	-
294	ZINC03435272	1187	0.5385817419433272	NO	-
295	ZINC03432025	1183	0.5385715657893124	NO	-
296	ZINC03399718	1143	0.53850105251746	NO	-
297	ZINC04199929	6	0.5384363732524574	YES	4
298	ZINC03556029	1279	0.5383467175657991	NO	-
299	ZINC00935538	351	0.5382664830731984	NO	-
300	ZINC04316131	1572	0.5381935361257372	NO	-
301	ZINC01108189	457	0.5381404520362375	NO	-
302	ZINC04093236	1456	0.5381043348578161	NO	-
303	ZINC02865327	910	0.5379828551108577	NO	-
304	ZINC00950373	367	0.5379762703951071	NO	-
305	ZINC04005421	1397	0.5377090912578092	NO	-
306	ZINC04005418	1395	0.5377052566364839	NO	-
307	ZINC02876249	918	0.5376689808861095	NO	-
308	ZINC00913818	316	0.5376353670102282	NO	-
309	ZINC00840844	243	0.5374527021946687	NO	-
310	ZINC00784030	183	0.5374370790035217	NO	-
311	ZINC02865320	909	0.5373768821067935	NO	-
312	ZINC02855436	905	0.5372845919979609	NO	-
313	ZINC04196010	1517	0.5372843199244413	NO	-
314	ZINC00778201	155	0.537209404395961	NO	-
315	ZINC01347153	535	0.5370427617916301	NO	-
316	ZINC03566282	1284	0.5370075676773196	NO	-
317	ZINC00840803	242	0.5369991191089086	NO	-
318	ZINC03977827	1	0.5369585863816125	YES	1
319	ZINC00791133	188	0.5368828018851449	NO	-
320	ZINC04199927	23	0.5368780000824831	YES	20
321	ZINC01032612	417	0.5363402668953268	NO	-
322	ZINC00880752	269	0.5363262912886321	NO	-
323	ZINC01141669	476	0.5362451560426102	NO	-
324	ZINC03021347	960	0.5359881014990058	NO	-
325	ZINC02312045	693	0.53596909815829	NO	-
326	ZINC02624439	780	0.5358066080303162	NO	-
327	ZINC00752640	146	0.5355980706283099	NO	-
328	ZINC01141654	475	0.5353527683275962	NO	-
329	ZINC03359082	1097	0.5352278357628075	NO	-
330	ZINC00793029	202	0.53484191317315	NO	-
331	ZINC03020604	956	0.5345906161256165	NO	-
332	ZINC00715649	123	0.5345589563033921	NO	-
333	ZINC04642455	0	0.5345539296978752	YES	1
334	ZINC02859715	907	0.534537020739526	NO	-
335	ZINC00883837	282	0.5343573400181262	NO	-
336	ZINC01470007	587	0.5342817987722364	NO	-
337	ZINC03030285	976	0.5342704378619448	NO	-
338	ZINC03452620	1204	0.5341042272238431	NO	-
339	ZINC01537053	600	0.534027992155207	NO	-
340	ZINC04320234	1579	0.5339604933749678	NO	-
341	ZINC00921140	328	0.5338998396953908	NO	-
342	ZINC00920975	325	0.5338777183001203	NO	-
343	ZINC00783903	181	0.533670744946152	NO	-
344	ZINC00705542	116	0.533634042561518	NO	-
345	ZINC00634594	47	0.5336306363604887	NO	-
346	ZINC01158711	484	0.5335408046499979	NO	-
347	ZINC02656831	840	0.5333703884265198	NO	-
348	ZINC04181483	1510	0.5331393284965399	NO	-
349	ZINC02594530	759	0.5330685693377096	NO	-
350	ZINC03537025	1269	0.532998491072822	NO	-
351	ZINC04199925	19	0.5329416966842321	YES	16
352	ZINC04225924	1519	0.5328229988811043	NO	-
353	ZINC03321597	1064	0.5327937322728825	NO	-
354	ZINC02969632	942	0.5327726789465015	NO	-
355	ZINC03216017	1016	0.532772506549701	NO	-
356	ZINC00702557	113	0.5326198695362603	NO	-
357	ZINC01043199	426	0.5323934745686096	NO	-
358	ZINC00605225	28	0.5323050909184717	NO	-
359	ZINC03938238	1372	0.5321713550285408	NO	-
360	ZINC00784618	185	0.5321437011215906	NO	-
361	ZINC03069412	1004	0.5320504822985114	NO	-
362	ZINC02265866	688	0.5320459642827609	NO	-
363	ZINC00791123	187	0.5320134069741007	NO	-
364	ZINC03067696	1003	0.532005919443131	NO	-
365	ZINC03262716	1039	0.5317288567195012	NO	-
366	ZINC01085741	450	0.5316319957686719	NO	-
367	ZINC04199926	25	0.5315331351090354	YES	22
368	ZINC03232029	1025	0.5313839654514828	NO	-
369	ZINC00935537	350	0.5313568631041923	NO	-
370	ZINC03425694	1177	0.5310969812291637	NO	-
371	ZINC00602018	22	0.5310571189355006	NO	-
372	ZINC04249567	1538	0.5310057570120263	NO	-
373	ZINC04324647	1581	0.530797628387322	NO	-
374	ZINC02616521	764	0.53050788757947	NO	-
375	ZINC02225318	668	0.5304032718366908	NO	-
376	ZINC01443803	582	0.5299139439460576	NO	-
377	ZINC00791147	189	0.529883972376465	NO	-
378	ZINC00812608	228	0.5298700289820529	NO	-
379	ZINC02343400	704	0.5298377420389867	NO	-
380	ZINC03022544	964	0.5295840179198814	NO	-
381	ZINC02630709	794	0.529547453139394	NO	-
382	ZINC02965009	941	0.5295168536242223	NO	-
383	ZINC03578645	1286	0.5294166012754487	NO	-
384	ZINC02656831	839	0.529174398915027	NO	-
385	ZINC01447213	584	0.5291514191089958	NO	-
386	ZINC03214128	1015	0.52911000331976	NO	-
387	ZINC00805009	217	0.5290879696441688	NO	-
388	ZINC03542733	1270	0.5290815893328878	NO	-
389	ZINC00660113	74	0.5290536298438449	NO	-
390	ZINC00630798	41	0.528980462152809	NO	-
391	ZINC04231122	1522	0.5289454026111801	NO	-
392	ZINC04492123	1653	0.5288580202952867	NO	-
393	ZINC04249567	1537	0.5287995414944049	NO	-
394	ZINC02233404	672	0.5286562121387948	NO	-
395	ZINC02645742	817	0.5285969348802834	NO	-
396	ZINC03549272	1272	0.5285904301957621	NO	-
397	ZINC00705552	117	0.5284560853565432	NO	-
398	ZINC03425708	1178	0.528317342834083	NO	-
399	ZINC03182771	1007	0.5281339559194934	NO	-
400	ZINC03938237	1371	0.5281168054519784	NO	-
401	ZINC03204364	1012	0.5279953515571144	NO	-
402	ZINC00897402	296	0.5279581193788351	NO	-
403	ZINC00730375	136	0.5278671562290651	NO	-
404	ZINC04057176	1432	0.5275924558098244	NO	-
405	ZINC04138788	1482	0.5273312376146418	NO	-
406	ZINC00720300	130	0.5272861628164899	NO	-
407	ZINC03390792	1132	0.52703642519782	NO	-
408	ZINC01366536	556	0.527026038207921	NO	-
409	ZINC03413375	1161	0.5269117987050855	NO	-
410	ZINC00794096	203	0.5268794518182782	NO	-
411	ZINC03240965	1030	0.5267949499860335	NO	-
412	ZINC01380243	564	0.5267611559586328	NO	-
413	ZINC03317083	1061	0.526686859759382	NO	-
414	ZINC03392996	1136	0.5265961138498906	NO	-
415	ZINC03449364	1202	0.5265819309288452	NO	-
416	ZINC03805367	1328	0.5264315148035873	NO	-
417	ZINC04036287	1417	0.5264166061230182	NO	-
418	ZINC00781043	175	0.5257554797619794	NO	-
419	ZINC03273494	1042	0.5257388687013281	NO	-
420	ZINC00781044	176	0.5256211284895664	NO	-
421	ZINC04388384	1616	0.5255711183797755	NO	-
422	ZINC02335866	696	0.5252781486788718	NO	-
423	ZINC03248773	1034	0.5251912837257521	NO	-
424	ZINC01436877	579	0.5250577917781057	NO	-
425	ZINC03362835	1101	0.5248537559712535	NO	-
426	ZINC00780084	164	0.5248484976559005	NO	-
427	ZINC00935678	352	0.5247825086347319	NO	-
428	ZINC03448426	1200	0.5246362786655198	NO	-
429	ZINC01885642	613	0.5245131492277737	NO	-
430	ZINC00660147	75	0.5243315135885418	NO	-
431	ZINC00730380	137	0.5241933566367734	NO	-
432	ZINC00630811	42	0.5241084391732223	NO	-
433	ZINC03233764	1026	0.5239569408746146	NO	-
434	ZINC04297060	1559	0.5236767089256658	NO	-
435	ZINC03376622	1117	0.5236463703515898	NO	-
436	ZINC00782116	177	0.5235330513561223	NO	-
437	ZINC03391063	1134	0.523504361215908	NO	-
438	ZINC01367800	561	0.5233955198965802	NO	-
439	ZINC04517921	1673	0.5231830061794058	NO	-
440	ZINC00630835	43	0.523171685942095	NO	-
441	ZINC02691192	857	0.5231625780772806	NO	-
442	ZINC00940635	361	0.5230945808958187	NO	-
443	ZINC02693695	858	0.5229986493411417	NO	-
444	ZINC00675719	94	0.5228799780510978	NO	-
445	ZINC00783716	179	0.5228524581810808	NO	-
446	ZINC00913817	314	0.5226907323752509	NO	-
447	ZINC00652462	68	0.5226567841591384	NO	-
448	ZINC04005403	1393	0.5224543429041393	NO	-
449	ZINC04143363	1486	0.5224270723194894	NO	-
450	ZINC00667367	83	0.522413931332125	NO	-
451	ZINC01058372	435	0.5220436662974771	NO	-
452	ZINC02854640	904	0.5220080367246251	NO	-
453	ZINC02973502	946	0.5219896262296534	NO	-
454	ZINC02626984	785	0.5219370649143321	NO	-
455	ZINC03027515	975	0.521619743515255	NO	-
456	ZINC02465339	743	0.5216032643124943	NO	-
457	ZINC00952310	368	0.5215793977592728	NO	-
458	ZINC00646227	64	0.5215315990522963	NO	-
459	ZINC03021831	962	0.5215246868010025	NO	-
460	ZINC03054107	999	0.5214699681299564	NO	-
461	ZINC03771837	1308	0.5212710119432286	NO	-
462	ZINC03374824	1114	0.5212415392604718	NO	-
463	ZINC01355781	540	0.5211299387455044	NO	-
464	ZINC02478458	749	0.5211194197350572	NO	-
465	ZINC03470483	1224	0.5209995471666934	NO	-
466	ZINC02258745	681	0.5209617093039189	NO	-
467	ZINC03605564	1295	0.5208959220262571	NO	-
468	ZINC00805006	216	0.5208608522504445	NO	-
469	ZINC03555594	1278	0.5207350562976486	NO	-
470	ZINC04346960	1596	0.5206883581580193	NO	-
471	ZINC04492831	1660	0.5204724467229416	NO	-
472	ZINC04492123	1652	0.5204552168841283	NO	-
473	ZINC04252247	1542	0.5204231248429533	NO	-
474	ZINC03417795	1166	0.5204116044904828	NO	-
475	ZINC01425941	574	0.5203035539149837	NO	-
476	ZINC02645742	815	0.520274053052269	NO	-
477	ZINC02359564	709	0.5202329670452539	NO	-
478	ZINC03811774	1340	0.5197835495796446	NO	-
479	ZINC01019742	409	0.5197367612992293	NO	-
480	ZINC02890558	924	0.5197298366304096	NO	-
481	ZINC03448426	1199	0.519628730369483	NO	-
482	ZINC03315430	1060	0.5195516733892332	NO	-
483	ZINC04606797	1679	0.519446840027186	NO	-
484	ZINC04048633	1424	0.5194332355373106	NO	-
485	ZINC03417795	1165	0.5193198765692552	NO	-
486	ZINC00606006	30	0.5192483537661744	NO	-
487	ZINC01537057	601	0.5190276775367528	NO	-
488	ZINC00790427	186	0.518927482109647	NO	-
489	ZINC00720300	129	0.5187880781570076	NO	-
490	ZINC03771837	1309	0.5187676258902031	NO	-
491	ZINC03816336	1346	0.5185822009868145	NO	-
492	ZINC01362812	542	0.5185318097616776	NO	-
493	ZINC00799690	207	0.5184879189353169	NO	-
494	ZINC00653323	69	0.5184230955074252	NO	-
495	ZINC01019741	408	0.5183369551175692	NO	-
496	ZINC03806382	1333	0.5181415279923081	NO	-
497	ZINC03605566	1296	0.5180304426374044	NO	-
498	ZINC00793028	201	0.5179492150780057	NO	-
499	ZINC03470112	1222	0.5178475489955433	NO	-
500	ZINC00854328	250	0.517547786932403	NO	-
501	ZINC00645490	63	0.5175138328813482	NO	-
502	ZINC00880887	271	0.5174949626964185	NO	-
503	ZINC03371506	1112	0.5173158351378797	NO	-
504	ZINC03369283	1109	0.517302250694885	NO	-
505	ZINC03410970	1156	0.5172029619418826	NO	-
506	ZINC02049068	619	0.5170169625913317	NO	-
507	ZINC03249308	1035	0.5170133948640241	NO	-
508	ZINC01117622	464	0.5166323775601144	NO	-
509	ZINC04138698	1481	0.5160299542449024	NO	-
510	ZINC02646797	818	0.5159846846349905	NO	-
511	ZINC01029367	414	0.515907169487666	NO	-
512	ZINC04058730	1438	0.5158653167502857	NO	-
513	ZINC01610054	604	0.515729488336504	NO	-
514	ZINC03811778	1344	0.5157111691435894	NO	-
515	ZINC04142115	1485	0.5156270452349913	NO	-
516	ZINC03937946	1370	0.5153171547625275	NO	-
517	ZINC01162453	488	0.515167893198102	NO	-
518	ZINC03811774	1339	0.5151160953172323	NO	-
519	ZINC03407089	1151	0.5150763330269014	NO	-
520	ZINC00908009	306	0.5150413447422206	NO	-
521	ZINC02624492	781	0.5149767677089847	NO	-
522	ZINC04315776	1568	0.5149638157686692	NO	-
523	ZINC03805367	1329	0.5148917363013936	NO	-
524	ZINC00889204	289	0.5144864440915494	NO	-
525	ZINC00631085	44	0.5144427805677249	NO	-
526	ZINC03359475	1099	0.514364552519289	NO	-
527	ZINC02216177	657	0.5143348707178972	NO	-
528	ZINC02336458	697	0.5142906179529407	NO	-
529	ZINC03321132	1063	0.5142890760216715	NO	-
530	ZINC03470071	1221	0.5142153496705335	NO	-
531	ZINC02800269	891	0.5140852440898093	NO	-
532	ZINC03808646	1338	0.5140565597388252	NO	-
533	ZINC00883846	283	0.5140192080897399	NO	-
534	ZINC00872653	262	0.5138943425856948	NO	-
535	ZINC03955952	1374	0.5138891699762106	NO	-
536	ZINC02223606	665	0.5137150579337916	NO	-
537	ZINC04492831	1656	0.5136036173977514	NO	-
538	ZINC01423913	572	0.5135357997002974	NO	-
539	ZINC03369349	1110	0.513495097181155	NO	-
540	ZINC00892883	294	0.5133292879785136	NO	-
541	ZINC03786304	1315	0.5132533144926812	NO	-
542	ZINC03354218	1094	0.5131800724187766	NO	-
543	ZINC00607059	32	0.5131788184173572	NO	-
544	ZINC02013822	618	0.5131081415942584	NO	-
545	ZINC02622084	773	0.5130727481386989	NO	-
546	ZINC03384450	1124	0.5130585838633835	NO	-
547	ZINC04346961	1597	0.5129954689692778	NO	-
548	ZINC01087827	452	0.5129648271746046	NO	-
549	ZINC03405337	1149	0.5128328195058255	NO	-
550	ZINC00603860	24	0.5127209276308147	NO	-
551	ZINC02727949	874	0.5125813421202914	NO	-
552	ZINC03601977	1294	0.5125614422822579	NO	-
553	ZINC03379659	1119	0.5124672367515878	NO	-
554	ZINC04246622	1535	0.512426242922191	NO	-
555	ZINC03987100	1380	0.5123846941636999	NO	-
556	ZINC04231112	1521	0.5123074830108386	NO	-
557	ZINC04070089	1443	0.5122667660433176	NO	-
558	ZINC00891752	292	0.5121979528215318	NO	-
559	ZINC03820834	1350	0.5121528623458689	NO	-
560	ZINC00957903	373	0.5120011497868394	NO	-
561	ZINC04383580	1612	0.5119696200419989	NO	-
562	ZINC03334564	1079	0.5117585941399944	NO	-
563	ZINC02862490	908	0.5116783375120134	NO	-
564	ZINC03555592	1277	0.5116776322682458	NO	-
565	ZINC03364301	1103	0.5116371530955302	NO	-
566	ZINC01160763	486	0.5116176753239894	NO	-
567	ZINC00780941	174	0.5115298054673709	NO	-
568	ZINC03419936	1171	0.5114606613034823	NO	-
569	ZINC00932995	348	0.5113345526376549	NO	-
570	ZINC01366880	560	0.5113228532499666	NO	-
571	ZINC03811778	1343	0.5112396754549673	NO	-
572	ZINC01365743	549	0.5110271718373439	NO	-
573	ZINC03334544	1077	0.5109217819322942	NO	-
574	ZINC02434540	724	0.5108064476997314	NO	-
575	ZINC01282132	516	0.510765475617833	NO	-
576	ZINC03443044	1193	0.5107461641076876	NO	-
577	ZINC04329703	1587	0.5106739439328699	NO	-
578	ZINC02214581	655	0.510634398873033	NO	-
579	ZINC00640259	54	0.51061134985333	NO	-
580	ZINC00791239	194	0.5105416974293132	NO	-
581	ZINC00878233	267	0.5105265217321182	NO	-
582	ZINC01365815	551	0.5103537697337474	NO	-
583	ZINC03334547	1078	0.5102739986571412	NO	-
584	ZINC03008476	951	0.5102588022392301	NO	-
585	ZINC04472799	1642	0.5102066814172943	NO	-
586	ZINC03024611	973	0.5101949480923383	NO	-
587	ZINC03444557	1195	0.509892203686939	NO	-
588	ZINC01128645	469	0.5097444088955925	NO	-
589	ZINC02970954	945	0.5097142529843762	NO	-
590	ZINC02868962	913	0.5096685314745165	NO	-
591	ZINC00810761	224	0.5096001214457545	NO	-
592	ZINC01164054	489	0.5094424648391254	NO	-
593	ZINC04048633	1425	0.5094190042865158	NO	-
594	ZINC02629019	791	0.509355694136305	NO	-
595	ZINC00840453	241	0.5093041010187319	NO	-
596	ZINC02956134	938	0.5092801522313553	NO	-
597	ZINC03334605	1080	0.5091550815574643	NO	-
598	ZINC02205692	644	0.5090912176683147	NO	-
599	ZINC03429528	1179	0.5090118296177002	NO	-
600	ZINC03452678	1205	0.5088084043692404	NO	-
601	ZINC00791236	193	0.5087621415448161	NO	-
602	ZINC04492831	1659	0.5087304703432024	NO	-
603	ZINC03625176	1304	0.5086941469974455	NO	-
604	ZINC01036575	425	0.5085489297644002	NO	-
605	ZINC00634587	46	0.5085329543717418	NO	-
606	ZINC03286377	1049	0.5084794087671107	NO	-
607	ZINC01355811	541	0.508300438805519	NO	-
608	ZINC03009231	952	0.5078919964311647	NO	-
609	ZINC02800444	892	0.50787205333522	NO	-
610	ZINC00904358	301	0.5078469973794394	NO	-
611	ZINC00780093	166	0.5077997771261867	NO	-
612	ZINC01250270	508	0.5077213653710352	NO	-
613	ZINC04240483	1532	0.5075869086171261	NO	-
614	ZINC04240483	1531	0.5075113440271616	NO	-
615	ZINC04623109	1691	0.507508645550763	NO	-
616	ZINC01485252	591	0.5074584927027455	NO	-
617	ZINC01365737	548	0.5074528539997714	NO	-
618	ZINC03808646	1337	0.5072712380096195	NO	-
619	ZINC02632326	796	0.5071875192774205	NO	-
620	ZINC03302078	1054	0.5067824268473532	NO	-
621	ZINC03354218	1093	0.506781880724486	NO	-
622	ZINC03461854	1215	0.5067664656338094	NO	-
623	ZINC00961356	379	0.5066677561553807	NO	-
624	ZINC00654064	70	0.5066065193713511	NO	-
625	ZINC02663520	852	0.5063743984766439	NO	-
626	ZINC01431668	577	0.5062919047930975	NO	-
627	ZINC03867968	1363	0.5061187289145647	NO	-
628	ZINC02938327	934	0.5061064336895278	NO	-
629	ZINC02970954	944	0.5059039443963855	NO	-
630	ZINC04354596	1600	0.5057651007662681	NO	-
631	ZINC00888906	285	0.5056380540490273	NO	-
632	ZINC01056079	432	0.5056256831214334	NO	-
633	ZINC03494741	1239	0.5055701481856867	NO	-
634	ZINC00674611	92	0.5055424544089137	NO	-
635	ZINC03611116	1298	0.505428011510207	NO	-
636	ZINC03236251	1027	0.5054177312862742	NO	-
637	ZINC02075109	623	0.5051062505795813	NO	-
638	ZINC03820836	1352	0.5047485926160451	NO	-
639	ZINC03962944	1377	0.504695635815352	NO	-
640	ZINC03486118	1232	0.5046665328556658	NO	-
641	ZINC03444557	1194	0.5045923578620178	NO	-
642	ZINC00962061	384	0.5045558113512466	NO	-
643	ZINC01489280	594	0.5045190006320226	NO	-
644	ZINC01964326	616	0.5043546725239013	NO	-
645	ZINC03493847	1238	0.5041651184830303	NO	-
646	ZINC03806382	1332	0.5040818837788072	NO	-
647	ZINC03376216	1116	0.5038988662982256	NO	-
648	ZINC04172756	1506	0.5037734093600779	NO	-
649	ZINC02628509	789	0.5036875575051013	NO	-
650	ZINC01325736	527	0.5035218315095593	NO	-
651	ZINC00607058	31	0.503422806154166	NO	-
652	ZINC01342938	532	0.5033577284998303	NO	-
653	ZINC04492831	1658	0.5033574973722501	NO	-
654	ZINC00791192	192	0.5032211924512547	NO	-
655	ZINC02627365	787	0.5031792070432631	NO	-
656	ZINC01573843	603	0.5031427416102844	NO	-
657	ZINC02615938	762	0.5030998525923028	NO	-
658	ZINC00644273	56	0.5030843315927647	NO	-
659	ZINC00980841	393	0.503056283671127	NO	-
660	ZINC04406190	1621	0.5030335807334294	NO	-
661	ZINC00749515	145	0.5029783083024012	NO	-
662	ZINC04315753	1566	0.5029638818563882	NO	-
663	ZINC03790700	1322	0.502861860275229	NO	-
664	ZINC00639865	52	0.5028460157063301	NO	-
665	ZINC02210613	652	0.5028155384891092	NO	-
666	ZINC02849876	901	0.5027317632831662	NO	-
667	ZINC04172377	1504	0.5027080203409212	NO	-
668	ZINC00881628	275	0.5026263311432624	NO	-
669	ZINC02720747	870	0.5025324788777227	NO	-
670	ZINC02626010	783	0.5024826672319649	NO	-
671	ZINC01282104	514	0.5024194866862993	NO	-
672	ZINC03331683	1072	0.5021616229144658	NO	-
673	ZINC03400169	1144	0.5020856301993879	NO	-
674	ZINC00719901	127	0.5020175352751595	NO	-
675	ZINC02921663	932	0.5019681834623223	NO	-
676	ZINC00679725	102	0.5018071962833447	NO	-
677	ZINC00880887	272	0.5018016670280873	NO	-
678	ZINC00739452	139	0.5017567092881153	NO	-
679	ZINC00814440	229	0.5017540964381251	NO	-
680	ZINC00719901	126	0.5017514100458872	NO	-
681	ZINC03470320	1223	0.5016641946186761	NO	-
682	ZINC04623109	1693	0.5016214076365547	NO	-
683	ZINC00702912	114	0.5016035617022453	NO	-
684	ZINC03453961	1206	0.5015674208472238	NO	-
685	ZINC00888995	287	0.5013509130569855	NO	-
686	ZINC00932508	345	0.5012983321552272	NO	-
687	ZINC01144827	478	0.5012975467487581	NO	-
688	ZINC02622946	775	0.5011074480851653	NO	-
689	ZINC00915360	317	0.5010674085628058	NO	-
690	ZINC00646373	65	0.5009797401798444	NO	-
691	ZINC00747836	144	0.5008709865439517	NO	-
692	ZINC04013192	1400	0.5007504263768464	NO	-
693	ZINC00961429	381	0.5006280263038757	NO	-
694	ZINC04623109	1692	0.5004001264434713	NO	-
695	ZINC00765989	150	0.500325652145355	NO	-
696	ZINC02917072	931	0.5003249661700551	NO	-
697	ZINC04621418	1681	0.5003232503554654	NO	-
698	ZINC01135767	473	0.5002412493669023	NO	-
699	ZINC02809496	894	0.5001650217896961	NO	-
700	ZINC00667002	80	0.500159164981796	NO	-
701	ZINC02633614	799	0.5000103192737543	NO	-
702	ZINC03341393	1085	0.4999274755949577	NO	-
703	ZINC03252412	1036	0.4999079597720602	NO	-
704	ZINC04313187	1563	0.49986057938279016	NO	-
705	ZINC00869062	257	0.49962227706032625	NO	-
706	ZINC03820834	1349	0.49958578278281396	NO	-
707	ZINC04169796	1501	0.49939067799619025	NO	-
708	ZINC04166901	1494	0.4993771439094041	NO	-
709	ZINC04281758	1552	0.49899428126041334	NO	-
710	ZINC03043876	983	0.49889802745014294	NO	-
711	ZINC04308282	1560	0.4987096907212574	NO	-
712	ZINC04335419	1594	0.49856263092214853	NO	-
713	ZINC04425883	1632	0.49833157867434874	NO	-
714	ZINC00941363	362	0.4983085941213811	NO	-
715	ZINC03361071	1100	0.49818916315529277	NO	-
716	ZINC03923819	1366	0.49807198885685244	NO	-
717	ZINC02264985	686	0.49792717820216037	NO	-
718	ZINC01034529	420	0.4978525087447258	NO	-
719	ZINC01196562	497	0.4978229251675251	NO	-
720	ZINC03798783	1325	0.49778595697026395	NO	-
721	ZINC01420906	571	0.4976847845075702	NO	-
722	ZINC03379846	1120	0.49763545956023547	NO	-
723	ZINC03930357	1368	0.49761600829567554	NO	-
724	ZINC03022664	967	0.49758690147226015	NO	-
725	ZINC01365252	544	0.4975214881291906	NO	-
726	ZINC02216168	656	0.4975196283300562	NO	-
727	ZINC03374908	1115	0.497438659611521	NO	-
728	ZINC00791180	191	0.49734718405036954	NO	-
729	ZINC04483298	1644	0.49718520557695184	NO	-
730	ZINC01102534	455	0.49714760355782095	NO	-
731	ZINC02327018	695	0.4970242828592082	NO	-
732	ZINC04013192	1401	0.4969877082743753	NO	-
733	ZINC02475024	747	0.49688005532861257	NO	-
734	ZINC00827199	234	0.4968666548266937	NO	-
735	ZINC02647968	820	0.4966032799570504	NO	-
736	ZINC03344262	1086	0.4965781671369275	NO	-
737	ZINC00587903	9	0.49656808451881285	NO	-
738	ZINC02194462	638	0.4965351656096356	NO	-
739	ZINC01196509	495	0.4965039132208448	NO	-
740	ZINC00645071	58	0.49640380569673265	NO	-
741	ZINC01495924	596	0.4961850296869977	NO	-
742	ZINC03410287	1153	0.4961528114765205	NO	-
743	ZINC03447390	1198	0.4960662380463615	NO	-
744	ZINC02956124	937	0.4960507047000244	NO	-
745	ZINC01386375	566	0.49604594493313126	NO	-
746	ZINC02100750	628	0.4959828472490508	NO	-
747	ZINC02502014	756	0.49597519047496763	NO	-
748	ZINC03798971	1326	0.49594788724104594	NO	-
749	ZINC02712922	865	0.4958631344900846	NO	-
750	ZINC02694943	859	0.4957805445238152	NO	-
751	ZINC03331683	1071	0.49574258571570057	NO	-
752	ZINC01111688	461	0.4955879505008973	NO	-
753	ZINC03867968	1364	0.49549279321790346	NO	-
754	ZINC03789135	1320	0.49517169769941266	NO	-
755	ZINC04331724	1589	0.49501652589282386	NO	-
756	ZINC00595262	16	0.4948757908314167	NO	-
757	ZINC03525005	1255	0.4948714701610899	NO	-
758	ZINC03299329	1050	0.4948248199551327	NO	-
759	ZINC03022687	969	0.49481079905137426	NO	-
760	ZINC00624549	34	0.49470637360584807	NO	-
761	ZINC00991093	397	0.49466167464373945	NO	-
762	ZINC00921020	327	0.49462509364795765	NO	-
763	ZINC00783958	182	0.4946071117048315	NO	-
764	ZINC04406190	1620	0.49454639326463434	NO	-
765	ZINC00791178	190	0.4943755363100221	NO	-
766	ZINC01282131	515	0.49434020547322066	NO	-
767	ZINC03532287	1259	0.4943288648550746	NO	-
768	ZINC00594672	14	0.49428677933920145	NO	-
769	ZINC03022666	968	0.49411933756658527	NO	-
770	ZINC02415726	720	0.4940709784963728	NO	-
771	ZINC02909807	927	0.4940491358729595	NO	-
772	ZINC03991412	1383	0.49387510508683846	NO	-
773	ZINC03552908	1273	0.49386261418246585	NO	-
774	ZINC02241582	678	0.4937665443392016	NO	-
775	ZINC04139062	1484	0.4937186419372288	NO	-
776	ZINC03240984	1031	0.49353903805375504	NO	-
777	ZINC03811776	1342	0.4934800823440452	NO	-
778	ZINC02636306	805	0.49347751674373364	NO	-
779	ZINC01289391	521	0.493444337692701	NO	-
780	ZINC02209500	651	0.4934031299081262	NO	-
781	ZINC02952754	936	0.4933887659692199	NO	-
782	ZINC03370155	1111	0.4933057047413642	NO	-
783	ZINC03497028	1240	0.49324936679029846	NO	-
784	ZINC02652593	831	0.49322592779120084	NO	-
785	ZINC03806123	1331	0.4931568176171574	NO	-
786	ZINC00905556	303	0.49314232217018944	NO	-
787	ZINC00632610	45	0.49307762355020257	NO	-
788	ZINC02417054	721	0.49297575607039557	NO	-
789	ZINC04057440	1433	0.49285877525818184	NO	-
790	ZINC02650313	825	0.4927754938124993	NO	-
791	ZINC00778741	159	0.4927306367155341	NO	-
792	ZINC00921016	326	0.4926914989857296	NO	-
793	ZINC02656188	835	0.4926822353171033	NO	-
794	ZINC01027590	411	0.4926646805289167	NO	-
795	ZINC04251511	1541	0.49260989891974233	NO	-
796	ZINC00676437	96	0.4925671052464554	NO	-
797	ZINC03441723	1191	0.4925381477062849	NO	-
798	ZINC04346956	1595	0.49253806995304317	NO	-
799	ZINC03020917	957	0.4925087998453774	NO	-
800	ZINC04284961	1554	0.49247189435946614	NO	-
801	ZINC03333122	1075	0.49243546610617756	NO	-
802	ZINC02656425	837	0.49238550913129103	NO	-
803	ZINC04139018	1483	0.49236304357041855	NO	-
804	ZINC02231896	671	0.4923227281162476	NO	-
805	ZINC00624705	35	0.4923086284770536	NO	-
806	ZINC04181514	1511	0.4922373439927308	NO	-
807	ZINC02105325	630	0.49222430227632563	NO	-
808	ZINC02627347	786	0.49204444842406225	NO	-
809	ZINC04414044	1626	0.49201953216768973	NO	-
810	ZINC03624790	1303	0.49188234506239736	NO	-
811	ZINC04372456	1610	0.49184075750473594	NO	-
812	ZINC03523797	1254	0.49180938598489365	NO	-
813	ZINC03228621	1022	0.49178444800280624	NO	-
814	ZINC00625723	37	0.4917801035864966	NO	-
815	ZINC02197625	640	0.49171006422568714	NO	-
816	ZINC04168470	1495	0.49148806020403996	NO	-
817	ZINC03020928	958	0.4914135363298302	NO	-
818	ZINC04315940	1569	0.49138060511812764	NO	-
819	ZINC03856091	1360	0.49133091660953343	NO	-
820	ZINC00587903	8	0.4909111202323098	NO	-
821	ZINC00719901	128	0.49086031811346204	NO	-
822	ZINC04059505	1441	0.49082055164970856	NO	-
823	ZINC04059504	1440	0.49067397549000763	NO	-
824	ZINC03987362	1381	0.49062441924922406	NO	-
825	ZINC02372870	713	0.49056062311031445	NO	-
826	ZINC04106270	1469	0.49053934601238336	NO	-
827	ZINC02746261	879	0.4905387897723072	NO	-
828	ZINC01345738	533	0.490265127212559	NO	-
829	ZINC02970935	943	0.49022100268094204	NO	-
830	ZINC00806746	220	0.49008694360188376	NO	-
831	ZINC04260703	1546	0.49006734924979556	NO	-
832	ZINC00866174	253	0.489973769966662	NO	-
833	ZINC03820836	1351	0.4899680769644352	NO	-
834	ZINC01365917	552	0.4899513845603484	NO	-
835	ZINC04168470	1496	0.48978592975228913	NO	-
836	ZINC02127727	633	0.48962288289031447	NO	-
837	ZINC03355599	1096	0.4896114223675885	NO	-
838	ZINC03533599	1265	0.4896039133807627	NO	-
839	ZINC02226763	669	0.48958280752781946	NO	-
840	ZINC03382851	1121	0.4894038748268434	NO	-
841	ZINC00747828	143	0.4892375378515523	NO	-
842	ZINC03430290	1180	0.48921494210015026	NO	-
843	ZINC01365762	550	0.48911141128461244	NO	-
844	ZINC03188928	1010	0.48910660145944096	NO	-
845	ZINC01366719	557	0.48907916132066587	NO	-
846	ZINC00923731	333	0.4889834664149918	NO	-
847	ZINC03784334	1313	0.48880901566154844	NO	-
848	ZINC02235315	673	0.48871659304747134	NO	-
849	ZINC00659363	73	0.4886038766564706	NO	-
850	ZINC03811776	1341	0.4885893997410099	NO	-
851	ZINC02759471	882	0.4885875351411496	NO	-
852	ZINC03534285	1268	0.48839310176620804	NO	-
853	ZINC00932923	347	0.4883869768970349	NO	-
854	ZINC04329403	1586	0.48837910885937885	NO	-
855	ZINC01269505	512	0.48835107831389435	NO	-
856	ZINC02347651	706	0.48833082728626104	NO	-
857	ZINC01341269	530	0.4882400981813748	NO	-
858	ZINC04351804	1599	0.48823466024349227	NO	-
859	ZINC00964416	386	0.4882248936859598	NO	-
860	ZINC02458019	731	0.4882070646482797	NO	-
861	ZINC02876332	919	0.4882026400901424	NO	-
862	ZINC03790700	1321	0.4882011839429916	NO	-
863	ZINC04356248	1601	0.48811668481616954	NO	-
864	ZINC02469091	745	0.48800264558153067	NO	-
865	ZINC03806123	1330	0.4878533270841511	NO	-
866	ZINC01194220	493	0.4877008667135253	NO	-
867	ZINC02184847	635	0.4876858479987674	NO	-
868	ZINC03389775	1129	0.487683366751241	NO	-
869	ZINC03317807	1062	0.4876799663931851	NO	-
870	ZINC04516168	1671	0.48736930890518004	NO	-
871	ZINC03339203	1082	0.4872354715954168	NO	-
872	ZINC03387763	1128	0.4872061905594506	NO	-
873	ZINC01329071	528	0.48717569342486367	NO	-
874	ZINC02406531	717	0.4871362884423891	NO	-
875	ZINC04315957	1570	0.48713334837871825	NO	-
876	ZINC03414399	1162	0.48709513559724094	NO	-
877	ZINC00900833	298	0.48705326211802125	NO	-
878	ZINC04507728	1665	0.4870159557650377	NO	-
879	ZINC04186531	1513	0.4869071271038381	NO	-
880	ZINC00925068	335	0.486709600574044	NO	-
881	ZINC00636242	48	0.48670268649480325	NO	-
882	ZINC02621364	772	0.48662608739100555	NO	-
883	ZINC02623128	776	0.48621439057281773	NO	-
884	ZINC03448756	1201	0.48618939800690886	NO	-
885	ZINC00591206	12	0.4861163551916808	NO	-
886	ZINC02263663	683	0.4860716697985943	NO	-
887	ZINC03022845	971	0.48602029841867617	NO	-
888	ZINC04089323	1452	0.4859960958469613	NO	-
889	ZINC00958191	374	0.485917650056529	NO	-
890	ZINC03230806	1024	0.4858621146506801	NO	-
891	ZINC00662162	76	0.4856808143798583	NO	-
892	ZINC02457909	729	0.48566778049104015	NO	-
893	ZINC01365447	546	0.485652764234226	NO	-
894	ZINC03441128	1190	0.48557077158596457	NO	-
895	ZINC04320243	1580	0.48550154396766726	NO	-
896	ZINC03611121	1299	0.4853565976910064	NO	-
897	ZINC02928060	933	0.4853303698438224	NO	-
898	ZINC03410347	1154	0.48531612309208044	NO	-
899	ZINC04260654	1545	0.48523314876134405	NO	-
900	ZINC03277697	1044	0.48510790207292326	NO	-
901	ZINC03420064	1172	0.4850950638962904	NO	-
902	ZINC00626456	38	0.48500529687859645	NO	-
903	ZINC00964467	388	0.48493646359562564	NO	-
904	ZINC00933544	349	0.48488671998861754	NO	-
905	ZINC02664484	854	0.48476405886916857	NO	-
906	ZINC02633271	798	0.48469359338519175	NO	-
907	ZINC02428456	722	0.4845176986009552	NO	-
908	ZINC02662942	851	0.48449738122018754	NO	-
909	ZINC01271882	513	0.4844842598580664	NO	-
910	ZINC03461576	1214	0.48427292810306694	NO	-
911	ZINC04501890	1664	0.4842336694338547	NO	-
912	ZINC00880824	270	0.48407697275878736	NO	-
913	ZINC03210179	1014	0.48392957879846454	NO	-
914	ZINC02458019	730	0.48378519514658724	NO	-
915	ZINC01365561	547	0.48364225366213454	NO	-
916	ZINC01353364	536	0.48361629622177676	NO	-
917	ZINC00862234	251	0.48359157660286944	NO	-
918	ZINC00882917	280	0.48353918921592437	NO	-
919	ZINC04552939	1674	0.48352347136010526	NO	-
920	ZINC03340495	1084	0.4834502464368379	NO	-
921	ZINC04246933	1536	0.4833630345266198	NO	-
922	ZINC01658655	605	0.48327872331149224	NO	-
923	ZINC00961347	378	0.48326674631411737	NO	-
924	ZINC02641047	812	0.4831982048419492	NO	-
925	ZINC00990792	396	0.48297106587761884	NO	-
926	ZINC00920900	324	0.48292334688697236	NO	-
927	ZINC00910936	308	0.48284608801306866	NO	-
928	ZINC04490591	1651	0.48284398780631216	NO	-
929	ZINC01290773	523	0.4828397492169224	NO	-
930	ZINC02664097	853	0.48282014555116776	NO	-
931	ZINC04425691	1631	0.48280744501951006	NO	-
932	ZINC03808223	1336	0.482806118814222	NO	-
933	ZINC04642292	1697	0.4827918804831973	NO	-
934	ZINC00922571	329	0.48278428024379916	NO	-
935	ZINC00878282	268	0.4827636794178095	NO	-
936	ZINC04048633	1426	0.48274306758462643	NO	-
937	ZINC04501114	1663	0.4827358641444627	NO	-
938	ZINC00839993	239	0.4827283695856865	NO	-
939	ZINC01366754	558	0.4827143604616815	NO	-
940	ZINC02712235	862	0.4825831954413532	NO	-
941	ZINC04459946	1639	0.48257478900980777	NO	-
942	ZINC02624742	782	0.4824666992649552	NO	-
943	ZINC04252809	1543	0.4824306933408888	NO	-
944	ZINC02224381	666	0.48237291466487764	NO	-
945	ZINC01364310	543	0.4823409929715429	NO	-
946	ZINC00905353	302	0.4822673114736484	NO	-
947	ZINC03498997	1241	0.4821780136573894	NO	-
948	ZINC00783724	180	0.48201409952931296	NO	-
949	ZINC03419692	1170	0.4818024722419742	NO	-
950	ZINC00881630	276	0.48176827210402706	NO	-
951	ZINC02221986	664	0.4817167474393105	NO	-
952	ZINC04333843	1593	0.48170469777982955	NO	-
953	ZINC00806840	221	0.48161071225457286	NO	-
954	ZINC00595641	18	0.4815080575751249	NO	-
955	ZINC02664749	855	0.4814897784041011	NO	-
956	ZINC00593145	13	0.4814874640021961	NO	-
957	ZINC02976982	947	0.48131736778986495	NO	-
958	ZINC00954788	370	0.48122012108653617	NO	-
959	ZINC04030183	1403	0.4812015380224748	NO	-
960	ZINC04078937	1447	0.48116904288727075	NO	-
961	ZINC03485425	1231	0.48115272122406466	NO	-
962	ZINC04168470	1497	0.48110170515574935	NO	-
963	ZINC01368322	562	0.481004550500807	NO	-
964	ZINC00644353	57	0.4808710109364923	NO	-
965	ZINC00719441	124	0.48083186368397873	NO	-
966	ZINC04315960	1571	0.4808163898007678	NO	-
967	ZINC03806391	1334	0.4807628646308854	NO	-
968	ZINC02208721	650	0.4807415281980049	NO	-
969	ZINC01047881	428	0.4807397122673558	NO	-
970	ZINC04459262	1638	0.4807157592038557	NO	-
971	ZINC01203223	499	0.4805979261790717	NO	-
972	ZINC03517731	1250	0.4805746709854231	NO	-
973	ZINC03459922	1212	0.48053053087949965	NO	-
974	ZINC03419558	1169	0.4805284858738531	NO	-
975	ZINC04362936	1604	0.4805278813944132	NO	-
976	ZINC04407678	1623	0.480526169251899	NO	-
977	ZINC03411647	1157	0.4804509626498527	NO	-
978	ZINC02217777	659	0.480255693591295	NO	-
979	ZINC01027603	412	0.48015448557410995	NO	-
980	ZINC01070795	445	0.4801435992119503	NO	-
981	ZINC01238235	505	0.4800134797757088	NO	-
982	ZINC03998803	17	0.47998725936505693	YES	14
983	ZINC01238074	504	0.47991876424338864	NO	-
984	ZINC01069440	442	0.4798188402378043	NO	-
985	ZINC00905649	305	0.47970461066191455	NO	-
986	ZINC00676552	98	0.4796937429318244	NO	-
987	ZINC02305465	691	0.4796495674425813	NO	-
988	ZINC04093558	1458	0.47962874669329725	NO	-
989	ZINC01070264	444	0.4796152078731667	NO	-
990	ZINC00928398	340	0.47952596131164693	NO	-
991	ZINC00937954	358	0.4794906739174212	NO	-
992	ZINC00912393	310	0.47935698046882463	NO	-
993	ZINC01069440	443	0.47933854389985764	NO	-
994	ZINC03856091	1362	0.479284684909736	NO	-
995	ZINC03302038	1053	0.47913735021007775	NO	-
996	ZINC03173125	1005	0.47913421725801975	NO	-
997	ZINC00872597	261	0.4791096784737955	NO	-
998	ZINC01466399	585	0.47908752513079855	NO	-
999	ZINC00878159	266	0.47900521025500736	NO	-
1000	ZINC00589247	10	0.47894809501086427	NO	-
1001	ZINC02635309	802	0.47886881127331804	NO	-
1002	ZINC02662889	850	0.47886319753784673	NO	-
1003	ZINC00742117	140	0.47881269031966556	NO	-
1004	ZINC00747097	142	0.47879863638122183	NO	-
1005	ZINC00939565	360	0.47879369275789596	NO	-
1006	ZINC03451198	1203	0.47866584913713794	NO	-
1007	ZINC02661111	846	0.47857154627373616	NO	-
1008	ZINC04111231	1471	0.47855713016120666	NO	-
1009	ZINC00599333	20	0.4785025012293883	NO	-
1010	ZINC02102568	629	0.47845700162305194	NO	-
1011	ZINC02337476	698	0.47841145357035825	NO	-
1012	ZINC03402641	1148	0.47834843283608264	NO	-
1013	ZINC03840314	1354	0.4783264384091988	NO	-
1014	ZINC03481727	1227	0.4781656216599704	NO	-
1015	ZINC01153343	482	0.4781484400674597	NO	-
1016	ZINC00685659	106	0.478128027858475	NO	-
1017	ZINC02871134	916	0.478080930275398	NO	-
1018	ZINC03990349	1382	0.47804904070636844	NO	-
1019	ZINC03354179	1092	0.4779110665879509	NO	-
1020	ZINC01366151	553	0.4778725711709579	NO	-
1021	ZINC04628950	1694	0.4778543097399666	NO	-
1022	ZINC04331851	1590	0.47781396738195997	NO	-
1023	ZINC00795405	204	0.47777362441936727	NO	-
1024	ZINC03594647	1293	0.4777660360848888	NO	-
1025	ZINC01264128	509	0.47775340741484784	NO	-
1026	ZINC00878150	265	0.4776588924243715	NO	-
1027	ZINC02794298	887	0.4776551100019045	NO	-
1028	ZINC03055513	1002	0.47753008863609836	NO	-
1029	ZINC02868636	912	0.4775062005190207	NO	-
1030	ZINC02722842	873	0.47748771767808695	NO	-
1031	ZINC03488923	1233	0.47743556655651087	NO	-
1032	ZINC02263908	684	0.4773769045624567	NO	-
1033	ZINC00756868	148	0.4773637127045808	NO	-
1034	ZINC01119383	466	0.47730974912985047	NO	-
1035	ZINC02952682	935	0.4772703812447911	NO	-
1036	ZINC00958639	377	0.47725670850027047	NO	-
1037	ZINC04156554	1490	0.47719599841963967	NO	-
1038	ZINC04035985	1408	0.47711143832533454	NO	-
1039	ZINC00900882	299	0.4771103099330945	NO	-
1040	ZINC03182285	1006	0.4770480507988904	NO	-
1041	ZINC04370638	1609	0.4770132378954854	NO	-
1042	ZINC03615692	1300	0.4769899088097699	NO	-
1043	ZINC00988796	395	0.47696875101541153	NO	-
1044	ZINC03786587	1316	0.4769259701486897	NO	-
1045	ZINC00971961	391	0.4768560422993942	NO	-
1046	ZINC00872594	260	0.4768114298075817	NO	-
1047	ZINC00961502	383	0.47677782192672696	NO	-
1048	ZINC03798783	1324	0.47670301610047033	NO	-
1049	ZINC04485802	1648	0.47653753706165136	NO	-
1050	ZINC04237264	1530	0.47631696052012695	NO	-
1051	ZINC03363037	1102	0.47617130404432134	NO	-
1052	ZINC02092644	624	0.4761367118112261	NO	-
1053	ZINC00868639	256	0.47607936466235623	NO	-
1054	ZINC02337476	699	0.4760016700755551	NO	-
1055	ZINC02337476	700	0.4760016700755551	NO	-
1056	ZINC03779478	1312	0.4759857906363432	NO	-
1057	ZINC00839782	238	0.4759364744207071	NO	-
1058	ZINC01330832	529	0.4758639492339385	NO	-
1059	ZINC02204998	643	0.47581301510579066	NO	-
1060	ZINC01212831	500	0.4756812407422109	NO	-
1061	ZINC04386716	1614	0.4756335810881447	NO	-
1062	ZINC03431434	1182	0.4756255722217186	NO	-
1063	ZINC01160700	485	0.4756131805215112	NO	-
1064	ZINC02643558	813	0.4755476424849716	NO	-
1065	ZINC01912320	615	0.4755197144220199	NO	-
1066	ZINC00719885	125	0.4754960950501354	NO	-
1067	ZINC02720119	869	0.4754486217476418	NO	-
1068	ZINC02841952	898	0.4753613064014313	NO	-
1069	ZINC04036090	1412	0.4752293061070119	NO	-
1070	ZINC03489020	1234	0.4752290698972054	NO	-
1071	ZINC01001944	403	0.47521311595711113	NO	-
1072	ZINC00639701	51	0.4750818231384045	NO	-
1073	ZINC02096665	626	0.4750328115232683	NO	-
1074	ZINC02624012	779	0.4749913163849049	NO	-
1075	ZINC00645072	59	0.474870679695293	NO	-
1076	ZINC00676436	95	0.4747878985717572	NO	-
1077	ZINC03454954	1207	0.47472079951325413	NO	-
1078	ZINC04102939	1466	0.4746396124732124	NO	-
1079	ZINC03326310	1068	0.4746384400826973	NO	-
1080	ZINC02713836	868	0.4745946296365645	NO	-
1081	ZINC00936015	353	0.4745942009507359	NO	-
1082	ZINC02616428	763	0.47458771552143975	NO	-
1083	ZINC01048465	429	0.4745810840762118	NO	-
1084	ZINC03442532	1192	0.47452380481605816	NO	-
1085	ZINC04138685	1480	0.4744926164277028	NO	-
1086	ZINC02206249	646	0.4744826090366472	NO	-
1087	ZINC01246386	507	0.4743269655456879	NO	-
1088	ZINC03408169	1152	0.4742639870903668	NO	-
1089	ZINC03850308	1358	0.47423648220280806	NO	-
1090	ZINC02628079	788	0.4742342570347762	NO	-
1091	ZINC04199955	5	0.473905500793151	YES	3
1092	ZINC02264057	685	0.47384120167216837	NO	-
1093	ZINC00799663	206	0.4737773362776022	NO	-
1094	ZINC04622880	1687	0.4737711380749843	NO	-
1095	ZINC04111424	1472	0.4737006164700382	NO	-
1096	ZINC00958278	375	0.47352782578608044	NO	-
1097	ZINC00992216	399	0.4735166137922188	NO	-
1098	ZINC02480421	751	0.4735114821499566	NO	-
1099	ZINC04254185	1544	0.473481446938904	NO	-
1100	ZINC01703520	608	0.4733927581322616	NO	-
1101	ZINC00961492	382	0.4733816352827371	NO	-
1102	ZINC01488851	593	0.4731115410126061	NO	-
1103	ZINC02629253	792	0.4730723051981434	NO	-
1104	ZINC01160971	487	0.4730637667002258	NO	-
1105	ZINC04633649	1695	0.4730574763556569	NO	-
1106	ZINC03418098	1168	0.4730276757603623	NO	-
1107	ZINC01366380	555	0.47296687234390655	NO	-
1108	ZINC02618427	769	0.4729254457909895	NO	-
1109	ZINC02095627	625	0.4728556079812675	NO	-
1110	ZINC00800388	208	0.4726998180321137	NO	-
1111	ZINC03055502	1000	0.47267562183923495	NO	-
1112	ZINC04411549	1625	0.47264731234039664	NO	-
1113	ZINC02650956	827	0.4725521111393368	NO	-
1114	ZINC00639019	50	0.47252723731407315	NO	-
1115	ZINC00877416	264	0.4724691433700912	NO	-
1116	ZINC01132641	472	0.4723531645007901	NO	-
1117	ZINC02359670	710	0.4723240817711592	NO	-
1118	ZINC03339416	1083	0.47224581533280385	NO	-
1119	ZINC01386378	567	0.47220978545122283	NO	-
1120	ZINC02655852	834	0.47219414112635383	NO	-
1121	ZINC00784083	184	0.4721634706000236	NO	-
1122	ZINC01366379	554	0.472153693510211	NO	-
1123	ZINC01445394	583	0.47204599914018985	NO	-
1124	ZINC04332674	1591	0.4720286710747274	NO	-
1125	ZINC04285312	1555	0.47197813883892786	NO	-
1126	ZINC01029343	413	0.4719341022213806	NO	-
1127	ZINC00591139	11	0.47189868270333807	NO	-
1128	ZINC03812176	1345	0.4718788359337182	NO	-
1129	ZINC00837784	236	0.4718382854151585	NO	-
1130	ZINC01487393	21	0.4717316013582896	YES	18
1131	ZINC04285336	1556	0.471720264321965	NO	-
1132	ZINC03413029	1160	0.4716612048227897	NO	-
1133	ZINC02644185	814	0.47155287304588783	NO	-
1134	ZINC02759118	881	0.4715288163616663	NO	-
1135	ZINC02206249	647	0.4714001330064363	NO	-
1136	ZINC02206249	648	0.4714001330064363	NO	-
1137	ZINC03009404	954	0.47109751813658457	NO	-
1138	ZINC02397538	716	0.4708743679613334	NO	-
1139	ZINC03400598	1146	0.4707084250772838	NO	-
1140	ZINC01355654	539	0.4705827388244079	NO	-
1141	ZINC04083273	1448	0.4703917619909416	NO	-
1142	ZINC03586094	1290	0.4703897710145113	NO	-
1143	ZINC03458080	1209	0.4703560470049693	NO	-
1144	ZINC03531756	1258	0.47030616736982417	NO	-
1145	ZINC03820060	1348	0.4702386526793461	NO	-
1146	ZINC00806100	219	0.4701982469591839	NO	-
1147	ZINC02641042	811	0.4701863400027329	NO	-
1148	ZINC04102939	1465	0.47002119007290183	NO	-
1149	ZINC03433361	1186	0.469975987036197	NO	-
1150	ZINC04319334	1575	0.4699710157950651	NO	-
1151	ZINC04089219	1451	0.46995320572827554	NO	-
1152	ZINC00864062	252	0.4699283464580519	NO	-
1153	ZINC01222988	502	0.4698943745019687	NO	-
1154	ZINC04400841	1617	0.4698350847770645	NO	-
1155	ZINC01026912	410	0.46981750707381975	NO	-
1156	ZINC02760583	884	0.4696205962635295	NO	-
1157	ZINC02649778	823	0.4694958619793769	NO	-
1158	ZINC03447129	1197	0.46946942833074934	NO	-
1159	ZINC03229114	1023	0.46940999853033527	NO	-
1160	ZINC02712329	864	0.4693923381846493	NO	-
1161	ZINC00915751	318	0.46936249450777706	NO	-
1162	ZINC00911965	309	0.4693593706965886	NO	-
1163	ZINC00782116	178	0.46935479272910935	NO	-
1164	ZINC02109268	632	0.4693366965989719	NO	-
1165	ZINC02662553	849	0.46933530542215324	NO	-
1166	ZINC00594778	15	0.4693245513828059	NO	-
1167	ZINC03590172	1292	0.4691766688120835	NO	-
1168	ZINC01063165	438	0.4691507859061488	NO	-
1169	ZINC04367449	1605	0.46903064861182947	NO	-
1170	ZINC03808223	1335	0.46895546534679083	NO	-
1171	ZINC04260741	1548	0.468865716451902	NO	-
1172	ZINC00965190	389	0.4688396903344789	NO	-
1173	ZINC02788299	886	0.4687529180505838	NO	-
1174	ZINC03500119	1243	0.46870602796622995	NO	-
1175	ZINC00937496	355	0.46859654403394774	NO	-
1176	ZINC04400985	1618	0.4685514652277069	NO	-
1177	ZINC00800572	212	0.46852359201083166	NO	-
1178	ZINC02712288	863	0.4685140253056926	NO	-
1179	ZINC00880962	273	0.4685139474997871	NO	-
1180	ZINC04620261	1680	0.4684697301265336	NO	-
1181	ZINC02658361	841	0.46842405412486365	NO	-
1182	ZINC02073909	622	0.4682431356620503	NO	-
1183	ZINC01325619	526	0.4682188118420015	NO	-
1184	ZINC01431775	578	0.46813332970066185	NO	-
1185	ZINC01489874	595	0.46787196256073443	NO	-
1186	ZINC00800443	209	0.4678609472294184	NO	-
1187	ZINC04512330	1669	0.4676982321009272	NO	-
1188	ZINC02658584	842	0.4676261076060396	NO	-
1189	ZINC03008436	950	0.46759432553793584	NO	-
1190	ZINC03350051	1089	0.46754528340031865	NO	-
1191	ZINC03856091	1361	0.46750227088874297	NO	-
1192	ZINC03923837	1367	0.46746370391777764	NO	-
1193	ZINC00932511	346	0.4674601848162566	NO	-
1194	ZINC04499383	1662	0.4673948274051208	NO	-
1195	ZINC02469980	746	0.46730202632565715	NO	-
1196	ZINC02236918	674	0.4672511356928284	NO	-
1197	ZINC04438423	1634	0.46712582922096535	NO	-
1198	ZINC03432687	1184	0.4670255974497141	NO	-
1199	ZINC02655412	833	0.4670222592991359	NO	-
1200	ZINC00958291	376	0.4669585617993268	NO	-
1201	ZINC03652560	1305	0.46692191544726563	NO	-
1202	ZINC03606170	1297	0.4668123736379633	NO	-
1203	ZINC04444314	1635	0.4667139024370434	NO	-
1204	ZINC01164767	490	0.46664909784779846	NO	-
1205	ZINC02265575	687	0.46656816004390217	NO	-
1206	ZINC02647149	819	0.4664994082245387	NO	-
1207	ZINC03221139	1019	0.46648617319882474	NO	-
1208	ZINC03803183	1327	0.46641864853306897	NO	-
1209	ZINC03321727	1066	0.4663208643615037	NO	-
1210	ZINC00800450	210	0.4662474552212547	NO	-
1211	ZINC01035584	422	0.4660391423434112	NO	-
1212	ZINC00977630	392	0.4660175742663459	NO	-
1213	ZINC01365439	545	0.46574393325616664	NO	-
1214	ZINC02096954	627	0.46568394387941753	NO	-
1215	ZINC04319614	1578	0.4656137601035936	NO	-
1216	ZINC00928686	341	0.4656089890608234	NO	-
1217	ZINC02478220	748	0.4656076069241422	NO	-
1218	ZINC04319530	1577	0.46526639966664085	NO	-
1219	ZINC00892065	293	0.4652471721232371	NO	-
1220	ZINC00630558	40	0.46517139975240973	NO	-
1221	ZINC02205961	645	0.465070215535314	NO	-
1222	ZINC00774439	154	0.4650185113781037	NO	-
1223	ZINC03400433	1145	0.4649423485947043	NO	-
1224	ZINC00791367	195	0.4647179358854697	NO	-
1225	ZINC04510181	1667	0.4645862314509261	NO	-
1226	ZINC03399009	1142	0.46457446528519647	NO	-
1227	ZINC02651057	828	0.4645202815478318	NO	-
1228	ZINC04330046	1588	0.4645194048199749	NO	-
1229	ZINC00849564	248	0.46447088089668515	NO	-
1230	ZINC01355605	538	0.46418205668700807	NO	-
1231	ZINC00929988	342	0.46412032893856836	NO	-
1232	ZINC01467362	586	0.46408439276918084	NO	-
1233	ZINC00870601	258	0.4640570448024218	NO	-
1234	ZINC04048633	1427	0.4640086600326408	NO	-
1235	ZINC02358360	708	0.4638792192964725	NO	-
1236	ZINC03841806	1357	0.46376934788485025	NO	-
1237	ZINC03414404	1163	0.4636298702405242	NO	-
1238	ZINC01143826	477	0.46360255342452916	NO	-
1239	ZINC01549595	602	0.4635562726373907	NO	-
1240	ZINC02866604	911	0.4635423218333973	NO	-
1241	ZINC00943456	363	0.46349040020381926	NO	-
1242	ZINC00922879	330	0.46346972847637363	NO	-
1243	ZINC03005861	949	0.46340046476259145	NO	-
1244	ZINC04036039	1410	0.4632114920616749	NO	-
1245	ZINC02797985	890	0.46317920655700157	NO	-
1246	ZINC03820060	1347	0.46300423014163106	NO	-
1247	ZINC01659150	606	0.46297574979874917	NO	-
1248	ZINC03281977	1047	0.4627738238875591	NO	-
1249	ZINC04444645	1637	0.46274809964383085	NO	-
1250	ZINC00954702	369	0.46269581032793855	NO	-
1251	ZINC01482989	589	0.46265231123736955	NO	-
1252	ZINC00807891	223	0.46263285258611764	NO	-
1253	ZINC00938704	359	0.4624618964333389	NO	-
1254	ZINC04151305	1487	0.46209836632021206	NO	-
1255	ZINC00936865	354	0.4620937514091541	NO	-
1256	ZINC00720430	131	0.46204607348428345	NO	-
1257	ZINC03412674	1159	0.4620173309205608	NO	-
1258	ZINC03444557	1196	0.46176517880164375	NO	-
1259	ZINC00925133	336	0.4617613906113727	NO	-
1260	ZINC03367494	1107	0.4614558117196437	NO	-
1261	ZINC03369196	1108	0.46142498627771295	NO	-
1262	ZINC03411946	1158	0.4613730801138915	NO	-
1263	ZINC00954828	371	0.46131725943147595	NO	-
1264	ZINC03236275	1028	0.4612487471779271	NO	-
1265	ZINC03038886	981	0.46122316397250196	NO	-
1266	ZINC03785081	1314	0.4609400948527743	NO	-
1267	ZINC04273449	1549	0.46079984982433925	NO	-
1268	ZINC04333052	1592	0.4607972230972819	NO	-
1269	ZINC03467525	1219	0.46079208649811154	NO	-
1270	ZINC02211789	653	0.4607806144618835	NO	-
1271	ZINC00873243	263	0.4606917333654804	NO	-
1272	ZINC01686233	607	0.46050696354201015	NO	-
1273	ZINC01346552	534	0.46049698825546764	NO	-
1274	ZINC03491603	1237	0.4604805294670339	NO	-
1275	ZINC01146507	479	0.4601147590785378	NO	-
1276	ZINC00791372	196	0.4600635063799764	NO	-
1277	ZINC03226685	1020	0.46005775591445747	NO	-
1278	ZINC01126400	467	0.4598473497219533	NO	-
1279	ZINC01906143	614	0.459760549690222	NO	-
1280	ZINC03055508	1001	0.45972326057820334	NO	-
1281	ZINC01325591	525	0.45970892113295253	NO	-
1282	ZINC00889204	290	0.4595598372736906	NO	-
1283	ZINC03397314	1138	0.4593204827712096	NO	-
1284	ZINC02618622	770	0.45929231777320373	NO	-
1285	ZINC01019737	407	0.4592485342798286	NO	-
1286	ZINC02760492	883	0.45912753587808003	NO	-
1287	ZINC03956346	1375	0.4590922305270798	NO	-
1288	ZINC04351387	1598	0.45907850500728153	NO	-
1289	ZINC03482097	1230	0.45892049830326676	NO	-
1290	ZINC02507795	757	0.45889401958882114	NO	-
1291	ZINC03366494	1105	0.458668693667196	NO	-
1292	ZINC01379090	563	0.45866682831644895	NO	-
1293	ZINC04510408	1668	0.4586620641945769	NO	-
1294	ZINC00899384	297	0.45854074662109107	NO	-
1295	ZINC02218349	660	0.45845938307335765	NO	-
1296	ZINC02623686	777	0.45830259314339916	NO	-
1297	ZINC04326494	1583	0.45828128541171365	NO	-
1298	ZINC03518042	1251	0.45815435489847445	NO	-
1299	ZINC01043600	427	0.4580782541352192	NO	-
1300	ZINC04109214	1470	0.45805650349423793	NO	-
1301	ZINC00962194	385	0.4580542481179443	NO	-
1302	ZINC00905581	304	0.4580368704138002	NO	-
1303	ZINC04309221	1561	0.4580360854625915	NO	-
1304	ZINC01077371	446	0.4580223858486397	NO	-
1305	ZINC00932500	344	0.45788088088264234	NO	-
1306	ZINC02390755	714	0.4577688404014955	NO	-
1307	ZINC04326324	1582	0.45767092062698267	NO	-
1308	ZINC04470043	1641	0.45748785528045366	NO	-
1309	ZINC00925367	337	0.4574467982413701	NO	-
1310	ZINC04476664	1643	0.45744457141307504	NO	-
1311	ZINC02203663	641	0.45740211933174035	NO	-
1312	ZINC02194226	637	0.4573494654322315	NO	-
1313	ZINC04369308	1608	0.4572197599630172	NO	-
1314	ZINC03501602	1244	0.45715289529801467	NO	-
1315	ZINC02441295	727	0.4571435819136506	NO	-
1316	ZINC01062585	437	0.4571089621318953	NO	-
1317	ZINC03942442	1373	0.45703502318275335	NO	-
1318	ZINC04437049	1633	0.4568175958510837	NO	-
1319	ZINC00773835	152	0.4567805300073012	NO	-
1320	ZINC04093290	1457	0.4567648990068277	NO	-
1321	ZINC03301955	1052	0.45672533703706114	NO	-
1322	ZINC04469002	1640	0.456537163705775	NO	-
1323	ZINC01289254	519	0.4565187153901374	NO	-
1324	ZINC03256702	1037	0.4564882579738735	NO	-
1325	ZINC00625425	36	0.45626415074932625	NO	-
1326	ZINC03533457	1264	0.45614356395973665	NO	-
1327	ZINC01094195	454	0.4560449852073047	NO	-
1328	ZINC01080781	448	0.4559051816631207	NO	-
1329	ZINC03424255	1174	0.4558415621512706	NO	-
1330	ZINC01004500	405	0.45581061653849514	NO	-
1331	ZINC04036102	1413	0.45570699076180365	NO	-
1332	ZINC03348195	1088	0.45552690348926306	NO	-
1333	ZINC03439576	1189	0.45544920777610637	NO	-
1334	ZINC02204175	642	0.4549527662883133	NO	-
1335	ZINC03261859	1038	0.4547842570040478	NO	-
1336	ZINC03792330	24	0.4547554926250565	YES	21
1337	ZINC02645742	816	0.45472243756927844	NO	-
1338	ZINC00603301	23	0.45459157494060515	NO	-
1339	ZINC01484454	590	0.45443496046375215	NO	-
1340	ZINC03499729	1242	0.4543610139804996	NO	-
1341	ZINC00814804	231	0.4542663115973483	NO	-
1342	ZINC00881682	278	0.45421988889159126	NO	-
1343	ZINC03778470	1311	0.45418677330422863	NO	-
1344	ZINC00604311	25	0.4541453308424599	NO	-
1345	ZINC03560509	1281	0.45398511539154474	NO	-
1346	ZINC04326525	1584	0.4539651901134877	NO	-
1347	ZINC02216674	658	0.45390811896688843	NO	-
1348	ZINC02004081	617	0.4538756270060551	NO	-
1349	ZINC00849277	247	0.4538489846152059	NO	-
1350	ZINC01053126	431	0.45375744595021333	NO	-
1351	ZINC03854878	1359	0.45367533251617714	NO	-
1352	ZINC03957875	1376	0.4536452603996536	NO	-
1353	ZINC00595372	17	0.45348986486807275	NO	-
1354	ZINC02192596	636	0.4533695767320359	NO	-
1355	ZINC00888906	286	0.45336590747871874	NO	-
1356	ZINC04492831	1657	0.45327881193747466	NO	-
1357	ZINC04018814	1402	0.45319547867676835	NO	-
1358	ZINC01289178	517	0.4531939057737953	NO	-
1359	ZINC03533413	1263	0.4531510683946488	NO	-
1360	ZINC02294814	690	0.4531278171656104	NO	-
1361	ZINC01501374	598	0.4531113812581705	NO	-
1362	ZINC02221734	663	0.4529073730036387	NO	-
1363	ZINC04493776	1661	0.45278853330277863	NO	-
1364	ZINC02626228	784	0.45249144556233173	NO	-
1365	ZINC03401531	1147	0.4522729476903366	NO	-
1366	ZINC00892883	295	0.4522196533135273	NO	-
1367	ZINC00780855	169	0.45220026911088707	NO	-
1368	ZINC01342347	531	0.4521632285617789	NO	-
1369	ZINC04492123	1654	0.4521490852382177	NO	-
1370	ZINC00888995	288	0.45213225213906516	NO	-
1371	ZINC01443727	580	0.45189652103314715	NO	-
1372	ZINC03383734	1122	0.45184841081816307	NO	-
1373	ZINC02750979	880	0.4518434702299809	NO	-
1374	ZINC01068305	441	0.45176272151025026	NO	-
1375	ZINC02915493	928	0.4516969819410413	NO	-
1376	ZINC00812122	226	0.4516822485699835	NO	-
1377	ZINC00881682	277	0.4516587229871383	NO	-
1378	ZINC00597525	19	0.4515750245324487	NO	-
1379	ZINC01289249	518	0.45151051158377686	NO	-
1380	ZINC00778506	157	0.4514161743381551	NO	-
1381	ZINC02480250	750	0.4513882153709974	NO	-
1382	ZINC00742143	141	0.4511787722674392	NO	-
1383	ZINC00687516	107	0.45108356937037086	NO	-
1384	ZINC04360888	1602	0.4510157494028938	NO	-
1385	ZINC02652365	830	0.45096413989603057	NO	-
1386	ZINC02660677	845	0.45095535552800325	NO	-
1387	ZINC04281040	1551	0.45077865685754687	NO	-
1388	ZINC01035879	423	0.4507773002426645	NO	-
1389	ZINC03285482	1048	0.4506480170575483	NO	-
1390	ZINC02652182	829	0.4505736915629011	NO	-
1391	ZINC00723599	133	0.4505024216355978	NO	-
1392	ZINC00778494	156	0.4504910490311018	NO	-
1393	ZINC03348060	1087	0.45033334212037773	NO	-
1394	ZINC00676524	97	0.4501718029825707	NO	-
1395	ZINC02622503	774	0.4496944747239085	NO	-
1396	ZINC04385323	1613	0.4496936320598393	NO	-
1397	ZINC01067315	439	0.44965579783880155	NO	-
1398	ZINC03936622	1369	0.4496504608353382	NO	-
1399	ZINC02628786	790	0.4495588444862582	NO	-
1400	ZINC01810559	611	0.4494223830720001	NO	-
1401	ZINC02634764	801	0.4492892104077389	NO	-
1402	ZINC00778570	158	0.4492200960128057	NO	-
1403	ZINC02713731	866	0.44914775055229533	NO	-
1404	ZINC03332866	1074	0.4490215337455697	NO	-
1405	ZINC01078142	447	0.44901998933989246	NO	-
1406	ZINC02713733	867	0.4489544783099449	NO	-
1407	ZINC04163751	1493	0.44891776644201936	NO	-
1408	ZINC04106169	1467	0.4489173744361573	NO	-
1409	ZINC03398258	1140	0.4488316469838645	NO	-
1410	ZINC01108286	458	0.44872793199219835	NO	-
1411	ZINC04423644	1628	0.4486767657287541	NO	-
1412	ZINC04425084	1629	0.44859582858601105	NO	-
1413	ZINC01033872	418	0.4484269570790046	NO	-
1414	ZINC01237511	503	0.44836065053849516	NO	-
1415	ZINC02481093	753	0.44821605055165203	NO	-
1416	ZINC00961371	380	0.44809831227419233	NO	-
1417	ZINC00812121	225	0.4479825376824577	NO	-
1418	ZINC03009287	953	0.4478754345006497	NO	-
1419	ZINC00796298	205	0.44780069468433553	NO	-
1420	ZINC03022871	972	0.4477825509776923	NO	-
1421	ZINC04034819	1405	0.44775877361909233	NO	-
1422	ZINC00852259	249	0.4476940215514017	NO	-
1423	ZINC02870402	915	0.4476621481305062	NO	-
1424	ZINC04106171	1468	0.4475897987807117	NO	-
1425	ZINC04319402	1576	0.4474772863469577	NO	-
1426	ZINC04005371	1391	0.447442911966705	NO	-
1427	ZINC01215041	501	0.4473670585489791	NO	-
1428	ZINC02781010	885	0.4473589044876375	NO	-
1429	ZINC03527508	1256	0.44729071383837216	NO	-
1430	ZINC03561492	1283	0.4472400397337432	NO	-
1431	ZINC02435899	725	0.44723822094743937	NO	-
1432	ZINC04036160	1416	0.4472324342988086	NO	-
1433	ZINC03397989	1139	0.4471301730977948	NO	-
1434	ZINC00654537	71	0.4470654809339206	NO	-
1435	ZINC00839635	237	0.4466871107091227	NO	-
1436	ZINC04484740	1645	0.44666704527593504	NO	-
1437	ZINC02616918	765	0.4466253615895062	NO	-
1438	ZINC03841275	1356	0.4465702693180564	NO	-
1439	ZINC04444548	1636	0.4465212529957452	NO	-
1440	ZINC03424631	1175	0.44635618498203156	NO	-
1441	ZINC03528384	1257	0.44634421678632236	NO	-
1442	ZINC03463440	1217	0.44605279601590314	NO	-
1443	ZINC00736768	138	0.4459846172597108	NO	-
1444	ZINC00658402	72	0.4459232846643966	NO	-
1445	ZINC03379214	1118	0.44584626367960056	NO	-
1446	ZINC02653462	832	0.445828339398154	NO	-
1447	ZINC02640401	810	0.4457302607706109	NO	-
1448	ZINC01395469	568	0.445695481072054	NO	-
1449	ZINC04309279	1562	0.4455997758686109	NO	-
1450	ZINC00971216	390	0.44540651524818065	NO	-
1451	ZINC00814807	232	0.44538200233125874	NO	-
1452	ZINC00992222	400	0.4452972720508171	NO	-
1453	ZINC03668243	1307	0.4452772026145793	NO	-
1454	ZINC04088606	1449	0.44523724275920046	NO	-
1455	ZINC00665751	79	0.4452340964586192	NO	-
1456	ZINC02480504	752	0.44507094773145467	NO	-
1457	ZINC02649780	824	0.44504149664408316	NO	-
1458	ZINC03514151	1249	0.4450413820449578	NO	-
1459	ZINC02964513	940	0.4450272276942895	NO	-
1460	ZINC03241605	1032	0.4449202417258373	NO	-
1461	ZINC02800610	893	0.4447425889042133	NO	-
1462	ZINC00682141	104	0.44467329024408997	NO	-
1463	ZINC03433286	1185	0.4446502898293098	NO	-
1464	ZINC03384326	1123	0.44455907429344405	NO	-
1465	ZINC04408146	1624	0.44449227515117457	NO	-
1466	ZINC01147922	480	0.4444485148247322	NO	-
1467	ZINC04035997	1409	0.44443634884849825	NO	-
1468	ZINC02467806	744	0.44416178795681954	NO	-
1469	ZINC02623794	778	0.44415532099007615	NO	-
1470	ZINC02305771	692	0.44414996901647463	NO	-
1471	ZINC02619263	771	0.4441220736762953	NO	-
1472	ZINC04319278	1574	0.44408235803361557	NO	-
1473	ZINC03333469	1076	0.44404522558580334	NO	-
1474	ZINC04425093	1630	0.4439963804633885	NO	-
1475	ZINC04005371	1390	0.44390266552916496	NO	-
1476	ZINC03464167	1218	0.4438232079702409	NO	-
1477	ZINC02339758	701	0.4436173155239066	NO	-
1478	ZINC01289262	520	0.4435271631291904	NO	-
1479	ZINC02838263	897	0.443510828648454	NO	-
1480	ZINC00928345	339	0.4434821230765498	NO	-
1481	ZINC03579473	1287	0.4434613452223073	NO	-
1482	ZINC02225165	667	0.443408953031988	NO	-
1483	ZINC02634592	800	0.4432143067813966	NO	-
1484	ZINC02656245	836	0.44316895291583214	NO	-
1485	ZINC03827510	1353	0.4430303675549392	NO	-
1486	ZINC00919751	323	0.4429243064833654	NO	-
1487	ZINC02240495	675	0.4426761363681813	NO	-
1488	ZINC03533305	1262	0.442671183215127	NO	-
1489	ZINC04092656	1455	0.44247645047126877	NO	-
1490	ZINC02613692	760	0.442360981827207	NO	-
1491	ZINC02207848	649	0.44214546269387345	NO	-
1492	ZINC03508464	1247	0.4418660695009302	NO	-
1493	ZINC00778975	161	0.44180968914674124	NO	-
1494	ZINC03331683	1073	0.441756029338355	NO	-
1495	ZINC04168534	1499	0.4417178026155086	NO	-
1496	ZINC00804712	215	0.4415837669355575	NO	-
1497	ZINC04293479	1558	0.44155629188978557	NO	-
1498	ZINC00774334	153	0.4415536137702068	NO	-
1499	ZINC01659942	4	0.4415354510337009	YES	2
1500	ZINC00932160	343	0.441435332277664	NO	-
1501	ZINC03405473	1150	0.4414174055669517	NO	-
1502	ZINC00773750	151	0.44136100492564223	NO	-
1503	ZINC04199939	16	0.4409563743687802	YES	13
1504	ZINC03186025	1008	0.4409518074173087	NO	-
1505	ZINC02658987	843	0.4409487070496028	NO	-
1506	ZINC04406190	1622	0.44080424423191683	NO	-
1507	ZINC04313293	1564	0.44074962326293043	NO	-
1508	ZINC00580917	7	0.4404209138247416	NO	-
1509	ZINC04168534	1498	0.4403511806364453	NO	-
1510	ZINC03533716	1266	0.440125847507614	NO	-
1511	ZINC04313587	1565	0.43998993374054185	NO	-
1512	ZINC03567740	1285	0.4397464453959591	NO	-
1513	ZINC02836351	896	0.4395089648863281	NO	-
1514	ZINC04318686	1573	0.4394746727415544	NO	-
1515	ZINC02796305	889	0.4394254910995581	NO	-
1516	ZINC04092656	1454	0.4393420015854797	NO	-
1517	ZINC03534168	1267	0.4392479408883619	NO	-
1518	ZINC01115899	463	0.43908783826181746	NO	-
1519	ZINC03518615	1252	0.43896306802544327	NO	-
1520	ZINC03589779	1291	0.43882970199799576	NO	-
1521	ZINC00778975	162	0.43855581944998384	NO	-
1522	ZINC03481959	1228	0.4382574677986808	NO	-
1523	ZINC02632494	797	0.43818846845363535	NO	-
1524	ZINC03384639	1125	0.4380861347348098	NO	-
1525	ZINC00780855	170	0.43785384432077307	NO	-
1526	ZINC03790707	1323	0.43782931647410583	NO	-
1527	ZINC00868603	255	0.43776573585988754	NO	-
1528	ZINC02895979	926	0.43768640441045387	NO	-
1529	ZINC02241071	676	0.4376862140071479	NO	-
1530	ZINC03417795	1167	0.4375806808351476	NO	-
1531	ZINC02409784	719	0.4375662915894023	NO	-
1532	ZINC01000363	401	0.43750101270247016	NO	-
1533	ZINC02662088	847	0.437499416244655	NO	-
1534	ZINC03469114	1220	0.43737338026029404	NO	-
1535	ZINC02891140	925	0.43724377434593525	NO	-
1536	ZINC02680350	856	0.4371479031721658	NO	-
1537	ZINC03778470	1310	0.4366417847816416	NO	-
1538	ZINC04368952	1607	0.4365672556341333	NO	-
1539	ZINC01443729	581	0.4365517819276058	NO	-
1540	ZINC00844782	245	0.436386286819764	NO	-
1541	ZINC04292102	1557	0.43621623693625566	NO	-
1542	ZINC02441014	726	0.4361794874685686	NO	-
1543	ZINC03505223	1245	0.4361591054475469	NO	-
1544	ZINC03387366	1127	0.4360035366265804	NO	-
1545	ZINC00964418	387	0.4358771186244671	NO	-
1546	ZINC04386716	1615	0.43563348465638985	NO	-
1547	ZINC03326907	1069	0.4356241844388358	NO	-
1548	ZINC00881270	274	0.43558688531829504	NO	-
1549	ZINC03458995	1211	0.4355121609906481	NO	-
1550	ZINC00538404	20	0.43525881549515355	YES	17
1551	ZINC03490984	1236	0.4350491436804047	NO	-
1552	ZINC03973126	15	0.4350274778324367	YES	12
1553	ZINC02340289	702	0.4349317555511186	NO	-
1554	ZINC03359177	1098	0.43488703071812684	NO	-
1555	ZINC01000728	402	0.43473782587874893	NO	-
1556	ZINC02635654	803	0.43461443492487556	NO	-
1557	ZINC04361044	1603	0.4344018070634603	NO	-
1558	ZINC02916034	929	0.43431183092221465	NO	-
1559	ZINC00780855	171	0.4342889387966827	NO	-
1560	ZINC01181979	491	0.43369103235166184	NO	-
1561	ZINC03278307	1045	0.43329717212200763	NO	-
1562	ZINC01265655	511	0.43309710503281573	NO	-
1563	ZINC04373482	1611	0.43301554010631854	NO	-
1564	ZINC04036053	1411	0.43293686633469297	NO	-
1565	ZINC00902688	300	0.4328361159762368	NO	-
1566	ZINC00820829	233	0.4327841399937486	NO	-
1567	ZINC03312821	1057	0.4327802093153243	NO	-
1568	ZINC00844782	246	0.43277825055726094	NO	-
1569	ZINC03489442	1235	0.43268814471611283	NO	-
1570	ZINC00948378	366	0.4326272799097263	NO	-
1571	ZINC03615692	1301	0.43232701178174043	NO	-
1572	ZINC01007136	406	0.43228915177834293	NO	-
1573	ZINC02230859	670	0.432186338535002	NO	-
1574	ZINC02794432	888	0.43208581549526015	NO	-
1575	ZINC02195118	639	0.4320334777133012	NO	-
1576	ZINC02342283	703	0.4318278950757022	NO	-
1577	ZINC00705653	118	0.4317796696969623	NO	-
1578	ZINC00646432	66	0.43171975066973023	NO	-
1579	ZINC03520351	1253	0.4316287357315717	NO	-
1580	ZINC01297412	524	0.431442012567338	NO	-
1581	ZINC00882888	279	0.43141481271851045	NO	-
1582	ZINC03372188	1113	0.4313884413908768	NO	-
1583	ZINC04486737	1650	0.4313609490943733	NO	-
1584	ZINC04039592	1421	0.43131293524423586	NO	-
1585	ZINC04039595	1423	0.431209640593059	NO	-
1586	ZINC04168534	1500	0.4311539869913534	NO	-
1587	ZINC03458389	1210	0.4310947472540046	NO	-
1588	ZINC00956663	372	0.43097109863641603	NO	-
1589	ZINC02999918	948	0.4309406456347401	NO	-
1590	ZINC02258816	682	0.43093541996712903	NO	-
1591	ZINC01242445	506	0.43081254379520595	NO	-
1592	ZINC04508996	1666	0.4303842263948905	NO	-
1593	ZINC02886293	923	0.43036737233591177	NO	-
1594	ZINC00868537	254	0.4302889638192908	NO	-
1595	ZINC02365538	712	0.4302202859953957	NO	-
1596	ZINC04125629	1475	0.4301794388787245	NO	-
1597	ZINC01085138	449	0.43014027692038553	NO	-
1598	ZINC02351145	707	0.4301398060042768	NO	-
1599	ZINC03788500	1317	0.43013601258263606	NO	-
1600	ZINC04517147	1672	0.43009791344519804	NO	-
1601	ZINC02916666	930	0.43009215290060254	NO	-
1602	ZINC00778975	160	0.4300480813721208	NO	-
1603	ZINC01428478	576	0.4298159111610368	NO	-
1604	ZINC03460110	1213	0.42980065053127464	NO	-
1605	ZINC00807887	222	0.42967934503944755	NO	-
1606	ZINC04492816	1655	0.4295694015804753	NO	-
1607	ZINC03228483	1021	0.4294855069748518	NO	-
1608	ZINC03482010	1229	0.42914146311751095	NO	-
1609	ZINC01353523	537	0.4290717325891332	NO	-
1610	ZINC03350113	1090	0.4289839504553561	NO	-
1611	ZINC00758494	149	0.42876860366532	NO	-
1612	ZINC04039592	1420	0.4286727119593961	NO	-
1613	ZINC01496576	597	0.42867124645910465	NO	-
1614	ZINC04039595	1422	0.4285407515168973	NO	-
1615	ZINC03337716	1081	0.4285396449964781	NO	-
1616	ZINC03306231	1056	0.42845276093291784	NO	-
1617	ZINC03302559	1055	0.42825877228753484	NO	-
1618	ZINC01068148	440	0.42821784438868304	NO	-
1619	ZINC00882982	281	0.4280968365567972	NO	-
1620	ZINC01029685	415	0.42803921279779156	NO	-
1621	ZINC00925397	338	0.4279426795232567	NO	-
1622	ZINC04088611	1450	0.42752189876797436	NO	-
1623	ZINC03788500	1319	0.42742793142839597	NO	-
1624	ZINC02067503	621	0.42705061280178286	NO	-
1625	ZINC04199953	12	0.42701647761779554	YES	10
1626	ZINC02491945	755	0.4269877006774065	NO	-
1627	ZINC03314343	1059	0.42694189380400027	NO	-
1628	ZINC04586880	1675	0.42677046876342806	NO	-
1629	ZINC01428267	575	0.42672647542998454	NO	-
1630	ZINC01867307	612	0.42648973422655395	NO	-
1631	ZINC02241398	677	0.4263040666288539	NO	-
1632	ZINC00834328	235	0.4262664323515543	NO	-
1633	ZINC01290490	522	0.4260945285843438	NO	-
1634	ZINC00648362	67	0.42557429094430294	NO	-
1635	ZINC03802172	9	0.42465812587906926	YES	7
1636	ZINC03051300	998	0.42417146830383173	NO	-
1637	ZINC04240483	1533	0.42368764479547477	NO	-
1638	ZINC04102449	1460	0.42316552837149335	NO	-
1639	ZINC02617220	766	0.4230653211442226	NO	-
1640	ZINC03410783	1155	0.42304406568028613	NO	-
1641	ZINC04102449	1459	0.42277504937588983	NO	-
1642	ZINC04235668	1529	0.4225237260831739	NO	-
1643	ZINC02729365	875	0.422361302591866	NO	-
1644	ZINC04125629	1476	0.42234697549874983	NO	-
1645	ZINC04232847	1523	0.42215518081678766	NO	-
1646	ZINC01034243	419	0.4217849285979979	NO	-
1647	ZINC03478821	1226	0.4216813652285332	NO	-
1648	ZINC01148654	481	0.42124030241231836	NO	-
1649	ZINC03979599	1378	0.42068146602499085	NO	-
1650	ZINC04191564	1515	0.420602657509233	NO	-
1651	ZINC01109125	459	0.4203430931639396	NO	-
1652	ZINC03841252	1355	0.4202958906038642	NO	-
1653	ZINC00720472	132	0.4202609224779362	NO	-
1654	ZINC00642824	55	0.4201187511567688	NO	-
1655	ZINC00780855	172	0.42010630034272445	NO	-
1656	ZINC04241590	1534	0.42001107376398517	NO	-
1657	ZINC03365906	1104	0.41954724315588554	NO	-
1658	ZINC03276698	1043	0.41914211492482756	NO	-
1659	ZINC02730106	876	0.4188683416519371	NO	-
1660	ZINC02247836	680	0.4173486293323189	NO	-
1661	ZINC03788500	1318	0.4173265924387176	NO	-
1662	ZINC04622845	1686	0.41714130377517306	NO	-
1663	ZINC00662166	77	0.416930832086234	NO	-
1664	ZINC02810688	895	0.4168789058879081	NO	-
1665	ZINC02483561	754	0.41671733540401623	NO	-
1666	ZINC01384325	565	0.4165139310208714	NO	-
1667	ZINC04233328	1524	0.4161211525871698	NO	-
1668	ZINC00668636	84	0.4156755140893867	NO	-
1669	ZINC02656695	838	0.41532793067935947	NO	-
1670	ZINC00669002	85	0.4151323494937079	NO	-
1671	ZINC03462572	1216	0.41495141840603733	NO	-
1672	ZINC02247035	679	0.41476591431975424	NO	-
1673	ZINC01201775	498	0.4146834664319272	NO	-
1674	ZINC04197412	1518	0.4146431310859968	NO	-
1675	ZINC02219123	662	0.41432088661079725	NO	-
1676	ZINC00872299	259	0.41419370122656246	NO	-
1677	ZINC04515546	1670	0.413953982232578	NO	-
1678	ZINC03042258	982	0.4139131256170881	NO	-
1679	ZINC02870291	914	0.4138793876017806	NO	-
1680	ZINC02365535	711	0.4125557032022886	NO	-
1681	ZINC04191566	1516	0.4120937779670853	NO	-
1682	ZINC04368887	1606	0.41140918662804143	NO	-
1683	ZINC03621453	1302	0.4110751150158858	NO	-
1684	ZINC00844779	244	0.4107537795171656	NO	-
1685	ZINC03395264	1137	0.410655852616403	NO	-
1686	ZINC00662263	78	0.40982202233038617	NO	-
1687	ZINC02064716	620	0.40901997882337665	NO	-
1688	ZINC01795895	610	0.40854046658480137	NO	-
1689	ZINC02441621	728	0.4084348332050704	NO	-
1690	ZINC01185044	492	0.40838428328787024	NO	-
1691	ZINC03210025	1013	0.4080374655039651	NO	-
1692	ZINC04233639	1527	0.4078334311901015	NO	-
1693	ZINC03270534	1040	0.40770899745363165	NO	-
1694	ZINC04233631	1526	0.407624573795508	NO	-
1695	ZINC04199950	18	0.40740198770804437	YES	15
1696	ZINC01030132	416	0.4073063183295561	NO	-
1697	ZINC02211789	654	0.4068096729923924	NO	-
1698	ZINC02347437	705	0.40658243485292755	NO	-
1699	ZINC02218349	661	0.40634596294993974	NO	-
1700	ZINC01471629	588	0.4046472559410188	NO	-
1701	ZINC03983350	1379	0.40429783759238813	NO	-
1702	ZINC03279148	1046	0.4042672819367286	NO	-
1703	ZINC02325561	694	0.40348111213156757	NO	-
1704	ZINC04233349	1525	0.401514949485366	NO	-
1705	ZINC01036454	424	0.40131593336228216	NO	-
1706	ZINC01409808	569	0.4001248187390846	NO	-
1707	ZINC01415070	570	0.39995913984898745	NO	-
1708	ZINC04199932	22	0.3992433030163107	YES	19
1709	ZINC04119305	1474	0.3992103287252006	NO	-
1710	ZINC03299559	1051	0.39824071075381606	NO	-
1711	ZINC04191411	1514	0.3974678542801293	NO	-
1712	ZINC04199948	7	0.3955921767121217	YES	5
1713	ZINC00729371	135	0.3925181453221929	NO	-
1714	ZINC04233649	1528	0.3893549990429357	NO	-
1715	ZINC00600012	21	0.3867540713181732	NO	-
1716	ZINC02959858	939	0.38449041149404733	NO	-
1717	ZINC04102623	1461	0.3842637045371894	NO	-
1718	ZINC01130005	470	0.3840122536124491	NO	-
1719	ZINC04102623	1464	0.3838745304375178	NO	-
1720	ZINC04102623	1463	0.37896581567229887	NO	-
1721	ZINC04102623	1462	0.37743872820111035	NO	-
1722	ZINC04199949	10	0.3743328775429735	YES	8
1723	ZINC04199947	8	0.3511505432630697	YES	6
1724	ZINC03824369	11	0.33203746511676413	YES	9
