# Supplementary material for: Optimal assignment methods for ligand-based virtual screening
Source: J Cheminform. 2009 Aug 25;1:14. doi: 10.1186/1758-2946-1-14 (PMC2820492; doi:10.1186/1758-2946-1-14)
Supplement: Additional file 2 — Archive of the result files. The file Results.tar.gz is a Gzip compressed Tar archive containing the results file of each method for each data set. The result files are tab-separated plain text files including the following information: method name, active data set with size, cluster information and the distribution of the molecules over the clusters, decoy data set with size, ratio active:decoy, AUC, awAUC, BEDROC scores for predefined alpha values as suggested by Truchon and Bayly [63], relative enrichment factor [67], ROC enrichments, awROC enrichments at predefined false positive fractions, chemotype enrichment, ROC data points, and the ranking of each structure. [file 1758-2946-1-14-S2.zip › Results/OAKFLEX.SQ.DUD=pdgfrb.Q.PDGFRB_STI.sdf.A.DUD_pdgfrb_clustered_I_MM.sdf.D.DUD_pdgfrb_decoys_ID_pass_M0000644]

###################################################################################################
# Screening Result File
# User: jahn
# Method used: OAKFLEX
> <Method_Name>
OAKFLEX
# Screening mode: Single Query Screening
#	Calculations performed: 5727
#	Start time of the calculation: Tue Mar 10 13:28:30 CET 2009
#	End time of the calculation: Tue Mar 10 13:30:48 CET 2009
# Data set information
#	Query molecule name:	STI from data set: ./data/queries/PDGFRB_STI.sdf
#	Active data set: /rahome/chemoinf/SVS/data/actives/DUD_pdgfrb_clustered_I_MM.sdf with cluster information
#		Size: 124 molecules
#		Number of clusters: 22
#		Cluster Summery:
#			Cluster number	# molecules	% of actives
#			1		13		10.484
#			2		1		0.806
#			3		17		13.71
#			4		25		20.161
#			5		1		0.806
#			6		7		5.645
#			7		2		1.613
#			8		5		4.032
#			9		8		6.452
#			10		1		0.806
#			11		1		0.806
#			12		5		4.032
#			13		17		13.71
#			14		1		0.806
#			15		1		0.806
#			16		1		0.806
#			17		5		4.032
#			18		7		5.645
#			19		1		0.806
#			20		3		2.419
#			21		1		0.806
#			22		1		0.806
#	Decoy data set: /rahome/chemoinf/SVS/data/decoys/DUD_pdgfrb_decoys_ID_pass_MWPass_I_MM.sdf
#		Size: 5603 molecules
#	Ratio actives : decoys
#		1.0 : 45.1855
#	The active and decoy data set were part of the DUD with problem identifier: pdgfrb
> <AUC>
#	 ROC AUC
	0.376965392963447
> <awAUC>
#	 ROC awAUC
	0.518133455775134
> <BEDROC Scores>
#	Alpha Values	BEDROC Scores	Literature: J. Chem. Inf. Model., Vol. 47, No. 2, 2007, 488-508
	106.9	0.2254
	100.0	0.2169
	53.6	0.1637
	50.0	0.1602
	32.2	0.1461
	20.0	0.1448
	16.1	0.1484
	10.0	0.165
	8.0	0.177
> <Relative enrichment factor>
#	Fraction dataset	Enrichment factor	 Literature: DOI: 10.1021/ci800303k
	0.0010	87.30574471800244
	0.01	20.953378732320587
	0.02	11.349746813340317
	0.05	12.096774193548388
	0.1	14.516129032258064
	0.2	21.774193548387096
	0.25	24.193548387096776
> <ROC Enrichments>
#	True decoy fraction	Enrichment	Literature: J Comput Aided Mol Des (2008) 22:133-139
	0.1	82.84005376344086
	0.5	18.697441601779754
	1.0	10.305461233729487
	2.0	5.1983300028546955
	5.0	2.412036505567673
	10.0	1.4498016215283769
> <awROC Enrichments>
#	Decoy fraction	Enrichment
	0.1	212.23484848484847
	0.5	44.42725428729486
	1.0	22.86616943428089
	2.0	11.534262458000093
	5.0	4.872915675490512
	10.0	2.5209147149379922
> <Chemotype enrichment>
#	% data set	% active cluster	Literature: http://dud.docking.org/wombat/
	0.0	0.0
	0.017	0.0
	0.017	4.545
	0.035	4.545
	0.035	9.091
	0.122	9.091
	0.122	13.636
	0.157	13.636
	0.157	18.182
	0.227	18.182
	0.227	22.727
	0.419	22.727
	0.419	27.273
	4.575	27.273
	4.575	31.818
	12.205	31.818
	12.205	36.364
	13.742	36.364
	13.742	40.909
	16.134	40.909
	16.134	45.455
	35.272	45.455
	35.272	50.0
	36.319	50.0
	36.319	54.545
	37.978	54.545
	37.978	59.091
	56.854	59.091
	56.854	63.636
	65.881	63.636
	65.881	68.182
	71.067	68.182
	71.067	72.727
	82.382	72.727
	82.382	77.273
	83.709	77.273
	83.709	81.818
	92.073	81.818
	92.073	86.364
	96.193	86.364
	96.193	90.909
	99.022	90.909
	99.022	95.455
	99.162	95.455
	99.162	100.0
	100.0	100.0
> <ROC curve data>
#	False positive rate	true positive rate
	0.0	0.0
	0.0	0.0806
	4.0E-4	0.0806
	4.0E-4	0.0887
	0.0021	0.0887
	0.0021	0.0968
	0.0091	0.0968
	0.0091	0.1048
	0.0443	0.1048
	0.0443	0.121
	0.076	0.121
	0.076	0.129
	0.0767	0.129
	0.0767	0.1371
	0.0967	0.1371
	0.0967	0.1452
	0.1028	0.1452
	0.1028	0.1532
	0.1123	0.1532
	0.1123	0.1613
	0.1164	0.1613
	0.1164	0.1694
	0.1208	0.1694
	0.1208	0.1774
	0.1362	0.1774
	0.1362	0.1935
	0.1471	0.1935
	0.1471	0.2016
	0.1603	0.2016
	0.1603	0.2097
	0.1986	0.2097
	0.1986	0.2177
	0.2035	0.2177
	0.2035	0.2258
	0.2274	0.2258
	0.2274	0.2339
	0.2336	0.2339
	0.2336	0.2419
	0.2652	0.2419
	0.2652	0.25
	0.3345	0.25
	0.3345	0.2581
	0.3455	0.2581
	0.3455	0.2661
	0.3545	0.2661
	0.3545	0.2742
	0.3612	0.2742
	0.3612	0.2823
	0.3648	0.2823
	0.3648	0.2903
	0.37	0.2903
	0.37	0.2984
	0.3809	0.2984
	0.3809	0.3065
	0.3812	0.3065
	0.3812	0.3145
	0.3948	0.3145
	0.3948	0.3226
	0.3959	0.3226
	0.3959	0.3306
	0.3969	0.3306
	0.3969	0.3387
	0.4508	0.3387
	0.4508	0.3468
	0.4619	0.3468
	0.4619	0.3548
	0.4821	0.3548
	0.4821	0.3629
	0.5012	0.3629
	0.5012	0.371
	0.5706	0.371
	0.5706	0.379
	0.5726	0.379
	0.5726	0.3871
	0.5799	0.3871
	0.5799	0.3952
	0.6645	0.3952
	0.6645	0.4032
	0.7173	0.4032
	0.7173	0.4194
	0.7535	0.4194
	0.7535	0.4274
	0.7823	0.4274
	0.7823	0.4355
	0.7844	0.4355
	0.7844	0.4435
	0.7874	0.4435
	0.7874	0.4516
	0.799	0.4516
	0.799	0.4597
	0.8008	0.4597
	0.8008	0.4677
	0.8033	0.4677
	0.8033	0.4758
	0.804	0.4758
	0.804	0.4839
	0.8062	0.4839
	0.8062	0.4919
	0.8096	0.4919
	0.8096	0.5
	0.8108	0.5
	0.8108	0.5081
	0.8121	0.5081
	0.8121	0.5161
	0.8147	0.5161
	0.8147	0.5242
	0.8156	0.5242
	0.8156	0.5323
	0.8244	0.5323
	0.8244	0.5484
	0.8294	0.5484
	0.8294	0.5565
	0.8296	0.5565
	0.8296	0.5645
	0.8358	0.5645
	0.8358	0.5726
	0.841	0.5726
	0.841	0.5806
	0.8426	0.5806
	0.8426	0.5887
	0.8438	0.5887
	0.8438	0.5968
	0.8599	0.5968
	0.8599	0.6048
	0.8661	0.6048
	0.8661	0.6129
	0.8677	0.6129
	0.8677	0.621
	0.8702	0.621
	0.8702	0.629
	0.8783	0.629
	0.8783	0.6371
	0.879	0.6371
	0.879	0.6452
	0.8795	0.6452
	0.8795	0.6532
	0.8858	0.6532
	0.8858	0.6613
	0.8942	0.6613
	0.8942	0.6694
	0.9052	0.6694
	0.9052	0.6774
	0.9059	0.6774
	0.9059	0.6855
	0.9074	0.6855
	0.9074	0.6935
	0.9108	0.6935
	0.9108	0.7016
	0.9133	0.7016
	0.9133	0.7097
	0.9156	0.7097
	0.9156	0.7177
	0.9174	0.7177
	0.9174	0.7258
	0.9204	0.7258
	0.9204	0.7339
	0.9247	0.7339
	0.9247	0.7419
	0.9272	0.7419
	0.9272	0.75
	0.9279	0.75
	0.9279	0.7581
	0.9341	0.7581
	0.9341	0.7661
	0.9357	0.7661
	0.9357	0.7742
	0.94	0.7742
	0.94	0.7823
	0.9406	0.7823
	0.9406	0.7903
	0.9418	0.7903
	0.9418	0.7984
	0.9454	0.7984
	0.9454	0.8065
	0.9473	0.8065
	0.9473	0.8145
	0.9541	0.8145
	0.9541	0.8226
	0.9547	0.8226
	0.9547	0.8306
	0.9559	0.8306
	0.9559	0.8387
	0.9614	0.8387
	0.9614	0.8468
	0.9623	0.8468
	0.9623	0.8548
	0.9641	0.8548
	0.9641	0.8629
	0.9661	0.8629
	0.9661	0.871
	0.9732	0.871
	0.9732	0.879
	0.9763	0.879
	0.9763	0.8871
	0.9766	0.8871
	0.9766	0.8952
	0.9873	0.8952
	0.9873	0.9032
	0.9886	0.9032
	0.9886	0.9274
	0.9905	0.9274
	0.9905	0.9355
	0.9913	0.9355
	0.9913	0.9435
	0.9925	0.9435
	0.9925	0.9516
	0.9941	0.9516
	0.9941	0.9597
	0.9952	0.9597
	0.9952	0.9677
	0.9954	0.9677
	0.9954	0.9839
	0.9998	0.9839
	0.9998	0.9919
	1.0	0.9919
	1.0	1.0
> <Screening Table>
# Rank	Mol name	Index in data set	Similarity 2 query	Active	Cluster number
1	ZINC03832239	118	0.7344601533965085	YES	19
2	ZINC03832264	111	0.724939880434559	YES	18
3	ZINC03832219	115	0.7224131892748222	YES	18
4	ZINC00600761	112	0.7213469509189081	YES	18
5	ZINC03832221	116	0.7160940575171899	YES	18
6	ZINC03832244	117	0.7151542944315576	YES	18
7	ZINC03832227	122	0.6998643418257035	YES	21
8	ZINC03832265	113	0.6996420890505063	YES	18
9	ZINC03832225	123	0.6994649599481364	YES	22
10	ZINC03832233	114	0.695260911660917	YES	18
11	ZINC01006515	1304	0.6486447781043416	NO	-
12	ZINC00365484	356	0.6459786392682555	NO	-
13	ZINC03832260	105	0.6440869576165087	YES	16
14	ZINC04359395	5393	0.6336137743735576	NO	-
15	ZINC01054009	1402	0.6331502530417292	NO	-
16	ZINC02663439	2547	0.6328329361629945	NO	-
17	ZINC02795590	2717	0.6290422570866557	NO	-
18	ZINC04436708	5433	0.6281606906490943	NO	-
19	ZINC01408768	1786	0.6261044928409119	NO	-
20	ZINC00321916	319	0.6245481739546649	NO	-
21	ZINC03890041	4763	0.622862147351325	NO	-
22	ZINC03853474	4259	0.6210567531647326	NO	-
23	ZINC00727188	809	0.6210234891792281	NO	-
24	ZINC03815545	101	0.6209447039424701	YES	13
25	ZINC03962417	4848	0.6207187610642126	NO	-
26	ZINC02866780	2842	0.61985712335974	NO	-
27	ZINC01075095	1457	0.6195546376609841	NO	-
28	ZINC01104461	1512	0.6185733914245489	NO	-
29	ZINC01104454	1510	0.6166079375842831	NO	-
30	ZINC03213803	3054	0.6158474366300922	NO	-
31	ZINC00081271	75	0.6144390608742307	NO	-
32	ZINC00907880	1154	0.6131368076623898	NO	-
33	ZINC02794659	2710	0.6130047235344231	NO	-
34	ZINC03961480	4847	0.6129005355740687	NO	-
35	ZINC00675575	747	0.6128668930811526	NO	-
36	ZINC03816039	4076	0.6124022321876026	NO	-
37	ZINC00712610	780	0.6123807710603272	NO	-
38	ZINC02465636	2386	0.6120953064721111	NO	-
39	ZINC01188443	1634	0.6118956460885324	NO	-
40	ZINC01125932	1557	0.6118170793656572	NO	-
41	ZINC01142792	1590	0.6116719826089031	NO	-
42	ZINC03213811	3055	0.6111723296334824	NO	-
43	ZINC02793572	2706	0.611115118659669	NO	-
44	ZINC02794695	2711	0.610807060754398	NO	-
45	ZINC04107409	5163	0.6104226171837545	NO	-
46	ZINC04276834	5326	0.6103875033958163	NO	-
47	ZINC00773428	829	0.6100837753519575	NO	-
48	ZINC04341978	5359	0.6100126722428187	NO	-
49	ZINC00774580	838	0.6086909005304335	NO	-
50	ZINC03100236	3019	0.6086873186828334	NO	-
51	ZINC03449604	3540	0.6086685813780588	NO	-
52	ZINC03449601	3539	0.608631581812827	NO	-
53	ZINC00970538	1255	0.608486910154269	NO	-
54	ZINC00342903	334	0.6084594931373474	NO	-
55	ZINC01104475	1514	0.6076276001248222	NO	-
56	ZINC02798494	2748	0.6075801169189664	NO	-
57	ZINC03591880	3984	0.6071952413430339	NO	-
58	ZINC00049734	43	0.6071682190779001	NO	-
59	ZINC00677428	755	0.6070146889402691	NO	-
60	ZINC03437336	3523	0.6069298419050908	NO	-
61	ZINC03988889	5074	0.6066966906432342	NO	-
62	ZINC00773427	828	0.6059799987348725	NO	-
63	ZINC01053425	1396	0.6059763426994277	NO	-
64	ZINC03815509	102	0.6059757824673289	YES	13
65	ZINC00992648	1280	0.6054376698341549	NO	-
66	ZINC03055672	3005	0.6053740218830835	NO	-
67	ZINC03938231	4832	0.6050147533063771	NO	-
68	ZINC04517460	5576	0.6049084109327924	NO	-
69	ZINC02779585	2683	0.6047833745925097	NO	-
70	ZINC03428166	3489	0.6040873466197663	NO	-
71	ZINC02216656	2202	0.603897428455044	NO	-
72	ZINC01055894	1409	0.6035998625767154	NO	-
73	ZINC02779584	2682	0.6035954434490136	NO	-
74	ZINC03357307	3248	0.6034351137197809	NO	-
75	ZINC02658949	2538	0.6033691713763405	NO	-
76	ZINC01188846	1637	0.6033404941092564	NO	-
77	ZINC03956274	4835	0.6032629795385188	NO	-
78	ZINC03455868	3561	0.6032392015157105	NO	-
79	ZINC03301267	3160	0.6032309169130604	NO	-
80	ZINC02625016	2466	0.6029025824838323	NO	-
81	ZINC03853067	4230	0.6026888439848366	NO	-
82	ZINC02796315	2721	0.6020945115892646	NO	-
83	ZINC00961052	1249	0.6019964097844986	NO	-
84	ZINC00268443	273	0.6018642705360256	NO	-
85	ZINC03638359	4039	0.6017321352035958	NO	-
86	ZINC01053930	1400	0.6016137308395406	NO	-
87	ZINC02796296	2720	0.6014119679079405	NO	-
88	ZINC00868438	1070	0.6011718004511993	NO	-
89	ZINC00819411	987	0.6011624509495193	NO	-
90	ZINC00819412	988	0.6011262278550964	NO	-
91	ZINC01491987	1864	0.6010330286702729	NO	-
92	ZINC01000969	1294	0.601016984311856	NO	-
93	ZINC01104457	1511	0.6009092909667398	NO	-
94	ZINC00449678	479	0.6008313747289311	NO	-
95	ZINC02419361	2335	0.6008019292445373	NO	-
96	ZINC02796383	2725	0.6006721903813879	NO	-
97	ZINC00824313	993	0.6005495466696935	NO	-
98	ZINC00026917	19	0.6004058367551491	NO	-
99	ZINC01230627	1683	0.6003549758338758	NO	-
100	ZINC00591295	620	0.6001172663250283	NO	-
101	ZINC00428148	451	0.6001131960756144	NO	-
102	ZINC02796362	2724	0.5999921242017915	NO	-
103	ZINC01054444	1404	0.5999507767493606	NO	-
104	ZINC00793014	909	0.5999442437968662	NO	-
105	ZINC01073370	1451	0.5998814267930294	NO	-
106	ZINC02336626	2265	0.5996361774134047	NO	-
107	ZINC00792547	908	0.5995933739010021	NO	-
108	ZINC00670994	743	0.5995898102786019	NO	-
109	ZINC03187627	3040	0.5995753567567425	NO	-
110	ZINC02616474	2439	0.5995751481540262	NO	-
111	ZINC02616473	2438	0.5995586099315408	NO	-
112	ZINC01074047	1454	0.5993556670055007	NO	-
113	ZINC03591878	3983	0.5993061707196238	NO	-
114	ZINC00802342	929	0.5993022353704095	NO	-
115	ZINC03038904	2979	0.5992256963799286	NO	-
116	ZINC02796596	2741	0.5991862247585037	NO	-
117	ZINC02786736	2689	0.5991845329703454	NO	-
118	ZINC02982548	2949	0.5991776398709691	NO	-
119	ZINC00670563	740	0.599138442300459	NO	-
120	ZINC02404888	2319	0.5991047769326877	NO	-
121	ZINC03040645	2986	0.5990844677483886	NO	-
122	ZINC02380284	2301	0.5988978748252698	NO	-
123	ZINC02888418	2879	0.5985174246760218	NO	-
124	ZINC02888419	2880	0.5985045925625765	NO	-
125	ZINC01206013	1651	0.5983985275980053	NO	-
126	ZINC02791852	2699	0.5983412743779939	NO	-
127	ZINC03970101	4910	0.5982958990625635	NO	-
128	ZINC03213800	3053	0.5982752122266954	NO	-
129	ZINC02201637	2177	0.5982405026085291	NO	-
130	ZINC01104473	1513	0.5982058772812405	NO	-
131	ZINC04275801	5321	0.5979322300248618	NO	-
132	ZINC03955812	4834	0.5979268045002711	NO	-
133	ZINC02796552	2736	0.5978760537480373	NO	-
134	ZINC00821181	991	0.5976133140381029	NO	-
135	ZINC00821180	990	0.5975357794965396	NO	-
136	ZINC04355349	5375	0.5974322570964801	NO	-
137	ZINC02398747	2313	0.5974133100058291	NO	-
138	ZINC02795355	2714	0.5973814492220154	NO	-
139	ZINC00798601	920	0.5971329652469459	NO	-
140	ZINC00929840	1182	0.5969413411020241	NO	-
141	ZINC01032065	1336	0.596869164526441	NO	-
142	ZINC03221861	3066	0.596863925216007	NO	-
143	ZINC00645144	712	0.596742241993921	NO	-
144	ZINC03602632	4007	0.5966394448798287	NO	-
145	ZINC04249046	5274	0.5964271178294949	NO	-
146	ZINC03055666	3004	0.5964024872808303	NO	-
147	ZINC02209399	2190	0.5962522669912557	NO	-
148	ZINC01052408	1394	0.5960230497022279	NO	-
149	ZINC03359901	3253	0.5958279554640583	NO	-
150	ZINC02427028	2347	0.5958132627098063	NO	-
151	ZINC02787786	2691	0.5958077255163545	NO	-
152	ZINC02796517	2734	0.5957537970649084	NO	-
153	ZINC01188689	1636	0.595738766751132	NO	-
154	ZINC02651091	2522	0.5954938930064563	NO	-
155	ZINC00044273	33	0.5954166450619287	NO	-
156	ZINC01138992	1585	0.5953847655907918	NO	-
157	ZINC01069205	1446	0.5951842288456104	NO	-
158	ZINC00591295	621	0.5951746177187003	NO	-
159	ZINC02796598	2742	0.5951197960100879	NO	-
160	ZINC00319463	313	0.5948799601501131	NO	-
161	ZINC00706822	779	0.5948364550314943	NO	-
162	ZINC02885204	2872	0.5947616000084377	NO	-
163	ZINC02796331	2723	0.594694083379806	NO	-
164	ZINC02380518	2302	0.5943139141051788	NO	-
165	ZINC00999417	1287	0.5940657321650636	NO	-
166	ZINC02796396	2728	0.5939985034617251	NO	-
167	ZINC00992978	1281	0.5938772212095097	NO	-
168	ZINC03215131	3056	0.5937940865056404	NO	-
169	ZINC00428188	454	0.5936080947821474	NO	-
170	ZINC03354356	3237	0.5935622024110309	NO	-
171	ZINC01509326	1884	0.5935458102654305	NO	-
172	ZINC00309378	296	0.5934882283306984	NO	-
173	ZINC02910763	2887	0.5934353908423302	NO	-
174	ZINC02380260	2300	0.5932067764765959	NO	-
175	ZINC03638445	4040	0.5930236966085526	NO	-
176	ZINC02224495	2210	0.5929697579528497	NO	-
177	ZINC03374631	3278	0.5929642619828596	NO	-
178	ZINC04292111	5334	0.5929167741360172	NO	-
179	ZINC04275932	5323	0.5928585853775249	NO	-
180	ZINC01508983	1883	0.592799680727388	NO	-
181	ZINC02372700	2295	0.5925831038362863	NO	-
182	ZINC01104428	1509	0.5925765473987158	NO	-
183	ZINC02796586	2738	0.5925376069896784	NO	-
184	ZINC02796547	2735	0.5925238339871827	NO	-
185	ZINC02796591	2740	0.5923708074146766	NO	-
186	ZINC02796659	2743	0.5923426288005045	NO	-
187	ZINC00035371	26	0.5923412666959689	NO	-
188	ZINC04275982	5325	0.5922986214623078	NO	-
189	ZINC03264059	3126	0.5922936737220714	NO	-
190	ZINC04356020	5377	0.592237896915186	NO	-
191	ZINC02887786	2878	0.5922076420015826	NO	-
192	ZINC02452275	2381	0.5921630157671586	NO	-
193	ZINC01349181	1737	0.5920802220283334	NO	-
194	ZINC03310887	3170	0.5919887827577199	NO	-
195	ZINC02408688	2325	0.5919326752515003	NO	-
196	ZINC02372927	2296	0.5918637041885246	NO	-
197	ZINC04059053	5129	0.5917632237280269	NO	-
198	ZINC02795344	2712	0.5916855459701666	NO	-
199	ZINC03610135	4016	0.5915461208540655	NO	-
200	ZINC03610137	4017	0.591532108049206	NO	-
201	ZINC00223925	227	0.5914257440492802	NO	-
202	ZINC00325084	324	0.5914211993286783	NO	-
203	ZINC04079591	5142	0.5913236284483788	NO	-
204	ZINC02762017	2661	0.5912718513935392	NO	-
205	ZINC02651231	2523	0.5912658638545344	NO	-
206	ZINC04394745	5412	0.5912478440168428	NO	-
207	ZINC03337612	3205	0.5912471567725686	NO	-
208	ZINC00947724	1229	0.5912468777721117	NO	-
209	ZINC01780152	1938	0.5911676839893415	NO	-
210	ZINC01780153	1939	0.5911623701890854	NO	-
211	ZINC01053855	1398	0.5911305801844643	NO	-
212	ZINC02351896	2279	0.5909011818206178	NO	-
213	ZINC02795735	2718	0.590829142883264	NO	-
214	ZINC03562359	3922	0.5908092965997233	NO	-
215	ZINC04355748	5376	0.5906472327420689	NO	-
216	ZINC01653433	1910	0.5906084410346514	NO	-
217	ZINC03288587	3147	0.5906067726514511	NO	-
218	ZINC02868743	2844	0.590515803139469	NO	-
219	ZINC00911786	1160	0.5904751245135164	NO	-
220	ZINC02238633	2220	0.5904019316801459	NO	-
221	ZINC04249033	5273	0.5903834745057934	NO	-
222	ZINC02398670	2312	0.5903589209633049	NO	-
223	ZINC00702611	773	0.5902908103764852	NO	-
224	ZINC02796386	2727	0.5902331199303117	NO	-
225	ZINC03531060	3836	0.5901987250660126	NO	-
226	ZINC02231847	2217	0.5901066480068857	NO	-
227	ZINC01024089	1328	0.5900863156072326	NO	-
228	ZINC02692812	2566	0.5896756486493724	NO	-
229	ZINC04252801	5292	0.5895252675972849	NO	-
230	ZINC02796484	2733	0.5895191759701102	NO	-
231	ZINC03638508	4041	0.589512326017914	NO	-
232	ZINC00250107	249	0.5895047399953716	NO	-
233	ZINC02887690	2874	0.5893172353752283	NO	-
234	ZINC02615907	2437	0.5892917974990886	NO	-
235	ZINC01012570	1314	0.5891020913559099	NO	-
236	ZINC00321930	320	0.5890525791073441	NO	-
237	ZINC01916412	1979	0.5890289137186	NO	-
238	ZINC03591853	3982	0.5890235885791335	NO	-
239	ZINC02692831	2567	0.5890150713388529	NO	-
240	ZINC03382486	3295	0.5889083351729333	NO	-
241	ZINC02762606	2664	0.5889044640671188	NO	-
242	ZINC00205132	211	0.5889019426889291	NO	-
243	ZINC02887699	2877	0.5888753257779494	NO	-
244	ZINC02796559	2737	0.5888608642100404	NO	-
245	ZINC01224426	1676	0.5888270579579583	NO	-
246	ZINC02641364	2506	0.588793230158897	NO	-
247	ZINC02796445	2730	0.5887670372004414	NO	-
248	ZINC01224425	1675	0.5887518846504323	NO	-
249	ZINC00107241	100	0.5887374172342873	NO	-
250	ZINC04275956	5324	0.5887097936703063	NO	-
251	ZINC03555893	3893	0.5886003183859209	NO	-
252	ZINC00856421	1039	0.5885798844709371	NO	-
253	ZINC02692774	2563	0.588234459081124	NO	-
254	ZINC03956282	4836	0.588150849459444	NO	-
255	ZINC00727189	810	0.5880810313503119	NO	-
256	ZINC00148962	157	0.5880715301155984	NO	-
257	ZINC00670654	741	0.5880591595721469	NO	-
258	ZINC04156760	5194	0.5880305994239474	NO	-
259	ZINC03494810	3685	0.5879604278001318	NO	-
260	ZINC02427065	2349	0.5879152405397435	NO	-
261	ZINC02201737	2179	0.5879040442305631	NO	-
262	ZINC03832229	85	0.5878888404934568	YES	12
263	ZINC02047503	96	0.5878057451364569	YES	13
264	ZINC04356680	5379	0.5877955508365477	NO	-
265	ZINC00819393	984	0.5877029505412232	NO	-
266	ZINC01009162	1311	0.5876402841392208	NO	-
267	ZINC02209360	2189	0.5876256536053792	NO	-
268	ZINC02620659	2451	0.5876177007842652	NO	-
269	ZINC00268362	272	0.5875651710924855	NO	-
270	ZINC01212952	1665	0.5875624425095913	NO	-
271	ZINC00422893	436	0.5874857880395676	NO	-
272	ZINC02692790	2564	0.5874206617751143	NO	-
273	ZINC00422894	437	0.5873993976469081	NO	-
274	ZINC00208870	214	0.5873834762048649	NO	-
275	ZINC02429976	2355	0.5871211356104852	NO	-
276	ZINC02224635	2211	0.5871176021987148	NO	-
277	ZINC00633071	693	0.5870023240815004	NO	-
278	ZINC02795747	2719	0.586762959791328	NO	-
279	ZINC03236290	3095	0.5867439642705422	NO	-
280	ZINC02796398	2729	0.586697963020213	NO	-
281	ZINC00811576	959	0.5866566501749548	NO	-
282	ZINC03618829	4027	0.5866345835724618	NO	-
283	ZINC01698188	1914	0.5865501322079775	NO	-
284	ZINC01517960	1896	0.5864911462675269	NO	-
285	ZINC03351556	3234	0.5864599650766867	NO	-
286	ZINC02713299	2587	0.5864444257470167	NO	-
287	ZINC02800093	2751	0.586428861409353	NO	-
288	ZINC02643383	2507	0.5863646693565754	NO	-
289	ZINC02800101	2752	0.586237332494483	NO	-
290	ZINC01509794	1886	0.5861569923839265	NO	-
291	ZINC03252569	3118	0.5861118945228488	NO	-
292	ZINC01363089	1751	0.5861094653218208	NO	-
293	ZINC03364352	3256	0.5861013012907178	NO	-
294	ZINC01053638	1397	0.5860156805858532	NO	-
295	ZINC02828845	2792	0.5859290492488963	NO	-
296	ZINC00803413	932	0.5857707430576053	NO	-
297	ZINC02872636	2851	0.5857559950912132	NO	-
298	ZINC00869051	1073	0.5856637620716365	NO	-
299	ZINC00869052	1074	0.585642196958909	NO	-
300	ZINC00593640	622	0.5856327152199495	NO	-
301	ZINC03497229	3703	0.5855551332483504	NO	-
302	ZINC02796461	2731	0.5854997943745549	NO	-
303	ZINC00321802	318	0.5854755111419733	NO	-
304	ZINC00309065	294	0.5854169892265904	NO	-
305	ZINC03892410	4785	0.5853850108387911	NO	-
306	ZINC02803127	2762	0.5853059871608698	NO	-
307	ZINC02712936	2583	0.585254259426741	NO	-
308	ZINC02887693	2876	0.5852452860681764	NO	-
309	ZINC03234398	3090	0.5851806400800659	NO	-
310	ZINC02796385	2726	0.5851794814556723	NO	-
311	ZINC03233688	3088	0.5851616990024989	NO	-
312	ZINC01116439	1533	0.5850349654409519	NO	-
313	ZINC00468581	497	0.5849057700768452	NO	-
314	ZINC04358041	5388	0.5848732415236876	NO	-
315	ZINC01116441	1534	0.5848089351904073	NO	-
316	ZINC04352456	5373	0.5847771337370026	NO	-
317	ZINC00867259	1061	0.5847357324556419	NO	-
318	ZINC00856429	1041	0.5846876124601739	NO	-
319	ZINC03969976	4909	0.5846310858328012	NO	-
320	ZINC02238709	2221	0.5845256807186031	NO	-
321	ZINC03904721	4819	0.5844206907769767	NO	-
322	ZINC02878185	2861	0.5843858865058615	NO	-
323	ZINC03008323	2962	0.5843696558761278	NO	-
324	ZINC02796471	2732	0.5842835657423278	NO	-
325	ZINC00048133	41	0.584239322483207	NO	-
326	ZINC00858833	1048	0.5841248118365708	NO	-
327	ZINC01429814	1814	0.5841044698418542	NO	-
328	ZINC00386096	376	0.584077108505307	NO	-
329	ZINC00645145	713	0.5840743962266216	NO	-
330	ZINC02429832	2354	0.5840221993705671	NO	-
331	ZINC02971621	2941	0.5840062769840424	NO	-
332	ZINC01030504	1333	0.5839793547697969	NO	-
333	ZINC04374706	5403	0.5839617684571666	NO	-
334	ZINC03555555	3892	0.5839482379435166	NO	-
335	ZINC00411519	390	0.5839330923309601	NO	-
336	ZINC00868698	1071	0.5839154768400326	NO	-
337	ZINC00856420	1038	0.583892659489779	NO	-
338	ZINC03040699	2987	0.5836848464651778	NO	-
339	ZINC02692804	2565	0.5836212418724608	NO	-
340	ZINC00804716	934	0.5836126137167442	NO	-
341	ZINC00044261	32	0.5835594183007814	NO	-
342	ZINC00849784	1023	0.5835441690372057	NO	-
343	ZINC00995006	1285	0.5835158049191076	NO	-
344	ZINC00360417	349	0.5831772616996436	NO	-
345	ZINC02652754	2528	0.5831602056218342	NO	-
346	ZINC00977186	1268	0.5829509447573037	NO	-
347	ZINC03236168	3092	0.5828343914112694	NO	-
348	ZINC00503088	523	0.5828065988601294	NO	-
349	ZINC00310860	300	0.5827351997589394	NO	-
350	ZINC00717863	799	0.5825941122941489	NO	-
351	ZINC00386072	374	0.5824671781896451	NO	-
352	ZINC02796590	2739	0.5824348198866302	NO	-
353	ZINC00863261	1058	0.5824136589795904	NO	-
354	ZINC00556596	576	0.5824119356045093	NO	-
355	ZINC02796745	2744	0.5823789823011766	NO	-
356	ZINC00179464	179	0.5822838502253709	NO	-
357	ZINC00987486	1278	0.5821311611641784	NO	-
358	ZINC01000859	1293	0.5820528805719141	NO	-
359	ZINC00818493	980	0.5820434005415285	NO	-
360	ZINC02633465	2493	0.581978305945715	NO	-
361	ZINC02786516	2688	0.5819670223133925	NO	-
362	ZINC01055835	1408	0.581855173014451	NO	-
363	ZINC01024030	1325	0.581791249042733	NO	-
364	ZINC01200919	1644	0.5815858123250502	NO	-
365	ZINC03561952	3921	0.5815676738910462	NO	-
366	ZINC00543080	568	0.5815095917582878	NO	-
367	ZINC00428178	453	0.5814917877020968	NO	-
368	ZINC00211916	216	0.5814342686823939	NO	-
369	ZINC00857084	1044	0.5814031529264745	NO	-
370	ZINC02871775	2847	0.5813791656721583	NO	-
371	ZINC01040588	1380	0.581339769449511	NO	-
372	ZINC01415068	1789	0.5812448913096914	NO	-
373	ZINC03855077	4362	0.5812256245766613	NO	-
374	ZINC02524231	2422	0.5811026435801698	NO	-
375	ZINC00321735	315	0.5810704904663949	NO	-
376	ZINC00251544	251	0.5810535950404602	NO	-
377	ZINC02818690	2787	0.5810519139146881	NO	-
378	ZINC04479457	5540	0.5809461647663281	NO	-
379	ZINC03866856	4584	0.5809112874732056	NO	-
380	ZINC00717862	798	0.5809071000867296	NO	-
381	ZINC02426971	2345	0.5808876503610266	NO	-
382	ZINC02887692	2875	0.5808781817915383	NO	-
383	ZINC02426972	2346	0.5808398092037075	NO	-
384	ZINC00250093	248	0.5807740201907298	NO	-
385	ZINC02798220	2747	0.5807660804689257	NO	-
386	ZINC00687774	769	0.5807046007457225	NO	-
387	ZINC04412149	5418	0.5807032729554845	NO	-
388	ZINC00792307	902	0.5805225991747364	NO	-
389	ZINC00858834	1049	0.5804841704328961	NO	-
390	ZINC00300212	284	0.5804674212088958	NO	-
391	ZINC02798966	2749	0.5804498118346789	NO	-
392	ZINC00849285	1018	0.580345997833082	NO	-
393	ZINC00849287	1019	0.5803069067772073	NO	-
394	ZINC01156622	1606	0.5802642855475013	NO	-
395	ZINC00792311	903	0.5802639697944183	NO	-
396	ZINC00054257	52	0.5801965618518495	NO	-
397	ZINC00019548	11	0.5801763850452283	NO	-
398	ZINC00423580	438	0.5801698392658223	NO	-
399	ZINC04249049	5275	0.5801696934196181	NO	-
400	ZINC00856428	1040	0.5801366794739623	NO	-
401	ZINC00121084	123	0.580126964970497	NO	-
402	ZINC00122289	125	0.5801115254226858	NO	-
403	ZINC02787169	2690	0.5800359573141977	NO	-
404	ZINC00319867	314	0.5799864854570747	NO	-
405	ZINC01074202	1455	0.5799011151948884	NO	-
406	ZINC01132618	1575	0.5798744901612418	NO	-
407	ZINC01399039	1781	0.5798026527468546	NO	-
408	ZINC03208147	3048	0.5797255681338791	NO	-
409	ZINC02229264	2213	0.5797208912387788	NO	-
410	ZINC02449926	2378	0.5796157317972449	NO	-
411	ZINC02669177	2561	0.5794594722476413	NO	-
412	ZINC02618370	2447	0.5794370038052437	NO	-
413	ZINC01032938	1339	0.5793929415819272	NO	-
414	ZINC00363563	355	0.579376984019656	NO	-
415	ZINC00509560	531	0.5793764318347471	NO	-
416	ZINC02760898	2655	0.5793113722099894	NO	-
417	ZINC03459026	3569	0.5792884361647472	NO	-
418	ZINC04357741	5382	0.5792764209342919	NO	-
419	ZINC03497261	3705	0.5792072067524437	NO	-
420	ZINC03459030	3570	0.5791977457446623	NO	-
421	ZINC00815019	966	0.57913748984565	NO	-
422	ZINC00616518	648	0.5789920342323289	NO	-
423	ZINC04358532	5389	0.5789556519035604	NO	-
424	ZINC00906839	1149	0.5788226567378244	NO	-
425	ZINC03487204	3674	0.578811762171273	NO	-
426	ZINC00906840	1150	0.5787984096638996	NO	-
427	ZINC01791404	1941	0.5787869010649708	NO	-
428	ZINC00386073	375	0.5786820084398098	NO	-
429	ZINC01002315	1298	0.5785960270867965	NO	-
430	ZINC00869037	1072	0.5785591796729792	NO	-
431	ZINC01129532	1566	0.578496308427694	NO	-
432	ZINC02423065	2338	0.5784560208484206	NO	-
433	ZINC02229265	2214	0.5784179721224861	NO	-
434	ZINC00792304	901	0.5783874274501402	NO	-
435	ZINC00792300	900	0.5783786161046799	NO	-
436	ZINC00721931	803	0.5783694350706315	NO	-
437	ZINC02524216	2421	0.5782908135009656	NO	-
438	ZINC00149893	164	0.5782731133268172	NO	-
439	ZINC02767656	2671	0.578247841107241	NO	-
440	ZINC02713290	2586	0.5782326971953643	NO	-
441	ZINC00819482	989	0.578220524725507	NO	-
442	ZINC03815309	98	0.5782127662567706	YES	13
443	ZINC00260868	262	0.5781285505533836	NO	-
444	ZINC03853045	4225	0.5781046247467434	NO	-
445	ZINC00233978	237	0.5780984149388935	NO	-
446	ZINC00170666	173	0.5780126399931631	NO	-
447	ZINC03815299	100	0.577866093580969	YES	13
448	ZINC02426868	2344	0.5777643776209379	NO	-
449	ZINC00141985	143	0.5777013821879727	NO	-
450	ZINC01053943	1401	0.5776819454211436	NO	-
451	ZINC00614935	647	0.5775750214481753	NO	-
452	ZINC03867626	4637	0.5775293719711834	NO	-
453	ZINC00940543	1209	0.5774562402549673	NO	-
454	ZINC02426867	2343	0.5774388898801532	NO	-
455	ZINC00423595	440	0.5774277617717865	NO	-
456	ZINC00411639	393	0.5772984176866597	NO	-
457	ZINC01129809	1567	0.5772536067725951	NO	-
458	ZINC03328390	3192	0.5771969862700759	NO	-
459	ZINC01175142	1623	0.5771830408352775	NO	-
460	ZINC00607276	627	0.5771519514059332	NO	-
461	ZINC02354293	2281	0.5771127362080354	NO	-
462	ZINC00411605	391	0.5769816188015068	NO	-
463	ZINC00849773	1021	0.5769789829012532	NO	-
464	ZINC03853051	4227	0.5769625448192087	NO	-
465	ZINC00869720	1079	0.5769271908401571	NO	-
466	ZINC00815155	967	0.5769269388112139	NO	-
467	ZINC00999679	1288	0.5768970880785917	NO	-
468	ZINC01331285	1715	0.576867252421508	NO	-
469	ZINC03249081	3113	0.5768092849774692	NO	-
470	ZINC01360701	1747	0.5767893985374818	NO	-
471	ZINC02705770	2573	0.5767873940290332	NO	-
472	ZINC03497224	3701	0.5767641231456873	NO	-
473	ZINC03400430	3380	0.5767517286342477	NO	-
474	ZINC03853047	4226	0.5767385263030955	NO	-
475	ZINC04156760	5192	0.5767285912178206	NO	-
476	ZINC02998065	2956	0.576714113140424	NO	-
477	ZINC02219246	2203	0.5766937265903698	NO	-
478	ZINC03342721	3216	0.5766935801241535	NO	-
479	ZINC03816042	4077	0.576664600803037	NO	-
480	ZINC02777690	2678	0.5766353343355914	NO	-
481	ZINC04156760	5193	0.5766346303962275	NO	-
482	ZINC01052183	1393	0.5765416699805574	NO	-
483	ZINC02777689	2677	0.5765120129311861	NO	-
484	ZINC02848282	2808	0.5764395499865371	NO	-
485	ZINC00751776	822	0.5764209020454688	NO	-
486	ZINC00819397	985	0.5764046607339728	NO	-
487	ZINC00581491	612	0.5763899250358143	NO	-
488	ZINC01124058	1553	0.5763652571248932	NO	-
489	ZINC00237510	241	0.5763489600004079	NO	-
490	ZINC03868024	4710	0.5762847292139166	NO	-
491	ZINC02364516	2288	0.5762683971920367	NO	-
492	ZINC01124257	1554	0.5762238508780629	NO	-
493	ZINC02458806	2384	0.5762237425731148	NO	-
494	ZINC02284824	2240	0.5761818783091238	NO	-
495	ZINC04356590	5378	0.5761764221274901	NO	-
496	ZINC01331282	1714	0.5761727202442023	NO	-
497	ZINC00358827	344	0.5761449798115973	NO	-
498	ZINC03475807	3607	0.576142779626279	NO	-
499	ZINC00413916	407	0.5761203076078472	NO	-
500	ZINC03857669	4457	0.5761024414255437	NO	-
501	ZINC02859293	2823	0.5760927418219802	NO	-
502	ZINC02336668	2266	0.5760523135076522	NO	-
503	ZINC02800436	2754	0.5759778712596596	NO	-
504	ZINC03475809	3608	0.5759706784061314	NO	-
505	ZINC00406384	384	0.5759437230993721	NO	-
506	ZINC00508913	530	0.5758531681350433	NO	-
507	ZINC03497226	3702	0.5758273671277061	NO	-
508	ZINC03055686	3006	0.575818699716722	NO	-
509	ZINC03307535	3167	0.5758126139408069	NO	-
510	ZINC00857083	1043	0.575781497066802	NO	-
511	ZINC00672929	744	0.5757392156815595	NO	-
512	ZINC02636320	2497	0.5756841870428389	NO	-
513	ZINC00778569	845	0.5756551454999822	NO	-
514	ZINC03566430	3934	0.5756466049595812	NO	-
515	ZINC03566428	3933	0.5756438112399255	NO	-
516	ZINC03853043	4223	0.5756286972735272	NO	-
517	ZINC00304184	288	0.5755717617401251	NO	-
518	ZINC02759905	2653	0.5754677964774364	NO	-
519	ZINC00423594	439	0.5754664855083251	NO	-
520	ZINC00310879	301	0.5753522686147624	NO	-
521	ZINC03853040	4220	0.5753356369686718	NO	-
522	ZINC02805517	2766	0.57530619369518	NO	-
523	ZINC03853042	4222	0.5752829390703796	NO	-
524	ZINC03040621	2982	0.5752216163027386	NO	-
525	ZINC04484185	5542	0.5752113849063463	NO	-
526	ZINC00464701	493	0.5752031699814795	NO	-
527	ZINC03853011	4219	0.5751348469879682	NO	-
528	ZINC03040633	2984	0.5750060957028539	NO	-
529	ZINC00792316	905	0.5749821876297064	NO	-
530	ZINC00263060	267	0.5749800863958967	NO	-
531	ZINC00792313	904	0.5749742463803785	NO	-
532	ZINC03459110	3573	0.5748286804035	NO	-
533	ZINC01059751	1425	0.5748252205974814	NO	-
534	ZINC01059753	1426	0.5747683357271399	NO	-
535	ZINC00568574	598	0.5747548133359394	NO	-
536	ZINC00687273	767	0.5747481590388439	NO	-
537	ZINC00428490	459	0.5747005174244777	NO	-
538	ZINC00342003	333	0.5746625608409983	NO	-
539	ZINC01791415	1942	0.5746572699889332	NO	-
540	ZINC00819409	986	0.5746063711828915	NO	-
541	ZINC01208878	1653	0.5745916128229337	NO	-
542	ZINC03029412	2970	0.5744354996975204	NO	-
543	ZINC03343677	3217	0.5744269932621616	NO	-
544	ZINC02755761	2648	0.5743991711707462	NO	-
545	ZINC00260871	263	0.5743834009507423	NO	-
546	ZINC00581476	611	0.5743805750075317	NO	-
547	ZINC00698728	772	0.5743788186119049	NO	-
548	ZINC03645574	4042	0.5743352999117401	NO	-
549	ZINC00574032	603	0.5743297943781949	NO	-
550	ZINC03327543	3190	0.5743222057354845	NO	-
551	ZINC01069602	1447	0.5743189730155656	NO	-
552	ZINC02752324	2642	0.5742803209431918	NO	-
553	ZINC01491736	1863	0.5742704662136144	NO	-
554	ZINC03857668	4456	0.5741260666759233	NO	-
555	ZINC01415045	1788	0.5741248919656194	NO	-
556	ZINC02497778	2406	0.5741073859262439	NO	-
557	ZINC00428488	458	0.5740723268073936	NO	-
558	ZINC02798116	2746	0.5740686547178948	NO	-
559	ZINC02639718	2504	0.5740565465343397	NO	-
560	ZINC03815223	97	0.5740303238692959	YES	13
561	ZINC03853236	4248	0.5739791411073525	NO	-
562	ZINC04467678	5503	0.5739791411073525	NO	-
563	ZINC00574050	604	0.5739779973753862	NO	-
564	ZINC02639719	2505	0.5739773396995907	NO	-
565	ZINC04377146	5405	0.5739613678849896	NO	-
566	ZINC03868993	4741	0.5739360386616464	NO	-
567	ZINC03972969	4986	0.5739009772174233	NO	-
568	ZINC02348328	2272	0.5738990011566284	NO	-
569	ZINC03868023	4709	0.5737551023768845	NO	-
570	ZINC00448150	476	0.573747678445419	NO	-
571	ZINC03604574	4011	0.5736495460026017	NO	-
572	ZINC00841571	1013	0.5736298520742551	NO	-
573	ZINC00779135	850	0.5735054374896543	NO	-
574	ZINC03108289	3023	0.5734707163750877	NO	-
575	ZINC00856087	1035	0.5734617879441856	NO	-
576	ZINC01384543	1774	0.5734404262265154	NO	-
577	ZINC02713287	2585	0.5734357109800736	NO	-
578	ZINC01418481	1796	0.5734231203217928	NO	-
579	ZINC03853044	4224	0.573358573753901	NO	-
580	ZINC03040623	2983	0.5733208340033069	NO	-
581	ZINC00308366	292	0.5732253420249116	NO	-
582	ZINC02809291	2776	0.5731212971098532	NO	-
583	ZINC00428166	452	0.5730980897571607	NO	-
584	ZINC03613119	4021	0.5730960973843267	NO	-
585	ZINC00779146	852	0.5730789021302422	NO	-
586	ZINC04594633	5581	0.573038747179564	NO	-
587	ZINC02734983	2628	0.5727643427942336	NO	-
588	ZINC03851638	4166	0.5727335772628759	NO	-
589	ZINC01972921	2050	0.5727067281117585	NO	-
590	ZINC02241915	2223	0.5726976479552487	NO	-
591	ZINC00668522	738	0.5726852152963356	NO	-
592	ZINC03533702	3845	0.5726769551904142	NO	-
593	ZINC02718995	2601	0.5726742690081984	NO	-
594	ZINC02877834	2860	0.5725318704731452	NO	-
595	ZINC03832238	89	0.5725213312166635	YES	13
596	ZINC00569296	599	0.5725035805201897	NO	-
597	ZINC01432093	1819	0.5724973649165914	NO	-
598	ZINC00903306	1139	0.5722969944974582	NO	-
599	ZINC03405354	3409	0.5722734391301394	NO	-
600	ZINC00321771	316	0.5722196033113084	NO	-
601	ZINC03977630	5016	0.5722136333062493	NO	-
602	ZINC00379018	368	0.5721131789998938	NO	-
603	ZINC03971423	4963	0.5720408381378919	NO	-
604	ZINC03042103	2994	0.572039329755784	NO	-
605	ZINC03969902	4906	0.5720354465527826	NO	-
606	ZINC03853062	4229	0.572000117189889	NO	-
607	ZINC00183220	188	0.5719096739995682	NO	-
608	ZINC03969317	4880	0.5718614568043242	NO	-
609	ZINC01074005	1453	0.5718595381277076	NO	-
610	ZINC00183217	187	0.5718562541892327	NO	-
611	ZINC03422389	3474	0.5716941388922442	NO	-
612	ZINC00795607	916	0.5716707911114549	NO	-
613	ZINC00563962	596	0.5716538834337155	NO	-
614	ZINC00360401	347	0.5716494243049397	NO	-
615	ZINC00360402	348	0.5716469620607897	NO	-
616	ZINC01056841	1410	0.5715983910591078	NO	-
617	ZINC03459063	3571	0.5713446594120076	NO	-
618	ZINC00917589	1177	0.571102276922178	NO	-
619	ZINC03971421	4962	0.5710887721334609	NO	-
620	ZINC03484691	3664	0.5710781454480481	NO	-
621	ZINC01429226	1813	0.5709688120918617	NO	-
622	ZINC00872909	1091	0.5709642531756195	NO	-
623	ZINC00648259	720	0.5709640356453125	NO	-
624	ZINC01043264	1382	0.5708813448688375	NO	-
625	ZINC03988832	5073	0.5708611187483906	NO	-
626	ZINC00853610	1033	0.570855385222492	NO	-
627	ZINC00319304	312	0.5708539774421287	NO	-
628	ZINC02799035	2750	0.5707756255143096	NO	-
629	ZINC03968415	4860	0.5707311911194922	NO	-
630	ZINC01156932	1607	0.5706728828404988	NO	-
631	ZINC01000665	1291	0.5706592990202415	NO	-
632	ZINC00810035	949	0.5706357539904896	NO	-
633	ZINC03507454	3767	0.5706343544015915	NO	-
634	ZINC01000651	1289	0.5705787518111101	NO	-
635	ZINC03867626	4638	0.5705216359561245	NO	-
636	ZINC00801792	927	0.5704987969563543	NO	-
637	ZINC00587676	619	0.5704841160451602	NO	-
638	ZINC02718995	2602	0.5704699775772286	NO	-
639	ZINC02718995	2603	0.5704699775772286	NO	-
640	ZINC03968414	4859	0.5703870987113829	NO	-
641	ZINC03976840	5009	0.5703745243507943	NO	-
642	ZINC03976841	5010	0.5703403101693462	NO	-
643	ZINC03438679	3527	0.5703307674659084	NO	-
644	ZINC03867938	4674	0.5703206459154745	NO	-
645	ZINC01044210	1385	0.5703121779801382	NO	-
646	ZINC03045303	2998	0.5702692121706306	NO	-
647	ZINC00411636	392	0.5702280676570991	NO	-
648	ZINC00872532	1089	0.5702196069709249	NO	-
649	ZINC03832231	88	0.5701925419761443	YES	13
650	ZINC01428437	1812	0.57015627456565	NO	-
651	ZINC03484681	3663	0.5701109043964809	NO	-
652	ZINC00810036	950	0.5701086538623973	NO	-
653	ZINC00279344	280	0.5700658663768694	NO	-
654	ZINC03564210	3930	0.5700610820226604	NO	-
655	ZINC03564209	3929	0.5700370650677549	NO	-
656	ZINC02632367	2490	0.5700318830624943	NO	-
657	ZINC02795414	2716	0.5700058192333772	NO	-
658	ZINC03394649	3345	0.5700018152466911	NO	-
659	ZINC03357123	3246	0.5699605199303589	NO	-
660	ZINC03357121	3245	0.5699522752433593	NO	-
661	ZINC00321790	317	0.5698750323778473	NO	-
662	ZINC00905525	1144	0.5698184462951309	NO	-
663	ZINC00719994	802	0.5697745180420779	NO	-
664	ZINC03216048	3059	0.5697119438471713	NO	-
665	ZINC00719993	801	0.569703239607149	NO	-
666	ZINC02879133	2864	0.569701245336068	NO	-
667	ZINC02627978	2477	0.5696009230342589	NO	-
668	ZINC02731469	2624	0.5695994207416908	NO	-
669	ZINC03857699	4458	0.5695881722854559	NO	-
670	ZINC03613574	4023	0.5695252192557204	NO	-
671	ZINC03852908	4214	0.5695075769313866	NO	-
672	ZINC01032938	1340	0.5694115050943347	NO	-
673	ZINC03832243	86	0.5694081605415502	YES	13
674	ZINC02797935	2745	0.5693723783002496	NO	-
675	ZINC04087312	5144	0.5693110834562226	NO	-
676	ZINC00854694	1034	0.569289530472831	NO	-
677	ZINC00341954	331	0.5692187758545503	NO	-
678	ZINC01073985	1452	0.5691631086842446	NO	-
679	ZINC02763161	2665	0.5691621252557777	NO	-
680	ZINC03602708	4009	0.5690963571697957	NO	-
681	ZINC02713325	2588	0.5690686286905021	NO	-
682	ZINC03209318	3049	0.5690281195467414	NO	-
683	ZINC03578168	3966	0.5690090063543597	NO	-
684	ZINC03407006	3414	0.5689447059323395	NO	-
685	ZINC03194617	3045	0.5688960740339891	NO	-
686	ZINC00812658	960	0.568875525260858	NO	-
687	ZINC03192249	3042	0.5688406603314029	NO	-
688	ZINC03416218	3443	0.5688214288920633	NO	-
689	ZINC00869063	1075	0.568814859614487	NO	-
690	ZINC00305387	290	0.5687147322506229	NO	-
691	ZINC00801296	925	0.5686446224943099	NO	-
692	ZINC03538371	3850	0.5686419411275606	NO	-
693	ZINC03209319	3050	0.5684723644320664	NO	-
694	ZINC03192258	3043	0.5684624361939516	NO	-
695	ZINC03310997	3171	0.5684346994006212	NO	-
696	ZINC03559292	3909	0.5683926877074017	NO	-
697	ZINC03236169	3093	0.568390654830558	NO	-
698	ZINC00643640	707	0.5683685854860845	NO	-
699	ZINC03832242	104	0.5682525386107355	YES	15
700	ZINC00849783	1022	0.5682297119822505	NO	-
701	ZINC01943020	2035	0.5682178726914524	NO	-
702	ZINC01024080	1327	0.5681805173830878	NO	-
703	ZINC03851312	4145	0.5681675257716874	NO	-
704	ZINC00847482	1017	0.5681647352623694	NO	-
705	ZINC01034338	1349	0.5681515385918251	NO	-
706	ZINC00373744	362	0.5681192183430307	NO	-
707	ZINC01943019	2034	0.5681177129601528	NO	-
708	ZINC03971272	4961	0.5680775387560508	NO	-
709	ZINC02188025	2158	0.5680742671629998	NO	-
710	ZINC02915795	2895	0.5680679278664792	NO	-
711	ZINC03851638	4167	0.5680561972925994	NO	-
712	ZINC03045223	2997	0.5680142727271011	NO	-
713	ZINC00944357	1222	0.5680052152171732	NO	-
714	ZINC03522950	3816	0.56796373806579	NO	-
715	ZINC00980645	1270	0.5679587315571688	NO	-
716	ZINC03522951	3817	0.5679558413843276	NO	-
717	ZINC03854043	4297	0.5678961199457251	NO	-
718	ZINC00873444	1093	0.567894974979856	NO	-
719	ZINC04357791	5386	0.5678933769072657	NO	-
720	ZINC04129587	5178	0.5678697646089569	NO	-
721	ZINC03969318	4881	0.567824433534781	NO	-
722	ZINC04165748	5199	0.5677875508568219	NO	-
723	ZINC03419990	3453	0.5677173855865459	NO	-
724	ZINC03049162	3003	0.5676681479242328	NO	-
725	ZINC03475811	3609	0.5675043750123913	NO	-
726	ZINC00310240	298	0.5674926705034941	NO	-
727	ZINC00190457	196	0.5674867721619979	NO	-
728	ZINC01350943	1739	0.5674773492574919	NO	-
729	ZINC03515835	3798	0.5674583152208557	NO	-
730	ZINC03515838	3799	0.5674547102427632	NO	-
731	ZINC03475815	3610	0.5674456737507739	NO	-
732	ZINC03040919	2992	0.567427138244094	NO	-
733	ZINC00975418	1261	0.5672765556325929	NO	-
734	ZINC02734641	2625	0.5672683570140226	NO	-
735	ZINC03555214	3891	0.567260877007068	NO	-
736	ZINC03854046	4299	0.567249309344301	NO	-
737	ZINC03234357	3089	0.5672262705175677	NO	-
738	ZINC00373745	363	0.5672025970808616	NO	-
739	ZINC00937375	1197	0.567161308274021	NO	-
740	ZINC00779137	851	0.5670973542120376	NO	-
741	ZINC01176693	1625	0.5670540446556607	NO	-
742	ZINC02181819	2156	0.5669650509435684	NO	-
743	ZINC00662193	732	0.5669411539759508	NO	-
744	ZINC01053919	1399	0.5669210174347556	NO	-
745	ZINC01029379	1331	0.5668807111159103	NO	-
746	ZINC01068752	1445	0.5668630235734067	NO	-
747	ZINC03501502	3734	0.5668345517529862	NO	-
748	ZINC03868807	4735	0.5668140902215048	NO	-
749	ZINC00204348	210	0.5667794463415794	NO	-
750	ZINC01417689	1795	0.5667560829330106	NO	-
751	ZINC03868808	4736	0.5667140325229049	NO	-
752	ZINC02729394	2618	0.5666380964411248	NO	-
753	ZINC03510969	3783	0.5666307901270509	NO	-
754	ZINC03971579	4968	0.5666009360915252	NO	-
755	ZINC03550393	3868	0.5665782752309366	NO	-
756	ZINC03506089	3745	0.5665301646670343	NO	-
757	ZINC02136721	2146	0.5665052048695057	NO	-
758	ZINC00411871	395	0.5664752480017539	NO	-
759	ZINC02761229	2657	0.5664556242458847	NO	-
760	ZINC02768229	2672	0.5663565527880261	NO	-
761	ZINC03040915	2991	0.5663484563381384	NO	-
762	ZINC00050105	44	0.5663397403535897	NO	-
763	ZINC04633453	5600	0.5662442123777399	NO	-
764	ZINC03484530	3662	0.566211986776592	NO	-
765	ZINC03484528	3661	0.5662032632008974	NO	-
766	ZINC02320853	2256	0.5661721530215602	NO	-
767	ZINC02862154	2832	0.5661175051646986	NO	-
768	ZINC03890218	4765	0.5660932364726782	NO	-
769	ZINC03890220	4766	0.5660767663644295	NO	-
770	ZINC02718980	2593	0.5660528685140558	NO	-
771	ZINC03867937	4673	0.5660461490037402	NO	-
772	ZINC03274969	3134	0.5660389949619391	NO	-
773	ZINC02848306	2810	0.5659405079529839	NO	-
774	ZINC03399496	3365	0.5659241517771555	NO	-
775	ZINC01053406	1395	0.5659105908487438	NO	-
776	ZINC03969902	4905	0.5658838532683478	NO	-
777	ZINC03552748	3878	0.5658702061890808	NO	-
778	ZINC00341049	329	0.5656927738554792	NO	-
779	ZINC00812968	962	0.5656853799474428	NO	-
780	ZINC01184046	1628	0.5656816592430957	NO	-
781	ZINC01068752	1444	0.5656484430956693	NO	-
782	ZINC00862854	1057	0.5656071971650859	NO	-
783	ZINC00021108	13	0.5655981593336882	NO	-
784	ZINC00382581	370	0.5655909587027942	NO	-
785	ZINC00382582	371	0.5655747690542487	NO	-
786	ZINC03832250	87	0.5655643635491441	YES	13
787	ZINC03832237	103	0.5655627660465619	YES	14
788	ZINC00815159	968	0.5655507508958941	NO	-
789	ZINC02868399	2843	0.5655236251324272	NO	-
790	ZINC00779162	854	0.5654971944625694	NO	-
791	ZINC01016172	1320	0.5653707055817389	NO	-
792	ZINC01016173	1321	0.5653653971252766	NO	-
793	ZINC00440249	469	0.5653295223971675	NO	-
794	ZINC02848305	2809	0.5653140284714328	NO	-
795	ZINC02761511	2658	0.5653032426866827	NO	-
796	ZINC01061873	1434	0.5652995713787855	NO	-
797	ZINC02637411	2499	0.5652961135122349	NO	-
798	ZINC01514253	1891	0.5652702557035829	NO	-
799	ZINC03853061	4228	0.5652441523737958	NO	-
800	ZINC03296402	3158	0.5652403980437162	NO	-
801	ZINC01350947	1740	0.5651888361428894	NO	-
802	ZINC00789489	889	0.5651764868659228	NO	-
803	ZINC04392459	5410	0.5651258942389209	NO	-
804	ZINC00648261	721	0.5651199687730226	NO	-
805	ZINC03854044	4298	0.5650901230426011	NO	-
806	ZINC00724353	804	0.5650597099911904	NO	-
807	ZINC04162501	5195	0.5650244947122692	NO	-
808	ZINC00686691	766	0.5650156315822215	NO	-
809	ZINC03354538	3238	0.5649936555089846	NO	-
810	ZINC03497259	3704	0.5649460073441153	NO	-
811	ZINC00679906	757	0.5649318496311668	NO	-
812	ZINC03424721	3483	0.5648421389462058	NO	-
813	ZINC03458969	3568	0.5648332960211025	NO	-
814	ZINC03458965	3567	0.564828322501042	NO	-
815	ZINC00375397	365	0.5648243198884688	NO	-
816	ZINC03857324	4430	0.5647927774899346	NO	-
817	ZINC00899430	1134	0.5647849589500803	NO	-
818	ZINC00338379	327	0.5647349686490427	NO	-
819	ZINC01030340	1332	0.5647222436995702	NO	-
820	ZINC03820249	4085	0.5646778895449649	NO	-
821	ZINC02444604	2372	0.5646366974964391	NO	-
822	ZINC02427110	2350	0.5646113591249231	NO	-
823	ZINC01462271	1842	0.5645819949054579	NO	-
824	ZINC00687417	768	0.5645642097093977	NO	-
825	ZINC01743021	1923	0.5645557807018072	NO	-
826	ZINC00792005	898	0.5645089853409245	NO	-
827	ZINC03439714	3529	0.5644461698640486	NO	-
828	ZINC01185390	1630	0.564426732086907	NO	-
829	ZINC01980262	2057	0.5643450966454243	NO	-
830	ZINC01980263	2058	0.5643341286689478	NO	-
831	ZINC00976161	1262	0.5642853798441624	NO	-
832	ZINC00930651	1189	0.564207330503807	NO	-
833	ZINC02655126	2533	0.5642000603258779	NO	-
834	ZINC00853607	1032	0.564184212222162	NO	-
835	ZINC00477815	509	0.5641626462509308	NO	-
836	ZINC03507667	3770	0.5641428542957062	NO	-
837	ZINC00477816	510	0.5640573265400857	NO	-
838	ZINC03294623	3157	0.5639942635373719	NO	-
839	ZINC02201022	2175	0.56397860790934	NO	-
840	ZINC03204482	3047	0.5639304313769301	NO	-
841	ZINC00888201	1126	0.5639204808869461	NO	-
842	ZINC00870489	1080	0.5639060231752504	NO	-
843	ZINC00675934	752	0.5638888788302912	NO	-
844	ZINC02718980	2594	0.563877228481761	NO	-
845	ZINC02718980	2595	0.563877228481761	NO	-
846	ZINC04058639	5128	0.5638769405522138	NO	-
847	ZINC01034337	1348	0.5638667714425212	NO	-
848	ZINC01943018	2033	0.5638529040101478	NO	-
849	ZINC03815520	95	0.5638132073226682	YES	13
850	ZINC00252985	254	0.563806501899887	NO	-
851	ZINC00563270	590	0.5637614935937415	NO	-
852	ZINC01324421	1712	0.5637421527179183	NO	-
853	ZINC00904305	1141	0.5637227786881343	NO	-
854	ZINC00869064	1076	0.5636811743869837	NO	-
855	ZINC02926873	2912	0.5636495644724411	NO	-
856	ZINC03100320	3020	0.5636278851299065	NO	-
857	ZINC00810441	956	0.5636143182924506	NO	-
858	ZINC03506138	3746	0.5636079505051249	NO	-
859	ZINC00044730	37	0.5636059368030447	NO	-
860	ZINC03857735	4462	0.5635969606268415	NO	-
861	ZINC04162555	5197	0.563576722253686	NO	-
862	ZINC00829996	997	0.5635539009276461	NO	-
863	ZINC00953562	1238	0.5635061708251722	NO	-
864	ZINC02626341	2471	0.563463139835675	NO	-
865	ZINC02868876	2845	0.5634412561921317	NO	-
866	ZINC00921115	1178	0.5634290597216212	NO	-
867	ZINC00829995	996	0.5633805460782927	NO	-
868	ZINC03533602	3844	0.5633738977465261	NO	-
869	ZINC01027108	1330	0.5633310813944175	NO	-
870	ZINC00112251	110	0.5633106204750111	NO	-
871	ZINC03651739	4047	0.563278186990592	NO	-
872	ZINC00873771	1094	0.5632520421178584	NO	-
873	ZINC00581492	613	0.5632260317231502	NO	-
874	ZINC01066215	1439	0.5631700323046075	NO	-
875	ZINC01415148	1790	0.5631611761510038	NO	-
876	ZINC02365384	2289	0.5631088152606467	NO	-
877	ZINC00643261	706	0.5630590518446024	NO	-
878	ZINC03545826	3855	0.563041694083272	NO	-
879	ZINC02502848	2414	0.5630366495835993	NO	-
880	ZINC04485570	5549	0.5630211356436611	NO	-
881	ZINC00789491	890	0.5630095564523184	NO	-
882	ZINC01510658	1887	0.56299384655018	NO	-
883	ZINC00876297	1098	0.5629777333990149	NO	-
884	ZINC03458855	3566	0.5629520008844716	NO	-
885	ZINC03458852	3565	0.5629378492627821	NO	-
886	ZINC02181822	2157	0.5629174002896151	NO	-
887	ZINC03857323	4429	0.5628950275323912	NO	-
888	ZINC03516345	3801	0.5628869871514345	NO	-
889	ZINC00812973	963	0.5628642395304387	NO	-
890	ZINC01158071	1608	0.5628509627102897	NO	-
891	ZINC01183938	1627	0.5627997150515739	NO	-
892	ZINC03482119	3657	0.5627720815097047	NO	-
893	ZINC02654465	2531	0.5627082285336816	NO	-
894	ZINC02654464	2530	0.5626875399702422	NO	-
895	ZINC01162682	1613	0.5626601212373169	NO	-
896	ZINC01791469	1943	0.5626470748399907	NO	-
897	ZINC00413915	406	0.5626335715556726	NO	-
898	ZINC00473854	503	0.5626136034330459	NO	-
899	ZINC01110236	1518	0.5626054864355089	NO	-
900	ZINC00810439	955	0.5626047233353189	NO	-
901	ZINC03852796	4209	0.5625840802404558	NO	-
902	ZINC00467656	494	0.562574755042748	NO	-
903	ZINC02124119	2142	0.5625467133520291	NO	-
904	ZINC03854042	4296	0.5625374830886627	NO	-
905	ZINC00316369	307	0.5624760998940077	NO	-
906	ZINC00976162	1263	0.5624522849062866	NO	-
907	ZINC03453002	3558	0.5624301447203532	NO	-
908	ZINC03852105	4183	0.5623233636534818	NO	-
909	ZINC04465402	5486	0.5623233636534818	NO	-
910	ZINC00853589	1031	0.56231002463475	NO	-
911	ZINC00374917	364	0.5623013349513256	NO	-
912	ZINC01117159	1537	0.5622587735029002	NO	-
913	ZINC03554312	3888	0.5622460007337706	NO	-
914	ZINC03550402	3870	0.5622109634026914	NO	-
915	ZINC03516344	3800	0.5621688440528508	NO	-
916	ZINC03857350	4434	0.5621624616088785	NO	-
917	ZINC03030401	2973	0.5621059062319285	NO	-
918	ZINC03857328	4432	0.5620482081019718	NO	-
919	ZINC00912365	1163	0.5620416215218482	NO	-
920	ZINC03569878	3957	0.5620263444221957	NO	-
921	ZINC03410269	3426	0.5619979883706466	NO	-
922	ZINC03604565	4010	0.5619969465326047	NO	-
923	ZINC03302690	3162	0.5619854756162179	NO	-
924	ZINC03832263	80	0.5619692828655771	YES	11
925	ZINC02871777	2848	0.5619612734009922	NO	-
926	ZINC02784675	2686	0.5619604649641086	NO	-
927	ZINC01024077	1326	0.5619555634365213	NO	-
928	ZINC00896955	1131	0.5619272903480826	NO	-
929	ZINC03320961	3181	0.5618689367039915	NO	-
930	ZINC00745678	817	0.5618650853985372	NO	-
931	ZINC03226603	3075	0.5618531631096586	NO	-
932	ZINC01078606	1463	0.5617994985802641	NO	-
933	ZINC00252991	255	0.5617493846377655	NO	-
934	ZINC01441525	1829	0.5617401584096388	NO	-
935	ZINC02524287	2425	0.5617266310166359	NO	-
936	ZINC03499165	3728	0.5616971332358763	NO	-
937	ZINC02791752	2698	0.5616015222115348	NO	-
938	ZINC00810432	953	0.5615343989509796	NO	-
939	ZINC00570339	602	0.5614832458306743	NO	-
940	ZINC02331296	2261	0.5614072477769052	NO	-
941	ZINC03857130	4413	0.5613979881397807	NO	-
942	ZINC01057181	1413	0.5613585350242186	NO	-
943	ZINC03993111	5092	0.5613440936361214	NO	-
944	ZINC04469707	5523	0.5613440936361214	NO	-
945	ZINC02524252	2424	0.5613107666014353	NO	-
946	ZINC03452999	3557	0.5612711884718219	NO	-
947	ZINC00645171	714	0.5612648679181584	NO	-
948	ZINC00539181	564	0.5612427700583716	NO	-
949	ZINC03372928	3277	0.5612135319060623	NO	-
950	ZINC01134162	1578	0.5611814494391488	NO	-
951	ZINC00613694	645	0.5611800489254279	NO	-
952	ZINC00664058	733	0.561173448952067	NO	-
953	ZINC01119186	1539	0.5610649037359918	NO	-
954	ZINC00792473	906	0.5610391526350058	NO	-
955	ZINC04111522	5167	0.5610206237201297	NO	-
956	ZINC01054439	1403	0.5610170092724373	NO	-
957	ZINC01903693	1971	0.5609934433510332	NO	-
958	ZINC02708425	2574	0.5609771074913668	NO	-
959	ZINC00411860	394	0.5609507892297027	NO	-
960	ZINC00793164	911	0.5609420807782676	NO	-
961	ZINC01441523	1827	0.5609297140693039	NO	-
962	ZINC03820249	4086	0.5609270548446686	NO	-
963	ZINC03867549	4632	0.5609159805822206	NO	-
964	ZINC04001199	5108	0.5608809778071329	NO	-
965	ZINC03857327	4431	0.5608778174174172	NO	-
966	ZINC02761661	2660	0.5608378725798877	NO	-
967	ZINC00191537	199	0.5607892847058105	NO	-
968	ZINC03602694	4008	0.560782531332935	NO	-
969	ZINC01749221	1924	0.5607206547715698	NO	-
970	ZINC01383762	1771	0.5606991825116633	NO	-
971	ZINC03857751	4463	0.560692267815834	NO	-
972	ZINC00306859	291	0.560661570484585	NO	-
973	ZINC03569835	3956	0.5606594782867215	NO	-
974	ZINC02848711	2811	0.5605611677641731	NO	-
975	ZINC01123088	1547	0.5605424218719314	NO	-
976	ZINC00812730	961	0.5604834463403373	NO	-
977	ZINC00810433	954	0.560433341635113	NO	-
978	ZINC00746221	820	0.5603970770664347	NO	-
979	ZINC04428162	5429	0.5603646822677117	NO	-
980	ZINC03554335	3890	0.5603541462337057	NO	-
981	ZINC01123086	1546	0.5603036603961142	NO	-
982	ZINC03854047	4300	0.5603003433285362	NO	-
983	ZINC01441526	1830	0.5602996645824909	NO	-
984	ZINC02203704	2183	0.5602962093679453	NO	-
985	ZINC03867525	4628	0.5602488096270039	NO	-
986	ZINC03613853	4024	0.5602456798820759	NO	-
987	ZINC03487121	3672	0.5602395515033158	NO	-
988	ZINC03468026	3594	0.5601848237544327	NO	-
989	ZINC03468021	3593	0.5601813542862607	NO	-
990	ZINC00361142	352	0.5601239838204549	NO	-
991	ZINC02213974	2198	0.5601124279177885	NO	-
992	ZINC02725752	2615	0.5601040395306696	NO	-
993	ZINC00121102	124	0.5600968879325501	NO	-
994	ZINC00799003	922	0.5600827704226843	NO	-
995	ZINC02860918	2825	0.5600502815698517	NO	-
996	ZINC03613854	4025	0.5600215358398499	NO	-
997	ZINC02214869	2201	0.5600068187952986	NO	-
998	ZINC02435130	2362	0.5600026391156872	NO	-
999	ZINC03520176	3814	0.5599898420988234	NO	-
1000	ZINC01158386	1609	0.5599799502623003	NO	-
1001	ZINC02194260	2164	0.5599615785681855	NO	-
1002	ZINC03970885	4948	0.5599140464662027	NO	-
1003	ZINC03554297	3885	0.5599095601326347	NO	-
1004	ZINC02213975	2199	0.5598714049936315	NO	-
1005	ZINC00885480	1124	0.5598688765549161	NO	-
1006	ZINC01012180	1313	0.559867382129366	NO	-
1007	ZINC04357555	5381	0.5598429854187332	NO	-
1008	ZINC03487123	3673	0.5598351578105745	NO	-
1009	ZINC02730814	2623	0.5598012035729916	NO	-
1010	ZINC00577256	605	0.5597989542552372	NO	-
1011	ZINC03424697	3481	0.559770912593747	NO	-
1012	ZINC00413918	409	0.5597396332880643	NO	-
1013	ZINC03438042	3524	0.5597221202319087	NO	-
1014	ZINC01130011	1569	0.5596863504916294	NO	-
1015	ZINC00937577	1200	0.559683068949907	NO	-
1016	ZINC00822584	992	0.559628678574028	NO	-
1017	ZINC00103509	93	0.5596019908377017	NO	-
1018	ZINC03340133	3211	0.5595957963801116	NO	-
1019	ZINC03852612	4193	0.5595633179218019	NO	-
1020	ZINC01217678	1668	0.5595533265668831	NO	-
1021	ZINC03523478	3823	0.5595367877162472	NO	-
1022	ZINC03422905	3476	0.5595360575222333	NO	-
1023	ZINC03857730	4461	0.5594521015291969	NO	-
1024	ZINC04517385	5575	0.5594103643958759	NO	-
1025	ZINC02876715	2858	0.5594045430400181	NO	-
1026	ZINC03040636	2985	0.5594026183222794	NO	-
1027	ZINC00930652	1190	0.5593348425115839	NO	-
1028	ZINC00518509	541	0.5593083291895192	NO	-
1029	ZINC01067714	1443	0.5592974810047369	NO	-
1030	ZINC00806726	940	0.5592880073479964	NO	-
1031	ZINC02647105	2515	0.5592804491450251	NO	-
1032	ZINC01130014	1570	0.5592702488114474	NO	-
1033	ZINC03302074	3161	0.5592647319212485	NO	-
1034	ZINC01445403	1838	0.5592432994364699	NO	-
1035	ZINC00252971	252	0.559226997824476	NO	-
1036	ZINC00081340	76	0.5591551761605235	NO	-
1037	ZINC01441524	1828	0.5591539710366916	NO	-
1038	ZINC03867985	4707	0.5590056890169504	NO	-
1039	ZINC04465901	5494	0.5590056890169504	NO	-
1040	ZINC02170073	2152	0.5589947372512446	NO	-
1041	ZINC03858890	4515	0.5589783526015834	NO	-
1042	ZINC04595871	5585	0.5588714475597577	NO	-
1043	ZINC00341957	332	0.5587979982054747	NO	-
1044	ZINC01067713	1442	0.5587804408804511	NO	-
1045	ZINC02200899	2174	0.5587696432549362	NO	-
1046	ZINC03857817	4467	0.5587457984467322	NO	-
1047	ZINC02795345	2713	0.5586977153711922	NO	-
1048	ZINC03856110	4391	0.5586687595053429	NO	-
1049	ZINC02860917	2824	0.5586472261452511	NO	-
1050	ZINC00806704	935	0.5586130775392353	NO	-
1051	ZINC02541703	2427	0.5585613438975758	NO	-
1052	ZINC03523471	3822	0.5585554388470061	NO	-
1053	ZINC00778479	843	0.5584817532038013	NO	-
1054	ZINC02194261	2165	0.5584445555859433	NO	-
1055	ZINC00390761	380	0.5584219471707852	NO	-
1056	ZINC00779134	849	0.558400298483406	NO	-
1057	ZINC04176178	5208	0.5583907468400525	NO	-
1058	ZINC02861756	2828	0.558366044950125	NO	-
1059	ZINC02718996	2604	0.5583487048540865	NO	-
1060	ZINC03382520	3296	0.558341565635955	NO	-
1061	ZINC03356080	3242	0.5583170134660116	NO	-
1062	ZINC00971036	1256	0.5582772193980687	NO	-
1063	ZINC02623598	2458	0.558253304021888	NO	-
1064	ZINC02880125	2868	0.5582286385582963	NO	-
1065	ZINC02861755	2827	0.5582170924888407	NO	-
1066	ZINC00778476	842	0.5582025142010972	NO	-
1067	ZINC01113928	1526	0.5581510286200282	NO	-
1068	ZINC02133509	2145	0.5581340566183284	NO	-
1069	ZINC03980687	5024	0.5581241826602135	NO	-
1070	ZINC04470213	5525	0.5581095480660925	NO	-
1071	ZINC01055214	1407	0.558072036037983	NO	-
1072	ZINC03857133	4414	0.5580644598144215	NO	-
1073	ZINC03857134	4415	0.5580523611182312	NO	-
1074	ZINC04275333	5318	0.558045930308897	NO	-
1075	ZINC03476182	3617	0.55801213920459	NO	-
1076	ZINC03476184	3618	0.5579927327257342	NO	-
1077	ZINC00066614	65	0.5579628076229126	NO	-
1078	ZINC01031949	1335	0.5579484373159156	NO	-
1079	ZINC00314249	305	0.557930247464811	NO	-
1080	ZINC03554309	3887	0.5578898525827787	NO	-
1081	ZINC03868765	4733	0.5578763080715518	NO	-
1082	ZINC01125185	1556	0.55786290434244	NO	-
1083	ZINC02781672	2684	0.5578420976826729	NO	-
1084	ZINC02803147	2763	0.557771862334497	NO	-
1085	ZINC00746222	821	0.557769059655472	NO	-
1086	ZINC03476254	3620	0.5577643050329617	NO	-
1087	ZINC01012018	1312	0.5577541592456546	NO	-
1088	ZINC00746219	818	0.5577472633098425	NO	-
1089	ZINC03476253	3619	0.5577445341871194	NO	-
1090	ZINC02730110	2620	0.5577008899769819	NO	-
1091	ZINC03030438	2975	0.5576648403935858	NO	-
1092	ZINC00806705	936	0.557650576920237	NO	-
1093	ZINC00976654	1267	0.5576457426347127	NO	-
1094	ZINC03483199	3659	0.5576169656105368	NO	-
1095	ZINC00806715	939	0.5575706285615438	NO	-
1096	ZINC01008575	1310	0.5575511406757278	NO	-
1097	ZINC00806714	938	0.5575244521647089	NO	-
1098	ZINC00440118	468	0.5575064064234063	NO	-
1099	ZINC00200549	204	0.5574458521891615	NO	-
1100	ZINC03292685	3152	0.557431948104063	NO	-
1101	ZINC03452836	3553	0.5573968339320472	NO	-
1102	ZINC03185858	3039	0.5573954972781351	NO	-
1103	ZINC02844243	2803	0.5573407177055513	NO	-
1104	ZINC03566261	3931	0.5573195879105372	NO	-
1105	ZINC03566262	3932	0.5573062050215825	NO	-
1106	ZINC01349238	1738	0.5573013386208251	NO	-
1107	ZINC03971575	4967	0.5572993845748659	NO	-
1108	ZINC02213786	2197	0.5572800380097275	NO	-
1109	ZINC00907556	1152	0.5572760445157238	NO	-
1110	ZINC00252974	253	0.5572523203721785	NO	-
1111	ZINC00905525	1145	0.5572417708906081	NO	-
1112	ZINC02206376	2187	0.5572244390491677	NO	-
1113	ZINC02796318	2722	0.557188226327646	NO	-
1114	ZINC04116133	5172	0.5571762203144726	NO	-
1115	ZINC00856291	1037	0.5571745155435263	NO	-
1116	ZINC00986215	1276	0.5571663163840997	NO	-
1117	ZINC01015423	1318	0.557155058916678	NO	-
1118	ZINC01015424	1319	0.5571454405093327	NO	-
1119	ZINC00714287	791	0.5571340388239407	NO	-
1120	ZINC04470240	5526	0.5571248680408027	NO	-
1121	ZINC01035497	1360	0.5570647053881338	NO	-
1122	ZINC04365402	5398	0.5570496289095963	NO	-
1123	ZINC01087998	1486	0.557044071140893	NO	-
1124	ZINC03550452	3871	0.5569988593281062	NO	-
1125	ZINC03615769	4026	0.5569869160700631	NO	-
1126	ZINC02718982	2596	0.5569417407503575	NO	-
1127	ZINC04315396	5344	0.556918459989012	NO	-
1128	ZINC00423697	443	0.5568858297593001	NO	-
1129	ZINC00867762	1066	0.5568469126596618	NO	-
1130	ZINC02951421	2926	0.5568393861738368	NO	-
1131	ZINC00208386	213	0.5567993445394367	NO	-
1132	ZINC01135282	1581	0.5567366514108416	NO	-
1133	ZINC03352810	3235	0.5567315154557673	NO	-
1134	ZINC02973363	2943	0.5567112673711637	NO	-
1135	ZINC00857419	1047	0.556679256566966	NO	-
1136	ZINC02820395	2790	0.5566350839584159	NO	-
1137	ZINC01436440	1821	0.5566255108414038	NO	-
1138	ZINC02820394	2789	0.5566158402162455	NO	-
1139	ZINC03554328	3889	0.5565182361443037	NO	-
1140	ZINC03815350	94	0.5564593991004084	YES	13
1141	ZINC03608779	4013	0.5564031277514191	NO	-
1142	ZINC03971565	4966	0.5563948368617552	NO	-
1143	ZINC04501002	5568	0.5563867838979846	NO	-
1144	ZINC01749773	1925	0.5563708775594625	NO	-
1145	ZINC02861976	2831	0.5563672157191105	NO	-
1146	ZINC03971562	4965	0.5563534404644519	NO	-
1147	ZINC03983108	5038	0.5562939491950444	NO	-
1148	ZINC02861975	2830	0.5562936993206619	NO	-
1149	ZINC00223744	223	0.5562887278245723	NO	-
1150	ZINC01148697	1602	0.5562811109890037	NO	-
1151	ZINC03088751	3017	0.5562747020550923	NO	-
1152	ZINC00360604	350	0.5562316249072221	NO	-
1153	ZINC04633485	5601	0.556161894251573	NO	-
1154	ZINC01112469	1525	0.5561504426491244	NO	-
1155	ZINC03983106	5037	0.5561383805492104	NO	-
1156	ZINC01148695	1601	0.5561230405057778	NO	-
1157	ZINC00899377	1133	0.556095701268726	NO	-
1158	ZINC03108159	3022	0.5560544829817238	NO	-
1159	ZINC04392460	5411	0.5560506510657539	NO	-
1160	ZINC00686664	765	0.5560504944364303	NO	-
1161	ZINC00907558	1153	0.5560431073211249	NO	-
1162	ZINC02818657	2786	0.5558475174599268	NO	-
1163	ZINC03291495	3149	0.5558407111157863	NO	-
1164	ZINC00249518	245	0.555827956707533	NO	-
1165	ZINC04248743	5268	0.555817485339657	NO	-
1166	ZINC00941902	1214	0.5557810700157575	NO	-
1167	ZINC00851444	1025	0.5557784825867693	NO	-
1168	ZINC03832257	84	0.555752208485005	YES	12
1169	ZINC00746220	819	0.5556623770514597	NO	-
1170	ZINC03459066	3572	0.5556538929559416	NO	-
1171	ZINC00794321	913	0.5556503041708084	NO	-
1172	ZINC00794322	914	0.5556467885037846	NO	-
1173	ZINC01034867	1355	0.5556313415425658	NO	-
1174	ZINC03651753	4048	0.5555877885074435	NO	-
1175	ZINC03475788	3605	0.5555830026890756	NO	-
1176	ZINC03475790	3606	0.5555674545388358	NO	-
1177	ZINC00779189	855	0.5555364573667556	NO	-
1178	ZINC00580354	606	0.5554698968265782	NO	-
1179	ZINC00580355	607	0.5554604458586574	NO	-
1180	ZINC00249553	246	0.5554460306153942	NO	-
1181	ZINC03376965	3280	0.5554385813782573	NO	-
1182	ZINC00508422	529	0.5553915548733325	NO	-
1183	ZINC00870536	1082	0.5553032898761607	NO	-
1184	ZINC03867715	4645	0.5552854286498149	NO	-
1185	ZINC00534079	562	0.5552830619853001	NO	-
1186	ZINC03608921	4015	0.5552394236331204	NO	-
1187	ZINC04405540	5414	0.5552213832899656	NO	-
1188	ZINC04267278	5306	0.5552173937441494	NO	-
1189	ZINC00695984	771	0.5550976788836312	NO	-
1190	ZINC00341054	330	0.55499793805933	NO	-
1191	ZINC01274326	1704	0.5549632629875781	NO	-
1192	ZINC03410272	3427	0.5549551274251937	NO	-
1193	ZINC02645640	2512	0.5549467184886672	NO	-
1194	ZINC03216976	3062	0.554926235155833	NO	-
1195	ZINC01780114	1937	0.5548789347049332	NO	-
1196	ZINC04117295	5173	0.5548314193235774	NO	-
1197	ZINC03858787	4505	0.5547798640203901	NO	-
1198	ZINC03312861	3173	0.554653144597419	NO	-
1199	ZINC02805528	2767	0.5546473506049943	NO	-
1200	ZINC00537895	563	0.5545780266033916	NO	-
1201	ZINC01847626	1954	0.5545661228464331	NO	-
1202	ZINC01504890	1882	0.5545632651574999	NO	-
1203	ZINC00670959	742	0.554549616316993	NO	-
1204	ZINC03854421	4311	0.5544847433243558	NO	-
1205	ZINC02401929	2316	0.5544818752291287	NO	-
1206	ZINC03277913	3135	0.5544656760578981	NO	-
1207	ZINC03350628	3229	0.5544502880446196	NO	-
1208	ZINC01514753	1893	0.5544490765727194	NO	-
1209	ZINC02785024	2687	0.5544475102091787	NO	-
1210	ZINC04464324	5459	0.5544091670770908	NO	-
1211	ZINC03854533	4316	0.554388163172377	NO	-
1212	ZINC04103147	5158	0.5543626251020798	NO	-
1213	ZINC00789963	891	0.5543538965533514	NO	-
1214	ZINC02141893	2147	0.5543480243783792	NO	-
1215	ZINC02845861	2806	0.5543200411046711	NO	-
1216	ZINC03857455	4440	0.5543157875531272	NO	-
1217	ZINC03854040	4295	0.5543119354169136	NO	-
1218	ZINC02845860	2805	0.5543081443085944	NO	-
1219	ZINC03893148	4807	0.5542649304372088	NO	-
1220	ZINC02718982	2597	0.5542554259673053	NO	-
1221	ZINC02718982	2598	0.5542554259673053	NO	-
1222	ZINC04595593	5584	0.5541975444121516	NO	-
1223	ZINC04465490	5489	0.5541882516163109	NO	-
1224	ZINC04507817	5570	0.5541844812493274	NO	-
1225	ZINC03411271	3430	0.5541666149488035	NO	-
1226	ZINC02976142	2946	0.5541058305191429	NO	-
1227	ZINC03017126	2965	0.5540576410204487	NO	-
1228	ZINC03017126	2966	0.5540576410204487	NO	-
1229	ZINC03340212	3212	0.5540524605247705	NO	-
1230	ZINC03852612	4194	0.554029122212077	NO	-
1231	ZINC00462934	490	0.5540194651944992	NO	-
1232	ZINC03855153	4375	0.5540173887149111	NO	-
1233	ZINC03857352	4435	0.5539755477478056	NO	-
1234	ZINC02466048	2388	0.5539687928735144	NO	-
1235	ZINC03192063	3041	0.5539199121580144	NO	-
1236	ZINC00976207	1264	0.5539097312994866	NO	-
1237	ZINC03667501	4057	0.5539034171671793	NO	-
1238	ZINC02450952	2380	0.5536251826497652	NO	-
1239	ZINC00530520	560	0.5536062546975203	NO	-
1240	ZINC00857411	1046	0.5535425268567937	NO	-
1241	ZINC00645523	716	0.5535371669376841	NO	-
1242	ZINC00645522	715	0.5535127649926329	NO	-
1243	ZINC02879334	2865	0.5535036338955889	NO	-
1244	ZINC01065374	1438	0.5534938909986962	NO	-
1245	ZINC00806728	941	0.5534610170206677	NO	-
1246	ZINC00471130	501	0.5534523713737415	NO	-
1247	ZINC00806729	942	0.5534447649732424	NO	-
1248	ZINC03857113	4411	0.5534426841486906	NO	-
1249	ZINC01072725	1450	0.5534401846997693	NO	-
1250	ZINC03667499	4056	0.5534135688729042	NO	-
1251	ZINC00624783	666	0.5533882199737424	NO	-
1252	ZINC02630197	2485	0.5533828126461194	NO	-
1253	ZINC03401661	3399	0.5533808184917278	NO	-
1254	ZINC03854534	4317	0.5533758061780731	NO	-
1255	ZINC03509904	3772	0.5533529657751733	NO	-
1256	ZINC03968532	4864	0.5533229194932053	NO	-
1257	ZINC03335490	3202	0.553321172206511	NO	-
1258	ZINC03395114	3348	0.5532768884555911	NO	-
1259	ZINC02654510	2532	0.5532388853830997	NO	-
1260	ZINC03857136	4416	0.5531955078260936	NO	-
1261	ZINC03858871	4510	0.5531952436484344	NO	-
1262	ZINC00136309	139	0.5531891048690301	NO	-
1263	ZINC00039399	31	0.553138759941715	NO	-
1264	ZINC00867762	1067	0.5531020742321672	NO	-
1265	ZINC03550455	3872	0.5530795539894906	NO	-
1266	ZINC02853413	2814	0.5530755782032725	NO	-
1267	ZINC03971555	4964	0.5530745622575325	NO	-
1268	ZINC00612901	639	0.5530366913433058	NO	-
1269	ZINC00806708	937	0.5530308361336473	NO	-
1270	ZINC01034872	1359	0.5530290487573449	NO	-
1271	ZINC02791882	2700	0.5530051870586791	NO	-
1272	ZINC03909166	4826	0.553003786673549	NO	-
1273	ZINC03857541	4447	0.552951639412942	NO	-
1274	ZINC01491052	1860	0.5528977637721946	NO	-
1275	ZINC03592502	3992	0.5528720771820703	NO	-
1276	ZINC02716296	2590	0.5528536387190767	NO	-
1277	ZINC01491052	1862	0.5528531689347332	NO	-
1278	ZINC03852797	4210	0.5528487978288685	NO	-
1279	ZINC00779307	857	0.5528343225122451	NO	-
1280	ZINC00793163	910	0.5527954771913726	NO	-
1281	ZINC03969319	4882	0.5527738737376607	NO	-
1282	ZINC03331848	3195	0.552773125802565	NO	-
1283	ZINC02873803	2856	0.5527705301945205	NO	-
1284	ZINC03411466	3431	0.5527516953883375	NO	-
1285	ZINC03651710	4045	0.5527266132379902	NO	-
1286	ZINC03983098	5036	0.5527234452243052	NO	-
1287	ZINC00107104	99	0.5526969868926693	NO	-
1288	ZINC03857410	4436	0.552692850184627	NO	-
1289	ZINC02523725	2420	0.5526783833565081	NO	-
1290	ZINC03452996	3556	0.5526698982328515	NO	-
1291	ZINC03459517	3574	0.5526666200886476	NO	-
1292	ZINC02169122	2151	0.5526003395672981	NO	-
1293	ZINC02792234	2703	0.5525849336200035	NO	-
1294	ZINC03854130	4302	0.5525706461572553	NO	-
1295	ZINC04467763	5505	0.5525706461572553	NO	-
1296	ZINC01013818	1316	0.552553083486603	NO	-
1297	ZINC03853831	4286	0.5525530578705955	NO	-
1298	ZINC00033020	23	0.5524739140642302	NO	-
1299	ZINC02348843	2273	0.5524424330451859	NO	-
1300	ZINC01019057	1324	0.5524392750805541	NO	-
1301	ZINC04275375	5319	0.5524364185363947	NO	-
1302	ZINC04375779	5404	0.5523907854339037	NO	-
1303	ZINC03832266	83	0.5523654955772477	YES	12
1304	ZINC01981253	2068	0.5523459156815296	NO	-
1305	ZINC00853326	1026	0.5523351402277599	NO	-
1306	ZINC02760967	2656	0.5523277833959958	NO	-
1307	ZINC03305932	3166	0.5522402878496081	NO	-
1308	ZINC03322928	3184	0.5522234344339623	NO	-
1309	ZINC03551274	3877	0.5521711568140661	NO	-
1310	ZINC00680653	758	0.5521492224002311	NO	-
1311	ZINC00421748	433	0.5521465100427535	NO	-
1312	ZINC03853822	4282	0.5521397482850577	NO	-
1313	ZINC02478286	2392	0.552114464549662	NO	-
1314	ZINC00678521	756	0.552087695753131	NO	-
1315	ZINC00502838	518	0.5520847326295624	NO	-
1316	ZINC02376744	2298	0.5520084390032053	NO	-
1317	ZINC00792009	899	0.5520057369032891	NO	-
1318	ZINC03366636	3258	0.5519993209015441	NO	-
1319	ZINC03651736	4046	0.5519792334974964	NO	-
1320	ZINC02753895	2644	0.5519719939691291	NO	-
1321	ZINC00779150	853	0.5519325206048089	NO	-
1322	ZINC01044172	1384	0.5518146299095309	NO	-
1323	ZINC00360653	351	0.5518010078976052	NO	-
1324	ZINC04001321	5111	0.5517900487369649	NO	-
1325	ZINC03138870	3027	0.5517879917449003	NO	-
1326	ZINC04422547	5425	0.551751337264801	NO	-
1327	ZINC00652429	725	0.5517501557181171	NO	-
1328	ZINC03857271	4426	0.5517264815866818	NO	-
1329	ZINC03475656	3603	0.5517194706278653	NO	-
1330	ZINC00310968	302	0.5517084140646871	NO	-
1331	ZINC00560764	582	0.5517040100140468	NO	-
1332	ZINC01364566	1759	0.5516922505645373	NO	-
1333	ZINC03222634	3068	0.551692079702884	NO	-
1334	ZINC03222633	3067	0.5516914241466665	NO	-
1335	ZINC03852976	4218	0.5516670099883595	NO	-
1336	ZINC00044748	38	0.5516634988096714	NO	-
1337	ZINC03545817	3854	0.5516385836360534	NO	-
1338	ZINC03395111	3347	0.5516348682265703	NO	-
1339	ZINC03815288	93	0.55163050168592	YES	13
1340	ZINC00753703	823	0.5516166117259497	NO	-
1341	ZINC04004664	5115	0.5515664955535744	NO	-
1342	ZINC00423731	444	0.5515458542292137	NO	-
1343	ZINC02524238	2423	0.5515452899600589	NO	-
1344	ZINC04162507	5196	0.5514841745585936	NO	-
1345	ZINC03853621	4273	0.5514637747958371	NO	-
1346	ZINC00818335	977	0.5514557826031304	NO	-
1347	ZINC00818336	978	0.5514375797993648	NO	-
1348	ZINC00525198	544	0.5514112153143287	NO	-
1349	ZINC02915792	2894	0.5514042675923685	NO	-
1350	ZINC02752758	2643	0.5514026377039019	NO	-
1351	ZINC00413236	401	0.551381303746284	NO	-
1352	ZINC01108509	1515	0.5513583487545962	NO	-
1353	ZINC03849517	4098	0.5513512430467348	NO	-
1354	ZINC03545413	3853	0.5513313204012199	NO	-
1355	ZINC04496644	5567	0.5513254790851322	NO	-
1356	ZINC02712846	2578	0.5513140235467384	NO	-
1357	ZINC00413234	400	0.5513136609123745	NO	-
1358	ZINC02734964	2627	0.5513017930973182	NO	-
1359	ZINC02442522	2367	0.5512837467820457	NO	-
1360	ZINC00050320	45	0.5512603648088282	NO	-
1361	ZINC01144093	1592	0.5512474032425572	NO	-
1362	ZINC02411465	2329	0.5511500371410271	NO	-
1363	ZINC03510009	3773	0.5511448055167728	NO	-
1364	ZINC00044729	36	0.551136093599443	NO	-
1365	ZINC00044728	35	0.5511327250301158	NO	-
1366	ZINC01364341	1754	0.5511176559179009	NO	-
1367	ZINC03857177	4421	0.5511160690398339	NO	-
1368	ZINC03462077	3580	0.5511136914738481	NO	-
1369	ZINC03550400	3869	0.5511113316083971	NO	-
1370	ZINC01459248	1840	0.5510927775773498	NO	-
1371	ZINC02910920	2889	0.5510855900840331	NO	-
1372	ZINC02918094	2902	0.5510689142667337	NO	-
1373	ZINC03336860	3204	0.5510500826521503	NO	-
1374	ZINC00303204	286	0.5510334753624508	NO	-
1375	ZINC00756726	824	0.5509991749362038	NO	-
1376	ZINC00800599	923	0.5509941375263201	NO	-
1377	ZINC00800600	924	0.5509789792821203	NO	-
1378	ZINC01096068	1498	0.5509578308117014	NO	-
1379	ZINC02718996	2605	0.5509131768678756	NO	-
1380	ZINC02718996	2606	0.5509131768678756	NO	-
1381	ZINC01332831	1720	0.5508888038376801	NO	-
1382	ZINC03853622	4274	0.5508582218587835	NO	-
1383	ZINC03409885	3424	0.5508580138930524	NO	-
1384	ZINC04134686	5179	0.5508272210426463	NO	-
1385	ZINC04224139	5238	0.5508087009272904	NO	-
1386	ZINC00937575	1199	0.5508081350959041	NO	-
1387	ZINC03477293	3625	0.5507904880048141	NO	-
1388	ZINC03651691	4044	0.5507666976217988	NO	-
1389	ZINC03355606	3240	0.5507433133214971	NO	-
1390	ZINC00881640	1110	0.5507321148950488	NO	-
1391	ZINC03236073	3091	0.5507003230328581	NO	-
1392	ZINC03383362	3299	0.5506511649760824	NO	-
1393	ZINC01495583	1868	0.5506392012166567	NO	-
1394	ZINC02939558	2914	0.5505868222404741	NO	-
1395	ZINC00807869	946	0.5505249687435413	NO	-
1396	ZINC01184151	1629	0.550519086611463	NO	-
1397	ZINC02433395	2359	0.5504802702370306	NO	-
1398	ZINC03462068	3579	0.5504730994526157	NO	-
1399	ZINC02795390	2715	0.5504726690752796	NO	-
1400	ZINC02326332	2257	0.5504547269254041	NO	-
1401	ZINC03216782	3061	0.5503723063208606	NO	-
1402	ZINC00342969	335	0.5503248305364452	NO	-
1403	ZINC00624003	665	0.5502625930095396	NO	-
1404	ZINC00818331	975	0.5502358690072919	NO	-
1405	ZINC00818333	976	0.5502185891967372	NO	-
1406	ZINC01364573	1760	0.5501963920753411	NO	-
1407	ZINC03391827	3332	0.550181756056948	NO	-
1408	ZINC01491052	1861	0.5501601353040879	NO	-
1409	ZINC03853087	4236	0.5501571553974548	NO	-
1410	ZINC03554303	3886	0.5501523554662686	NO	-
1411	ZINC00039392	29	0.550103076504936	NO	-
1412	ZINC00039393	30	0.5501016343033716	NO	-
1413	ZINC01078956	1464	0.5501011632223818	NO	-
1414	ZINC03858045	4473	0.5500711681600292	NO	-
1415	ZINC03419406	3448	0.5500272491355841	NO	-
1416	ZINC01000653	1290	0.5499240643877003	NO	-
1417	ZINC01903707	1972	0.5499239804802105	NO	-
1418	ZINC04434167	5431	0.5499169756155925	NO	-
1419	ZINC03851307	4144	0.5498449911350249	NO	-
1420	ZINC04465146	5473	0.5498449911350249	NO	-
1421	ZINC00530334	559	0.5498219165712146	NO	-
1422	ZINC00862208	1056	0.5498155618329092	NO	-
1423	ZINC02442524	2368	0.549812768656769	NO	-
1424	ZINC03370469	3272	0.5497799273387258	NO	-
1425	ZINC04348388	5365	0.5497748237920327	NO	-
1426	ZINC01831904	1951	0.54973838811492	NO	-
1427	ZINC03857176	4420	0.549735253620846	NO	-
1428	ZINC01094770	1495	0.5497002553453972	NO	-
1429	ZINC00371112	360	0.5496899102399391	NO	-
1430	ZINC03853831	4285	0.5496726764034253	NO	-
1431	ZINC03969902	4908	0.5496696855568766	NO	-
1432	ZINC04224144	5239	0.5496291041763396	NO	-
1433	ZINC04103147	5159	0.5496267015010342	NO	-
1434	ZINC01223278	1671	0.5495618852320164	NO	-
1435	ZINC02770079	2674	0.5495512682286596	NO	-
1436	ZINC00899763	1135	0.5495045486893421	NO	-
1437	ZINC01141428	1588	0.5494989177566295	NO	-
1438	ZINC03419398	3447	0.5494587122653801	NO	-
1439	ZINC03355608	3241	0.5494123264124435	NO	-
1440	ZINC04201821	5221	0.5493821177313858	NO	-
1441	ZINC00184268	190	0.5493714881484355	NO	-
1442	ZINC03851079	4128	0.5493509097906956	NO	-
1443	ZINC00184267	189	0.549349997469618	NO	-
1444	ZINC03462258	3583	0.5493113218150698	NO	-
1445	ZINC03181906	3037	0.5492501009356751	NO	-
1446	ZINC03409893	3425	0.549231278740372	NO	-
1447	ZINC02618127	2445	0.549127627347282	NO	-
1448	ZINC02638799	2503	0.5491184358360695	NO	-
1449	ZINC03867759	4649	0.5490973545829113	NO	-
1450	ZINC04465730	5492	0.5490973545829113	NO	-
1451	ZINC02627553	2473	0.5490697951908123	NO	-
1452	ZINC01070382	1449	0.5490289384734564	NO	-
1453	ZINC03857776	4466	0.5489908707943361	NO	-
1454	ZINC03983548	5053	0.5489690928389157	NO	-
1455	ZINC00959342	1248	0.548967314450398	NO	-
1456	ZINC01371912	1770	0.5489648391947439	NO	-
1457	ZINC02303943	2250	0.548956533503195	NO	-
1458	ZINC02915800	2897	0.5489243702837026	NO	-
1459	ZINC03227865	3078	0.5489083838283889	NO	-
1460	ZINC01132079	1574	0.5489055599276792	NO	-
1461	ZINC00681594	759	0.5488698343950432	NO	-
1462	ZINC02223482	2208	0.5488672180637758	NO	-
1463	ZINC00791630	897	0.5488525623092528	NO	-
1464	ZINC03817469	4078	0.5488451332151653	NO	-
1465	ZINC02915797	2896	0.5488255696749144	NO	-
1466	ZINC04460936	5451	0.5488192966449911	NO	-
1467	ZINC00423656	442	0.5488056637915601	NO	-
1468	ZINC01981274	2072	0.5488026139064633	NO	-
1469	ZINC01981273	2071	0.5487888129181413	NO	-
1470	ZINC03462253	3582	0.5487291887620407	NO	-
1471	ZINC00061892	57	0.5486826769799397	NO	-
1472	ZINC00801793	928	0.5486822368395611	NO	-
1473	ZINC00943941	1221	0.5486679330830982	NO	-
1474	ZINC03851098	4130	0.5485709898698684	NO	-
1475	ZINC00664171	734	0.5485679428104211	NO	-
1476	ZINC03419550	3450	0.5485222314944788	NO	-
1477	ZINC03452649	3552	0.5485174384110464	NO	-
1478	ZINC04385519	5406	0.5484921129654552	NO	-
1479	ZINC04622698	5591	0.5484663261582732	NO	-
1480	ZINC00389406	378	0.5484510611134984	NO	-
1481	ZINC03264879	3127	0.548447476085392	NO	-
1482	ZINC00294181	283	0.5484462601728112	NO	-
1483	ZINC03853087	4237	0.5484040278056143	NO	-
1484	ZINC03959965	4846	0.5483752384525888	NO	-
1485	ZINC00807871	947	0.5483210490622751	NO	-
1486	ZINC03852585	4191	0.548281778881696	NO	-
1487	ZINC04496457	5566	0.5482773922101762	NO	-
1488	ZINC00940456	1208	0.5482578678783189	NO	-
1489	ZINC03567416	3942	0.5482573584510748	NO	-
1490	ZINC03215671	3058	0.5482535329653843	NO	-
1491	ZINC00870527	1081	0.54824003467084	NO	-
1492	ZINC04439132	5435	0.5482198807650632	NO	-
1493	ZINC00807867	945	0.5482028477067746	NO	-
1494	ZINC00856289	1036	0.5481984538820579	NO	-
1495	ZINC00810347	951	0.5481797841921118	NO	-
1496	ZINC03853828	4284	0.5481704264163246	NO	-
1497	ZINC00807865	944	0.5481550816026904	NO	-
1498	ZINC03633895	4037	0.5481321596040567	NO	-
1499	ZINC00389407	379	0.5481127532018311	NO	-
1500	ZINC04001320	5110	0.5480926051290147	NO	-
1501	ZINC04214720	5223	0.5480789149172465	NO	-
1502	ZINC02998367	2957	0.5480529562398282	NO	-
1503	ZINC00138699	142	0.5480486989312792	NO	-
1504	ZINC02201351	2176	0.5480438804709681	NO	-
1505	ZINC01129369	1565	0.5480347754506661	NO	-
1506	ZINC01223374	1673	0.5479842895628284	NO	-
1507	ZINC00810348	952	0.5479726938513282	NO	-
1508	ZINC03482322	3658	0.5479328874146526	NO	-
1509	ZINC02752189	2641	0.5479298524962696	NO	-
1510	ZINC03857183	4422	0.5479032968639025	NO	-
1511	ZINC02629011	2482	0.5478906691321431	NO	-
1512	ZINC01051758	1391	0.5478575337781901	NO	-
1513	ZINC03452927	3554	0.547843024838433	NO	-
1514	ZINC03419629	3452	0.5478053683615395	NO	-
1515	ZINC04035124	5120	0.5477910599868884	NO	-
1516	ZINC02836719	2795	0.5477571932695252	NO	-
1517	ZINC00838734	91	0.5477361026613525	YES	13
1518	ZINC03424768	3484	0.5477144015459138	NO	-
1519	ZINC03400244	3375	0.5476998721321963	NO	-
1520	ZINC03424518	3479	0.547689899161244	NO	-
1521	ZINC03452589	3550	0.5476795816980866	NO	-
1522	ZINC03538397	3851	0.5476354316420844	NO	-
1523	ZINC03424521	3480	0.5476353078757873	NO	-
1524	ZINC03243953	3104	0.5476006252280764	NO	-
1525	ZINC02956567	2928	0.5475842130961035	NO	-
1526	ZINC01114940	1532	0.5475627849093887	NO	-
1527	ZINC01051756	1390	0.5475103829418378	NO	-
1528	ZINC03980728	5025	0.5474559447418992	NO	-
1529	ZINC02838162	2797	0.5474543741399511	NO	-
1530	ZINC03857111	4409	0.5474536876136838	NO	-
1531	ZINC00714292	792	0.5474415784892258	NO	-
1532	ZINC00145828	150	0.5474327755543722	NO	-
1533	ZINC03004551	2960	0.5474109911114297	NO	-
1534	ZINC03368478	3266	0.5472743561172385	NO	-
1535	ZINC00027286	20	0.5472672621122505	NO	-
1536	ZINC00792526	907	0.5472642090180425	NO	-
1537	ZINC03409805	3423	0.5472533012998338	NO	-
1538	ZINC03409663	3418	0.547244325355243	NO	-
1539	ZINC00172924	175	0.5472228340661276	NO	-
1540	ZINC01518008	1897	0.5472206537892254	NO	-
1541	ZINC00145827	149	0.5472135831167458	NO	-
1542	ZINC01124981	1555	0.5472063056530733	NO	-
1543	ZINC04409088	5417	0.5471926914341632	NO	-
1544	ZINC03857775	4465	0.5471907805297612	NO	-
1545	ZINC03855128	4366	0.5471789517094366	NO	-
1546	ZINC04467879	5510	0.5471789517094366	NO	-
1547	ZINC01185601	1632	0.547176449332786	NO	-
1548	ZINC01389449	1777	0.5471744248731398	NO	-
1549	ZINC01114296	1529	0.5471405191157339	NO	-
1550	ZINC02631800	2486	0.5471334327435571	NO	-
1551	ZINC02631801	2487	0.5471251380692362	NO	-
1552	ZINC03507070	3754	0.5471095627444904	NO	-
1553	ZINC03507073	3755	0.5471087740213583	NO	-
1554	ZINC00912287	1161	0.5471022062347224	NO	-
1555	ZINC03899115	4812	0.5470921591271218	NO	-
1556	ZINC03017126	2964	0.5470688272746137	NO	-
1557	ZINC00214422	217	0.547064778408401	NO	-
1558	ZINC03969322	4884	0.547040601939869	NO	-
1559	ZINC00894895	1130	0.547029338323544	NO	-
1560	ZINC02591763	2434	0.5469938021263141	NO	-
1561	ZINC01938087	2012	0.5469926761526713	NO	-
1562	ZINC04334871	5355	0.5469925986839993	NO	-
1563	ZINC03030094	2972	0.5469372727258148	NO	-
1564	ZINC03969902	4907	0.5469161514640977	NO	-
1565	ZINC03857707	4459	0.5468994379382203	NO	-
1566	ZINC01922043	1983	0.5468987685837885	NO	-
1567	ZINC03372506	3276	0.5468646376336778	NO	-
1568	ZINC02818790	2788	0.5468498726422941	NO	-
1569	ZINC02954716	2927	0.5468433412734302	NO	-
1570	ZINC01938904	2030	0.5468417575234986	NO	-
1571	ZINC01938905	2031	0.5468385720014816	NO	-
1572	ZINC01442728	1836	0.5467876562401621	NO	-
1573	ZINC00249681	247	0.5467872978946147	NO	-
1574	ZINC03424802	3485	0.5467822597829309	NO	-
1575	ZINC03419577	3451	0.5467712991692998	NO	-
1576	ZINC03438246	3525	0.5467668613800657	NO	-
1577	ZINC03436227	3513	0.5467632119993232	NO	-
1578	ZINC02544604	2428	0.5467266693387749	NO	-
1579	ZINC03419408	3449	0.5467101295490545	NO	-
1580	ZINC02718979	2592	0.5467060669972847	NO	-
1581	ZINC03854727	4337	0.5467034370716467	NO	-
1582	ZINC00238508	243	0.5466882689410708	NO	-
1583	ZINC03853041	4221	0.5466857398951228	NO	-
1584	ZINC03852808	4211	0.546641544318776	NO	-
1585	ZINC00873185	1092	0.5466213636311569	NO	-
1586	ZINC03436455	3518	0.5466144711192434	NO	-
1587	ZINC03344716	3218	0.5465984642390485	NO	-
1588	ZINC01033442	1345	0.546589983494347	NO	-
1589	ZINC00130022	129	0.5465710871805827	NO	-
1590	ZINC01503447	1881	0.546561528140166	NO	-
1591	ZINC03482111	3656	0.5465573582059615	NO	-
1592	ZINC03980685	5023	0.5465393839184787	NO	-
1593	ZINC01077062	1462	0.5465052221751826	NO	-
1594	ZINC02209757	2193	0.5464981297808394	NO	-
1595	ZINC00550244	571	0.5464981087254517	NO	-
1596	ZINC00048573	42	0.546496192366133	NO	-
1597	ZINC03852565	4189	0.5464849886932396	NO	-
1598	ZINC03479475	3645	0.5464667531172983	NO	-
1599	ZINC00423629	441	0.5464187175184072	NO	-
1600	ZINC00773466	830	0.5464142071634898	NO	-
1601	ZINC04478318	5539	0.5464064158725864	NO	-
1602	ZINC01426435	1807	0.5464038092530464	NO	-
1603	ZINC02209755	2192	0.5464037376627484	NO	-
1604	ZINC01426434	1806	0.5464032805878839	NO	-
1605	ZINC01185600	1631	0.5463789143612919	NO	-
1606	ZINC03459894	3577	0.5463380330173008	NO	-
1607	ZINC04091631	5149	0.5463197206650915	NO	-
1608	ZINC00819107	982	0.5462702803468278	NO	-
1609	ZINC03537184	3849	0.5462094129468391	NO	-
1610	ZINC01459248	1841	0.5461754145319777	NO	-
1611	ZINC01034353	1350	0.5461563157064295	NO	-
1612	ZINC04224025	5233	0.5461433460505312	NO	-
1613	ZINC00316609	308	0.5461279055769712	NO	-
1614	ZINC03192829	3044	0.5461075448511709	NO	-
1615	ZINC03852845	4213	0.5461031713709271	NO	-
1616	ZINC01134580	1579	0.5461023510919512	NO	-
1617	ZINC01032618	1338	0.5460743261102883	NO	-
1618	ZINC00338386	328	0.5460738590015635	NO	-
1619	ZINC00620252	659	0.546021072597149	NO	-
1620	ZINC01751288	1926	0.5460182703921115	NO	-
1621	ZINC04167555	5204	0.54599344705694	NO	-
1622	ZINC00853326	1027	0.5459799222178853	NO	-
1623	ZINC00930760	1191	0.5458686397555637	NO	-
1624	ZINC01362675	1750	0.5458167492743419	NO	-
1625	ZINC03554278	3884	0.5457679500578547	NO	-
1626	ZINC03566533	3935	0.5457618594346133	NO	-
1627	ZINC03409665	3419	0.5457226339713498	NO	-
1628	ZINC03424714	3482	0.545697981753081	NO	-
1629	ZINC01495583	1869	0.5456648149515614	NO	-
1630	ZINC03566552	3936	0.5456344554171133	NO	-
1631	ZINC03858867	4509	0.54562992164841	NO	-
1632	ZINC01440877	1825	0.5455938575721127	NO	-
1633	ZINC03592496	3991	0.5455934897775425	NO	-
1634	ZINC00148048	154	0.545572855666191	NO	-
1635	ZINC00959162	1247	0.5455383470757038	NO	-
1636	ZINC03549215	3863	0.5455021378567741	NO	-
1637	ZINC01492047	1865	0.5454850391652021	NO	-
1638	ZINC03868085	4713	0.5454702293867169	NO	-
1639	ZINC01439655	1823	0.5454700245084178	NO	-
1640	ZINC03853828	4283	0.5454599660571068	NO	-
1641	ZINC01040572	1379	0.5454318120368684	NO	-
1642	ZINC00584505	615	0.5454181606264162	NO	-
1643	ZINC00091254	83	0.5454082112406115	NO	-
1644	ZINC02623811	2460	0.5454081791715307	NO	-
1645	ZINC00327479	326	0.545402512758662	NO	-
1646	ZINC00862018	1055	0.545376249052651	NO	-
1647	ZINC00862017	1054	0.545371811035664	NO	-
1648	ZINC03424286	3478	0.5453462619873022	NO	-
1649	ZINC01938748	2021	0.5453301817359901	NO	-
1650	ZINC03210765	3051	0.5453255389900588	NO	-
1651	ZINC01132990	1576	0.5453050374059628	NO	-
1652	ZINC00620679	660	0.5453047062010227	NO	-
1653	ZINC03854727	4336	0.5452504913345075	NO	-
1654	ZINC03550588	3874	0.5452502133834628	NO	-
1655	ZINC04338408	5358	0.545242961242916	NO	-
1656	ZINC01440880	1826	0.5452396696510159	NO	-
1657	ZINC01922464	1993	0.5452286560565589	NO	-
1658	ZINC03228150	3079	0.5451878227761405	NO	-
1659	ZINC00972593	1257	0.5451753327425456	NO	-
1660	ZINC03549213	3862	0.5451674706280852	NO	-
1661	ZINC03227662	3077	0.5451603892618686	NO	-
1662	ZINC01938749	2022	0.5451470176445312	NO	-
1663	ZINC03982848	5031	0.5451378565706735	NO	-
1664	ZINC03982847	5030	0.5451212009437655	NO	-
1665	ZINC01938440	2019	0.5451208733628745	NO	-
1666	ZINC03858988	4519	0.5451055203926073	NO	-
1667	ZINC04223295	5230	0.5450708001966412	NO	-
1668	ZINC03479462	3644	0.5450705536511572	NO	-
1669	ZINC00149487	162	0.5450404643923126	NO	-
1670	ZINC02719004	2607	0.5449835909645799	NO	-
1671	ZINC01938901	2027	0.5449792330728949	NO	-
1672	ZINC02718989	2600	0.5449760736030996	NO	-
1673	ZINC03567374	3941	0.5449434881664431	NO	-
1674	ZINC01938441	2020	0.5449352445298763	NO	-
1675	ZINC01938902	2028	0.5449279222513234	NO	-
1676	ZINC03434289	3501	0.5449143867614231	NO	-
1677	ZINC03088736	3016	0.5448961401111216	NO	-
1678	ZINC02745652	2639	0.5448893066252062	NO	-
1679	ZINC03561717	3919	0.5448824988375942	NO	-
1680	ZINC02389603	2306	0.5448748702726169	NO	-
1681	ZINC00191226	198	0.5448031361816336	NO	-
1682	ZINC04487103	5552	0.5448030105155197	NO	-
1683	ZINC01509345	1885	0.5447992337637436	NO	-
1684	ZINC03549427	3866	0.5447531244721688	NO	-
1685	ZINC01032465	1337	0.5447235092012516	NO	-
1686	ZINC03479239	3634	0.5446812176264338	NO	-
1687	ZINC00285349	281	0.5446628506422901	NO	-
1688	ZINC04357931	5387	0.5446626548722753	NO	-
1689	ZINC03229446	3081	0.5446479162316251	NO	-
1690	ZINC01354455	1745	0.544643276793108	NO	-
1691	ZINC03867250	4604	0.5446372658717991	NO	-
1692	ZINC03969316	4879	0.5446067075840658	NO	-
1693	ZINC04053836	5125	0.5446041979885095	NO	-
1694	ZINC00867701	1062	0.5445971945720864	NO	-
1695	ZINC00616940	650	0.5445782054369468	NO	-
1696	ZINC03857268	4424	0.5445753425316014	NO	-
1697	ZINC03857711	4460	0.5445479128367705	NO	-
1698	ZINC02531736	2426	0.5445468834084007	NO	-
1699	ZINC00135861	136	0.5445417514428978	NO	-
1700	ZINC00907990	1155	0.544537642244171	NO	-
1701	ZINC03867249	4603	0.5445347535579529	NO	-
1702	ZINC00616939	649	0.5445319909483013	NO	-
1703	ZINC00813735	964	0.5445169927850821	NO	-
1704	ZINC02661041	2542	0.5445161194388796	NO	-
1705	ZINC00119456	116	0.5445094590043658	NO	-
1706	ZINC03908001	4821	0.5445011041655646	NO	-
1707	ZINC00774700	839	0.5444930784102242	NO	-
1708	ZINC03867723	4646	0.5444731419469957	NO	-
1709	ZINC00713043	784	0.5444705597846378	NO	-
1710	ZINC00713041	783	0.5444423046050536	NO	-
1711	ZINC00360012	345	0.5444192063824734	NO	-
1712	ZINC03268381	3131	0.5443934578983182	NO	-
1713	ZINC03494261	3684	0.5443868471997432	NO	-
1714	ZINC00119467	119	0.5443641040932895	NO	-
1715	ZINC00630599	685	0.5443550907580388	NO	-
1716	ZINC03852631	4195	0.5443425081340122	NO	-
1717	ZINC03867430	4614	0.5443259016127713	NO	-
1718	ZINC03553959	3883	0.5443197935921474	NO	-
1719	ZINC03299350	3159	0.5442229502181556	NO	-
1720	ZINC03377645	3282	0.5442133058285039	NO	-
1721	ZINC04059309	5130	0.5442002689683931	NO	-
1722	ZINC00105810	96	0.5441883040788039	NO	-
1723	ZINC03377644	3281	0.5441740002657972	NO	-
1724	ZINC03995246	5094	0.5441529536602082	NO	-
1725	ZINC01807609	1945	0.5441455187024261	NO	-
1726	ZINC03867429	4613	0.544136277199407	NO	-
1727	ZINC01059405	1424	0.5441175234465783	NO	-
1728	ZINC01079787	1467	0.5440913514097537	NO	-
1729	ZINC01364575	1761	0.5440814446390415	NO	-
1730	ZINC00443562	470	0.5440777397828288	NO	-
1731	ZINC00136306	138	0.5440567991075153	NO	-
1732	ZINC01079784	1466	0.5440509117910194	NO	-
1733	ZINC00779309	858	0.5440471670281718	NO	-
1734	ZINC00818353	979	0.5440160928631593	NO	-
1735	ZINC01922462	1992	0.5440125669055438	NO	-
1736	ZINC00621123	661	0.5440071205546474	NO	-
1737	ZINC01364340	1753	0.5439974943532363	NO	-
1738	ZINC03479524	3649	0.5439344323201136	NO	-
1739	ZINC00145826	148	0.5439122909288473	NO	-
1740	ZINC03452979	3555	0.5438978906645426	NO	-
1741	ZINC03858627	4499	0.5438921071909444	NO	-
1742	ZINC03857112	4410	0.5438669194070893	NO	-
1743	ZINC03537183	3848	0.5438052373534182	NO	-
1744	ZINC00839780	1007	0.5437889381235895	NO	-
1745	ZINC02738349	2631	0.5437744489658402	NO	-
1746	ZINC02319243	2254	0.5437498655921813	NO	-
1747	ZINC03042896	2995	0.5437268091852743	NO	-
1748	ZINC01148395	1600	0.5437251201440657	NO	-
1749	ZINC01938903	2029	0.5436644630609591	NO	-
1750	ZINC01349171	1736	0.5436610796831014	NO	-
1751	ZINC02750359	2640	0.5436350878069732	NO	-
1752	ZINC02194750	2168	0.5435873659357344	NO	-
1753	ZINC04059313	5131	0.5435508600551309	NO	-
1754	ZINC03559235	3906	0.5435480527343447	NO	-
1755	ZINC04037474	5121	0.5435344423411697	NO	-
1756	ZINC03559237	3908	0.543528212637168	NO	-
1757	ZINC00472393	502	0.5435108470460749	NO	-
1758	ZINC03851098	4131	0.5434778242627171	NO	-
1759	ZINC03389644	3327	0.543453487750376	NO	-
1760	ZINC02117428	2139	0.5434403927424893	NO	-
1761	ZINC03283420	3140	0.5434308149997366	NO	-
1762	ZINC00897334	1132	0.5433860656024094	NO	-
1763	ZINC01005678	1300	0.5433730547816339	NO	-
1764	ZINC00505846	526	0.5433722780302871	NO	-
1765	ZINC03312199	3172	0.5433557685473429	NO	-
1766	ZINC02447856	2375	0.5432570412527863	NO	-
1767	ZINC03475243	3597	0.5432570402394559	NO	-
1768	ZINC02628446	2479	0.5432344622772896	NO	-
1769	ZINC03268383	3132	0.5432088120563572	NO	-
1770	ZINC01188644	1635	0.5431744938849753	NO	-
1771	ZINC01204134	1650	0.5431718478361525	NO	-
1772	ZINC01204133	1649	0.5431459347848967	NO	-
1773	ZINC01054649	1405	0.5431337034845484	NO	-
1774	ZINC03476822	3621	0.5431141555240693	NO	-
1775	ZINC03399571	3366	0.543084779052092	NO	-
1776	ZINC00613247	642	0.5430573911720741	NO	-
1777	ZINC01800714	1944	0.5430389016873677	NO	-
1778	ZINC00773717	832	0.5430201839732405	NO	-
1779	ZINC01153552	1604	0.5429957259474372	NO	-
1780	ZINC03384384	3306	0.5429949975961743	NO	-
1781	ZINC00790309	892	0.5429688701754105	NO	-
1782	ZINC00790309	893	0.5429688701754105	NO	-
1783	ZINC03853699	4275	0.5429442993257176	NO	-
1784	ZINC03475456	3599	0.542941398152649	NO	-
1785	ZINC00603855	626	0.5429304926215522	NO	-
1786	ZINC03411504	3432	0.5429267042177373	NO	-
1787	ZINC00819107	983	0.5429045892913813	NO	-
1788	ZINC02766849	2669	0.5428656045289877	NO	-
1789	ZINC02766850	2670	0.5428619455024082	NO	-
1790	ZINC02620246	2449	0.5428576670085795	NO	-
1791	ZINC03391086	3329	0.5428406915659557	NO	-
1792	ZINC03857774	4464	0.5428389843268884	NO	-
1793	ZINC04001265	5109	0.5427902656702649	NO	-
1794	ZINC01364338	1752	0.5427809394630775	NO	-
1795	ZINC02117413	2138	0.5427626259269422	NO	-
1796	ZINC03475682	3604	0.542756478858024	NO	-
1797	ZINC04266502	5303	0.5427460051707993	NO	-
1798	ZINC01052165	1392	0.5427405969468343	NO	-
1799	ZINC01306910	1711	0.5427249499100437	NO	-
1800	ZINC03862466	4561	0.5427107838416797	NO	-
1801	ZINC01911923	1977	0.5426339536484691	NO	-
1802	ZINC03851712	4172	0.5426017398383526	NO	-
1803	ZINC02617989	2443	0.5425907711572446	NO	-
1804	ZINC02416023	2333	0.5425888857307974	NO	-
1805	ZINC03857539	4446	0.5425733020873059	NO	-
1806	ZINC01146193	1596	0.5425671869397098	NO	-
1807	ZINC00031488	22	0.5425481075124922	NO	-
1808	ZINC01090887	1493	0.5424974713550198	NO	-
1809	ZINC02989474	2952	0.5424954937337002	NO	-
1810	ZINC04357551	5380	0.5424849524336559	NO	-
1811	ZINC04104150	5161	0.5424833467434382	NO	-
1812	ZINC01090886	1492	0.5424802338788799	NO	-
1813	ZINC03857267	4423	0.5424773590598364	NO	-
1814	ZINC00318233	309	0.542476814274471	NO	-
1815	ZINC03857299	4427	0.5424699518464711	NO	-
1816	ZINC03852585	4192	0.5424319578065449	NO	-
1817	ZINC01146195	1597	0.5424147354909439	NO	-
1818	ZINC03549425	3865	0.542374799163599	NO	-
1819	ZINC03240238	3098	0.5423396737734806	NO	-
1820	ZINC04252816	5293	0.542312537126068	NO	-
1821	ZINC03969544	4900	0.5422859404895772	NO	-
1822	ZINC03857458	4441	0.5422542959485201	NO	-
1823	ZINC03314988	3177	0.5422300162421378	NO	-
1824	ZINC02880081	2867	0.5422231911812522	NO	-
1825	ZINC01167864	1619	0.5422033943252598	NO	-
1826	ZINC02397248	2311	0.5421706174398574	NO	-
1827	ZINC02761532	2659	0.5421265033391168	NO	-
1828	ZINC02195033	2169	0.542098923004418	NO	-
1829	ZINC03249913	3115	0.542095367853667	NO	-
1830	ZINC01079790	1468	0.5420905682802816	NO	-
1831	ZINC01080299	1478	0.5420846659548509	NO	-
1832	ZINC01079781	1465	0.5420781407245981	NO	-
1833	ZINC01167865	1620	0.5420476012961339	NO	-
1834	ZINC00947098	1228	0.5420471181142149	NO	-
1835	ZINC00454630	481	0.5420260040142783	NO	-
1836	ZINC01176107	1624	0.5419974763788856	NO	-
1837	ZINC00917024	1168	0.5419890927031914	NO	-
1838	ZINC00867760	1064	0.5419752866286579	NO	-
1839	ZINC02634868	2494	0.5419601110399811	NO	-
1840	ZINC02700291	2571	0.5419573216540625	NO	-
1841	ZINC01120906	1542	0.5419084370918	NO	-
1842	ZINC03867011	4591	0.5418738729823331	NO	-
1843	ZINC00630597	684	0.5418492481310909	NO	-
1844	ZINC03851079	4129	0.5418320233576915	NO	-
1845	ZINC02319654	2255	0.541813567918007	NO	-
1846	ZINC01102385	1504	0.5417863288012601	NO	-
1847	ZINC04059468	5133	0.5417339026703739	NO	-
1848	ZINC03366714	3261	0.5416708456325867	NO	-
1849	ZINC03366717	3262	0.5416660465087004	NO	-
1850	ZINC03968496	4861	0.5416473518709097	NO	-
1851	ZINC00560734	581	0.5416256049927547	NO	-
1852	ZINC01425625	1803	0.5416151760763741	NO	-
1853	ZINC01163459	1616	0.5416032059667871	NO	-
1854	ZINC03041824	2993	0.5415745709007423	NO	-
1855	ZINC00508420	528	0.5415722369044438	NO	-
1856	ZINC01079997	1474	0.5415653916740631	NO	-
1857	ZINC00938498	1201	0.5415479266700498	NO	-
1858	ZINC03486031	3668	0.5415221914827308	NO	-
1859	ZINC01080296	1477	0.5415027885125395	NO	-
1860	ZINC02836245	2794	0.541497176921641	NO	-
1861	ZINC04469654	5521	0.541455458398922	NO	-
1862	ZINC01146517	1598	0.5414291403649839	NO	-
1863	ZINC00814819	965	0.5414274307459663	NO	-
1864	ZINC03963400	4849	0.541421166603841	NO	-
1865	ZINC04465070	5471	0.5414201978220154	NO	-
1866	ZINC00428349	455	0.5413713374949887	NO	-
1867	ZINC02298289	2247	0.5413271723252158	NO	-
1868	ZINC02755576	2647	0.5413203271340272	NO	-
1869	ZINC02230722	2216	0.5412946429089666	NO	-
1870	ZINC03366878	3264	0.5412811428345489	NO	-
1871	ZINC04357783	5385	0.5412781840257764	NO	-
1872	ZINC03486029	3667	0.5412761068800708	NO	-
1873	ZINC03857538	4445	0.5412631301997185	NO	-
1874	ZINC01938754	2024	0.5412188986437266	NO	-
1875	ZINC03977711	5021	0.5411950516957685	NO	-
1876	ZINC03452619	3551	0.5411716084172327	NO	-
1877	ZINC03496840	3696	0.5411586576244145	NO	-
1878	ZINC01934389	2010	0.541157419476706	NO	-
1879	ZINC00773806	835	0.541105544827799	NO	-
1880	ZINC01079998	1475	0.5410753476279228	NO	-
1881	ZINC03224410	3071	0.5410666185844973	NO	-
1882	ZINC03977141	5012	0.5410613671120602	NO	-
1883	ZINC03549396	3864	0.5410541631419165	NO	-
1884	ZINC01938755	2025	0.5410448869594436	NO	-
1885	ZINC03958803	4842	0.5410353450278471	NO	-
1886	ZINC04462623	5454	0.5410290124575446	NO	-
1887	ZINC00728428	813	0.5410225161308239	NO	-
1888	ZINC03855116	4365	0.5410132385009466	NO	-
1889	ZINC00867701	1063	0.5409641198078047	NO	-
1890	ZINC02419883	2336	0.5409612074198372	NO	-
1891	ZINC02970895	2939	0.5409588181937282	NO	-
1892	ZINC00956206	1244	0.5409568222543447	NO	-
1893	ZINC03980360	5022	0.5409328599710876	NO	-
1894	ZINC01513329	1890	0.5409272725023537	NO	-
1895	ZINC03817701	4079	0.5409246163825876	NO	-
1896	ZINC01906692	1975	0.5409157448904081	NO	-
1897	ZINC01513325	1889	0.5409154904369191	NO	-
1898	ZINC02336063	2263	0.5409111988760198	NO	-
1899	ZINC03852911	4215	0.5408971768660424	NO	-
1900	ZINC01422245	1801	0.5408857412680721	NO	-
1901	ZINC03859177	4533	0.5408688490611883	NO	-
1902	ZINC00189442	195	0.5408508337850224	NO	-
1903	ZINC02627899	2474	0.5407768989982322	NO	-
1904	ZINC04075768	5141	0.5407743023880504	NO	-
1905	ZINC04223089	5229	0.5407520492499667	NO	-
1906	ZINC03832268	82	0.5407411108699035	YES	12
1907	ZINC02777342	2676	0.5406974525972548	NO	-
1908	ZINC00793961	912	0.5405448529808012	NO	-
1909	ZINC04191196	5216	0.5405130245844264	NO	-
1910	ZINC02806901	2768	0.5404834321586425	NO	-
1911	ZINC00559115	578	0.5404326497506879	NO	-
1912	ZINC04463211	5456	0.5404017251611095	NO	-
1913	ZINC02862663	2836	0.5403747528663647	NO	-
1914	ZINC02735206	2629	0.5403611491607627	NO	-
1915	ZINC03292553	3150	0.5403253838769324	NO	-
1916	ZINC02805438	2765	0.540305485740096	NO	-
1917	ZINC00943591	1220	0.5403010648812732	NO	-
1918	ZINC03479507	3646	0.5402591796657823	NO	-
1919	ZINC00818326	974	0.5402093791018625	NO	-
1920	ZINC01147069	1599	0.5402010460069964	NO	-
1921	ZINC03977709	5020	0.5401931156844398	NO	-
1922	ZINC01442534	1835	0.5401918729747709	NO	-
1923	ZINC00706648	778	0.5401823564669971	NO	-
1924	ZINC04037474	5122	0.5401660552813192	NO	-
1925	ZINC03409768	3422	0.5401272825472074	NO	-
1926	ZINC04188163	5214	0.5401179675139369	NO	-
1927	ZINC01102384	1503	0.540115154032258	NO	-
1928	ZINC03485937	3666	0.5401150694239969	NO	-
1929	ZINC04465269	5478	0.5401140793410282	NO	-
1930	ZINC03409766	3421	0.5401118670915029	NO	-
1931	ZINC03873542	4743	0.5400958306919527	NO	-
1932	ZINC03389092	3326	0.5400924437571936	NO	-
1933	ZINC03857412	4437	0.540073623678181	NO	-
1934	ZINC03366797	3263	0.5400590792968999	NO	-
1935	ZINC01040129	1367	0.5400413885924973	NO	-
1936	ZINC00253215	256	0.5400380244922133	NO	-
1937	ZINC03572907	3961	0.5400248101183387	NO	-
1938	ZINC01225065	1680	0.5400227424876769	NO	-
1939	ZINC01833495	1952	0.5400207107912212	NO	-
1940	ZINC04054148	5126	0.539984605228157	NO	-
1941	ZINC03402373	3400	0.5399407244409002	NO	-
1942	ZINC03402374	3401	0.5399309025353595	NO	-
1943	ZINC02393825	2309	0.5399205988708163	NO	-
1944	ZINC03292663	3151	0.5399197402727145	NO	-
1945	ZINC03486111	3669	0.5399048502656092	NO	-
1946	ZINC02661170	2543	0.539892060865723	NO	-
1947	ZINC03496942	3697	0.5398717000188962	NO	-
1948	ZINC02947885	2918	0.5398662685270251	NO	-
1949	ZINC00413231	398	0.5398256401584776	NO	-
1950	ZINC01225066	1681	0.5398115501677927	NO	-
1951	ZINC04326559	5352	0.5398111330929245	NO	-
1952	ZINC00917169	1171	0.5397967066854349	NO	-
1953	ZINC03079495	3014	0.5397867813537232	NO	-
1954	ZINC00194533	202	0.5397566207545682	NO	-
1955	ZINC03546343	3857	0.5397460336973595	NO	-
1956	ZINC03507202	3756	0.5397423075036923	NO	-
1957	ZINC01332986	1722	0.5397377095959803	NO	-
1958	ZINC01938090	2013	0.5396914326944491	NO	-
1959	ZINC01032939	1341	0.5396007949740549	NO	-
1960	ZINC03399886	3368	0.5395913972781764	NO	-
1961	ZINC03399889	3369	0.5395909857481299	NO	-
1962	ZINC03546342	3856	0.5395818612180943	NO	-
1963	ZINC02755576	2646	0.5395529040418796	NO	-
1964	ZINC03855116	4364	0.5395242759555013	NO	-
1965	ZINC00811446	958	0.539521958992501	NO	-
1966	ZINC03344901	3219	0.5395129040614628	NO	-
1967	ZINC03908333	4824	0.5394967194982412	NO	-
1968	ZINC04622589	5589	0.5394836342656947	NO	-
1969	ZINC00601820	92	0.5394679485434738	YES	13
1970	ZINC01079996	1473	0.5394585644449419	NO	-
1971	ZINC00867760	1065	0.5394436636618322	NO	-
1972	ZINC02556042	2431	0.5394212623809119	NO	-
1973	ZINC03908152	4823	0.5394157452653825	NO	-
1974	ZINC01019042	1323	0.5393586555843384	NO	-
1975	ZINC00381713	369	0.539336856805731	NO	-
1976	ZINC03651768	4049	0.5393324155757667	NO	-
1977	ZINC04469447	5518	0.5393143330327441	NO	-
1978	ZINC01833496	1953	0.5393042273765479	NO	-
1979	ZINC00779312	859	0.5392980921457406	NO	-
1980	ZINC00773798	834	0.5392843883639927	NO	-
1981	ZINC02152339	2149	0.5392482363600222	NO	-
1982	ZINC01350961	1741	0.5392441843177733	NO	-
1983	ZINC03858884	4513	0.5392359761964065	NO	-
1984	ZINC04469654	5520	0.5392231793739307	NO	-
1985	ZINC03248669	3112	0.5391617716384358	NO	-
1986	ZINC01079999	1476	0.5391565625544805	NO	-
1987	ZINC01067408	1441	0.5391467838517974	NO	-
1988	ZINC03857341	4433	0.5391403926654132	NO	-
1989	ZINC00563864	594	0.5391362410599368	NO	-
1990	ZINC03561716	3918	0.5391221111772315	NO	-
1991	ZINC00309354	295	0.5391152960480815	NO	-
1992	ZINC04444433	5443	0.5390884681480249	NO	-
1993	ZINC03851338	4146	0.5390722118696233	NO	-
1994	ZINC03967012	4856	0.5390438971979995	NO	-
1995	ZINC01518344	1898	0.5390258720609117	NO	-
1996	ZINC04224040	5234	0.5390118310999256	NO	-
1997	ZINC00883038	1117	0.5389826069019056	NO	-
1998	ZINC03486186	3671	0.5389722681862862	NO	-
1999	ZINC03380273	3293	0.5389601758073493	NO	-
2000	ZINC03530795	3834	0.5389381810347689	NO	-
2001	ZINC03968530	4863	0.5389262472182983	NO	-
2002	ZINC03852565	4190	0.5389202869696156	NO	-
2003	ZINC04636578	5602	0.5389055905043635	NO	-
2004	ZINC03890671	4772	0.5389054155990878	NO	-
2005	ZINC00641446	703	0.5388926900467494	NO	-
2006	ZINC00641448	704	0.5388823616078875	NO	-
2007	ZINC00416664	415	0.5388795673300688	NO	-
2008	ZINC03851362	4148	0.5388500654316392	NO	-
2009	ZINC00908186	1157	0.5388360926236558	NO	-
2010	ZINC03479287	3638	0.5388210821870253	NO	-
2011	ZINC01025519	1329	0.538813320136302	NO	-
2012	ZINC01354451	1744	0.5388127721062304	NO	-
2013	ZINC01425625	1804	0.5388115849550478	NO	-
2014	ZINC00318849	311	0.538794705032985	NO	-
2015	ZINC00952584	1237	0.5387873367936787	NO	-
2016	ZINC03890910	4776	0.5387506947383901	NO	-
2017	ZINC03400187	3374	0.5387487207509699	NO	-
2018	ZINC01095089	1496	0.5387321299490876	NO	-
2019	ZINC03403320	3405	0.5387314233057879	NO	-
2020	ZINC03815546	109	0.5387141280536231	YES	17
2021	ZINC03403318	3404	0.5386855917955709	NO	-
2022	ZINC03486152	3670	0.5386846702641509	NO	-
2023	ZINC00308560	293	0.5386798271193326	NO	-
2024	ZINC00413230	397	0.5386563812390117	NO	-
2025	ZINC03785930	4071	0.5386502334107376	NO	-
2026	ZINC01446017	1839	0.5386203573496133	NO	-
2027	ZINC01061287	1432	0.5386057212839263	NO	-
2028	ZINC01938189	2018	0.538584462817881	NO	-
2029	ZINC00500813	515	0.5385796496943699	NO	-
2030	ZINC03469197	3595	0.538532479516489	NO	-
2031	ZINC03488224	3676	0.5385304699366217	NO	-
2032	ZINC02259006	2230	0.5384794464614548	NO	-
2033	ZINC02718984	2599	0.5384618747640334	NO	-
2034	ZINC03858069	4475	0.5384462635361081	NO	-
2035	ZINC03459590	3575	0.538428741940432	NO	-
2036	ZINC03385659	3314	0.538416117088989	NO	-
2037	ZINC03424828	3486	0.5384138026533137	NO	-
2038	ZINC00482502	511	0.5383809023742426	NO	-
2039	ZINC03854128	4301	0.538376426079336	NO	-
2040	ZINC03982832	5029	0.538349911107245	NO	-
2041	ZINC03948389	4833	0.538330867307838	NO	-
2042	ZINC02664239	2550	0.5383295146533834	NO	-
2043	ZINC03400927	3395	0.538294777376293	NO	-
2044	ZINC00641539	705	0.5382547348728768	NO	-
2045	ZINC03479553	3650	0.5382515051045522	NO	-
2046	ZINC02756170	2649	0.538239129028333	NO	-
2047	ZINC01167866	1621	0.5382380213831538	NO	-
2048	ZINC04224010	5232	0.5381795606909859	NO	-
2049	ZINC03608806	4014	0.5380757064098788	NO	-
2050	ZINC01186394	1633	0.5380682946566483	NO	-
2051	ZINC03400097	3371	0.5380673941326657	NO	-
2052	ZINC03443758	3531	0.5380541095811312	NO	-
2053	ZINC03400098	3372	0.5380496318225395	NO	-
2054	ZINC03867988	4708	0.5380483963591532	NO	-
2055	ZINC04465904	5495	0.5380483963591532	NO	-
2056	ZINC01146191	1595	0.5380338012705317	NO	-
2057	ZINC00134349	135	0.5380273343106329	NO	-
2058	ZINC00719743	800	0.538008938944801	NO	-
2059	ZINC03834035	110	0.5379624508327697	YES	17
2060	ZINC01126127	1559	0.5379609472395663	NO	-
2061	ZINC01110393	1519	0.5379474122202124	NO	-
2062	ZINC01741960	1921	0.5379354655542667	NO	-
2063	ZINC00917166	1170	0.5379294980542257	NO	-
2064	ZINC03578335	3967	0.5379135394452408	NO	-
2065	ZINC03105413	3021	0.5378699081433251	NO	-
2066	ZINC03992991	5089	0.5378467587284848	NO	-
2067	ZINC03852631	4196	0.5378436558229769	NO	-
2068	ZINC03853231	4247	0.537843246359719	NO	-
2069	ZINC04467677	5502	0.537843246359719	NO	-
2070	ZINC04357766	5383	0.5378282462434462	NO	-
2071	ZINC00907535	1151	0.537792406736414	NO	-
2072	ZINC04330343	5353	0.5377683985535892	NO	-
2073	ZINC00870687	1084	0.5377188962515261	NO	-
2074	ZINC00502883	519	0.5376944784161194	NO	-
2075	ZINC03890911	4777	0.5376853684234483	NO	-
2076	ZINC01934415	2011	0.5376556390274084	NO	-
2077	ZINC02664821	2554	0.5376263552847365	NO	-
2078	ZINC03854025	4294	0.537609553091375	NO	-
2079	ZINC00850432	1024	0.5376017242523831	NO	-
2080	ZINC03815368	54	0.5375994829483545	YES	4
2081	ZINC02212578	2195	0.5375536613802686	NO	-
2082	ZINC03530796	3835	0.5375403120402172	NO	-
2083	ZINC01061841	1433	0.5375320081314658	NO	-
2084	ZINC02712843	2577	0.537505710804227	NO	-
2085	ZINC03400782	3388	0.5374980373703427	NO	-
2086	ZINC00618981	657	0.537480657757039	NO	-
2087	ZINC01167863	1618	0.5374806486165715	NO	-
2088	ZINC02374617	2297	0.5374660940152926	NO	-
2089	ZINC01880810	1958	0.5374595052004525	NO	-
2090	ZINC02022475	2111	0.53745230377961	NO	-
2091	ZINC00412865	396	0.5374494213295979	NO	-
2092	ZINC01981169	2060	0.5374375930288519	NO	-
2093	ZINC03909475	4827	0.5374316841422809	NO	-
2094	ZINC01981170	2061	0.5374137754466985	NO	-
2095	ZINC03524357	3827	0.5374077741991892	NO	-
2096	ZINC01000674	1292	0.5374041799422602	NO	-
2097	ZINC04465070	5470	0.5373658160868401	NO	-
2098	ZINC01981786	2092	0.537319759256049	NO	-
2099	ZINC01981787	2093	0.5373137836368207	NO	-
2100	ZINC00870686	1083	0.5372733370862587	NO	-
2101	ZINC00555385	574	0.5372681032799081	NO	-
2102	ZINC03859177	4534	0.5372169262424941	NO	-
2103	ZINC03851250	4140	0.5371903445021072	NO	-
2104	ZINC04465124	5472	0.5371903445021072	NO	-
2105	ZINC00433864	464	0.5371629225167012	NO	-
2106	ZINC01938753	2023	0.5371470870886135	NO	-
2107	ZINC00630603	686	0.5371417363051363	NO	-
2108	ZINC03368562	3268	0.5371304688960334	NO	-
2109	ZINC03368559	3267	0.5371303815516502	NO	-
2110	ZINC03832259	81	0.5370768812395316	YES	12
2111	ZINC03485518	3665	0.5370685543546211	NO	-
2112	ZINC03475486	3600	0.5370615645937188	NO	-
2113	ZINC03519183	3810	0.5370548121916929	NO	-
2114	ZINC00644742	711	0.5370509849356617	NO	-
2115	ZINC03536399	3846	0.5370475480906457	NO	-
2116	ZINC01637446	1905	0.5370104500610422	NO	-
2117	ZINC00304220	289	0.5369367256597398	NO	-
2118	ZINC01938909	2032	0.5369212925637401	NO	-
2119	ZINC03512197	3784	0.5369199728136071	NO	-
2120	ZINC03436206	3511	0.5369142040155398	NO	-
2121	ZINC03231772	3085	0.5369019979432501	NO	-
2122	ZINC04101208	5157	0.5368753211814875	NO	-
2123	ZINC02712869	2580	0.5368619939889017	NO	-
2124	ZINC00371640	361	0.536859139360315	NO	-
2125	ZINC03475420	3598	0.536849345331949	NO	-
2126	ZINC03436209	3512	0.5368408523011575	NO	-
2127	ZINC03060667	3008	0.5367900134311699	NO	-
2128	ZINC03436476	3519	0.5367628801227003	NO	-
2129	ZINC01981279	2073	0.5367607499718018	NO	-
2130	ZINC01981280	2074	0.5367449149997021	NO	-
2131	ZINC04465537	5490	0.5366918213123193	NO	-
2132	ZINC00413917	408	0.5366796907114272	NO	-
2133	ZINC00609179	629	0.5366316185100372	NO	-
2134	ZINC03479456	3642	0.5366233299459745	NO	-
2135	ZINC04240363	5254	0.5366096137236843	NO	-
2136	ZINC00133336	134	0.5365711999395651	NO	-
2137	ZINC01148991	1603	0.5365686917551272	NO	-
2138	ZINC00618831	656	0.5365612991256161	NO	-
2139	ZINC01413012	1787	0.5364718861061776	NO	-
2140	ZINC03340322	3213	0.5364675947562983	NO	-
2141	ZINC01401373	1783	0.5364305711931842	NO	-
2142	ZINC04465269	5479	0.5364300259704539	NO	-
2143	ZINC00215041	218	0.5364201678843901	NO	-
2144	ZINC03517788	3807	0.5364183808132178	NO	-
2145	ZINC00104094	94	0.5363910219980593	NO	-
2146	ZINC00779368	872	0.5363273425038722	NO	-
2147	ZINC02284905	2241	0.5363005662739898	NO	-
2148	ZINC03819430	4083	0.5362959266781695	NO	-
2149	ZINC03435692	3504	0.5362718226988836	NO	-
2150	ZINC03970202	4911	0.536248375602939	NO	-
2151	ZINC03459758	3576	0.5361818218090956	NO	-
2152	ZINC03170916	3032	0.5361669926355032	NO	-
2153	ZINC03391911	3334	0.5361598404146458	NO	-
2154	ZINC01090884	1491	0.536153353497656	NO	-
2155	ZINC03391909	3333	0.5361522803259542	NO	-
2156	ZINC02948008	2920	0.5361390655038869	NO	-
2157	ZINC02948006	2919	0.5361261242205166	NO	-
2158	ZINC03400334	3377	0.536109110871035	NO	-
2159	ZINC03287742	3143	0.5360978760393312	NO	-
2160	ZINC00993658	1283	0.5360761437173285	NO	-
2161	ZINC00420940	429	0.5360735690237545	NO	-
2162	ZINC03395163	3350	0.536043948298781	NO	-
2163	ZINC03231942	3086	0.5360155450139373	NO	-
2164	ZINC04347001	5364	0.5359354687142099	NO	-
2165	ZINC03459956	3578	0.5359175854746075	NO	-
2166	ZINC00839780	1008	0.5359002216535308	NO	-
2167	ZINC00839780	1009	0.5359002216535308	NO	-
2168	ZINC03857578	4448	0.5358516232280368	NO	-
2169	ZINC02645359	2511	0.5358408309788215	NO	-
2170	ZINC01005678	1301	0.5357893760735749	NO	-
2171	ZINC03388582	3322	0.5357838129229296	NO	-
2172	ZINC03815556	99	0.5357574467333163	YES	13
2173	ZINC03858769	4502	0.5357391343538207	NO	-
2174	ZINC01336952	1725	0.5357385135670821	NO	-
2175	ZINC04632535	121	0.5357357581557926	YES	20
2176	ZINC02910840	2888	0.5357276482586748	NO	-
2177	ZINC00148960	156	0.5357082813953487	NO	-
2178	ZINC02191909	2159	0.5357020036888908	NO	-
2179	ZINC02758496	2650	0.535700326923509	NO	-
2180	ZINC01633779	1902	0.5356951483371274	NO	-
2181	ZINC03970784	4936	0.5356928060848151	NO	-
2182	ZINC03420881	3460	0.5356916498733664	NO	-
2183	ZINC04167030	5202	0.5356798951597325	NO	-
2184	ZINC00118540	115	0.5356643232121825	NO	-
2185	ZINC01006488	1302	0.5356457267298586	NO	-
2186	ZINC01922303	1988	0.5356416195962039	NO	-
2187	ZINC01922301	1987	0.5356271758747208	NO	-
2188	ZINC02449111	2377	0.5355957430549337	NO	-
2189	ZINC02658237	2537	0.5355954918770682	NO	-
2190	ZINC03399902	3370	0.5355855218275725	NO	-
2191	ZINC03413114	3438	0.5355836417416399	NO	-
2192	ZINC00853359	1028	0.5355603985678854	NO	-
2193	ZINC01981545	2079	0.5355592129706552	NO	-
2194	ZINC02801242	2759	0.5355492010286604	NO	-
2195	ZINC01502700	1880	0.5355353101513148	NO	-
2196	ZINC03222903	3069	0.5355304412570705	NO	-
2197	ZINC03400434	3381	0.5355137808202649	NO	-
2198	ZINC03590802	3979	0.5354980489586222	NO	-
2199	ZINC00309498	297	0.5354043296863292	NO	-
2200	ZINC01472310	1856	0.5353986386485493	NO	-
2201	ZINC01012812	1315	0.5353904883587598	NO	-
2202	ZINC03436428	3515	0.535378595463611	NO	-
2203	ZINC00255338	259	0.5353726265449544	NO	-
2204	ZINC01088708	1487	0.535355246193673	NO	-
2205	ZINC01725057	1915	0.5353449858149415	NO	-
2206	ZINC01088709	1488	0.5353418386348544	NO	-
2207	ZINC03436430	3516	0.5353396951195365	NO	-
2208	ZINC03265213	3128	0.5353289932714307	NO	-
2209	ZINC04053833	5124	0.5352795944289577	NO	-
2210	ZINC03857092	4408	0.5352706453276268	NO	-
2211	ZINC03864144	4575	0.5352293592325874	NO	-
2212	ZINC00149210	158	0.5352075440656603	NO	-
2213	ZINC04501197	5569	0.5351923133012352	NO	-
2214	ZINC00091294	84	0.5351757489592887	NO	-
2215	ZINC03411938	3434	0.5351505102715185	NO	-
2216	ZINC04224106	5236	0.5351450042749065	NO	-
2217	ZINC03395318	3352	0.5351211438117075	NO	-
2218	ZINC03400400	3379	0.535116736587624	NO	-
2219	ZINC03416368	3444	0.5350943588222011	NO	-
2220	ZINC03219023	3063	0.5350702021836983	NO	-
2221	ZINC00773639	831	0.535063169432292	NO	-
2222	ZINC02937967	2913	0.535059468924647	NO	-
2223	ZINC03379500	3285	0.5350363317597974	NO	-
2224	ZINC03420884	3461	0.5350277875902805	NO	-
2225	ZINC03868086	4714	0.5349856019679213	NO	-
2226	ZINC00881690	1112	0.534983917200207	NO	-
2227	ZINC03859003	4522	0.5349388864067764	NO	-
2228	ZINC02766848	2668	0.5349320033745424	NO	-
2229	ZINC00260922	264	0.5349253069743041	NO	-
2230	ZINC03859200	4536	0.5349076505131535	NO	-
2231	ZINC03401450	3398	0.5349064905691403	NO	-
2232	ZINC04094763	5152	0.5348832655712468	NO	-
2233	ZINC03478988	3629	0.534882868816001	NO	-
2234	ZINC02620860	2452	0.5348784927710625	NO	-
2235	ZINC02620861	2453	0.5348571547332049	NO	-
2236	ZINC03970783	4935	0.5348536316355749	NO	-
2237	ZINC03366905	3265	0.5348416151907551	NO	-
2238	ZINC04231145	5243	0.5347586010341018	NO	-
2239	ZINC04267572	5307	0.5347266773793495	NO	-
2240	ZINC01145246	1594	0.5347053070476094	NO	-
2241	ZINC03397601	3364	0.5347017861732659	NO	-
2242	ZINC03479210	3633	0.534692104023988	NO	-
2243	ZINC03479207	3632	0.5346920120800495	NO	-
2244	ZINC02975376	2945	0.5346714773662249	NO	-
2245	ZINC02712872	2581	0.5346590736420735	NO	-
2246	ZINC03395166	3351	0.5346570710051437	NO	-
2247	ZINC03855049	4359	0.5346410450651428	NO	-
2248	ZINC03353174	3236	0.5346145743070835	NO	-
2249	ZINC01981700	2087	0.5346036568538137	NO	-
2250	ZINC01981699	2086	0.5345715886999456	NO	-
2251	ZINC03027568	2968	0.5345548785028442	NO	-
2252	ZINC03815354	90	0.5345439570760897	YES	13
2253	ZINC03434282	3499	0.5345391332004193	NO	-
2254	ZINC02392703	2308	0.5345378311994617	NO	-
2255	ZINC03420911	3462	0.5345180386853943	NO	-
2256	ZINC01083541	1480	0.5344991725056191	NO	-
2257	ZINC02922848	2909	0.5344932794932417	NO	-
2258	ZINC01364394	1756	0.5344915453373225	NO	-
2259	ZINC03834041	106	0.5344682593754069	YES	17
2260	ZINC00619017	658	0.5343880452943086	NO	-
2261	ZINC03292906	3153	0.5343814736063394	NO	-
2262	ZINC03400326	3376	0.5343585413409768	NO	-
2263	ZINC03337935	3206	0.53435718571491	NO	-
2264	ZINC02193005	2161	0.5343516621595668	NO	-
2265	ZINC03434288	3500	0.534350392631868	NO	-
2266	ZINC03834020	107	0.5343308259876902	YES	17
2267	ZINC01981271	2069	0.5343262751496619	NO	-
2268	ZINC02478113	2391	0.5343064509928088	NO	-
2269	ZINC03513607	3793	0.5342886761988429	NO	-
2270	ZINC01981272	2070	0.5342224399085447	NO	-
2271	ZINC03435629	3502	0.53415226156117	NO	-
2272	ZINC00778516	844	0.5341317468136181	NO	-
2273	ZINC04059324	5132	0.5341177359120821	NO	-
2274	ZINC00629454	679	0.5341085725987389	NO	-
2275	ZINC00970304	1254	0.5340470117051612	NO	-
2276	ZINC02627931	2475	0.5340389323600397	NO	-
2277	ZINC02627932	2476	0.5340341998790165	NO	-
2278	ZINC04305195	5339	0.53401182374509	NO	-
2279	ZINC01127860	1561	0.5340049832654077	NO	-
2280	ZINC00677242	754	0.5339892380466111	NO	-
2281	ZINC04538897	5578	0.5339764535799342	NO	-
2282	ZINC03852642	4197	0.5339747340869491	NO	-
2283	ZINC03567433	3943	0.5339385495099163	NO	-
2284	ZINC03359422	3250	0.533932995229715	NO	-
2285	ZINC03359421	3249	0.5339146896863128	NO	-
2286	ZINC02712167	2576	0.533912025418682	NO	-
2287	ZINC00428805	460	0.533907971404219	NO	-
2288	ZINC01346710	1734	0.533881555643038	NO	-
2289	ZINC00872558	1090	0.533877424659451	NO	-
2290	ZINC03219591	3064	0.5338443934812985	NO	-
2291	ZINC03452223	3543	0.5338260356507483	NO	-
2292	ZINC04094763	5155	0.5337454760407762	NO	-
2293	ZINC02950205	2924	0.5337319595883346	NO	-
2294	ZINC02629228	2484	0.5337281524757266	NO	-
2295	ZINC00255610	261	0.5336996521427453	NO	-
2296	ZINC00260924	265	0.5336871279722636	NO	-
2297	ZINC00818583	981	0.5336829452349019	NO	-
2298	ZINC03553200	3880	0.5336639016567605	NO	-
2299	ZINC03478106	3626	0.5336585607288092	NO	-
2300	ZINC02895329	2881	0.5335995046186214	NO	-
2301	ZINC02793805	2707	0.5335930065049859	NO	-
2302	ZINC01431986	1818	0.5335763986053977	NO	-
2303	ZINC03970794	4946	0.5335656286140227	NO	-
2304	ZINC02856752	2820	0.533522158749175	NO	-
2305	ZINC03227464	3076	0.533504576980004	NO	-
2306	ZINC00111009	102	0.5334984738828854	NO	-
2307	ZINC01332522	1717	0.5334968231087303	NO	-
2308	ZINC03420789	3457	0.5334863205758138	NO	-
2309	ZINC03970776	4929	0.5334633117944276	NO	-
2310	ZINC01163956	1617	0.5334491188662625	NO	-
2311	ZINC00905423	1143	0.5334309570635161	NO	-
2312	ZINC03478991	3630	0.5334286749387754	NO	-
2313	ZINC03242200	3102	0.5334244234083677	NO	-
2314	ZINC02657630	2536	0.5334201174413933	NO	-
2315	ZINC01984065	2103	0.5334136398363262	NO	-
2316	ZINC03495959	3692	0.5333916705849056	NO	-
2317	ZINC03495962	3693	0.5333911862216765	NO	-
2318	ZINC01984064	2102	0.5333719616323761	NO	-
2319	ZINC01981679	2082	0.5332923134280558	NO	-
2320	ZINC01981680	2083	0.5332630696786572	NO	-
2321	ZINC03859004	4523	0.5332596549405745	NO	-
2322	ZINC02119987	2140	0.5332458435483437	NO	-
2323	ZINC04248627	5264	0.5331527007319379	NO	-
2324	ZINC02862663	2834	0.5331519660176728	NO	-
2325	ZINC03854805	4343	0.5331451458704252	NO	-
2326	ZINC01287582	1707	0.5331438424288277	NO	-
2327	ZINC01897911	1969	0.5331159261161517	NO	-
2328	ZINC00179141	178	0.5331033697794465	NO	-
2329	ZINC02401120	2315	0.5330974252883032	NO	-
2330	ZINC02314607	2251	0.5330520640194852	NO	-
2331	ZINC01658193	1912	0.5330376791740041	NO	-
2332	ZINC00773781	833	0.5330352372746133	NO	-
2333	ZINC03357251	3247	0.5330265301300959	NO	-
2334	ZINC03420791	3458	0.5330005769597893	NO	-
2335	ZINC00149869	163	0.5329856432024086	NO	-
2336	ZINC03977599	5014	0.5329853506709981	NO	-
2337	ZINC00683037	762	0.5329773732197103	NO	-
2338	ZINC02193007	2162	0.5329543690639792	NO	-
2339	ZINC03970793	4945	0.5329285600538012	NO	-
2340	ZINC00063564	62	0.5328591035569977	NO	-
2341	ZINC03324413	3186	0.5328129899544355	NO	-
2342	ZINC02712868	2579	0.5327881383759825	NO	-
2343	ZINC02862663	2835	0.5327834233390325	NO	-
2344	ZINC03175432	3034	0.5327506870966887	NO	-
2345	ZINC03970779	4932	0.53273946854874	NO	-
2346	ZINC03175435	3035	0.5327253297187213	NO	-
2347	ZINC01767615	1929	0.5327026742723655	NO	-
2348	ZINC02631824	2488	0.5326776637246347	NO	-
2349	ZINC00166137	172	0.532646627516811	NO	-
2350	ZINC03889620	4756	0.5326406713194533	NO	-
2351	ZINC03512722	3788	0.5326336855990347	NO	-
2352	ZINC03549996	3867	0.5326214601756563	NO	-
2353	ZINC03512719	3787	0.5326200875377416	NO	-
2354	ZINC03868069	4711	0.5325844588152485	NO	-
2355	ZINC04465914	5496	0.5325844588152485	NO	-
2356	ZINC03852653	4199	0.5325408979016444	NO	-
2357	ZINC01364495	1758	0.5325244280417648	NO	-
2358	ZINC03567350	3940	0.5324875781043457	NO	-
2359	ZINC02465978	2387	0.5324401520743637	NO	-
2360	ZINC01098116	1500	0.5324370079222899	NO	-
2361	ZINC01364378	1755	0.5324345884636458	NO	-
2362	ZINC03532485	3841	0.5324000719641871	NO	-
2363	ZINC03982944	5033	0.5323922602172934	NO	-
2364	ZINC00853359	1029	0.5323785373794481	NO	-
2365	ZINC03970792	4944	0.5323250920538044	NO	-
2366	ZINC02861394	2826	0.5323181141433955	NO	-
2367	ZINC00762290	825	0.5322158406513957	NO	-
2368	ZINC01960607	2038	0.532203929237393	NO	-
2369	ZINC00980414	1269	0.5321769035718472	NO	-
2370	ZINC00191829	200	0.5321609429009131	NO	-
2371	ZINC01116518	1535	0.5321385778378535	NO	-
2372	ZINC01111570	1522	0.5320951837594935	NO	-
2373	ZINC03850797	4114	0.532062422144719	NO	-
2374	ZINC03850795	4113	0.5320416746029981	NO	-
2375	ZINC03507055	3752	0.5319882214273146	NO	-
2376	ZINC01642494	1907	0.5319745284224211	NO	-
2377	ZINC03464941	3584	0.5319704362263052	NO	-
2378	ZINC00562984	583	0.5319659253779677	NO	-
2379	ZINC00713019	781	0.5319635453599677	NO	-
2380	ZINC01083536	1479	0.5319603401563484	NO	-
2381	ZINC00714092	789	0.5319530496329258	NO	-
2382	ZINC00713022	782	0.5319128871621723	NO	-
2383	ZINC00051706	46	0.5318978599768877	NO	-
2384	ZINC03507057	3753	0.5318962289252589	NO	-
2385	ZINC01006636	1305	0.5318789643165682	NO	-
2386	ZINC04342135	5360	0.5318594183064806	NO	-
2387	ZINC03858819	4507	0.5318285324653715	NO	-
2388	ZINC02649318	2519	0.531816033645088	NO	-
2389	ZINC03868482	4727	0.5318099922937679	NO	-
2390	ZINC03989515	5075	0.5317749448205389	NO	-
2391	ZINC01426045	1805	0.5317274501531741	NO	-
2392	ZINC03977600	5015	0.5316761254293301	NO	-
2393	ZINC01981970	2099	0.5316654543334721	NO	-
2394	ZINC02741003	2636	0.5316611593658273	NO	-
2395	ZINC03970791	4943	0.5316508040534854	NO	-
2396	ZINC03125659	3026	0.5316470825340904	NO	-
2397	ZINC00453912	480	0.5316383472663894	NO	-
2398	ZINC03391089	3330	0.5316177078252979	NO	-
2399	ZINC00410375	388	0.5315953511532119	NO	-
2400	ZINC04465178	5474	0.5315588873074764	NO	-
2401	ZINC00017742	6	0.5315300869922867	NO	-
2402	ZINC03980786	5026	0.5315097159436646	NO	-
2403	ZINC00944666	1223	0.5314904087160504	NO	-
2404	ZINC03506767	3747	0.5314873943445881	NO	-
2405	ZINC01032939	1342	0.5314599024254986	NO	-
2406	ZINC02450286	2379	0.5314529319114533	NO	-
2407	ZINC01101255	1502	0.5314375562986524	NO	-
2408	ZINC03173972	3033	0.531435745972925	NO	-
2409	ZINC01981968	2098	0.5313952495165944	NO	-
2410	ZINC03458404	3563	0.5313927821292619	NO	-
2411	ZINC01960608	2039	0.5313905202950977	NO	-
2412	ZINC03458407	3564	0.531361213406528	NO	-
2413	ZINC03322457	3183	0.5313578453321223	NO	-
2414	ZINC00881690	1113	0.5313554750514127	NO	-
2415	ZINC00111009	103	0.5313524733140109	NO	-
2416	ZINC01922893	1994	0.5313290261658161	NO	-
2417	ZINC03868244	4718	0.5313247782727841	NO	-
2418	ZINC00523590	543	0.5312875835039612	NO	-
2419	ZINC00643849	708	0.5312581264998391	NO	-
2420	ZINC01098104	1499	0.5312531761590892	NO	-
2421	ZINC02481019	2399	0.5311987713785058	NO	-
2422	ZINC03336382	3203	0.5311843961145841	NO	-
2423	ZINC01090865	1489	0.5311774201181965	NO	-
2424	ZINC01922194	1984	0.5311394294436491	NO	-
2425	ZINC01337951	1726	0.5311365403823196	NO	-
2426	ZINC01736649	1918	0.5311239876589946	NO	-
2427	ZINC00938928	1202	0.5311081530280612	NO	-
2428	ZINC01364395	1757	0.531102154616381	NO	-
2429	ZINC03557238	3894	0.5310799507955515	NO	-
2430	ZINC03523161	3820	0.5310641017684917	NO	-
2431	ZINC03523160	3819	0.5310495739150667	NO	-
2432	ZINC01002089	1297	0.5310128645403618	NO	-
2433	ZINC02835326	2793	0.5310119723934769	NO	-
2434	ZINC04248867	5271	0.5310107413881459	NO	-
2435	ZINC03983122	5039	0.5310048961517243	NO	-
2436	ZINC00611564	635	0.5310004935802936	NO	-
2437	ZINC01981190	2065	0.5309735135893375	NO	-
2438	ZINC03968926	4869	0.5309513413737871	NO	-
2439	ZINC03858888	4514	0.5309391053860046	NO	-
2440	ZINC04468389	5515	0.5309391053860046	NO	-
2441	ZINC03855699	4386	0.5309355936171677	NO	-
2442	ZINC03855699	4387	0.5309355936171677	NO	-
2443	ZINC00130658	130	0.5309210554795121	NO	-
2444	ZINC01938781	2026	0.5309106853233745	NO	-
2445	ZINC03322455	3182	0.5309079268685761	NO	-
2446	ZINC00942344	1218	0.530882757228689	NO	-
2447	ZINC01822788	1948	0.5308801411948761	NO	-
2448	ZINC03432962	3495	0.530851523149592	NO	-
2449	ZINC03432967	3496	0.5308460118981433	NO	-
2450	ZINC03866846	4583	0.5308138875565043	NO	-
2451	ZINC03409717	3420	0.5307867099163048	NO	-
2452	ZINC00468111	496	0.5307763449714874	NO	-
2453	ZINC00223756	224	0.5307580622762955	NO	-
2454	ZINC01034674	1353	0.5307573896517762	NO	-
2455	ZINC03868483	4728	0.5307327956395581	NO	-
2456	ZINC03400657	3385	0.5307244308919556	NO	-
2457	ZINC03400654	3384	0.5306975873441259	NO	-
2458	ZINC01981189	2064	0.5306735855826256	NO	-
2459	ZINC03403316	3403	0.5306693873997037	NO	-
2460	ZINC03417823	3445	0.5306574253100377	NO	-
2461	ZINC01981701	2088	0.5306560223915243	NO	-
2462	ZINC01427821	1811	0.5306544263197691	NO	-
2463	ZINC01241037	1689	0.5306541550165335	NO	-
2464	ZINC01981794	2096	0.5306227374525039	NO	-
2465	ZINC00361373	353	0.5306099331850714	NO	-
2466	ZINC01981795	2097	0.530590923022881	NO	-
2467	ZINC00017742	10	0.53058692457468	NO	-
2468	ZINC03867010	4590	0.5305785319656181	NO	-
2469	ZINC03984434	5058	0.5305630249955401	NO	-
2470	ZINC03852789	4208	0.530499645705868	NO	-
2471	ZINC03818696	4082	0.5304821396140259	NO	-
2472	ZINC02500140	2409	0.5304520160620132	NO	-
2473	ZINC00413239	402	0.5304387580916189	NO	-
2474	ZINC01231510	1685	0.5304270857756103	NO	-
2475	ZINC02069738	2127	0.5304153556370977	NO	-
2476	ZINC00830375	998	0.5303784039238844	NO	-
2477	ZINC01981577	2081	0.5302773100872633	NO	-
2478	ZINC01960624	2040	0.5302679906739394	NO	-
2479	ZINC02500140	2410	0.5302581358357403	NO	-
2480	ZINC00836513	1006	0.5302573070347351	NO	-
2481	ZINC03400746	3387	0.5302517514566988	NO	-
2482	ZINC03857592	4450	0.5302514849586262	NO	-
2483	ZINC01981576	2080	0.5302508754646806	NO	-
2484	ZINC03400743	3386	0.5302417817153571	NO	-
2485	ZINC01079990	1471	0.5302376860752993	NO	-
2486	ZINC03654725	4050	0.530208531774658	NO	-
2487	ZINC02837983	2796	0.5301997524816926	NO	-
2488	ZINC03317642	3180	0.5301959003812912	NO	-
2489	ZINC04281692	5328	0.5301728503766793	NO	-
2490	ZINC01079989	1470	0.530146450024354	NO	-
2491	ZINC01981702	2089	0.5301321682190241	NO	-
2492	ZINC04228836	5241	0.5301243032262571	NO	-
2493	ZINC00779483	874	0.5300964872566045	NO	-
2494	ZINC03866845	4582	0.5300274382281267	NO	-
2495	ZINC02638215	2500	0.5300218655116408	NO	-
2496	ZINC03970782	4934	0.5299975163995985	NO	-
2497	ZINC00779484	875	0.5299723418425795	NO	-
2498	ZINC03309950	3169	0.5299597251969023	NO	-
2499	ZINC01001808	1295	0.5299546452646845	NO	-
2500	ZINC03868775	4734	0.5299280547876283	NO	-
2501	ZINC04466284	5498	0.5299280547876283	NO	-
2502	ZINC03379448	3283	0.529888732510318	NO	-
2503	ZINC01247694	1691	0.5298650363208385	NO	-
2504	ZINC02726508	2616	0.529846641492693	NO	-
2505	ZINC01922308	1989	0.5298105644805008	NO	-
2506	ZINC03983274	5044	0.5297440383474	NO	-
2507	ZINC04176715	5209	0.5297037187700934	NO	-
2508	ZINC01922894	1995	0.5296952978811871	NO	-
2509	ZINC01427820	1810	0.5296828026303346	NO	-
2510	ZINC01090867	1490	0.5296667451311434	NO	-
2511	ZINC01891371	1966	0.5295378922218784	NO	-
2512	ZINC03567447	3944	0.5294788681805159	NO	-
2513	ZINC01518391	1899	0.5294689734351784	NO	-
2514	ZINC02291376	2244	0.5294629109533356	NO	-
2515	ZINC02291374	2243	0.5294624843335902	NO	-
2516	ZINC03340353	3214	0.5294465838134406	NO	-
2517	ZINC03397501	3363	0.5294377091477516	NO	-
2518	ZINC04354304	5374	0.5294352887236334	NO	-
2519	ZINC03027548	2967	0.529343156011011	NO	-
2520	ZINC01332584	1718	0.5293427161334722	NO	-
2521	ZINC00131931	133	0.5293352823210896	NO	-
2522	ZINC01336944	1723	0.5293200758413674	NO	-
2523	ZINC00778928	847	0.5293015020087278	NO	-
2524	ZINC03531752	3838	0.5292813081542384	NO	-
2525	ZINC03601333	4006	0.5292554133795373	NO	-
2526	ZINC03567460	3945	0.5292445130402526	NO	-
2527	ZINC03231140	3083	0.5292257326203981	NO	-
2528	ZINC03970781	4933	0.5292124219850894	NO	-
2529	ZINC01961912	2043	0.5292043793247578	NO	-
2530	ZINC03596443	4000	0.5291687236412943	NO	-
2531	ZINC03415738	3441	0.5291480426463987	NO	-
2532	ZINC03479254	3636	0.5291269205168901	NO	-
2533	ZINC03519393	3813	0.5290842597452217	NO	-
2534	ZINC03384958	3308	0.5290717005567488	NO	-
2535	ZINC02926872	2911	0.5290197878711197	NO	-
2536	ZINC03970775	4928	0.5290191250473003	NO	-
2537	ZINC00795609	917	0.5289341765513713	NO	-
2538	ZINC00427748	449	0.5289145002029002	NO	-
2539	ZINC03892149	4784	0.5288758473230011	NO	-
2540	ZINC04465247	5477	0.5288758473230011	NO	-
2541	ZINC02628315	2478	0.5288733725490885	NO	-
2542	ZINC03853542	4262	0.528873337176212	NO	-
2543	ZINC00017742	7	0.5288670666993006	NO	-
2544	ZINC00017742	9	0.5288670666993006	NO	-
2545	ZINC01111571	1523	0.5288410936873644	NO	-
2546	ZINC03392347	3335	0.5288257773445322	NO	-
2547	ZINC00798779	921	0.528821375428433	NO	-
2548	ZINC01981703	2090	0.5287867128587008	NO	-
2549	ZINC01981704	2091	0.5287855700545302	NO	-
2550	ZINC00136088	137	0.5287647190284659	NO	-
2551	ZINC01006919	1306	0.5286668397943721	NO	-
2552	ZINC01516749	1895	0.5286151957309103	NO	-
2553	ZINC03465285	3585	0.5286045658900627	NO	-
2554	ZINC03854863	4349	0.5285679572255277	NO	-
2555	ZINC03854864	4350	0.5285591616610523	NO	-
2556	ZINC03857322	4428	0.5284457681103557	NO	-
2557	ZINC03892721	4798	0.5284446434319374	NO	-
2558	ZINC00384159	373	0.5284398775892735	NO	-
2559	ZINC00714092	790	0.5284252330789411	NO	-
2560	ZINC03601331	4005	0.528424191166297	NO	-
2561	ZINC03487397	3675	0.5284086321524897	NO	-
2562	ZINC00781756	877	0.5283918763949842	NO	-
2563	ZINC00781757	878	0.528384388264846	NO	-
2564	ZINC03483224	3660	0.5283759704577607	NO	-
2565	ZINC01943660	2036	0.5283355866780903	NO	-
2566	ZINC03507258	3758	0.5283211614974266	NO	-
2567	ZINC03970774	4927	0.5283183751155092	NO	-
2568	ZINC03507260	3759	0.5282870748990519	NO	-
2569	ZINC03834046	108	0.5282226096749324	YES	17
2570	ZINC01516746	1894	0.5281654494058526	NO	-
2571	ZINC01079988	1469	0.5281617035502267	NO	-
2572	ZINC02762087	2662	0.5281282481379628	NO	-
2573	ZINC03857591	4449	0.5281260868724733	NO	-
2574	ZINC01392678	1779	0.5281136722408017	NO	-
2575	ZINC01351331	1742	0.5281003142054143	NO	-
2576	ZINC03970788	4940	0.5280999788727481	NO	-
2577	ZINC00427749	450	0.5280951803692464	NO	-
2578	ZINC00675312	746	0.5280612202219126	NO	-
2579	ZINC03384961	3309	0.5280598243201927	NO	-
2580	ZINC02245424	2224	0.5280292509272833	NO	-
2581	ZINC03420643	3454	0.5280063006399079	NO	-
2582	ZINC02636182	2496	0.5279890419582279	NO	-
2583	ZINC00148055	155	0.527980440641385	NO	-
2584	ZINC01987235	2107	0.5279151549817619	NO	-
2585	ZINC03479356	3639	0.5279116936053815	NO	-
2586	ZINC03892724	4799	0.5278800673732457	NO	-
2587	ZINC02802926	2761	0.5278743732601916	NO	-
2588	ZINC02950189	2923	0.5278555293204981	NO	-
2589	ZINC00053302	49	0.5278435080062026	NO	-
2590	ZINC03969321	4883	0.5278431269715793	NO	-
2591	ZINC00017742	8	0.527838297084575	NO	-
2592	ZINC04192730	5218	0.5278332873369324	NO	-
2593	ZINC03857595	4451	0.527832100553305	NO	-
2594	ZINC00774905	840	0.5278181150246571	NO	-
2595	ZINC03479203	3631	0.5278176014827118	NO	-
2596	ZINC01079991	1472	0.5278167410418004	NO	-
2597	ZINC03288205	3145	0.5277919786908976	NO	-
2598	ZINC03414316	3439	0.5277071225745995	NO	-
2599	ZINC02734956	2626	0.5276667159239538	NO	-
2600	ZINC01415152	1791	0.5276549820788999	NO	-
2601	ZINC03281861	3139	0.5276436702111633	NO	-
2602	ZINC03621608	4030	0.5276328197285352	NO	-
2603	ZINC00783955	882	0.5276135727963329	NO	-
2604	ZINC01288187	1708	0.5276130777212859	NO	-
2605	ZINC00677228	753	0.5275965410787389	NO	-
2606	ZINC03435644	3503	0.5275927499884909	NO	-
2607	ZINC00673850	745	0.5275791520138132	NO	-
2608	ZINC01102703	1505	0.5275591367702126	NO	-
2609	ZINC04089453	5148	0.5275286511994186	NO	-
2610	ZINC02879378	2866	0.5275007815172561	NO	-
2611	ZINC00150850	165	0.5274857515373733	NO	-
2612	ZINC00150851	166	0.5274853273461964	NO	-
2613	ZINC03405135	3407	0.527484677390065	NO	-
2614	ZINC04070804	5139	0.5274820004511492	NO	-
2615	ZINC03405138	3408	0.5274706138993374	NO	-
2616	ZINC01392682	1780	0.52746290362606	NO	-
2617	ZINC03867947	4681	0.5274540581389194	NO	-
2618	ZINC03970778	4931	0.527442617419079	NO	-
2619	ZINC03479240	3635	0.5274344985196735	NO	-
2620	ZINC01943665	2037	0.5274334541582818	NO	-
2621	ZINC00106255	97	0.5274179401980376	NO	-
2622	ZINC04414385	5421	0.5274169863169635	NO	-
2623	ZINC03506916	3749	0.527414975187724	NO	-
2624	ZINC02618314	2446	0.5274074504480059	NO	-
2625	ZINC00563852	593	0.5273958543557653	NO	-
2626	ZINC03391466	3331	0.5273636270503074	NO	-
2627	ZINC03506918	3750	0.5273564284640598	NO	-
2628	ZINC03237324	3097	0.5273535855624818	NO	-
2629	ZINC03970787	4939	0.5273477707851848	NO	-
2630	ZINC03394378	3341	0.5273332177239355	NO	-
2631	ZINC03394381	3342	0.5273324622452144	NO	-
2632	ZINC04632533	119	0.5273317628662407	YES	20
2633	ZINC03995264	5098	0.5272733237774849	NO	-
2634	ZINC03385732	3315	0.5272238627731374	NO	-
2635	ZINC00475150	504	0.5272047887679792	NO	-
2636	ZINC03385735	3316	0.5271956960599051	NO	-
2637	ZINC00475151	505	0.5271951296834093	NO	-
2638	ZINC03567512	3946	0.5271870698481725	NO	-
2639	ZINC03477080	3623	0.5271543747675177	NO	-
2640	ZINC03970790	4942	0.5271478932802132	NO	-
2641	ZINC02918102	2903	0.5271349164941179	NO	-
2642	ZINC02209564	2191	0.5270998777396128	NO	-
2643	ZINC02073485	2128	0.5270658602232728	NO	-
2644	ZINC00533040	561	0.527063926476859	NO	-
2645	ZINC01006496	1303	0.5270066685203676	NO	-
2646	ZINC00714089	787	0.5269857921586794	NO	-
2647	ZINC01003866	1299	0.5269780955703247	NO	-
2648	ZINC01362280	1748	0.5269650429447018	NO	-
2649	ZINC03867948	4683	0.5269634879720964	NO	-
2650	ZINC03819430	4084	0.5269481089829471	NO	-
2651	ZINC04266403	5302	0.5269469460330913	NO	-
2652	ZINC03859389	4542	0.5269268451565262	NO	-
2653	ZINC02656827	2534	0.5269264542370538	NO	-
2654	ZINC02303056	2249	0.5269139247420334	NO	-
2655	ZINC03428564	3490	0.5268976981493607	NO	-
2656	ZINC03493724	3682	0.5268832462486189	NO	-
2657	ZINC00367760	359	0.5268568985370738	NO	-
2658	ZINC00779356	864	0.5268511356024487	NO	-
2659	ZINC01223372	1672	0.526837930334937	NO	-
2660	ZINC02661353	2545	0.5268183958648387	NO	-
2661	ZINC00323765	323	0.5267805210010821	NO	-
2662	ZINC04361239	5394	0.5267555230975867	NO	-
2663	ZINC00540199	565	0.5267343564891249	NO	-
2664	ZINC01362281	1749	0.5267241725220887	NO	-
2665	ZINC00540747	567	0.5266984181920831	NO	-
2666	ZINC01440326	1824	0.5266443070006689	NO	-
2667	ZINC01130799	1572	0.5266265677160812	NO	-
2668	ZINC03970353	4912	0.5265708923169707	NO	-
2669	ZINC03970789	4941	0.5265306577432347	NO	-
2670	ZINC04224105	5235	0.5265224263654414	NO	-
2671	ZINC00149223	159	0.526515342630037	NO	-
2672	ZINC02406514	2322	0.5264988840748541	NO	-
2673	ZINC02901732	2882	0.5264681113645034	NO	-
2674	ZINC02855420	2816	0.5264501663404192	NO	-
2675	ZINC00682813	761	0.5264461545681647	NO	-
2676	ZINC03510767	3778	0.5264353526653046	NO	-
2677	ZINC03510769	3779	0.5264081486561218	NO	-
2678	ZINC01111572	1524	0.5263823321457215	NO	-
2679	ZINC02901733	2883	0.5263207222119528	NO	-
2680	ZINC01249085	1692	0.5263158521668628	NO	-
2681	ZINC02661352	2544	0.526304298752826	NO	-
2682	ZINC03855052	4360	0.5263017041370841	NO	-
2683	ZINC01779587	1935	0.5262982754477019	NO	-
2684	ZINC03411916	3433	0.5262920495035799	NO	-
2685	ZINC00439087	467	0.5262511025506387	NO	-
2686	ZINC04281708	5329	0.5262431515008744	NO	-
2687	ZINC04256180	5300	0.5262362462725364	NO	-
2688	ZINC03867431	4615	0.5262154559708044	NO	-
2689	ZINC04465564	5491	0.5262154559708044	NO	-
2690	ZINC04256179	5298	0.526212303413444	NO	-
2691	ZINC01232449	1686	0.5262096488680897	NO	-
2692	ZINC03512246	3785	0.5262051665328226	NO	-
2693	ZINC03443828	3532	0.5261668536392047	NO	-
2694	ZINC01351344	1743	0.5261171865887614	NO	-
2695	ZINC02192284	2160	0.526102843399929	NO	-
2696	ZINC00779357	865	0.526086944491867	NO	-
2697	ZINC00613243	641	0.5260827672960233	NO	-
2698	ZINC03867804	4652	0.5260819721453563	NO	-
2699	ZINC04465750	5493	0.5260819721453563	NO	-
2700	ZINC02500140	2411	0.5260773934362384	NO	-
2701	ZINC01962495	2044	0.5260571536884632	NO	-
2702	ZINC03524059	3824	0.5260247205244399	NO	-
2703	ZINC04475736	5537	0.5260088670998861	NO	-
2704	ZINC03123392	3025	0.52600248326833	NO	-
2705	ZINC03524060	3825	0.526000199016655	NO	-
2706	ZINC03512248	3786	0.5259896854722521	NO	-
2707	ZINC00460897	489	0.5259854717197572	NO	-
2708	ZINC04099637	5156	0.5259790820957052	NO	-
2709	ZINC01143107	1591	0.5259777862241315	NO	-
2710	ZINC02395080	2310	0.5259613096581102	NO	-
2711	ZINC00580967	608	0.5259360156019651	NO	-
2712	ZINC01219313	1670	0.5259145045535332	NO	-
2713	ZINC01287581	1706	0.525892694348378	NO	-
2714	ZINC01238957	1687	0.5258767866004791	NO	-
2715	ZINC02590827	2433	0.5258759379011457	NO	-
2716	ZINC00455644	482	0.5258347896857981	NO	-
2717	ZINC03479459	3643	0.5258321719601311	NO	-
2718	ZINC03857427	4438	0.5258321638861172	NO	-
2719	ZINC04464378	5460	0.5258321638861172	NO	-
2720	ZINC00610265	633	0.5257961086328616	NO	-
2721	ZINC00503020	521	0.5257814505922586	NO	-
2722	ZINC00264120	268	0.5257703062603638	NO	-
2723	ZINC03362510	3255	0.5257617578336603	NO	-
2724	ZINC03768188	4069	0.5257237944206322	NO	-
2725	ZINC03969323	4885	0.5256718372580059	NO	-
2726	ZINC00993634	1282	0.5256157501826515	NO	-
2727	ZINC03436497	3520	0.5255990400523841	NO	-
2728	ZINC03466028	3587	0.5255947193474864	NO	-
2729	ZINC03852743	4203	0.5255922015960617	NO	-
2730	ZINC01981792	2094	0.5255698284199308	NO	-
2731	ZINC01981793	2095	0.5255505497802045	NO	-
2732	ZINC00061666	56	0.5254853828116087	NO	-
2733	ZINC03854856	4348	0.5254788305918546	NO	-
2734	ZINC03420926	3465	0.5254414989255483	NO	-
2735	ZINC00610584	634	0.5254366329754531	NO	-
2736	ZINC02382468	2303	0.5254282071306456	NO	-
2737	ZINC03386530	3317	0.525411747568897	NO	-
2738	ZINC01960654	2041	0.5254040682639847	NO	-
2739	ZINC02803793	2764	0.5253294518825818	NO	-
2740	ZINC03436033	3509	0.5253248330206187	NO	-
2741	ZINC02481178	2400	0.525295555448437	NO	-
2742	ZINC03858203	4480	0.5252872622102818	NO	-
2743	ZINC01431455	1815	0.525274821802078	NO	-
2744	ZINC03425321	3487	0.5252648496488006	NO	-
2745	ZINC00877285	1100	0.5252641804532019	NO	-
2746	ZINC03815559	55	0.5252641777954971	YES	4
2747	ZINC03852642	4198	0.5252402419879981	NO	-
2748	ZINC03411941	3435	0.525229261044171	NO	-
2749	ZINC00456917	488	0.5251946121908753	NO	-
2750	ZINC00023683	16	0.5251921096451916	NO	-
2751	ZINC03420687	3455	0.5251624700960066	NO	-
2752	ZINC02730278	2621	0.5251557759055726	NO	-
2753	ZINC03497792	3723	0.5251448502860142	NO	-
2754	ZINC03420689	3456	0.5251422840712987	NO	-
2755	ZINC00766381	827	0.525138443228223	NO	-
2756	ZINC03466207	3589	0.525107419188227	NO	-
2757	ZINC03467749	3592	0.5251015864076929	NO	-
2758	ZINC02809107	2773	0.5250963901655131	NO	-
2759	ZINC00207625	212	0.5250208635567105	NO	-
2760	ZINC01239565	1688	0.5250183981526515	NO	-
2761	ZINC03406454	3411	0.5250150063433849	NO	-
2762	ZINC00433772	463	0.5250059534429338	NO	-
2763	ZINC03867574	4635	0.5249748780352345	NO	-
2764	ZINC03867948	4684	0.5249456044225042	NO	-
2765	ZINC03475926	3612	0.5249396597539148	NO	-
2766	ZINC00917024	1169	0.5249343667955015	NO	-
2767	ZINC03475923	3611	0.5249291782516039	NO	-
2768	ZINC01960663	2042	0.5249030273317683	NO	-
2769	ZINC04087382	5145	0.5248790012611156	NO	-
2770	ZINC00780177	876	0.5248782470117056	NO	-
2771	ZINC04033640	5118	0.524873415462682	NO	-
2772	ZINC02736106	2630	0.5248471048676435	NO	-
2773	ZINC03588111	3978	0.5248434071754423	NO	-
2774	ZINC00932989	1194	0.524833378062262	NO	-
2775	ZINC00545022	570	0.5248187544592137	NO	-
2776	ZINC02511226	2416	0.5248178292192878	NO	-
2777	ZINC00714089	788	0.5248142869034377	NO	-
2778	ZINC02443001	2371	0.5248015209891629	NO	-
2779	ZINC01332678	1719	0.5247908598535139	NO	-
2780	ZINC00912360	1162	0.5247303038110704	NO	-
2781	ZINC03415773	3442	0.5247039758630241	NO	-
2782	ZINC00300218	285	0.5247036861948241	NO	-
2783	ZINC03231652	3084	0.524690630124757	NO	-
2784	ZINC00413233	399	0.5246840952306145	NO	-
2785	ZINC03590855	3980	0.5246566551072388	NO	-
2786	ZINC01492685	1866	0.5246387048622232	NO	-
2787	ZINC03855052	4361	0.5246055448040732	NO	-
2788	ZINC01738903	1919	0.5246039962653728	NO	-
2789	ZINC03513502	3792	0.5245887930032945	NO	-
2790	ZINC03513500	3791	0.5245872836411056	NO	-
2791	ZINC03425343	3488	0.5245698209357202	NO	-
2792	ZINC03388719	3323	0.5245666860497405	NO	-
2793	ZINC04091928	5150	0.5245616597377313	NO	-
2794	ZINC03479379	3641	0.5245561967252379	NO	-
2795	ZINC03466203	3588	0.5245561804714279	NO	-
2796	ZINC00223694	222	0.5245299396485167	NO	-
2797	ZINC01141863	1589	0.5245263375794741	NO	-
2798	ZINC03857114	4412	0.5245183100929817	NO	-
2799	ZINC01255910	1694	0.5244989545735121	NO	-
2800	ZINC01255910	1695	0.5244989545735121	NO	-
2801	ZINC03443118	3530	0.5244708383023149	NO	-
2802	ZINC00622412	663	0.5244163257787001	NO	-
2803	ZINC03499609	3729	0.5243793762152331	NO	-
2804	ZINC03858050	4474	0.5243649581261657	NO	-
2805	ZINC02446747	2373	0.5243231309635642	NO	-
2806	ZINC03867947	4682	0.5242756966716738	NO	-
2807	ZINC03853542	4263	0.5242586610084188	NO	-
2808	ZINC03859111	4527	0.5242477122164313	NO	-
2809	ZINC00062743	60	0.5242181555132843	NO	-
2810	ZINC02408212	2324	0.5241999320648223	NO	-
2811	ZINC00784007	883	0.5241598624808889	NO	-
2812	ZINC00264160	269	0.5241563751041038	NO	-
2813	ZINC03850447	4109	0.5241344605154469	NO	-
2814	ZINC03279949	3136	0.5241205515664947	NO	-
2815	ZINC00881323	1107	0.5241114516943235	NO	-
2816	ZINC00985892	1274	0.5241054609318561	NO	-
2817	ZINC01938139	2017	0.5240981506084291	NO	-
2818	ZINC03392640	3337	0.5240955647954514	NO	-
2819	ZINC00783258	879	0.5240872720618531	NO	-
2820	ZINC00427747	448	0.5240844852508828	NO	-
2821	ZINC00062744	61	0.5240569747045067	NO	-
2822	ZINC03513609	3794	0.5240567443872691	NO	-
2823	ZINC01102703	1506	0.5240317294367625	NO	-
2824	ZINC03339574	3208	0.523968758550167	NO	-
2825	ZINC03852653	4200	0.5239603773238428	NO	-
2826	ZINC01972468	2048	0.5239330278179914	NO	-
2827	ZINC03859085	4525	0.5238879765321216	NO	-
2828	ZINC04442888	5437	0.523846262538854	NO	-
2829	ZINC03385310	3310	0.5238445922121198	NO	-
2830	ZINC03436549	3521	0.5238226651758094	NO	-
2831	ZINC03380266	3292	0.5237852967561857	NO	-
2832	ZINC03867953	4689	0.5237751517906086	NO	-
2833	ZINC03284140	3141	0.5237657523116447	NO	-
2834	ZINC03452409	3544	0.5237514705999373	NO	-
2835	ZINC03380264	3291	0.5237448193263765	NO	-
2836	ZINC01636490	1903	0.5237133478794718	NO	-
2837	ZINC01938132	2016	0.523707344346381	NO	-
2838	ZINC04490250	5555	0.5236642815497038	NO	-
2839	ZINC02302845	2248	0.5236642699597595	NO	-
2840	ZINC03476925	3622	0.5236642454466963	NO	-
2841	ZINC01917341	1980	0.5236597355734259	NO	-
2842	ZINC03453027	3559	0.5235599436920171	NO	-
2843	ZINC00476159	507	0.5235539238879854	NO	-
2844	ZINC00476158	506	0.5235509066740007	NO	-
2845	ZINC04357774	5384	0.5235252352242877	NO	-
2846	ZINC02712888	2582	0.5234609238231931	NO	-
2847	ZINC01981188	2063	0.5234338784071435	NO	-
2848	ZINC00414793	410	0.5234188478035818	NO	-
2849	ZINC03854009	4293	0.5233907275558626	NO	-
2850	ZINC03851340	4147	0.5233767802381935	NO	-
2851	ZINC00146381	151	0.5233681081624881	NO	-
2852	ZINC00629454	680	0.5233553181959171	NO	-
2853	ZINC00779350	862	0.5233544543421697	NO	-
2854	ZINC04617831	120	0.5233323282075946	YES	20
2855	ZINC00094387	85	0.5232832122227785	NO	-
2856	ZINC03479257	3637	0.5232587819969975	NO	-
2857	ZINC00928499	1179	0.5232562601839807	NO	-
2858	ZINC00875773	1097	0.5232517413250236	NO	-
2859	ZINC04246886	5261	0.5232460444442938	NO	-
2860	ZINC03436022	3508	0.5232334247672545	NO	-
2861	ZINC00881274	1106	0.523228766664562	NO	-
2862	ZINC02084544	2130	0.5232079473530852	NO	-
2863	ZINC01109951	1517	0.5232031921650753	NO	-
2864	ZINC01129019	1563	0.5232020113019165	NO	-
2865	ZINC00613093	640	0.5231650348000882	NO	-
2866	ZINC03987374	5063	0.5231536509049376	NO	-
2867	ZINC03396925	3354	0.5231478306294044	NO	-
2868	ZINC00181516	180	0.523146214937423	NO	-
2869	ZINC01934256	2009	0.5231424008632783	NO	-
2870	ZINC03867849	4667	0.5231299911381477	NO	-
2871	ZINC03476094	3615	0.5230893923053668	NO	-
2872	ZINC02635274	2495	0.5230456715624596	NO	-
2873	ZINC01111569	1521	0.5230451561534937	NO	-
2874	ZINC03867613	4636	0.5230238519903673	NO	-
2875	ZINC00559878	579	0.5229888007540837	NO	-
2876	ZINC03406578	3412	0.5229600677830442	NO	-
2877	ZINC01127860	1562	0.5229366144310997	NO	-
2878	ZINC02762087	2663	0.522894295326988	NO	-
2879	ZINC01924416	2000	0.5228581323067992	NO	-
2880	ZINC02005456	2110	0.52285465970274	NO	-
2881	ZINC04136331	5182	0.5228459305032379	NO	-
2882	ZINC01981187	2062	0.5228362118072617	NO	-
2883	ZINC01492685	1867	0.5228329916664949	NO	-
2884	ZINC03293219	3154	0.5227950057624399	NO	-
2885	ZINC03983270	5043	0.5227870826254238	NO	-
2886	ZINC00529804	557	0.5227522114343202	NO	-
2887	ZINC03621637	4031	0.5226556311519033	NO	-
2888	ZINC04317738	5347	0.5226553705228344	NO	-
2889	ZINC00942876	1219	0.5226324821225014	NO	-
2890	ZINC03850447	4110	0.5226276507971868	NO	-
2891	ZINC02808368	2770	0.5225487909659018	NO	-
2892	ZINC03400882	3391	0.5225380758491149	NO	-
2893	ZINC00226817	231	0.5225328772854223	NO	-
2894	ZINC00226812	230	0.5225258337692882	NO	-
2895	ZINC02922850	2910	0.5224868701705766	NO	-
2896	ZINC02808369	2771	0.5224758477124776	NO	-
2897	ZINC02478301	2393	0.5224730263168992	NO	-
2898	ZINC03387359	3319	0.5224635582334465	NO	-
2899	ZINC03287495	3142	0.5224577133703588	NO	-
2900	ZINC03400802	3389	0.5224374578833549	NO	-
2901	ZINC00326618	325	0.5224326094686914	NO	-
2902	ZINC03569932	3958	0.5224003624762344	NO	-
2903	ZINC03560314	3917	0.5223693363053535	NO	-
2904	ZINC03559785	3916	0.5223686206478404	NO	-
2905	ZINC03857175	4419	0.5223454004212615	NO	-
2906	ZINC02947855	2917	0.5223283926491702	NO	-
2907	ZINC04348480	5367	0.5223249041282829	NO	-
2908	ZINC03599923	4004	0.522279729894741	NO	-
2909	ZINC03857514	4444	0.5222276420038895	NO	-
2910	ZINC01426830	1809	0.5221739076774347	NO	-
2911	ZINC01210624	1655	0.5221432630381254	NO	-
2912	ZINC01210621	1654	0.5221305856562405	NO	-
2913	ZINC02329765	2260	0.5221135608592248	NO	-
2914	ZINC03476097	3616	0.5221075696046505	NO	-
2915	ZINC00985891	1273	0.5220959226165174	NO	-
2916	ZINC03388419	3321	0.5220689359992632	NO	-
2917	ZINC03400504	3382	0.5220609063165816	NO	-
2918	ZINC01211955	1662	0.5220519013996984	NO	-
2919	ZINC01211957	1664	0.522051785646268	NO	-
2920	ZINC03476080	3614	0.5219801971939042	NO	-
2921	ZINC03558533	3895	0.5219696881454919	NO	-
2922	ZINC00224670	228	0.5219647289338853	NO	-
2923	ZINC00929872	1183	0.5219633307948576	NO	-
2924	ZINC01366555	1765	0.5219610431133405	NO	-
2925	ZINC03400954	3396	0.5219604667153042	NO	-
2926	ZINC04415502	5424	0.5219216682896339	NO	-
2927	ZINC03510905	3781	0.5218604297994186	NO	-
2928	ZINC03479521	3648	0.5218206879770617	NO	-
2929	ZINC00881518	1108	0.5218150218277918	NO	-
2930	ZINC03479519	3647	0.5218127732285548	NO	-
2931	ZINC00260941	266	0.5218110353082113	NO	-
2932	ZINC03040709	2988	0.5217947206820881	NO	-
2933	ZINC04221244	5227	0.5217679532832872	NO	-
2934	ZINC02968924	2930	0.5217661136498557	NO	-
2935	ZINC04345267	5362	0.5217000179365935	NO	-
2936	ZINC00858943	1050	0.5216965690611182	NO	-
2937	ZINC02371913	2294	0.521695919184387	NO	-
2938	ZINC02371908	2293	0.5216658785407161	NO	-
2939	ZINC03029341	2969	0.521661325212301	NO	-
2940	ZINC03424233	3477	0.521625455233608	NO	-
2941	ZINC04425695	5426	0.521618770786181	NO	-
2942	ZINC04224000	5231	0.5216079159085512	NO	-
2943	ZINC03987372	5062	0.5215840630369191	NO	-
2944	ZINC03400926	3394	0.521580593637835	NO	-
2945	ZINC03516862	3804	0.5215773827716215	NO	-
2946	ZINC03516861	3803	0.521550594178629	NO	-
2947	ZINC02660903	2541	0.5215461677367265	NO	-
2948	ZINC03394565	3343	0.5215109932070495	NO	-
2949	ZINC00715751	795	0.5214835272771203	NO	-
2950	ZINC00503135	525	0.5214477797133386	NO	-
2951	ZINC03852522	4187	0.5214374290720891	NO	-
2952	ZINC04467628	5501	0.5214374290720891	NO	-
2953	ZINC00382739	372	0.5214355398347548	NO	-
2954	ZINC00618651	655	0.5214092625588292	NO	-
2955	ZINC02783453	2685	0.5214010640234316	NO	-
2956	ZINC00942223	1217	0.5213832582601745	NO	-
2957	ZINC03858872	4511	0.5213229093191191	NO	-
2958	ZINC03250463	3117	0.5212986520237728	NO	-
2959	ZINC03858873	4512	0.5212981329670354	NO	-
2960	ZINC03550516	3873	0.5212828064879016	NO	-
2961	ZINC01002088	1296	0.5212668175238969	NO	-
2962	ZINC01384043	1773	0.5212490271284128	NO	-
2963	ZINC03854903	4354	0.5212319091696322	NO	-
2964	ZINC03400909	3392	0.5212130741498786	NO	-
2965	ZINC04136331	5184	0.5212104221419079	NO	-
2966	ZINC01738948	1920	0.5211858837381425	NO	-
2967	ZINC00779314	860	0.5211535753901932	NO	-
2968	ZINC00563879	595	0.5211482400056893	NO	-
2969	ZINC03553629	3881	0.5211477904218879	NO	-
2970	ZINC03968928	4870	0.5211457539092699	NO	-
2971	ZINC03514951	3797	0.5211189903446612	NO	-
2972	ZINC03379471	3284	0.5211140622922047	NO	-
2973	ZINC03553631	3882	0.5211121524118768	NO	-
2974	ZINC00682812	760	0.5211029876538628	NO	-
2975	ZINC03250461	3116	0.5210603094333981	NO	-
2976	ZINC01116906	1536	0.521043056258044	NO	-
2977	ZINC02410057	2326	0.5209852830950398	NO	-
2978	ZINC03849628	4100	0.5209625457718844	NO	-
2979	ZINC01497173	1871	0.520951345710345	NO	-
2980	ZINC04167118	5203	0.5209415383403726	NO	-
2981	ZINC00527238	553	0.5209341023825604	NO	-
2982	ZINC00973419	1259	0.520924500279357	NO	-
2983	ZINC04413022	5419	0.5209238298497525	NO	-
2984	ZINC03069479	3011	0.5208599275872667	NO	-
2985	ZINC02765842	2667	0.5208548360333816	NO	-
2986	ZINC02481180	2401	0.520852213059832	NO	-
2987	ZINC00181767	185	0.5208269589623419	NO	-
2988	ZINC03400870	3390	0.5207765353128387	NO	-
2989	ZINC03849627	4099	0.520749310894297	NO	-
2990	ZINC00181767	184	0.5207472733257994	NO	-
2991	ZINC03422556	3475	0.5207054610900219	NO	-
2992	ZINC03379568	3286	0.520698284532348	NO	-
2993	ZINC03513119	3789	0.5206982455701369	NO	-
2994	ZINC03513121	3790	0.5206939573652115	NO	-
2995	ZINC03236993	3096	0.5206843027126138	NO	-
2996	ZINC02511227	2417	0.5206828279750291	NO	-
2997	ZINC00502274	517	0.5206797025849204	NO	-
2998	ZINC03854510	4315	0.5206776603598177	NO	-
2999	ZINC03970609	4926	0.5206646263804029	NO	-
3000	ZINC03379571	3287	0.5206546605286055	NO	-
3001	ZINC04468235	5512	0.5206137432887659	NO	-
3002	ZINC01654555	1911	0.5205884418842693	NO	-
3003	ZINC00569895	600	0.5205734378514495	NO	-
3004	ZINC01426829	1808	0.5205514326714645	NO	-
3005	ZINC01938095	2015	0.5205470272263913	NO	-
3006	ZINC03859085	4526	0.5205286085050337	NO	-
3007	ZINC04094763	5153	0.5205086425163717	NO	-
3008	ZINC04094763	5154	0.5205020587936369	NO	-
3009	ZINC03854896	4351	0.5204816193089988	NO	-
3010	ZINC01040284	1377	0.5204779675440495	NO	-
3011	ZINC01040284	1378	0.520468058289382	NO	-
3012	ZINC00489155	514	0.5204151614562097	NO	-
3013	ZINC02985997	2950	0.5204061715689329	NO	-
3014	ZINC02760198	2654	0.5203919890685285	NO	-
3015	ZINC03061145	3009	0.5203917764051763	NO	-
3016	ZINC00417978	419	0.5203881093716065	NO	-
3017	ZINC01981192	2067	0.5203793837938392	NO	-
3018	ZINC01981191	2066	0.5203710945712461	NO	-
3019	ZINC00315517	306	0.5203403090784356	NO	-
3020	ZINC03040742	2990	0.5203122345722868	NO	-
3021	ZINC00779306	856	0.5203089322199894	NO	-
3022	ZINC01981510	2078	0.5203039402731958	NO	-
3023	ZINC00311498	303	0.5202721120398199	NO	-
3024	ZINC03351225	3231	0.52026455855605	NO	-
3025	ZINC00867953	1068	0.5202543241916232	NO	-
3026	ZINC03858485	4487	0.5202071969462143	NO	-
3027	ZINC02202809	2181	0.5201954642810768	NO	-
3028	ZINC01972519	2049	0.5201519408702665	NO	-
3029	ZINC03388816	3325	0.5200986962523784	NO	-
3030	ZINC03433299	3498	0.5200968800964425	NO	-
3031	ZINC00386509	377	0.5200953894596408	NO	-
3032	ZINC03672618	4062	0.5200776265618383	NO	-
3033	ZINC00670510	739	0.5200640540903879	NO	-
3034	ZINC00199067	203	0.5200069789028486	NO	-
3035	ZINC00399693	381	0.5200018900421886	NO	-
3036	ZINC03510585	3777	0.5199426955981588	NO	-
3037	ZINC03510582	3776	0.5199294721461604	NO	-
3038	ZINC02969395	2931	0.5199148406766958	NO	-
3039	ZINC03853543	4264	0.5199093489740524	NO	-
3040	ZINC02969396	2932	0.5199050579799809	NO	-
3041	ZINC02388400	2304	0.5198920218706377	NO	-
3042	ZINC01074563	1456	0.5198695177510929	NO	-
3043	ZINC04252165	5288	0.5198590928702925	NO	-
3044	ZINC03347645	3224	0.5198518668114569	NO	-
3045	ZINC03435974	3507	0.5198457471451152	NO	-
3046	ZINC00502890	520	0.5198397029761154	NO	-
3047	ZINC03435955	3506	0.5198383950453913	NO	-
3048	ZINC02759548	2652	0.51980624898594	NO	-
3049	ZINC03198245	3046	0.5197950877056859	NO	-
3050	ZINC02759546	2651	0.5197822849996618	NO	-
3051	ZINC04317738	5346	0.5197809350157329	NO	-
3052	ZINC01117650	1538	0.5197622227796479	NO	-
3053	ZINC00255606	260	0.51976221665826	NO	-
3054	ZINC04136331	5183	0.5197361526283728	NO	-
3055	ZINC03854332	4309	0.5197177558133445	NO	-
3056	ZINC00159021	169	0.5196795264932024	NO	-
3057	ZINC00416135	414	0.5196605796374485	NO	-
3058	ZINC01972002	2047	0.5196525010939602	NO	-
3059	ZINC00202629	208	0.5195867247470808	NO	-
3060	ZINC03592137	3986	0.5195575744383226	NO	-
3061	ZINC00955259	1243	0.5195539191923049	NO	-
3062	ZINC04275819	5322	0.5194870546281943	NO	-
3063	ZINC00995924	1286	0.5194865224973585	NO	-
3064	ZINC02738631	2634	0.5194644710508336	NO	-
3065	ZINC03658322	4051	0.5194575843935654	NO	-
3066	ZINC04193510	5220	0.519425665211247	NO	-
3067	ZINC01934211	2007	0.5194058642863962	NO	-
3068	ZINC03867400	4609	0.5193603091279895	NO	-
3069	ZINC00470671	499	0.5193600154884657	NO	-
3070	ZINC00420667	426	0.519341743373587	NO	-
3071	ZINC02726530	2617	0.5193061686626649	NO	-
3072	ZINC00956524	1245	0.5193014234432154	NO	-
3073	ZINC01981281	2075	0.5192855757326741	NO	-
3074	ZINC00784830	885	0.5192794460102945	NO	-
3075	ZINC00832601	1003	0.5192703528942817	NO	-
3076	ZINC00779316	861	0.519270140972844	NO	-
3077	ZINC03519292	3812	0.5192528815772867	NO	-
3078	ZINC01206793	1652	0.5192505266434613	NO	-
3079	ZINC01499614	1878	0.5192164661145287	NO	-
3080	ZINC01982767	2100	0.5192096701835339	NO	-
3081	ZINC00104114	95	0.5191952294215607	NO	-
3082	ZINC01982768	2101	0.5191858828115401	NO	-
3083	ZINC03496094	3695	0.5191845147337899	NO	-
3084	ZINC02471399	2390	0.5191635378013281	NO	-
3085	ZINC02808531	2772	0.5191224116721188	NO	-
3086	ZINC02793421	2704	0.5191120870397742	NO	-
3087	ZINC01725309	1916	0.5191040790237363	NO	-
3088	ZINC03379623	3288	0.5190910128184293	NO	-
3089	ZINC02793422	2705	0.5190804074286797	NO	-
3090	ZINC04518429	5577	0.5190759563105685	NO	-
3091	ZINC00849770	1020	0.5190642767100905	NO	-
3092	ZINC00150913	167	0.519051318435601	NO	-
3093	ZINC03280303	3138	0.5190369395954474	NO	-
3094	ZINC03619361	4029	0.5190234419233729	NO	-
3095	ZINC01934216	2008	0.5189899547692859	NO	-
3096	ZINC03867400	4610	0.5189800581880383	NO	-
3097	ZINC00832590	999	0.5189517001654942	NO	-
3098	ZINC03889476	4755	0.5189380986989025	NO	-
3099	ZINC03854902	4353	0.5188768872793543	NO	-
3100	ZINC03659238	4053	0.5188743103190379	NO	-
3101	ZINC00966318	1250	0.5188662730101853	NO	-
3102	ZINC00470672	500	0.5188580347942998	NO	-
3103	ZINC02094521	2137	0.5188577375590073	NO	-
3104	ZINC00415382	412	0.5188093049579041	NO	-
3105	ZINC00415381	411	0.5187867480777627	NO	-
3106	ZINC03853385	4255	0.5187742868353287	NO	-
3107	ZINC01981112	2059	0.518705801209052	NO	-
3108	ZINC00525633	550	0.5186677611794777	NO	-
3109	ZINC02278207	2236	0.5186409259143907	NO	-
3110	ZINC00634544	694	0.5186378292883164	NO	-
3111	ZINC03867646	4643	0.5185979959650334	NO	-
3112	ZINC03510907	3782	0.5185903957136656	NO	-
3113	ZINC00955245	1242	0.5185834427243543	NO	-
3114	ZINC01498096	1872	0.5185699775708706	NO	-
3115	ZINC04470110	5524	0.5185400388866517	NO	-
3116	ZINC01498551	1873	0.5185003357135061	NO	-
3117	ZINC00667318	737	0.5184989478671311	NO	-
3118	ZINC03394567	3344	0.5184903049099335	NO	-
3119	ZINC01922310	1990	0.5184739620302012	NO	-
3120	ZINC01922311	1991	0.5184707886277822	NO	-
3121	ZINC03853408	4257	0.5184651794091539	NO	-
3122	ZINC04345117	5361	0.5184050572726698	NO	-
3123	ZINC00784652	884	0.5183375607539596	NO	-
3124	ZINC03866861	4585	0.5182853676222154	NO	-
3125	ZINC03851671	4170	0.5182369968938537	NO	-
3126	ZINC01984066	2104	0.5182296330921459	NO	-
3127	ZINC03379650	3289	0.5182250054448443	NO	-
3128	ZINC00464009	491	0.5182117093857693	NO	-
3129	ZINC03420920	3464	0.5182052365234237	NO	-
3130	ZINC03854992	4358	0.5181909382608036	NO	-
3131	ZINC03386751	3318	0.5181566027732528	NO	-
3132	ZINC04307623	5341	0.5181310658009302	NO	-
3133	ZINC00570232	601	0.5181161183841498	NO	-
3134	ZINC00053008	48	0.5180895975918222	NO	-
3135	ZINC01290848	1709	0.5180847676989132	NO	-
3136	ZINC00202629	207	0.5180642916361708	NO	-
3137	ZINC00646392	718	0.5180518416670988	NO	-
3138	ZINC01830301	1950	0.5180394348987519	NO	-
3139	ZINC02478303	2394	0.5180221640773095	NO	-
3140	ZINC03507297	3760	0.5180182850770603	NO	-
3141	ZINC03215274	3057	0.5180101160756408	NO	-
3142	ZINC04462491	5453	0.5179921326732827	NO	-
3143	ZINC01211956	1663	0.5179829901304281	NO	-
3144	ZINC03507317	3761	0.5179329271131404	NO	-
3145	ZINC00264160	270	0.5179325991911115	NO	-
3146	ZINC01211952	1661	0.5179044019696657	NO	-
3147	ZINC03436431	3517	0.5178959778895903	NO	-
3148	ZINC00641036	701	0.5178701964910044	NO	-
3149	ZINC04485607	5550	0.5178665671008515	NO	-
3150	ZINC00273661	277	0.5178577768608359	NO	-
3151	ZINC04475140	5536	0.5177645161470383	NO	-
3152	ZINC01922267	1985	0.5177533752537956	NO	-
3153	ZINC03858496	4491	0.5177416844283939	NO	-
3154	ZINC01981681	2084	0.5177334207941151	NO	-
3155	ZINC03854361	4310	0.517730522620529	NO	-
3156	ZINC01981682	2085	0.5177292707466865	NO	-
3157	ZINC01922269	1986	0.5176938401703393	NO	-
3158	ZINC02651691	2526	0.5176832970039897	NO	-
3159	ZINC03420946	3466	0.5176776031251743	NO	-
3160	ZINC00543408	569	0.5176442507867721	NO	-
3161	ZINC01498579	1874	0.5176408951951256	NO	-
3162	ZINC03436426	3514	0.5176333485788506	NO	-
3163	ZINC03854959	4355	0.5176218626786467	NO	-
3164	ZINC03889228	4753	0.5176159891958039	NO	-
3165	ZINC00003613	2	0.51757285692338	NO	-
3166	ZINC00003289	0	0.5175538988372926	NO	-
3167	ZINC03379718	3290	0.5175159777768238	NO	-
3168	ZINC03987432	5065	0.5175125715608525	NO	-
3169	ZINC00484269	512	0.517472320326473	NO	-
3170	ZINC01922897	1996	0.5174713018942575	NO	-
3171	ZINC03366649	3259	0.5173861564450896	NO	-
3172	ZINC03452428	3546	0.5173853027465076	NO	-
3173	ZINC03857269	4425	0.517370065479334	NO	-
3174	ZINC03558873	3898	0.5173568879025127	NO	-
3175	ZINC03436706	3522	0.5173421625565805	NO	-
3176	ZINC02429757	2353	0.5173205487377385	NO	-
3177	ZINC03245832	3108	0.5172741395034731	NO	-
3178	ZINC02632956	2491	0.5172255332668985	NO	-
3179	ZINC03506946	3751	0.5172246708091242	NO	-
3180	ZINC04106941	5162	0.5172159104875746	NO	-
3181	ZINC04433619	5430	0.5172150449376206	NO	-
3182	ZINC00580967	609	0.5172141391675652	NO	-
3183	ZINC00580967	610	0.5172141391675652	NO	-
3184	ZINC03858019	4472	0.5171367510920332	NO	-
3185	ZINC04469703	5522	0.5171314034083254	NO	-
3186	ZINC03008292	2961	0.5171220363037955	NO	-
3187	ZINC02644960	2510	0.5171157734679821	NO	-
3188	ZINC02358421	2282	0.5170646073762876	NO	-
3189	ZINC03635259	4038	0.5170581217228015	NO	-
3190	ZINC02729880	2619	0.5170513859470054	NO	-
3191	ZINC01498703	1876	0.5170186094332518	NO	-
3192	ZINC03047384	3000	0.5170073961103663	NO	-
3193	ZINC01042401	1381	0.5169788416220378	NO	-
3194	ZINC03476075	3613	0.5169616816265639	NO	-
3195	ZINC03567311	3938	0.5169581832385588	NO	-
3196	ZINC00832591	1001	0.5169551831122726	NO	-
3197	ZINC03619304	4028	0.5169525021651834	NO	-
3198	ZINC00629479	681	0.516948994645562	NO	-
3199	ZINC03047590	3001	0.516934645852789	NO	-
3200	ZINC01984067	2105	0.5169265556864517	NO	-
3201	ZINC04231145	5242	0.5169185896464206	NO	-
3202	ZINC00003289	1	0.5168984760171738	NO	-
3203	ZINC00859243	1051	0.5168802210035397	NO	-
3204	ZINC03854807	4344	0.5168676539321962	NO	-
3205	ZINC04220741	5224	0.5168603122454164	NO	-
3206	ZINC00088626	81	0.5168599475438724	NO	-
3207	ZINC03561855	3920	0.5168471188331152	NO	-
3208	ZINC03359633	3252	0.5168380516384097	NO	-
3209	ZINC03047592	3002	0.5168103387993308	NO	-
3210	ZINC03436040	3510	0.5167772443986354	NO	-
3211	ZINC02403614	2317	0.5167258695824667	NO	-
3212	ZINC02657457	2535	0.5167218095206337	NO	-
3213	ZINC01366553	1764	0.5167215371376876	NO	-
3214	ZINC00634935	696	0.5167099390838208	NO	-
3215	ZINC03968641	4865	0.5166905603983387	NO	-
3216	ZINC03857433	4439	0.5166829936209357	NO	-
3217	ZINC00646793	719	0.5166743065177719	NO	-
3218	ZINC03571165	3959	0.5166679909876103	NO	-
3219	ZINC03256933	3124	0.5165931853172767	NO	-
3220	ZINC02763320	2666	0.5165849129190466	NO	-
3221	ZINC03518795	3809	0.5165532683022181	NO	-
3222	ZINC03850977	4126	0.5165420330435909	NO	-
3223	ZINC03384727	3307	0.5164965414297156	NO	-
3224	ZINC00957829	1246	0.5164011856810433	NO	-
3225	ZINC03478956	3627	0.516381722344761	NO	-
3226	ZINC04622872	5592	0.5163802099872696	NO	-
3227	ZINC03867562	4634	0.5163444579928029	NO	-
3228	ZINC04241369	5255	0.5163045504487661	NO	-
3229	ZINC02969399	2933	0.5163027597647806	NO	-
3230	ZINC02317589	2253	0.5162990161913201	NO	-
3231	ZINC02969401	2934	0.516293356826882	NO	-
3232	ZINC03253504	3120	0.5162647525395854	NO	-
3233	ZINC01338111	1729	0.5162487034926827	NO	-
3234	ZINC03030968	2976	0.5162480547683624	NO	-
3235	ZINC02023357	2112	0.5162360716867006	NO	-
3236	ZINC04000762	5102	0.5162197152077554	NO	-
3237	ZINC03510825	3780	0.5162132932153278	NO	-
3238	ZINC00377778	367	0.516202321911017	NO	-
3239	ZINC00778928	848	0.5161923818938987	NO	-
3240	ZINC00148036	153	0.5161028828692328	NO	-
3241	ZINC00377777	366	0.5160608020116696	NO	-
3242	ZINC04109960	5166	0.5160469085987929	NO	-
3243	ZINC04070141	5138	0.5160454913983828	NO	-
3244	ZINC03832234	52	0.5160450244580181	YES	4
3245	ZINC03867635	4642	0.5160443593399685	NO	-
3246	ZINC03040711	2989	0.5160067653237276	NO	-
3247	ZINC00703507	776	0.5160055320325512	NO	-
3248	ZINC03413016	3437	0.515983163723479	NO	-
3249	ZINC02622083	2455	0.5159697466369001	NO	-
3250	ZINC03359632	3251	0.5159692454868283	NO	-
3251	ZINC03242064	3101	0.5159546600696835	NO	-
3252	ZINC02856099	2819	0.5159523889020761	NO	-
3253	ZINC00530228	558	0.5159348150732375	NO	-
3254	ZINC01443125	1837	0.5159167302347055	NO	-
3255	ZINC00867953	1069	0.5159051917313299	NO	-
3256	ZINC03815799	22	0.5158651587793982	YES	3
3257	ZINC00362276	354	0.5158639645898657	NO	-
3258	ZINC00617991	653	0.5158263119517289	NO	-
3259	ZINC03908467	4825	0.5158169278909469	NO	-
3260	ZINC00617992	654	0.5158109559532419	NO	-
3261	ZINC03851506	4155	0.5158089330078949	NO	-
3262	ZINC03329555	3193	0.5157852306186727	NO	-
3263	ZINC03867646	4644	0.5157726103740827	NO	-
3264	ZINC00251212	250	0.5157710746853713	NO	-
3265	ZINC01018207	1322	0.5157665299472032	NO	-
3266	ZINC02203703	2182	0.5157298790871062	NO	-
3267	ZINC00738228	814	0.5157268165412013	NO	-
3268	ZINC04317738	5348	0.5157193784368724	NO	-
3269	ZINC02908017	2884	0.5156738456960264	NO	-
3270	ZINC00062678	59	0.5156730912250468	NO	-
3271	ZINC01899143	1970	0.5156009224939654	NO	-
3272	ZINC00928621	1180	0.5155990106137835	NO	-
3273	ZINC00969996	1251	0.5155511854167106	NO	-
3274	ZINC00630206	683	0.5155288879009378	NO	-
3275	ZINC00126076	127	0.5155138384722041	NO	-
3276	ZINC03517106	3806	0.5155028604652789	NO	-
3277	ZINC01981407	2077	0.5155004439485765	NO	-
3278	ZINC01981406	2076	0.5154855312901142	NO	-
3279	ZINC01498729	1877	0.5154369716298363	NO	-
3280	ZINC01355812	1746	0.51541792651095	NO	-
3281	ZINC03983168	5040	0.5154066355223336	NO	-
3282	ZINC00202629	209	0.5153933228561666	NO	-
3283	ZINC03497503	3712	0.5153586568655376	NO	-
3284	ZINC00933484	1196	0.5153415482689059	NO	-
3285	ZINC03581880	3977	0.5153139626596196	NO	-
3286	ZINC00456201	485	0.5153065246231082	NO	-
3287	ZINC00470096	498	0.515267038172065	NO	-
3288	ZINC03388758	3324	0.5152656419075357	NO	-
3289	ZINC03439381	3528	0.5152652476928881	NO	-
3290	ZINC03497501	3711	0.5152219268953753	NO	-
3291	ZINC03853543	4265	0.515221868055091	NO	-
3292	ZINC01924270	1998	0.5152185602989671	NO	-
3293	ZINC00797000	918	0.5152021443180537	NO	-
3294	ZINC00933483	1195	0.5152016802133268	NO	-
3295	ZINC02407542	2323	0.5151868472881758	NO	-
3296	ZINC03504078	3736	0.5151731913681848	NO	-
3297	ZINC03366292	3257	0.5151272817445111	NO	-
3298	ZINC03815526	53	0.5151136780926846	YES	4
3299	ZINC00602256	625	0.5151069222681687	NO	-
3300	ZINC01932690	2005	0.515105429991073	NO	-
3301	ZINC04136854	5186	0.5150669630028873	NO	-
3302	ZINC02437930	2365	0.5150509229899511	NO	-
3303	ZINC00969996	1252	0.5150371970473693	NO	-
3304	ZINC03450982	3542	0.5150196232585387	NO	-
3305	ZINC03450980	3541	0.5150138880435668	NO	-
3306	ZINC00131192	131	0.514983817117417	NO	-
3307	ZINC02342409	2269	0.5149651031091478	NO	-
3308	ZINC03385342	3311	0.5149271643731262	NO	-
3309	ZINC03385625	3313	0.5149270918097546	NO	-
3310	ZINC00667315	736	0.5149196945656411	NO	-
3311	ZINC00192256	201	0.5148980110983372	NO	-
3312	ZINC03524613	3828	0.5148815008198147	NO	-
3313	ZINC03504077	3735	0.5148801150626815	NO	-
3314	ZINC00622127	662	0.5148764454524483	NO	-
3315	ZINC03993063	5090	0.5148396228806319	NO	-
3316	ZINC00609646	630	0.514834507820463	NO	-
3317	ZINC01040190	1372	0.5148282886387809	NO	-
3318	ZINC00556598	577	0.514821317168507	NO	-
3319	ZINC02853356	2813	0.5147654103009364	NO	-
3320	ZINC03993064	5091	0.5147440508877665	NO	-
3321	ZINC02883566	2871	0.5147395692723041	NO	-
3322	ZINC04248775	5269	0.5147334640395846	NO	-
3323	ZINC03598056	4002	0.5147026162234132	NO	-
3324	ZINC03854850	4346	0.5146995636547563	NO	-
3325	ZINC01211522	1660	0.5146874425182096	NO	-
3326	ZINC04415498	5423	0.5146855685600387	NO	-
3327	ZINC01464479	1843	0.5146613843765259	NO	-
3328	ZINC03854848	4345	0.514636061912637	NO	-
3329	ZINC00652323	724	0.5146015003828696	NO	-
3330	ZINC03592129	3985	0.5145965814109995	NO	-
3331	ZINC03970786	4938	0.5145909936401842	NO	-
3332	ZINC02143931	2148	0.5145697368922852	NO	-
3333	ZINC01498604	1875	0.5145542796705801	NO	-
3334	ZINC00903569	1140	0.5145111895834263	NO	-
3335	ZINC03395161	3349	0.5145065750147753	NO	-
3336	ZINC01040190	1371	0.5144730861788875	NO	-
3337	ZINC01133921	1577	0.5144648854670811	NO	-
3338	ZINC00420667	427	0.5144257931062662	NO	-
3339	ZINC01938094	2014	0.5144131661066215	NO	-
3340	ZINC04275531	5320	0.5144125467530921	NO	-
3341	ZINC02061538	2118	0.5144119125779778	NO	-
3342	ZINC03855179	4379	0.5144077640519694	NO	-
3343	ZINC01993761	2109	0.5143655604154141	NO	-
3344	ZINC03896333	4809	0.5143596863751025	NO	-
3345	ZINC02883521	2870	0.5143302107278851	NO	-
3346	ZINC02197707	2171	0.5143287621015458	NO	-
3347	ZINC03902115	4814	0.514297944802797	NO	-
3348	ZINC03858802	4506	0.5142524477974706	NO	-
3349	ZINC03559756	3915	0.5142257850205565	NO	-
3350	ZINC03400383	3378	0.5142132666793952	NO	-
3351	ZINC03438282	3526	0.5141918486078395	NO	-
3352	ZINC03857066	4405	0.5141800520094743	NO	-
3353	ZINC00951489	1231	0.5141731718029277	NO	-
3354	ZINC00355938	343	0.5141231084474867	NO	-
3355	ZINC04052605	5123	0.5141119110662672	NO	-
3356	ZINC00464009	492	0.5141059072534973	NO	-
3357	ZINC03430355	3493	0.5140907903923918	NO	-
3358	ZINC03851861	4176	0.5140785484156818	NO	-
3359	ZINC01466638	1851	0.5140644884092884	NO	-
3360	ZINC03613350	4022	0.5140159432367645	NO	-
3361	ZINC02346611	2271	0.5139829740702171	NO	-
3362	ZINC02845700	2804	0.5139421847352533	NO	-
3363	ZINC04032578	5116	0.5139411452017061	NO	-
3364	ZINC02809283	2774	0.5139291189728977	NO	-
3365	ZINC03970785	4937	0.5139067907082663	NO	-
3366	ZINC00916526	1165	0.5138765979179133	NO	-
3367	ZINC00563059	584	0.5138689873997735	NO	-
3368	ZINC02623792	2459	0.5138493956195908	NO	-
3369	ZINC00563060	585	0.5138481007065175	NO	-
3370	ZINC01415718	1794	0.5138400979030364	NO	-
3371	ZINC03495860	3691	0.5138261729568218	NO	-
3372	ZINC02813043	2782	0.5138016649454771	NO	-
3373	ZINC03397050	3356	0.5137629913981371	NO	-
3374	ZINC00725271	806	0.5137595440392557	NO	-
3375	ZINC04477747	5538	0.5137325272000237	NO	-
3376	ZINC03397048	3355	0.5137283068027799	NO	-
3377	ZINC00485160	513	0.5137035686033523	NO	-
3378	ZINC02648145	2516	0.5136679957030986	NO	-
3379	ZINC02853624	2815	0.5136663690270415	NO	-
3380	ZINC01346751	1735	0.5136593536095367	NO	-
3381	ZINC02648146	2517	0.5136485048422921	NO	-
3382	ZINC00511571	534	0.5136001053136484	NO	-
3383	ZINC01215212	1666	0.5135976969682602	NO	-
3384	ZINC04281612	5327	0.5135958016213784	NO	-
3385	ZINC02942430	2916	0.5135365013359363	NO	-
3386	ZINC02502470	2413	0.5135241879718725	NO	-
3387	ZINC03519265	3811	0.5135029580207967	NO	-
3388	ZINC00456417	487	0.5134935779037966	NO	-
3389	ZINC00456416	486	0.5134624148894904	NO	-
3390	ZINC04465434	5488	0.513448640111208	NO	-
3391	ZINC00422423	434	0.5134454409815408	NO	-
3392	ZINC03970777	4930	0.5134280751957427	NO	-
3393	ZINC03176341	3036	0.5134264579942577	NO	-
3394	ZINC03553126	3879	0.5134244472086706	NO	-
3395	ZINC04136854	5185	0.5134109963159907	NO	-
3396	ZINC01962514	2045	0.5133787449670122	NO	-
3397	ZINC02753898	2645	0.5133620605450315	NO	-
3398	ZINC00929998	1186	0.5133296343830116	NO	-
3399	ZINC03858355	4484	0.5133258112226454	NO	-
3400	ZINC04468273	5513	0.5133258112226454	NO	-
3401	ZINC01095414	1497	0.5133056677235457	NO	-
3402	ZINC03510089	3775	0.5132672421203742	NO	-
3403	ZINC02616863	2440	0.5132120888336066	NO	-
3404	ZINC00779367	871	0.5131923050499434	NO	-
3405	ZINC00159021	170	0.5131603060512948	NO	-
3406	ZINC03406783	3413	0.5131583294048081	NO	-
3407	ZINC00052277	47	0.5131508287313256	NO	-
3408	ZINC02650396	2521	0.5131379434146319	NO	-
3409	ZINC03339595	3209	0.5130964040434295	NO	-
3410	ZINC04087530	5146	0.5130746819922896	NO	-
3411	ZINC03339599	3210	0.5130609477944058	NO	-
3412	ZINC03867562	4633	0.5130159209367604	NO	-
3413	ZINC00417979	420	0.5130042168752138	NO	-
3414	ZINC01332840	1721	0.5129861533249073	NO	-
3415	ZINC03859722	4550	0.5129734146853562	NO	-
3416	ZINC03384035	3303	0.5129450145365737	NO	-
3417	ZINC03851861	4175	0.5129427699741219	NO	-
3418	ZINC03855089	4363	0.5129139052045517	NO	-
3419	ZINC00778928	846	0.5129076605062695	NO	-
3420	ZINC03396022	3353	0.5128609060377148	NO	-
3421	ZINC03867945	4679	0.51285385869069	NO	-
3422	ZINC01114581	1531	0.5128504008912457	NO	-
3423	ZINC00797003	919	0.5128468517318039	NO	-
3424	ZINC01371526	1768	0.5127903542308798	NO	-
3425	ZINC02435024	2361	0.5127642809835201	NO	-
3426	ZINC03422217	3473	0.5127486666527596	NO	-
3427	ZINC03558858	3896	0.5127446212010672	NO	-
3428	ZINC02230093	2215	0.5127363459958572	NO	-
3429	ZINC03581738	3976	0.5126009764049141	NO	-
3430	ZINC03393671	3339	0.5125987607689191	NO	-
3431	ZINC03294233	3156	0.5125907329383044	NO	-
3432	ZINC04427983	5428	0.5125863919688204	NO	-
3433	ZINC01432376	1820	0.5125791145569554	NO	-
3434	ZINC00556114	575	0.5125348911356845	NO	-
3435	ZINC03382606	3297	0.5125339504726163	NO	-
3436	ZINC00811256	957	0.5125179660832243	NO	-
3437	ZINC03499627	3731	0.5124842124482637	NO	-
3438	ZINC04442986	5438	0.5124817345199223	NO	-
3439	ZINC01371527	1769	0.5124711920475162	NO	-
3440	ZINC04513907	5572	0.5124519662174336	NO	-
3441	ZINC03244084	3105	0.5124507751762294	NO	-
3442	ZINC00633047	692	0.5124306019026084	NO	-
3443	ZINC00928621	1181	0.5124219519631306	NO	-
3444	ZINC03507596	3768	0.5124125246311364	NO	-
3445	ZINC00905542	1146	0.5123942367223936	NO	-
3446	ZINC00586880	617	0.5123841180889027	NO	-
3447	ZINC03446466	3537	0.5123580634778541	NO	-
3448	ZINC02809284	2775	0.5123539324606514	NO	-
3449	ZINC04256179	5299	0.5123522672817727	NO	-
3450	ZINC00112049	109	0.512337980310254	NO	-
3451	ZINC03490742	3680	0.5123010294329232	NO	-
3452	ZINC03393058	3338	0.512278782878708	NO	-
3453	ZINC03490743	3681	0.5122704846382741	NO	-
3454	ZINC03446469	3538	0.5122600826843665	NO	-
3455	ZINC00882904	1116	0.512255460697906	NO	-
3456	ZINC04256180	5301	0.5122341758617776	NO	-
3457	ZINC00725273	808	0.5122251186371932	NO	-
3458	ZINC00037991	28	0.5122104943816478	NO	-
3459	ZINC03924745	4831	0.5121901077327549	NO	-
3460	ZINC03977672	5017	0.5121867434089329	NO	-
3461	ZINC02197479	2170	0.5121597633974253	NO	-
3462	ZINC03902741	4817	0.5121306217282847	NO	-
3463	ZINC03648903	4043	0.5121291186232907	NO	-
3464	ZINC00969996	1253	0.5120874128276132	NO	-
3465	ZINC00917188	1174	0.5120747068402953	NO	-
3466	ZINC02487980	2403	0.5120060239564034	NO	-
3467	ZINC00145555	147	0.5119911718529065	NO	-
3468	ZINC03592175	3987	0.5119575581516659	NO	-
3469	ZINC00303591	287	0.5119534822344539	NO	-
3470	ZINC03571228	3960	0.5119089833036841	NO	-
3471	ZINC00775580	841	0.5119003776808594	NO	-
3472	ZINC03867628	4639	0.5118858192524677	NO	-
3473	ZINC02793851	2708	0.5118555254089823	NO	-
3474	ZINC00738237	816	0.5118045934773232	NO	-
3475	ZINC03347349	3223	0.511780167257236	NO	-
3476	ZINC03858485	4488	0.511779598258457	NO	-
3477	ZINC03349443	3228	0.5117753882071698	NO	-
3478	ZINC02622572	2457	0.5117624353636888	NO	-
3479	ZINC04413412	5420	0.511754770680571	NO	-
3480	ZINC03435728	3505	0.5116843608771047	NO	-
3481	ZINC02858620	2822	0.5116635384082042	NO	-
3482	ZINC00646329	717	0.5116036702266262	NO	-
3483	ZINC00455981	484	0.511575538281688	NO	-
3484	ZINC02873474	2852	0.5115613221749338	NO	-
3485	ZINC00424916	446	0.5114982039454452	NO	-
3486	ZINC02622285	2456	0.5114899441555589	NO	-
3487	ZINC00072031	66	0.5114860028011418	NO	-
3488	ZINC03853607	4269	0.5114796490559145	NO	-
3489	ZINC00644148	710	0.5114738327859247	NO	-
3490	ZINC00632882	690	0.5114671021295846	NO	-
3491	ZINC02265232	2233	0.511417372955495	NO	-
3492	ZINC03854723	4335	0.5114036158403014	NO	-
3493	ZINC03987698	5070	0.5113699892143837	NO	-
3494	ZINC00779362	867	0.5113553377597488	NO	-
3495	ZINC00503134	524	0.5112483420780602	NO	-
3496	ZINC03852657	4201	0.5112351047387974	NO	-
3497	ZINC04308448	5342	0.5112082902848952	NO	-
3498	ZINC03848478	4090	0.5112057323846435	NO	-
3499	ZINC00905543	1147	0.5111938992585073	NO	-
3500	ZINC03255501	3123	0.5111727910303574	NO	-
3501	ZINC03863849	4571	0.5111587595683099	NO	-
3502	ZINC00628786	676	0.511109860102274	NO	-
3503	ZINC03351356	3232	0.5111080756812938	NO	-
3504	ZINC03499617	3730	0.5111071507069642	NO	-
3505	ZINC00246002	244	0.5110710582991541	NO	-
3506	ZINC04193509	5219	0.5110450552894563	NO	-
3507	ZINC02617500	2441	0.5110371701783921	NO	-
3508	ZINC00779364	869	0.5110012529220932	NO	-
3509	ZINC02424584	2339	0.5109908006862425	NO	-
3510	ZINC00264330	271	0.5109835953547467	NO	-
3511	ZINC03305383	3165	0.5109303389491272	NO	-
3512	ZINC03866829	4581	0.5108792401343928	NO	-
3513	ZINC04464949	5467	0.5108792401343928	NO	-
3514	ZINC04240084	5253	0.5108576812203467	NO	-
3515	ZINC03384053	3304	0.510846078823326	NO	-
3516	ZINC03858200	4479	0.5108126150752109	NO	-
3517	ZINC02334890	2262	0.510784889887973	NO	-
3518	ZINC04228413	5240	0.5107670438724476	NO	-
3519	ZINC01346122	1733	0.5107668099371961	NO	-
3520	ZINC03855699	4385	0.5107667989974619	NO	-
3521	ZINC03397204	3359	0.5107623498405097	NO	-
3522	ZINC03397201	3358	0.5107442783776321	NO	-
3523	ZINC00085267	78	0.510742615475724	NO	-
3524	ZINC00080708	74	0.5106989555570332	NO	-
3525	ZINC02940152	2915	0.5106929857096552	NO	-
3526	ZINC00435948	466	0.5106673311608151	NO	-
3527	ZINC02430368	2356	0.510659012276759	NO	-
3528	ZINC02461832	2385	0.5106541260990427	NO	-
3529	ZINC00477288	508	0.5106538411907465	NO	-
3530	ZINC03495769	3690	0.5106411659135466	NO	-
3531	ZINC00613392	643	0.5106341244415809	NO	-
3532	ZINC03853134	4238	0.5106276086380195	NO	-
3533	ZINC03523437	3821	0.5106040478373965	NO	-
3534	ZINC03852825	4212	0.5105738696319078	NO	-
3535	ZINC03851671	4171	0.5105565174822406	NO	-
3536	ZINC02664673	2552	0.5105171307810509	NO	-
3537	ZINC04221227	5225	0.5104808859138871	NO	-
3538	ZINC01040197	1373	0.5104709770689763	NO	-
3539	ZINC00628124	671	0.5104447283423453	NO	-
3540	ZINC02346017	2270	0.5104368242704113	NO	-
3541	ZINC00151209	168	0.5104344307068368	NO	-
3542	ZINC00738230	815	0.5104302539682557	NO	-
3543	ZINC00779392	873	0.5104288935492278	NO	-
3544	ZINC03513788	3795	0.5103814552518099	NO	-
3545	ZINC00235835	239	0.5103758868899477	NO	-
3546	ZINC00628014	670	0.5103656711412872	NO	-
3547	ZINC00235835	240	0.5103471128978244	NO	-
3548	ZINC03853968	4290	0.5102957715650662	NO	-
3549	ZINC01130700	1571	0.5101976355638799	NO	-
3550	ZINC03327482	3189	0.5101845545860791	NO	-
3551	ZINC03341950	3215	0.5101598291925363	NO	-
3552	ZINC00644146	709	0.510154706388148	NO	-
3553	ZINC01918975	1981	0.5101454061809375	NO	-
3554	ZINC03517014	3805	0.5101198909624003	NO	-
3555	ZINC04415448	5422	0.5100818698960554	NO	-
3556	ZINC03610871	4019	0.5100628765936853	NO	-
3557	ZINC01549844	1900	0.5100333021847628	NO	-
3558	ZINC03867633	4641	0.5100237954314434	NO	-
3559	ZINC02620592	2450	0.5098956308655672	NO	-
3560	ZINC00230762	234	0.5098387375100883	NO	-
3561	ZINC01342930	1731	0.5097846801635008	NO	-
3562	ZINC01366780	1766	0.5097116225049717	NO	-
3563	ZINC00638803	700	0.5096905441018421	NO	-
3564	ZINC00629179	677	0.5096776586397624	NO	-
3565	ZINC00223763	226	0.5096653529637808	NO	-
3566	ZINC03507401	3764	0.5096360022796843	NO	-
3567	ZINC00144539	145	0.5096289860751838	NO	-
3568	ZINC00215908	219	0.5095979785475488	NO	-
3569	ZINC03610869	4018	0.5095944558982579	NO	-
3570	ZINC02619010	2448	0.5095819236153961	NO	-
3571	ZINC01114579	1530	0.5095742433472893	NO	-
3572	ZINC02653255	2529	0.5095663770900362	NO	-
3573	ZINC00138081	140	0.5095444288528748	NO	-
3574	ZINC02664603	2551	0.5095268713421788	NO	-
3575	ZINC04128573	5176	0.509497795241575	NO	-
3576	ZINC02400123	2314	0.5094897474709126	NO	-
3577	ZINC00138081	141	0.509448189137165	NO	-
3578	ZINC01993677	2108	0.5094376809664947	NO	-
3579	ZINC01918980	1982	0.5094338879033519	NO	-
3580	ZINC03567309	3937	0.5094188037395744	NO	-
3581	ZINC01063751	1437	0.509415358817856	NO	-
3582	ZINC04437829	5434	0.5094116791129504	NO	-
3583	ZINC02621432	2454	0.5093355974824236	NO	-
3584	ZINC02479637	2397	0.5093310824109761	NO	-
3585	ZINC02792065	2702	0.5093146043474948	NO	-
3586	ZINC04443157	5440	0.5093131169792053	NO	-
3587	ZINC02511408	2418	0.509276382594713	NO	-
3588	ZINC02887438	2873	0.5092757423618424	NO	-
3589	ZINC01061229	1431	0.5092096259393718	NO	-
3590	ZINC01040130	1368	0.50920663886116	NO	-
3591	ZINC02289912	2242	0.509196069716149	NO	-
3592	ZINC03858197	4478	0.5091645871116146	NO	-
3593	ZINC03977672	5018	0.5091419710377884	NO	-
3594	ZINC00879307	1103	0.5091142699994914	NO	-
3595	ZINC03867945	4680	0.5091129189898768	NO	-
3596	ZINC00119470	120	0.509099988582822	NO	-
3597	ZINC00119472	121	0.5090889844219485	NO	-
3598	ZINC02223039	2204	0.5090642795802192	NO	-
3599	ZINC03558866	3897	0.5090500294488605	NO	-
3600	ZINC01924436	2001	0.5090466504576242	NO	-
3601	ZINC03558931	3899	0.5090328971240754	NO	-
3602	ZINC01225870	1682	0.5090213400797513	NO	-
3603	ZINC02808165	2769	0.5089724909174277	NO	-
3604	ZINC02802649	2760	0.5089082709685526	NO	-
3605	ZINC00149428	160	0.5088798590310711	NO	-
3606	ZINC00902891	1136	0.5088728142570615	NO	-
3607	ZINC04093794	5151	0.5087737419287368	NO	-
3608	ZINC03970869	4947	0.5086836734560789	NO	-
3609	ZINC04057387	5127	0.5086803952142276	NO	-
3610	ZINC00641036	702	0.5086501442753039	NO	-
3611	ZINC01338056	1727	0.5086413991275147	NO	-
3612	ZINC00879307	1102	0.508634900816661	NO	-
3613	ZINC01031768	1334	0.5086319262511246	NO	-
3614	ZINC01111260	1520	0.5086241740005287	NO	-
3615	ZINC04348672	5369	0.5086183022024213	NO	-
3616	ZINC01465855	1844	0.5086104794014057	NO	-
3617	ZINC00832601	1004	0.5086043960843747	NO	-
3618	ZINC00117743	114	0.5086037188881875	NO	-
3619	ZINC01040217	1375	0.508573506248175	NO	-
3620	ZINC01924437	2002	0.5085426201722874	NO	-
3621	ZINC00512540	535	0.5084990738732874	NO	-
3622	ZINC03859195	4535	0.5084425886889555	NO	-
3623	ZINC03479357	3640	0.5084187570605307	NO	-
3624	ZINC03507224	3757	0.5084146679415603	NO	-
3625	ZINC04128573	5177	0.5083938539243389	NO	-
3626	ZINC00096085	86	0.5083891480339362	NO	-
3627	ZINC03859365	4541	0.5083621355149173	NO	-
3628	ZINC00035356	24	0.5083615813793513	NO	-
3629	ZINC01040197	1374	0.5083610864401457	NO	-
3630	ZINC03400125	3373	0.5083538895473749	NO	-
3631	ZINC00035357	25	0.5083473268660935	NO	-
3632	ZINC00832590	1000	0.5083375889995411	NO	-
3633	ZINC00917184	1173	0.5082986971095841	NO	-
3634	ZINC03288079	3144	0.5082865172430436	NO	-
3635	ZINC03505699	3744	0.5082853492432758	NO	-
3636	ZINC02688960	2562	0.5082834433617789	NO	-
3637	ZINC03505697	3743	0.5082750089543285	NO	-
3638	ZINC01421512	1798	0.5082717160563076	NO	-
3639	ZINC03444448	3534	0.5082342997405137	NO	-
3640	ZINC00659298	729	0.5082220674782397	NO	-
3641	ZINC03444451	3535	0.5082154791481059	NO	-
3642	ZINC00408318	385	0.508196118919137	NO	-
3643	ZINC03384241	3305	0.5081876693963842	NO	-
3644	ZINC03892927	4806	0.5081469146831076	NO	-
3645	ZINC00119464	118	0.5081375766844215	NO	-
3646	ZINC00119460	117	0.5081342771410906	NO	-
3647	ZINC03383474	3301	0.5080637304008608	NO	-
3648	ZINC03867632	4640	0.5080488697579842	NO	-
3649	ZINC00860493	1053	0.5080448485989987	NO	-
3650	ZINC00860492	1052	0.5080395799681663	NO	-
3651	ZINC02838395	2800	0.5079970006844857	NO	-
3652	ZINC02838395	2801	0.5079970006844857	NO	-
3653	ZINC00601866	624	0.5079694409438318	NO	-
3654	ZINC00875699	1095	0.5079273491270536	NO	-
3655	ZINC01210698	1657	0.507920207582616	NO	-
3656	ZINC03599776	4003	0.5078758469069908	NO	-
3657	ZINC02210594	2194	0.5078656025685279	NO	-
3658	ZINC00791134	896	0.5078159311906414	NO	-
3659	ZINC03850240	4108	0.507722147413209	NO	-
3660	ZINC03856410	4400	0.5077187444052691	NO	-
3661	ZINC04495178	5565	0.5076729975140837	NO	-
3662	ZINC02710885	2575	0.5076691086226942	NO	-
3663	ZINC03506888	3748	0.5076604675305685	NO	-
3664	ZINC01904848	1974	0.5076586882629514	NO	-
3665	ZINC02364251	2287	0.5076545480677248	NO	-
3666	ZINC02364249	2286	0.5076509158952958	NO	-
3667	ZINC01199658	1643	0.507637788475635	NO	-
3668	ZINC00634544	695	0.5076326209567177	NO	-
3669	ZINC03851522	4156	0.5076241420854035	NO	-
3670	ZINC04465224	5476	0.5076241420854035	NO	-
3671	ZINC01040130	1369	0.5076058814351967	NO	-
3672	ZINC02663980	2549	0.5075877678307953	NO	-
3673	ZINC03536692	3847	0.5075769392735384	NO	-
3674	ZINC03576174	3963	0.507568488591849	NO	-
3675	ZINC04166865	5201	0.5075466526333341	NO	-
3676	ZINC03497422	3706	0.5075463600380425	NO	-
3677	ZINC01087834	1485	0.5075460327808845	NO	-
3678	ZINC03863686	4565	0.507522226778906	NO	-
3679	ZINC00779363	868	0.5075131630366381	NO	-
3680	ZINC04443112	5439	0.5075060974750409	NO	-
3681	ZINC03458031	3562	0.5075050591578872	NO	-
3682	ZINC03863722	4566	0.5074646270228161	NO	-
3683	ZINC03968509	4862	0.507451341942415	NO	-
3684	ZINC00072084	68	0.5074457236386711	NO	-
3685	ZINC00882903	1115	0.5074363103657961	NO	-
3686	ZINC04332571	5354	0.5074316390625959	NO	-
3687	ZINC03497428	3708	0.5074264628477458	NO	-
3688	ZINC03497426	3707	0.5074173249026711	NO	-
3689	ZINC02791296	2697	0.5074052822397437	NO	-
3690	ZINC00986080	1275	0.5073863261565558	NO	-
3691	ZINC03452421	3545	0.5073779448031692	NO	-
3692	ZINC03855553	4383	0.5073598765279809	NO	-
3693	ZINC03890550	4770	0.5073574873993998	NO	-
3694	ZINC03975984	5000	0.5073534237969418	NO	-
3695	ZINC01058550	1420	0.5073431400388226	NO	-
3696	ZINC02779137	2681	0.5073186573544408	NO	-
3697	ZINC01058551	1421	0.5073168057625361	NO	-
3698	ZINC01436953	1822	0.5073057888834325	NO	-
3699	ZINC00879617	1105	0.5073028973895766	NO	-
3700	ZINC03225603	3074	0.507292297883955	NO	-
3701	ZINC00937463	1198	0.5072809610117185	NO	-
3702	ZINC04317738	5349	0.5072800093153227	NO	-
3703	ZINC03592188	3989	0.5072768158450351	NO	-
3704	ZINC04462798	5455	0.5072668631263695	NO	-
3705	ZINC00525495	546	0.5072560368813583	NO	-
3706	ZINC03412047	3436	0.5072435368796818	NO	-
3707	ZINC00525498	547	0.5072399736492692	NO	-
3708	ZINC02432169	2357	0.5071761741154832	NO	-
3709	ZINC03858177	4476	0.5071713052089354	NO	-
3710	ZINC00783413	881	0.5071709397203668	NO	-
3711	ZINC03393856	3340	0.5071543769337451	NO	-
3712	ZINC03497721	3720	0.5071202170193201	NO	-
3713	ZINC03397211	3360	0.5070628830027679	NO	-
3714	ZINC00181604	181	0.5070595463742495	NO	-
3715	ZINC00980695	1271	0.5070475858659377	NO	-
3716	ZINC03497720	3719	0.5070459613676751	NO	-
3717	ZINC00617681	651	0.50704197623242	NO	-
3718	ZINC00274407	278	0.5070265183419362	NO	-
3719	ZINC04346689	5363	0.5070255460444769	NO	-
3720	ZINC01889791	1959	0.5070002293319764	NO	-
3721	ZINC04594264	5579	0.5069829402490338	NO	-
3722	ZINC03397243	3362	0.5069698808723815	NO	-
3723	ZINC01040217	1376	0.5069693216672966	NO	-
3724	ZINC03397240	3361	0.5069669311205047	NO	-
3725	ZINC03384023	3302	0.5069576041808449	NO	-
3726	ZINC03505566	3740	0.5069547220862194	NO	-
3727	ZINC03505569	3741	0.5069446172654599	NO	-
3728	ZINC03858178	4477	0.50690566937193	NO	-
3729	ZINC03977674	5019	0.5068938637187481	NO	-
3730	ZINC03181960	3038	0.5068556525272393	NO	-
3731	ZINC01977140	2052	0.5068551387982272	NO	-
3732	ZINC03866929	4586	0.5068234951526759	NO	-
3733	ZINC00779351	863	0.5068124810995261	NO	-
3734	ZINC00632567	687	0.5067878820314479	NO	-
3735	ZINC02789691	2695	0.5067249241630544	NO	-
3736	ZINC03225356	3073	0.5067232144633206	NO	-
3737	ZINC04450584	5444	0.5066993099340575	NO	-
3738	ZINC00417980	421	0.5066787296264745	NO	-
3739	ZINC01421514	1800	0.5066780234060484	NO	-
3740	ZINC03866929	4587	0.5066759178332758	NO	-
3741	ZINC00832591	1002	0.5066683889567306	NO	-
3742	ZINC01485752	1859	0.5066529768513899	NO	-
3743	ZINC02789692	2696	0.5066381653786295	NO	-
3744	ZINC03280167	3137	0.5066211564528743	NO	-
3745	ZINC02857612	2821	0.5066195832899196	NO	-
3746	ZINC03497686	3718	0.5065971659703966	NO	-
3747	ZINC04191400	5217	0.5065127417962135	NO	-
3748	ZINC03497685	3717	0.5065089844563976	NO	-
3749	ZINC00514507	539	0.5064998389664589	NO	-
3750	ZINC00875721	1096	0.5064936806167498	NO	-
3751	ZINC00514508	540	0.5064705617454369	NO	-
3752	ZINC04032578	5117	0.5064505471040334	NO	-
3753	ZINC01811991	1946	0.5064435326531022	NO	-
3754	ZINC03510081	3774	0.5064392159748422	NO	-
3755	ZINC00948396	1230	0.5064299193273312	NO	-
3756	ZINC00629479	682	0.5064151244312046	NO	-
3757	ZINC03890628	4771	0.5064006433992176	NO	-
3758	ZINC01040189	1370	0.5063822169041837	NO	-
3759	ZINC03266347	3129	0.5063654523929151	NO	-
3760	ZINC00877105	1099	0.5063475897289715	NO	-
3761	ZINC01160232	1612	0.5063260063937327	NO	-
3762	ZINC04294654	5338	0.5063224578726964	NO	-
3763	ZINC02995789	2954	0.5063113144232618	NO	-
3764	ZINC01047508	1388	0.506289026044694	NO	-
3765	ZINC00939896	1207	0.506286625223139	NO	-
3766	ZINC03850824	4115	0.5062865900433051	NO	-
3767	ZINC01210700	1659	0.5062736423283705	NO	-
3768	ZINC00903075	1138	0.5062602157174584	NO	-
3769	ZINC03493779	3683	0.5062558271089115	NO	-
3770	ZINC03854899	4352	0.5062486103891968	NO	-
3771	ZINC00951541	1233	0.5062379881013183	NO	-
3772	ZINC03890546	4769	0.5062372445654816	NO	-
3773	ZINC03834030	60	0.506228813185387	YES	6
3774	ZINC00638271	698	0.5062232004886995	NO	-
3775	ZINC01816678	1947	0.5062144432879033	NO	-
3776	ZINC00634935	697	0.5061989073151323	NO	-
3777	ZINC00951542	1234	0.5061684886146347	NO	-
3778	ZINC02503088	2415	0.506150100266681	NO	-
3779	ZINC02793859	2709	0.5061247310810316	NO	-
3780	ZINC00421378	432	0.5061097688917423	NO	-
3781	ZINC00096085	87	0.5061015699893674	NO	-
3782	ZINC00107103	98	0.506091054226028	NO	-
3783	ZINC00551079	573	0.5060834760194388	NO	-
3784	ZINC04191187	5215	0.5060742341794036	NO	-
3785	ZINC00632935	691	0.5060511105990054	NO	-
3786	ZINC03397108	3357	0.5060026924412525	NO	-
3787	ZINC00951498	1232	0.5059376849595153	NO	-
3788	ZINC00215908	220	0.5059171525054587	NO	-
3789	ZINC00238463	242	0.5058837251483319	NO	-
3790	ZINC03591083	3981	0.5058701286888974	NO	-
3791	ZINC02862163	2833	0.5058051748787079	NO	-
3792	ZINC02487976	2402	0.5057960661647095	NO	-
3793	ZINC00613441	644	0.5057819027274183	NO	-
3794	ZINC03778770	4070	0.5057585085734309	NO	-
3795	ZINC02410980	2328	0.5056983927806551	NO	-
3796	ZINC04594426	5580	0.5056850210507986	NO	-
3797	ZINC01129315	1564	0.5056693587722685	NO	-
3798	ZINC03474031	3596	0.5056533146396711	NO	-
3799	ZINC00879617	1104	0.5056245610248602	NO	-
3800	ZINC02388467	2305	0.5055572888367017	NO	-
3801	ZINC01336950	1724	0.5055375827196033	NO	-
3802	ZINC03866685	4577	0.5055022215140839	NO	-
3803	ZINC03857460	4442	0.5054986553528181	NO	-
3804	ZINC03849709	4102	0.5054714618830345	NO	-
3805	ZINC01388831	1776	0.5054310719482558	NO	-
3806	ZINC03859116	4528	0.5054302612547049	NO	-
3807	ZINC02455812	2382	0.5054095749239804	NO	-
3808	ZINC04224109	5237	0.5053612954667486	NO	-
3809	ZINC00083956	77	0.5053469925680024	NO	-
3810	ZINC04248682	5266	0.5053347113456932	NO	-
3811	ZINC03857461	4443	0.5052943727959249	NO	-
3812	ZINC03892551	4787	0.5052898078254302	NO	-
3813	ZINC03402926	3402	0.5052768993653886	NO	-
3814	ZINC03370784	3275	0.5052735547599576	NO	-
3815	ZINC02718332	2591	0.5052410605181097	NO	-
3816	ZINC03867847	4665	0.5052059933719659	NO	-
3817	ZINC01215212	1667	0.5051855190155533	NO	-
3818	ZINC04248669	5265	0.5051647973200756	NO	-
3819	ZINC02625403	2467	0.5050799898185938	NO	-
3820	ZINC04001061	5104	0.5050541522172047	NO	-
3821	ZINC03878140	4747	0.5050431451722849	NO	-
3822	ZINC00887452	1125	0.5050197468298722	NO	-
3823	ZINC04001062	5105	0.5050152038997621	NO	-
3824	ZINC00525611	548	0.5050087777675168	NO	-
3825	ZINC03349443	3226	0.5050047325768514	NO	-
3826	ZINC00131233	132	0.50498239445555	NO	-
3827	ZINC03892547	4786	0.5049566289060529	NO	-
3828	ZINC00525616	549	0.5049565674652136	NO	-
3829	ZINC00181604	182	0.5049377677484751	NO	-
3830	ZINC04065814	5136	0.5049286601523719	NO	-
3831	ZINC00917192	1175	0.5049255867468746	NO	-
3832	ZINC02646598	2513	0.5048974834183028	NO	-
3833	ZINC03558947	3900	0.5048905564531314	NO	-
3834	ZINC03495970	3694	0.5048816968746717	NO	-
3835	ZINC01225053	1679	0.5048739269408724	NO	-
3836	ZINC02625404	2468	0.5048544278178821	NO	-
3837	ZINC04239074	5251	0.5048512653005995	NO	-
3838	ZINC01100441	1501	0.5048368205634425	NO	-
3839	ZINC02713089	2584	0.5048311388993524	NO	-
3840	ZINC03229173	3080	0.5048206351214115	NO	-
3841	ZINC00841238	1012	0.5048205754587379	NO	-
3842	ZINC03867848	4666	0.5047843829124634	NO	-
3843	ZINC00725269	805	0.5047817483869956	NO	-
3844	ZINC02809723	2777	0.5047740473157044	NO	-
3845	ZINC02722794	2610	0.5047217666602114	NO	-
3846	ZINC02664780	2553	0.5046992646017339	NO	-
3847	ZINC04221279	5228	0.504634278620141	NO	-
3848	ZINC00817942	972	0.5045909663852446	NO	-
3849	ZINC03867442	4617	0.5045884265802945	NO	-
3850	ZINC00779365	870	0.5045793211015864	NO	-
3851	ZINC00817943	973	0.5045712643798588	NO	-
3852	ZINC04306765	5340	0.5045448009326164	NO	-
3853	ZINC03528676	3833	0.5045445337973239	NO	-
3854	ZINC02479637	2395	0.504537899523508	NO	-
3855	ZINC03236191	3094	0.5045144414650089	NO	-
3856	ZINC03466393	3590	0.5044893167337529	NO	-
3857	ZINC00511469	532	0.5044624734870091	NO	-
3858	ZINC00367684	358	0.5043711569378219	NO	-
3859	ZINC00511483	533	0.5043504579439593	NO	-
3860	ZINC01775908	1933	0.5043199234106855	NO	-
3861	ZINC00617681	652	0.5043033946742629	NO	-
3862	ZINC01036448	1362	0.5042843396126327	NO	-
3863	ZINC03859277	4539	0.5041499771355595	NO	-
3864	ZINC00223225	221	0.5041211056846339	NO	-
3865	ZINC02412138	2330	0.5041115085061039	NO	-
3866	ZINC04492864	5562	0.5040794085992872	NO	-
3867	ZINC01470561	1854	0.5040677514207654	NO	-
3868	ZINC01470563	1855	0.5040598463452922	NO	-
3869	ZINC01109634	1516	0.5040100552685857	NO	-
3870	ZINC03857955	4469	0.5040033237222488	NO	-
3871	ZINC00559980	580	0.5039884003827702	NO	-
3872	ZINC01772523	1930	0.5039819634832593	NO	-
3873	ZINC03857954	4468	0.5039812981825275	NO	-
3874	ZINC01332516	1716	0.5039636537499378	NO	-
3875	ZINC03421058	3469	0.5039567491997546	NO	-
3876	ZINC03889242	4754	0.5039305965949156	NO	-
3877	ZINC03314935	3176	0.5039055524612365	NO	-
3878	ZINC03559236	3907	0.503849793226595	NO	-
3879	ZINC03558950	3901	0.5038420187513147	NO	-
3880	ZINC04483961	5541	0.5038295058752303	NO	-
3881	ZINC00567874	597	0.5038212794925908	NO	-
3882	ZINC04248795	5270	0.5037915729468797	NO	-
3883	ZINC00072074	67	0.5037855215352579	NO	-
3884	ZINC03489929	3677	0.5037829202030563	NO	-
3885	ZINC02629062	2483	0.5036951133005522	NO	-
3886	ZINC00525330	545	0.503639915888084	NO	-
3887	ZINC03410558	3428	0.5036253193287915	NO	-
3888	ZINC00915720	1164	0.5035456291147037	NO	-
3889	ZINC01056988	1411	0.5035416695173683	NO	-
3890	ZINC03349443	3227	0.5035405948281423	NO	-
3891	ZINC00779361	866	0.5035311936308008	NO	-
3892	ZINC02948916	2921	0.5035255441230996	NO	-
3893	ZINC01056990	1412	0.5035154507747369	NO	-
3894	ZINC00447982	473	0.5035105460739209	NO	-
3895	ZINC03335470	3201	0.5034851987296091	NO	-
3896	ZINC00725272	807	0.5034109277979665	NO	-
3897	ZINC00612005	637	0.5034085085531727	NO	-
3898	ZINC03332950	3197	0.5033771495649952	NO	-
3899	ZINC03410559	3429	0.503375606561022	NO	-
3900	ZINC03538404	3852	0.5032961999158534	NO	-
3901	ZINC03420919	3463	0.5032500230696695	NO	-
3902	ZINC04386454	5407	0.5032200271829906	NO	-
3903	ZINC03867831	4659	0.5032199170400196	NO	-
3904	ZINC00905546	1148	0.5032197247623335	NO	-
3905	ZINC03592195	3990	0.5032035898855713	NO	-
3906	ZINC03852657	4202	0.5031952471889526	NO	-
3907	ZINC03867830	4657	0.5031951743285412	NO	-
3908	ZINC01368508	1767	0.5031927142764663	NO	-
3909	ZINC00447982	475	0.5031315051809353	NO	-
3910	ZINC00044768	39	0.5031000272907419	NO	-
3911	ZINC03848478	4091	0.5030957113686818	NO	-
3912	ZINC02740408	2635	0.5030693287101399	NO	-
3913	ZINC02416638	2334	0.502993751386326	NO	-
3914	ZINC01181311	1626	0.5029906507667417	NO	-
3915	ZINC03381932	3294	0.5029576410682122	NO	-
3916	ZINC00428367	457	0.5029338872806074	NO	-
3917	ZINC01121074	1543	0.5028969835899415	NO	-
3918	ZINC00503066	522	0.5028264640756632	NO	-
3919	ZINC00189376	194	0.5028167123591482	NO	-
3920	ZINC00007518	4	0.5027220738099158	NO	-
3921	ZINC03332952	3198	0.5027146911894425	NO	-
3922	ZINC02922839	2908	0.5026603681879789	NO	-
3923	ZINC03866984	4588	0.5026185753452332	NO	-
3924	ZINC02722853	2612	0.5026171243313531	NO	-
3925	ZINC00835696	1005	0.5026027316707384	NO	-
3926	ZINC03421134	3472	0.5025943660066324	NO	-
3927	ZINC00444261	471	0.5025510291409145	NO	-
3928	ZINC01756057	1927	0.5025404247759806	NO	-
3929	ZINC03370698	3274	0.5025336105195333	NO	-
3930	ZINC03507441	3765	0.5025222077075515	NO	-
3931	ZINC03370696	3273	0.5025148807692235	NO	-
3932	ZINC00444262	472	0.5025023370828006	NO	-
3933	ZINC01778271	1934	0.5024845887081864	NO	-
3934	ZINC03863729	4567	0.5024773261069277	NO	-
3935	ZINC03507443	3766	0.5024646267934526	NO	-
3936	ZINC00163586	171	0.5024499284873983	NO	-
3937	ZINC00551078	572	0.5024188118656003	NO	-
3938	ZINC01043465	1383	0.502317791284366	NO	-
3939	ZINC00659298	730	0.5022592065744395	NO	-
3940	ZINC03016368	2963	0.5022303506339274	NO	-
3941	ZINC04144484	5189	0.5022143513048237	NO	-
3942	ZINC03863730	4568	0.5021713126655883	NO	-
3943	ZINC01637408	1904	0.5021643039643667	NO	-
3944	ZINC00191071	197	0.5021559170378438	NO	-
3945	ZINC04240045	5252	0.5021064310441076	NO	-
3946	ZINC03882273	4748	0.5020963784039122	NO	-
3947	ZINC00020636	12	0.5020270894577442	NO	-
3948	ZINC02631874	2489	0.5020024367744756	NO	-
3949	ZINC03867831	4660	0.5019981832990404	NO	-
3950	ZINC03867830	4658	0.5019979479093948	NO	-
3951	ZINC01402161	1784	0.5019805403734017	NO	-
3952	ZINC04337195	5357	0.501932388715842	NO	-
3953	ZINC01909287	1976	0.5019266949567193	NO	-
3954	ZINC03851612	4160	0.5019156117331502	NO	-
3955	ZINC03851615	4162	0.5019135990599002	NO	-
3956	ZINC03817900	4080	0.5018407140628485	NO	-
3957	ZINC03244285	3106	0.5018162389236265	NO	-
3958	ZINC03983389	5052	0.501788695820377	NO	-
3959	ZINC00939226	1205	0.5017687706312437	NO	-
3960	ZINC03854722	4334	0.501735064337382	NO	-
3961	ZINC00941234	1210	0.5017094238122471	NO	-
3962	ZINC02292302	2245	0.5016949965923674	NO	-
3963	ZINC00253747	257	0.5016722447633085	NO	-
3964	ZINC03851458	4152	0.5016552619955844	NO	-
3965	ZINC03851456	4151	0.5016523923581289	NO	-
3966	ZINC01338100	1728	0.5016471373666607	NO	-
3967	ZINC03528026	3832	0.5016433586464539	NO	-
3968	ZINC03867401	4611	0.5016423002450334	NO	-
3969	ZINC02544681	2429	0.501631544144136	NO	-
3970	ZINC03567329	3939	0.5016291498495997	NO	-
3971	ZINC03856346	4397	0.50162405958719	NO	-
3972	ZINC00867249	1060	0.5016047408973832	NO	-
3973	ZINC03532365	3840	0.5015956666095813	NO	-
3974	ZINC01466635	1849	0.5015307508519031	NO	-
3975	ZINC04233431	5247	0.5015295951481751	NO	-
3976	ZINC03528025	3831	0.5015271336528975	NO	-
3977	ZINC03867401	4612	0.5014627973051131	NO	-
3978	ZINC01466636	1850	0.5014615505395562	NO	-
3979	ZINC00274407	279	0.5014606323069756	NO	-
3980	ZINC03873718	4745	0.501415163918158	NO	-
3981	ZINC00119544	122	0.5013999349091497	NO	-
3982	ZINC02701439	2572	0.5013849540403772	NO	-
3983	ZINC00941235	1211	0.5013691512778096	NO	-
3984	ZINC02626229	2469	0.5013619207814539	NO	-
3985	ZINC03490712	3679	0.501321225443535	NO	-
3986	ZINC04274733	5314	0.5012475902223283	NO	-
3987	ZINC04348691	5371	0.5012151840042123	NO	-
3988	ZINC03521634	3815	0.5011939616764585	NO	-
3989	ZINC03592177	3988	0.501190464183978	NO	-
3990	ZINC02651970	2527	0.5011542432646865	NO	-
3991	ZINC00366501	357	0.5010590130819224	NO	-
3992	ZINC00942214	1216	0.5010434223923733	NO	-
3993	ZINC02561483	2432	0.5010423269246677	NO	-
3994	ZINC03490710	3678	0.5010319884692718	NO	-
3995	ZINC00428366	456	0.5010292855525809	NO	-
3996	ZINC03574868	3962	0.5010280095741872	NO	-
3997	ZINC03532364	3839	0.5009675224752946	NO	-
3998	ZINC02207584	2188	0.5009430272979876	NO	-
3999	ZINC04089012	5147	0.5009428457226017	NO	-
4000	ZINC03802693	4072	0.5009074772693373	NO	-
4001	ZINC03526504	3829	0.5009066060730378	NO	-
4002	ZINC04628595	5599	0.5008926922874801	NO	-
4003	ZINC00223760	225	0.5008806650051729	NO	-
4004	ZINC00417626	417	0.5008788459580071	NO	-
4005	ZINC04628165	5598	0.5008508459712202	NO	-
4006	ZINC04325410	5350	0.5008356263303221	NO	-
4007	ZINC03963972	4855	0.5007135716055066	NO	-
4008	ZINC02329763	2259	0.5007028177383791	NO	-
4009	ZINC01979371	2055	0.5006844484095325	NO	-
4010	ZINC03851615	4163	0.5006759576022717	NO	-
4011	ZINC02629008	2481	0.5006549529797859	NO	-
4012	ZINC04511495	5571	0.5006505104559099	NO	-
4013	ZINC01269534	1701	0.5006003956333559	NO	-
4014	ZINC01269532	1700	0.5005981805938812	NO	-
4015	ZINC02917320	2898	0.5005950690574319	NO	-
4016	ZINC03867494	4622	0.5005518003615091	NO	-
4017	ZINC01060370	1427	0.5005420135833727	NO	-
4018	ZINC03247657	3111	0.5005396613455894	NO	-
4019	ZINC00467847	495	0.5005335390468096	NO	-
4020	ZINC03467318	3591	0.5004956807333686	NO	-
4021	ZINC02440935	2366	0.5004354854310685	NO	-
4022	ZINC02877369	2859	0.5004298828890255	NO	-
4023	ZINC01121074	1544	0.5004002225324562	NO	-
4024	ZINC00929875	1184	0.5003861191741285	NO	-
4025	ZINC03079668	3015	0.5003798750301133	NO	-
4026	ZINC03524138	3826	0.5003549989252439	NO	-
4027	ZINC03497797	3725	0.5003264995484976	NO	-
4028	ZINC03497795	3724	0.5003185512512834	NO	-
4029	ZINC03854852	4347	0.5003161915399043	NO	-
4030	ZINC00888470	1127	0.5003004532734907	NO	-
4031	ZINC00909588	1158	0.5002915850608955	NO	-
4032	ZINC00909588	1159	0.5002915850608955	NO	-
4033	ZINC04407852	5416	0.5002831642019622	NO	-
4034	ZINC03333254	3199	0.5002502033458394	NO	-
4035	ZINC02730501	2622	0.5002311804257736	NO	-
4036	ZINC03333257	3200	0.5002233207191398	NO	-
4037	ZINC00917002	1166	0.5002227090170641	NO	-
4038	ZINC00917004	1167	0.5002083557487684	NO	-
4039	ZINC03851612	4161	0.5001318630874363	NO	-
4040	ZINC03559713	3912	0.5001127530155276	NO	-
4041	ZINC03369384	3269	0.5001089257101433	NO	-
4042	ZINC00522585	542	0.5000197870391753	NO	-
4043	ZINC03969339	4889	0.4999572015430646	NO	-
4044	ZINC03497435	3710	0.49995503909267563	NO	-
4045	ZINC01224588	1677	0.4999428785906722	NO	-
4046	ZINC01224588	1678	0.4999428785906722	NO	-
4047	ZINC02663975	2548	0.4999397365752861	NO	-
4048	ZINC03497433	3709	0.49991926643814505	NO	-
4049	ZINC02789690	2694	0.49991264570036137	NO	-
4050	ZINC03241997	3100	0.4998939108179678	NO	-
4051	ZINC00954815	1241	0.49985178786635676	NO	-
4052	ZINC00877895	1101	0.49982937238459363	NO	-
4053	ZINC03672617	4061	0.49980482875947446	NO	-
4054	ZINC00954813	1240	0.49979399729909474	NO	-
4055	ZINC03959048	4845	0.49978221445024545	NO	-
4056	ZINC01126126	1558	0.49972515708675813	NO	-
4057	ZINC00766376	826	0.4996939097329432	NO	-
4058	ZINC01060376	1430	0.49969307659608053	NO	-
4059	ZINC00077079	69	0.4996881584755976	NO	-
4060	ZINC03497634	3714	0.4996684244063936	NO	-
4061	ZINC03497636	3715	0.4996684067447826	NO	-
4062	ZINC03497639	3716	0.49966552733469405	NO	-
4063	ZINC03497632	3713	0.4996654499449137	NO	-
4064	ZINC03882273	4751	0.4996535388337688	NO	-
4065	ZINC03891090	4782	0.4996436853217081	NO	-
4066	ZINC03043508	2996	0.4996402810122916	NO	-
4067	ZINC03959041	4844	0.49963070128477055	NO	-
4068	ZINC00651621	723	0.4995725259954268	NO	-
4069	ZINC00611976	636	0.49956422423181956	NO	-
4070	ZINC03832251	64	0.49956380687278834	YES	7
4071	ZINC04628820	65	0.49956380687278834	YES	7
4072	ZINC02057409	2115	0.49954938760760265	NO	-
4073	ZINC00421190	431	0.4995188046586295	NO	-
4074	ZINC00176088	176	0.49950777961898196	NO	-
4075	ZINC00110187	101	0.49949229627925906	NO	-
4076	ZINC03558970	3903	0.4994616237942057	NO	-
4077	ZINC03866984	4589	0.4994303451582598	NO	-
4078	ZINC00784855	888	0.4993311142312957	NO	-
4079	ZINC00318670	310	0.49931357089063577	NO	-
4080	ZINC03981741	5028	0.4993052278869016	NO	-
4081	ZINC03404533	3406	0.4992769795364649	NO	-
4082	ZINC03817900	4081	0.499268459520352	NO	-
4083	ZINC03339573	3207	0.4992198680255478	NO	-
4084	ZINC03559698	3910	0.4992170705351575	NO	-
4085	ZINC04595084	5582	0.49920821855121256	NO	-
4086	ZINC03400606	3383	0.4991975190403768	NO	-
4087	ZINC03607607	4012	0.49918995333445704	NO	-
4088	ZINC00447982	474	0.4991575975761441	NO	-
4089	ZINC03907161	4820	0.4990928712671753	NO	-
4090	ZINC01040027	1366	0.49908354656996723	NO	-
4091	ZINC01060372	1428	0.4990828064299531	NO	-
4092	ZINC02057665	2117	0.49907774053766096	NO	-
4093	ZINC00089958	82	0.4990255222049474	NO	-
4094	ZINC00994955	1284	0.49902206622476714	NO	-
4095	ZINC02427194	2351	0.49900595598643577	NO	-
4096	ZINC00628124	672	0.4989996796438074	NO	-
4097	ZINC03495554	3687	0.4989795375628284	NO	-
4098	ZINC02057411	2116	0.49894993893325545	NO	-
4099	ZINC03477101	3624	0.49892166169058755	NO	-
4100	ZINC01103063	1507	0.4988508982825057	NO	-
4101	ZINC03860089	4558	0.4988230958633544	NO	-
4102	ZINC00716554	797	0.4988148625402704	NO	-
4103	ZINC00421189	430	0.4987849425554445	NO	-
4104	ZINC00655013	726	0.49876079122329264	NO	-
4105	ZINC00225037	229	0.4987586336614025	NO	-
4106	ZINC04488452	5554	0.4987580213057794	NO	-
4107	ZINC01742022	1922	0.4987568095775104	NO	-
4108	ZINC03455790	3560	0.498612939991335	NO	-
4109	ZINC04441992	5436	0.49860948154602214	NO	-
4110	ZINC01034870	1357	0.4985755774530689	NO	-
4111	ZINC00410623	389	0.4985588378233432	NO	-
4112	ZINC04337195	5356	0.4985405139008153	NO	-
4113	ZINC01773784	1931	0.4984905863236085	NO	-
4114	ZINC00939895	1206	0.4984352550578073	NO	-
4115	ZINC00116640	113	0.49841579944136805	NO	-
4116	ZINC02721104	2609	0.4984003793061242	NO	-
4117	ZINC00881669	1111	0.4983784361274231	NO	-
4118	ZINC03867949	4685	0.498353755967429	NO	-
4119	ZINC03563825	3927	0.4983463570165223	NO	-
4120	ZINC03867950	4687	0.4983428144908324	NO	-
4121	ZINC03563826	3928	0.49834249169540545	NO	-
4122	ZINC03963910	4853	0.4983354235084195	NO	-
4123	ZINC01145147	1593	0.49833438180857137	NO	-
4124	ZINC01060374	1429	0.4983273519391772	NO	-
4125	ZINC03867826	4655	0.4982973001814547	NO	-
4126	ZINC00609142	628	0.4982605110423874	NO	-
4127	ZINC00628167	673	0.4982488943506382	NO	-
4128	ZINC03867825	4653	0.49824810162238475	NO	-
4129	ZINC03802693	4073	0.49820704176913144	NO	-
4130	ZINC04484857	5548	0.49818671870742026	NO	-
4131	ZINC01780008	1936	0.49813225438483494	NO	-
4132	ZINC03867494	4623	0.49813162844191033	NO	-
4133	ZINC03992727	5081	0.4980951644926399	NO	-
4134	ZINC01210699	1658	0.4980938294676326	NO	-
4135	ZINC04241504	5256	0.49808553781127474	NO	-
4136	ZINC03863736	4569	0.4980773672353798	NO	-
4137	ZINC01210697	1656	0.49807525562823446	NO	-
4138	ZINC03495741	3689	0.4980591291573528	NO	-
4139	ZINC03030417	2974	0.49803670538485245	NO	-
4140	ZINC01120740	1541	0.4980218758175245	NO	-
4141	ZINC04149676	5190	0.498016185634754	NO	-
4142	ZINC01120739	1540	0.498015816278193	NO	-
4143	ZINC04274721	5313	0.497971910131474	NO	-
4144	ZINC03392471	3336	0.49797075897185117	NO	-
4145	ZINC03481655	3655	0.49797003411292934	NO	-
4146	ZINC01977139	2051	0.4979447530280678	NO	-
4147	ZINC03505628	3742	0.4979369467453715	NO	-
4148	ZINC03563820	3925	0.4979295453537335	NO	-
4149	ZINC03563822	3926	0.49792734477200956	NO	-
4150	ZINC03481652	3654	0.49792470685426626	NO	-
4151	ZINC01406030	1785	0.49790284758908393	NO	-
4152	ZINC03507382	3762	0.49789180872643607	NO	-
4153	ZINC01421513	1799	0.49788050485816093	NO	-
4154	ZINC01421511	1797	0.49785098954056334	NO	-
4155	ZINC03324370	3185	0.49779942803971394	NO	-
4156	ZINC03863737	4570	0.4977937728378767	NO	-
4157	ZINC01050298	1389	0.4977916903987246	NO	-
4158	ZINC04252249	5289	0.4977771116661279	NO	-
4159	ZINC00908101	1156	0.4977699560963222	NO	-
4160	ZINC00939221	1203	0.49776213454345997	NO	-
4161	ZINC03867826	4656	0.4977574117187301	NO	-
4162	ZINC03399731	3367	0.49769953193173716	NO	-
4163	ZINC03507384	3763	0.49765809457116045	NO	-
4164	ZINC00629179	678	0.4976461998778037	NO	-
4165	ZINC01292069	1710	0.4976260949600408	NO	-
4166	ZINC03508197	3771	0.4976230522888498	NO	-
4167	ZINC03405981	3410	0.4976193085065456	NO	-
4168	ZINC03497742	3721	0.4975949706794214	NO	-
4169	ZINC03548854	3858	0.4975633312692445	NO	-
4170	ZINC03867825	4654	0.49750338089706597	NO	-
4171	ZINC01274185	1703	0.4974770013314938	NO	-
4172	ZINC03850887	4122	0.4974446829117266	NO	-
4173	ZINC04514327	5574	0.4974235640527329	NO	-
4174	ZINC03868816	4737	0.4973221212704133	NO	-
4175	ZINC02201803	2180	0.4973000285357755	NO	-
4176	ZINC04471871	5533	0.49729413501757025	NO	-
4177	ZINC03855553	4384	0.49727773219265964	NO	-
4178	ZINC03868829	4738	0.4972687694807204	NO	-
4179	ZINC01040027	1365	0.49726589581535746	NO	-
4180	ZINC00115183	111	0.4972340112915497	NO	-
4181	ZINC03267166	3130	0.497219519465792	NO	-
4182	ZINC03909740	4828	0.49721765091724346	NO	-
4183	ZINC03400915	3393	0.4971919363865176	NO	-
4184	ZINC02391055	2307	0.4971665366195099	NO	-
4185	ZINC00632606	688	0.49714515873417703	NO	-
4186	ZINC02214264	2200	0.4970999070912319	NO	-
4187	ZINC04471872	5534	0.4970913164435731	NO	-
4188	ZINC02201709	2178	0.4970722057319226	NO	-
4189	ZINC03854246	4305	0.49704504003008865	NO	-
4190	ZINC03497744	3722	0.49697689511311827	NO	-
4191	ZINC02199523	2172	0.496942140430193	NO	-
4192	ZINC03246400	3109	0.4969312738686781	NO	-
4193	ZINC00145238	146	0.4968967588109615	NO	-
4194	ZINC02429573	2352	0.4968304672047382	NO	-
4195	ZINC02988047	2951	0.49677394283409004	NO	-
4196	ZINC01431478	1816	0.49677123053669453	NO	-
4197	ZINC00232895	236	0.4967516730946969	NO	-
4198	ZINC02479637	2396	0.49674466061682043	NO	-
4199	ZINC00917177	1172	0.49673835678531414	NO	-
4200	ZINC03385377	3312	0.4967023444902626	NO	-
4201	ZINC03850887	4123	0.4966828014298717	NO	-
4202	ZINC03420959	3468	0.496679478260892	NO	-
4203	ZINC03496995	3699	0.4966725262203508	NO	-
4204	ZINC03593612	3996	0.496658444063229	NO	-
4205	ZINC03850824	4116	0.4966395377844253	NO	-
4206	ZINC01431479	1817	0.4966037695764158	NO	-
4207	ZINC03593611	3995	0.49658636630715486	NO	-
4208	ZINC02199525	2173	0.49656324218562264	NO	-
4209	ZINC00902892	1137	0.49651582198277017	NO	-
4210	ZINC04484746	5547	0.49651509394636695	NO	-
4211	ZINC03507605	3769	0.4964848827845681	NO	-
4212	ZINC02523463	2419	0.4964405279468328	NO	-
4213	ZINC00540649	566	0.4964168180583725	NO	-
4214	ZINC00929997	1185	0.4964139085189592	NO	-
4215	ZINC01924271	1999	0.4963888977427978	NO	-
4216	ZINC03328129	3191	0.49635019221346294	NO	-
4217	ZINC01681809	1913	0.4963446537468375	NO	-
4218	ZINC00815577	969	0.49631223206181185	NO	-
4219	ZINC03252942	3119	0.496241694649103	NO	-
4220	ZINC03963898	4852	0.4962065383046782	NO	-
4221	ZINC03963897	4851	0.49619285984234496	NO	-
4222	ZINC03420821	3459	0.4961851986679648	NO	-
4223	ZINC03986515	5060	0.4961589646358102	NO	-
4224	ZINC00945831	1227	0.4961356978865459	NO	-
4225	ZINC03858510	4493	0.4961152552774896	NO	-
4226	ZINC00599904	623	0.49610406790725836	NO	-
4227	ZINC04361527	5395	0.49608574836610997	NO	-
4228	ZINC02410780	2327	0.49603296619095727	NO	-
4229	ZINC03904484	4818	0.4960150478424733	NO	-
4230	ZINC03853241	4249	0.49600233275902395	NO	-
4231	ZINC02628784	2480	0.49599869226243765	NO	-
4232	ZINC03858511	4494	0.4959647430443972	NO	-
4233	ZINC03986518	5061	0.4959480229208676	NO	-
4234	ZINC04149676	5191	0.49593733757392444	NO	-
4235	ZINC02633403	2492	0.49591410465071883	NO	-
4236	ZINC00202045	205	0.4959090849991028	NO	-
4237	ZINC03853083	4235	0.49590577832950156	NO	-
4238	ZINC00627050	669	0.4958948918537487	NO	-
4239	ZINC01468185	1852	0.4958878996455599	NO	-
4240	ZINC03559089	3904	0.4958385270375022	NO	-
4241	ZINC00429108	461	0.49582329734108443	NO	-
4242	ZINC00528219	554	0.4958073638360796	NO	-
4243	ZINC02970282	2936	0.49580562627093006	NO	-
4244	ZINC02970281	2935	0.4957960739757536	NO	-
4245	ZINC03868552	4730	0.49578542938240644	NO	-
4246	ZINC02788841	2693	0.49569992763373083	NO	-
4247	ZINC00783395	880	0.4956596407342555	NO	-
4248	ZINC00613914	646	0.4956570064836265	NO	-
4249	ZINC03244841	3107	0.49563358967332855	NO	-
4250	ZINC04138282	5187	0.49562377235366495	NO	-
4251	ZINC01034868	1356	0.49562224029217894	NO	-
4252	ZINC00429150	462	0.4955831426997236	NO	-
4253	ZINC04627531	5594	0.49558147335222313	NO	-
4254	ZINC03118076	3024	0.49556246346452737	NO	-
4255	ZINC02626321	2470	0.49550818429197513	NO	-
4256	ZINC00587186	618	0.4954888473678915	NO	-
4257	ZINC01057374	1414	0.49545608928830936	NO	-
4258	ZINC00455769	483	0.4954435682770783	NO	-
4259	ZINC00885375	1122	0.4954156161473499	NO	-
4260	ZINC04628164	5597	0.49533347287308654	NO	-
4261	ZINC00115187	112	0.4952416058821132	NO	-
4262	ZINC01979372	2056	0.4952155423561855	NO	-
4263	ZINC03986513	5059	0.49518687247170423	NO	-
4264	ZINC00021280	14	0.4951815173834534	NO	-
4265	ZINC02722795	2611	0.49517541179417585	NO	-
4266	ZINC02722942	2613	0.49516257364496485	NO	-
4267	ZINC01069901	1448	0.4951465459203477	NO	-
4268	ZINC02838395	2799	0.4951382496788004	NO	-
4269	ZINC03567536	3947	0.49511917798658484	NO	-
4270	ZINC04367322	5399	0.4951047212760784	NO	-
4271	ZINC00638271	699	0.4951026399996236	NO	-
4272	ZINC03417910	3446	0.4950759444092052	NO	-
4273	ZINC00991258	1279	0.49504054601384684	NO	-
4274	ZINC03495392	3686	0.4950061617759992	NO	-
4275	ZINC03832267	27	0.4949917740151266	YES	3
4276	ZINC00424991	447	0.49498068874844364	NO	-
4277	ZINC00418311	423	0.49490703008771797	NO	-
4278	ZINC03452490	3547	0.4948914654074341	NO	-
4279	ZINC03987401	5064	0.49488064195430204	NO	-
4280	ZINC00202045	206	0.49486082438128437	NO	-
4281	ZINC03851642	4169	0.4948394151871576	NO	-
4282	ZINC02448915	2376	0.49480987671604054	NO	-
4283	ZINC00232874	235	0.4948062345010615	NO	-
4284	ZINC02610625	2436	0.4948012825720012	NO	-
4285	ZINC00063765	63	0.4947925450160635	NO	-
4286	ZINC03867971	4697	0.49478012398053445	NO	-
4287	ZINC00628719	675	0.49472878233019724	NO	-
4288	ZINC02863203	2837	0.49472199527895083	NO	-
4289	ZINC03346248	3221	0.49471792700438877	NO	-
4290	ZINC03346250	3222	0.49469858532219774	NO	-
4291	ZINC03867949	4686	0.4946341724724908	NO	-
4292	ZINC03867950	4688	0.4946137065367782	NO	-
4293	ZINC02950265	2925	0.4946120778653573	NO	-
4294	ZINC01466632	1847	0.4945801702645079	NO	-
4295	ZINC04348627	5368	0.4945407469331872	NO	-
4296	ZINC03660590	4054	0.4944358965234609	NO	-
4297	ZINC02433036	2358	0.49443057528997786	NO	-
4298	ZINC02651574	2525	0.4944143467341076	NO	-
4299	ZINC01466633	1848	0.49440833404170864	NO	-
4300	ZINC03568202	3949	0.4943962950939053	NO	-
4301	ZINC04248699	5267	0.4943933292455432	NO	-
4302	ZINC03856515	4401	0.4943862484311414	NO	-
4303	ZINC02800106	2753	0.4943407008525848	NO	-
4304	ZINC03851642	4168	0.49429804207597383	NO	-
4305	ZINC04084970	5143	0.4942651295512369	NO	-
4306	ZINC01055091	1406	0.494242161669579	NO	-
4307	ZINC02350778	2276	0.49422114828612734	NO	-
4308	ZINC03959038	4843	0.49421518184545404	NO	-
4309	ZINC03242858	3103	0.49419838876703914	NO	-
4310	ZINC03891125	4783	0.49418030253772993	NO	-
4311	ZINC03821073	4087	0.49417731635103246	NO	-
4312	ZINC00881535	1109	0.4941462082366044	NO	-
4313	ZINC03856516	4402	0.4941186171909995	NO	-
4314	ZINC03420955	3467	0.4940772503379296	NO	-
4315	ZINC00885375	1123	0.49407322207459897	NO	-
4316	ZINC00037990	27	0.4940702695443452	NO	-
4317	ZINC03956638	4837	0.4940163986780385	NO	-
4318	ZINC03563512	3924	0.49400989178942567	NO	-
4319	ZINC03563511	3923	0.4940025557958924	NO	-
4320	ZINC03873750	4746	0.49399102389107025	NO	-
4321	ZINC03260148	3125	0.493967959082163	NO	-
4322	ZINC03867771	4651	0.4939367702418179	NO	-
4323	ZINC04348466	5366	0.4939328059801035	NO	-
4324	ZINC02649568	2520	0.49392473195648484	NO	-
4325	ZINC03868189	4715	0.4939246995665807	NO	-
4326	ZINC04060796	5134	0.4939018565006794	NO	-
4327	ZINC03867273	4605	0.49389048960630494	NO	-
4328	ZINC02064700	2120	0.49388414394694224	NO	-
4329	ZINC03853608	4270	0.49388314772365294	NO	-
4330	ZINC00182839	186	0.4938568732161973	NO	-
4331	ZINC03559707	3911	0.49384699032637547	NO	-
4332	ZINC03624079	4032	0.4938386346902201	NO	-
4333	ZINC03867898	4672	0.49373078525604996	NO	-
4334	ZINC00417658	418	0.49373049777862055	NO	-
4335	ZINC04471674	5532	0.49367774806055026	NO	-
4336	ZINC04471672	5531	0.4936689780734187	NO	-
4337	ZINC04138465	5188	0.4935604904245071	NO	-
4338	ZINC02162832	2150	0.4935428844493482	NO	-
4339	ZINC04371204	5402	0.4935114749977107	NO	-
4340	ZINC04325826	5351	0.49347496433062077	NO	-
4341	ZINC03558966	3902	0.49347373674267264	NO	-
4342	ZINC01966564	2046	0.4934194094800607	NO	-
4343	ZINC03882273	4750	0.4934004999192773	NO	-
4344	ZINC03316646	3178	0.4933431204958126	NO	-
4345	ZINC03497027	3700	0.49323168411885543	NO	-
4346	ZINC04308468	5343	0.4932261307132984	NO	-
4347	ZINC01034865	1354	0.4932035715887838	NO	-
4348	ZINC03316648	3179	0.49315145467357985	NO	-
4349	ZINC01468185	1853	0.49313393294622904	NO	-
4350	ZINC03853078	4232	0.493038708726841	NO	-
4351	ZINC02228467	2212	0.4930171015718842	NO	-
4352	ZINC03853077	4231	0.49301109321853925	NO	-
4353	ZINC03867971	4698	0.49299284768036	NO	-
4354	ZINC03060493	3007	0.49298552057436235	NO	-
4355	ZINC03433005	3497	0.49297967509022733	NO	-
4356	ZINC02865491	2841	0.492927109150778	NO	-
4357	ZINC03858974	4518	0.4928773911523518	NO	-
4358	ZINC03957479	4840	0.49287562829147274	NO	-
4359	ZINC00172918	174	0.4928453722327324	NO	-
4360	ZINC00891059	1128	0.4928125228094972	NO	-
4361	ZINC00891059	1129	0.4928125228094972	NO	-
4362	ZINC03873470	4742	0.49278224267313925	NO	-
4363	ZINC02350778	2277	0.4927228798419025	NO	-
4364	ZINC02350778	2278	0.4927228798419025	NO	-
4365	ZINC02371246	2292	0.492720250002683	NO	-
4366	ZINC03853604	4268	0.49265792642057527	NO	-
4367	ZINC03568508	3955	0.49262530800461624	NO	-
4368	ZINC00846530	1015	0.4926136769347076	NO	-
4369	ZINC00863265	1059	0.4926059960723018	NO	-
4370	ZINC00846531	1016	0.4925768493407606	NO	-
4371	ZINC02064707	2126	0.49254006903922015	NO	-
4372	ZINC02064706	2125	0.49253996623051904	NO	-
4373	ZINC03350660	3230	0.49250624319147684	NO	-
4374	ZINC00853374	1030	0.49250295587297804	NO	-
4375	ZINC02064574	2119	0.4924985860864235	NO	-
4376	ZINC02810321	2778	0.4924489299926813	NO	-
4377	ZINC01782233	1940	0.4924326003566199	NO	-
4378	ZINC00846529	1014	0.4924207445838772	NO	-
4379	ZINC02810322	2779	0.49241599224604626	NO	-
4380	ZINC03851835	4173	0.49239943045081597	NO	-
4381	ZINC03559720	3913	0.49237760133805986	NO	-
4382	ZINC04281720	5330	0.4923720427187215	NO	-
4383	ZINC00816710	970	0.4923227035231307	NO	-
4384	ZINC03039900	2980	0.49230219815397264	NO	-
4385	ZINC02810542	2781	0.492278500075683	NO	-
4386	ZINC01924268	1997	0.4922696227964919	NO	-
4387	ZINC02810541	2780	0.4922483957315293	NO	-
4388	ZINC03504382	3738	0.49222241308974435	NO	-
4389	ZINC00063765	64	0.4922163511142284	NO	-
4390	ZINC03504384	3739	0.49219188701747	NO	-
4391	ZINC03852527	4188	0.49214970886282555	NO	-
4392	ZINC03504380	3737	0.49214301829978363	NO	-
4393	ZINC00939222	1204	0.4921152584487209	NO	-
4394	ZINC02624368	2461	0.49210146196510013	NO	-
4395	ZINC02371246	2291	0.49208451042883505	NO	-
4396	ZINC03867939	4675	0.49205212769839324	NO	-
4397	ZINC01400329	1782	0.4920448449676147	NO	-
4398	ZINC02863203	2838	0.4919646560410953	NO	-
4399	ZINC01033207	1343	0.49196068490902545	NO	-
4400	ZINC04249605	5278	0.49195763660689995	NO	-
4401	ZINC00883215	1118	0.4919534892528868	NO	-
4402	ZINC03452492	3548	0.4919300474184832	NO	-
4403	ZINC03858498	4492	0.49192829322727744	NO	-
4404	ZINC01033208	1344	0.49187231913008206	NO	-
4405	ZINC01201965	1648	0.4918623067553946	NO	-
4406	ZINC00774356	836	0.49186040897910915	NO	-
4407	ZINC01201962	1646	0.49184898587962494	NO	-
4408	ZINC02252474	2227	0.49183002162347955	NO	-
4409	ZINC03514239	3796	0.4918242696837226	NO	-
4410	ZINC00840297	1011	0.49182146282527817	NO	-
4411	ZINC02442974	2370	0.4918027989690582	NO	-
4412	ZINC00930011	1187	0.49178203248963237	NO	-
4413	ZINC02715698	2589	0.4917316405228043	NO	-
4414	ZINC03867499	4624	0.49171923901952447	NO	-
4415	ZINC00047996	40	0.49167919716947744	NO	-
4416	ZINC02126841	2144	0.49166561338058273	NO	-
4417	ZINC03969734	4904	0.49166247916272815	NO	-
4418	ZINC00774460	837	0.4916577320341642	NO	-
4419	ZINC03853611	4272	0.49165288811771096	NO	-
4420	ZINC02918244	2904	0.4915758905161389	NO	-
4421	ZINC02250223	2226	0.49157062452306133	NO	-
4422	ZINC03882273	4749	0.49156375275369457	NO	-
4423	ZINC01473181	1857	0.4915570485788963	NO	-
4424	ZINC03853426	4258	0.4915532111702106	NO	-
4425	ZINC00713402	785	0.4915065301945467	NO	-
4426	ZINC03992789	5084	0.49149463735531823	NO	-
4427	ZINC04464483	5463	0.49149463735531823	NO	-
4428	ZINC00703494	774	0.4914851821374977	NO	-
4429	ZINC03867439	4616	0.49147965997165344	NO	-
4430	ZINC03162338	3030	0.49144698418158933	NO	-
4431	ZINC03527881	3830	0.4913841319091152	NO	-
4432	ZINC03969733	4903	0.49128887397223997	NO	-
4433	ZINC03332182	3196	0.4912606869280209	NO	-
4434	ZINC03421085	3470	0.49124934205056087	NO	-
4435	ZINC00507450	527	0.4912285649034414	NO	-
4436	ZINC03889875	4760	0.4912124540280354	NO	-
4437	ZINC03815800	19	0.491207882299145	YES	3
4438	ZINC01848955	1955	0.49115779349297106	NO	-
4439	ZINC02371246	2290	0.49114418811249233	NO	-
4440	ZINC01034870	1358	0.49110056608612046	NO	-
4441	ZINC01007996	1308	0.4909814770580241	NO	-
4442	ZINC03063629	3010	0.4909666006959845	NO	-
4443	ZINC03664222	4055	0.49093540758505677	NO	-
4444	ZINC04317648	5345	0.4908870697850216	NO	-
4445	ZINC04135668	5181	0.4908817134186999	NO	-
4446	ZINC02850179	2812	0.49085028131744113	NO	-
4447	ZINC00715346	794	0.4907500588145736	NO	-
4448	ZINC00418310	422	0.4907483945386401	NO	-
4449	ZINC04597417	5587	0.4907452410372362	NO	-
4450	ZINC03832248	49	0.49070359080068154	YES	4
4451	ZINC00626467	668	0.49060044472848047	NO	-
4452	ZINC00626464	667	0.4905992284778019	NO	-
4453	ZINC03495737	3688	0.49053111374918107	NO	-
4454	ZINC03851471	4154	0.4904973382573905	NO	-
4455	ZINC04465207	5475	0.4904973382573905	NO	-
4456	ZINC01033756	1347	0.49042027483799466	NO	-
4457	ZINC03633172	4036	0.49041781259342143	NO	-
4458	ZINC03633169	4035	0.4904038274752035	NO	-
4459	ZINC01651045	1909	0.4903031160397503	NO	-
4460	ZINC00840297	1010	0.49024002305728576	NO	-
4461	ZINC04116100	5170	0.4902295143786707	NO	-
4462	ZINC00322842	322	0.49017765018187087	NO	-
4463	ZINC03684804	4063	0.4901551143235612	NO	-
4464	ZINC00178911	177	0.4901386930678143	NO	-
4465	ZINC02480459	2398	0.49008155671720305	NO	-
4466	ZINC02064704	2123	0.49005338982295094	NO	-
4467	ZINC03867103	4593	0.49000643950788597	NO	-
4468	ZINC03834036	37	0.48999342950668917	YES	4
4469	ZINC01893033	1967	0.4899217459306252	NO	-
4470	ZINC03963921	4854	0.48991213022954516	NO	-
4471	ZINC03559175	3905	0.4898774415471598	NO	-
4472	ZINC03851634	4164	0.48983519232198314	NO	-
4473	ZINC03867955	4690	0.48969388471664604	NO	-
4474	ZINC03859530	4548	0.48968589486929043	NO	-
4475	ZINC03859529	4547	0.4896767194707621	NO	-
4476	ZINC00883215	1119	0.4896437437021294	NO	-
4477	ZINC03254156	3121	0.48961071461813144	NO	-
4478	ZINC02998678	2958	0.48956592085381406	NO	-
4479	ZINC02998679	2959	0.48956105885614803	NO	-
4480	ZINC04135668	5180	0.48955820981035775	NO	-
4481	ZINC00976215	1265	0.4895555491814633	NO	-
4482	ZINC02064705	2124	0.48955115235095353	NO	-
4483	ZINC01979370	2054	0.4895030167886645	NO	-
4484	ZINC00147343	152	0.48948938270693765	NO	-
4485	ZINC04514292	5573	0.48947832304044847	NO	-
4486	ZINC03864027	4574	0.48946680431044054	NO	-
4487	ZINC01927579	2004	0.48942654420572823	NO	-
4488	ZINC02699467	2568	0.48941949261658513	NO	-
4489	ZINC03254330	3122	0.48933856855451574	NO	-
4490	ZINC00322543	321	0.4893198550395944	NO	-
4491	ZINC02792018	2701	0.48929701268778575	NO	-
4492	ZINC00871163	1088	0.48926733502305314	NO	-
4493	ZINC03972233	4977	0.48923959096825087	NO	-
4494	ZINC02405475	2320	0.48919292310904267	NO	-
4495	ZINC03867499	4625	0.4891817266656454	NO	-
4496	ZINC02722946	2614	0.48917253274128614	NO	-
4497	ZINC04116100	5171	0.489133306928848	NO	-
4498	ZINC03868264	4720	0.48905426615547737	NO	-
4499	ZINC03305322	3164	0.489046164293176	NO	-
4500	ZINC03305320	3163	0.48904393349569975	NO	-
4501	ZINC02638727	2502	0.4889129989713149	NO	-
4502	ZINC03969587	4902	0.4889076430621003	NO	-
4503	ZINC03855146	4369	0.4888594485999026	NO	-
4504	ZINC03517810	3808	0.4887344039222974	NO	-
4505	ZINC01483262	1858	0.4887239275136172	NO	-
4506	ZINC01365184	1763	0.48871948183674013	NO	-
4507	ZINC03857615	4453	0.4886706273654764	NO	-
4508	ZINC03862790	4563	0.48866225039356415	NO	-
4509	ZINC00211061	215	0.4886599384681692	NO	-
4510	ZINC00102768	92	0.488640547890753	NO	-
4511	ZINC03857614	4452	0.4886051772643076	NO	-
4512	ZINC00664950	735	0.48859355932043785	NO	-
4513	ZINC03867939	4676	0.48858802251854005	NO	-
4514	ZINC02699487	2569	0.4885627310019956	NO	-
4515	ZINC01135642	1583	0.4885600692609358	NO	-
4516	ZINC03868264	4719	0.48853200771681443	NO	-
4517	ZINC02627329	2472	0.488506010250187	NO	-
4518	ZINC04348690	5370	0.4884636265600074	NO	-
4519	ZINC03850941	4124	0.48839624993174074	NO	-
4520	ZINC03850943	4125	0.4883727208584237	NO	-
4521	ZINC02800768	2758	0.48836318393982164	NO	-
4522	ZINC02077000	2129	0.48829096770134517	NO	-
4523	ZINC01415586	1793	0.48827189069920035	NO	-
4524	ZINC01415584	1792	0.4882616098298078	NO	-
4525	ZINC03039904	2981	0.4882574298711609	NO	-
4526	ZINC03991952	5078	0.488253336668554	NO	-
4527	ZINC01135643	1584	0.4882124165072404	NO	-
4528	ZINC03969327	4886	0.48820405786829246	NO	-
4529	ZINC03969289	4876	0.4881832711009284	NO	-
4530	ZINC02442974	2369	0.4881749531547178	NO	-
4531	ZINC03684804	4066	0.4881474984640909	NO	-
4532	ZINC01736643	1917	0.48813610983302985	NO	-
4533	ZINC01365182	1762	0.4880683818546766	NO	-
4534	ZINC03815796	21	0.4879977616270308	YES	3
4535	ZINC03559735	3914	0.48799082653807063	NO	-
4536	ZINC00856921	1042	0.48796239974501976	NO	-
4537	ZINC03421117	3471	0.4879541175156662	NO	-
4538	ZINC03394842	3346	0.4878530614097197	NO	-
4539	ZINC00149481	161	0.48776655507953093	NO	-
4540	ZINC01466556	1845	0.48773923368095073	NO	-
4541	ZINC03307566	3168	0.48773553403247955	NO	-
4542	ZINC01466557	1846	0.4877339568404917	NO	-
4543	ZINC02223476	2205	0.48759609765947376	NO	-
4544	ZINC00097809	90	0.4875344068969047	NO	-
4545	ZINC03832258	25	0.4875285455270919	YES	3
4546	ZINC02064702	2121	0.4875189747859772	NO	-
4547	ZINC02064703	2122	0.4874869105281642	NO	-
4548	ZINC00054087	50	0.4874301808463386	NO	-
4549	ZINC03898471	4811	0.48742668842074827	NO	-
4550	ZINC03987710	5071	0.4873908896999473	NO	-
4551	ZINC04286435	5332	0.4873541160980635	NO	-
4552	ZINC04178350	5211	0.4873539373383608	NO	-
4553	ZINC02261100	2232	0.4872689081581731	NO	-
4554	ZINC04443181	5441	0.4872141952059157	NO	-
4555	ZINC00944853	1224	0.48718315134721984	NO	-
4556	ZINC00941361	1212	0.4871401982135505	NO	-
4557	ZINC00941362	1213	0.487135950202177	NO	-
4558	ZINC03496967	3698	0.4870812644139073	NO	-
4559	ZINC01224249	1674	0.48706560438420277	NO	-
4560	ZINC03815791	30	0.48705249343111295	YES	3
4561	ZINC03867186	4597	0.48703240330648434	NO	-
4562	ZINC00044647	34	0.48702624279392126	NO	-
4563	ZINC03497924	3726	0.4869727774485523	NO	-
4564	ZINC03497926	3727	0.48696260433634186	NO	-
4565	ZINC03832252	24	0.4869326700594174	YES	3
4566	ZINC03868072	4712	0.48686922325885207	NO	-
4567	ZINC04465917	5497	0.48686922325885207	NO	-
4568	ZINC03867856	4671	0.48680097256922383	NO	-
4569	ZINC00953584	1239	0.486795713500723	NO	-
4570	ZINC02213222	2196	0.4867835483379283	NO	-
4571	ZINC04492427	5558	0.48676353798793476	NO	-
4572	ZINC03390308	3328	0.48674011229971126	NO	-
4573	ZINC03855146	4370	0.48673241824805275	NO	-
4574	ZINC02636960	2498	0.48669043231688586	NO	-
4575	ZINC04464295	5458	0.48661652963802404	NO	-
4576	ZINC00054087	51	0.48655044873597364	NO	-
4577	ZINC00285814	282	0.4864449823291119	NO	-
4578	ZINC03834037	47	0.48643013287740183	YES	4
4579	ZINC02768984	2673	0.4864154582040977	NO	-
4580	ZINC03851987	4181	0.48630460650136365	NO	-
4581	ZINC00945819	1226	0.4862852956551197	NO	-
4582	ZINC03853565	4266	0.4862568471494873	NO	-
4583	ZINC02223476	2206	0.48618182642762536	NO	-
4584	ZINC02223476	2207	0.48618182642762536	NO	-
4585	ZINC00097809	91	0.4861752738996595	NO	-
4586	ZINC00254200	258	0.4861671190404264	NO	-
4587	ZINC00703495	775	0.4861616992970005	NO	-
4588	ZINC00649450	722	0.48615637151309393	NO	-
4589	ZINC03366703	3260	0.486140533067202	NO	-
4590	ZINC02446871	2374	0.4860369203919196	NO	-
4591	ZINC03867103	4594	0.4860119046854941	NO	-
4592	ZINC04459210	5447	0.48596843323581906	NO	-
4593	ZINC03855173	4377	0.48596452606477913	NO	-
4594	ZINC03465772	3586	0.4859449379433366	NO	-
4595	ZINC00871131	1087	0.48588347027133133	NO	-
4596	ZINC03867855	4668	0.4858525047969823	NO	-
4597	ZINC03867856	4670	0.4858429445686806	NO	-
4598	ZINC03834024	38	0.48580439791664937	YES	4
4599	ZINC03325117	3188	0.48579791596102934	NO	-
4600	ZINC01977141	2053	0.48579530792632497	NO	-
4601	ZINC03325112	3187	0.485778672841	NO	-
4602	ZINC01927575	2003	0.48576205475526174	NO	-
4603	ZINC01342949	1732	0.4856805623991939	NO	-
4604	ZINC03462225	3581	0.48564847426999674	NO	-
4605	ZINC03852781	4206	0.4855130657847201	NO	-
4606	ZINC03815793	20	0.4854800434942417	YES	3
4607	ZINC03867855	4669	0.48547045551511253	NO	-
4608	ZINC02971110	2940	0.4854424317855401	NO	-
4609	ZINC01903775	1973	0.4853816758415467	NO	-
4610	ZINC00111940	107	0.48528477547432647	NO	-
4611	ZINC01059163	1422	0.48526877089909304	NO	-
4612	ZINC03898151	4810	0.48522811265943505	NO	-
4613	ZINC03852782	4207	0.48516528665676184	NO	-
4614	ZINC03815792	17	0.4851282173733971	YES	3
4615	ZINC00272781	276	0.4851212688737416	NO	-
4616	ZINC03851987	4182	0.4851110669166311	NO	-
4617	ZINC00628551	674	0.48508639560652056	NO	-
4618	ZINC03684804	4064	0.4850551262872101	NO	-
4619	ZINC01264130	1699	0.4849678579309148	NO	-
4620	ZINC02467175	2389	0.48485611528449246	NO	-
4621	ZINC02280507	2238	0.4848324627541872	NO	-
4622	ZINC02223888	2209	0.4848217227605845	NO	-
4623	ZINC03387888	3320	0.48478873476481055	NO	-
4624	ZINC02865271	2840	0.4847778545643198	NO	-
4625	ZINC03851934	4178	0.48472622206454613	NO	-
4626	ZINC00054510	53	0.48464315927731666	NO	-
4627	ZINC03851934	4177	0.4846422337101192	NO	-
4628	ZINC01037606	1364	0.4845567042341646	NO	-
4629	ZINC00188519	192	0.4845313241624997	NO	-
4630	ZINC03834028	40	0.4844964571126739	YES	4
4631	ZINC03859443	4543	0.484405246911829	NO	-
4632	ZINC04468555	5516	0.484405246911829	NO	-
4633	ZINC02838216	2798	0.48440469727042956	NO	-
4634	ZINC00410277	386	0.4843531186867253	NO	-
4635	ZINC03860126	4559	0.48432198794734616	NO	-
4636	ZINC03815790	29	0.4842637021340506	YES	3
4637	ZINC00410278	387	0.4842617621018164	NO	-
4638	ZINC04074966	5140	0.48424375241573464	NO	-
4639	ZINC02425434	2340	0.4842282001973641	NO	-
4640	ZINC03991975	5080	0.48418636380966334	NO	-
4641	ZINC03855476	4380	0.48414750562800496	NO	-
4642	ZINC00803263	930	0.48409870089925694	NO	-
4643	ZINC01135058	1580	0.48408734673473663	NO	-
4644	ZINC04358945	5392	0.4840702944231668	NO	-
4645	ZINC03668664	4058	0.4839357566334356	NO	-
4646	ZINC03684804	4065	0.48389886363376355	NO	-
4647	ZINC01059163	1423	0.4838111496548217	NO	-
4648	ZINC00350666	336	0.48380734542657367	NO	-
4649	ZINC01058518	1417	0.4837827333213304	NO	-
4650	ZINC03223759	3070	0.4836347401789116	NO	-
4651	ZINC03851275	4141	0.4836040430431793	NO	-
4652	ZINC01392260	1778	0.48358352039657254	NO	-
4653	ZINC02970296	2937	0.4835815063349822	NO	-
4654	ZINC00803263	931	0.4835784655168955	NO	-
4655	ZINC03037009	2978	0.4835429305795615	NO	-
4656	ZINC02624637	2465	0.48349958562057954	NO	-
4657	ZINC03523138	3818	0.4834844748510472	NO	-
4658	ZINC04465359	5483	0.48344392405590675	NO	-
4659	ZINC03993142	5093	0.48339392164263073	NO	-
4660	ZINC03851277	4142	0.4833928415719993	NO	-
4661	ZINC03995262	5097	0.48329610392616945	NO	-
4662	ZINC01201960	1645	0.48317054705803214	NO	-
4663	ZINC04458237	5446	0.48314655658343253	NO	-
4664	ZINC00931540	1192	0.48312965928261725	NO	-
4665	ZINC00931540	1193	0.48312965928261725	NO	-
4666	ZINC03853203	4243	0.4831201232367339	NO	-
4667	ZINC04458236	5445	0.4830778388805533	NO	-
4668	ZINC02662081	2546	0.4830536424816759	NO	-
4669	ZINC01201964	1647	0.4830489807340005	NO	-
4670	ZINC03851835	4174	0.48304512985045484	NO	-
4671	ZINC02085774	2131	0.4829462956801092	NO	-
4672	ZINC00791091	894	0.4828714490117451	NO	-
4673	ZINC04400437	5413	0.4828205695617317	NO	-
4674	ZINC02800558	2755	0.4828174125044751	NO	-
4675	ZINC02800560	2756	0.4827909597835617	NO	-
4676	ZINC00586791	616	0.4827697082308981	NO	-
4677	ZINC03596651	4001	0.48275450116768676	NO	-
4678	ZINC01889898	1963	0.48273339178030206	NO	-
4679	ZINC02917893	2901	0.4827282283205648	NO	-
4680	ZINC02917892	2900	0.4827250615174044	NO	-
4681	ZINC01230886	1684	0.48271759841086054	NO	-
4682	ZINC01889895	1962	0.48267770620937805	NO	-
4683	ZINC03851525	4157	0.4826373827318215	NO	-
4684	ZINC00416078	413	0.48263295902996867	NO	-
4685	ZINC01058518	1419	0.4825887564818234	NO	-
4686	ZINC04628819	26	0.4825858053006922	YES	3
4687	ZINC03832249	28	0.4825858053006922	YES	3
4688	ZINC03868271	4721	0.48258254031512116	NO	-
4689	ZINC01135631	1582	0.4825306576130334	NO	-
4690	ZINC03972227	4976	0.48251808300772986	NO	-
4691	ZINC00871053	1086	0.4824989683393575	NO	-
4692	ZINC03658888	4052	0.4824974395047306	NO	-
4693	ZINC03216438	3060	0.4824673719241082	NO	-
4694	ZINC00181639	183	0.48244468763842435	NO	-
4695	ZINC00419937	425	0.4823776090645748	NO	-
4696	ZINC01063627	1436	0.4823615745898674	NO	-
4697	ZINC02412475	2331	0.48234235118164703	NO	-
4698	ZINC00060560	55	0.48232802174908257	NO	-
4699	ZINC03850863	4120	0.4822820426529865	NO	-
4700	ZINC00060558	54	0.48227834407373	NO	-
4701	ZINC03971164	4954	0.48227011140731046	NO	-
4702	ZINC04348708	5372	0.48225866626021685	NO	-
4703	ZINC01087083	1484	0.4821516924464624	NO	-
4704	ZINC02240971	2222	0.4821144016993514	NO	-
4705	ZINC00952210	1236	0.4821104287380309	NO	-
4706	ZINC00952209	1235	0.4821099845334759	NO	-
4707	ZINC03853079	4233	0.482105061525776	NO	-
4708	ZINC03855150	4373	0.48207962845232394	NO	-
4709	ZINC03850863	4119	0.4820703333765574	NO	-
4710	ZINC00883254	1120	0.48206098122024843	NO	-
4711	ZINC00883254	1121	0.48206098122024843	NO	-
4712	ZINC02412476	2332	0.48204245424237974	NO	-
4713	ZINC01063627	1435	0.48198069210303596	NO	-
4714	ZINC04406327	5415	0.4819766326352195	NO	-
4715	ZINC03853080	4234	0.48195762391076025	NO	-
4716	ZINC03832241	51	0.4819193276005134	YES	4
4717	ZINC04389061	5408	0.48189155556716534	NO	-
4718	ZINC03834042	79	0.48183667497635674	YES	10
4719	ZINC04622622	5590	0.48156430461209454	NO	-
4720	ZINC03806540	4074	0.4815080090177654	NO	-
4721	ZINC03972285	4982	0.4814849107948804	NO	-
4722	ZINC03855151	4374	0.4814686698991677	NO	-
4723	ZINC01058518	1418	0.4814456219362146	NO	-
4724	ZINC00269301	274	0.4813981187242559	NO	-
4725	ZINC03892687	4796	0.4813798409600015	NO	-
4726	ZINC03851634	4165	0.481348400419767	NO	-
4727	ZINC02349139	2274	0.4813005803652706	NO	-
4728	ZINC00399726	382	0.48125448353518885	NO	-
4729	ZINC03855173	4378	0.4811921003050927	NO	-
4730	ZINC02427056	2348	0.48116140382157907	NO	-
4731	ZINC02349141	2275	0.4810295104432787	NO	-
4732	ZINC03971164	4955	0.4809842614777039	NO	-
4733	ZINC03995260	5096	0.48093718564184595	NO	-
4734	ZINC03855704	4388	0.48083518156058164	NO	-
4735	ZINC02426762	2342	0.48082712922351084	NO	-
4736	ZINC03149511	3029	0.480754338922863	NO	-
4737	ZINC03294179	3155	0.4806557556034737	NO	-
4738	ZINC03867733	4647	0.480520493539305	NO	-
4739	ZINC00807033	943	0.4804987720497285	NO	-
4740	ZINC03500786	3733	0.48044345411385114	NO	-
4741	ZINC00021529	15	0.48044130817153036	NO	-
4742	ZINC03500784	3732	0.4804312008229834	NO	-
4743	ZINC00142030	144	0.4803704582498086	NO	-
4744	ZINC00917456	1176	0.4803588082886988	NO	-
4745	ZINC03531584	3837	0.4803341653391631	NO	-
4746	ZINC00976245	1266	0.4803171018331273	NO	-
4747	ZINC03856347	4398	0.4803123426762846	NO	-
4748	ZINC02813883	2783	0.4802776832988481	NO	-
4749	ZINC03855547	4381	0.480263583116586	NO	-
4750	ZINC03971923	4973	0.48019653705540905	NO	-
4751	ZINC03968684	4866	0.48019547895418313	NO	-
4752	ZINC01273384	1702	0.48018114010847496	NO	-
4753	ZINC00658385	727	0.480173215999516	NO	-
4754	ZINC03832262	23	0.4801713740738406	YES	3
4755	ZINC00658387	728	0.4801672695687131	NO	-
4756	ZINC03971921	4972	0.48012381569730844	NO	-
4757	ZINC04370806	5400	0.480091902173946	NO	-
4758	ZINC00269301	275	0.48004327400532	NO	-
4759	ZINC04487254	5553	0.4798710938552644	NO	-
4760	ZINC03971926	4974	0.4798488794994741	NO	-
4761	ZINC04470313	5527	0.4798488794994741	NO	-
4762	ZINC00807955	948	0.4798318876192125	NO	-
4763	ZINC00974372	1260	0.4797249962276272	NO	-
4764	ZINC01123600	1549	0.4796648521639386	NO	-
4765	ZINC02644246	2508	0.4796610653014422	NO	-
4766	ZINC04248530	5263	0.4796440701522717	NO	-
4767	ZINC03856348	4399	0.47958412753676866	NO	-
4768	ZINC03355481	3239	0.4795228560560171	NO	-
4769	ZINC00882669	1114	0.47952223253194626	NO	-
4770	ZINC03969425	4893	0.47951527883114825	NO	-
4771	ZINC03858893	4516	0.47949237813785595	NO	-
4772	ZINC03971032	4953	0.4794698230029238	NO	-
4773	ZINC01123601	1551	0.47946226235248435	NO	-
4774	ZINC02354091	2280	0.47942358491914117	NO	-
4775	ZINC03633117	4034	0.4793891015368195	NO	-
4776	ZINC04363996	5397	0.4793322842920883	NO	-
4777	ZINC01033755	1346	0.47929940738917587	NO	-
4778	ZINC03971032	4952	0.4792835049518852	NO	-
4779	ZINC00350947	338	0.4792761841838349	NO	-
4780	ZINC03166163	3031	0.4792757917491972	NO	-
4781	ZINC04248876	5272	0.47925545410483195	NO	-
4782	ZINC03995259	5095	0.47923952128612873	NO	-
4783	ZINC03867239	4600	0.4792043128050941	NO	-
4784	ZINC03834040	46	0.4791891809289892	YES	4
4785	ZINC02618098	2444	0.47916529753581766	NO	-
4786	ZINC03889777	4757	0.47915017977664165	NO	-
4787	ZINC00400247	383	0.4790861886354859	NO	-
4788	ZINC00097256	88	0.479070332382535	NO	-
4789	ZINC03858512	4495	0.47904872398242354	NO	-
4790	ZINC03860035	4555	0.4789947023122351	NO	-
4791	ZINC04468665	5517	0.4789947023122351	NO	-
4792	ZINC02174013	2153	0.4789358901218415	NO	-
4793	ZINC00097259	89	0.4789316574935042	NO	-
4794	ZINC03815527	70	0.47890270796790013	YES	8
4795	ZINC02236516	2219	0.4788763442844904	NO	-
4796	ZINC03867733	4648	0.4788670109093178	NO	-
4797	ZINC03854243	4303	0.47882126730543506	NO	-
4798	ZINC03867839	4661	0.4787213578081583	NO	-
4799	ZINC00228817	233	0.47867982638780554	NO	-
4800	ZINC03241843	3099	0.4786749568544527	NO	-
4801	ZINC02667883	2559	0.4785779350320168	NO	-
4802	ZINC00008074	45	0.4785668367369794	YES	4
4803	ZINC01007995	1307	0.478564474245255	NO	-
4804	ZINC02667884	2560	0.47853617530096804	NO	-
4805	ZINC03867839	4662	0.4785234963115827	NO	-
4806	ZINC03576709	3964	0.4785166721265134	NO	-
4807	ZINC03854244	4304	0.47849253709108924	NO	-
4808	ZINC03867547	4631	0.4784614544838901	NO	-
4809	ZINC04233418	5246	0.47845843220991724	NO	-
4810	ZINC03858217	4481	0.4784288352525219	NO	-
4811	ZINC02787910	2692	0.47838521187710153	NO	-
4812	ZINC03551184	3875	0.47833303781924846	NO	-
4813	ZINC03047064	2999	0.4783325231837365	NO	-
4814	ZINC03982933	5032	0.4783191702739293	NO	-
4815	ZINC03854616	4324	0.4782592517687416	NO	-
4816	ZINC00413248	403	0.4781946077343238	NO	-
4817	ZINC03854617	4325	0.4781374237310542	NO	-
4818	ZINC04623039	5593	0.4781253932207286	NO	-
4819	ZINC03980833	5027	0.47812526463064503	NO	-
4820	ZINC00528863	556	0.4780964751128594	NO	-
4821	ZINC01034365	1351	0.478076027108425	NO	-
4822	ZINC03313660	3175	0.47805538672995146	NO	-
4823	ZINC00528863	555	0.4780348295393254	NO	-
4824	ZINC00111913	106	0.4780213907880269	NO	-
4825	ZINC02360087	2283	0.47801622084372686	NO	-
4826	ZINC03969331	4887	0.4779979200956256	NO	-
4827	ZINC04274587	5312	0.4776561262264672	NO	-
4828	ZINC02919913	2905	0.47755452299520657	NO	-
4829	ZINC00419937	424	0.4775496761238707	NO	-
4830	ZINC03452531	3549	0.4775494871865524	NO	-
4831	ZINC01933110	2006	0.4775324846922965	NO	-
4832	ZINC00003906	3	0.4773854067764036	NO	-
4833	ZINC00795227	915	0.4773768388984739	NO	-
4834	ZINC03851166	4136	0.47733247951822644	NO	-
4835	ZINC04493282	5564	0.47729353981344275	NO	-
4836	ZINC02174103	2154	0.4772488110587382	NO	-
4837	ZINC03969335	4888	0.4772335472556865	NO	-
4838	ZINC03867239	4601	0.47720536292679694	NO	-
4839	ZINC03867840	4664	0.4771831571783368	NO	-
4840	ZINC03576711	3965	0.4771616829405031	NO	-
4841	ZINC01123600	1550	0.477128659453882	NO	-
4842	ZINC03867547	4630	0.47711772297234284	NO	-
4843	ZINC03612567	4020	0.47711757685708045	NO	-
4844	ZINC00413590	405	0.4771002788659564	NO	-
4845	ZINC03855166	4376	0.4770740320065051	NO	-
4846	ZINC03867840	4663	0.47705415815843366	NO	-
4847	ZINC01986879	2106	0.47705327294661093	NO	-
4848	ZINC04435500	5432	0.47705253387654867	NO	-
4849	ZINC01123601	1552	0.4770012240941012	NO	-
4850	ZINC01162901	1614	0.4769980283053034	NO	-
4851	ZINC01197386	1642	0.4769721999138959	NO	-
4852	ZINC03859487	4546	0.47695941551591237	NO	-
4853	ZINC04001099	5106	0.4768935964269129	NO	-
4854	ZINC03247300	3110	0.47688260024696366	NO	-
4855	ZINC04164917	5198	0.47679193245738055	NO	-
4856	ZINC00188530	193	0.4767531640313117	NO	-
4857	ZINC01123340	1548	0.4765923471029205	NO	-
4858	ZINC02667852	2558	0.47656265507135226	NO	-
4859	ZINC00826827	994	0.4765402842181617	NO	-
4860	ZINC00025471	17	0.4765175422950838	NO	-
4861	ZINC02667851	2557	0.4765068614094079	NO	-
4862	ZINC03890796	4773	0.476502711937636	NO	-
4863	ZINC03969061	4873	0.4765017992941952	NO	-
4864	ZINC03857091	4407	0.4764677832627317	NO	-
4865	ZINC03857090	4406	0.47646013876965604	NO	-
4866	ZINC03345760	3220	0.47644880325182787	NO	-
4867	ZINC03969293	4878	0.4764366958184268	NO	-
4868	ZINC03867976	4705	0.47627657727342515	NO	-
4869	ZINC03867975	4703	0.47627015226816766	NO	-
4870	ZINC03969421	4892	0.47626531433894614	NO	-
4871	ZINC03075628	3012	0.4762636754153121	NO	-
4872	ZINC03854772	4340	0.47619885326791994	NO	-
4873	ZINC02363274	2284	0.47615552147669127	NO	-
4874	ZINC03892670	4792	0.4761248136139029	NO	-
4875	ZINC02259525	2231	0.47593827985385906	NO	-
4876	ZINC03867186	4598	0.475816277327017	NO	-
4877	ZINC03855704	4389	0.47572789437943336	NO	-
4878	ZINC00416787	416	0.475628277624789	NO	-
4879	ZINC03855704	4390	0.47553309852308334	NO	-
4880	ZINC01218047	1669	0.4754663020207062	NO	-
4881	ZINC03356145	3243	0.4754641678466074	NO	-
4882	ZINC03356146	3244	0.47546372110913326	NO	-
4883	ZINC04470463	5530	0.47539126020721717	NO	-
4884	ZINC03478982	3628	0.47538217208671096	NO	-
4885	ZINC04470462	5529	0.47534968084143947	NO	-
4886	ZINC03362212	3254	0.4753114953982834	NO	-
4887	ZINC04274182	5311	0.47528221486484407	NO	-
4888	ZINC04627839	5595	0.4750712100165767	NO	-
4889	ZINC03977203	5013	0.4748915850581956	NO	-
4890	ZINC02990052	2953	0.4748677901090268	NO	-
4891	ZINC04255376	5297	0.47480866159752	NO	-
4892	ZINC01015288	1317	0.4747649553519784	NO	-
4893	ZINC00008077	48	0.47475011212392604	YES	4
4894	ZINC04471956	5535	0.4747449093091376	NO	-
4895	ZINC03975404	4998	0.4747069068370641	NO	-
4896	ZINC01246959	1690	0.47466815700985193	NO	-
4897	ZINC03972262	4978	0.47462639032577186	NO	-
4898	ZINC04000947	5103	0.4746190781849178	NO	-
4899	ZINC03958068	4841	0.4745722734679776	NO	-
4900	ZINC03991953	5079	0.47448467778364034	NO	-
4901	ZINC02839482	2802	0.47447571650012177	NO	-
4902	ZINC02363274	2285	0.47440492349372254	NO	-
4903	ZINC03890820	4775	0.47439140791899853	NO	-
4904	ZINC03969286	4875	0.474368326130665	NO	-
4905	ZINC03975383	4993	0.4742864103015752	NO	-
4906	ZINC03976256	5001	0.47417627189093803	NO	-
4907	ZINC02434241	2360	0.4741650390490115	NO	-
4908	ZINC01889916	1964	0.4741527784204884	NO	-
4909	ZINC03975403	4997	0.47415226736970406	NO	-
4910	ZINC03892671	4793	0.47410848941589623	NO	-
4911	ZINC04465348	5482	0.47410848941589623	NO	-
4912	ZINC01889920	1965	0.47409813445870524	NO	-
4913	ZINC03975405	4999	0.47405816325535705	NO	-
4914	ZINC03873556	4744	0.4740101864806528	NO	-
4915	ZINC04274830	5317	0.4739834334060961	NO	-
4916	ZINC03853610	4271	0.4738993104020036	NO	-
4917	ZINC03975375	4992	0.4738285539253308	NO	-
4918	ZINC04249605	5276	0.47382759474302677	NO	-
4919	ZINC04595973	5586	0.4737922382796849	NO	-
4920	ZINC01127431	1560	0.4737598037863234	NO	-
4921	ZINC03850122	4107	0.4737536167525878	NO	-
4922	ZINC03892661	4789	0.47372690984868565	NO	-
4923	ZINC03867974	4701	0.47368114303848885	NO	-
4924	ZINC00623535	664	0.4736724881948831	NO	-
4925	ZINC03568289	3952	0.4736004242887624	NO	-
4926	ZINC03890818	4774	0.473547501673008	NO	-
4927	ZINC03854771	4339	0.4735222536053273	NO	-
4928	ZINC01865919	1957	0.4734539704132599	NO	-
4929	ZINC03832232	36	0.4734509728505556	YES	4
4930	ZINC01424298	1802	0.47344574909586634	NO	-
4931	ZINC03479576	3651	0.4734006270808147	NO	-
4932	ZINC03975386	4994	0.47339133040539794	NO	-
4933	ZINC02868957	2846	0.47334763067999447	NO	-
4934	ZINC01008004	1309	0.4733419161004649	NO	-
4935	ZINC04358795	5391	0.47317675581876156	NO	-
4936	ZINC00904707	1142	0.473175371604462	NO	-
4937	ZINC02404730	2318	0.4731196759518642	NO	-
4938	ZINC02296233	2246	0.47308200222159286	NO	-
4939	ZINC03832254	43	0.4730015547118351	YES	4
4940	ZINC02194440	2167	0.4729885856290574	NO	-
4941	ZINC02667849	2555	0.472933452669394	NO	-
4942	ZINC02667850	2556	0.47288662782360635	NO	-
4943	ZINC03029843	2971	0.47271977624340317	NO	-
4944	ZINC02872247	2850	0.4727145566376134	NO	-
4945	ZINC03851197	4138	0.4726795259556947	NO	-
4946	ZINC03671203	4059	0.47264918023459146	NO	-
4947	ZINC02872246	2849	0.47264164440716355	NO	-
4948	ZINC03480675	3653	0.47263223254630504	NO	-
4949	ZINC01387612	1775	0.4725754002482461	NO	-
4950	ZINC03849079	4093	0.47256854211114563	NO	-
4951	ZINC03890288	4767	0.47252278519222674	NO	-
4952	ZINC02457107	2383	0.4724969853325135	NO	-
4953	ZINC03863067	4564	0.47247634233058244	NO	-
4954	ZINC03832247	35	0.4724579915276809	YES	4
4955	ZINC03868836	4740	0.4724285700073159	NO	-
4956	ZINC04466326	5499	0.4724285700073159	NO	-
4957	ZINC03867976	4706	0.47239540791500084	NO	-
4958	ZINC03867975	4704	0.47237565061356135	NO	-
4959	ZINC02917336	2899	0.47235662673291906	NO	-
4960	ZINC02624455	2464	0.472291726480675	NO	-
4961	ZINC04000697	5100	0.47221464844747496	NO	-
4962	ZINC02948987	2922	0.47221212304137583	NO	-
4963	ZINC03997971	5099	0.47219917847266685	NO	-
4964	ZINC03249270	3114	0.4721913880375573	NO	-
4965	ZINC00582529	614	0.4721501221988805	NO	-
4966	ZINC04465341	5480	0.47213802926753623	NO	-
4967	ZINC01045791	1386	0.47211273767185546	NO	-
4968	ZINC02778234	2679	0.472049309352559	NO	-
4969	ZINC02194440	2166	0.4719665918493202	NO	-
4970	ZINC04249605	5277	0.47194387035921653	NO	-
4971	ZINC03890289	4768	0.4718873086171991	NO	-
4972	ZINC02873656	2854	0.47188245056999445	NO	-
4973	ZINC02873656	2855	0.47188245056999445	NO	-
4974	ZINC02054074	2114	0.4718269362391013	NO	-
4975	ZINC04233682	5249	0.4718101099526876	NO	-
4976	ZINC03969253	4874	0.47177508836490584	NO	-
4977	ZINC03858680	4500	0.4716885523725719	NO	-
4978	ZINC01067009	1440	0.4716169782368952	NO	-
4979	ZINC03983042	5034	0.4715678983009536	NO	-
4980	ZINC03382623	3298	0.47154571750609925	NO	-
4981	ZINC03864342	4576	0.4715431248744429	NO	-
4982	ZINC02855998	2818	0.47146991456370957	NO	-
4983	ZINC03867962	4691	0.4714140075302529	NO	-
4984	ZINC03854549	4318	0.47137645159013586	NO	-
4985	ZINC01046401	1387	0.471350351313619	NO	-
4986	ZINC00025473	18	0.4712105745627153	NO	-
4987	ZINC03857988	4471	0.47119672534255735	NO	-
4988	ZINC04469650	5519	0.47119672534255735	NO	-
4989	ZINC01763413	1928	0.4711312985362558	NO	-
4990	ZINC03854685	4330	0.4711047164264154	NO	-
4991	ZINC01327780	1713	0.47093358208919656	NO	-
4992	ZINC00871052	1085	0.47080691843667277	NO	-
4993	ZINC04233481	5248	0.47075989174220534	NO	-
4994	ZINC03852516	4184	0.47068120730583113	NO	-
4995	ZINC04467626	5500	0.47068120730583113	NO	-
4996	ZINC01036418	1361	0.4706536296977214	NO	-
4997	ZINC03849820	4104	0.47059922832210194	NO	-
4998	ZINC02846020	2807	0.4704944668567384	NO	-
4999	ZINC03867974	4702	0.47028204571513177	NO	-
5000	ZINC03834025	39	0.47019775325908053	YES	4
5001	ZINC02651307	2524	0.4701522528185783	NO	-
5002	ZINC01260442	1697	0.4700867263453834	NO	-
5003	ZINC01034574	1352	0.4700783017365439	NO	-
5004	ZINC02267389	2234	0.4700530331961335	NO	-
5005	ZINC03832245	34	0.47000839738520206	YES	4
5006	ZINC03094493	3018	0.46995009876921173	NO	-
5007	ZINC03867476	4619	0.46984379291988465	NO	-
5008	ZINC03867477	4621	0.46983916041805684	NO	-
5009	ZINC03834043	50	0.46976472178736034	YES	4
5010	ZINC01441763	1831	0.4697387928038189	NO	-
5011	ZINC01441764	1833	0.469705009151911	NO	-
5012	ZINC03890982	4779	0.4695896242278261	NO	-
5013	ZINC03855547	4382	0.4695594823831393	NO	-
5014	ZINC04001132	5107	0.46947859876545084	NO	-
5015	ZINC03032842	2977	0.46945288638403004	NO	-
5016	ZINC03975219	4991	0.4694437080247969	NO	-
5017	ZINC03976266	5003	0.4693455018212225	NO	-
5018	ZINC03859153	4531	0.4693135315354317	NO	-
5019	ZINC03976270	5004	0.4693087607649984	NO	-
5020	ZINC03806542	4075	0.46920952922732445	NO	-
5021	ZINC03976264	5002	0.46919758746594054	NO	-
5022	ZINC02247862	2225	0.46911588965119017	NO	-
5023	ZINC02546642	2430	0.46910741887064517	NO	-
5024	ZINC03867970	4695	0.46909706620653346	NO	-
5025	ZINC03854598	4322	0.4690285990519298	NO	-
5026	ZINC03854718	4333	0.4690274278775236	NO	-
5027	ZINC02500119	2408	0.46900640107313973	NO	-
5028	ZINC02193868	2163	0.46894979550619165	NO	-
5029	ZINC04251576	5284	0.46888386439543306	NO	-
5030	ZINC03851389	4149	0.46884009091294476	NO	-
5031	ZINC03229990	3082	0.468831364594675	NO	-
5032	ZINC03851392	4150	0.46880895245322873	NO	-
5033	ZINC03868461	4726	0.46879001792158	NO	-
5034	ZINC03890981	4778	0.46873429299456726	NO	-
5035	ZINC03868216	4717	0.4687012839359385	NO	-
5036	ZINC03851283	4143	0.4686758772491714	NO	-
5037	ZINC04493282	5563	0.46864796922183144	NO	-
5038	ZINC00014626	5	0.46851351122811086	NO	-
5039	ZINC04358633	5390	0.4684189590852467	NO	-
5040	ZINC00869165	1078	0.4683613457127743	NO	-
5041	ZINC03957390	4838	0.46831782545882084	NO	-
5042	ZINC00062092	58	0.4682740156816095	NO	-
5043	ZINC03854598	4323	0.46826455374679854	NO	-
5044	ZINC03975217	4990	0.46819164060663376	NO	-
5045	ZINC03815557	44	0.4681541893322395	YES	4
5046	ZINC03867477	4620	0.46809774312325675	NO	-
5047	ZINC02252530	2228	0.46808958566230974	NO	-
5048	ZINC03867476	4618	0.46808796452366674	NO	-
5049	ZINC01496596	1870	0.4680734650096619	NO	-
5050	ZINC01441764	1834	0.46803738950598806	NO	-
5051	ZINC03593469	3994	0.4680206304898002	NO	-
5052	ZINC01441763	1832	0.46800910265249573	NO	-
5053	ZINC02205377	2186	0.46796758963415214	NO	-
5054	ZINC03593467	3993	0.4679673692380457	NO	-
5055	ZINC02660070	2539	0.4679039330126333	NO	-
5056	ZINC03475615	3601	0.46786141109143414	NO	-
5057	ZINC03475619	3602	0.46785809806215267	NO	-
5058	ZINC03854636	4327	0.46783823431156746	NO	-
5059	ZINC03851197	4139	0.46773394113977745	NO	-
5060	ZINC03859153	4532	0.46772335496513484	NO	-
5061	ZINC03858898	4517	0.4676885668177287	NO	-
5062	ZINC00728342	812	0.46763079773038946	NO	-
5063	ZINC03858848	4508	0.4675994738411444	NO	-
5064	ZINC03867962	4692	0.46758803935114257	NO	-
5065	ZINC03862689	4562	0.46756920332129914	NO	-
5066	ZINC03289803	3148	0.4675198578412997	NO	-
5067	ZINC03854578	4321	0.46747172241452384	NO	-
5068	ZINC00128038	128	0.4674424090394818	NO	-
5069	ZINC03594183	3998	0.4674093938093724	NO	-
5070	ZINC04443316	5442	0.4673851142160806	NO	-
5071	ZINC02779090	2680	0.46732003506807035	NO	-
5072	ZINC04484701	5543	0.4673047838383836	NO	-
5073	ZINC03868215	4716	0.4672942441416633	NO	-
5074	ZINC03868515	4729	0.4672535487898116	NO	-
5075	ZINC04250179	5281	0.4672470912613961	NO	-
5076	ZINC00632665	689	0.4671734407484654	NO	-
5077	ZINC03148705	3028	0.4671121611260292	NO	-
5078	ZINC03594181	3997	0.46707591034240026	NO	-
5079	ZINC03867508	4627	0.46707001719865	NO	-
5080	ZINC03853900	4289	0.4669327847379033	NO	-
5081	ZINC01092679	1494	0.46691103320513816	NO	-
5082	ZINC03855147	4371	0.4668822388162318	NO	-
5083	ZINC00111913	104	0.4668583718812828	NO	-
5084	ZINC04103973	5160	0.4667524350327979	NO	-
5085	ZINC00945586	1225	0.46669239683221286	NO	-
5086	ZINC04292850	5337	0.46664583469394255	NO	-
5087	ZINC03855135	4367	0.46654650331239345	NO	-
5088	ZINC03847536	4088	0.4664939421027988	NO	-
5089	ZINC01342530	1730	0.46646131688652387	NO	-
5090	ZINC03850854	4117	0.46639788767903156	NO	-
5091	ZINC03867508	4626	0.46635810528461263	NO	-
5092	ZINC03857172	4418	0.4662647107866685	NO	-
5093	ZINC03832253	32	0.4661197139447208	YES	4
5094	ZINC01259039	1696	0.4661188741980852	NO	-
5095	ZINC04124048	5175	0.46606398182657355	NO	-
5096	ZINC03370450	3270	0.46600051264915077	NO	-
5097	ZINC03867970	4696	0.4659710807816422	NO	-
5098	ZINC03854799	4341	0.46596822530073384	NO	-
5099	ZINC03549078	3859	0.46596300005200914	NO	-
5100	ZINC00350944	337	0.46592736451101474	NO	-
5101	ZINC03970452	4921	0.4658642698958639	NO	-
5102	ZINC04001415	5113	0.4658636381462118	NO	-
5103	ZINC04001414	5112	0.4658374292263028	NO	-
5104	ZINC03370454	3271	0.46581091709595873	NO	-
5105	ZINC03963880	4850	0.46577555094136003	NO	-
5106	ZINC02254063	2229	0.4657746042764475	NO	-
5107	ZINC01077049	1460	0.4656872141013938	NO	-
5108	ZINC02501173	2412	0.4655595821339131	NO	-
5109	ZINC03975394	4996	0.4653926372326937	NO	-
5110	ZINC03533008	3843	0.4652840686170294	NO	-
5111	ZINC03854770	4338	0.465261780233508	NO	-
5112	ZINC00727262	811	0.46522353176994263	NO	-
5113	ZINC00312199	304	0.46517468674202345	NO	-
5114	ZINC01154513	1605	0.465119240723058	NO	-
5115	ZINC03408163	3417	0.4650389273387062	NO	-
5116	ZINC03975389	4995	0.4649634053159757	NO	-
5117	ZINC03849443	4097	0.4649103020981983	NO	-
5118	ZINC04061614	5135	0.46488797690587297	NO	-
5119	ZINC03856161	4392	0.4648853968043491	NO	-
5120	ZINC03221213	3065	0.464819790466978	NO	-
5121	ZINC03892655	4788	0.46479690132897267	NO	-
5122	ZINC03855148	4372	0.4646709645371889	NO	-
5123	ZINC04467881	5511	0.4646709645371889	NO	-
5124	ZINC03890034	4761	0.4646416554320287	NO	-
5125	ZINC04248495	5262	0.4645946108484206	NO	-
5126	ZINC02336288	2264	0.4641572024019344	NO	-
5127	ZINC00111913	105	0.46406807395931143	NO	-
5128	ZINC03853793	4280	0.464052628065374	NO	-
5129	ZINC00111944	108	0.4640280519902992	NO	-
5130	ZINC03233086	3087	0.4640061886218573	NO	-
5131	ZINC02720829	2608	0.46389590383525664	NO	-
5132	ZINC04221232	5226	0.4638734903225783	NO	-
5133	ZINC03568405	3954	0.4638675378615515	NO	-
5134	ZINC03858775	4503	0.46384474600936837	NO	-
5135	ZINC03968889	4867	0.4638064083400206	NO	-
5136	ZINC03858776	4504	0.4637616246925175	NO	-
5137	ZINC03854444	4312	0.463743284295871	NO	-
5138	ZINC02864333	2839	0.4637322844460233	NO	-
5139	ZINC04459492	5448	0.4637267437219399	NO	-
5140	ZINC03855136	4368	0.46372030978984946	NO	-
5141	ZINC03864019	4572	0.4637141864684002	NO	-
5142	ZINC03864020	4573	0.4635802503585655	NO	-
5143	ZINC03853362	4253	0.463489579440898	NO	-
5144	ZINC02624455	2462	0.46348325654165995	NO	-
5145	ZINC03859893	4554	0.4634366724944721	NO	-
5146	ZINC03853363	4254	0.4633804245203314	NO	-
5147	ZINC00310615	299	0.4633511660510152	NO	-
5148	ZINC04178794	5212	0.46335043478632526	NO	-
5149	ZINC00448628	477	0.46331729803612287	NO	-
5150	ZINC00801456	926	0.4633107294165264	NO	-
5151	ZINC00448630	478	0.46328963325695366	NO	-
5152	ZINC03850854	4118	0.46327886584425987	NO	-
5153	ZINC03859307	4540	0.4632759594948927	NO	-
5154	ZINC03854625	4326	0.46324743847574473	NO	-
5155	ZINC00563164	586	0.4632402715744014	NO	-
5156	ZINC00007489	16	0.46323688903673443	YES	3
5157	ZINC01383886	1772	0.4632209221736411	NO	-
5158	ZINC00563165	587	0.46322074602677754	NO	-
5159	ZINC02379167	2299	0.4632036868776919	NO	-
5160	ZINC04181465	5213	0.46320132628133753	NO	-
5161	ZINC03832261	33	0.4632007153953315	YES	4
5162	ZINC00791103	895	0.46313691508915705	NO	-
5163	ZINC03853980	4291	0.46307356933026544	NO	-
5164	ZINC03857665	4455	0.4630291878872061	NO	-
5165	ZINC03853981	4292	0.4629934783701747	NO	-
5166	ZINC01114129	1527	0.4629585694893981	NO	-
5167	ZINC03867380	4607	0.4628318088098861	NO	-
5168	ZINC02644268	2509	0.46275389001467987	NO	-
5169	ZINC04209657	5222	0.46273985434052506	NO	-
5170	ZINC03815532	69	0.46270696411765116	YES	8
5171	ZINC03224990	3072	0.4626080861403093	NO	-
5172	ZINC03852520	4186	0.46247658410291875	NO	-
5173	ZINC02873656	2853	0.4624642314078984	NO	-
5174	ZINC00816737	971	0.4624477089750965	NO	-
5175	ZINC02881085	2869	0.46243751587002446	NO	-
5176	ZINC04389196	5409	0.46242824832345836	NO	-
5177	ZINC02648617	2518	0.4624125774037385	NO	-
5178	ZINC04166846	5200	0.4623980036710245	NO	-
5179	ZINC00660004	731	0.46237248064467473	NO	-
5180	ZINC03853881	4287	0.4623627961116741	NO	-
5181	ZINC03849820	4103	0.4623317198666108	NO	-
5182	ZINC03852933	4216	0.4623293107323109	NO	-
5183	ZINC02647078	2514	0.4622853158252003	NO	-
5184	ZINC03852934	4217	0.46226254147865514	NO	-
5185	ZINC03854650	4328	0.4622208152777305	NO	-
5186	ZINC03853882	4288	0.4622157306835532	NO	-
5187	ZINC04001544	5114	0.46219557285399876	NO	-
5188	ZINC03854801	4342	0.46209671697146704	NO	-
5189	ZINC00987284	1277	0.46208831889489765	NO	-
5190	ZINC03834031	59	0.46208117919995917	YES	6
5191	ZINC03891076	4780	0.46205672284429095	NO	-
5192	ZINC01774682	1932	0.46205429484335603	NO	-
5193	ZINC03854651	4329	0.4620318631772498	NO	-
5194	ZINC03532992	3842	0.46201938932740855	NO	-
5195	ZINC03891077	4781	0.4619155977148722	NO	-
5196	ZINC01114129	1528	0.46186523963517356	NO	-
5197	ZINC03852518	4185	0.4618375925126631	NO	-
5198	ZINC03444059	3533	0.4617749605479637	NO	-
5199	ZINC01077049	1461	0.4617602262691311	NO	-
5200	ZINC02437632	2364	0.4617353189884837	NO	-
5201	ZINC00512923	538	0.4615335834345974	NO	-
5202	ZINC03859001	4521	0.46149174577398755	NO	-
5203	ZINC03270142	3133	0.46148087075824384	NO	-
5204	ZINC02087059	2136	0.4614804845474711	NO	-
5205	ZINC03815794	18	0.4613532386069192	YES	3
5206	ZINC00704589	777	0.46124062853362874	NO	-
5207	ZINC00512923	536	0.46111103184986957	NO	-
5208	ZINC01638933	1906	0.4610835798551824	NO	-
5209	ZINC00413253	404	0.4610228208956173	NO	-
5210	ZINC04274830	5315	0.4609190891796316	NO	-
5211	ZINC03983298	5046	0.4607646220530014	NO	-
5212	ZINC03853519	4260	0.46032622400637385	NO	-
5213	ZINC03854711	4331	0.4603098545406675	NO	-
5214	ZINC03854713	4332	0.460309304420666	NO	-
5215	ZINC03853520	4261	0.4602722884279855	NO	-
5216	ZINC03991947	5077	0.4602674744973361	NO	-
5217	ZINC03856235	4396	0.4599993268312497	NO	-
5218	ZINC00930029	1188	0.45999433837429865	NO	-
5219	ZINC00017525	14	0.45994067660453625	YES	3
5220	ZINC03765562	4068	0.4599351775823526	NO	-
5221	ZINC03349390	3225	0.4598793116361579	NO	-
5222	ZINC03765561	4067	0.459876451536834	NO	-
5223	ZINC03568300	3953	0.4598649268978139	NO	-
5224	ZINC01129826	1568	0.4598327601310164	NO	-
5225	ZINC03983300	5047	0.459784043058063	NO	-
5226	ZINC00612462	638	0.4597581433900481	NO	-
5227	ZINC04251576	5282	0.45970311490654236	NO	-
5228	ZINC02617525	2442	0.4596966353881935	NO	-
5229	ZINC00512923	537	0.45968393213211634	NO	-
5230	ZINC03832256	63	0.4596146110965003	YES	6
5231	ZINC03853210	4244	0.4595285785716289	NO	-
5232	ZINC03991945	5076	0.4594769663776807	NO	-
5233	ZINC00857339	1045	0.4594764867598736	NO	-
5234	ZINC02771690	2675	0.4594024154088729	NO	-
5235	ZINC04266859	5305	0.45939433698797394	NO	-
5236	ZINC04252160	5287	0.45937226042562596	NO	-
5237	ZINC03856234	4395	0.45935945215657326	NO	-
5238	ZINC03853567	4267	0.45932083455710193	NO	-
5239	ZINC00422715	435	0.4592198563906302	NO	-
5240	ZINC03976949	5011	0.4591161635110335	NO	-
5241	ZINC02604911	2435	0.458918591898172	NO	-
5242	ZINC03867335	4606	0.45883614069404793	NO	-
5243	ZINC01889799	1961	0.45876637494195627	NO	-
5244	ZINC01889797	1960	0.4587411039730626	NO	-
5245	ZINC03983306	5049	0.45867452491789484	NO	-
5246	ZINC03858684	4501	0.45866258402147564	NO	-
5247	ZINC04000739	5101	0.45862430746318733	NO	-
5248	ZINC03815788	41	0.45860636797822946	YES	4
5249	ZINC03867765	4650	0.4585680642920788	NO	-
5250	ZINC03853269	4250	0.45851531067472173	NO	-
5251	ZINC03968892	4868	0.4584090033724715	NO	-
5252	ZINC03853211	4245	0.4583871806058321	NO	-
5253	ZINC04628160	5596	0.4582368622045221	NO	-
5254	ZINC03868643	4732	0.4581782950880167	NO	-
5255	ZINC03983308	5050	0.457974557382588	NO	-
5256	ZINC04108829	5165	0.45786559374173663	NO	-
5257	ZINC02624455	2463	0.4578266658455131	NO	-
5258	ZINC00526887	551	0.4576411943965848	NO	-
5259	ZINC02816749	2785	0.45758021017181294	NO	-
5260	ZINC02816747	2784	0.45754695448968424	NO	-
5261	ZINC03853169	4241	0.45741300851254724	NO	-
5262	ZINC03516810	3802	0.45741222610826143	NO	-
5263	ZINC03853170	4242	0.45739752484625745	NO	-
5264	ZINC01501114	1879	0.4573788741874716	NO	-
5265	ZINC02638270	2501	0.45737422536886846	NO	-
5266	ZINC03868643	4731	0.45732593566755814	NO	-
5267	ZINC01163176	1615	0.4572932976853941	NO	-
5268	ZINC02124454	2143	0.4572311621173842	NO	-
5269	ZINC04274830	5316	0.45706790993216695	NO	-
5270	ZINC04460686	5450	0.4569571475528638	NO	-
5271	ZINC03851469	4153	0.45694210230825816	NO	-
5272	ZINC04233398	5244	0.4568046051528735	NO	-
5273	ZINC03834044	8	0.4567451430257165	YES	1
5274	ZINC03970489	4925	0.45668953756877073	NO	-
5275	ZINC03968988	4871	0.4565630122158991	NO	-
5276	ZINC00526887	552	0.45654727454544153	NO	-
5277	ZINC03968989	4872	0.45649725295918225	NO	-
5278	ZINC02500119	2407	0.4563823297975468	NO	-
5279	ZINC02203947	2184	0.4563350907626149	NO	-
5280	ZINC04286748	5333	0.4563166723609913	NO	-
5281	ZINC04250179	5279	0.45629312675757894	NO	-
5282	ZINC04251576	5283	0.4562164666967542	NO	-
5283	ZINC02341966	2268	0.456066089815997	NO	-
5284	ZINC03992944	5087	0.45605642681635594	NO	-
5285	ZINC04292850	5335	0.45589592321588834	NO	-
5286	ZINC03079234	3013	0.4557803815347367	NO	-
5287	ZINC02339549	2267	0.4556665730356454	NO	-
5288	ZINC03815789	42	0.45558923275754926	YES	4
5289	ZINC03912151	4829	0.45557190312864987	NO	-
5290	ZINC00077140	70	0.4553962760749322	NO	-
5291	ZINC00077145	72	0.4553675985600419	NO	-
5292	ZINC03983302	5048	0.4552897204618479	NO	-
5293	ZINC03832218	3	0.45528536820494175	YES	1
5294	ZINC03992945	5088	0.4550819969557974	NO	-
5295	ZINC04233401	5245	0.45506555791551234	NO	-
5296	ZINC03859001	4520	0.45506213316944255	NO	-
5297	ZINC01104394	1508	0.45488985146408056	NO	-
5298	ZINC00434918	465	0.45477716112596495	NO	-
5299	ZINC03859537	4549	0.4547554588477334	NO	-
5300	ZINC00123439	126	0.45465750789831305	NO	-
5301	ZINC01168533	1622	0.4545580003791401	NO	-
5302	ZINC03849443	4096	0.45449048000588793	NO	-
5303	ZINC03408163	3415	0.4544344148993061	NO	-
5304	ZINC02660594	2540	0.45436207730021955	NO	-
5305	ZINC02179962	2155	0.4542407388741847	NO	-
5306	ZINC03854565	4319	0.4542201056163731	NO	-
5307	ZINC03854566	4320	0.4541527454064567	NO	-
5308	ZINC01253924	1693	0.4541136702737681	NO	-
5309	ZINC02204086	2185	0.4541118052643741	NO	-
5310	ZINC03992803	5086	0.4539133756531847	NO	-
5311	ZINC04266516	5304	0.4535828594209624	NO	-
5312	ZINC01191326	1639	0.45353609812409457	NO	-
5313	ZINC03987680	5069	0.45326618644506267	NO	-
5314	ZINC03856231	4394	0.4532554546985872	NO	-
5315	ZINC03972742	4985	0.45315232688928503	NO	-
5316	ZINC04470454	5528	0.45315232688928503	NO	-
5317	ZINC04115904	5168	0.45310362008409627	NO	-
5318	ZINC03972737	4984	0.4530556198563805	NO	-
5319	ZINC01262729	1698	0.45305001301737086	NO	-
5320	ZINC03211165	3052	0.45302424475800845	NO	-
5321	ZINC03854983	4357	0.4529283857760402	NO	-
5322	ZINC02232900	2218	0.4528864542040846	NO	-
5323	ZINC03856230	4393	0.45280630292509527	NO	-
5324	ZINC03912366	4830	0.45278525487102567	NO	-
5325	ZINC03331480	3194	0.45268707297160027	NO	-
5326	ZINC02053502	2113	0.45262681069097865	NO	-
5327	ZINC03859272	4538	0.4525951769194745	NO	-
5328	ZINC03858303	4483	0.4523971615082164	NO	-
5329	ZINC00008079	6	0.4523444141901843	YES	1
5330	ZINC04250179	5280	0.45226469879923276	NO	-
5331	ZINC04034014	5119	0.4521646646042239	NO	-
5332	ZINC03983061	5035	0.45205546612291087	NO	-
5333	ZINC03859271	4537	0.45199422734566436	NO	-
5334	ZINC00077145	73	0.45194454302949894	NO	-
5335	ZINC00077140	71	0.4519442285254767	NO	-
5336	ZINC00804231	933	0.45190639559590273	NO	-
5337	ZINC01276563	1705	0.45165763018279226	NO	-
5338	ZINC04292850	5336	0.4516328175690493	NO	-
5339	ZINC03815798	15	0.45152035697290954	YES	3
5340	ZINC03970450	4920	0.45141051821723477	NO	-
5341	ZINC01122056	1545	0.45133958358734505	NO	-
5342	ZINC03401446	3397	0.45133781288315045	NO	-
5343	ZINC03408163	3416	0.451041183164122	NO	-
5344	ZINC03976395	5007	0.4510190069152565	NO	-
5345	ZINC03568138	3948	0.45099753458237185	NO	-
5346	ZINC01140489	1586	0.4509969532218533	NO	-
5347	ZINC03867245	4602	0.4508058236917278	NO	-
5348	ZINC03853229	4246	0.4507774055326023	NO	-
5349	ZINC03976392	5006	0.450710615398841	NO	-
5350	ZINC04464515	5465	0.45066430244613015	NO	-
5351	ZINC02426380	2341	0.45061223987469406	NO	-
5352	ZINC01894059	1968	0.45052330382408584	NO	-
5353	ZINC00087781	79	0.45052085667951286	NO	-
5354	ZINC00352154	339	0.4504936013976412	NO	-
5355	ZINC03867380	4608	0.4504880796504055	NO	-
5356	ZINC03627598	4033	0.4504554666202622	NO	-
5357	ZINC00563593	592	0.45040395514287385	NO	-
5358	ZINC00563590	591	0.45040305176233747	NO	-
5359	ZINC02874121	2857	0.4502821357163554	NO	-
5360	ZINC03976397	5008	0.44998677986644753	NO	-
5361	ZINC03445368	3536	0.4499715156011217	NO	-
5362	ZINC03672173	4060	0.4496952846451977	NO	-
5363	ZINC04492166	5556	0.44966130962714906	NO	-
5364	ZINC03834019	58	0.4496272098907827	YES	6
5365	ZINC00501896	516	0.4495442825538702	NO	-
5366	ZINC01140489	1587	0.4494354636123021	NO	-
5367	ZINC00352154	340	0.4491257064083307	NO	-
5368	ZINC03832230	5	0.4490576320691924	YES	1
5369	ZINC04492166	5557	0.4487401387278812	NO	-
5370	ZINC02915510	2892	0.4485853424359034	NO	-
5371	ZINC03889797	4759	0.44856097195442357	NO	-
5372	ZINC02861803	2829	0.4485177576923767	NO	-
5373	ZINC03383377	3300	0.4484745490596865	NO	-
5374	ZINC04252160	5285	0.4483968535254061	NO	-
5375	ZINC03889796	4758	0.44824632297073574	NO	-
5376	ZINC00008075	7	0.44823374712844133	YES	1
5377	ZINC00087781	80	0.44822447212993455	NO	-
5378	ZINC04233696	5250	0.4482141765337261	NO	-
5379	ZINC04271328	5310	0.4481459470543125	NO	-
5380	ZINC00420856	428	0.44785073196295155	NO	-
5381	ZINC03902127	4815	0.4477545668099075	NO	-
5382	ZINC03853820	4281	0.4476929305247921	NO	-
5383	ZINC04252381	5291	0.44748601396514953	NO	-
5384	ZINC03894320	4808	0.44740553400210975	NO	-
5385	ZINC02910057	2885	0.4473686462265618	NO	-
5386	ZINC02910059	2886	0.4473608786014275	NO	-
5387	ZINC04426963	5427	0.44731896481331856	NO	-
5388	ZINC03853136	4239	0.44724079433255576	NO	-
5389	ZINC04115905	5169	0.447204410796047	NO	-
5390	ZINC02422469	2337	0.4471997774976311	NO	-
5391	ZINC03853137	4240	0.4470025560847078	NO	-
5392	ZINC03983726	5057	0.4469532614011647	NO	-
5393	ZINC03867100	4592	0.44692823512499236	NO	-
5394	ZINC04461503	5452	0.44692823512499236	NO	-
5395	ZINC03858301	4482	0.4464387190573839	NO	-
5396	ZINC03854983	4356	0.44619647035196286	NO	-
5397	ZINC03834026	9	0.44619270708297387	YES	1
5398	ZINC03983714	5055	0.446092954384939	NO	-
5399	ZINC03983713	5054	0.4459095140876891	NO	-
5400	ZINC03983193	5041	0.4457315314773307	NO	-
5401	ZINC03983715	5056	0.44562198193803737	NO	-
5402	ZINC03969510	4897	0.4456216082202946	NO	-
5403	ZINC01076972	1458	0.44550903009835235	NO	-
5404	ZINC03969512	4899	0.4453680908766451	NO	-
5405	ZINC03983195	5042	0.4452945167691538	NO	-
5406	ZINC03969511	4898	0.4452876316866971	NO	-
5407	ZINC03480327	3652	0.4452442668409506	NO	-
5408	ZINC04268648	5309	0.44522719334789507	NO	-
5409	ZINC00008076	4	0.4452053904254413	YES	1
5410	ZINC03858452	4486	0.4452007366129116	NO	-
5411	ZINC00228748	232	0.4451519822833994	NO	-
5412	ZINC03375587	3279	0.44508705901708995	NO	-
5413	ZINC01076972	1459	0.4448649203331344	NO	-
5414	ZINC03902127	4816	0.44479445931588685	NO	-
5415	ZINC04170917	5206	0.4446424351806938	NO	-
5416	ZINC02495281	2404	0.4446069545102803	NO	-
5417	ZINC00869165	1077	0.4445824084403972	NO	-
5418	ZINC03858516	4498	0.4445573848775326	NO	-
5419	ZINC03892883	4803	0.44450485442320875	NO	-
5420	ZINC03892884	4804	0.44448031955202155	NO	-
5421	ZINC03850072	4106	0.44447416794170247	NO	-
5422	ZINC03892885	4805	0.4444388557090861	NO	-
5423	ZINC00563169	589	0.4444231496569712	NO	-
5424	ZINC00563168	588	0.4444025186001307	NO	-
5425	ZINC03972281	4981	0.4443686325507591	NO	-
5426	ZINC04252160	5286	0.44414042061932757	NO	-
5427	ZINC04370983	5401	0.4438072576772028	NO	-
5428	ZINC03851127	4132	0.44377517986089154	NO	-
5429	ZINC03851128	4133	0.4437458904182975	NO	-
5430	ZINC02436696	2363	0.44354159040246127	NO	-
5431	ZINC00424552	445	0.44354025500211897	NO	-
5432	ZINC03288419	3146	0.44351851195443587	NO	-
5433	ZINC04170917	5207	0.4434077976561502	NO	-
5434	ZINC03868832	4739	0.44332833705227814	NO	-
5435	ZINC03971784	4969	0.44329024507724873	NO	-
5436	ZINC03851134	4134	0.4431775286310582	NO	-
5437	ZINC03851136	4135	0.44316094672868006	NO	-
5438	ZINC03971785	4970	0.4431003151945852	NO	-
5439	ZINC03551250	3876	0.44304479528040125	NO	-
5440	ZINC03971786	4971	0.442905765678598	NO	-
5441	ZINC02405525	2321	0.44278934015761057	NO	-
5442	ZINC02326450	2258	0.44252116675196207	NO	-
5443	ZINC04595096	5583	0.442402799331799	NO	-
5444	ZINC02972103	2942	0.4418273890567556	NO	-
5445	ZINC03851950	4180	0.44175821920804725	NO	-
5446	ZINC03908056	4822	0.4414481581735791	NO	-
5447	ZINC03851950	4179	0.44126005062395113	NO	-
5448	ZINC03832246	31	0.44123175524871655	YES	4
5449	ZINC03892761	4802	0.44030853481857724	NO	-
5450	ZINC03867965	4693	0.44029111073323374	NO	-
5451	ZINC03890034	4762	0.4402483002795998	NO	-
5452	ZINC03832228	62	0.44016176764143905	YES	6
5453	ZINC03867190	4599	0.4400945145650339	NO	-
5454	ZINC01194909	1641	0.43998376258994876	NO	-
5455	ZINC03890174	4764	0.4399460187407211	NO	-
5456	ZINC03972146	4975	0.4399087966051714	NO	-
5457	ZINC03892688	4797	0.43989985806281123	NO	-
5458	ZINC03972290	4983	0.43988931295392547	NO	-
5459	ZINC00184409	191	0.43983076035046625	NO	-
5460	ZINC03834034	10	0.4397066004595255	YES	1
5461	ZINC01514537	1892	0.43963795922179083	NO	-
5462	ZINC00713683	786	0.43957079906052615	NO	-
5463	ZINC03892669	4791	0.4393653012732504	NO	-
5464	ZINC04465345	5481	0.4393653012732504	NO	-
5465	ZINC03899235	4813	0.4392906014219538	NO	-
5466	ZINC03969388	4890	0.4392338411954189	NO	-
5467	ZINC03867965	4694	0.43918549155295894	NO	-
5468	ZINC02915625	2893	0.43904327224755424	NO	-
5469	ZINC03969389	4891	0.43891337489682	NO	-
5470	ZINC03549107	3860	0.43878694923103506	NO	-
5471	ZINC03431433	3494	0.4386966557301273	NO	-
5472	ZINC03549110	3861	0.43847731486404823	NO	-
5473	ZINC04267954	5308	0.4384497116539795	NO	-
5474	ZINC04108686	5164	0.4382397046887466	NO	-
5475	ZINC03860050	4557	0.43811461361075205	NO	-
5476	ZINC00826948	995	0.4380913255606405	NO	-
5477	ZINC03860050	4556	0.43805367840781595	NO	-
5478	ZINC03579743	3975	0.43768024136295036	NO	-
5479	ZINC03579741	3974	0.4376640817106959	NO	-
5480	ZINC03972267	4979	0.4376364671499359	NO	-
5481	ZINC03892684	4794	0.43762719942130385	NO	-
5482	ZINC04465362	5484	0.43762719942130385	NO	-
5483	ZINC03854322	4308	0.43751521959875683	NO	-
5484	ZINC02878225	2862	0.43700490370275685	NO	-
5485	ZINC02878226	2863	0.4369897315118777	NO	-
5486	ZINC00360114	346	0.43660882351304997	NO	-
5487	ZINC04284902	5331	0.43652649085430106	NO	-
5488	ZINC00716250	796	0.4364301845494122	NO	-
5489	ZINC03970907	4950	0.4363047510667169	NO	-
5490	ZINC03579674	3970	0.4361869053210879	NO	-
5491	ZINC03579676	3971	0.4361797106345326	NO	-
5492	ZINC03834022	11	0.4360396785115523	YES	1
5493	ZINC02962039	2929	0.43599961819605465	NO	-
5494	ZINC00973325	1258	0.4359770169804914	NO	-
5495	ZINC04467862	5509	0.4359085388079616	NO	-
5496	ZINC02974338	2944	0.4357968038613946	NO	-
5497	ZINC03859016	4524	0.43575477944931557	NO	-
5498	ZINC03832236	12	0.4356462027785409	YES	1
5499	ZINC03579636	3969	0.4352784632408752	NO	-
5500	ZINC03579634	3968	0.4352676394147075	NO	-
5501	ZINC03866723	4578	0.4351972988889876	NO	-
5502	ZINC03970393	4915	0.4351037916278272	NO	-
5503	ZINC03853789	4279	0.4344440491463015	NO	-
5504	ZINC00688763	770	0.43413198109508394	NO	-
5505	ZINC03858493	4489	0.4340744652867952	NO	-
5506	ZINC03858494	4490	0.43406341236368345	NO	-
5507	ZINC02996577	2955	0.4340130938723975	NO	-
5508	ZINC03849399	4094	0.4338931954431463	NO	-
5509	ZINC03834047	78	0.4333025138516263	YES	9
5510	ZINC03854261	4307	0.43330147151228754	NO	-
5511	ZINC03594604	3999	0.43321785521924633	NO	-
5512	ZINC02738622	2632	0.4331680008462932	NO	-
5513	ZINC02738624	2633	0.43315814967559596	NO	-
5514	ZINC03987629	5067	0.43300049016680076	NO	-
5515	ZINC03987630	5068	0.43270092451248954	NO	-
5516	ZINC01058058	1415	0.43256212501330293	NO	-
5517	ZINC04241834	5259	0.43234646355035666	NO	-
5518	ZINC03987627	5066	0.4323042965206654	NO	-
5519	ZINC04123961	5174	0.43228093106363463	NO	-
5520	ZINC03849399	4095	0.4320533053819648	NO	-
5521	ZINC03834039	77	0.43194818236076493	YES	9
5522	ZINC01132055	1573	0.4311766995676918	NO	-
5523	ZINC03848081	4089	0.4311354184159562	NO	-
5524	ZINC03857964	4470	0.43091165960664685	NO	-
5525	ZINC03867940	4677	0.43088149633326495	NO	-
5526	ZINC03868442	4724	0.4308643363280624	NO	-
5527	ZINC03987763	5072	0.4304499541796554	NO	-
5528	ZINC03957395	4839	0.4304092218588702	NO	-
5529	ZINC00981524	1272	0.4303671619787275	NO	-
5530	ZINC01058058	1416	0.4302964590530133	NO	-
5531	ZINC03859136	4529	0.43015548973421724	NO	-
5532	ZINC03868442	4725	0.4299089459704017	NO	-
5533	ZINC03859151	4530	0.42973770142111006	NO	-
5534	ZINC03970405	4916	0.4297074690283059	NO	-
5535	ZINC04468280	5514	0.4297074690283059	NO	-
5536	ZINC03867940	4678	0.42962074949005447	NO	-
5537	ZINC03853396	4256	0.4294158710001286	NO	-
5538	ZINC03854261	4306	0.4293256829643133	NO	-
5539	ZINC03868296	4722	0.42929499060728166	NO	-
5540	ZINC03351437	3233	0.42893017895042945	NO	-
5541	ZINC03852775	4205	0.42849295424733735	NO	-
5542	ZINC03970407	4918	0.4284035286567345	NO	-
5543	ZINC03850658	4111	0.42828265902950113	NO	-
5544	ZINC03852774	4204	0.4279757668891856	NO	-
5545	ZINC02123438	2141	0.4279567977607049	NO	-
5546	ZINC04252282	5290	0.42783331151046977	NO	-
5547	ZINC03866763	4580	0.42782122385951565	NO	-
5548	ZINC03970406	4917	0.42779221803465495	NO	-
5549	ZINC00028732	21	0.42763722992261527	NO	-
5550	ZINC03969504	4894	0.427452914388595	NO	-
5551	ZINC03857629	4454	0.42731100771295477	NO	-
5552	ZINC04464499	5464	0.42731100771295477	NO	-
5553	ZINC03867534	4629	0.42718680811609766	NO	-
5554	ZINC03974018	4988	0.42717979170943987	NO	-
5555	ZINC03857143	4417	0.427152741239093	NO	-
5556	ZINC03969505	4895	0.4271262723537196	NO	-
5557	ZINC03974012	4987	0.42706158313318715	NO	-
5558	ZINC03969506	4896	0.4270549424514377	NO	-
5559	ZINC02970817	2938	0.4269455551949776	NO	-
5560	ZINC00352158	341	0.42655206664527756	NO	-
5561	ZINC04069899	5137	0.4262504511112409	NO	-
5562	ZINC03834023	1	0.4262239546695592	YES	1
5563	ZINC03848547	4092	0.42608637243627545	NO	-
5564	ZINC01036534	1363	0.4255162806286381	NO	-
5565	ZINC03866761	4579	0.4254678666402403	NO	-
5566	ZINC04464876	5466	0.4254678666402403	NO	-
5567	ZINC04246552	5260	0.42542988080779337	NO	-
5568	ZINC02742703	2638	0.4254193092230506	NO	-
5569	ZINC02742702	2637	0.4254041294314067	NO	-
5570	ZINC03892757	4801	0.4253648670989798	NO	-
5571	ZINC03892756	4800	0.42526226653477045	NO	-
5572	ZINC04465416	5487	0.42526226653477045	NO	-
5573	ZINC03992757	5083	0.42493723977618136	NO	-
5574	ZINC03856517	4403	0.42488989412151135	NO	-
5575	ZINC01159701	1610	0.42483403931308106	NO	-
5576	ZINC03856518	4404	0.42482679807767	NO	-
5577	ZINC01159702	1611	0.42480998528999053	NO	-
5578	ZINC00352158	342	0.42463317628841196	NO	-
5579	ZINC03849872	4105	0.42449940443695405	NO	-
5580	ZINC03834021	2	0.42442628162452467	YES	1
5581	ZINC02800619	2757	0.423930051257249	NO	-
5582	ZINC03867973	4700	0.4237857734382138	NO	-
5583	ZINC03832240	0	0.4237805604964732	YES	1
5584	ZINC00714674	793	0.42369269467850795	NO	-
5585	ZINC03867973	4699	0.4236651077465937	NO	-
5586	ZINC03889021	4752	0.4233935815991102	NO	-
5587	ZINC03429371	3491	0.4232451880673103	NO	-
5588	ZINC03429374	3492	0.4231831013414856	NO	-
5589	ZINC03972275	4980	0.42314908470136053	NO	-
5590	ZINC03892685	4795	0.4230517341157524	NO	-
5591	ZINC04465363	5485	0.4230517341157524	NO	-
5592	ZINC00684052	764	0.42295830684628577	NO	-
5593	ZINC00784846	886	0.4227022905241443	NO	-
5594	ZINC03969290	4877	0.42264526666416014	NO	-
5595	ZINC03892665	4790	0.42262750716303266	NO	-
5596	ZINC03969584	4901	0.4218652989418193	NO	-
5597	ZINC04362958	5396	0.42155616883582353	NO	-
5598	ZINC00784846	887	0.42144040834243984	NO	-
5599	ZINC02920575	2906	0.42140521102275147	NO	-
5600	ZINC02920577	2907	0.4214012135071164	NO	-
5601	ZINC03974073	4989	0.42125892004254306	NO	-
5602	ZINC02086828	2135	0.42113929220701923	NO	-
5603	ZINC03970482	4923	0.421096475780522	NO	-
5604	ZINC02086827	2134	0.42109588575760487	NO	-
5605	ZINC02827810	2791	0.421066662260199	NO	-
5606	ZINC03970481	4922	0.42085811637402665	NO	-
5607	ZINC03853327	4252	0.42078922925262396	NO	-
5608	ZINC03970484	4924	0.4207501686103845	NO	-
5609	ZINC03983378	5051	0.42046106185100535	NO	-
5610	ZINC02279708	2237	0.4204150471722555	NO	-
5611	ZINC04464999	5468	0.42036048271606546	NO	-
5612	ZINC03970907	4949	0.4202991813418295	NO	-
5613	ZINC04597916	5588	0.4199290011560049	NO	-
5614	ZINC04467862	5507	0.4198166442194258	NO	-
5615	ZINC03970907	4951	0.4196277768318494	NO	-
5616	ZINC03970385	4914	0.41960622896878663	NO	-
5617	ZINC03970384	4913	0.4196061961727421	NO	-
5618	ZINC04467862	5508	0.41945980396485577	NO	-
5619	ZINC03849646	4101	0.41938424550671927	NO	-
5620	ZINC02316141	2252	0.4192606057177215	NO	-
5621	ZINC03859776	4552	0.4190247951418439	NO	-
5622	ZINC03568286	3951	0.41896256017219946	NO	-
5623	ZINC01823147	1949	0.41890279376844747	NO	-
5624	ZINC01560632	1901	0.41854584461431915	NO	-
5625	ZINC02497774	2405	0.41851011602934723	NO	-
5626	ZINC03851185	4137	0.4182328449169113	NO	-
5627	ZINC03850877	4121	0.41821849964321384	NO	-
5628	ZINC02281090	2239	0.4181224060411445	NO	-
5629	ZINC03983294	5045	0.41811653492499806	NO	-
5630	ZINC02277130	2235	0.41790720361819955	NO	-
5631	ZINC03859453	4545	0.4178419572730151	NO	-
5632	ZINC03992792	5085	0.41768282611775076	NO	-
5633	ZINC01189477	1638	0.4176572043679168	NO	-
5634	ZINC00942150	1215	0.4175472404412491	NO	-
5635	ZINC03850699	4112	0.41731011208124813	NO	-
5636	ZINC00675666	749	0.417284078441638	NO	-
5637	ZINC03850993	4127	0.4172797227512268	NO	-
5638	ZINC03968198	4858	0.4172228814973864	NO	-
5639	ZINC03853325	4251	0.41711866467232833	NO	-
5640	ZINC04484723	5545	0.4169823694453794	NO	-
5641	ZINC04176758	5210	0.4167322909377109	NO	-
5642	ZINC04464448	5462	0.4167005753969279	NO	-
5643	ZINC04464240	5457	0.4166794396574566	NO	-
5644	ZINC03834032	74	0.4164408152478258	YES	9
5645	ZINC03976320	5005	0.41638456604506824	NO	-
5646	ZINC04254854	5294	0.41629414785075974	NO	-
5647	ZINC04254854	5295	0.4162484539613401	NO	-
5648	ZINC03859774	4551	0.4158156386379771	NO	-
5649	ZINC00675663	748	0.4157656564109497	NO	-
5650	ZINC03971202	4957	0.41560392196907253	NO	-
5651	ZINC04484723	5544	0.415593581641146	NO	-
5652	ZINC03815538	67	0.415439113679398	YES	8
5653	ZINC03834038	72	0.4145715534457189	YES	9
5654	ZINC03815537	68	0.41435561352122785	YES	8
5655	ZINC01915106	1978	0.4142598679584621	NO	-
5656	ZINC03859451	4544	0.4142210098456342	NO	-
5657	ZINC04464427	5461	0.41416071101372537	NO	-
5658	ZINC04254854	5296	0.4139268341474432	NO	-
5659	ZINC01861231	1956	0.4136183470651303	NO	-
5660	ZINC04484723	5546	0.41348508091551506	NO	-
5661	ZINC04492815	5560	0.41339289420470393	NO	-
5662	ZINC03967675	4857	0.4133485011695404	NO	-
5663	ZINC03971202	4960	0.41318547728826105	NO	-
5664	ZINC00683380	763	0.41311553396546097	NO	-
5665	ZINC02855613	2817	0.41300610326318465	NO	-
5666	ZINC03834033	76	0.4126394900447332	YES	9
5667	ZINC03992730	5082	0.41257315078647105	NO	-
5668	ZINC02700044	2570	0.41253699239365177	NO	-
5669	ZINC04492815	5559	0.41244626937964074	NO	-
5670	ZINC01644809	1908	0.4119622402259801	NO	-
5671	ZINC03832255	56	0.41127843644115447	YES	5
5672	ZINC03313393	3174	0.4112567250213655	NO	-
5673	ZINC04241834	5257	0.4109154702359	NO	-
5674	ZINC01511986	1888	0.41058431284885427	NO	-
5675	ZINC04492815	5561	0.41023872099662223	NO	-
5676	ZINC00235783	238	0.4095573309582027	NO	-
5677	ZINC03851597	4159	0.4091920403480064	NO	-
5678	ZINC04170655	5205	0.4088001180920423	NO	-
5679	ZINC03815797	13	0.4083954388648971	YES	2
5680	ZINC04241834	5258	0.4082077491428069	NO	-
5681	ZINC03851597	4158	0.40813044616539274	NO	-
5682	ZINC00609729	631	0.40738629572196683	NO	-
5683	ZINC00609729	632	0.40732140644499315	NO	-
5684	ZINC01084872	1483	0.40706034645247635	NO	-
5685	ZINC01084870	1482	0.4070340821498131	NO	-
5686	ZINC01084869	1481	0.4065855324797091	NO	-
5687	ZINC02978002	2948	0.40650798105667024	NO	-
5688	ZINC02978000	2947	0.4065001903726615	NO	-
5689	ZINC03815485	73	0.4064722463808939	YES	9
5690	ZINC03568236	3950	0.40609003304508073	NO	-
5691	ZINC04485959	5551	0.4054920035970387	NO	-
5692	ZINC02086824	2132	0.40532156397053537	NO	-
5693	ZINC02086826	2133	0.40530362816890025	NO	-
5694	ZINC02912814	2890	0.40529848273502395	NO	-
5695	ZINC02912816	2891	0.4052680702028587	NO	-
5696	ZINC03834029	61	0.40470670417149257	YES	6
5697	ZINC04465007	5469	0.4040887263158836	NO	-
5698	ZINC03832235	57	0.40385160493593747	YES	6
5699	ZINC03815504	75	0.4031967571423669	YES	9
5700	ZINC03862135	4560	0.40253608501998234	NO	-
5701	ZINC03970412	4919	0.40140751998113966	NO	-
5702	ZINC03971202	4959	0.4011820572377685	NO	-
5703	ZINC01191382	1640	0.40095107650545475	NO	-
5704	ZINC03971202	4956	0.4007733473515325	NO	-
5705	ZINC03854454	4314	0.40055918308459937	NO	-
5706	ZINC04467812	5506	0.40055918308459937	NO	-
5707	ZINC03854453	4313	0.4005509205037617	NO	-
5708	ZINC03858513	4496	0.3993142868179126	NO	-
5709	ZINC03853749	4278	0.39928402052363604	NO	-
5710	ZINC03858514	4497	0.39927351681939954	NO	-
5711	ZINC03971202	4958	0.3986173321244132	NO	-
5712	ZINC03867164	4596	0.39861624774495513	NO	-
5713	ZINC03414318	3440	0.39829441928859693	NO	-
5714	ZINC03867164	4595	0.39774394426127335	NO	-
5715	ZINC04459499	5449	0.39733170623005226	NO	-
5716	ZINC03858411	4485	0.3971962557187381	NO	-
5717	ZINC03859852	4553	0.39703860760821275	NO	-
5718	ZINC00675672	751	0.39679665345282467	NO	-
5719	ZINC03579708	3973	0.3963658381770867	NO	-
5720	ZINC03579706	3972	0.39635770570401363	NO	-
5721	ZINC00675670	750	0.3956616991198279	NO	-
5722	ZINC03853705	4277	0.3954796482567345	NO	-
5723	ZINC04467718	5504	0.3954796482567345	NO	-
5724	ZINC03853704	4276	0.3954571568562751	NO	-
5725	ZINC03815484	71	0.39484266627528464	YES	9
5726	ZINC03868298	4723	0.3923500923711543	NO	-
5727	ZINC03834050	66	0.37699735194866657	YES	8
