# Supplementary material for: Optimal assignment methods for ligand-based virtual screening
Source: J Cheminform. 2009 Aug 25;1:14. doi: 10.1186/1758-2946-1-14 (PMC2820492; doi:10.1186/1758-2946-1-14)
Supplement: Additional file 2 — Archive of the result files. The file Results.tar.gz is a Gzip compressed Tar archive containing the results file of each method for each data set. The result files are tab-separated plain text files including the following information: method name, active data set with size, cluster information and the distribution of the molecules over the clusters, decoy data set with size, ratio active:decoy, AUC, awAUC, BEDROC scores for predefined alpha values as suggested by Truchon and Bayly [63], relative enrichment factor [67], ROC enrichments, awROC enrichments at predefined false positive fractions, chemotype enrichment, ROC data points, and the ranking of each structure. [file 1758-2946-1-14-S2.zip › Results/OAKFLEX.SQ.DUD=src.Q.SRC_ANP.sdf.A.DUD_src_clustered_I_MM.sdf.D.DUD_src_decoys_ID_pass_MWPass_I_MM.s0000644]

###################################################################################################
# Screening Result File
# User: jahn
# Method used: OAKFLEX
> <Method_Name>
OAKFLEX
# Screening mode: Single Query Screening
#	Calculations performed: 5777
#	Start time of the calculation: Mon Mar 09 11:50:11 CET 2009
#	End time of the calculation: Mon Mar 09 11:52:57 CET 2009
# Data set information
#	Query molecule name:	ANP from data set: ./data/queries/SRC_ANP.sdf
#	Active data set: /rahome/chemoinf/SVS/data/actives/DUD_src_clustered_I_MM.sdf with cluster information
#		Size: 98 molecules
#		Number of clusters: 21
#		Cluster Summery:
#			Cluster number	# molecules	% of actives
#			1		2		2.041
#			2		2		2.041
#			3		1		1.02
#			4		1		1.02
#			5		28		28.571
#			6		3		3.061
#			7		13		13.265
#			8		1		1.02
#			9		4		4.082
#			10		1		1.02
#			11		2		2.041
#			12		16		16.327
#			13		1		1.02
#			14		12		12.245
#			15		2		2.041
#			16		1		1.02
#			17		1		1.02
#			18		1		1.02
#			19		1		1.02
#			20		4		4.082
#			21		1		1.02
#	Decoy data set: /rahome/chemoinf/SVS/data/decoys/DUD_src_decoys_ID_pass_MWPass_I_MM.sdf
#		Size: 5679 molecules
#	Ratio actives : decoys
#		1.0 : 57.949
#	The active and decoy data set were part of the DUD with problem identifier: src
> <AUC>
#	 ROC AUC
	0.6420629530206167
> <awAUC>
#	 ROC awAUC
	0.7148778609470254
> <BEDROC Scores>
#	Alpha Values	BEDROC Scores	Literature: J. Chem. Inf. Model., Vol. 47, No. 2, 2007, 488-508
	106.9	0.3246
	100.0	0.3212
	53.6	0.3119
	50.0	0.313
	32.2	0.3272
	20.0	0.354
	16.1	0.3691
	10.0	0.4073
	8.0	0.4275
> <Relative enrichment factor>
#	Fraction dataset	Enrichment factor	 Literature: DOI: 10.1021/ci800303k
	0.0010	69.24009001211701
	0.01	32.88904275575558
	0.02	23.46938775510204
	0.05	34.69387755102041
	0.1	42.857142857142854
	0.2	52.04081632653061
	0.25	54.08163265306123
> <ROC Enrichments>
#	True decoy fraction	Enrichment	Literature: J Comput Aided Mol Des (2008) 22:133-139
	0.1	106.23979591836735
	0.5	31.97185080928923
	1.0	19.316326530612244
	2.0	13.216433941997852
	5.0	6.937553894797356
	10.0	4.489005461339465
> <awROC Enrichments>
#	Decoy fraction	Enrichment
	0.1	34.42268445839874
	0.5	9.171412331510853
	1.0	5.369990911344294
	2.0	6.382295023272468
	5.0	4.477669588962344
	10.0	5.050131144006897
> <Chemotype enrichment>
#	% data set	% active cluster	Literature: http://dud.docking.org/wombat/
	0.0	0.0
	0.035	0.0
	0.035	4.762
	0.26	4.762
	0.26	9.524
	1.835	9.524
	1.835	14.286
	2.164	14.286
	2.164	19.048
	3.479	19.048
	3.479	23.81
	4.293	23.81
	4.293	28.571
	5.557	28.571
	5.557	33.333
	6.699	33.333
	6.699	38.095
	8.032	38.095
	8.032	42.857
	8.222	42.857
	8.222	47.619
	10.386	47.619
	10.386	52.381
	11.961	52.381
	11.961	57.143
	12.169	57.143
	12.169	61.905
	17.241	61.905
	17.241	66.667
	17.639	66.667
	17.639	71.429
	22.486	71.429
	22.486	76.19
	39.276	76.19
	39.276	80.952
	44.608	80.952
	44.608	85.714
	53.834	85.714
	53.834	90.476
	73.481	90.476
	73.481	95.238
	97.784	95.238
	97.784	100.0
	100.0	100.0
> <ROC curve data>
#	False positive rate	true positive rate
	0.0	0.0
	0.0	0.0
	2.0E-4	0.0
	2.0E-4	0.0816
	4.0E-4	0.0816
	4.0E-4	0.0918
	9.0E-4	0.0918
	9.0E-4	0.1122
	0.0032	0.1122
	0.0032	0.1224
	0.0037	0.1224
	0.0037	0.1327
	0.0039	0.1327
	0.0039	0.1531
	0.0049	0.1531
	0.0049	0.1633
	0.0053	0.1633
	0.0053	0.1735
	0.0056	0.1735
	0.0056	0.1837
	0.0065	0.1837
	0.0065	0.1939
	0.0132	0.1939
	0.0132	0.2041
	0.0144	0.2041
	0.0144	0.2143
	0.0146	0.2143
	0.0146	0.2347
	0.0164	0.2347
	0.0164	0.2449
	0.0176	0.2449
	0.0176	0.2551
	0.018	0.2551
	0.018	0.2653
	0.0203	0.2653
	0.0203	0.2755
	0.021	0.2755
	0.021	0.2959
	0.0222	0.2959
	0.0222	0.3061
	0.0289	0.3061
	0.0289	0.3163
	0.0298	0.3163
	0.0298	0.3265
	0.0317	0.3265
	0.0317	0.3367
	0.0377	0.3367
	0.0377	0.3469
	0.0504	0.3469
	0.0504	0.3571
	0.0558	0.3571
	0.0558	0.3673
	0.0597	0.3673
	0.0597	0.3776
	0.0615	0.3776
	0.0615	0.3878
	0.0643	0.3878
	0.0643	0.398
	0.0747	0.398
	0.0747	0.4082
	0.0764	0.4082
	0.0764	0.4184
	0.0773	0.4184
	0.0773	0.4286
	0.0956	0.4286
	0.0956	0.4388
	0.0979	0.4388
	0.0979	0.449
	0.1138	0.449
	0.1138	0.4592
	0.1157	0.4592
	0.1157	0.4694
	0.1182	0.4694
	0.1182	0.4796
	0.1486	0.4796
	0.1486	0.4898
	0.1668	0.4898
	0.1668	0.5
	0.1706	0.5
	0.1706	0.5102
	0.18	0.5102
	0.18	0.5204
	0.2196	0.5204
	0.2196	0.5306
	0.2353	0.5306
	0.2353	0.5408
	0.2546	0.5408
	0.2546	0.551
	0.3694	0.551
	0.3694	0.5612
	0.3851	0.5612
	0.3851	0.5714
	0.386	0.5714
	0.386	0.5816
	0.3893	0.5816
	0.3893	0.5918
	0.3916	0.5918
	0.3916	0.602
	0.3978	0.602
	0.3978	0.6122
	0.4295	0.6122
	0.4295	0.6224
	0.4429	0.6224
	0.4429	0.6327
	0.4561	0.6327
	0.4561	0.6429
	0.4577	0.6429
	0.4577	0.6531
	0.5235	0.6531
	0.5235	0.6633
	0.536	0.6633
	0.536	0.6735
	0.5552	0.6735
	0.5552	0.6837
	0.5631	0.6837
	0.5631	0.6939
	0.5901	0.6939
	0.5901	0.7041
	0.6022	0.7041
	0.6022	0.7143
	0.6693	0.7143
	0.6693	0.7245
	0.6954	0.7245
	0.6954	0.7347
	0.7295	0.7347
	0.7295	0.7449
	0.7311	0.7449
	0.7311	0.7551
	0.7343	0.7551
	0.7343	0.7653
	0.7697	0.7653
	0.7697	0.7755
	0.8024	0.7755
	0.8024	0.7857
	0.81	0.7857
	0.81	0.7959
	0.8503	0.7959
	0.8503	0.8061
	0.8639	0.8061
	0.8639	0.8163
	0.8671	0.8163
	0.8671	0.8265
	0.8752	0.8265
	0.8752	0.8367
	0.8831	0.8367
	0.8831	0.8469
	0.8965	0.8469
	0.8965	0.8571
	0.909	0.8571
	0.909	0.8673
	0.9385	0.8673
	0.9385	0.8776
	0.9422	0.8776
	0.9422	0.8878
	0.9428	0.8878
	0.9428	0.898
	0.9771	0.898
	0.9771	0.9082
	0.9789	0.9082
	0.9789	0.9184
	0.9819	0.9184
	0.9819	0.9286
	0.9842	0.9286
	0.9842	0.9388
	0.9903	0.9388
	0.9903	0.9592
	0.9951	0.9592
	0.9951	0.9694
	0.9979	0.9694
	0.9979	0.9796
	0.9988	0.9796
	0.9988	0.9898
	0.9996	0.9898
	0.9996	1.0
	1.0	1.0
> <Screening Table>
# Rank	Mol name	Index in data set	Similarity 2 query	Active	Cluster number
1	ZINC00584948	13	0.46196638077816254	NO	-
2	ZINC03815390	49	0.4405051068149135	YES	7
3	ZINC03815323	47	0.43525901693356844	YES	7
4	ZINC03815391	44	0.4296171153323331	YES	7
5	ZINC03832353	41	0.4286595553623698	YES	7
6	ZINC03832342	46	0.42829297407409245	YES	7
7	ZINC03832343	45	0.42720407603155364	YES	7
8	ZINC03815324	48	0.42457804395084325	YES	7
9	ZINC03815366	40	0.42054886570463823	YES	7
10	ZINC01489195	1741	0.42054713707677616	NO	-
11	ZINC03815376	39	0.42034681558344716	YES	7
12	ZINC03857681	4516	0.4036083550750361	NO	-
13	ZINC03857727	4521	0.40112376864870536	NO	-
14	ZINC03857728	4522	0.4011213958006761	NO	-
15	ZINC03815548	16	0.39950225729422556	YES	5
16	ZINC03815518	25	0.39917254020360793	YES	5
17	ZINC02245249	2120	0.3959972805714067	NO	-
18	ZINC02245252	2121	0.39537653143254625	NO	-
19	ZINC02221069	2095	0.39315452107573	NO	-
20	ZINC02221070	2096	0.39310936340169317	NO	-
21	ZINC04633811	5673	0.39124135083317374	NO	-
22	ZINC03943428	4855	0.3894956490899918	NO	-
23	ZINC02335645	2203	0.38904541551939725	NO	-
24	ZINC02354491	2217	0.3877939530371765	NO	-
25	ZINC00986163	962	0.38648361329675507	NO	-
26	ZINC00986164	963	0.38639013184064175	NO	-
27	ZINC03943428	4856	0.38587346742801737	NO	-
28	ZINC01123658	1235	0.3858509448925524	NO	-
29	ZINC02331058	2197	0.3856296920676823	NO	-
30	ZINC03834094	21	0.3852164373834124	YES	5
31	ZINC02212534	2085	0.38413677156240494	NO	-
32	ZINC02370792	2225	0.38385236633813236	NO	-
33	ZINC02412138	2257	0.3827917783531838	NO	-
34	ZINC03815368	27	0.38275157046721464	YES	5
35	ZINC02715007	2572	0.3824794297060813	NO	-
36	ZINC03815511	22	0.3822111803195806	YES	5
37	ZINC03815351	43	0.3817838804663896	YES	7
38	ZINC02305840	2156	0.3816251642565459	NO	-
39	ZINC00646720	109	0.3812891113612127	NO	-
40	ZINC02333423	2200	0.3809387706703451	NO	-
41	ZINC01485419	1729	0.3809132089196193	NO	-
42	ZINC03860011	4610	0.3803608234089404	NO	-
43	ZINC03860010	4609	0.38033061700204984	NO	-
44	ZINC03815539	29	0.3798154759166922	YES	5
45	ZINC04176130	5229	0.3792053139614393	NO	-
46	ZINC02196431	2055	0.3791298845417509	NO	-
47	ZINC03815345	26	0.37910885776905373	YES	5
48	ZINC02309955	2160	0.3791062442088698	NO	-
49	ZINC02228600	2103	0.37900478392943004	NO	-
50	ZINC03815526	24	0.3786965736304278	YES	5
51	ZINC03545072	3937	0.3781883121752219	NO	-
52	ZINC02248908	2122	0.3779585326893063	NO	-
53	ZINC02658104	2521	0.3767298049870037	NO	-
54	ZINC04606838	5660	0.37641005409165285	NO	-
55	ZINC02327126	2188	0.37631921498951404	NO	-
56	ZINC01609268	42	0.3757006355460483	YES	7
57	ZINC03929505	4850	0.3753513850044639	NO	-
58	ZINC01933392	1910	0.37468640784475016	NO	-
59	ZINC01933392	1911	0.37468640784475016	NO	-
60	ZINC01485419	1730	0.3746692709863219	NO	-
61	ZINC01485419	1731	0.3746692709863219	NO	-
62	ZINC02253600	2126	0.37396494040887385	NO	-
63	ZINC03797843	4231	0.3736887787160506	NO	-
64	ZINC02881785	2876	0.3736851746283449	NO	-
65	ZINC02196000	2053	0.37313768702145766	NO	-
66	ZINC02196002	2054	0.37313476353041686	NO	-
67	ZINC02268095	2133	0.37282527747115174	NO	-
68	ZINC01133980	1273	0.3727124277460739	NO	-
69	ZINC03841046	4266	0.3724117768147618	NO	-
70	ZINC00862073	576	0.372237825368773	NO	-
71	ZINC02417662	2270	0.37219024589746935	NO	-
72	ZINC02417661	2269	0.37217279967803113	NO	-
73	ZINC00862080	578	0.37202368629457927	NO	-
74	ZINC00862079	577	0.37201744641550033	NO	-
75	ZINC02209576	2079	0.3715241860348752	NO	-
76	ZINC02209578	2080	0.3715086820010527	NO	-
77	ZINC03451483	3587	0.3711425425265423	NO	-
78	ZINC01933360	1903	0.3710376781686103	NO	-
79	ZINC02415379	2262	0.3709914968047261	NO	-
80	ZINC00612151	42	0.37066536857891497	NO	-
81	ZINC03453718	3593	0.37059065166998184	NO	-
82	ZINC03626452	4154	0.37031911322101113	NO	-
83	ZINC01933361	1904	0.3702468493482777	NO	-
84	ZINC01933361	1905	0.3702468493482777	NO	-
85	ZINC04176147	5230	0.36984307124484755	NO	-
86	ZINC02649209	2496	0.3697301633612046	NO	-
87	ZINC01933388	1908	0.36955765526761863	NO	-
88	ZINC01933388	1909	0.36955765526761863	NO	-
89	ZINC03452368	3590	0.36946315460687573	NO	-
90	ZINC00607281	41	0.3694103701854625	NO	-
91	ZINC03545091	3938	0.36920997441992237	NO	-
92	ZINC01480004	1727	0.3691137857453928	NO	-
93	ZINC01018145	1011	0.36868569144431057	NO	-
94	ZINC03819003	4248	0.36867063185784166	NO	-
95	ZINC01609260	37	0.36806361240381136	YES	7
96	ZINC03681482	4212	0.36773051682941277	NO	-
97	ZINC03867161	4638	0.36723344734242025	NO	-
98	ZINC00936861	862	0.3671466153947563	NO	-
99	ZINC00936862	863	0.36714435566611225	NO	-
100	ZINC01933375	1907	0.3669865949057021	NO	-
101	ZINC03282934	3297	0.3667664405776007	NO	-
102	ZINC03384168	3469	0.3663350659005042	NO	-
103	ZINC03815567	20	0.36592080690668455	YES	5
104	ZINC03867160	4637	0.3659188881506591	NO	-
105	ZINC03815377	38	0.36583911409188813	YES	7
106	ZINC03834101	36	0.3658354952948025	YES	6
107	ZINC00806566	447	0.3658046386732812	NO	-
108	ZINC03334123	3383	0.36571951037403916	NO	-
109	ZINC03285104	3301	0.36566446854217566	NO	-
110	ZINC01921855	1891	0.36533984882046133	NO	-
111	ZINC00986197	964	0.3650509021463977	NO	-
112	ZINC00986198	965	0.3649558690319527	NO	-
113	ZINC03867410	4665	0.3649402839202034	NO	-
114	ZINC02200863	2064	0.36452208235782746	NO	-
115	ZINC03290984	3308	0.36446383947890987	NO	-
116	ZINC03290982	3307	0.36444965145545594	NO	-
117	ZINC03834091	19	0.36441524286164245	YES	5
118	ZINC03851329	4307	0.36435081507610906	NO	-
119	ZINC04014426	5120	0.3641122285221095	NO	-
120	ZINC02617208	2390	0.36399492029294445	NO	-
121	ZINC01151763	1331	0.3638746278640721	NO	-
122	ZINC03450475	3580	0.36337351524660644	NO	-
123	ZINC04241433	5283	0.36325618907207613	NO	-
124	ZINC03497818	3790	0.3632376844330618	NO	-
125	ZINC03815082	56	0.3629680839953049	YES	11
126	ZINC03867410	4666	0.3627109276466762	NO	-
127	ZINC01342537	1577	0.3627059150335145	NO	-
128	ZINC00839396	57	0.3625414211099704	YES	11
129	ZINC03018658	3003	0.36237358001031655	NO	-
130	ZINC03411829	3509	0.36219025999963744	NO	-
131	ZINC00799477	422	0.36216887356076244	NO	-
132	ZINC02836701	2764	0.36209303244024327	NO	-
133	ZINC02427545	2283	0.3620798744696124	NO	-
134	ZINC04272771	5335	0.3620252994927751	NO	-
135	ZINC02249069	2123	0.3617722721210553	NO	-
136	ZINC03684852	4221	0.3616778997102325	NO	-
137	ZINC03545101	3939	0.36167361627794326	NO	-
138	ZINC02415877	2263	0.36155528299536355	NO	-
139	ZINC01364519	1604	0.3614739961673356	NO	-
140	ZINC01364457	1598	0.3613909710062708	NO	-
141	ZINC00694065	261	0.36107888968549656	NO	-
142	ZINC03834097	35	0.36103110737878963	YES	6
143	ZINC04414254	5454	0.3609330339253874	NO	-
144	ZINC03545137	3940	0.360845560699167	NO	-
145	ZINC03356679	3422	0.3608080353122035	NO	-
146	ZINC02289681	2144	0.36079941463434545	NO	-
147	ZINC03815560	15	0.3606814466626482	YES	5
148	ZINC03815553	17	0.360561743209595	YES	5
149	ZINC02460981	2331	0.3605532887687388	NO	-
150	ZINC03437413	3546	0.36043978451792874	NO	-
151	ZINC00803875	430	0.3603928494758637	NO	-
152	ZINC03857359	4496	0.3603711377631649	NO	-
153	ZINC03857358	4495	0.36035853307809557	NO	-
154	ZINC03451288	3583	0.3602826810401441	NO	-
155	ZINC03352721	3411	0.3602406833882861	NO	-
156	ZINC03815554	12	0.3602367292583421	YES	5
157	ZINC00594976	29	0.3602346122997361	NO	-
158	ZINC03396914	3486	0.3601483378921285	NO	-
159	ZINC03442105	3563	0.35999673053566217	NO	-
160	ZINC03442108	3564	0.3599921722941622	NO	-
161	ZINC03545057	3936	0.35993071181405456	NO	-
162	ZINC00936902	865	0.35983236521939943	NO	-
163	ZINC00936901	864	0.3598034918751582	NO	-
164	ZINC03817896	4245	0.35979678101153734	NO	-
165	ZINC03536391	3929	0.35967151033823225	NO	-
166	ZINC02051828	1985	0.3593230106684442	NO	-
167	ZINC02689539	2550	0.35929195431563093	NO	-
168	ZINC03450383	3577	0.35920211853610534	NO	-
169	ZINC03450521	3581	0.35918751491969486	NO	-
170	ZINC01659726	1802	0.35910991055069696	NO	-
171	ZINC04313359	5377	0.3589994688120313	NO	-
172	ZINC03382779	3466	0.3589640160565764	NO	-
173	ZINC01112673	1207	0.35893824065722874	NO	-
174	ZINC01123389	1233	0.3588282558029401	NO	-
175	ZINC04332359	5402	0.35882210887731725	NO	-
176	ZINC00694155	270	0.35871866626386945	NO	-
177	ZINC01485425	1732	0.3586804891860938	NO	-
178	ZINC00930572	857	0.35856645582788504	NO	-
179	ZINC03817896	4244	0.3585647559299755	NO	-
180	ZINC01584627	1781	0.3585355721005086	NO	-
181	ZINC02686601	2546	0.3585309656678252	NO	-
182	ZINC02415946	2264	0.3585048584113211	NO	-
183	ZINC00624541	53	0.3584936756865866	NO	-
184	ZINC02689563	2552	0.35848144186520153	NO	-
185	ZINC02655416	2509	0.3584612995402601	NO	-
186	ZINC02655415	2508	0.35845406132892277	NO	-
187	ZINC00694057	260	0.35837482190713327	NO	-
188	ZINC01418847	1683	0.35826262391474384	NO	-
189	ZINC02957700	2936	0.3582449868128151	NO	-
190	ZINC03385719	3470	0.3580281269733501	NO	-
191	ZINC03507250	3863	0.35794166768095886	NO	-
192	ZINC03275732	3285	0.3579217745851722	NO	-
193	ZINC00815673	478	0.3579104441412775	NO	-
194	ZINC03584818	4013	0.35784210362858343	NO	-
195	ZINC03815557	11	0.3578310500720129	YES	5
196	ZINC03857966	4528	0.3578152150794017	NO	-
197	ZINC00985359	959	0.35777832728869674	NO	-
198	ZINC03548288	3945	0.35770511739901817	NO	-
199	ZINC00661171	129	0.3576513625722221	NO	-
200	ZINC03275730	3284	0.3576440180289979	NO	-
201	ZINC03832355	4	0.3576282710264517	YES	3
202	ZINC02957715	2938	0.35726908638015376	NO	-
203	ZINC00694140	269	0.35723177694007185	NO	-
204	ZINC02957713	2937	0.3572291469079445	NO	-
205	ZINC00702822	273	0.3571533053865011	NO	-
206	ZINC00624535	52	0.35703695792571116	NO	-
207	ZINC03506910	3861	0.356978594010087	NO	-
208	ZINC04333335	5405	0.3567948099507259	NO	-
209	ZINC03508700	3867	0.35678631940078726	NO	-
210	ZINC03684830	4219	0.35678019366693225	NO	-
211	ZINC03618074	4143	0.3567103697388044	NO	-
212	ZINC01364503	1601	0.3565435576078511	NO	-
213	ZINC03834096	28	0.3565344629964717	YES	5
214	ZINC02855758	2815	0.35633036646579486	NO	-
215	ZINC01654549	1797	0.3561304956026203	NO	-
216	ZINC03451461	3585	0.3560837604519572	NO	-
217	ZINC02787936	2694	0.35597128718934773	NO	-
218	ZINC00930571	856	0.35586015620330486	NO	-
219	ZINC00765697	322	0.3558373019667185	NO	-
220	ZINC01364501	1600	0.3556924127451033	NO	-
221	ZINC01364529	1605	0.3556037473190129	NO	-
222	ZINC01432812	1703	0.3555442766576955	NO	-
223	ZINC02957719	2939	0.3554569667204686	NO	-
224	ZINC01922810	1894	0.3553320609920652	NO	-
225	ZINC01364508	1602	0.3552787932528515	NO	-
226	ZINC03873225	4761	0.35525107350090485	NO	-
227	ZINC03857967	4529	0.3551114810526844	NO	-
228	ZINC02788454	2695	0.35497724005881676	NO	-
229	ZINC03352275	3410	0.35487177914740775	NO	-
230	ZINC02802119	2731	0.3546651244335475	NO	-
231	ZINC02636940	2458	0.3546554689532207	NO	-
232	ZINC00694050	259	0.35453689280603506	NO	-
233	ZINC00879354	695	0.354304915500521	NO	-
234	ZINC00879354	696	0.354304915500521	NO	-
235	ZINC04183624	5241	0.3541989542795993	NO	-
236	ZINC03816475	4238	0.35411161157795845	NO	-
237	ZINC04483218	5577	0.35407644087689033	NO	-
238	ZINC01136913	1280	0.35392864901955007	NO	-
239	ZINC01364500	1599	0.35388323565679997	NO	-
240	ZINC00835193	504	0.35383996640336496	NO	-
241	ZINC03394694	3484	0.35375214608092376	NO	-
242	ZINC03025417	3059	0.3537132510905528	NO	-
243	ZINC02499936	2361	0.3537101087084868	NO	-
244	ZINC03545242	3942	0.35360858549426955	NO	-
245	ZINC02613985	2382	0.35359764392010684	NO	-
246	ZINC03394690	3483	0.3535935315830532	NO	-
247	ZINC02613984	2381	0.35358942798874	NO	-
248	ZINC03834105	0	0.35353951172344844	YES	1
249	ZINC03263689	3270	0.35351778524866584	NO	-
250	ZINC01364513	1603	0.35349183299893633	NO	-
251	ZINC03420848	3519	0.3534800712590362	NO	-
252	ZINC01485425	1733	0.3533862651489712	NO	-
253	ZINC01485425	1734	0.3533862651489712	NO	-
254	ZINC03297675	3318	0.35329087551148675	NO	-
255	ZINC02635121	2447	0.35324732275369897	NO	-
256	ZINC02689549	2551	0.3531716039918918	NO	-
257	ZINC03450423	3578	0.3531471177538505	NO	-
258	ZINC02635122	2448	0.3530862458752864	NO	-
259	ZINC04268523	5328	0.3530759055412373	NO	-
260	ZINC04057197	5151	0.3529919829029242	NO	-
261	ZINC01069729	1096	0.3529660382679135	NO	-
262	ZINC02689530	2548	0.3528842519371961	NO	-
263	ZINC01364445	1597	0.35285109102319256	NO	-
264	ZINC01738040	1806	0.35279768540949924	NO	-
265	ZINC00930570	855	0.35257171247054514	NO	-
266	ZINC04405041	5445	0.35251184466181695	NO	-
267	ZINC01331371	1559	0.3524415155229914	NO	-
268	ZINC03386785	3472	0.3523938324997	NO	-
269	ZINC03939399	4853	0.3523168254719269	NO	-
270	ZINC03873756	4763	0.3521363794658204	NO	-
271	ZINC00694138	268	0.3520869240845837	NO	-
272	ZINC00812301	461	0.35200660673036815	NO	-
273	ZINC01364530	1606	0.3519995126119337	NO	-
274	ZINC02205861	2074	0.35198260902134376	NO	-
275	ZINC04014426	5121	0.351977083421068	NO	-
276	ZINC00958579	911	0.35190496255528	NO	-
277	ZINC00958578	910	0.35190034945933424	NO	-
278	ZINC01324749	1533	0.35187461325789854	NO	-
279	ZINC03584807	4012	0.35172911794445666	NO	-
280	ZINC00591658	24	0.351701365221496	NO	-
281	ZINC03450469	3579	0.3516445367860379	NO	-
282	ZINC03394675	3482	0.3515584716464925	NO	-
283	ZINC00930596	858	0.35153535924965784	NO	-
284	ZINC02747705	2640	0.35151700497057886	NO	-
285	ZINC03394672	3481	0.3514440009779164	NO	-
286	ZINC03572379	3985	0.3514256576085545	NO	-
287	ZINC00879663	697	0.3513401920284298	NO	-
288	ZINC00879663	698	0.3513401920284298	NO	-
289	ZINC00694133	267	0.3513151659781649	NO	-
290	ZINC00879938	699	0.35125169074550844	NO	-
291	ZINC00879938	700	0.35125169074550844	NO	-
292	ZINC02787752	2692	0.35122291656419197	NO	-
293	ZINC03963097	4868	0.35121778249296215	NO	-
294	ZINC00594215	28	0.3511487049891161	NO	-
295	ZINC00694095	264	0.3510238191398675	NO	-
296	ZINC00930569	854	0.35087902798677895	NO	-
297	ZINC03794864	4229	0.3507849000960132	NO	-
298	ZINC01324748	1532	0.35076118054632227	NO	-
299	ZINC01142514	1299	0.35057772672880916	NO	-
300	ZINC00694072	262	0.3505757233569488	NO	-
301	ZINC00912049	811	0.35056383434063587	NO	-
302	ZINC04239342	5282	0.35054154008018024	NO	-
303	ZINC02442307	2305	0.3505056819972283	NO	-
304	ZINC04246187	5284	0.350420250747085	NO	-
305	ZINC02787928	2693	0.3504116909649603	NO	-
306	ZINC01247415	1438	0.3503292114434129	NO	-
307	ZINC00871672	627	0.3503005531386585	NO	-
308	ZINC00871673	628	0.3502911484126378	NO	-
309	ZINC01019425	1012	0.35028550099128136	NO	-
310	ZINC01013264	1010	0.3501931794171965	NO	-
311	ZINC01136877	1278	0.3501476819425198	NO	-
312	ZINC00815541	476	0.3501395449497483	NO	-
313	ZINC03926873	4845	0.35002917569621145	NO	-
314	ZINC00787322	389	0.3499391698326012	NO	-
315	ZINC00694083	263	0.3498918123453298	NO	-
316	ZINC02886738	2890	0.3498561762470125	NO	-
317	ZINC00766055	323	0.3497513011387809	NO	-
318	ZINC04518730	5645	0.3497486983834413	NO	-
319	ZINC01148581	1321	0.349745442009405	NO	-
320	ZINC04030390	5124	0.3496594469347674	NO	-
321	ZINC03815814	5	0.349648802172416	YES	4
322	ZINC00871674	629	0.34964853892122794	NO	-
323	ZINC00871671	626	0.3496372878287189	NO	-
324	ZINC04492948	5613	0.3495789382155889	NO	-
325	ZINC01142404	1296	0.3495317406149406	NO	-
326	ZINC01148579	1320	0.3495316498605372	NO	-
327	ZINC04133209	5188	0.34944081810146055	NO	-
328	ZINC01922865	1896	0.34929574649244877	NO	-
329	ZINC00694131	266	0.34922490035319964	NO	-
330	ZINC01922776	1893	0.3492149086542163	NO	-
331	ZINC04251656	5313	0.3491713047665913	NO	-
332	ZINC00787324	390	0.34916733451455667	NO	-
333	ZINC02499785	2359	0.34913620698796016	NO	-
334	ZINC00874580	658	0.34900675506549256	NO	-
335	ZINC00874580	659	0.34900675506549256	NO	-
336	ZINC01324759	1539	0.34899389495985167	NO	-
337	ZINC00862124	580	0.34891979294834324	NO	-
338	ZINC00815539	475	0.34891779626056874	NO	-
339	ZINC03992361	5069	0.34888298390195305	NO	-
340	ZINC03867809	4696	0.3488434246073232	NO	-
341	ZINC01247416	1439	0.34882575000948857	NO	-
342	ZINC02836692	2762	0.34863583657955466	NO	-
343	ZINC02613986	2383	0.34861752560846054	NO	-
344	ZINC00861979	573	0.34860862001387094	NO	-
345	ZINC03525856	3910	0.348482871012755	NO	-
346	ZINC02836693	2763	0.34841875187844495	NO	-
347	ZINC00861978	572	0.34828258418631713	NO	-
348	ZINC01128216	1259	0.34823059765295317	NO	-
349	ZINC01324756	1537	0.3482162451022992	NO	-
350	ZINC02400928	2244	0.3481774525934288	NO	-
351	ZINC00861977	571	0.34815500025469825	NO	-
352	ZINC01324753	1535	0.3481546295213072	NO	-
353	ZINC03834089	8	0.34813573379424634	YES	5
354	ZINC00861980	574	0.34812575887978	NO	-
355	ZINC00645775	108	0.3480979388965488	NO	-
356	ZINC00694129	265	0.3480825021045278	NO	-
357	ZINC01654937	1799	0.34805642839115425	NO	-
358	ZINC02690042	2553	0.3480514816244123	NO	-
359	ZINC01223617	1420	0.34795547134945176	NO	-
360	ZINC00874574	656	0.3479521672601273	NO	-
361	ZINC00874574	657	0.3479521672601273	NO	-
362	ZINC01324757	1538	0.34791983759521006	NO	-
363	ZINC01795392	1818	0.34775502856576773	NO	-
364	ZINC01795389	1817	0.3477245872644534	NO	-
365	ZINC03428696	3534	0.34768667204560316	NO	-
366	ZINC02317230	2174	0.3476532157655692	NO	-
367	ZINC00874585	660	0.3475392524222239	NO	-
368	ZINC00874585	661	0.3475392524222239	NO	-
369	ZINC02459992	2328	0.34751023092276206	NO	-
370	ZINC04486987	5589	0.3474936210023294	NO	-
371	ZINC02748038	2641	0.3474583970816135	NO	-
372	ZINC01923310	1897	0.34740594842509664	NO	-
373	ZINC04030394	5125	0.34740337058743287	NO	-
374	ZINC03247650	3231	0.34736678105243046	NO	-
375	ZINC03940602	4854	0.3471487829339215	NO	-
376	ZINC03834098	1	0.3471267725387558	YES	1
377	ZINC01324754	1536	0.3471132029174504	NO	-
378	ZINC00859152	563	0.3470182097104745	NO	-
379	ZINC01324751	1534	0.3469958210499324	NO	-
380	ZINC00642121	95	0.3469721913803497	NO	-
381	ZINC00711822	283	0.346958966142283	NO	-
382	ZINC00891618	754	0.34690246610592324	NO	-
383	ZINC01737968	1805	0.34688054838792837	NO	-
384	ZINC02835549	2757	0.34684828766627973	NO	-
385	ZINC00443664	7	0.34680391142215455	NO	-
386	ZINC00443663	6	0.3467657312326546	NO	-
387	ZINC03815564	88	0.3467026426076369	YES	15
388	ZINC01503649	1758	0.3466228193523962	NO	-
389	ZINC03920778	4844	0.34652718481818895	NO	-
390	ZINC01537573	1774	0.34648842446895994	NO	-
391	ZINC03260941	3261	0.3463653604278092	NO	-
392	ZINC01124634	1239	0.3463591493224862	NO	-
393	ZINC00891615	753	0.3462674071680493	NO	-
394	ZINC00891138	746	0.3462296259275982	NO	-
395	ZINC00891138	747	0.3462296259275982	NO	-
396	ZINC02798371	2719	0.3461514652868306	NO	-
397	ZINC00624645	56	0.3460897102989508	NO	-
398	ZINC02409821	2255	0.3460730485160637	NO	-
399	ZINC01738116	1807	0.34598624440633835	NO	-
400	ZINC03681692	4214	0.34591699244561286	NO	-
401	ZINC01512397	1765	0.345894865169355	NO	-
402	ZINC03818920	4246	0.34589419370800556	NO	-
403	ZINC04131219	5184	0.34588384808907546	NO	-
404	ZINC03834090	14	0.3457570790289456	YES	5
405	ZINC03867809	4697	0.3457556867871279	NO	-
406	ZINC04294240	5360	0.3454919525930792	NO	-
407	ZINC02959856	2942	0.34547991351511054	NO	-
408	ZINC00874589	663	0.3453760057249677	NO	-
409	ZINC00874589	664	0.3453760057249677	NO	-
410	ZINC00691913	249	0.34534784791386003	NO	-
411	ZINC02798067	2712	0.3452248967895278	NO	-
412	ZINC01070196	1097	0.34520943280710825	NO	-
413	ZINC02798066	2711	0.3452089479511479	NO	-
414	ZINC02337373	2205	0.3451751723255382	NO	-
415	ZINC02436999	2294	0.34514843176891863	NO	-
416	ZINC03455183	3605	0.34502347260581284	NO	-
417	ZINC00774582	348	0.3450180112772029	NO	-
418	ZINC03455179	3604	0.3450176772106889	NO	-
419	ZINC03034371	3084	0.3448721189209247	NO	-
420	ZINC02462642	2333	0.34482913021987494	NO	-
421	ZINC03859635	4587	0.3448047162870989	NO	-
422	ZINC01043811	1044	0.3447609966900054	NO	-
423	ZINC01026515	1017	0.3447398867772946	NO	-
424	ZINC00875469	671	0.3447262543876664	NO	-
425	ZINC00875469	672	0.3447262543876664	NO	-
426	ZINC01654698	1798	0.34470035512140274	NO	-
427	ZINC00691915	250	0.34448751378248527	NO	-
428	ZINC01102188	1173	0.3444475403124343	NO	-
429	ZINC00874592	665	0.34440419474873707	NO	-
430	ZINC00874592	666	0.34440419474873707	NO	-
431	ZINC04221387	5262	0.3443476610934196	NO	-
432	ZINC02861308	2832	0.34423456028341043	NO	-
433	ZINC01665614	1803	0.34408516614623313	NO	-
434	ZINC02316378	2171	0.344035508740617	NO	-
435	ZINC03545226	3941	0.3439233142803101	NO	-
436	ZINC00976359	934	0.3438358708052381	NO	-
437	ZINC03489499	3761	0.34379563398253016	NO	-
438	ZINC02797718	2707	0.34368183526963875	NO	-
439	ZINC02645556	2482	0.34367287651180267	NO	-
440	ZINC03424404	3525	0.34363656043090024	NO	-
441	ZINC01214384	1410	0.3435939166616612	NO	-
442	ZINC03186069	3171	0.34354676121537175	NO	-
443	ZINC01068578	1094	0.3433719065231926	NO	-
444	ZINC01431440	1697	0.3432317216140486	NO	-
445	ZINC00940717	874	0.343215732159962	NO	-
446	ZINC01890501	1863	0.3431912284240716	NO	-
447	ZINC01147728	1318	0.3431089333825357	NO	-
448	ZINC02658104	2520	0.34308718716541586	NO	-
449	ZINC00904559	776	0.34293780609782676	NO	-
450	ZINC03347834	3403	0.3428702818902492	NO	-
451	ZINC00904560	777	0.3428393073862836	NO	-
452	ZINC00592251	25	0.3428135160303462	NO	-
453	ZINC03605881	4135	0.34263512385150047	NO	-
454	ZINC00622853	48	0.3424372187053995	NO	-
455	ZINC00622848	46	0.34241480249100475	NO	-
456	ZINC00622848	47	0.3423664545162414	NO	-
457	ZINC00622853	49	0.3423617810802678	NO	-
458	ZINC00630900	69	0.34224133875540685	NO	-
459	ZINC00891136	744	0.34222868594200906	NO	-
460	ZINC00891136	745	0.34222868594200906	NO	-
461	ZINC00630903	70	0.3422044430566659	NO	-
462	ZINC01890485	1860	0.3421113335908172	NO	-
463	ZINC02461165	2332	0.3420029635048581	NO	-
464	ZINC03815213	55	0.3418973553088894	YES	10
465	ZINC00612356	43	0.34186435397855675	NO	-
466	ZINC01890491	1861	0.34177125758183574	NO	-
467	ZINC00577062	12	0.341673713118037	NO	-
468	ZINC02232149	2109	0.3416342050073018	NO	-
469	ZINC01062965	1079	0.34161888726855627	NO	-
470	ZINC00719305	299	0.3416186428548105	NO	-
471	ZINC03401139	3494	0.34137977522980995	NO	-
472	ZINC02168967	2038	0.34127231536672187	NO	-
473	ZINC01890498	1862	0.34121006359401673	NO	-
474	ZINC02798238	2716	0.341199336136615	NO	-
475	ZINC00058174	50	0.3411664656549348	YES	8
476	ZINC01494690	1751	0.3411650927127065	NO	-
477	ZINC03458735	3621	0.34096653673406435	NO	-
478	ZINC00773347	331	0.340558447274873	NO	-
479	ZINC03859635	4588	0.3404757179030407	NO	-
480	ZINC03289813	3306	0.3403806123316809	NO	-
481	ZINC03834086	34	0.34024579628991	YES	6
482	ZINC03854934	4450	0.340100991881183	NO	-
483	ZINC03980846	5009	0.3400947328420406	NO	-
484	ZINC03681684	4213	0.3400080349418884	NO	-
485	ZINC00817558	479	0.3398711415718678	NO	-
486	ZINC02786274	2691	0.3398590648266538	NO	-
487	ZINC01890452	1859	0.33980586867000023	NO	-
488	ZINC00766620	328	0.3398006158697759	NO	-
489	ZINC02322236	2181	0.33979247510449667	NO	-
490	ZINC00985736	961	0.33978717951959464	NO	-
491	ZINC02797813	2708	0.3396913796082573	NO	-
492	ZINC02830522	2753	0.33964288822502725	NO	-
493	ZINC03827409	4262	0.3395935206867638	NO	-
494	ZINC00624645	57	0.3395808266688536	NO	-
495	ZINC00841659	518	0.33956630824722217	NO	-
496	ZINC04387658	5432	0.3395266765459089	NO	-
497	ZINC03974208	4960	0.3394230863109361	NO	-
498	ZINC02857122	2821	0.3390156504044391	NO	-
499	ZINC04033721	5133	0.3385631344109095	NO	-
500	ZINC01884291	1838	0.3384218292561418	NO	-
501	ZINC00835172	503	0.33838286315621585	NO	-
502	ZINC03034134	3083	0.3383057256648907	NO	-
503	ZINC00871707	630	0.33829630819651274	NO	-
504	ZINC01073902	1106	0.3382239296903942	NO	-
505	ZINC02194983	2052	0.33814640644684707	NO	-
506	ZINC00862123	579	0.3380591009535324	NO	-
507	ZINC00676688	204	0.3380514353150779	NO	-
508	ZINC02658104	2522	0.33800722065013356	NO	-
509	ZINC02959858	2943	0.33800079388020243	NO	-
510	ZINC00624793	59	0.3379863744209369	NO	-
511	ZINC01429402	1693	0.33794409884032894	NO	-
512	ZINC01094768	1165	0.33794164696354545	NO	-
513	ZINC01125206	1244	0.33775729460607923	NO	-
514	ZINC01125208	1245	0.3377551846463516	NO	-
515	ZINC00590964	21	0.3377072361721866	NO	-
516	ZINC03434274	3542	0.3376870062226942	NO	-
517	ZINC03868556	4737	0.33765864730302536	NO	-
518	ZINC02389708	2239	0.33746764348508734	NO	-
519	ZINC01032782	1025	0.3374560725164788	NO	-
520	ZINC01032781	1024	0.3374364085895455	NO	-
521	ZINC00623732	51	0.3374074222689858	NO	-
522	ZINC02454209	2320	0.33734129408059726	NO	-
523	ZINC03434277	3543	0.3372837317025966	NO	-
524	ZINC01933360	1902	0.33712079385947064	NO	-
525	ZINC00599332	36	0.3371197997232872	NO	-
526	ZINC02377402	2231	0.33708744877258956	NO	-
527	ZINC00664509	136	0.3370346569400513	NO	-
528	ZINC04083323	5160	0.33700889112656046	NO	-
529	ZINC03302377	3324	0.3369992492794149	NO	-
530	ZINC04250047	5299	0.3369878844606964	NO	-
531	ZINC04047825	5148	0.3369822556646101	NO	-
532	ZINC02997581	2993	0.33688777285764926	NO	-
533	ZINC03867293	4640	0.3368570380721161	NO	-
534	ZINC03866848	4624	0.33678356226528633	NO	-
535	ZINC00629377	67	0.3367178659551662	NO	-
536	ZINC04033709	5131	0.33670783387832093	NO	-
537	ZINC03805362	4233	0.3366052103550078	NO	-
538	ZINC02194981	2051	0.3365921489148616	NO	-
539	ZINC03467078	3704	0.33645722538265055	NO	-
540	ZINC04445643	5479	0.33643595128962756	NO	-
541	ZINC03467085	3705	0.3364230955273927	NO	-
542	ZINC03207191	3186	0.3364109215385471	NO	-
543	ZINC01492724	1749	0.33640460304074293	NO	-
544	ZINC02405214	2248	0.3362915788179067	NO	-
545	ZINC01094508	1161	0.3362861229942436	NO	-
546	ZINC02604425	2380	0.33625240236420634	NO	-
547	ZINC03931115	4851	0.33622077995740135	NO	-
548	ZINC03867293	4639	0.3362149255456994	NO	-
549	ZINC01786873	1816	0.33614531807609077	NO	-
550	ZINC02798801	2724	0.33610543005962784	NO	-
551	ZINC04038315	5145	0.3360748077946444	NO	-
552	ZINC02809052	2739	0.33606068083431767	NO	-
553	ZINC02416852	2266	0.3360046481104625	NO	-
554	ZINC02424782	2280	0.33600426492973795	NO	-
555	ZINC02809051	2738	0.33599956443513457	NO	-
556	ZINC03854352	4414	0.33591035697317384	NO	-
557	ZINC02734698	2624	0.33584251569824847	NO	-
558	ZINC04250297	5305	0.33582661693197396	NO	-
559	ZINC00599334	37	0.3358112820707868	NO	-
560	ZINC04225295	5267	0.3357675136747428	NO	-
561	ZINC01125121	1240	0.3357345706602169	NO	-
562	ZINC02327074	2187	0.33568255132438846	NO	-
563	ZINC03854353	4415	0.3356709048029344	NO	-
564	ZINC04422761	5459	0.33562169588229507	NO	-
565	ZINC03354029	3414	0.33556573942120127	NO	-
566	ZINC01094511	1164	0.3355433285113987	NO	-
567	ZINC02228623	2104	0.33548011701847147	NO	-
568	ZINC03859987	4607	0.3354572730639139	NO	-
569	ZINC04176605	5232	0.3353821296887317	NO	-
570	ZINC00629377	68	0.3352612704606405	NO	-
571	ZINC02755198	2647	0.3352437919693306	NO	-
572	ZINC03857872	4525	0.3351420379987432	NO	-
573	ZINC00958589	912	0.33512109751733027	NO	-
574	ZINC04225496	5271	0.3351120955443954	NO	-
575	ZINC00884421	723	0.33504671257259583	NO	-
576	ZINC01070935	1101	0.3349875696998712	NO	-
577	ZINC01103475	1175	0.33495625483737956	NO	-
578	ZINC01103477	1176	0.33495375531210453	NO	-
579	ZINC00624644	54	0.3348981455632997	NO	-
580	ZINC04279577	5345	0.3348979945710628	NO	-
581	ZINC03374537	3460	0.33482938947075497	NO	-
582	ZINC02796194	2704	0.3348125606057403	NO	-
583	ZINC02348830	2210	0.3348087485683525	NO	-
584	ZINC02457643	2322	0.33477781530860656	NO	-
585	ZINC00597878	34	0.3347572417638519	NO	-
586	ZINC03834088	87	0.33473941068454477	YES	15
587	ZINC01922858	1895	0.33473335653779956	NO	-
588	ZINC02798272	2717	0.33472896771695765	NO	-
589	ZINC02799058	2725	0.33471871796191766	NO	-
590	ZINC03805362	4234	0.3346772578618682	NO	-
591	ZINC02268095	2132	0.33463437292653425	NO	-
592	ZINC01736686	1804	0.3346092631181227	NO	-
593	ZINC04440777	5474	0.3346051934669266	NO	-
594	ZINC03859986	4605	0.3345869927655195	NO	-
595	ZINC03094053	3149	0.3344341995131017	NO	-
596	ZINC02479174	2339	0.3344199114438387	NO	-
597	ZINC03362241	3436	0.33433009917587375	NO	-
598	ZINC02206232	2075	0.3343045957244719	NO	-
599	ZINC00707338	280	0.3342901694751008	NO	-
600	ZINC01916185	74	0.33428680256792664	YES	13
601	ZINC00938776	872	0.33427000175677185	NO	-
602	ZINC01471821	1719	0.33412922894965624	NO	-
603	ZINC04368473	5421	0.33411633305789923	NO	-
604	ZINC03079535	3135	0.33410954029710255	NO	-
605	ZINC00773593	337	0.33403469498101557	NO	-
606	ZINC03185981	3169	0.33402742165628246	NO	-
607	ZINC00642394	96	0.3339899338150708	NO	-
608	ZINC02061511	1989	0.33387464925415333	NO	-
609	ZINC02798196	2715	0.33385726978050484	NO	-
610	ZINC00627151	63	0.33383976313938635	NO	-
611	ZINC02853898	2811	0.3338384056412033	NO	-
612	ZINC03968799	4887	0.3338255706837045	NO	-
613	ZINC00993916	986	0.3336893301260088	NO	-
614	ZINC03341312	3392	0.3336785288132682	NO	-
615	ZINC03851303	4304	0.3336218146619573	NO	-
616	ZINC03854923	4449	0.3336144252802109	NO	-
617	ZINC02480292	2343	0.3335441048479362	NO	-
618	ZINC02798635	2723	0.3335293959805426	NO	-
619	ZINC03474942	3727	0.3334351199522771	NO	-
620	ZINC03207184	3185	0.33342683277352997	NO	-
621	ZINC04289663	5356	0.3334150440917089	NO	-
622	ZINC00785018	380	0.33341035462838736	NO	-
623	ZINC00819656	483	0.33335723471887013	NO	-
624	ZINC01487314	1740	0.33331643699223856	NO	-
625	ZINC04439741	5473	0.3332623223716888	NO	-
626	ZINC00758625	321	0.3331874768969701	NO	-
627	ZINC00773963	341	0.33309270384360284	NO	-
628	ZINC00862001	575	0.33306515897588646	NO	-
629	ZINC01120405	1223	0.3330639209824482	NO	-
630	ZINC01120404	1222	0.33306275174392797	NO	-
631	ZINC01080629	1135	0.33304731684655353	NO	-
632	ZINC01130666	1263	0.333021641779731	NO	-
633	ZINC00874647	668	0.3330198600561772	NO	-
634	ZINC04176705	5233	0.3329713209083788	NO	-
635	ZINC03649982	4201	0.33296105272238896	NO	-
636	ZINC01165482	1344	0.3329353530576122	NO	-
637	ZINC01933375	1906	0.3329323380316878	NO	-
638	ZINC00624797	60	0.33279064730919033	NO	-
639	ZINC00678087	217	0.3327819378875455	NO	-
640	ZINC04422763	5461	0.33270955229903265	NO	-
641	ZINC02883429	2880	0.33269815880999554	NO	-
642	ZINC04250031	5296	0.3326841218993119	NO	-
643	ZINC03867404	4664	0.33264576487360586	NO	-
644	ZINC02136458	2020	0.33262701052686344	NO	-
645	ZINC00678085	215	0.33259063940969735	NO	-
646	ZINC04251813	5315	0.3325705037871865	NO	-
647	ZINC03945142	4858	0.3325065875442924	NO	-
648	ZINC04053420	5149	0.33249178292186055	NO	-
649	ZINC03533830	3925	0.332400955431587	NO	-
650	ZINC03316599	3349	0.33233561932208455	NO	-
651	ZINC02432170	2287	0.3323343180005456	NO	-
652	ZINC02588342	2372	0.33231574461540975	NO	-
653	ZINC04248924	5290	0.332296267866005	NO	-
654	ZINC02302316	2153	0.33217358928537777	NO	-
655	ZINC02320555	2178	0.33209720699511597	NO	-
656	ZINC03938330	4852	0.33200762479811896	NO	-
657	ZINC04285737	5353	0.3319959459666429	NO	-
658	ZINC02794943	2700	0.33195199018017335	NO	-
659	ZINC00627151	64	0.33194186291189914	NO	-
660	ZINC00626343	61	0.3318898991801228	NO	-
661	ZINC00829852	499	0.33188954756633693	NO	-
662	ZINC03456200	3607	0.3318384780289656	NO	-
663	ZINC03456202	3608	0.3318370066559062	NO	-
664	ZINC03606916	4137	0.33177243107179827	NO	-
665	ZINC00595263	30	0.3317716193827722	NO	-
666	ZINC02856846	2819	0.33166447534943894	NO	-
667	ZINC02636793	2457	0.3316479404723859	NO	-
668	ZINC01404527	1674	0.3316292464086814	NO	-
669	ZINC01176476	1357	0.33160525642428695	NO	-
670	ZINC02641931	2469	0.33160331807763915	NO	-
671	ZINC02641932	2470	0.3315996894664036	NO	-
672	ZINC02751865	2646	0.33156340488664005	NO	-
673	ZINC04000930	5103	0.3315084562267383	NO	-
674	ZINC03631894	4176	0.3314876390948094	NO	-
675	ZINC00766402	325	0.33145455902616366	NO	-
676	ZINC03199719	3182	0.33143788164593174	NO	-
677	ZINC01404526	1673	0.3314309335480586	NO	-
678	ZINC01404529	1675	0.3314018789307663	NO	-
679	ZINC04250015	5293	0.3313971735137999	NO	-
680	ZINC03567659	3973	0.3312452511087759	NO	-
681	ZINC03684719	4216	0.33122183792561255	NO	-
682	ZINC02186640	2043	0.33119066211729564	NO	-
683	ZINC03631896	4177	0.331182701741203	NO	-
684	ZINC00661389	130	0.33111669676471217	NO	-
685	ZINC03866848	4625	0.3310808681993743	NO	-
686	ZINC03866835	4621	0.3310767823577241	NO	-
687	ZINC00996517	987	0.331070497787412	NO	-
688	ZINC00543398	10	0.3310065271710465	NO	-
689	ZINC03281260	3296	0.33099695952987573	NO	-
690	ZINC03946757	4861	0.3309832186750751	NO	-
691	ZINC03834106	90	0.33087507925375537	YES	17
692	ZINC04006987	5119	0.3308543287461348	NO	-
693	ZINC04252298	5319	0.3308355267930161	NO	-
694	ZINC01331509	1561	0.33082847169393637	NO	-
695	ZINC02491945	2350	0.33077303461386653	NO	-
696	ZINC00758494	320	0.33074841054855075	NO	-
697	ZINC01162075	1340	0.33066161788429965	NO	-
698	ZINC00678532	221	0.3306482153252836	NO	-
699	ZINC00678535	223	0.33062381529071844	NO	-
700	ZINC03028152	3060	0.3306066288734252	NO	-
701	ZINC03857128	4481	0.33056820993373937	NO	-
702	ZINC03819003	4247	0.3305653083910557	NO	-
703	ZINC03832357	83	0.3305560969043992	YES	14
704	ZINC00822556	486	0.33049775630748235	NO	-
705	ZINC03857768	4523	0.33048615620364397	NO	-
706	ZINC00822557	487	0.33047864404482724	NO	-
707	ZINC01427092	1692	0.3304088102398521	NO	-
708	ZINC01094510	1162	0.3303904940124754	NO	-
709	ZINC04493080	5619	0.33038740286844825	NO	-
710	ZINC03854745	4426	0.3303782136282011	NO	-
711	ZINC02378589	2232	0.330360235324249	NO	-
712	ZINC02482114	2347	0.33033857937199856	NO	-
713	ZINC03384010	3468	0.33029613547408	NO	-
714	ZINC04509317	5633	0.33029397194787524	NO	-
715	ZINC00678085	216	0.33026185089703713	NO	-
716	ZINC00678087	218	0.33025507217205863	NO	-
717	ZINC03857667	4515	0.33018226177543125	NO	-
718	ZINC03832354	79	0.3301710309950293	YES	14
719	ZINC02805892	2735	0.33010831637585686	NO	-
720	ZINC02096260	1998	0.33009961004504035	NO	-
721	ZINC02206232	2076	0.33009685849952214	NO	-
722	ZINC01121759	1226	0.3300200630480941	NO	-
723	ZINC03400279	3491	0.3299134865837607	NO	-
724	ZINC03857667	4514	0.32984485268332797	NO	-
725	ZINC00983605	954	0.32982090507511064	NO	-
726	ZINC03221811	3191	0.3298208270826326	NO	-
727	ZINC03221810	3190	0.32981852083386576	NO	-
728	ZINC02484135	2348	0.32971166044955924	NO	-
729	ZINC00774706	353	0.32965276121198744	NO	-
730	ZINC04161308	5212	0.3295801293419408	NO	-
731	ZINC01177714	1359	0.32956418047536884	NO	-
732	ZINC01270318	1462	0.32953197333409745	NO	-
733	ZINC00661517	131	0.32952459547850566	NO	-
734	ZINC00983606	955	0.32951954121287524	NO	-
735	ZINC01346653	1579	0.32949695569197107	NO	-
736	ZINC02192596	2048	0.3294471775329483	NO	-
737	ZINC01177713	1358	0.32943186357211285	NO	-
738	ZINC03479698	3738	0.32929144462717724	NO	-
739	ZINC00724194	304	0.32925653548005246	NO	-
740	ZINC02798384	2720	0.32921904232494537	NO	-
741	ZINC02883221	2878	0.3291941107445509	NO	-
742	ZINC04628152	5670	0.32919338327560443	NO	-
743	ZINC02370637	2224	0.3291900085998338	NO	-
744	ZINC03199718	3181	0.32915286386688736	NO	-
745	ZINC00773476	333	0.3290684036596929	NO	-
746	ZINC02941561	2923	0.3290429775304817	NO	-
747	ZINC02656194	2512	0.32902910152037956	NO	-
748	ZINC04312174	5372	0.3290158217930367	NO	-
749	ZINC03095908	3152	0.3289752427955128	NO	-
750	ZINC00873511	639	0.32896995642119564	NO	-
751	ZINC02948942	2928	0.3289319439721489	NO	-
752	ZINC04274705	5344	0.32891506041387036	NO	-
753	ZINC01430202	1695	0.3287613882694669	NO	-
754	ZINC04312174	5370	0.3286979833115691	NO	-
755	ZINC00773340	330	0.32864794317011586	NO	-
756	ZINC01109661	1188	0.32864180766301865	NO	-
757	ZINC01491737	1745	0.32855386459037755	NO	-
758	ZINC02764135	2667	0.32852628223020397	NO	-
759	ZINC02726886	2603	0.32848149550119143	NO	-
760	ZINC00867955	611	0.32845631725179864	NO	-
761	ZINC04166425	5215	0.32845525387252883	NO	-
762	ZINC00624644	55	0.3282467532008174	NO	-
763	ZINC03866835	4622	0.32820969957379353	NO	-
764	ZINC02499489	2354	0.3281763848173069	NO	-
765	ZINC04000471	5095	0.3280653755490607	NO	-
766	ZINC02316723	2173	0.3280495904925438	NO	-
767	ZINC00705180	274	0.32803981778878555	NO	-
768	ZINC03684852	4220	0.32797242526655296	NO	-
769	ZINC03859783	4598	0.32796335137826393	NO	-
770	ZINC03681738	4215	0.3279631592268265	NO	-
771	ZINC00891115	742	0.3279071451063941	NO	-
772	ZINC00891115	743	0.3279071451063941	NO	-
773	ZINC00287787	5	0.3278872973503183	NO	-
774	ZINC00591657	23	0.32782659828545796	NO	-
775	ZINC04465115	5503	0.3277617835889799	NO	-
776	ZINC02618640	2394	0.3277390753972023	NO	-
777	ZINC01889910	1858	0.3277066348317158	NO	-
778	ZINC00661584	132	0.3276864017009058	NO	-
779	ZINC04251656	5311	0.32767938565569804	NO	-
780	ZINC04252185	5317	0.32767614083460805	NO	-
781	ZINC03605767	4134	0.3276376487416496	NO	-
782	ZINC01427092	1691	0.327637139896069	NO	-
783	ZINC01034237	1028	0.3276307950373793	NO	-
784	ZINC02997641	2994	0.3276240741908467	NO	-
785	ZINC03463763	3662	0.3275966995712754	NO	-
786	ZINC00983596	953	0.32758785969237414	NO	-
787	ZINC02633702	2441	0.32757839315254184	NO	-
788	ZINC03629388	4157	0.32755803116564886	NO	-
789	ZINC02469093	2337	0.32745614815640584	NO	-
790	ZINC01550061	1779	0.327411760040323	NO	-
791	ZINC01161864	1338	0.32737117876724176	NO	-
792	ZINC03024434	3051	0.3273058677530622	NO	-
793	ZINC01161865	1339	0.3273006288256653	NO	-
794	ZINC04331700	5401	0.3272911562785276	NO	-
795	ZINC00983535	947	0.32723569432742405	NO	-
796	ZINC01123742	1236	0.32716432638532206	NO	-
797	ZINC02219754	2094	0.32715212818145023	NO	-
798	ZINC01123744	1237	0.3271458109856548	NO	-
799	ZINC02868962	2839	0.32709232199215477	NO	-
800	ZINC01050810	1057	0.3270817584428246	NO	-
801	ZINC02645680	2485	0.32699480344376286	NO	-
802	ZINC00991020	978	0.32691429294388025	NO	-
803	ZINC01081720	1136	0.3268962306733101	NO	-
804	ZINC02480218	2340	0.32684824326079004	NO	-
805	ZINC02798087	2713	0.3268338320683547	NO	-
806	ZINC02651463	2498	0.3268030976503071	NO	-
807	ZINC02744401	2636	0.32678218656431296	NO	-
808	ZINC03199721	3183	0.3267742918165939	NO	-
809	ZINC02744400	2635	0.3267723745584322	NO	-
810	ZINC01924642	1899	0.3267197904856762	NO	-
811	ZINC00602001	38	0.32659609067364137	NO	-
812	ZINC01143856	1306	0.326586136204886	NO	-
813	ZINC03320257	3355	0.3265834608202876	NO	-
814	ZINC03858110	4536	0.3265803766348261	NO	-
815	ZINC03980714	5004	0.32657976432081615	NO	-
816	ZINC01889906	1857	0.32652841854256043	NO	-
817	ZINC01889903	1856	0.32648932322415936	NO	-
818	ZINC02802440	2732	0.3264368968454446	NO	-
819	ZINC03949102	4864	0.32642218986807464	NO	-
820	ZINC01922748	1892	0.3263972054440331	NO	-
821	ZINC01331479	1560	0.32638629126843144	NO	-
822	ZINC04087192	5167	0.3263838634004089	NO	-
823	ZINC02417315	2267	0.3263624145292066	NO	-
824	ZINC01081788	1137	0.3263398291453823	NO	-
825	ZINC03819003	4249	0.32633739204014944	NO	-
826	ZINC01119743	1221	0.3263175263646113	NO	-
827	ZINC01003774	996	0.32627776816581483	NO	-
828	ZINC03280744	3295	0.3262267615083313	NO	-
829	ZINC03280742	3294	0.3262068163377637	NO	-
830	ZINC03851728	4323	0.3262002965217258	NO	-
831	ZINC02690719	2555	0.32619632552827144	NO	-
832	ZINC02788659	2696	0.32617622979978556	NO	-
833	ZINC02890504	2893	0.32615917409110423	NO	-
834	ZINC00774503	347	0.32613493943646216	NO	-
835	ZINC01065591	1085	0.32606279173343455	NO	-
836	ZINC01891211	1865	0.32604862056356204	NO	-
837	ZINC01868097	1833	0.32603894976330194	NO	-
838	ZINC03851332	4308	0.3260109275660408	NO	-
839	ZINC04465158	5508	0.3260109275660408	NO	-
840	ZINC02852973	2804	0.3259434747205027	NO	-
841	ZINC02499631	2357	0.3259277831484524	NO	-
842	ZINC03235802	3211	0.32586508842303713	NO	-
843	ZINC00890759	740	0.3258332621918925	NO	-
844	ZINC00890759	741	0.3258332621918925	NO	-
845	ZINC02224991	2100	0.3258087269957897	NO	-
846	ZINC00774150	344	0.3257919859948413	NO	-
847	ZINC01078599	1128	0.3257592894458251	NO	-
848	ZINC00626343	62	0.3257237940522406	NO	-
849	ZINC00829852	500	0.32572185569781836	NO	-
850	ZINC00774129	343	0.3256897305871218	NO	-
851	ZINC02590212	2375	0.32567290932367504	NO	-
852	ZINC00774621	350	0.32565596720400347	NO	-
853	ZINC02375203	2229	0.32564600772826907	NO	-
854	ZINC03462204	3644	0.32564069343675867	NO	-
855	ZINC01549595	1778	0.3256318196062782	NO	-
856	ZINC00867955	610	0.32561004320193804	NO	-
857	ZINC00642394	97	0.32559334469871787	NO	-
858	ZINC04402070	5443	0.32554658725377256	NO	-
859	ZINC02928060	2913	0.325518765058188	NO	-
860	ZINC00642560	101	0.32547968511548137	NO	-
861	ZINC00643598	105	0.3254547124134908	NO	-
862	ZINC00928948	846	0.3254330262153028	NO	-
863	ZINC02224632	2099	0.3254166368269955	NO	-
864	ZINC02806624	2736	0.3254127966370285	NO	-
865	ZINC03462212	3645	0.32539897353259056	NO	-
866	ZINC03867623	4683	0.3253765543722709	NO	-
867	ZINC03462215	3646	0.3253711259005677	NO	-
868	ZINC02624946	2413	0.32535058572156295	NO	-
869	ZINC02316444	2172	0.3252518522932302	NO	-
870	ZINC01191256	1387	0.32525034480593845	NO	-
871	ZINC00991021	979	0.3252236074149906	NO	-
872	ZINC02797678	2706	0.3252140203801926	NO	-
873	ZINC02797677	2705	0.32519612029748257	NO	-
874	ZINC02276581	2137	0.32512643555835086	NO	-
875	ZINC00675727	191	0.32511461723812096	NO	-
876	ZINC02805610	2734	0.3250669104343403	NO	-
877	ZINC01222988	1419	0.32505104960423004	NO	-
878	ZINC03866714	4617	0.32502315147032934	NO	-
879	ZINC02877194	2861	0.3249825247792483	NO	-
880	ZINC03850308	4290	0.3249816625886141	NO	-
881	ZINC02884185	2882	0.3249402059806173	NO	-
882	ZINC01070300	1099	0.3249112126735926	NO	-
883	ZINC03859779	4597	0.3248901672144592	NO	-
884	ZINC04225151	5265	0.32485431193641157	NO	-
885	ZINC01148649	1322	0.32479879901766195	NO	-
886	ZINC00755633	317	0.32477381034911756	NO	-
887	ZINC00877379	674	0.32471529105975466	NO	-
888	ZINC04309724	5369	0.3246870641556989	NO	-
889	ZINC01003784	997	0.3246119338800779	NO	-
890	ZINC00983589	952	0.3245797516963041	NO	-
891	ZINC02861616	2833	0.3245778203293066	NO	-
892	ZINC03832362	82	0.32445882602843046	YES	14
893	ZINC04529235	5647	0.3244322830654924	NO	-
894	ZINC01145171	1314	0.3244207369609866	NO	-
895	ZINC00674701	183	0.3243728490784722	NO	-
896	ZINC03246614	3228	0.32434758695198407	NO	-
897	ZINC00778180	358	0.3243236449783334	NO	-
898	ZINC03485392	3755	0.3243174996521716	NO	-
899	ZINC01325654	1546	0.324277345718283	NO	-
900	ZINC01325654	1548	0.324277345718283	NO	-
901	ZINC04000695	5097	0.3242671034744363	NO	-
902	ZINC02876884	2860	0.32425180031938766	NO	-
903	ZINC01324845	1540	0.3242471108709831	NO	-
904	ZINC04465119	5504	0.32415605709627704	NO	-
905	ZINC00678535	224	0.3241088094075495	NO	-
906	ZINC00678532	222	0.324107881295505	NO	-
907	ZINC01889797	1847	0.32410607622469756	NO	-
908	ZINC01889799	1848	0.3240873269696498	NO	-
909	ZINC00983559	950	0.3240797833629474	NO	-
910	ZINC00774691	351	0.3240741037230286	NO	-
911	ZINC04492976	5615	0.3240490569239346	NO	-
912	ZINC03024429	3048	0.3240384486642735	NO	-
913	ZINC02112450	2004	0.3240094314903372	NO	-
914	ZINC02852683	2800	0.32396447423857355	NO	-
915	ZINC02145502	2034	0.3239388351098828	NO	-
916	ZINC01350943	1580	0.323884844750189	NO	-
917	ZINC01026376	1016	0.3238844069409503	NO	-
918	ZINC01324850	1543	0.3238539782457843	NO	-
919	ZINC01352522	1582	0.32385309974579624	NO	-
920	ZINC01368353	1611	0.32384968008665205	NO	-
921	ZINC04493067	5617	0.3238491629237795	NO	-
922	ZINC03024431	3049	0.32382595925321733	NO	-
923	ZINC01324849	1542	0.32382507682566847	NO	-
924	ZINC02848518	2783	0.32369119525785095	NO	-
925	ZINC03186006	3170	0.3236628546911902	NO	-
926	ZINC03849771	4278	0.323655292272175	NO	-
927	ZINC04333604	5406	0.3236330046910108	NO	-
928	ZINC02135867	2017	0.3236194990123216	NO	-
929	ZINC01123198	1232	0.3235918183590901	NO	-
930	ZINC01085620	1141	0.32356559774351584	NO	-
931	ZINC04218120	5258	0.3235427990550803	NO	-
932	ZINC02645590	2483	0.3235312664051311	NO	-
933	ZINC00664053	134	0.3235193885498287	NO	-
934	ZINC02874291	2849	0.32349263487816105	NO	-
935	ZINC00883086	720	0.32348320883160414	NO	-
936	ZINC03819056	4250	0.32347232802381465	NO	-
937	ZINC03005257	2997	0.3234685985042431	NO	-
938	ZINC03854366	4416	0.32344573532581916	NO	-
939	ZINC02112954	2007	0.32344401906083486	NO	-
940	ZINC04091821	5171	0.3234309113156451	NO	-
941	ZINC02481974	2345	0.32341954820690544	NO	-
942	ZINC02631237	2432	0.3233341317439774	NO	-
943	ZINC01241385	1433	0.3233288094283494	NO	-
944	ZINC01484470	1728	0.32332258546396664	NO	-
945	ZINC01147941	1319	0.3233214662604224	NO	-
946	ZINC03959979	4867	0.3233076170232569	NO	-
947	ZINC03867623	4682	0.323305354541541	NO	-
948	ZINC01125379	1247	0.32330085505546063	NO	-
949	ZINC00774780	356	0.3232881592609946	NO	-
950	ZINC00991015	977	0.32326751785138574	NO	-
951	ZINC03022277	3017	0.32326417750674646	NO	-
952	ZINC03167606	3164	0.32325807163636594	NO	-
953	ZINC03853058	4365	0.3232410566576403	NO	-
954	ZINC01125381	1248	0.32323978996003117	NO	-
955	ZINC01126988	1250	0.3232273552759811	NO	-
956	ZINC01491227	1744	0.32322148765120035	NO	-
957	ZINC02886256	2887	0.3231886911149987	NO	-
958	ZINC02871333	2843	0.3231855595102833	NO	-
959	ZINC00983582	951	0.3231498895301302	NO	-
960	ZINC03866714	4616	0.3231465762081647	NO	-
961	ZINC00977813	935	0.32312888235493625	NO	-
962	ZINC02648043	2495	0.3231196484387035	NO	-
963	ZINC03452364	3589	0.3231005290295244	NO	-
964	ZINC01062952	1078	0.3230616699057886	NO	-
965	ZINC01145888	1316	0.3230463612733198	NO	-
966	ZINC03968645	4886	0.32304610774712395	NO	-
967	ZINC00810892	455	0.32295847719240006	NO	-
968	ZINC00982626	940	0.3229473194699939	NO	-
969	ZINC03094939	3150	0.3228608035338192	NO	-
970	ZINC03851955	4332	0.3228601036504786	NO	-
971	ZINC00928940	845	0.3227672256482042	NO	-
972	ZINC00677168	209	0.322733606365329	NO	-
973	ZINC02762830	2661	0.3227210272628239	NO	-
974	ZINC02618327	2393	0.3227120324034034	NO	-
975	ZINC02582295	2371	0.3226508025963274	NO	-
976	ZINC03855177	4463	0.3225979909404424	NO	-
977	ZINC00478797	8	0.3225922985175453	NO	-
978	ZINC02209734	2081	0.3225689119956683	NO	-
979	ZINC02645785	2488	0.3225657131718228	NO	-
980	ZINC02849455	2784	0.32255531487648376	NO	-
981	ZINC02438247	2296	0.3225192379384138	NO	-
982	ZINC04251656	5312	0.32250412560301733	NO	-
983	ZINC03684830	4218	0.32247906476315025	NO	-
984	ZINC04038249	5139	0.32245830852886653	NO	-
985	ZINC04126327	5180	0.3224207824312455	NO	-
986	ZINC02899299	2896	0.32235233526035245	NO	-
987	ZINC03852330	4338	0.32232523280589026	NO	-
988	ZINC00954828	901	0.32231865506118795	NO	-
989	ZINC02756921	2651	0.3222924389241102	NO	-
990	ZINC03559697	3959	0.32228277132581157	NO	-
991	ZINC01441094	1708	0.32226553600913316	NO	-
992	ZINC04485485	5585	0.3222644354015064	NO	-
993	ZINC03859649	4591	0.3222476624566634	NO	-
994	ZINC01431919	1700	0.32221649798940677	NO	-
995	ZINC03967716	4870	0.322211201493335	NO	-
996	ZINC02047503	68	0.32219005232518766	YES	12
997	ZINC04317329	5395	0.32212226220002615	NO	-
998	ZINC01431918	1699	0.32208227657259697	NO	-
999	ZINC02852725	2801	0.32207747432493117	NO	-
1000	ZINC03999713	5094	0.322057501413402	NO	-
1001	ZINC02815394	2744	0.32203238365139747	NO	-
1002	ZINC01108740	1184	0.3219906823638175	NO	-
1003	ZINC00658100	126	0.3218597814561608	NO	-
1004	ZINC00676451	196	0.3218534920515275	NO	-
1005	ZINC00658099	125	0.32185028698061624	NO	-
1006	ZINC00595435	31	0.3218467113850129	NO	-
1007	ZINC03451480	3586	0.32184074247848143	NO	-
1008	ZINC02940979	2922	0.3218241697936166	NO	-
1009	ZINC03855072	4455	0.3218127015950738	NO	-
1010	ZINC04087042	5164	0.3217837618517752	NO	-
1011	ZINC04087359	5169	0.32177786943480996	NO	-
1012	ZINC00678298	220	0.32177667437989094	NO	-
1013	ZINC00678297	219	0.3217710703514117	NO	-
1014	ZINC01112016	1204	0.3217115623592975	NO	-
1015	ZINC03975878	4983	0.3216975959499318	NO	-
1016	ZINC01889793	1846	0.3216770056324811	NO	-
1017	ZINC01108741	1185	0.3216753026413417	NO	-
1018	ZINC01889791	1845	0.32167043632625675	NO	-
1019	ZINC03834095	92	0.32166561305317404	YES	19
1020	ZINC02235157	2110	0.3216506335012468	NO	-
1021	ZINC00983229	941	0.32164792670296316	NO	-
1022	ZINC00664366	135	0.3216461568552366	NO	-
1023	ZINC01050830	1058	0.32160657953041966	NO	-
1024	ZINC01061849	1076	0.32158791080175675	NO	-
1025	ZINC01324847	1541	0.32156444402537204	NO	-
1026	ZINC04121483	5177	0.321542676955478	NO	-
1027	ZINC00711511	282	0.32150575271141657	NO	-
1028	ZINC04179027	5235	0.32149872081319814	NO	-
1029	ZINC04309581	5368	0.3214701715653455	NO	-
1030	ZINC03369537	3451	0.32146599054683994	NO	-
1031	ZINC04038249	5141	0.32143478567739375	NO	-
1032	ZINC02977866	2988	0.3214223032235866	NO	-
1033	ZINC02977865	2987	0.3214169891288172	NO	-
1034	ZINC01141483	1291	0.3214009452671003	NO	-
1035	ZINC03959716	4866	0.32138305384767696	NO	-
1036	ZINC00827961	495	0.32130258436298476	NO	-
1037	ZINC00827962	497	0.3212984203825137	NO	-
1038	ZINC02852316	2797	0.3212908049297657	NO	-
1039	ZINC04317262	5383	0.32125121812115365	NO	-
1040	ZINC01324852	1544	0.32123823718269795	NO	-
1041	ZINC01430090	1694	0.32113733384456855	NO	-
1042	ZINC00979660	937	0.3211099862016045	NO	-
1043	ZINC01063009	1080	0.3210544227610366	NO	-
1044	ZINC02499936	2360	0.32104599081593044	NO	-
1045	ZINC00983528	946	0.3209927793040106	NO	-
1046	ZINC00773563	336	0.3209759981706133	NO	-
1047	ZINC01207336	1399	0.3209479254503449	NO	-
1048	ZINC03024432	3050	0.3209388104387816	NO	-
1049	ZINC03851955	4333	0.32092379045003794	NO	-
1050	ZINC02241524	2115	0.32088081004653823	NO	-
1051	ZINC03772467	4224	0.32085946085416395	NO	-
1052	ZINC03525698	3908	0.32084808750541305	NO	-
1053	ZINC03772466	4223	0.3208450346907723	NO	-
1054	ZINC01119731	1220	0.3208372657429876	NO	-
1055	ZINC02971612	2969	0.32082374097191424	NO	-
1056	ZINC03049102	3116	0.32080639977072195	NO	-
1057	ZINC00983544	948	0.32079529648088945	NO	-
1058	ZINC03024420	3046	0.32075389644710994	NO	-
1059	ZINC01441094	1709	0.3207351729705969	NO	-
1060	ZINC01891206	1864	0.3206449991023655	NO	-
1061	ZINC02740905	2631	0.3206250137099805	NO	-
1062	ZINC04529233	5646	0.3206217398292488	NO	-
1063	ZINC02718998	2585	0.32055147393383066	NO	-
1064	ZINC02718998	2586	0.32055147393383066	NO	-
1065	ZINC04087093	5166	0.32050681206964377	NO	-
1066	ZINC03613196	4141	0.32049682054548045	NO	-
1067	ZINC00676470	197	0.320493942783984	NO	-
1068	ZINC03024179	3043	0.32049373611515863	NO	-
1069	ZINC03024428	3047	0.32048371814097754	NO	-
1070	ZINC00677156	205	0.3204675282615069	NO	-
1071	ZINC02718966	2579	0.32046687495720033	NO	-
1072	ZINC02718966	2580	0.32046687495720033	NO	-
1073	ZINC03815352	78	0.3204479611221555	YES	14
1074	ZINC03022270	3014	0.3204312108486161	NO	-
1075	ZINC03225716	3192	0.3203918300599954	NO	-
1076	ZINC00830257	501	0.32038698256832715	NO	-
1077	ZINC01041819	1040	0.3203657944239612	NO	-
1078	ZINC03854994	4452	0.3203635894773216	NO	-
1079	ZINC03022272	3015	0.3203513381428606	NO	-
1080	ZINC02970894	2960	0.3203209772908361	NO	-
1081	ZINC03983590	5042	0.32027691050897006	NO	-
1082	ZINC03868269	4712	0.3202522567488024	NO	-
1083	ZINC01371923	1614	0.32022813684458934	NO	-
1084	ZINC00677186	211	0.32022092836959715	NO	-
1085	ZINC02717728	2573	0.32018426527689164	NO	-
1086	ZINC03855112	4457	0.32018151755790664	NO	-
1087	ZINC01035618	1031	0.3201792903700516	NO	-
1088	ZINC00839433	513	0.3201781046362459	NO	-
1089	ZINC04087023	5162	0.32017404702673086	NO	-
1090	ZINC03419240	3518	0.3201579312003568	NO	-
1091	ZINC02466078	2336	0.3200898647146287	NO	-
1092	ZINC02970841	2954	0.32005457099946644	NO	-
1093	ZINC00705653	275	0.3200503668798562	NO	-
1094	ZINC00937615	868	0.32000735167594596	NO	-
1095	ZINC00853325	541	0.31999004277592674	NO	-
1096	ZINC04507755	5632	0.3199772207544773	NO	-
1097	ZINC02718977	2582	0.3199526826224922	NO	-
1098	ZINC02718977	2583	0.3199526826224922	NO	-
1099	ZINC03819153	4251	0.3199488696257423	NO	-
1100	ZINC02741017	2632	0.3199439670322287	NO	-
1101	ZINC01094178	1157	0.3199380313290981	NO	-
1102	ZINC03868269	4711	0.31993470916466293	NO	-
1103	ZINC04035740	5137	0.3199118851089347	NO	-
1104	ZINC01489242	1742	0.31990575704876456	NO	-
1105	ZINC00892394	758	0.31990491558535494	NO	-
1106	ZINC00685856	244	0.31990341225307534	NO	-
1107	ZINC03198298	3180	0.3198936170449796	NO	-
1108	ZINC00937616	869	0.3198867305662615	NO	-
1109	ZINC03991929	5063	0.3198834613011022	NO	-
1110	ZINC04266055	5323	0.3198216943699298	NO	-
1111	ZINC02809065	2740	0.31981417083872765	NO	-
1112	ZINC02205509	2072	0.31979730965649344	NO	-
1113	ZINC01127304	1256	0.3197576313983971	NO	-
1114	ZINC02970843	2955	0.31975087748963377	NO	-
1115	ZINC01127301	1254	0.3197493560285249	NO	-
1116	ZINC01001388	993	0.31971182147935434	NO	-
1117	ZINC02645715	2486	0.31967918968139586	NO	-
1118	ZINC00997450	988	0.31958892561143626	NO	-
1119	ZINC01052671	1063	0.3195828259750711	NO	-
1120	ZINC03022919	3026	0.31956268425483597	NO	-
1121	ZINC01237026	1431	0.3195373875947258	NO	-
1122	ZINC04179054	5236	0.31953409254245	NO	-
1123	ZINC00877379	675	0.31951596357726336	NO	-
1124	ZINC03234083	3205	0.3194934321232397	NO	-
1125	ZINC04179826	5238	0.31946998431178536	NO	-
1126	ZINC00674446	178	0.3194348648410188	NO	-
1127	ZINC03859786	4600	0.3194305654528437	NO	-
1128	ZINC00907900	794	0.3194133422195227	NO	-
1129	ZINC01889881	1853	0.3194010205785663	NO	-
1130	ZINC00986498	967	0.3194005975678768	NO	-
1131	ZINC00806557	446	0.31940044065479845	NO	-
1132	ZINC01889882	1854	0.3193988914989253	NO	-
1133	ZINC02871597	2844	0.31938942967133643	NO	-
1134	ZINC00719521	300	0.319368454924903	NO	-
1135	ZINC03794872	4230	0.31936163506297166	NO	-
1136	ZINC02764839	2671	0.31935242505862504	NO	-
1137	ZINC03618969	4150	0.3193461730617765	NO	-
1138	ZINC03022917	3025	0.31934361591760674	NO	-
1139	ZINC02112839	2006	0.3193432557100389	NO	-
1140	ZINC04317264	5386	0.31933467629372525	NO	-
1141	ZINC03443802	3566	0.31930738503870837	NO	-
1142	ZINC02771948	2675	0.31928539041022064	NO	-
1143	ZINC03631377	4172	0.31927899600417986	NO	-
1144	ZINC02741278	2633	0.31918362980982445	NO	-
1145	ZINC03418883	3516	0.3191803059180057	NO	-
1146	ZINC00983240	942	0.3191558013156649	NO	-
1147	ZINC01127304	1255	0.3191531800348223	NO	-
1148	ZINC03109570	3157	0.31914717757457395	NO	-
1149	ZINC03022033	3008	0.31909576914069393	NO	-
1150	ZINC01006531	1005	0.31909190056633985	NO	-
1151	ZINC03976363	4985	0.31909101937481904	NO	-
1152	ZINC01966650	1934	0.3190677196843373	NO	-
1153	ZINC01966652	1936	0.3190672351812156	NO	-
1154	ZINC01425836	1688	0.31906513767284717	NO	-
1155	ZINC01207599	1400	0.31904906727646304	NO	-
1156	ZINC01127301	1253	0.31904334309423044	NO	-
1157	ZINC03068111	3133	0.31902444584719253	NO	-
1158	ZINC03855377	4467	0.31901150311007087	NO	-
1159	ZINC03857700	4519	0.31900820883425246	NO	-
1160	ZINC01371921	1613	0.3190019996914301	NO	-
1161	ZINC03500782	3810	0.31898219243869763	NO	-
1162	ZINC03360818	3432	0.31897214392623	NO	-
1163	ZINC01311442	1527	0.3189707955878655	NO	-
1164	ZINC01311441	1525	0.31896936725183306	NO	-
1165	ZINC03331683	3375	0.31896626388896976	NO	-
1166	ZINC00910007	809	0.3189543765730626	NO	-
1167	ZINC01966653	1937	0.3189422012073221	NO	-
1168	ZINC01966651	1935	0.3189341347927578	NO	-
1169	ZINC03418885	3517	0.31893388016944213	NO	-
1170	ZINC01486060	1738	0.3189309683016793	NO	-
1171	ZINC02112465	2005	0.31891778845415003	NO	-
1172	ZINC01178701	1364	0.3188930429141017	NO	-
1173	ZINC03859786	4599	0.3188792300833682	NO	-
1174	ZINC00692081	251	0.3188467019162797	NO	-
1175	ZINC00715132	289	0.3187896410094629	NO	-
1176	ZINC01041821	1041	0.3187323153399078	NO	-
1177	ZINC03032341	3077	0.3186528470655325	NO	-
1178	ZINC00958192	906	0.31862006089530365	NO	-
1179	ZINC03025376	3058	0.3186011360197496	NO	-
1180	ZINC03983589	5041	0.31856437702306	NO	-
1181	ZINC00677187	212	0.31855823373303427	NO	-
1182	ZINC00883084	718	0.3185191127393923	NO	-
1183	ZINC03894762	4839	0.31850322570565337	NO	-
1184	ZINC01162188	1341	0.3185016808647691	NO	-
1185	ZINC04210397	5254	0.3184996710454154	NO	-
1186	ZINC01162189	1342	0.3184848427518195	NO	-
1187	ZINC01414975	1679	0.3184708031689064	NO	-
1188	ZINC00676682	203	0.31847064654122104	NO	-
1189	ZINC03618763	4146	0.3184660087941179	NO	-
1190	ZINC00715132	288	0.318465931288999	NO	-
1191	ZINC00952006	897	0.3184516647414742	NO	-
1192	ZINC03032339	3076	0.31839000397945577	NO	-
1193	ZINC03071458	3134	0.3183833120804014	NO	-
1194	ZINC01193641	1391	0.3183604006318361	NO	-
1195	ZINC03312174	3337	0.31835996837381186	NO	-
1196	ZINC02662872	2534	0.31834698481577367	NO	-
1197	ZINC02136633	2021	0.31833848811593074	NO	-
1198	ZINC02260058	2128	0.31832632146538786	NO	-
1199	ZINC04091821	5172	0.3183059224571793	NO	-
1200	ZINC01917501	1885	0.31828579069255386	NO	-
1201	ZINC02897891	2895	0.3182752182034878	NO	-
1202	ZINC04491636	5595	0.3182518919688728	NO	-
1203	ZINC02136384	2018	0.3181963804616063	NO	-
1204	ZINC03452364	3588	0.31814682974266634	NO	-
1205	ZINC01051120	1059	0.3181160284145003	NO	-
1206	ZINC03514211	3873	0.3181081750159774	NO	-
1207	ZINC03436499	3545	0.3181076389132823	NO	-
1208	ZINC03031205	3065	0.3180860382873765	NO	-
1209	ZINC01196859	1395	0.3180766044377553	NO	-
1210	ZINC02877221	2862	0.3180621356832481	NO	-
1211	ZINC03023820	3041	0.3180353944113804	NO	-
1212	ZINC03849424	4271	0.31803313600764194	NO	-
1213	ZINC03849422	4269	0.3180167868353962	NO	-
1214	ZINC00983550	949	0.318004214684508	NO	-
1215	ZINC01425708	1687	0.3179618803268918	NO	-
1216	ZINC00774121	342	0.3179136204835	NO	-
1217	ZINC03868614	4739	0.3178916015534711	NO	-
1218	ZINC02051995	1986	0.3178428428121882	NO	-
1219	ZINC00886699	732	0.3177956626266566	NO	-
1220	ZINC03575635	3991	0.3177413957507853	NO	-
1221	ZINC03849424	4270	0.31773523232810635	NO	-
1222	ZINC00773504	334	0.3177140570447624	NO	-
1223	ZINC03023391	3034	0.3176979006560961	NO	-
1224	ZINC03869134	4757	0.3176841713486614	NO	-
1225	ZINC04087028	5163	0.31768017384086183	NO	-
1226	ZINC01079886	1132	0.3176588008876905	NO	-
1227	ZINC04529474	5648	0.317631049915668	NO	-
1228	ZINC03849422	4268	0.31762404805942834	NO	-
1229	ZINC02350917	2212	0.31761019740154894	NO	-
1230	ZINC02855649	2814	0.317587826846617	NO	-
1231	ZINC03828837	4264	0.3175653672772253	NO	-
1232	ZINC01027889	1021	0.31750771273012574	NO	-
1233	ZINC04038249	5142	0.3174880312331262	NO	-
1234	ZINC03023397	3035	0.31747010617377064	NO	-
1235	ZINC02764261	2668	0.3174478251999323	NO	-
1236	ZINC01002401	995	0.3173964937280496	NO	-
1237	ZINC01513026	1766	0.3173428271945166	NO	-
1238	ZINC00677162	207	0.31733449685764903	NO	-
1239	ZINC00774612	349	0.31731394578592453	NO	-
1240	ZINC02843319	2775	0.31728336874253177	NO	-
1241	ZINC03850043	4285	0.31723078451313574	NO	-
1242	ZINC03854725	4424	0.3172164287274811	NO	-
1243	ZINC00677171	210	0.31720701680735924	NO	-
1244	ZINC02858428	2826	0.31718736892578103	NO	-
1245	ZINC00959817	916	0.31717821651116157	NO	-
1246	ZINC03817262	4241	0.31714893452065773	NO	-
1247	ZINC00827961	496	0.31712315046413664	NO	-
1248	ZINC00827962	498	0.31709734257475947	NO	-
1249	ZINC00632538	74	0.31708823930771485	NO	-
1250	ZINC01000556	990	0.3170454726659722	NO	-
1251	ZINC02205509	2073	0.3170358615744082	NO	-
1252	ZINC03454947	3597	0.3170326731187266	NO	-
1253	ZINC03807021	4235	0.31699713694692416	NO	-
1254	ZINC03857700	4520	0.3169912788275439	NO	-
1255	ZINC03022273	3016	0.31698408962090663	NO	-
1256	ZINC03043876	3111	0.31697436980907323	NO	-
1257	ZINC00648631	112	0.31693365969237125	NO	-
1258	ZINC03869135	4760	0.3169317661631416	NO	-
1259	ZINC00676681	202	0.31691394436449616	NO	-
1260	ZINC02215058	2088	0.316901201229818	NO	-
1261	ZINC02769566	2673	0.3168985615056802	NO	-
1262	ZINC03488874	3760	0.31684362418087414	NO	-
1263	ZINC03332490	3380	0.3168406724021211	NO	-
1264	ZINC03332488	3379	0.31683681491352333	NO	-
1265	ZINC02371210	2226	0.3167981298376529	NO	-
1266	ZINC02402377	2246	0.3167855613577086	NO	-
1267	ZINC01094179	1158	0.3166902722792277	NO	-
1268	ZINC03889455	4771	0.3166828949250746	NO	-
1269	ZINC01889814	1850	0.31667438424786537	NO	-
1270	ZINC03357251	3423	0.3166638038553841	NO	-
1271	ZINC01889810	1849	0.3166608189787848	NO	-
1272	ZINC00852457	535	0.31662969275477704	NO	-
1273	ZINC01282211	1500	0.31662934322382963	NO	-
1274	ZINC01282211	1501	0.31662934322382963	NO	-
1275	ZINC01046758	1050	0.3166128075138077	NO	-
1276	ZINC03889364	4766	0.3165866401244706	NO	-
1277	ZINC02050813	1978	0.31657589586976415	NO	-
1278	ZINC01117642	1214	0.31656944965538575	NO	-
1279	ZINC03022989	3028	0.31656656510773806	NO	-
1280	ZINC01062196	1077	0.3165601374646181	NO	-
1281	ZINC02940208	2917	0.3165280784042556	NO	-
1282	ZINC03855112	4458	0.3165145484331508	NO	-
1283	ZINC01282206	1497	0.3165077512694831	NO	-
1284	ZINC01282206	1498	0.3165077512694831	NO	-
1285	ZINC03973492	4955	0.31649487470864	NO	-
1286	ZINC02874490	2850	0.31647324315290654	NO	-
1287	ZINC03619004	4151	0.31646597821752526	NO	-
1288	ZINC00694915	271	0.31646436334362144	NO	-
1289	ZINC03022269	3013	0.31645133268390313	NO	-
1290	ZINC00706858	279	0.3164479598345363	NO	-
1291	ZINC02940209	2918	0.31640766618263805	NO	-
1292	ZINC03857693	4517	0.31639682447584433	NO	-
1293	ZINC00773643	339	0.3163920385068775	NO	-
1294	ZINC04133209	5187	0.31636488934156115	NO	-
1295	ZINC03023681	3038	0.3163391599901107	NO	-
1296	ZINC02117352	2009	0.31632379464692706	NO	-
1297	ZINC03454944	3596	0.3163054837751397	NO	-
1298	ZINC03852330	4339	0.3162128872024214	NO	-
1299	ZINC03815533	52	0.3161992521807127	YES	9
1300	ZINC01095082	1168	0.3161919237566379	NO	-
1301	ZINC03868614	4738	0.3161829848041402	NO	-
1302	ZINC03631955	4187	0.3161465133673485	NO	-
1303	ZINC02940211	2919	0.3161322877265442	NO	-
1304	ZINC01094180	1159	0.3161232817671968	NO	-
1305	ZINC02940212	2920	0.3161018706067509	NO	-
1306	ZINC03969146	4896	0.31609036005487817	NO	-
1307	ZINC03023684	3039	0.31608785325374533	NO	-
1308	ZINC01068675	1095	0.31608570338239583	NO	-
1309	ZINC01054959	1064	0.31595526156101067	NO	-
1310	ZINC02432602	2288	0.3159485434360125	NO	-
1311	ZINC03851662	4318	0.31594800932288514	NO	-
1312	ZINC02113153	2008	0.3159450851968603	NO	-
1313	ZINC02369394	2223	0.3159380709827155	NO	-
1314	ZINC01178701	1365	0.31592718981340506	NO	-
1315	ZINC03533815	3924	0.3159211763911898	NO	-
1316	ZINC01060436	1070	0.31591331775670956	NO	-
1317	ZINC01125122	1241	0.3158786212746513	NO	-
1318	ZINC03854155	4408	0.31586595659886285	NO	-
1319	ZINC00873585	643	0.31586023926889656	NO	-
1320	ZINC02432603	2289	0.31585852283279614	NO	-
1321	ZINC00839433	514	0.3158550355643818	NO	-
1322	ZINC00839433	515	0.3158550355643818	NO	-
1323	ZINC02855419	2813	0.3158334059166758	NO	-
1324	ZINC03631957	4188	0.3158274949722374	NO	-
1325	ZINC02298314	2150	0.31582472710062315	NO	-
1326	ZINC00846116	521	0.3158192422028355	NO	-
1327	ZINC02656296	2513	0.3158094446963836	NO	-
1328	ZINC03031861	3073	0.31577524677712415	NO	-
1329	ZINC02887966	2892	0.3157456418637615	NO	-
1330	ZINC02464255	2334	0.3157394924461467	NO	-
1331	ZINC04317320	5389	0.31570428345323776	NO	-
1332	ZINC00958282	908	0.31570386148364127	NO	-
1333	ZINC02851181	2791	0.31569706114853596	NO	-
1334	ZINC02871777	2845	0.3156934697693771	NO	-
1335	ZINC02259562	2127	0.31569193082335406	NO	-
1336	ZINC01332699	1562	0.3156912746416007	NO	-
1337	ZINC01106947	1178	0.3156857284446917	NO	-
1338	ZINC04199175	5252	0.31568545323359554	NO	-
1339	ZINC03022766	3021	0.3156722796538379	NO	-
1340	ZINC02499517	2356	0.3156567920425667	NO	-
1341	ZINC04087350	5168	0.3156513578632086	NO	-
1342	ZINC04106346	5173	0.31563455303322635	NO	-
1343	ZINC02760015	2653	0.3156331254049527	NO	-
1344	ZINC04166896	5217	0.3156139723719804	NO	-
1345	ZINC00886683	729	0.3156029436075484	NO	-
1346	ZINC03315143	3344	0.3155998223294771	NO	-
1347	ZINC02003073	1972	0.31559353088488074	NO	-
1348	ZINC00987725	974	0.3155574914089994	NO	-
1349	ZINC01134478	1276	0.31552416780252535	NO	-
1350	ZINC00987726	975	0.3155081488059462	NO	-
1351	ZINC00958283	909	0.31547362349175284	NO	-
1352	ZINC03631933	4182	0.3154556632159384	NO	-
1353	ZINC04391204	5435	0.3154548640700694	NO	-
1354	ZINC04193519	5250	0.3154436769032353	NO	-
1355	ZINC03022137	3011	0.31541308825140596	NO	-
1356	ZINC02136400	2019	0.31538830631567133	NO	-
1357	ZINC02838647	2766	0.3153733632073923	NO	-
1358	ZINC03157759	3163	0.3153515800317995	NO	-
1359	ZINC02499785	2358	0.3153053592420286	NO	-
1360	ZINC02200411	2062	0.31529266927494887	NO	-
1361	ZINC02200413	2063	0.3152923069484327	NO	-
1362	ZINC00868715	615	0.31526472747529427	NO	-
1363	ZINC02230644	2108	0.3152242026693693	NO	-
1364	ZINC02402376	2245	0.3152051622404816	NO	-
1365	ZINC00683242	236	0.31519267695977016	NO	-
1366	ZINC03851659	4316	0.315183020526636	NO	-
1367	ZINC03850824	4299	0.3151730877087534	NO	-
1368	ZINC01889842	1851	0.31517108851136927	NO	-
1369	ZINC01889845	1852	0.3151560167380648	NO	-
1370	ZINC01889783	1843	0.31515238139718516	NO	-
1371	ZINC02328538	2191	0.31513731699306125	NO	-
1372	ZINC01889786	1844	0.31513533370362073	NO	-
1373	ZINC03425936	3530	0.31511992370336267	NO	-
1374	ZINC01078142	1124	0.3151199017264493	NO	-
1375	ZINC02858905	2828	0.3151107063493246	NO	-
1376	ZINC03631936	4183	0.3151091498558039	NO	-
1377	ZINC03051460	3120	0.3150906705935245	NO	-
1378	ZINC02667855	2542	0.31505025963732697	NO	-
1379	ZINC02667856	2543	0.3150357110129414	NO	-
1380	ZINC03023410	3037	0.31502345683508387	NO	-
1381	ZINC02328536	2190	0.3150015562443221	NO	-
1382	ZINC00852463	537	0.3149848591097785	NO	-
1383	ZINC03850157	4287	0.31498086048255125	NO	-
1384	ZINC00766618	327	0.3149645844632823	NO	-
1385	ZINC00773458	332	0.3149543271780824	NO	-
1386	ZINC03856464	4477	0.31495083471379615	NO	-
1387	ZINC02066155	1991	0.31493644899144413	NO	-
1388	ZINC01207336	1398	0.31492084753363536	NO	-
1389	ZINC03815527	54	0.3149024024875158	YES	9
1390	ZINC04312248	5375	0.31489030863027384	NO	-
1391	ZINC03850445	4293	0.31486500107801796	NO	-
1392	ZINC04087056	5165	0.314819392178391	NO	-
1393	ZINC02048783	1977	0.31479568540210284	NO	-
1394	ZINC02364907	2221	0.3147937120263399	NO	-
1395	ZINC04235556	5279	0.3147893314022546	NO	-
1396	ZINC03544034	3935	0.3147727198014129	NO	-
1397	ZINC03889365	4767	0.3147645115915283	NO	-
1398	ZINC03367862	3445	0.3147274741285591	NO	-
1399	ZINC01964530	1931	0.31472609497481485	NO	-
1400	ZINC00724177	303	0.31471715412207696	NO	-
1401	ZINC01964531	1932	0.31470614497487326	NO	-
1402	ZINC04512943	5637	0.3146993684516421	NO	-
1403	ZINC03051475	3121	0.31469425097648474	NO	-
1404	ZINC03850824	4298	0.31467307802221905	NO	-
1405	ZINC02480280	2342	0.31467275762347047	NO	-
1406	ZINC03258704	3255	0.31466592984382047	NO	-
1407	ZINC03258704	3257	0.31466592984382047	NO	-
1408	ZINC01268852	1458	0.314646402135734	NO	-
1409	ZINC03889429	4768	0.314629071862291	NO	-
1410	ZINC01342470	1574	0.31462626219662826	NO	-
1411	ZINC03022670	3020	0.31459377680304795	NO	-
1412	ZINC01268853	1459	0.3145794472301439	NO	-
1413	ZINC03023690	3040	0.3145533757887894	NO	-
1414	ZINC03024188	3044	0.3145043017537419	NO	-
1415	ZINC02219753	2093	0.314499986353156	NO	-
1416	ZINC01881665	1837	0.31447746207258953	NO	-
1417	ZINC03635270	4191	0.3143996281484427	NO	-
1418	ZINC00954799	900	0.3143928586066033	NO	-
1419	ZINC00954797	899	0.31438374350347376	NO	-
1420	ZINC03850182	4288	0.3143313683523671	NO	-
1421	ZINC02858034	2825	0.3143180005797878	NO	-
1422	ZINC00954796	898	0.31431213588342666	NO	-
1423	ZINC01970942	1945	0.3143085796959244	NO	-
1424	ZINC00683288	241	0.31430043428452353	NO	-
1425	ZINC04398003	5440	0.3142724648273963	NO	-
1426	ZINC03525702	3909	0.3142486606008956	NO	-
1427	ZINC01081846	1138	0.3142483873551116	NO	-
1428	ZINC02836351	2760	0.3142482720553136	NO	-
1429	ZINC02057032	1987	0.31423387409260567	NO	-
1430	ZINC00992561	981	0.31419940926889367	NO	-
1431	ZINC00692094	252	0.3141992261562091	NO	-
1432	ZINC00676471	198	0.31418980571975413	NO	-
1433	ZINC02857624	2823	0.3141852363802194	NO	-
1434	ZINC01092081	1155	0.31416146904323156	NO	-
1435	ZINC02932474	2915	0.3141609021896574	NO	-
1436	ZINC02734687	2621	0.3141387064512714	NO	-
1437	ZINC03247009	3229	0.31413105689814086	NO	-
1438	ZINC00766622	329	0.31412782108556964	NO	-
1439	ZINC00683246	237	0.31410374681854064	NO	-
1440	ZINC04384552	5427	0.314101867347659	NO	-
1441	ZINC02954675	2933	0.3140787637250304	NO	-
1442	ZINC02408766	2253	0.314061125954457	NO	-
1443	ZINC00983249	943	0.3140220963914042	NO	-
1444	ZINC04599127	5659	0.31401579763762394	NO	-
1445	ZINC03024436	3052	0.3139655613737914	NO	-
1446	ZINC00683218	232	0.3139622534405981	NO	-
1447	ZINC02554769	2368	0.313926713999213	NO	-
1448	ZINC00905072	780	0.31390637241992186	NO	-
1449	ZINC03214861	3187	0.31389588903423865	NO	-
1450	ZINC02948941	2927	0.31386960496188754	NO	-
1451	ZINC00773672	340	0.3138685397059756	NO	-
1452	ZINC00867957	612	0.3138623877734322	NO	-
1453	ZINC02138083	2023	0.3138548582038809	NO	-
1454	ZINC00955447	902	0.3138539322489856	NO	-
1455	ZINC03025353	3057	0.31385021444252087	NO	-
1456	ZINC02843323	2776	0.31383281604610724	NO	-
1457	ZINC03559204	3958	0.3138106662654449	NO	-
1458	ZINC00677159	206	0.3137517067351575	NO	-
1459	ZINC04627318	5669	0.3137371629874162	NO	-
1460	ZINC00907523	791	0.31369157010193865	NO	-
1461	ZINC04329708	5400	0.31367200400520323	NO	-
1462	ZINC02190143	2047	0.31365523726567085	NO	-
1463	ZINC04038249	5140	0.3136281871693737	NO	-
1464	ZINC03842434	4267	0.3136243718069483	NO	-
1465	ZINC02135711	2016	0.31354818524350503	NO	-
1466	ZINC02268348	2134	0.31353830742343447	NO	-
1467	ZINC03428544	3533	0.31353414162904814	NO	-
1468	ZINC03022129	3010	0.3134836175591698	NO	-
1469	ZINC00873799	647	0.3134787582482326	NO	-
1470	ZINC02843317	2774	0.31346824057449213	NO	-
1471	ZINC01111017	1194	0.3134540817090252	NO	-
1472	ZINC04383981	5426	0.3134129381341994	NO	-
1473	ZINC03031614	3071	0.31338826466781433	NO	-
1474	ZINC03599168	4123	0.3133751035146771	NO	-
1475	ZINC02069781	1992	0.31336669627163816	NO	-
1476	ZINC00774256	346	0.3133588008424847	NO	-
1477	ZINC02135563	2014	0.31332090425544035	NO	-
1478	ZINC04251547	5310	0.3133172870416183	NO	-
1479	ZINC02795043	2702	0.3133047180690581	NO	-
1480	ZINC00683281	238	0.31330273505719114	NO	-
1481	ZINC03631909	4179	0.3132954491588607	NO	-
1482	ZINC01027772	1020	0.31325755786875087	NO	-
1483	ZINC02851529	2794	0.3132522940007099	NO	-
1484	ZINC03631907	4178	0.31320797413758233	NO	-
1485	ZINC03851538	4312	0.31317714922808054	NO	-
1486	ZINC03361085	3433	0.3131722646180881	NO	-
1487	ZINC04160518	5211	0.31316134979277693	NO	-
1488	ZINC04166880	5216	0.31314882522285586	NO	-
1489	ZINC00589274	18	0.31313391427167736	NO	-
1490	ZINC00786932	382	0.313103824756413	NO	-
1491	ZINC02690758	2556	0.31309147115628844	NO	-
1492	ZINC03851659	4317	0.31307697823820235	NO	-
1493	ZINC00774698	352	0.31306112381027335	NO	-
1494	ZINC00779200	362	0.31305574037039524	NO	-
1495	ZINC00666049	140	0.31305094526236144	NO	-
1496	ZINC02734690	2622	0.3130056034293033	NO	-
1497	ZINC00715683	290	0.313004450701536	NO	-
1498	ZINC00683215	231	0.3129380610092851	NO	-
1499	ZINC03854725	4425	0.31292180316195134	NO	-
1500	ZINC03834108	33	0.31290716884466	YES	5
1501	ZINC03851662	4319	0.3128881241831903	NO	-
1502	ZINC00955937	904	0.312882622303187	NO	-
1503	ZINC02427526	2282	0.3128783679372737	NO	-
1504	ZINC01045482	1047	0.3128675372311737	NO	-
1505	ZINC02734691	2623	0.3128310976424124	NO	-
1506	ZINC03889916	4787	0.3128064175233616	NO	-
1507	ZINC03850028	4283	0.31276459336744455	NO	-
1508	ZINC01262960	1457	0.3127411317535166	NO	-
1509	ZINC03022428	3019	0.31271910199742475	NO	-
1510	ZINC03850105	4286	0.3127096639389332	NO	-
1511	ZINC01262959	1456	0.3126999588037557	NO	-
1512	ZINC01109220	1186	0.3126913611618682	NO	-
1513	ZINC02137100	2022	0.3126846756221	NO	-
1514	ZINC04053560	5150	0.31268127407132057	NO	-
1515	ZINC02828602	2751	0.31266752023286604	NO	-
1516	ZINC03346300	3399	0.3126528024116881	NO	-
1517	ZINC04032885	5129	0.3126497678970946	NO	-
1518	ZINC00593415	26	0.3126452014472689	NO	-
1519	ZINC03852839	4349	0.3126429125073748	NO	-
1520	ZINC01291432	1515	0.3126360885087349	NO	-
1521	ZINC03976742	4987	0.3126179649706918	NO	-
1522	ZINC00970943	928	0.31257371441689374	NO	-
1523	ZINC03346297	3397	0.3125735127641455	NO	-
1524	ZINC03889914	4786	0.3125577442241432	NO	-
1525	ZINC02408767	2254	0.31251100724376524	NO	-
1526	ZINC03889913	4785	0.31251080019769195	NO	-
1527	ZINC03346298	3398	0.3124868704335379	NO	-
1528	ZINC03023388	3033	0.3124864692776753	NO	-
1529	ZINC02739613	2630	0.31246760719409716	NO	-
1530	ZINC01350961	1581	0.3124389728375341	NO	-
1531	ZINC04492948	5611	0.3124243422118849	NO	-
1532	ZINC01059762	1069	0.312405836387424	NO	-
1533	ZINC04250505	5308	0.3123866333556514	NO	-
1534	ZINC03630420	4164	0.31238096101367463	NO	-
1535	ZINC04192872	5249	0.31237431693084455	NO	-
1536	ZINC03630418	4163	0.31236101586272935	NO	-
1537	ZINC03095901	3151	0.31235552656567317	NO	-
1538	ZINC03859649	4590	0.3123438182271588	NO	-
1539	ZINC02458063	2325	0.3123121875754394	NO	-
1540	ZINC04177285	5234	0.31231183992857725	NO	-
1541	ZINC03850034	4284	0.3122855600504672	NO	-
1542	ZINC00874587	662	0.312284235508288	NO	-
1543	ZINC00899332	768	0.3122738377528729	NO	-
1544	ZINC00833654	502	0.3122731970700704	NO	-
1545	ZINC02763623	2665	0.3122705422935639	NO	-
1546	ZINC03474125	3726	0.31223609274253905	NO	-
1547	ZINC03022128	3009	0.31223362187683196	NO	-
1548	ZINC04046678	5147	0.3122290507967704	NO	-
1549	ZINC03631944	4185	0.31221629784823834	NO	-
1550	ZINC01061706	1074	0.31220719041357287	NO	-
1551	ZINC03313875	3338	0.3121887994788921	NO	-
1552	ZINC02874593	2851	0.3121787418092775	NO	-
1553	ZINC01151652	1329	0.3121717853607417	NO	-
1554	ZINC03438751	3551	0.3121549541742884	NO	-
1555	ZINC03630196	4160	0.3121524795435081	NO	-
1556	ZINC01423535	1685	0.3121345896770386	NO	-
1557	ZINC03320884	3356	0.31212985332124005	NO	-
1558	ZINC01952788	1922	0.3121096094181849	NO	-
1559	ZINC04391204	5436	0.31209660919035964	NO	-
1560	ZINC01109858	1190	0.31206071151660575	NO	-
1561	ZINC00672642	160	0.31206036826233546	NO	-
1562	ZINC03661186	4208	0.31204959744553945	NO	-
1563	ZINC03370856	3455	0.312043630998298	NO	-
1564	ZINC00916968	813	0.3120398902416796	NO	-
1565	ZINC03023827	3042	0.3120152171584095	NO	-
1566	ZINC03105061	3154	0.3119652177619967	NO	-
1567	ZINC01276214	1471	0.31195761396293226	NO	-
1568	ZINC02856024	2817	0.31195142750603755	NO	-
1569	ZINC02760890	2654	0.3119507748082015	NO	-
1570	ZINC02881190	2874	0.31193955908509696	NO	-
1571	ZINC03852838	4347	0.3119253019675899	NO	-
1572	ZINC03631946	4186	0.3119213328574583	NO	-
1573	ZINC01952792	1923	0.3119209442819784	NO	-
1574	ZINC01645185	1794	0.31191930756324515	NO	-
1575	ZINC01905098	1872	0.31190987577157436	NO	-
1576	ZINC01950224	1921	0.31189126180726023	NO	-
1577	ZINC01486054	1736	0.31188889045065354	NO	-
1578	ZINC03854879	4446	0.3118743195900653	NO	-
1579	ZINC03025347	3056	0.311873177271389	NO	-
1580	ZINC02614798	2384	0.31187037080694047	NO	-
1581	ZINC03630198	4161	0.31187024714424183	NO	-
1582	ZINC02096676	1999	0.31183562322219255	NO	-
1583	ZINC03869134	4755	0.31178309222853046	NO	-
1584	ZINC02782835	2689	0.3117435930102596	NO	-
1585	ZINC00873536	641	0.3117422252363292	NO	-
1586	ZINC04254373	5322	0.3117300011144635	NO	-
1587	ZINC00873534	640	0.3117242026659562	NO	-
1588	ZINC00850359	532	0.3117164795634877	NO	-
1589	ZINC02845153	2779	0.3117153824053472	NO	-
1590	ZINC02845153	2781	0.3117153824053472	NO	-
1591	ZINC01075598	1117	0.3116788849892841	NO	-
1592	ZINC00936986	866	0.311617934850049	NO	-
1593	ZINC00774242	345	0.31155936549849295	NO	-
1594	ZINC02657524	2518	0.3115570230683106	NO	-
1595	ZINC03991976	5068	0.3115411642602123	NO	-
1596	ZINC04464293	5490	0.3115411642602123	NO	-
1597	ZINC01892136	1866	0.31151975646565	NO	-
1598	ZINC02970854	2956	0.3114695763275437	NO	-
1599	ZINC00674330	175	0.31143828050590056	NO	-
1600	ZINC02402679	2247	0.31141057335820366	NO	-
1601	ZINC03852837	4346	0.31136239483351236	NO	-
1602	ZINC00677165	208	0.3113542559032275	NO	-
1603	ZINC04145011	5198	0.31133984221811933	NO	-
1604	ZINC00878827	693	0.31133619844924154	NO	-
1605	ZINC03869135	4758	0.31131344318432086	NO	-
1606	ZINC02661308	2525	0.31130379456404883	NO	-
1607	ZINC03631940	4184	0.31129987875661913	NO	-
1608	ZINC00670723	149	0.3112466507612155	NO	-
1609	ZINC03851538	4313	0.3112424051975074	NO	-
1610	ZINC02842863	2772	0.31123869245218744	NO	-
1611	ZINC02624930	2412	0.3112224493931101	NO	-
1612	ZINC00976131	932	0.3112187790176848	NO	-
1613	ZINC02970856	2957	0.3111851453298003	NO	-
1614	ZINC03355028	3417	0.3111459146026091	NO	-
1615	ZINC01889885	1855	0.31114396283641876	NO	-
1616	ZINC03022845	3022	0.3111045504351722	NO	-
1617	ZINC03969225	4897	0.311100396498054	NO	-
1618	ZINC03631930	4180	0.31109725597756155	NO	-
1619	ZINC03577186	3992	0.3110747813575349	NO	-
1620	ZINC03661185	4207	0.3110694762260377	NO	-
1621	ZINC00814045	468	0.31101429374749884	NO	-
1622	ZINC03969226	4898	0.31101316943814766	NO	-
1623	ZINC02144403	2033	0.3110021470547194	NO	-
1624	ZINC01784090	1815	0.3109900292469528	NO	-
1625	ZINC01102351	1174	0.3109842474582397	NO	-
1626	ZINC00667262	143	0.3109786421709131	NO	-
1627	ZINC02851927	2795	0.3109676490161158	NO	-
1628	ZINC03455124	3602	0.31094067531902436	NO	-
1629	ZINC03418746	3515	0.3108769000565445	NO	-
1630	ZINC00906906	784	0.31086960683587106	NO	-
1631	ZINC04003844	5111	0.3108675153937959	NO	-
1632	ZINC01645186	1795	0.3108627068510794	NO	-
1633	ZINC02662875	2535	0.3108426297420725	NO	-
1634	ZINC02406026	2250	0.3108297531066702	NO	-
1635	ZINC01410855	1677	0.3108116832017669	NO	-
1636	ZINC03657466	4202	0.31079561749480406	NO	-
1637	ZINC03051641	3122	0.3107810502186595	NO	-
1638	ZINC03043737	3103	0.31078026017086285	NO	-
1639	ZINC03631932	4181	0.3107801633840778	NO	-
1640	ZINC03969937	4905	0.3107791942683306	NO	-
1641	ZINC00882491	715	0.3107785951961923	NO	-
1642	ZINC00122323	1	0.31071917046198977	NO	-
1643	ZINC02631908	2433	0.310693048715078	NO	-
1644	ZINC02784094	2690	0.31068198640446987	NO	-
1645	ZINC02940959	2921	0.310681205249317	NO	-
1646	ZINC02875679	2854	0.31066441648455695	NO	-
1647	ZINC02735029	2625	0.3106309556622975	NO	-
1648	ZINC01064167	1083	0.3106208977923309	NO	-
1649	ZINC01989717	1967	0.31060714356099056	NO	-
1650	ZINC03854878	4445	0.3105949095126506	NO	-
1651	ZINC01423466	1684	0.31059352583268773	NO	-
1652	ZINC01185174	1375	0.3105601134381617	NO	-
1653	ZINC03630218	4162	0.3105405899631419	NO	-
1654	ZINC03405360	3502	0.31053603751570413	NO	-
1655	ZINC02331659	2198	0.3105358940286448	NO	-
1656	ZINC00791094	393	0.31051953348036754	NO	-
1657	ZINC04235631	5280	0.31050753146668053	NO	-
1658	ZINC03032701	3079	0.3104968693978644	NO	-
1659	ZINC00774767	355	0.3104482733037526	NO	-
1660	ZINC02773030	2678	0.3104415228812104	NO	-
1661	ZINC02773030	2679	0.3104415228812104	NO	-
1662	ZINC02643925	2480	0.3104406049015893	NO	-
1663	ZINC00588468	15	0.31042083700964535	NO	-
1664	ZINC02499498	2355	0.3103957203562147	NO	-
1665	ZINC02881919	2877	0.31036859707850384	NO	-
1666	ZINC02764599	2670	0.3103601012675239	NO	-
1667	ZINC03852838	4348	0.3103581995233771	NO	-
1668	ZINC03868362	4715	0.31035041279749087	NO	-
1669	ZINC01075414	1115	0.31034969194418577	NO	-
1670	ZINC01967775	1941	0.31034851407801844	NO	-
1671	ZINC02927911	2912	0.3103403345768083	NO	-
1672	ZINC03323022	3363	0.31033404636058276	NO	-
1673	ZINC03868364	4717	0.31032415223277177	NO	-
1674	ZINC02827552	2750	0.31032215924205037	NO	-
1675	ZINC01078551	1126	0.31030101113613395	NO	-
1676	ZINC02948940	2926	0.3102824839515442	NO	-
1677	ZINC02135533	2013	0.3102752376466152	NO	-
1678	ZINC02213698	2087	0.3102564521349256	NO	-
1679	ZINC03854877	4444	0.31023746961997006	NO	-
1680	ZINC02450448	2315	0.31022143938944347	NO	-
1681	ZINC00814053	473	0.3102010397725448	NO	-
1682	ZINC03890664	4811	0.310176584945511	NO	-
1683	ZINC03854795	4428	0.31017579092173037	NO	-
1684	ZINC01045481	1046	0.310173758775191	NO	-
1685	ZINC01177738	1360	0.3101733693431384	NO	-
1686	ZINC00886696	731	0.31017270631230925	NO	-
1687	ZINC00899290	765	0.31015761210708054	NO	-
1688	ZINC02204796	2069	0.3101543185085614	NO	-
1689	ZINC02194954	2050	0.3101343433307007	NO	-
1690	ZINC01110104	1191	0.31012009562114207	NO	-
1691	ZINC03852839	4350	0.3101171048392554	NO	-
1692	ZINC03852837	4345	0.31010331793456175	NO	-
1693	ZINC01989718	1968	0.3100955999878183	NO	-
1694	ZINC03455145	3603	0.30998247780631843	NO	-
1695	ZINC01889768	1840	0.30997289223888275	NO	-
1696	ZINC04137655	5193	0.3099711716602715	NO	-
1697	ZINC03569771	3977	0.3099545598012371	NO	-
1698	ZINC02841541	2770	0.30995193623303224	NO	-
1699	ZINC03868361	4714	0.3099205931867509	NO	-
1700	ZINC04160473	5209	0.3099204999847388	NO	-
1701	ZINC03868363	4716	0.30991801821759163	NO	-
1702	ZINC03454933	3595	0.3099166738472759	NO	-
1703	ZINC00643839	106	0.3099132404075909	NO	-
1704	ZINC03852860	4353	0.30990771944501166	NO	-
1705	ZINC02959583	2941	0.3098731865334847	NO	-
1706	ZINC02831091	2754	0.3098724345575989	NO	-
1707	ZINC02204794	2068	0.3098456453097311	NO	-
1708	ZINC03361462	3434	0.30983175354802855	NO	-
1709	ZINC03575234	3990	0.3098269135996321	NO	-
1710	ZINC02439801	2300	0.3098073924517923	NO	-
1711	ZINC01150265	1326	0.3097892200797507	NO	-
1712	ZINC00878473	691	0.30975934264288796	NO	-
1713	ZINC03868192	4710	0.30974914088009564	NO	-
1714	ZINC00874009	655	0.3097247769889811	NO	-
1715	ZINC02439799	2299	0.309721311606379	NO	-
1716	ZINC02728210	2604	0.30971732123265217	NO	-
1717	ZINC03631866	4173	0.3096975092196482	NO	-
1718	ZINC01953940	1927	0.30967390050404464	NO	-
1719	ZINC03082050	3138	0.30966862938206186	NO	-
1720	ZINC01006523	1003	0.30964936753498035	NO	-
1721	ZINC02879499	2869	0.3096280701778811	NO	-
1722	ZINC01094510	1163	0.3095930805000069	NO	-
1723	ZINC02852485	2798	0.30956598405986335	NO	-
1724	ZINC01127388	1257	0.3095526084778452	NO	-
1725	ZINC02241001	2114	0.30955049944657537	NO	-
1726	ZINC00673609	168	0.30954647641186267	NO	-
1727	ZINC01338867	1565	0.3095406138317502	NO	-
1728	ZINC04317324	5392	0.30952827954563916	NO	-
1729	ZINC04192259	5248	0.309514018030586	NO	-
1730	ZINC03567920	3974	0.30950524818318237	NO	-
1731	ZINC02179578	2040	0.3095015770094028	NO	-
1732	ZINC01282190	1476	0.3094772087958484	NO	-
1733	ZINC01282190	1477	0.3094772087958484	NO	-
1734	ZINC03024419	3045	0.3094482803217333	NO	-
1735	ZINC00857239	554	0.30941973234955383	NO	-
1736	ZINC03526137	3911	0.3094145887745716	NO	-
1737	ZINC02875341	2853	0.3093687264606709	NO	-
1738	ZINC03969278	4899	0.30935714131543435	NO	-
1739	ZINC03532772	3918	0.30934958742734303	NO	-
1740	ZINC00857238	553	0.3093428315556639	NO	-
1741	ZINC02283191	2141	0.30933828320779483	NO	-
1742	ZINC04250208	5302	0.30932631778978115	NO	-
1743	ZINC00603301	40	0.3093244273676789	NO	-
1744	ZINC00882483	714	0.30932187409504824	NO	-
1745	ZINC02806786	2737	0.30931912630979375	NO	-
1746	ZINC00642501	99	0.3093175640805132	NO	-
1747	ZINC04464891	5500	0.30929530767660957	NO	-
1748	ZINC00668920	147	0.30927823356465667	NO	-
1749	ZINC01136174	1277	0.309269675367628	NO	-
1750	ZINC02864282	2834	0.30925580478372605	NO	-
1751	ZINC01905506	1875	0.30925054037591543	NO	-
1752	ZINC01905502	1874	0.30925037462908966	NO	-
1753	ZINC01989796	1970	0.30924857474704087	NO	-
1754	ZINC03428253	3532	0.3092254730530809	NO	-
1755	ZINC01179795	1366	0.3092125634276996	NO	-
1756	ZINC03304218	3331	0.3091908704623902	NO	-
1757	ZINC02773087	2681	0.3091486117025966	NO	-
1758	ZINC02773087	2682	0.3091486117025966	NO	-
1759	ZINC02915859	2907	0.30913591907831384	NO	-
1760	ZINC03854868	4440	0.30913037867429916	NO	-
1761	ZINC03429327	3536	0.30909643364297484	NO	-
1762	ZINC04131219	5183	0.3090964317897594	NO	-
1763	ZINC03405330	3499	0.3090656863747446	NO	-
1764	ZINC00814028	467	0.30905903985923583	NO	-
1765	ZINC03618659	4145	0.30904138366820955	NO	-
1766	ZINC01001474	994	0.30903689229833614	NO	-
1767	ZINC03317027	3350	0.30901879081810707	NO	-
1768	ZINC02849817	2786	0.30901703577443246	NO	-
1769	ZINC02849817	2788	0.30901703577443246	NO	-
1770	ZINC02735160	2626	0.3089890360448835	NO	-
1771	ZINC02418334	2272	0.30897300411589057	NO	-
1772	ZINC01909331	1877	0.3089640407813348	NO	-
1773	ZINC03136276	3161	0.3089554432213988	NO	-
1774	ZINC00806551	445	0.3089553928708633	NO	-
1775	ZINC00872549	636	0.3089338965542953	NO	-
1776	ZINC02782723	2688	0.30892415755208286	NO	-
1777	ZINC00667188	142	0.3089218844280048	NO	-
1778	ZINC01877446	1836	0.30884835892416906	NO	-
1779	ZINC04090652	5170	0.30884074872953293	NO	-
1780	ZINC01087504	1149	0.3088326077374502	NO	-
1781	ZINC02703742	2563	0.3088102267565946	NO	-
1782	ZINC02132116	2012	0.30881019281313593	NO	-
1783	ZINC00907356	787	0.3088072923614698	NO	-
1784	ZINC04627258	5668	0.3087654745636508	NO	-
1785	ZINC01989797	1971	0.3087341871195587	NO	-
1786	ZINC03359496	3429	0.3087312469988396	NO	-
1787	ZINC01061308	1072	0.30872950117451625	NO	-
1788	ZINC03857080	4478	0.3087281241913882	NO	-
1789	ZINC03276664	3288	0.30869963210368845	NO	-
1790	ZINC03549704	3946	0.30868670058089737	NO	-
1791	ZINC02703740	2562	0.30867887984594733	NO	-
1792	ZINC03855582	4472	0.3086773947760127	NO	-
1793	ZINC00814046	469	0.3086623833947439	NO	-
1794	ZINC03018547	3002	0.30865553471232565	NO	-
1795	ZINC03241582	3221	0.3086290265277905	NO	-
1796	ZINC00939258	873	0.3086189609371725	NO	-
1797	ZINC00647233	110	0.3086176242549463	NO	-
1798	ZINC03991970	5067	0.30861446621609256	NO	-
1799	ZINC03451029	3582	0.3086136130483583	NO	-
1800	ZINC02662045	2531	0.3086118402978401	NO	-
1801	ZINC02855010	2812	0.3086116836841978	NO	-
1802	ZINC03997777	5092	0.3086044159096197	NO	-
1803	ZINC03659297	4203	0.3086033872169289	NO	-
1804	ZINC02971277	2963	0.3085946465755334	NO	-
1805	ZINC03350131	3407	0.30859318758624743	NO	-
1806	ZINC00623553	50	0.3085786902989191	NO	-
1807	ZINC02886293	2889	0.30855868288265487	NO	-
1808	ZINC03386279	3471	0.3085578860092992	NO	-
1809	ZINC03533787	3923	0.30853934820450357	NO	-
1810	ZINC01889772	1841	0.30851361250984355	NO	-
1811	ZINC00852501	539	0.30850828994820706	NO	-
1812	ZINC00850071	528	0.30849570942692883	NO	-
1813	ZINC00680562	228	0.3084387111128593	NO	-
1814	ZINC03868554	4736	0.30840324868547725	NO	-
1815	ZINC03298932	3321	0.308402029031173	NO	-
1816	ZINC02732218	2620	0.3083966217960475	NO	-
1817	ZINC03017522	3001	0.30838024918466	NO	-
1818	ZINC03022020	3007	0.3083765558273773	NO	-
1819	ZINC00683240	235	0.3083612831621779	NO	-
1820	ZINC02005039	1973	0.3083603102599914	NO	-
1821	ZINC00773552	335	0.30835688945488804	NO	-
1822	ZINC03549813	3947	0.30834556265439717	NO	-
1823	ZINC03097241	3153	0.3083177493515632	NO	-
1824	ZINC00862167	582	0.3083022088772971	NO	-
1825	ZINC03410152	3507	0.3082783272911921	NO	-
1826	ZINC03444557	3570	0.30826129975290534	NO	-
1827	ZINC00826740	493	0.30825483160165856	NO	-
1828	ZINC02064500	1990	0.30824982530636197	NO	-
1829	ZINC01197021	1396	0.30823177473991575	NO	-
1830	ZINC00852500	538	0.308211447865478	NO	-
1831	ZINC00907364	788	0.308190827230013	NO	-
1832	ZINC02664530	2540	0.30817814519663544	NO	-
1833	ZINC02421944	2276	0.30817190765544883	NO	-
1834	ZINC01353292	1583	0.3081637705941711	NO	-
1835	ZINC02852839	2802	0.30816006998862505	NO	-
1836	ZINC01133773	1271	0.3081492305014101	NO	-
1837	ZINC00773639	338	0.3081395436189754	NO	-
1838	ZINC03032099	3074	0.30813705117574813	NO	-
1839	ZINC02836049	2759	0.3081125636412459	NO	-
1840	ZINC00736844	315	0.3081060073325112	NO	-
1841	ZINC00960063	924	0.30809507141271847	NO	-
1842	ZINC03043549	3092	0.3080832778727417	NO	-
1843	ZINC01329067	1549	0.30808020628104227	NO	-
1844	ZINC00874007	654	0.308061992865844	NO	-
1845	ZINC03869134	4756	0.30805970542651534	NO	-
1846	ZINC01516487	1769	0.3080482787369078	NO	-
1847	ZINC02825583	2747	0.308043291658493	NO	-
1848	ZINC00736843	314	0.3080312076475596	NO	-
1849	ZINC00766400	324	0.30800920043675234	NO	-
1850	ZINC01282193	1482	0.3080069664267807	NO	-
1851	ZINC01282193	1483	0.3080069664267807	NO	-
1852	ZINC00814048	471	0.3080056930312542	NO	-
1853	ZINC01967871	1944	0.30796515476287084	NO	-
1854	ZINC02480251	2341	0.3079582558625153	NO	-
1855	ZINC02869320	2840	0.3079507645503686	NO	-
1856	ZINC00814047	470	0.3079492338765297	NO	-
1857	ZINC00857175	552	0.3079331341558194	NO	-
1858	ZINC03852860	4354	0.3079296572307868	NO	-
1859	ZINC00960062	923	0.3079035565939215	NO	-
1860	ZINC03462032	3642	0.30788597290419817	NO	-
1861	ZINC04315922	5380	0.3078694079745086	NO	-
1862	ZINC01262713	1455	0.30786756009373223	NO	-
1863	ZINC03349489	3405	0.3078605618150682	NO	-
1864	ZINC03866731	4618	0.3078603787994733	NO	-
1865	ZINC00857174	551	0.3078577324490947	NO	-
1866	ZINC03390579	3476	0.3078538151102215	NO	-
1867	ZINC04386424	5431	0.3078310408179263	NO	-
1868	ZINC00888688	739	0.3078154371332423	NO	-
1869	ZINC03350555	3408	0.30779243765715586	NO	-
1870	ZINC03043520	3090	0.3077921223981775	NO	-
1871	ZINC03227354	3194	0.307791316499745	NO	-
1872	ZINC02713734	2570	0.30776961906417066	NO	-
1873	ZINC02198025	2057	0.3077453964831873	NO	-
1874	ZINC00648775	114	0.30773281715305134	NO	-
1875	ZINC01967543	1939	0.30771324771335723	NO	-
1876	ZINC00917862	825	0.3077131169373525	NO	-
1877	ZINC02705125	2564	0.3077043555092363	NO	-
1878	ZINC03869135	4759	0.30770422206113424	NO	-
1879	ZINC01196750	1393	0.30767757582475413	NO	-
1880	ZINC02729369	2610	0.3076701958768387	NO	-
1881	ZINC01210222	1405	0.3076623941909714	NO	-
1882	ZINC00892218	756	0.30765109204643476	NO	-
1883	ZINC00792026	396	0.30764258094953584	NO	-
1884	ZINC01486060	1737	0.30764001883241493	NO	-
1885	ZINC04492831	5610	0.30763489031735375	NO	-
1886	ZINC01061646	1073	0.3076126528744843	NO	-
1887	ZINC00814051	472	0.30761000949529416	NO	-
1888	ZINC03029294	3061	0.3075928028871626	NO	-
1889	ZINC00900698	769	0.30757383844730524	NO	-
1890	ZINC00959969	919	0.3075493083292795	NO	-
1891	ZINC03023409	3036	0.3075433764547302	NO	-
1892	ZINC03348945	3404	0.3075397824203889	NO	-
1893	ZINC02627789	2421	0.3075344089373658	NO	-
1894	ZINC01282196	1488	0.30753289537369194	NO	-
1895	ZINC01282196	1489	0.30753289537369194	NO	-
1896	ZINC02729370	2611	0.30748089813312107	NO	-
1897	ZINC03089208	3147	0.30746919512314863	NO	-
1898	ZINC01282194	1485	0.30745167516896116	NO	-
1899	ZINC01282194	1486	0.30745167516896116	NO	-
1900	ZINC04464497	5497	0.3074415334040357	NO	-
1901	ZINC03852930	4357	0.30743805904018806	NO	-
1902	ZINC00958208	907	0.30743585728613143	NO	-
1903	ZINC01927636	1901	0.30743018104178715	NO	-
1904	ZINC03278711	3289	0.30742524071690286	NO	-
1905	ZINC03852931	4358	0.3074241577646211	NO	-
1906	ZINC01224301	1422	0.3074140377015725	NO	-
1907	ZINC02229926	2106	0.30737726201891363	NO	-
1908	ZINC01889777	1842	0.3073695396269594	NO	-
1909	ZINC00674590	182	0.3073624770812252	NO	-
1910	ZINC03859986	4606	0.30733947552532753	NO	-
1911	ZINC03857872	4526	0.307337594187184	NO	-
1912	ZINC02229928	2107	0.3073321268524046	NO	-
1913	ZINC00904305	775	0.3073184953943572	NO	-
1914	ZINC01177738	1361	0.30731362342884755	NO	-
1915	ZINC00683284	239	0.30731039436702606	NO	-
1916	ZINC00849600	525	0.3072968815075903	NO	-
1917	ZINC03227128	3193	0.3072936362157118	NO	-
1918	ZINC02249748	2125	0.3072903085906047	NO	-
1919	ZINC02441280	2302	0.3072855939777148	NO	-
1920	ZINC00987101	970	0.3072804777970532	NO	-
1921	ZINC00987101	971	0.3072804777970532	NO	-
1922	ZINC00849599	524	0.30727621199643645	NO	-
1923	ZINC03858118	4537	0.307267629809914	NO	-
1924	ZINC04469827	5560	0.307267629809914	NO	-
1925	ZINC02755791	2648	0.30726376446214887	NO	-
1926	ZINC02954635	2932	0.30723182124153836	NO	-
1927	ZINC02872135	2846	0.30722327117387355	NO	-
1928	ZINC01196760	1394	0.30722063976934105	NO	-
1929	ZINC03859987	4608	0.30721670383606847	NO	-
1930	ZINC03351869	3409	0.307214054337048	NO	-
1931	ZINC02441278	2301	0.30720942177533683	NO	-
1932	ZINC00053161	0	0.3072019146285769	NO	-
1933	ZINC02872155	2847	0.30717712547684184	NO	-
1934	ZINC01938191	1916	0.3071608065410003	NO	-
1935	ZINC01547315	1776	0.30713727312903955	NO	-
1936	ZINC01217376	1414	0.3071364313593165	NO	-
1937	ZINC03204482	3184	0.30713444562707676	NO	-
1938	ZINC01513288	1767	0.3071254429985783	NO	-
1939	ZINC04515546	5641	0.3071254033529816	NO	-
1940	ZINC00812086	460	0.3071046594446716	NO	-
1941	ZINC04252471	5321	0.3070943389150973	NO	-
1942	ZINC04583684	5650	0.3070911492280407	NO	-
1943	ZINC03532143	3917	0.3070731962631255	NO	-
1944	ZINC02325625	2184	0.30707317524942807	NO	-
1945	ZINC03890103	4792	0.3070568022316394	NO	-
1946	ZINC04464900	5501	0.3070568022316394	NO	-
1947	ZINC03025283	3055	0.3070273703120065	NO	-
1948	ZINC00683219	233	0.3069940189085712	NO	-
1949	ZINC01152458	1333	0.30697651189208575	NO	-
1950	ZINC02857090	2820	0.3069727711426011	NO	-
1951	ZINC00886679	728	0.3069725409460117	NO	-
1952	ZINC00806221	444	0.3069654124677146	NO	-
1953	ZINC01550749	1780	0.3069313946910803	NO	-
1954	ZINC02634353	2445	0.30693091035330405	NO	-
1955	ZINC00766404	326	0.3069074917653688	NO	-
1956	ZINC01353330	1585	0.306892341728115	NO	-
1957	ZINC01938264	1917	0.30686919982108857	NO	-
1958	ZINC04366743	5420	0.30684412097336505	NO	-
1959	ZINC04312174	5371	0.3068282874854144	NO	-
1960	ZINC01926510	1900	0.3068122600696857	NO	-
1961	ZINC01043409	1043	0.306760053316904	NO	-
1962	ZINC03906290	4841	0.30673844149377305	NO	-
1963	ZINC02710359	2567	0.30670234223015	NO	-
1964	ZINC03867617	4681	0.306690530318246	NO	-
1965	ZINC03455002	3601	0.3066352642905243	NO	-
1966	ZINC04492948	5612	0.30663408267427994	NO	-
1967	ZINC03031204	3064	0.30662416777720314	NO	-
1968	ZINC01056465	1066	0.3066113494894274	NO	-
1969	ZINC00886704	733	0.30661094699558256	NO	-
1970	ZINC03854104	4404	0.3066025497940047	NO	-
1971	ZINC01078166	1125	0.30659213584469275	NO	-
1972	ZINC03873715	4762	0.3065840800685029	NO	-
1973	ZINC03849893	4282	0.3065467618628225	NO	-
1974	ZINC00893688	760	0.306542094157809	NO	-
1975	ZINC00893688	761	0.306542094157809	NO	-
1976	ZINC03466665	3703	0.30653367788937125	NO	-
1977	ZINC01040192	1033	0.306531537944095	NO	-
1978	ZINC03998909	5093	0.3065257483935748	NO	-
1979	ZINC01218271	1418	0.30651423896172414	NO	-
1980	ZINC02850979	2790	0.30651319269487604	NO	-
1981	ZINC02315954	2168	0.30650637390730034	NO	-
1982	ZINC00826825	494	0.30649814802584957	NO	-
1983	ZINC01000429	989	0.3064921611683689	NO	-
1984	ZINC03854103	4403	0.3064893742946968	NO	-
1985	ZINC03247299	3230	0.3064869564669867	NO	-
1986	ZINC01137353	1282	0.30648627586158067	NO	-
1987	ZINC02333045	2199	0.3064784189217495	NO	-
1988	ZINC00878472	690	0.3064740871080315	NO	-
1989	ZINC02810519	2742	0.30646844185707806	NO	-
1990	ZINC04502717	5629	0.30642814724839523	NO	-
1991	ZINC02763998	2666	0.30642740532200946	NO	-
1992	ZINC03022981	3027	0.3064161927038498	NO	-
1993	ZINC03043687	3101	0.3064049265712909	NO	-
1994	ZINC03562675	3963	0.3064033227414717	NO	-
1995	ZINC02878116	2867	0.30639843071451484	NO	-
1996	ZINC01282197	1491	0.30638969556049633	NO	-
1997	ZINC01282197	1492	0.30638969556049633	NO	-
1998	ZINC00873151	637	0.30638891887215375	NO	-
1999	ZINC03849888	4280	0.30638885341878547	NO	-
2000	ZINC02946798	2924	0.30638863987478115	NO	-
2001	ZINC02852633	2799	0.3063813123653175	NO	-
2002	ZINC00941371	875	0.3063680644415425	NO	-
2003	ZINC04235405	5278	0.30635216797699516	NO	-
2004	ZINC00896727	762	0.3063442302700043	NO	-
2005	ZINC00692896	256	0.30633129413341487	NO	-
2006	ZINC03454999	3600	0.3063267399028194	NO	-
2007	ZINC02836579	2761	0.3063256308187203	NO	-
2008	ZINC00683287	240	0.3063156093601606	NO	-
2009	ZINC03515884	3876	0.3063076258933871	NO	-
2010	ZINC04143528	5195	0.30629786357284994	NO	-
2011	ZINC02762533	2660	0.30628133654786793	NO	-
2012	ZINC00642555	100	0.3062754184080847	NO	-
2013	ZINC00775736	357	0.30626849635784603	NO	-
2014	ZINC03854862	4439	0.30625627628013324	NO	-
2015	ZINC03854860	4437	0.3062458122662872	NO	-
2016	ZINC02482034	2346	0.30623106162437663	NO	-
2017	ZINC00907347	786	0.30623077409303284	NO	-
2018	ZINC04494138	5621	0.30619043291638637	NO	-
2019	ZINC00937639	870	0.3061700972693447	NO	-
2020	ZINC02352870	2214	0.30615076423879983	NO	-
2021	ZINC04058984	5152	0.3061303754662078	NO	-
2022	ZINC02352872	2215	0.306123571709702	NO	-
2023	ZINC01353312	1584	0.30611939660820614	NO	-
2024	ZINC03079629	3136	0.30609878695951664	NO	-
2025	ZINC02571210	2370	0.30608292937411896	NO	-
2026	ZINC00812085	459	0.3060770363726044	NO	-
2027	ZINC00857248	555	0.30607260528617863	NO	-
2028	ZINC01967777	1942	0.30605936798554256	NO	-
2029	ZINC01095080	1166	0.30604156268901256	NO	-
2030	ZINC03302784	3326	0.3060357526600197	NO	-
2031	ZINC03428918	3535	0.30603329730887746	NO	-
2032	ZINC03991295	5062	0.3060243561841522	NO	-
2033	ZINC02767487	2672	0.3060074779316078	NO	-
2034	ZINC01501289	1754	0.30600459301964744	NO	-
2035	ZINC01196156	1392	0.3059903670735695	NO	-
2036	ZINC00908049	799	0.30598931253270717	NO	-
2037	ZINC03476209	3729	0.3059892271128274	NO	-
2038	ZINC02413472	2260	0.3059871378987129	NO	-
2039	ZINC04484718	5580	0.3059825186624436	NO	-
2040	ZINC03302782	3325	0.3059605275704911	NO	-
2041	ZINC00644104	107	0.3059559813264404	NO	-
2042	ZINC01282192	1479	0.30594739462437565	NO	-
2043	ZINC01282192	1480	0.30594739462437565	NO	-
2044	ZINC03022914	3024	0.3059353512850234	NO	-
2045	ZINC00878834	694	0.3059350883509104	NO	-
2046	ZINC02618237	2392	0.30592158609327647	NO	-
2047	ZINC00886677	727	0.3059201807049562	NO	-
2048	ZINC03854861	4438	0.30590993405991596	NO	-
2049	ZINC01342513	1576	0.30590554541672926	NO	-
2050	ZINC03854859	4436	0.3059030803573876	NO	-
2051	ZINC03866985	4628	0.3059029360821083	NO	-
2052	ZINC01095081	1167	0.30589438177658157	NO	-
2053	ZINC03278804	3290	0.3058747137043291	NO	-
2054	ZINC00674513	181	0.3058731290277621	NO	-
2055	ZINC00920488	828	0.3058314695792193	NO	-
2056	ZINC02654977	2507	0.3058300936670298	NO	-
2057	ZINC01001189	992	0.30582085009881654	NO	-
2058	ZINC03314363	3342	0.3058161070016976	NO	-
2059	ZINC02970350	2953	0.3058136248388807	NO	-
2060	ZINC04003693	5110	0.30581359643669137	NO	-
2061	ZINC00878477	692	0.3058014961765605	NO	-
2062	ZINC02654976	2506	0.30580084965064414	NO	-
2063	ZINC02297623	2149	0.30579856807140016	NO	-
2064	ZINC02424149	2279	0.3057834277113621	NO	-
2065	ZINC00642500	98	0.30577913361372083	NO	-
2066	ZINC02155030	2036	0.30573343820117366	NO	-
2067	ZINC01218011	1416	0.3057222644081417	NO	-
2068	ZINC01144481	1310	0.3057094446813832	NO	-
2069	ZINC03519918	3889	0.30570914534633	NO	-
2070	ZINC04248749	5287	0.3056583424119395	NO	-
2071	ZINC04312248	5374	0.30564716330638697	NO	-
2072	ZINC01415071	1681	0.3056455728930306	NO	-
2073	ZINC01127096	1251	0.30564204808594103	NO	-
2074	ZINC01111521	1196	0.3056254635441232	NO	-
2075	ZINC03498018	3791	0.30562123369788613	NO	-
2076	ZINC02093409	1995	0.3055789096764837	NO	-
2077	ZINC04038315	5143	0.30555824648273416	NO	-
2078	ZINC04423993	5465	0.30554506797166037	NO	-
2079	ZINC01937845	1912	0.30551436200345905	NO	-
2080	ZINC03476260	3731	0.3055016900948608	NO	-
2081	ZINC03476257	3730	0.30547101432937224	NO	-
2082	ZINC03323022	3362	0.3054698016085872	NO	-
2083	ZINC01212023	1408	0.30545687456417187	NO	-
2084	ZINC03820769	4260	0.3054556028543126	NO	-
2085	ZINC01431444	1698	0.30545140817884137	NO	-
2086	ZINC01534821	1773	0.3053687028661861	NO	-
2087	ZINC04470300	5572	0.30534868973650076	NO	-
2088	ZINC01177863	1362	0.3053485101648386	NO	-
2089	ZINC03082643	3139	0.3053413075453993	NO	-
2090	ZINC00722858	302	0.3053390932304592	NO	-
2091	ZINC03889669	4777	0.30532539740277614	NO	-
2092	ZINC04312248	5373	0.30529286707098635	NO	-
2093	ZINC02840021	2767	0.30525727383377826	NO	-
2094	ZINC01045484	1048	0.3052545810592331	NO	-
2095	ZINC00899280	764	0.3052307448736148	NO	-
2096	ZINC01049577	1055	0.3051911983207473	NO	-
2097	ZINC03368542	3448	0.3051553342505727	NO	-
2098	ZINC03890038	4789	0.305142295148771	NO	-
2099	ZINC02970891	2959	0.3050986854133792	NO	-
2100	ZINC04529511	5649	0.30509609072417126	NO	-
2101	ZINC03303039	3327	0.305095193051994	NO	-
2102	ZINC03854102	4402	0.305057903596495	NO	-
2103	ZINC04357698	5411	0.3050411493358662	NO	-
2104	ZINC00815647	477	0.3050029067616152	NO	-
2105	ZINC03054133	3126	0.30496761585543575	NO	-
2106	ZINC02098522	2000	0.3049496115859582	NO	-
2107	ZINC02100625	2001	0.3049379565225313	NO	-
2108	ZINC00649733	116	0.30493161518476136	NO	-
2109	ZINC03054129	3125	0.3049311964994291	NO	-
2110	ZINC02365501	2222	0.3049250046937228	NO	-
2111	ZINC03303041	3328	0.3048958938634414	NO	-
2112	ZINC03368546	3449	0.30488991979269586	NO	-
2113	ZINC03867617	4680	0.3048815683581073	NO	-
2114	ZINC03854118	4406	0.304880742005749	NO	-
2115	ZINC03476916	3732	0.30487267249459343	NO	-
2116	ZINC03343924	3395	0.30486589020407845	NO	-
2117	ZINC03854119	4407	0.3048526551738439	NO	-
2118	ZINC03855132	4462	0.30484847369309936	NO	-
2119	ZINC01029732	1023	0.3048435405124352	NO	-
2120	ZINC01169816	1351	0.3048412128791601	NO	-
2121	ZINC04146312	5200	0.30484077626283923	NO	-
2122	ZINC02635381	2450	0.30483822038377134	NO	-
2123	ZINC00886685	730	0.3048304392367001	NO	-
2124	ZINC01144483	1311	0.3048211571353454	NO	-
2125	ZINC01034363	1029	0.3048192349593806	NO	-
2126	ZINC04225465	5269	0.30477025577979305	NO	-
2127	ZINC01160334	1337	0.30473644324121857	NO	-
2128	ZINC02877927	2866	0.3047276316828107	NO	-
2129	ZINC00925454	843	0.30470735634851975	NO	-
2130	ZINC04467756	5539	0.3046931020118225	NO	-
2131	ZINC02396704	2242	0.3046887440412428	NO	-
2132	ZINC01486054	1735	0.304676849662523	NO	-
2133	ZINC03461807	3637	0.30467215328069214	NO	-
2134	ZINC04484894	5581	0.3046658070776203	NO	-
2135	ZINC04493899	5620	0.3046644656470934	NO	-
2136	ZINC01889518	1839	0.3046637748082099	NO	-
2137	ZINC00886706	734	0.3046516555046114	NO	-
2138	ZINC01074630	1108	0.30464716031093597	NO	-
2139	ZINC01141306	1290	0.30464124128734554	NO	-
2140	ZINC00870382	621	0.30463866293891684	NO	-
2141	ZINC03412636	3510	0.30463357230449634	NO	-
2142	ZINC02853883	2810	0.3046287509461235	NO	-
2143	ZINC03031237	3066	0.3046263190251969	NO	-
2144	ZINC04166901	5218	0.30459144326183357	NO	-
2145	ZINC03082645	3140	0.3045679433577033	NO	-
2146	ZINC02435767	2292	0.304559860802557	NO	-
2147	ZINC00899306	766	0.3045445337745037	NO	-
2148	ZINC03854835	4432	0.30452760160088427	NO	-
2149	ZINC04469470	5555	0.3044954262572414	NO	-
2150	ZINC03231887	3201	0.30449510668992236	NO	-
2151	ZINC03854834	4431	0.3044784440879757	NO	-
2152	ZINC01072701	1104	0.304476956721567	NO	-
2153	ZINC03815288	64	0.30447035968075276	YES	12
2154	ZINC03867799	4689	0.304458359004253	NO	-
2155	ZINC03867799	4690	0.304454402854172	NO	-
2156	ZINC03850537	4295	0.3044527308865306	NO	-
2157	ZINC00650590	117	0.30444495281375233	NO	-
2158	ZINC02876560	2857	0.30442093112156504	NO	-
2159	ZINC03400034	3488	0.30441814509638243	NO	-
2160	ZINC02971621	2970	0.3044158931497034	NO	-
2161	ZINC02227541	2102	0.30439874115083604	NO	-
2162	ZINC00672495	159	0.3043976913162174	NO	-
2163	ZINC03400031	3487	0.3043965134252547	NO	-
2164	ZINC01113129	1208	0.30436057429071817	NO	-
2165	ZINC03525039	3907	0.3043527009762738	NO	-
2166	ZINC01075572	1116	0.304350550016634	NO	-
2167	ZINC00818495	480	0.30433193958536714	NO	-
2168	ZINC01119055	1218	0.3043185340819284	NO	-
2169	ZINC01066292	1088	0.3043098066757149	NO	-
2170	ZINC03032346	3078	0.3042870543427747	NO	-
2171	ZINC00971446	930	0.30428428176879174	NO	-
2172	ZINC03343041	3394	0.30428096831763096	NO	-
2173	ZINC01355663	1590	0.304267257664395	NO	-
2174	ZINC03462046	3643	0.3042524883242905	NO	-
2175	ZINC03400037	3489	0.30424800658419926	NO	-
2176	ZINC03855131	4461	0.3042346591414673	NO	-
2177	ZINC01117638	1213	0.30423336246344534	NO	-
2178	ZINC03461782	3636	0.3042305033284594	NO	-
2179	ZINC01342485	1575	0.3042281721371218	NO	-
2180	ZINC03349776	3406	0.30420867297153636	NO	-
2181	ZINC03563158	3967	0.30420555666391635	NO	-
2182	ZINC03241302	3220	0.30419683902366773	NO	-
2183	ZINC03853014	4360	0.304161044308528	NO	-
2184	ZINC03455412	3606	0.3041481871723835	NO	-
2185	ZINC03400040	3490	0.304146793337792	NO	-
2186	ZINC02887701	2891	0.3041370087988323	NO	-
2187	ZINC00774743	354	0.30413443786605915	NO	-
2188	ZINC03023155	3031	0.3041252698292542	NO	-
2189	ZINC02237515	2112	0.3041252307055447	NO	-
2190	ZINC03827726	4263	0.3040802757131548	NO	-
2191	ZINC04268454	5326	0.3040788660752242	NO	-
2192	ZINC02634010	2444	0.30407292426239946	NO	-
2193	ZINC02237517	2113	0.30407199078286284	NO	-
2194	ZINC00863684	589	0.3040597210115388	NO	-
2195	ZINC02338718	2208	0.30405853226365837	NO	-
2196	ZINC03519922	3891	0.3040510787653631	NO	-
2197	ZINC03082646	3141	0.30396756191484453	NO	-
2198	ZINC03285188	3302	0.3039430511862845	NO	-
2199	ZINC02423123	2277	0.30394231450419606	NO	-
2200	ZINC02856263	2818	0.30393795915928085	NO	-
2201	ZINC00891333	750	0.3039312189907882	NO	-
2202	ZINC00909540	808	0.30392567423053396	NO	-
2203	ZINC03521370	3899	0.3039126744107568	NO	-
2204	ZINC02868739	2838	0.303911140628402	NO	-
2205	ZINC00651893	118	0.3039065825855474	NO	-
2206	ZINC03513653	3871	0.3039032226435694	NO	-
2207	ZINC04467765	5540	0.30390276614191125	NO	-
2208	ZINC03975052	4969	0.3039014943757163	NO	-
2209	ZINC03461441	3628	0.30389087119206015	NO	-
2210	ZINC01211761	1407	0.30388961938123654	NO	-
2211	ZINC01211758	1406	0.30386691476839006	NO	-
2212	ZINC01384084	1672	0.30386243027303284	NO	-
2213	ZINC00540456	9	0.3038428033095175	NO	-
2214	ZINC02452919	2319	0.30382608276500045	NO	-
2215	ZINC02797984	2709	0.30380618890643135	NO	-
2216	ZINC02748766	2642	0.30380310082996614	NO	-
2217	ZINC03927155	4848	0.30377868541348413	NO	-
2218	ZINC02729263	2609	0.30377376746838947	NO	-
2219	ZINC02762897	2662	0.3037473765379354	NO	-
2220	ZINC01982007	1955	0.3037417557015791	NO	-
2221	ZINC02835571	2758	0.30374041316522843	NO	-
2222	ZINC03323610	3367	0.3037379329875692	NO	-
2223	ZINC03323609	3365	0.3037273731113445	NO	-
2224	ZINC04438699	5472	0.3037012372517498	NO	-
2225	ZINC00692815	255	0.3036984611048398	NO	-
2226	ZINC02597751	2379	0.30369612888854214	NO	-
2227	ZINC04033721	5132	0.3036561565271576	NO	-
2228	ZINC00653495	119	0.30363745135249	NO	-
2229	ZINC00787033	385	0.30362984650076213	NO	-
2230	ZINC03927155	4846	0.30362658058591335	NO	-
2231	ZINC01982010	1958	0.303623634098687	NO	-
2232	ZINC04003645	5109	0.30361729944070137	NO	-
2233	ZINC03461547	3631	0.3036146434095489	NO	-
2234	ZINC01982009	1957	0.30361089392995866	NO	-
2235	ZINC03854101	4401	0.30359750140516567	NO	-
2236	ZINC02447418	2310	0.3035958302876479	NO	-
2237	ZINC01967779	1943	0.30357849658226593	NO	-
2238	ZINC02223050	2097	0.3035704394870884	NO	-
2239	ZINC03819858	4252	0.3035621393770035	NO	-
2240	ZINC03819858	4253	0.303561638821911	NO	-
2241	ZINC00794485	404	0.3035523064890337	NO	-
2242	ZINC02970884	2958	0.30351757672856977	NO	-
2243	ZINC03815520	66	0.30351340129615495	YES	12
2244	ZINC02853216	2806	0.30350447877015646	NO	-
2245	ZINC02223051	2098	0.30350186529682577	NO	-
2246	ZINC01967545	1940	0.30349959924981723	NO	-
2247	ZINC01282198	1494	0.3034931719278372	NO	-
2248	ZINC01282198	1495	0.3034931719278372	NO	-
2249	ZINC03815559	32	0.30348816213661656	YES	5
2250	ZINC03975053	4970	0.3034770825071774	NO	-
2251	ZINC02337444	2206	0.3034743630593328	NO	-
2252	ZINC01937892	1914	0.30343925716071923	NO	-
2253	ZINC02205422	2070	0.3033989690608628	NO	-
2254	ZINC01329397	1551	0.30338468144424324	NO	-
2255	ZINC02450394	2314	0.30337917949554666	NO	-
2256	ZINC01982008	1956	0.3033782329607395	NO	-
2257	ZINC02884292	2884	0.30337073376630846	NO	-
2258	ZINC00603168	39	0.30336114392679864	NO	-
2259	ZINC00729043	312	0.30335674881714547	NO	-
2260	ZINC02875776	2855	0.3033357692660956	NO	-
2261	ZINC01868735	1835	0.3033256390433581	NO	-
2262	ZINC00905064	779	0.30332291991789945	NO	-
2263	ZINC03867807	4695	0.30331493093802914	NO	-
2264	ZINC04465753	5519	0.30331493093802914	NO	-
2265	ZINC00862165	581	0.303305629406947	NO	-
2266	ZINC03303652	3329	0.3032737140660111	NO	-
2267	ZINC04507006	5630	0.30326840379812153	NO	-
2268	ZINC03303654	3330	0.30326508670819285	NO	-
2269	ZINC03832229	97	0.3032607110074583	YES	21
2270	ZINC02201639	2065	0.30319746668842884	NO	-
2271	ZINC00873991	653	0.30319435639140346	NO	-
2272	ZINC02879976	2871	0.30319289793798515	NO	-
2273	ZINC02804447	2733	0.30318561837906527	NO	-
2274	ZINC02718388	2575	0.30317157856658394	NO	-
2275	ZINC01342987	1578	0.3031687098932721	NO	-
2276	ZINC01079304	1131	0.3031682211357621	NO	-
2277	ZINC02718389	2576	0.30316681070079715	NO	-
2278	ZINC01432698	1702	0.30315446734976764	NO	-
2279	ZINC01079302	1130	0.30314558485467985	NO	-
2280	ZINC03631066	4165	0.3031353674321663	NO	-
2281	ZINC03519225	3885	0.3031268414205453	NO	-
2282	ZINC03295189	3317	0.30312357114462696	NO	-
2283	ZINC03815571	13	0.3030946765212114	YES	5
2284	ZINC03550660	3951	0.3030504148976868	NO	-
2285	ZINC03854193	4412	0.30304926967994394	NO	-
2286	ZINC03988886	5061	0.3029819258582472	NO	-
2287	ZINC00871711	631	0.30297866640705823	NO	-
2288	ZINC02286178	2143	0.30295704340781204	NO	-
2289	ZINC03031440	3070	0.30292889323212274	NO	-
2290	ZINC01138227	1285	0.302904192202227	NO	-
2291	ZINC03248509	3236	0.30289949337307526	NO	-
2292	ZINC03248511	3237	0.30288513417976914	NO	-
2293	ZINC00787314	388	0.3028828325459139	NO	-
2294	ZINC03854164	4409	0.3028819785879462	NO	-
2295	ZINC00787017	383	0.30287778077242905	NO	-
2296	ZINC01338947	1570	0.30287749602440106	NO	-
2297	ZINC00648757	113	0.30284580663758104	NO	-
2298	ZINC01137110	1281	0.30283679870493424	NO	-
2299	ZINC00873976	648	0.3028269936518622	NO	-
2300	ZINC00899313	767	0.30282261292252877	NO	-
2301	ZINC01496659	1753	0.3028100029281133	NO	-
2302	ZINC03684770	4217	0.3028090770551417	NO	-
2303	ZINC03853171	4372	0.3028087261937299	NO	-
2304	ZINC00925122	840	0.3028013069361282	NO	-
2305	ZINC03462576	3650	0.30279135875031077	NO	-
2306	ZINC00873982	650	0.3027583364494312	NO	-
2307	ZINC04500736	5624	0.3027562184908834	NO	-
2308	ZINC02881737	2875	0.3027359201531155	NO	-
2309	ZINC02109323	2003	0.3027321265543451	NO	-
2310	ZINC01033978	1027	0.30272084571864366	NO	-
2311	ZINC02460282	2329	0.302720602133725	NO	-
2312	ZINC03519073	3880	0.3027117750570815	NO	-
2313	ZINC02205423	2071	0.3026917243579238	NO	-
2314	ZINC02835179	2755	0.30268685027005277	NO	-
2315	ZINC02955491	2934	0.3026642584936764	NO	-
2316	ZINC00784944	379	0.3026521799524354	NO	-
2317	ZINC03402640	3496	0.3026325523167185	NO	-
2318	ZINC01342467	1573	0.30262593996215736	NO	-
2319	ZINC03815509	73	0.3026176808795753	YES	12
2320	ZINC03461999	3641	0.30261656280993326	NO	-
2321	ZINC01078991	1129	0.30257335783878936	NO	-
2322	ZINC01067630	1092	0.3025662114395222	NO	-
2323	ZINC03850537	4296	0.3025572091713537	NO	-
2324	ZINC03306934	3333	0.30254539710399775	NO	-
2325	ZINC02763412	2664	0.3025317208492647	NO	-
2326	ZINC03507030	3862	0.30250945913247274	NO	-
2327	ZINC01048613	1051	0.3025003272078787	NO	-
2328	ZINC00814025	466	0.30249807573006326	NO	-
2329	ZINC02212718	2086	0.30248210774091844	NO	-
2330	ZINC00860687	568	0.3024798510470524	NO	-
2331	ZINC00873977	649	0.3024663142011655	NO	-
2332	ZINC02335783	2204	0.3024624163413962	NO	-
2333	ZINC04463923	5486	0.3024617036074617	NO	-
2334	ZINC03867802	4692	0.3024519219574172	NO	-
2335	ZINC03262188	3267	0.30244684777900027	NO	-
2336	ZINC04323825	5398	0.3024424983876552	NO	-
2337	ZINC03238775	3215	0.302436286167857	NO	-
2338	ZINC01287234	1509	0.3024280510452413	NO	-
2339	ZINC02328563	2192	0.3024244272522709	NO	-
2340	ZINC02938449	2916	0.3024227873719853	NO	-
2341	ZINC02328568	2193	0.30241926914900324	NO	-
2342	ZINC00860683	565	0.302414146856639	NO	-
2343	ZINC01076329	1119	0.3024032005345386	NO	-
2344	ZINC02877647	2865	0.30239806855928064	NO	-
2345	ZINC02852303	2796	0.3023847756709316	NO	-
2346	ZINC03868429	4732	0.30236867643399473	NO	-
2347	ZINC02502165	2362	0.30236428069287447	NO	-
2348	ZINC03853014	4359	0.30236048716017927	NO	-
2349	ZINC01982006	1954	0.3023446458378303	NO	-
2350	ZINC03032806	3081	0.30233591025980106	NO	-
2351	ZINC03032804	3080	0.3023288958149967	NO	-
2352	ZINC01982005	1953	0.30232078421728226	NO	-
2353	ZINC03868428	4731	0.3023188661624753	NO	-
2354	ZINC02859293	2829	0.302315228388829	NO	-
2355	ZINC01113134	1209	0.30229599273956664	NO	-
2356	ZINC00778749	360	0.3022909113614341	NO	-
2357	ZINC04467768	5541	0.3022471210495232	NO	-
2358	ZINC03043685	3100	0.30224537898471154	NO	-
2359	ZINC00674503	180	0.3022391960750224	NO	-
2360	ZINC03854172	4411	0.30223583958232164	NO	-
2361	ZINC03820769	4259	0.3022325769770171	NO	-
2362	ZINC03820769	4261	0.3022325769770171	NO	-
2363	ZINC03820769	4258	0.302227805416012	NO	-
2364	ZINC03326598	3370	0.30221195407201557	NO	-
2365	ZINC03866985	4627	0.3022083816390028	NO	-
2366	ZINC01208258	1402	0.3021763993812967	NO	-
2367	ZINC01208255	1401	0.3021693382355291	NO	-
2368	ZINC03867459	4669	0.3021559761634577	NO	-
2369	ZINC03326600	3371	0.3021482763620009	NO	-
2370	ZINC03283707	3298	0.30214502594345793	NO	-
2371	ZINC01123136	1229	0.302143469998004	NO	-
2372	ZINC02206585	2078	0.30214091923051756	NO	-
2373	ZINC03631121	4166	0.3020948751722929	NO	-
2374	ZINC03854171	4410	0.3020501772886291	NO	-
2375	ZINC03022259	3012	0.30203992587997974	NO	-
2376	ZINC03330506	3372	0.30203728421099496	NO	-
2377	ZINC02851292	2793	0.3020269938864327	NO	-
2378	ZINC02206583	2077	0.30201670036577133	NO	-
2379	ZINC03969112	4895	0.3019967785691499	NO	-
2380	ZINC01376055	1619	0.3019723519909391	NO	-
2381	ZINC03021862	3006	0.3019487628808596	NO	-
2382	ZINC03300226	3322	0.30194200964963075	NO	-
2383	ZINC02417426	2268	0.3019220582440036	NO	-
2384	ZINC01496657	1752	0.3019160393452877	NO	-
2385	ZINC03262215	3268	0.30190619158597676	NO	-
2386	ZINC02724059	2601	0.30190136948786983	NO	-
2387	ZINC01123138	1231	0.30189509727876024	NO	-
2388	ZINC00804725	437	0.30189109254372276	NO	-
2389	ZINC03969111	4894	0.3018871287855205	NO	-
2390	ZINC00886841	737	0.30187504963479184	NO	-
2391	ZINC03867142	4636	0.30186184910949515	NO	-
2392	ZINC02879253	2868	0.30184446137789467	NO	-
2393	ZINC03087802	3146	0.301829408598531	NO	-
2394	ZINC00862170	583	0.30181454505005517	NO	-
2395	ZINC00670629	148	0.301810045656802	NO	-
2396	ZINC03890897	4814	0.30178516351498597	NO	-
2397	ZINC03890899	4815	0.30176948950744364	NO	-
2398	ZINC03969072	4891	0.3017652500110522	NO	-
2399	ZINC00976163	933	0.30175024742380857	NO	-
2400	ZINC03250557	3244	0.3017386418468379	NO	-
2401	ZINC04036382	5138	0.30171637546167995	NO	-
2402	ZINC00878176	689	0.301707506176949	NO	-
2403	ZINC04417798	5457	0.3016990181623294	NO	-
2404	ZINC03250558	3245	0.3016969089727433	NO	-
2405	ZINC02621366	2403	0.3016963050345375	NO	-
2406	ZINC04346969	5408	0.3016954976581403	NO	-
2407	ZINC00794457	401	0.30166085781038576	NO	-
2408	ZINC02450498	2316	0.30164234120624184	NO	-
2409	ZINC04135226	5190	0.30161766707357146	NO	-
2410	ZINC01115212	1211	0.30159289566581104	NO	-
2411	ZINC03968919	4890	0.3015910726181315	NO	-
2412	ZINC02857209	2822	0.30158099477523026	NO	-
2413	ZINC01224423	1425	0.3015697375961331	NO	-
2414	ZINC01329709	1554	0.3015690734144313	NO	-
2415	ZINC00804726	438	0.3015678062141583	NO	-
2416	ZINC02451973	2317	0.3015664979657574	NO	-
2417	ZINC02628237	2425	0.3015543046964246	NO	-
2418	ZINC01338948	1571	0.3015302529519997	NO	-
2419	ZINC01076800	1120	0.30150273699470054	NO	-
2420	ZINC01547317	1777	0.30147975210956823	NO	-
2421	ZINC02858672	2827	0.301460560173911	NO	-
2422	ZINC03629382	4155	0.3014434162937968	NO	-
2423	ZINC03391589	3478	0.3014306789235598	NO	-
2424	ZINC00920497	829	0.30142067729242455	NO	-
2425	ZINC04433539	5469	0.3013645291621574	NO	-
2426	ZINC00588468	16	0.30130408387248786	NO	-
2427	ZINC00588468	17	0.30130408387248786	NO	-
2428	ZINC04003921	5112	0.301296052013656	NO	-
2429	ZINC02826927	2749	0.301291969728879	NO	-
2430	ZINC00594040	27	0.3012794276569808	NO	-
2431	ZINC01937853	1913	0.30124106908248693	NO	-
2432	ZINC00899278	763	0.30123397227266335	NO	-
2433	ZINC02457643	2321	0.30122833247660924	NO	-
2434	ZINC02877365	2863	0.3012090219923237	NO	-
2435	ZINC00860568	564	0.30119042812887975	NO	-
2436	ZINC03573548	3986	0.3011891760319706	NO	-
2437	ZINC00974247	931	0.301185298853155	NO	-
2438	ZINC01111973	1203	0.30117786963783466	NO	-
2439	ZINC04005073	5118	0.30116636980766126	NO	-
2440	ZINC03866840	4623	0.3011599185494778	NO	-
2441	ZINC01111972	1202	0.30115239241947894	NO	-
2442	ZINC04292319	5359	0.3011291192257331	NO	-
2443	ZINC02969737	2948	0.3011243096602087	NO	-
2444	ZINC02853482	2808	0.3011237220670866	NO	-
2445	ZINC00873988	652	0.3011236505702896	NO	-
2446	ZINC00986261	966	0.30108066267587263	NO	-
2447	ZINC00819404	482	0.30107373246267205	NO	-
2448	ZINC02853483	2809	0.30106612875331096	NO	-
2449	ZINC02513690	2363	0.30106027962352355	NO	-
2450	ZINC04595745	5656	0.30105797080071595	NO	-
2451	ZINC02773559	2683	0.30105139024154165	NO	-
2452	ZINC04463925	5487	0.30104770532791636	NO	-
2453	ZINC04491838	5598	0.3010328251815788	NO	-
2454	ZINC03993188	5087	0.30101148455454435	NO	-
2455	ZINC04469857	5561	0.30101148455454435	NO	-
2456	ZINC00706280	277	0.30101062457069827	NO	-
2457	ZINC02840749	2768	0.30098569434771605	NO	-
2458	ZINC03500619	3803	0.3009787273378394	NO	-
2459	ZINC02664438	2539	0.3009744660159535	NO	-
2460	ZINC01122773	1227	0.30095263382889254	NO	-
2461	ZINC00928733	844	0.30094893832715613	NO	-
2462	ZINC03484130	3754	0.30094270413848817	NO	-
2463	ZINC02969738	2949	0.30094154252361666	NO	-
2464	ZINC03084957	3145	0.30093822685928484	NO	-
2465	ZINC00678977	225	0.30092155152793854	NO	-
2466	ZINC01134349	1275	0.3009187843940316	NO	-
2467	ZINC03051428	3118	0.30091839571035645	NO	-
2468	ZINC00883459	721	0.3009169654535309	NO	-
2469	ZINC00917634	817	0.30089132522160267	NO	-
2470	ZINC03253379	3249	0.30088268836845294	NO	-
2471	ZINC03867443	4667	0.30087665801189156	NO	-
2472	ZINC01946463	1918	0.30086997542724286	NO	-
2473	ZINC02249368	2124	0.30085146312478955	NO	-
2474	ZINC00905061	778	0.3008468435794848	NO	-
2475	ZINC02070370	1993	0.30084093255519173	NO	-
2476	ZINC03563157	3966	0.30081324713556173	NO	-
2477	ZINC03855241	4465	0.30081160806462715	NO	-
2478	ZINC02799788	2727	0.3008008032023107	NO	-
2479	ZINC03461818	3638	0.30078786338436087	NO	-
2480	ZINC02199578	2058	0.3007573193213159	NO	-
2481	ZINC01224345	1423	0.3007462769799476	NO	-
2482	ZINC00949888	895	0.3007275715912549	NO	-
2483	ZINC03043522	3091	0.30071753410082475	NO	-
2484	ZINC01117746	1216	0.3006902018024014	NO	-
2485	ZINC00917172	816	0.3006832439465022	NO	-
2486	ZINC01125543	1249	0.3006824578541011	NO	-
2487	ZINC00908046	796	0.30068077641375096	NO	-
2488	ZINC00862177	584	0.30068004784279706	NO	-
2489	ZINC03867459	4668	0.3006679623956481	NO	-
2490	ZINC03393762	3479	0.30065734970593566	NO	-
2491	ZINC04126853	5181	0.300651950381928	NO	-
2492	ZINC03580583	4010	0.3006214874033831	NO	-
2493	ZINC00873985	651	0.3006102252602778	NO	-
2494	ZINC00677271	213	0.3005893137220834	NO	-
2495	ZINC03461712	3633	0.30058816498413915	NO	-
2496	ZINC00917675	818	0.3005864789165115	NO	-
2497	ZINC00891414	752	0.30057925274654856	NO	-
2498	ZINC03560397	3962	0.3005691163850205	NO	-
2499	ZINC03867802	4691	0.30055910242075484	NO	-
2500	ZINC03834104	9	0.300558266267722	YES	5
2501	ZINC03273404	3281	0.30052764939962245	NO	-
2502	ZINC00806071	441	0.30050450277205787	NO	-
2503	ZINC03022368	3018	0.3004955888558618	NO	-
2504	ZINC02962018	2947	0.30048090197682575	NO	-
2505	ZINC01338914	1569	0.30047202498690506	NO	-
2506	ZINC02794956	2701	0.3004563407366668	NO	-
2507	ZINC01112497	1205	0.30043397100924796	NO	-
2508	ZINC00850111	529	0.3004122534540228	NO	-
2509	ZINC03291936	3309	0.3003828738897314	NO	-
2510	ZINC03043618	3097	0.30036988039054857	NO	-
2511	ZINC01185256	1376	0.3003696413486883	NO	-
2512	ZINC00870380	620	0.30035415330991466	NO	-
2513	ZINC00917170	815	0.30032227578927867	NO	-
2514	ZINC00937553	867	0.300318316338721	NO	-
2515	ZINC00891412	751	0.30031771281343134	NO	-
2516	ZINC01142551	1301	0.30031658633822633	NO	-
2517	ZINC03866913	4626	0.3003130485647361	NO	-
2518	ZINC01144366	1308	0.30031277981536764	NO	-
2519	ZINC02400852	2243	0.3003067925086169	NO	-
2520	ZINC03043605	3095	0.3002892778312707	NO	-
2521	ZINC03659893	4205	0.3002601099118622	NO	-
2522	ZINC01139192	1286	0.30024888187988114	NO	-
2523	ZINC04059268	5154	0.3002443778986654	NO	-
2524	ZINC00674336	176	0.30022591465651416	NO	-
2525	ZINC04273986	5343	0.3001763741463241	NO	-
2526	ZINC01338890	1566	0.3001746728775961	NO	-
2527	ZINC00882479	713	0.30015234397114327	NO	-
2528	ZINC03569893	3979	0.300150422810283	NO	-
2529	ZINC00908062	800	0.3001421552654435	NO	-
2530	ZINC01589621	1782	0.300139527649513	NO	-
2531	ZINC01078585	1127	0.30012802338966604	NO	-
2532	ZINC02193871	2049	0.3001183303611987	NO	-
2533	ZINC03868324	4713	0.30011471367176	NO	-
2534	ZINC03494634	3780	0.3001080853003475	NO	-
2535	ZINC00924323	836	0.30010452896860107	NO	-
2536	ZINC03868430	4733	0.3001023259023327	NO	-
2537	ZINC01111800	1200	0.3001014094307087	NO	-
2538	ZINC00787026	384	0.3000954707045736	NO	-
2539	ZINC00794467	403	0.30009289897867414	NO	-
2540	ZINC00925124	841	0.3000778884204171	NO	-
2541	ZINC02316308	2170	0.3000698737309933	NO	-
2542	ZINC01144364	1307	0.30006888886014205	NO	-
2543	ZINC04204963	5253	0.30005757387105436	NO	-
2544	ZINC00969310	927	0.3000481534230813	NO	-
2545	ZINC03433272	3541	0.30001886259262506	NO	-
2546	ZINC02436101	2293	0.2999941082528889	NO	-
2547	ZINC03489872	3762	0.2999514440269463	NO	-
2548	ZINC03853305	4376	0.29994852261019017	NO	-
2549	ZINC03852043	4334	0.29994258253638334	NO	-
2550	ZINC03852043	4335	0.2999185229574676	NO	-
2551	ZINC03867616	4679	0.2998929188591722	NO	-
2552	ZINC01287236	1510	0.2998821395504708	NO	-
2553	ZINC04038315	5144	0.2998780920619525	NO	-
2554	ZINC03890167	4796	0.29987693925111725	NO	-
2555	ZINC00852452	533	0.299874942535446	NO	-
2556	ZINC03425444	3526	0.29987474671586134	NO	-
2557	ZINC00852453	534	0.2998609882540706	NO	-
2558	ZINC02452662	2318	0.29985961866288474	NO	-
2559	ZINC03890170	4797	0.2998588898183188	NO	-
2560	ZINC04465095	5502	0.2998588898183188	NO	-
2561	ZINC03868424	4727	0.2998341255514	NO	-
2562	ZINC03402460	3495	0.29981434943366275	NO	-
2563	ZINC00917732	823	0.2997867066658886	NO	-
2564	ZINC04033709	5130	0.29978140488352417	NO	-
2565	ZINC01355663	1591	0.29977464720274133	NO	-
2566	ZINC03853020	4362	0.29976245065408463	NO	-
2567	ZINC02549573	2367	0.29974711899561685	NO	-
2568	ZINC03868425	4728	0.29973571088254336	NO	-
2569	ZINC04466023	5523	0.29971604617852277	NO	-
2570	ZINC02372258	2227	0.2997158758905274	NO	-
2571	ZINC03521379	3903	0.29970927488282284	NO	-
2572	ZINC03867385	4656	0.29969199611913927	NO	-
2573	ZINC03521378	3902	0.29968670661070657	NO	-
2574	ZINC02375379	2230	0.29967829425004144	NO	-
2575	ZINC01620634	1785	0.2996779666064272	NO	-
2576	ZINC01094195	1160	0.2996508726488136	NO	-
2577	ZINC04617936	2	0.2996373555338431	YES	2
2578	ZINC03043680	3099	0.29963596949963256	NO	-
2579	ZINC01516487	1770	0.2996162003382036	NO	-
2580	ZINC03326450	3369	0.29961009191375526	NO	-
2581	ZINC01009905	1007	0.29960995819609426	NO	-
2582	ZINC03031287	3069	0.29960498549502457	NO	-
2583	ZINC01071611	1103	0.29957998193614804	NO	-
2584	ZINC04271810	5334	0.2995643072094041	NO	-
2585	ZINC02973625	2979	0.2995634477288067	NO	-
2586	ZINC03031713	3072	0.29955852136185207	NO	-
2587	ZINC01009906	1008	0.29955621613225114	NO	-
2588	ZINC03519919	3890	0.29955057046855904	NO	-
2589	ZINC03621476	4153	0.2995287526757042	NO	-
2590	ZINC02627529	2416	0.2995068139699197	NO	-
2591	ZINC03431966	3539	0.2994929901487174	NO	-
2592	ZINC02689531	2549	0.2994901414455062	NO	-
2593	ZINC00983261	945	0.29948398850191515	NO	-
2594	ZINC02969754	2950	0.29946766062474267	NO	-
2595	ZINC01127559	1258	0.29945428755532494	NO	-
2596	ZINC00958131	905	0.2994251442430029	NO	-
2597	ZINC03867386	4657	0.2994085818314337	NO	-
2598	ZINC03867142	4635	0.29938223583600143	NO	-
2599	ZINC03243444	3224	0.2993696673341775	NO	-
2600	ZINC01596779	1783	0.2993648475783926	NO	-
2601	ZINC01225062	1427	0.2993613124280298	NO	-
2602	ZINC01166792	1347	0.2993534700805751	NO	-
2603	ZINC02742832	2634	0.29934598195527257	NO	-
2604	ZINC03976374	4986	0.29933795775672684	NO	-
2605	ZINC00849659	527	0.2993281735855709	NO	-
2606	ZINC02653785	2503	0.29932617685953533	NO	-
2607	ZINC00878059	684	0.29932475113818363	NO	-
2608	ZINC04252239	5318	0.29931309543510515	NO	-
2609	ZINC03272046	3278	0.2993004394774332	NO	-
2610	ZINC03850233	4289	0.29926608014658446	NO	-
2611	ZINC00849658	526	0.2992551124828361	NO	-
2612	ZINC03987722	5054	0.2992526604480055	NO	-
2613	ZINC02135637	2015	0.29925231417145776	NO	-
2614	ZINC02761401	2656	0.29923951098586815	NO	-
2615	ZINC03858536	4545	0.29922824930933567	NO	-
2616	ZINC01623955	1788	0.2992223741674698	NO	-
2617	ZINC03975095	4972	0.2992133705360333	NO	-
2618	ZINC01415045	1680	0.2992095464925741	NO	-
2619	ZINC02802002	2730	0.2992030830164957	NO	-
2620	ZINC02300318	2152	0.2991793922775762	NO	-
2621	ZINC02419840	2273	0.2991649662263506	NO	-
2622	ZINC03858537	4546	0.2991572913976891	NO	-
2623	ZINC03257386	3253	0.2991500033417193	NO	-
2624	ZINC01111588	1198	0.2991315141862474	NO	-
2625	ZINC02419841	2274	0.29911761511035184	NO	-
2626	ZINC00908048	798	0.29908406051433845	NO	-
2627	ZINC01329699	1552	0.2990750420854624	NO	-
2628	ZINC00969310	926	0.2990509366673462	NO	-
2629	ZINC03853785	4395	0.2990458533193221	NO	-
2630	ZINC01117719	1215	0.29903576700025775	NO	-
2631	ZINC00959019	913	0.2990213266971823	NO	-
2632	ZINC01960481	1930	0.2990198940620993	NO	-
2633	ZINC02636069	2453	0.29901943053983504	NO	-
2634	ZINC00867268	591	0.2990178602560032	NO	-
2635	ZINC03853176	4374	0.29900367836285957	NO	-
2636	ZINC02523173	2365	0.298993693785326	NO	-
2637	ZINC04406533	5446	0.2989912176997943	NO	-
2638	ZINC00860686	567	0.2989800029639831	NO	-
2639	ZINC02909137	2902	0.2989541873122641	NO	-
2640	ZINC01507644	1760	0.2989537090277733	NO	-
2641	ZINC02359843	2220	0.2989407016582421	NO	-
2642	ZINC00908047	797	0.2989380518654269	NO	-
2643	ZINC03853784	4394	0.2989258063636939	NO	-
2644	ZINC03852840	4352	0.2989251409312467	NO	-
2645	ZINC03550596	3950	0.2989199716979493	NO	-
2646	ZINC03084114	3143	0.29890845263354576	NO	-
2647	ZINC02359842	2219	0.2988919267683421	NO	-
2648	ZINC03853175	4373	0.29888972227027555	NO	-
2649	ZINC01022087	1013	0.29886692290982425	NO	-
2650	ZINC04121610	5179	0.2988614080541548	NO	-
2651	ZINC03272048	3279	0.29886007626075534	NO	-
2652	ZINC04003604	5106	0.2988595033834865	NO	-
2653	ZINC04617935	3	0.29882748124369773	YES	2
2654	ZINC01273412	1467	0.29882485307420553	NO	-
2655	ZINC03261743	3263	0.2988112789050119	NO	-
2656	ZINC01134349	1274	0.2987994134179263	NO	-
2657	ZINC03508835	3868	0.2987893665987076	NO	-
2658	ZINC03319237	3352	0.29877238623561325	NO	-
2659	ZINC01174894	1355	0.29876598131779425	NO	-
2660	ZINC03081080	3137	0.2987604426126843	NO	-
2661	ZINC03240835	3219	0.2987519021473148	NO	-
2662	ZINC01141165	1289	0.2987475166042193	NO	-
2663	ZINC03815545	72	0.29874560941379036	YES	12
2664	ZINC03521377	3901	0.2987441406373866	NO	-
2665	ZINC00636326	87	0.29873065269243615	NO	-
2666	ZINC02731558	2619	0.29873025729522534	NO	-
2667	ZINC03521376	3900	0.2987252328591038	NO	-
2668	ZINC01123136	1228	0.2987241526340242	NO	-
2669	ZINC01819334	1827	0.2987209813594771	NO	-
2670	ZINC03505051	3860	0.2987186308865606	NO	-
2671	ZINC01816672	1826	0.2987147318617363	NO	-
2672	ZINC03889722	4781	0.29871386849587517	NO	-
2673	ZINC03505049	3859	0.29871160212156656	NO	-
2674	ZINC03262086	3264	0.29869070434347467	NO	-
2675	ZINC02591755	2377	0.29868733196547753	NO	-
2676	ZINC01329397	1550	0.2986866662696846	NO	-
2677	ZINC03519915	3888	0.2986736654404337	NO	-
2678	ZINC02757082	2652	0.2986629071215991	NO	-
2679	ZINC01378918	1629	0.2986503685898364	NO	-
2680	ZINC03820184	4254	0.29864929466841617	NO	-
2681	ZINC03504827	3840	0.2986292132445455	NO	-
2682	ZINC03559759	3960	0.2986286551345642	NO	-
2683	ZINC03975094	4971	0.2986161850655361	NO	-
2684	ZINC00855501	548	0.29861009322741067	NO	-
2685	ZINC02809213	2741	0.29859445783373667	NO	-
2686	ZINC00802348	428	0.2985646686035022	NO	-
2687	ZINC02884650	2885	0.29855022654022956	NO	-
2688	ZINC03437825	3548	0.29853041998048	NO	-
2689	ZINC03437820	3547	0.29852007354603327	NO	-
2690	ZINC03631303	4171	0.298471285024403	NO	-
2691	ZINC03034113	3082	0.2984705937480767	NO	-
2692	ZINC01224437	1426	0.2984153957663399	NO	-
2693	ZINC01253523	1448	0.29840809536437674	NO	-
2694	ZINC03523959	3906	0.2983715055442136	NO	-
2695	ZINC01253522	1447	0.2983592624620346	NO	-
2696	ZINC00917160	814	0.2983538668140275	NO	-
2697	ZINC03089989	3148	0.2983507396975623	NO	-
2698	ZINC02466040	2335	0.2983376599474977	NO	-
2699	ZINC00907310	785	0.29832458417164615	NO	-
2700	ZINC00881272	712	0.29831745995550213	NO	-
2701	ZINC03500557	3802	0.2983149459805862	NO	-
2702	ZINC03851352	4310	0.2983122051218101	NO	-
2703	ZINC04465167	5509	0.2983122051218101	NO	-
2704	ZINC03857546	4509	0.2982960043156074	NO	-
2705	ZINC01338895	1568	0.2982938072172646	NO	-
2706	ZINC00672833	164	0.29829355197398527	NO	-
2707	ZINC03436159	3544	0.2982873459869221	NO	-
2708	ZINC01123138	1230	0.29828267333850605	NO	-
2709	ZINC03332416	3378	0.2982796004306813	NO	-
2710	ZINC01261275	1452	0.2982749370018019	NO	-
2711	ZINC00633991	84	0.2982681806101193	NO	-
2712	ZINC00908070	804	0.29826576689527745	NO	-
2713	ZINC01261276	1453	0.2982636647015706	NO	-
2714	ZINC01967454	1938	0.2982373081272199	NO	-
2715	ZINC03868426	4729	0.298236801302631	NO	-
2716	ZINC03987928	5059	0.2982226698174464	NO	-
2717	ZINC04082791	5159	0.2981986701260343	NO	-
2718	ZINC03023161	3032	0.298169097394603	NO	-
2719	ZINC03031241	3067	0.2981633149478248	NO	-
2720	ZINC03599203	4124	0.29815967509012986	NO	-
2721	ZINC03449793	3576	0.2981541561868483	NO	-
2722	ZINC00938170	871	0.2981534744628117	NO	-
2723	ZINC01476208	1725	0.2981427042391025	NO	-
2724	ZINC01476207	1724	0.2981357931131367	NO	-
2725	ZINC03461991	3640	0.29812909788462494	NO	-
2726	ZINC01245990	1436	0.29811872297183	NO	-
2727	ZINC00787036	386	0.2981176014273794	NO	-
2728	ZINC03439723	3562	0.29811664966470597	NO	-
2729	ZINC04345241	5407	0.29810720897491066	NO	-
2730	ZINC03985898	5044	0.298106393198541	NO	-
2731	ZINC04135226	5191	0.2980856363063844	NO	-
2732	ZINC03868427	4730	0.2980784295487772	NO	-
2733	ZINC01290527	1513	0.2980782748811947	NO	-
2734	ZINC01181180	1368	0.2980779662094589	NO	-
2735	ZINC01075188	1112	0.2980724192684541	NO	-
2736	ZINC00993681	984	0.2980575115371095	NO	-
2737	ZINC03045369	3112	0.2980540104211454	NO	-
2738	ZINC03031279	3068	0.29804978744503247	NO	-
2739	ZINC00667624	146	0.2980370398801805	NO	-
2740	ZINC04225295	5266	0.2980244069478669	NO	-
2741	ZINC00672667	161	0.2979922415381489	NO	-
2742	ZINC04248924	5288	0.2979879222946531	NO	-
2743	ZINC03857557	4510	0.297983209407824	NO	-
2744	ZINC01441110	1711	0.29796002305611907	NO	-
2745	ZINC01441110	1712	0.29796002305611907	NO	-
2746	ZINC03394465	3480	0.2979453092779765	NO	-
2747	ZINC03024496	3053	0.29794225913218436	NO	-
2748	ZINC03632089	4189	0.29793643322499924	NO	-
2749	ZINC00806070	440	0.29791631664831697	NO	-
2750	ZINC02324161	2183	0.2978981074247366	NO	-
2751	ZINC01125163	1243	0.2978819788498766	NO	-
2752	ZINC01338892	1567	0.29787835904937326	NO	-
2753	ZINC03387330	3473	0.29787368035779216	NO	-
2754	ZINC00852462	536	0.2978550444013887	NO	-
2755	ZINC03494603	3774	0.297834937271904	NO	-
2756	ZINC03439672	3561	0.2978238500055844	NO	-
2757	ZINC00955864	903	0.29782384711085047	NO	-
2758	ZINC01837896	1830	0.29782182973422106	NO	-
2759	ZINC00676239	195	0.29779489652263125	NO	-
2760	ZINC01502701	1756	0.29779160526120857	NO	-
2761	ZINC03494621	3779	0.2977912083721761	NO	-
2762	ZINC03513653	3872	0.2977906445580214	NO	-
2763	ZINC03578484	3996	0.2977805586672379	NO	-
2764	ZINC01125160	1242	0.29776565729549714	NO	-
2765	ZINC02769784	2674	0.297757538090801	NO	-
2766	ZINC00874647	667	0.29774084406081225	NO	-
2767	ZINC01184048	1370	0.29772916702363633	NO	-
2768	ZINC03461546	3630	0.2977263036358774	NO	-
2769	ZINC03237628	3212	0.29770562429406705	NO	-
2770	ZINC03587951	4014	0.2977042739101292	NO	-
2771	ZINC00860688	569	0.29769919109538273	NO	-
2772	ZINC03237629	3213	0.2976910027817312	NO	-
2773	ZINC04466051	5527	0.29768469083789667	NO	-
2774	ZINC02857950	2824	0.29767804744888465	NO	-
2775	ZINC01088475	1152	0.2976369513598589	NO	-
2776	ZINC04436519	5470	0.29762758554560953	NO	-
2777	ZINC03972630	4951	0.29762498288300115	NO	-
2778	ZINC04622525	5664	0.2976170643144888	NO	-
2779	ZINC01274971	1468	0.29760877049766893	NO	-
2780	ZINC01338864	1564	0.2976040200590667	NO	-
2781	ZINC03588038	4017	0.29758849057958187	NO	-
2782	ZINC00814104	474	0.29757061883056324	NO	-
2783	ZINC00563602	11	0.2975694542891372	NO	-
2784	ZINC03946757	4860	0.2975631433661176	NO	-
2785	ZINC02661801	2526	0.2975609475587083	NO	-
2786	ZINC02852993	2805	0.2975486336644161	NO	-
2787	ZINC02877526	2864	0.29754511731805083	NO	-
2788	ZINC03891018	4821	0.29750968487766316	NO	-
2789	ZINC03891021	4822	0.29750656400992254	NO	-
2790	ZINC01184047	1369	0.29748624326746115	NO	-
2791	ZINC04225496	5270	0.2974859861763953	NO	-
2792	ZINC00758432	319	0.29748385426382895	NO	-
2793	ZINC00924604	837	0.2974817818777963	NO	-
2794	ZINC00925349	842	0.29747514567651356	NO	-
2795	ZINC00920497	830	0.2974582483726275	NO	-
2796	ZINC03388841	3475	0.2974575892412234	NO	-
2797	ZINC00648128	111	0.2974574742265574	NO	-
2798	ZINC03853632	4388	0.2974466311723167	NO	-
2799	ZINC03461826	3639	0.2974250920832817	NO	-
2800	ZINC03568172	3975	0.2974175212728686	NO	-
2801	ZINC03478345	3736	0.2973973846197733	NO	-
2802	ZINC03853631	4387	0.29738607140274215	NO	-
2803	ZINC04121472	5176	0.2973831622472536	NO	-
2804	ZINC01508700	1762	0.29737668314184956	NO	-
2805	ZINC01130617	1262	0.29737333859594345	NO	-
2806	ZINC00802347	427	0.29737196435966945	NO	-
2807	ZINC02661802	2527	0.2973708303065102	NO	-
2808	ZINC03649436	4200	0.2973558679396268	NO	-
2809	ZINC03023146	3029	0.2973416849134623	NO	-
2810	ZINC03832740	4265	0.2973133175384535	NO	-
2811	ZINC03519219	3884	0.2973058833089175	NO	-
2812	ZINC00659123	127	0.297304880816642	NO	-
2813	ZINC01355573	1587	0.29729524876959273	NO	-
2814	ZINC00706280	276	0.2972861061502035	NO	-
2815	ZINC03868365	4718	0.2972824953279511	NO	-
2816	ZINC04466004	5521	0.2972824953279511	NO	-
2817	ZINC03263983	3271	0.2972808435871047	NO	-
2818	ZINC03031150	3063	0.29724010947816515	NO	-
2819	ZINC00781768	374	0.29723358518182263	NO	-
2820	ZINC04638699	5675	0.2972093764922973	NO	-
2821	ZINC03868370	4721	0.29716133198358685	NO	-
2822	ZINC04466016	5522	0.29716133198358685	NO	-
2823	ZINC03023148	3030	0.29716050816987566	NO	-
2824	ZINC03215454	3188	0.29715786737330463	NO	-
2825	ZINC01659148	1801	0.2971541877919437	NO	-
2826	ZINC04437067	5471	0.2971527487826872	NO	-
2827	ZINC03402641	3497	0.2971511751652745	NO	-
2828	ZINC00784131	377	0.29714536613569725	NO	-
2829	ZINC00872279	634	0.297137609744786	NO	-
2830	ZINC02764493	2669	0.2971352114135467	NO	-
2831	ZINC01338862	1563	0.2971300861211297	NO	-
2832	ZINC04246881	5285	0.29712175266909213	NO	-
2833	ZINC00631142	73	0.29709938044005707	NO	-
2834	ZINC03588133	4018	0.29709076210068663	NO	-
2835	ZINC01275996	1470	0.29708224919590376	NO	-
2836	ZINC03859503	4582	0.29706038076225133	NO	-
2837	ZINC04468557	5549	0.29706038076225133	NO	-
2838	ZINC00795132	406	0.2970486020313877	NO	-
2839	ZINC03476046	3728	0.29704003366559373	NO	-
2840	ZINC00795131	405	0.2970374874088748	NO	-
2841	ZINC03852904	4356	0.2970358287730614	NO	-
2842	ZINC03852903	4355	0.29703394447793097	NO	-
2843	ZINC03866796	4619	0.29702687758786994	NO	-
2844	ZINC02853402	2807	0.297004505226719	NO	-
2845	ZINC03519218	3883	0.29700433763080997	NO	-
2846	ZINC02909137	2903	0.2970027926936148	NO	-
2847	ZINC02909137	2904	0.2970027926936148	NO	-
2848	ZINC00675641	190	0.29698615324658856	NO	-
2849	ZINC00679598	226	0.2969728489336596	NO	-
2850	ZINC01000564	991	0.2969687140615146	NO	-
2851	ZINC01061757	1075	0.296962536431008	NO	-
2852	ZINC03866797	4620	0.29695764606746144	NO	-
2853	ZINC03174198	3166	0.2969397513540011	NO	-
2854	ZINC03340322	3387	0.2969048050412421	NO	-
2855	ZINC03024523	3054	0.2968844579147935	NO	-
2856	ZINC03421174	3520	0.29687790267662945	NO	-
2857	ZINC02380851	2234	0.2968765573820852	NO	-
2858	ZINC01436611	1704	0.29686293214834475	NO	-
2859	ZINC00908071	805	0.29685540403205474	NO	-
2860	ZINC04077727	5157	0.2968394892876815	NO	-
2861	ZINC02141326	2025	0.29681196948829164	NO	-
2862	ZINC01212925	1409	0.2968008943901706	NO	-
2863	ZINC01189372	1386	0.2967732581864167	NO	-
2864	ZINC00674498	179	0.29677305905951074	NO	-
2865	ZINC03817331	4242	0.2967634911087998	NO	-
2866	ZINC03507449	3865	0.2967528017863491	NO	-
2867	ZINC01938154	1915	0.29674552534342724	NO	-
2868	ZINC00812069	456	0.2967389756135825	NO	-
2869	ZINC03854876	4443	0.2967278765061461	NO	-
2870	ZINC02380851	2235	0.29670767556550454	NO	-
2871	ZINC01224347	1424	0.2967054881199152	NO	-
2872	ZINC04517954	5643	0.29670102785955	NO	-
2873	ZINC02617859	2391	0.29667456398184505	NO	-
2874	ZINC04385362	5428	0.29667286010770433	NO	-
2875	ZINC01378965	1635	0.296665648249634	NO	-
2876	ZINC01148652	1324	0.29666239249666043	NO	-
2877	ZINC03868375	4722	0.29665672925873954	NO	-
2878	ZINC00886835	736	0.2966498876668233	NO	-
2879	ZINC03346625	3400	0.2966235229151196	NO	-
2880	ZINC01949708	1920	0.2966217210498987	NO	-
2881	ZINC01854018	1831	0.2966125131215389	NO	-
2882	ZINC03259020	3258	0.296595365287289	NO	-
2883	ZINC03853923	4398	0.2965952709028596	NO	-
2884	ZINC03853922	4397	0.2965865688940849	NO	-
2885	ZINC03465469	3698	0.29657957376961747	NO	-
2886	ZINC03262140	3265	0.2965625330293971	NO	-
2887	ZINC03849888	4279	0.29654924579079633	NO	-
2888	ZINC01494662	1750	0.29654671943833155	NO	-
2889	ZINC02199962	2060	0.2965215304226126	NO	-
2890	ZINC03494608	3776	0.2965214979466976	NO	-
2891	ZINC03867743	4687	0.29651822005423806	NO	-
2892	ZINC01821687	1828	0.29650803616459726	NO	-
2893	ZINC00715893	295	0.29650699510596074	NO	-
2894	ZINC03495584	3781	0.2965061043166371	NO	-
2895	ZINC01048615	1052	0.2964964784412764	NO	-
2896	ZINC00877401	676	0.2964963828370081	NO	-
2897	ZINC00715895	296	0.2964886470806209	NO	-
2898	ZINC03322478	3360	0.29648218717909675	NO	-
2899	ZINC02592454	2378	0.29647872020456345	NO	-
2900	ZINC00812071	457	0.29647528426782305	NO	-
2901	ZINC00983261	944	0.29647482725483854	NO	-
2902	ZINC03852840	4351	0.29645391918992986	NO	-
2903	ZINC03853020	4361	0.29645310864118696	NO	-
2904	ZINC01111800	1199	0.2964499457789722	NO	-
2905	ZINC01238981	1432	0.29643091919343345	NO	-
2906	ZINC03250818	3246	0.29641481874803033	NO	-
2907	ZINC03972011	4947	0.29640136837910586	NO	-
2908	ZINC02699207	2560	0.2963930970234559	NO	-
2909	ZINC01151433	1327	0.29638681837301595	NO	-
2910	ZINC03507450	3866	0.296384709099357	NO	-
2911	ZINC03362789	3437	0.29638458170510057	NO	-
2912	ZINC02142137	2029	0.2963647674710988	NO	-
2913	ZINC03578224	3995	0.2963635557174792	NO	-
2914	ZINC04191358	5243	0.29634224348337934	NO	-
2915	ZINC01966590	1933	0.29634142275558545	NO	-
2916	ZINC00806139	442	0.29631603092277875	NO	-
2917	ZINC01355573	1586	0.2963153418387241	NO	-
2918	ZINC00884421	722	0.29631074833609755	NO	-
2919	ZINC01470757	1718	0.29629899188045256	NO	-
2920	ZINC00858476	562	0.2962873740218613	NO	-
2921	ZINC02969760	2951	0.29627868002745134	NO	-
2922	ZINC02856006	2816	0.2962668682044155	NO	-
2923	ZINC03993259	5090	0.2962641019175943	NO	-
2924	ZINC03504599	3821	0.2962427088305394	NO	-
2925	ZINC00860684	566	0.29618863564784986	NO	-
2926	ZINC01502702	1757	0.29618730333463245	NO	-
2927	ZINC02657267	2517	0.29615773580592236	NO	-
2928	ZINC03427718	3531	0.2961476691172113	NO	-
2929	ZINC02999012	2996	0.29613464222237845	NO	-
2930	ZINC02657266	2516	0.29612986312604195	NO	-
2931	ZINC00908072	806	0.29612883167506265	NO	-
2932	ZINC03889626	4775	0.296110111673863	NO	-
2933	ZINC01379089	1664	0.29610589692876466	NO	-
2934	ZINC00904078	774	0.2961024328916071	NO	-
2935	ZINC04365883	5419	0.2960914429525478	NO	-
2936	ZINC03504600	3822	0.2960743590734353	NO	-
2937	ZINC03271923	3276	0.29607418492860926	NO	-
2938	ZINC03507444	3864	0.29606806476496844	NO	-
2939	ZINC03599301	4127	0.296063454578046	NO	-
2940	ZINC01111588	1197	0.2960446597004626	NO	-
2941	ZINC01443429	1714	0.296000765122786	NO	-
2942	ZINC00908066	802	0.2959836036632864	NO	-
2943	ZINC01443428	1713	0.2959835328882787	NO	-
2944	ZINC00908398	807	0.29598220049717294	NO	-
2945	ZINC03857582	4511	0.29597403484198503	NO	-
2946	ZINC02774711	2685	0.29596479438274986	NO	-
2947	ZINC04218052	5255	0.29596009850515786	NO	-
2948	ZINC02656076	2510	0.29594801749074984	NO	-
2949	ZINC01026627	1019	0.29594394625333204	NO	-
2950	ZINC00933347	859	0.2959346862976133	NO	-
2951	ZINC03464223	3668	0.29592092126419167	NO	-
2952	ZINC03849893	4281	0.29592033196285994	NO	-
2953	ZINC01143213	1303	0.29590398992744854	NO	-
2954	ZINC00655965	122	0.2958842532257756	NO	-
2955	ZINC04130145	5182	0.2958824300823377	NO	-
2956	ZINC04517956	5644	0.2958765225173155	NO	-
2957	ZINC02616355	2386	0.29587376788074726	NO	-
2958	ZINC01180004	1367	0.29587143155497925	NO	-
2959	ZINC01071611	1102	0.2958714034315983	NO	-
2960	ZINC01269652	1460	0.2958712528936101	NO	-
2961	ZINC01329709	1553	0.29583688905258937	NO	-
2962	ZINC01063066	1081	0.2958344767969573	NO	-
2963	ZINC00793973	400	0.29581847065111705	NO	-
2964	ZINC03980791	5007	0.29581475125974777	NO	-
2965	ZINC03817333	4243	0.2958142602600228	NO	-
2966	ZINC00924322	835	0.2958083009313567	NO	-
2967	ZINC01111943	1201	0.29578995402829245	NO	-
2968	ZINC02229173	2105	0.2957879032473931	NO	-
2969	ZINC03851361	4311	0.2957844763964138	NO	-
2970	ZINC01971485	1946	0.2957582631962381	NO	-
2971	ZINC03858157	4538	0.2957577753299616	NO	-
2972	ZINC00796585	414	0.2957505805369263	NO	-
2973	ZINC03333521	3382	0.29574709146822753	NO	-
2974	ZINC03854493	4418	0.29574414648766634	NO	-
2975	ZINC03896584	4840	0.2957376151351861	NO	-
2976	ZINC00849001	523	0.2957212123058027	NO	-
2977	ZINC00855890	549	0.29571988451189085	NO	-
2978	ZINC00806194	443	0.29567509700942846	NO	-
2979	ZINC02979026	2989	0.29566144173217684	NO	-
2980	ZINC00870436	622	0.2956583767394928	NO	-
2981	ZINC00852557	540	0.2956528701939702	NO	-
2982	ZINC00796584	413	0.29565199615146853	NO	-
2983	ZINC03974623	4964	0.2956500373899578	NO	-
2984	ZINC03601430	4132	0.2956458480889344	NO	-
2985	ZINC02984552	2990	0.29563464037308124	NO	-
2986	ZINC02616736	2387	0.2956169636774481	NO	-
2987	ZINC03504157	3816	0.29561527875454874	NO	-
2988	ZINC03490846	3766	0.2955860716402374	NO	-
2989	ZINC03659711	4204	0.295585611729721	NO	-
2990	ZINC03490845	3765	0.2955791977426724	NO	-
2991	ZINC01658527	1800	0.295573355036856	NO	-
2992	ZINC02439129	2298	0.2955670662345503	NO	-
2993	ZINC02439127	2297	0.2955532268050148	NO	-
2994	ZINC02589352	2373	0.29555154043910564	NO	-
2995	ZINC04500316	5623	0.295531518862367	NO	-
2996	ZINC03621402	4152	0.2954975457157612	NO	-
2997	ZINC04149287	5202	0.2954953592310212	NO	-
2998	ZINC01509985	1763	0.29549332241951715	NO	-
2999	ZINC03889621	4774	0.29546762012175276	NO	-
3000	ZINC01953823	1925	0.2954553854650213	NO	-
3001	ZINC03974974	4968	0.2954537581461923	NO	-
3002	ZINC03504595	3819	0.2954332314264046	NO	-
3003	ZINC03504597	3820	0.2954268506942208	NO	-
3004	ZINC01530670	1771	0.2954253699250322	NO	-
3005	ZINC03494613	3777	0.295417305571594	NO	-
3006	ZINC01093443	1156	0.29540055316061875	NO	-
3007	ZINC03357711	3424	0.29539572037662165	NO	-
3008	ZINC03357713	3425	0.2953904805671655	NO	-
3009	ZINC03851861	4328	0.2953823260795961	NO	-
3010	ZINC01254733	1449	0.2953597100424548	NO	-
3011	ZINC03980792	5008	0.2953471795850544	NO	-
3012	ZINC02653631	2502	0.29534204206999587	NO	-
3013	ZINC03927155	4847	0.29534066642107815	NO	-
3014	ZINC03868031	4707	0.2953284372761273	NO	-
3015	ZINC03571206	3984	0.2953271083369125	NO	-
3016	ZINC03982907	5014	0.295326816521815	NO	-
3017	ZINC03546255	3943	0.2953262203339792	NO	-
3018	ZINC03982906	5013	0.29531997517892	NO	-
3019	ZINC03279148	3291	0.2953197782160011	NO	-
3020	ZINC01472363	1720	0.29531391080639463	NO	-
3021	ZINC03854871	4441	0.29530228007988385	NO	-
3022	ZINC03983190	5037	0.29528610883461404	NO	-
3023	ZINC03395680	3485	0.29526816102186165	NO	-
3024	ZINC04374709	5424	0.29525269098150014	NO	-
3025	ZINC00948540	894	0.2952292060306915	NO	-
3026	ZINC00933543	861	0.2952016766759573	NO	-
3027	ZINC01472365	1721	0.29518955166451694	NO	-
3028	ZINC01486458	1739	0.2951859029915782	NO	-
3029	ZINC04250047	5297	0.2951374380794849	NO	-
3030	ZINC01810749	1824	0.29512183444405404	NO	-
3031	ZINC04285158	5347	0.29511216953695685	NO	-
3032	ZINC03538131	3934	0.2951082820805771	NO	-
3033	ZINC01124317	1238	0.29510677148931136	NO	-
3034	ZINC03983188	5035	0.29508714364786337	NO	-
3035	ZINC03354610	3415	0.2950838361007644	NO	-
3036	ZINC00780863	368	0.2950815214278222	NO	-
3037	ZINC03617957	4142	0.29508022720069466	NO	-
3038	ZINC03832231	59	0.2950524750460114	YES	12
3039	ZINC03983191	5038	0.2950512305464508	NO	-
3040	ZINC01132314	1267	0.2950407577317407	NO	-
3041	ZINC03983189	5036	0.2950231169917908	NO	-
3042	ZINC03439629	3557	0.2950201059791873	NO	-
3043	ZINC03464065	3665	0.2949677002279991	NO	-
3044	ZINC03032100	3075	0.2949673219000151	NO	-
3045	ZINC01148699	1325	0.2949625055180754	NO	-
3046	ZINC01315155	1529	0.29494697534763686	NO	-
3047	ZINC00676473	199	0.2949359524122214	NO	-
3048	ZINC00872279	633	0.29492019557813637	NO	-
3049	ZINC03439486	3555	0.2948959153291741	NO	-
3050	ZINC00911987	810	0.2948911585840709	NO	-
3051	ZINC02446761	2308	0.2948515649683846	NO	-
3052	ZINC03817260	4240	0.294814292645783	NO	-
3053	ZINC02427606	2284	0.29479857342000354	NO	-
3054	ZINC01132311	1266	0.2947939780422924	NO	-
3055	ZINC01184308	1371	0.29477625083303394	NO	-
3056	ZINC03471593	3722	0.29476968278911825	NO	-
3057	ZINC02431815	2286	0.29476577517599556	NO	-
3058	ZINC03358574	3427	0.2947640649026945	NO	-
3059	ZINC03292475	3310	0.2947619284178872	NO	-
3060	ZINC03589623	4024	0.29476037333782823	NO	-
3061	ZINC03043801	3108	0.29475615438602115	NO	-
3062	ZINC03292477	3311	0.29475090137962806	NO	-
3063	ZINC00903222	773	0.29474584389995906	NO	-
3064	ZINC03571205	3983	0.29473949934823707	NO	-
3065	ZINC03461348	3627	0.29473236898529553	NO	-
3066	ZINC01415092	1682	0.29472801930463555	NO	-
3067	ZINC00959917	917	0.29472546655468135	NO	-
3068	ZINC03263275	3269	0.29471945701246033	NO	-
3069	ZINC03248531	3238	0.29471273671732756	NO	-
3070	ZINC03234936	3209	0.2947116582010888	NO	-
3071	ZINC00993681	983	0.29470392946452184	NO	-
3072	ZINC03465558	3701	0.2947034537799215	NO	-
3073	ZINC02792281	2697	0.29470174223596796	NO	-
3074	ZINC03239909	3216	0.29469510676541555	NO	-
3075	ZINC00725742	307	0.2946780655060903	NO	-
3076	ZINC00905527	781	0.29464397920646884	NO	-
3077	ZINC01142804	1302	0.2946343062592354	NO	-
3078	ZINC03851318	4305	0.29463357891656516	NO	-
3079	ZINC04469924	5562	0.294631412465474	NO	-
3080	ZINC04248924	5289	0.29461461766445224	NO	-
3081	ZINC04251772	5314	0.2946111448981853	NO	-
3082	ZINC00793087	399	0.2945882194829041	NO	-
3083	ZINC02638695	2463	0.2945860099410574	NO	-
3084	ZINC03439483	3554	0.2945782912250067	NO	-
3085	ZINC01012736	1009	0.2945742842196861	NO	-
3086	ZINC03500523	3800	0.2945739814313875	NO	-
3087	ZINC03569797	3978	0.29453851561920175	NO	-
3088	ZINC03851766	4325	0.2945332251330244	NO	-
3089	ZINC03461342	3626	0.2945215436135742	NO	-
3090	ZINC00655145	121	0.2945201249512502	NO	-
3091	ZINC01077757	1122	0.2945183715718129	NO	-
3092	ZINC03439652	3560	0.2944807495220995	NO	-
3093	ZINC01294126	1518	0.29447878267107436	NO	-
3094	ZINC03469858	3709	0.29446386731657886	NO	-
3095	ZINC03439644	3559	0.2944614873312807	NO	-
3096	ZINC03567461	3971	0.2944585793760096	NO	-
3097	ZINC00858475	561	0.29444905791097614	NO	-
3098	ZINC02635931	2452	0.2944348839834868	NO	-
3099	ZINC02635930	2451	0.29442922929775794	NO	-
3100	ZINC00905527	782	0.29440128571186264	NO	-
3101	ZINC03645881	4195	0.2943908184057905	NO	-
3102	ZINC03868404	4726	0.29435806030818534	NO	-
3103	ZINC04466052	5528	0.29435806030818534	NO	-
3104	ZINC03974971	4967	0.2943229750374267	NO	-
3105	ZINC00883003	716	0.2943083333034044	NO	-
3106	ZINC02638693	2462	0.2942921159539396	NO	-
3107	ZINC02925451	2910	0.29428195615877545	NO	-
3108	ZINC04003614	5107	0.29428173844190436	NO	-
3109	ZINC04113176	5175	0.2942743365627142	NO	-
3110	ZINC03832361	89	0.29427020433066525	YES	16
3111	ZINC03500516	3798	0.29426927970330047	NO	-
3112	ZINC00803512	429	0.2942471984484584	NO	-
3113	ZINC02775567	2686	0.29424059794385954	NO	-
3114	ZINC00878067	686	0.29419851569707883	NO	-
3115	ZINC03589155	4019	0.2941958037587926	NO	-
3116	ZINC03980790	5006	0.29419038597961555	NO	-
3117	ZINC00908043	795	0.2941840299555233	NO	-
3118	ZINC02971474	2968	0.294166325116352	NO	-
3119	ZINC02406814	2251	0.29415857077830304	NO	-
3120	ZINC03383553	3467	0.2941585424268583	NO	-
3121	ZINC00676586	201	0.29414293101340183	NO	-
3122	ZINC02760947	2655	0.294142797175157	NO	-
3123	ZINC03533886	3926	0.2941346830261337	NO	-
3124	ZINC01074274	1107	0.294115472296195	NO	-
3125	ZINC03494614	3778	0.2940972652379785	NO	-
3126	ZINC01277477	1473	0.2940888647262773	NO	-
3127	ZINC04488437	5592	0.294088460914846	NO	-
3128	ZINC03462229	3647	0.2940844125946848	NO	-
3129	ZINC02636377	2454	0.2940601038032432	NO	-
3130	ZINC01086626	1146	0.2940447149451217	NO	-
3131	ZINC00878072	688	0.2940378582466903	NO	-
3132	ZINC02636378	2455	0.29403774726390336	NO	-
3133	ZINC00838285	507	0.29400770047822566	NO	-
3134	ZINC01055473	1065	0.2939967578936598	NO	-
3135	ZINC03868806	4754	0.29399098471961405	NO	-
3136	ZINC02627184	2415	0.29396066364267737	NO	-
3137	ZINC03858097	4535	0.29393249038060304	NO	-
3138	ZINC03504963	3851	0.29391163496008654	NO	-
3139	ZINC03504804	3836	0.2938944178512927	NO	-
3140	ZINC03504806	3837	0.29388702634157293	NO	-
3141	ZINC03376939	3465	0.2938864794996576	NO	-
3142	ZINC01366534	1610	0.29387687123701306	NO	-
3143	ZINC00642598	102	0.2938744458022685	NO	-
3144	ZINC03529745	3915	0.2938643646815729	NO	-
3145	ZINC01148652	1323	0.29385243150932255	NO	-
3146	ZINC03336238	3385	0.2938404014037076	NO	-
3147	ZINC03405350	3500	0.2938337048800698	NO	-
3148	ZINC03853510	4383	0.29382453916447976	NO	-
3149	ZINC00872279	635	0.2938187400641089	NO	-
3150	ZINC01080629	1133	0.29381216206216015	NO	-
3151	ZINC03504971	3855	0.2938065369374914	NO	-
3152	ZINC03504972	3856	0.29380247517567415	NO	-
3153	ZINC03868381	4723	0.29379161181588165	NO	-
3154	ZINC03851861	4327	0.2937892323721784	NO	-
3155	ZINC03084491	3144	0.29378771061284653	NO	-
3156	ZINC00676584	200	0.2937799643162452	NO	-
3157	ZINC04289663	5354	0.293761516517709	NO	-
3158	ZINC00877598	682	0.29376091171492025	NO	-
3159	ZINC03867624	4685	0.29375781416635616	NO	-
3160	ZINC01277353	1472	0.2937465773060316	NO	-
3161	ZINC03388628	3474	0.2937422458510266	NO	-
3162	ZINC03601428	4131	0.2937351117288496	NO	-
3163	ZINC04478201	5574	0.2937262724495614	NO	-
3164	ZINC01254978	1450	0.293718611294413	NO	-
3165	ZINC01470753	1717	0.29367489583750256	NO	-
3166	ZINC03051430	3119	0.29366333605887046	NO	-
3167	ZINC03974623	4965	0.29365888424408254	NO	-
3168	ZINC03971559	4941	0.2936580289098633	NO	-
3169	ZINC03239984	3217	0.2936475861201708	NO	-
3170	ZINC00929720	847	0.2936410082950404	NO	-
3171	ZINC01509985	1764	0.293640282277752	NO	-
3172	ZINC03494346	3768	0.2936213454409878	NO	-
3173	ZINC01086627	1147	0.29359143923114833	NO	-
3174	ZINC03977481	4995	0.2935507231229688	NO	-
3175	ZINC03567340	3970	0.2935348663505021	NO	-
3176	ZINC03504983	3857	0.2935344729333017	NO	-
3177	ZINC03504985	3858	0.2935232001844821	NO	-
3178	ZINC02750818	2644	0.2935221471687092	NO	-
3179	ZINC01329760	1555	0.29351914712283894	NO	-
3180	ZINC00663908	133	0.2935166398639528	NO	-
3181	ZINC00878071	687	0.2935088733670632	NO	-
3182	ZINC03890849	4812	0.2934854017079914	NO	-
3183	ZINC04465149	5506	0.2934854017079914	NO	-
3184	ZINC00917695	819	0.29348503812402654	NO	-
3185	ZINC02687903	2547	0.2934543109276498	NO	-
3186	ZINC00908067	803	0.2934475491937216	NO	-
3187	ZINC03854496	4419	0.2934450650435967	NO	-
3188	ZINC03971554	4940	0.2934351515008854	NO	-
3189	ZINC01515797	1768	0.2934346885608343	NO	-
3190	ZINC04364128	5417	0.29342404323091537	NO	-
3191	ZINC03890852	4813	0.2934203027991107	NO	-
3192	ZINC00866236	590	0.2934180739336694	NO	-
3193	ZINC03504926	3849	0.2934180309985509	NO	-
3194	ZINC03535896	3927	0.29341343464127484	NO	-
3195	ZINC03853401	4379	0.29340988412088487	NO	-
3196	ZINC03535897	3928	0.29340279572784017	NO	-
3197	ZINC02337503	2207	0.293402704026013	NO	-
3198	ZINC01107390	1180	0.29337027799522764	NO	-
3199	ZINC03519214	3881	0.2933657166886776	NO	-
3200	ZINC03487829	3758	0.29334573069483894	NO	-
3201	ZINC00877597	681	0.2933417633982699	NO	-
3202	ZINC01136878	1279	0.29333321304120735	NO	-
3203	ZINC03363254	3439	0.2933260264889312	NO	-
3204	ZINC02761401	2657	0.2933032273078007	NO	-
3205	ZINC00818877	481	0.29329450916846184	NO	-
3206	ZINC03519215	3882	0.2932889786613035	NO	-
3207	ZINC02747454	2639	0.2932777348803908	NO	-
3208	ZINC03504969	3854	0.29327765671874706	NO	-
3209	ZINC04225343	5268	0.293271149125158	NO	-
3210	ZINC01107389	1179	0.2932691881893235	NO	-
3211	ZINC03464263	3669	0.2932656718936869	NO	-
3212	ZINC03504967	3853	0.29326092868373593	NO	-
3213	ZINC04252165	5316	0.2932456617749497	NO	-
3214	ZINC02007691	1975	0.293240438448007	NO	-
3215	ZINC01773895	1814	0.2932331856224379	NO	-
3216	ZINC03853400	4378	0.29322967682722845	NO	-
3217	ZINC00825380	491	0.2932146183160023	NO	-
3218	ZINC03494606	3775	0.2932025526315823	NO	-
3219	ZINC01379036	1647	0.29318613996855414	NO	-
3220	ZINC03815350	65	0.2931812898191156	YES	12
3221	ZINC00908064	801	0.2931703742316846	NO	-
3222	ZINC01971487	1947	0.2931703607432759	NO	-
3223	ZINC03618829	4147	0.29315788110630436	NO	-
3224	ZINC03890615	4807	0.2931556020798962	NO	-
3225	ZINC03487831	3759	0.2931511813580733	NO	-
3226	ZINC01075396	1114	0.29312587478217655	NO	-
3227	ZINC01831222	1829	0.293123736450599	NO	-
3228	ZINC04149287	5201	0.29307161592807013	NO	-
3229	ZINC02446761	2309	0.29305459501993975	NO	-
3230	ZINC03363374	3440	0.2930492097013566	NO	-
3231	ZINC02662267	2532	0.2930402286581123	NO	-
3232	ZINC01066944	1089	0.2930394602734129	NO	-
3233	ZINC00861839	570	0.2930369008598067	NO	-
3234	ZINC02664260	2538	0.2930325347433506	NO	-
3235	ZINC00672205	157	0.29302479438443635	NO	-
3236	ZINC03858798	4557	0.29302207176687073	NO	-
3237	ZINC02297508	2148	0.29302153795163993	NO	-
3238	ZINC03968535	4881	0.2930188927803099	NO	-
3239	ZINC02798401	2721	0.29301725893389646	NO	-
3240	ZINC01144373	1309	0.2930113965690511	NO	-
3241	ZINC04138436	5194	0.2930113762101801	NO	-
3242	ZINC02971472	2967	0.29300642810832883	NO	-
3243	ZINC03578636	3998	0.293001542253871	NO	-
3244	ZINC03357918	3426	0.2929863464321468	NO	-
3245	ZINC02798368	2718	0.2929774638265041	NO	-
3246	ZINC03504965	3852	0.2929679198280557	NO	-
3247	ZINC02388359	2238	0.29294847025485854	NO	-
3248	ZINC00725742	308	0.29294121843506715	NO	-
3249	ZINC01379073	1660	0.2929392651701191	NO	-
3250	ZINC02971881	2974	0.2929382411937253	NO	-
3251	ZINC00902685	770	0.2929274586308018	NO	-
3252	ZINC00902686	771	0.29292685468803886	NO	-
3253	ZINC03504834	3842	0.2929101952952982	NO	-
3254	ZINC03321769	3357	0.2929012971515509	NO	-
3255	ZINC03262182	3266	0.2929010130942858	NO	-
3256	ZINC03504831	3841	0.29289438580571353	NO	-
3257	ZINC03589423	4022	0.29289023293733524	NO	-
3258	ZINC03857228	4489	0.29288715036493346	NO	-
3259	ZINC03949080	4863	0.2928844047304387	NO	-
3260	ZINC03868031	4706	0.29288060501631513	NO	-
3261	ZINC01301818	1521	0.29287505811739173	NO	-
3262	ZINC01142550	1300	0.2928748078675654	NO	-
3263	ZINC00674958	184	0.2928567441437171	NO	-
3264	ZINC02730059	2618	0.2928534481453994	NO	-
3265	ZINC03054209	3127	0.29284184082227716	NO	-
3266	ZINC03815522	18	0.2928375530598361	YES	5
3267	ZINC03504800	3834	0.2928323125721804	NO	-
3268	ZINC04111185	5174	0.2928265336037427	NO	-
3269	ZINC03504802	3835	0.29282068047681387	NO	-
3270	ZINC03478342	3735	0.2928102509349927	NO	-
3271	ZINC00924305	834	0.2928084574986077	NO	-
3272	ZINC02728712	2606	0.29279262452104465	NO	-
3273	ZINC04250297	5303	0.29278308043909756	NO	-
3274	ZINC01252045	1446	0.29277907313439333	NO	-
3275	ZINC03857695	4518	0.2927677634142687	NO	-
3276	ZINC04464528	5499	0.2927677634142687	NO	-
3277	ZINC03465444	3697	0.29276509366299225	NO	-
3278	ZINC04595911	5657	0.29276405539381906	NO	-
3279	ZINC01143231	1304	0.2927192858196703	NO	-
3280	ZINC01143232	1305	0.2927105584809106	NO	-
3281	ZINC03494495	3769	0.292705622607784	NO	-
3282	ZINC03970178	4910	0.29269743212089516	NO	-
3283	ZINC04470034	5565	0.29269743212089516	NO	-
3284	ZINC03337144	3386	0.29268640292063597	NO	-
3285	ZINC03573989	3987	0.29268283693508634	NO	-
3286	ZINC03852397	4341	0.29266838289672	NO	-
3287	ZINC04355754	5410	0.2926586948591584	NO	-
3288	ZINC03504813	3839	0.2926582673650357	NO	-
3289	ZINC03892148	4824	0.29264304686535	NO	-
3290	ZINC03504812	3838	0.29264184999855036	NO	-
3291	ZINC01980323	1951	0.2926353028572257	NO	-
3292	ZINC02971412	2964	0.2926181664057647	NO	-
3293	ZINC03059483	3130	0.29260464828134586	NO	-
3294	ZINC04466045	5525	0.29259767030783007	NO	-
3295	ZINC03519979	3894	0.2925958087040073	NO	-
3296	ZINC03589298	4021	0.2925926688140545	NO	-
3297	ZINC03851766	4324	0.2925887112416883	NO	-
3298	ZINC03465441	3696	0.2925858367274311	NO	-
3299	ZINC03570039	3980	0.292584683545848	NO	-
3300	ZINC03504928	3850	0.29257790877182543	NO	-
3301	ZINC02051659	1980	0.2925688702686543	NO	-
3302	ZINC02051657	1979	0.29256231980901365	NO	-
3303	ZINC00903018	772	0.29255400659977354	NO	-
3304	ZINC00850241	530	0.2925529153733312	NO	-
3305	ZINC02866361	2835	0.29254346077178034	NO	-
3306	ZINC00643260	104	0.292532702762726	NO	-
3307	ZINC04266621	5324	0.2925242189770183	NO	-
3308	ZINC03660221	4206	0.2925225947564134	NO	-
3309	ZINC00795388	412	0.29249318930296775	NO	-
3310	ZINC03496739	3783	0.29249113958727774	NO	-
3311	ZINC04169265	5223	0.29248804136891793	NO	-
3312	ZINC03570040	3981	0.29247783238557024	NO	-
3313	ZINC04000900	5101	0.2924759966890434	NO	-
3314	ZINC01097438	1171	0.2924644062803443	NO	-
3315	ZINC01651575	1796	0.292450292250617	NO	-
3316	ZINC03504836	3843	0.29244536216914496	NO	-
3317	ZINC01121186	1225	0.2924418038564777	NO	-
3318	ZINC04362964	5415	0.2924375668043953	NO	-
3319	ZINC02305643	2155	0.2924326628805683	NO	-
3320	ZINC03504838	3844	0.2924325996244571	NO	-
3321	ZINC03519256	3886	0.2924307711839692	NO	-
3322	ZINC00821801	485	0.29242262972078076	NO	-
3323	ZINC03559804	3961	0.2924193389518766	NO	-
3324	ZINC03618834	4148	0.29239615283710835	NO	-
3325	ZINC00978539	936	0.2923928699750337	NO	-
3326	ZINC01946973	1919	0.2923894104474978	NO	-
3327	ZINC01980322	1950	0.29237764356001633	NO	-
3328	ZINC03504581	3818	0.292362981723298	NO	-
3329	ZINC03504579	3817	0.29235963854112057	NO	-
3330	ZINC02971796	2971	0.29235932944835635	NO	-
3331	ZINC03971569	4943	0.29235694489574315	NO	-
3332	ZINC04470205	5568	0.29235694489574315	NO	-
3333	ZINC03494547	3773	0.29233288372728755	NO	-
3334	ZINC03054032	3124	0.29232899737975176	NO	-
3335	ZINC03494545	3772	0.2923211285325753	NO	-
3336	ZINC03971564	4942	0.29231144669045395	NO	-
3337	ZINC03868715	4752	0.29231102569175543	NO	-
3338	ZINC03601432	4133	0.2923076497772482	NO	-
3339	ZINC04252383	5320	0.29230594193905063	NO	-
3340	ZINC03868390	4725	0.2922903926508207	NO	-
3341	ZINC02729748	2614	0.29228027774828863	NO	-
3342	ZINC00929940	852	0.2922725775383586	NO	-
3343	ZINC03469935	3710	0.29224233414262796	NO	-
3344	ZINC03855583	4473	0.29223975377668865	NO	-
3345	ZINC03362975	3438	0.29222348927337366	NO	-
3346	ZINC00929939	851	0.2922033195795282	NO	-
3347	ZINC00877521	679	0.29220286306407195	NO	-
3348	ZINC03850468	4294	0.2921988464608804	NO	-
3349	ZINC00933542	860	0.29219691116875	NO	-
3350	ZINC01142466	1298	0.29219185922892715	NO	-
3351	ZINC00993815	985	0.2921895152774921	NO	-
3352	ZINC02637241	2461	0.2921815894211883	NO	-
3353	ZINC03854855	4435	0.2921746455883838	NO	-
3354	ZINC04250047	5298	0.2921709418613614	NO	-
3355	ZINC03993193	5088	0.2921657870333893	NO	-
3356	ZINC03854901	4447	0.29216145705647034	NO	-
3357	ZINC03974968	4966	0.2921480110512248	NO	-
3358	ZINC03504644	3824	0.2921435736353922	NO	-
3359	ZINC03504649	3827	0.29213956093338167	NO	-
3360	ZINC01294776	1519	0.29213626383862157	NO	-
3361	ZINC01078074	1123	0.29213115300571496	NO	-
3362	ZINC04134722	5189	0.2920995964577883	NO	-
3363	ZINC03500518	3799	0.2920713420777504	NO	-
3364	ZINC04622696	5665	0.2920704715335862	NO	-
3365	ZINC03421392	3521	0.2920682720678962	NO	-
3366	ZINC00636996	88	0.2920564497628479	NO	-
3367	ZINC03867624	4684	0.29205604759239867	NO	-
3368	ZINC03043698	3102	0.29204631154858196	NO	-
3369	ZINC02169070	2039	0.29204552216498453	NO	-
3370	ZINC03261696	3262	0.2920381557987897	NO	-
3371	ZINC03589273	4020	0.29203352197802823	NO	-
3372	ZINC02318183	2176	0.2920310974381335	NO	-
3373	ZINC00877523	680	0.29202283574963184	NO	-
3374	ZINC03854842	4434	0.29200597363011316	NO	-
3375	ZINC03867355	4647	0.2919989891670018	NO	-
3376	ZINC04465517	5513	0.2919989891670018	NO	-
3377	ZINC01749324	1808	0.2919917632366794	NO	-
3378	ZINC00962146	925	0.29198838178915193	NO	-
3379	ZINC03577221	3993	0.2919883025355253	NO	-
3380	ZINC01070199	1098	0.29198547265090613	NO	-
3381	ZINC03563007	3965	0.2919846388261583	NO	-
3382	ZINC03243156	3223	0.2919813502205722	NO	-
3383	ZINC03859069	4577	0.29197954667632303	NO	-
3384	ZINC03970177	4908	0.2919752879138939	NO	-
3385	ZINC04357793	5412	0.2919569767264801	NO	-
3386	ZINC03463338	3661	0.29195519089025906	NO	-
3387	ZINC04285189	5349	0.2919542857491358	NO	-
3388	ZINC04386424	5429	0.29192881278922667	NO	-
3389	ZINC00672833	163	0.2919248447051639	NO	-
3390	ZINC03504647	3826	0.2919192534180966	NO	-
3391	ZINC03504645	3825	0.29191136357930725	NO	-
3392	ZINC04466318	5534	0.291906025191109	NO	-
3393	ZINC03043607	3096	0.29190515678178536	NO	-
3394	ZINC02746289	2637	0.29190201108601804	NO	-
3395	ZINC03969092	4893	0.2918989036621867	NO	-
3396	ZINC04000899	5100	0.2918710244966894	NO	-
3397	ZINC04386424	5430	0.29186089856958264	NO	-
3398	ZINC00944574	887	0.2918556640194279	NO	-
3399	ZINC00944573	886	0.2918229097945631	NO	-
3400	ZINC03858865	4568	0.2918148633216392	NO	-
3401	ZINC02634768	2446	0.29180031247407645	NO	-
3402	ZINC03465539	3699	0.2917868321106689	NO	-
3403	ZINC01215569	1411	0.2917794228372327	NO	-
3404	ZINC03340663	3388	0.29176880248848974	NO	-
3405	ZINC04285158	5348	0.2917627396391006	NO	-
3406	ZINC03969967	4906	0.291752127773708	NO	-
3407	ZINC03463332	3660	0.29175208636340166	NO	-
3408	ZINC00676239	194	0.29174153958266325	NO	-
3409	ZINC03854841	4433	0.2917369028987032	NO	-
3410	ZINC03868385	4724	0.29173493488038016	NO	-
3411	ZINC02636605	2456	0.2917332842190875	NO	-
3412	ZINC03563005	3964	0.2917319246153142	NO	-
3413	ZINC03983116	5029	0.29173119671355424	NO	-
3414	ZINC03858870	4570	0.2917294841782318	NO	-
3415	ZINC03439331	3553	0.29172821521901354	NO	-
3416	ZINC00886845	738	0.2917235209398905	NO	-
3417	ZINC01040433	1037	0.29172286794156804	NO	-
3418	ZINC03439632	3558	0.29172071128393134	NO	-
3419	ZINC03370721	3453	0.2917190648893939	NO	-
3420	ZINC03815556	69	0.2917147736371916	YES	12
3421	ZINC00857408	556	0.29170960461902945	NO	-
3422	ZINC03370725	3454	0.2917058047358866	NO	-
3423	ZINC03855122	4460	0.2916961013812829	NO	-
3424	ZINC03983114	5028	0.2916810186908727	NO	-
3425	ZINC04511562	5635	0.2916759307466566	NO	-
3426	ZINC03242820	3222	0.29167363098602134	NO	-
3427	ZINC04423231	5464	0.29167171950471277	NO	-
3428	ZINC03500525	3801	0.2916678651230072	NO	-
3429	ZINC03324751	3368	0.29166480731037847	NO	-
3430	ZINC03519997	3895	0.29164813845381615	NO	-
3431	ZINC03867354	4646	0.29164078697499585	NO	-
3432	ZINC03857131	4482	0.29163768846274934	NO	-
3433	ZINC00930006	853	0.29163364181241197	NO	-
3434	ZINC02729749	2615	0.291632253873918	NO	-
3435	ZINC03972630	4952	0.2916244068525409	NO	-
3436	ZINC04481585	5576	0.29161096232456135	NO	-
3437	ZINC04003614	5108	0.2915895208018303	NO	-
3438	ZINC00823876	488	0.29157534732009605	NO	-
3439	ZINC03578643	3999	0.2915737413204339	NO	-
3440	ZINC01379061	1657	0.2915652407495106	NO	-
3441	ZINC03469943	3711	0.2915633659198589	NO	-
3442	ZINC00858262	560	0.2915602467527888	NO	-
3443	ZINC01142465	1297	0.29155294778184365	NO	-
3444	ZINC04268529	5330	0.29154648560545005	NO	-
3445	ZINC01980329	1952	0.2915413667497323	NO	-
3446	ZINC02457643	2323	0.2915272305842349	NO	-
3447	ZINC01287019	1505	0.29151990505874564	NO	-
3448	ZINC03504640	3823	0.29151010009231443	NO	-
3449	ZINC03500492	3797	0.29150426756306974	NO	-
3450	ZINC02925597	2911	0.2915006200695769	NO	-
3451	ZINC03500490	3796	0.2914980551458631	NO	-
3452	ZINC01430699	1696	0.29149017320326	NO	-
3453	ZINC04158153	5206	0.291477258716232	NO	-
3454	ZINC03945142	4859	0.29145973122164587	NO	-
3455	ZINC03852791	4344	0.2914569903336295	NO	-
3456	ZINC02278237	2138	0.2914559511655561	NO	-
3457	ZINC03438813	3552	0.2914438691995826	NO	-
3458	ZINC04422761	5458	0.2914418214093319	NO	-
3459	ZINC03341312	3390	0.29144176820533585	NO	-
3460	ZINC01366248	1607	0.2914378931431327	NO	-
3461	ZINC00813799	465	0.2914342146163363	NO	-
3462	ZINC01411754	1678	0.2914322254484688	NO	-
3463	ZINC01107911	1182	0.29141666906342517	NO	-
3464	ZINC03991930	5064	0.2914085252710933	NO	-
3465	ZINC03043766	3107	0.2914006138216702	NO	-
3466	ZINC04225151	5264	0.2913964584954735	NO	-
3467	ZINC03334491	3384	0.2913928023931893	NO	-
3468	ZINC01376061	1623	0.2913787404934611	NO	-
3469	ZINC03596547	4108	0.29136655160804575	NO	-
3470	ZINC03265475	3272	0.2913562934149092	NO	-
3471	ZINC03596548	4109	0.2913556198931667	NO	-
3472	ZINC04422763	5460	0.29133710885089215	NO	-
3473	ZINC02318182	2175	0.291335790673495	NO	-
3474	ZINC00856430	550	0.29129048025879006	NO	-
3475	ZINC02434235	2290	0.29128555667013595	NO	-
3476	ZINC01379042	1651	0.291281393076301	NO	-
3477	ZINC03504869	3845	0.2912793701521501	NO	-
3478	ZINC02141682	2026	0.2912716703213767	NO	-
3479	ZINC03972642	4953	0.2912706117562283	NO	-
3480	ZINC04469958	5564	0.2912706117562283	NO	-
3481	ZINC03504768	3832	0.2912474822903796	NO	-
3482	ZINC01614677	1784	0.2912408787827299	NO	-
3483	ZINC03504767	3831	0.2912350709509619	NO	-
3484	ZINC00853664	546	0.29121822569683103	NO	-
3485	ZINC02329855	2194	0.29120734033534534	NO	-
3486	ZINC04034898	5136	0.29120094397450225	NO	-
3487	ZINC02868208	2837	0.2911988399098815	NO	-
3488	ZINC02638699	2465	0.29114966510938084	NO	-
3489	ZINC00781520	371	0.2911482175135936	NO	-
3490	ZINC03832350	77	0.2911337384489669	YES	14
3491	ZINC01358913	1593	0.291124814195187	NO	-
3492	ZINC01767702	1812	0.2911212719647544	NO	-
3493	ZINC01379044	1653	0.2911155038072362	NO	-
3494	ZINC00672985	166	0.2911012484474106	NO	-
3495	ZINC02638697	2464	0.29109038694089917	NO	-
3496	ZINC00892359	757	0.2910835635755033	NO	-
3497	ZINC03618576	4144	0.29106167665204136	NO	-
3498	ZINC03857194	4485	0.2910550834972441	NO	-
3499	ZINC04250297	5304	0.2910504660258138	NO	-
3500	ZINC04511418	5634	0.2910150309489892	NO	-
3501	ZINC01089482	1154	0.2910130284440645	NO	-
3502	ZINC03504765	3830	0.2909856169047478	NO	-
3503	ZINC03504770	3833	0.29098252981282996	NO	-
3504	ZINC00719528	301	0.29095533528247325	NO	-
3505	ZINC03439506	3556	0.29094377434952395	NO	-
3506	ZINC02850311	2789	0.290943523937665	NO	-
3507	ZINC03504871	3846	0.29093674222911514	NO	-
3508	ZINC03500447	3793	0.2909282754032411	NO	-
3509	ZINC02656194	2511	0.2909263913546985	NO	-
3510	ZINC01127178	1252	0.2909155406961776	NO	-
3511	ZINC03266648	3273	0.29089844580509866	NO	-
3512	ZINC04285737	5351	0.29089797165388714	NO	-
3513	ZINC04479860	5575	0.29087474171856104	NO	-
3514	ZINC02843105	2773	0.2908719269609058	NO	-
3515	ZINC04408179	5450	0.2908689904210823	NO	-
3516	ZINC03504651	3828	0.29081017461511255	NO	-
3517	ZINC01233948	1428	0.2907958255313312	NO	-
3518	ZINC03599234	4126	0.29079068461900853	NO	-
3519	ZINC03851806	4326	0.29076608340146476	NO	-
3520	ZINC02656963	2514	0.29075759450456806	NO	-
3521	ZINC03866686	4614	0.2907523499944156	NO	-
3522	ZINC03642914	4194	0.29075230964163346	NO	-
3523	ZINC00804271	435	0.2907522446160437	NO	-
3524	ZINC00672204	156	0.29074144924755635	NO	-
3525	ZINC00725075	306	0.2907270285300712	NO	-
3526	ZINC04364218	5418	0.29072092026481494	NO	-
3527	ZINC03631882	4175	0.2907165799710815	NO	-
3528	ZINC00692659	254	0.2906933308943618	NO	-
3529	ZINC03982079	5010	0.2906892535136512	NO	-
3530	ZINC01622437	1786	0.2906838732563987	NO	-
3531	ZINC00693065	258	0.2906734996104238	NO	-
3532	ZINC03630187	4159	0.2906580755589216	NO	-
3533	ZINC03631283	4168	0.29064403119121296	NO	-
3534	ZINC00987299	973	0.29064146217713505	NO	-
3535	ZINC03500372	3792	0.2906411355473128	NO	-
3536	ZINC03971675	4946	0.2906399693924348	NO	-
3537	ZINC04032784	5127	0.2906273424644822	NO	-
3538	ZINC02007686	1974	0.29062499959024335	NO	-
3539	ZINC03867383	4654	0.29060334329665094	NO	-
3540	ZINC03631880	4174	0.290602768939763	NO	-
3541	ZINC03120080	3158	0.29060019063948195	NO	-
3542	ZINC01170879	1352	0.29059462349120446	NO	-
3543	ZINC01894878	1867	0.2905900971572049	NO	-
3544	ZINC03983266	5039	0.29058961588699195	NO	-
3545	ZINC03980686	5003	0.2905637636822824	NO	-
3546	ZINC01153579	1334	0.29055673857816383	NO	-
3547	ZINC00987298	972	0.29054856347142294	NO	-
3548	ZINC03987808	5055	0.29054554210350875	NO	-
3549	ZINC01075364	1113	0.29054538215373094	NO	-
3550	ZINC03857991	4531	0.2905231699141498	NO	-
3551	ZINC02632474	2434	0.2905099647958622	NO	-
3552	ZINC03969077	4892	0.2904943074226435	NO	-
3553	ZINC01025212	1015	0.2904866310229998	NO	-
3554	ZINC01379075	1661	0.2904829193024495	NO	-
3555	ZINC03982866	5011	0.2904793018566869	NO	-
3556	ZINC04464351	5493	0.290469967947765	NO	-
3557	ZINC00924302	833	0.2904582862081483	NO	-
3558	ZINC03043603	3094	0.2904565802619941	NO	-
3559	ZINC00863304	588	0.29043625994418765	NO	-
3560	ZINC01067374	1090	0.29043410381269363	NO	-
3561	ZINC02630451	2431	0.2904195380030259	NO	-
3562	ZINC04167542	5222	0.29039471213225293	NO	-
3563	ZINC04422811	5462	0.29038376517845543	NO	-
3564	ZINC03257379	3252	0.2903776207478686	NO	-
3565	ZINC02318997	2177	0.290370562247754	NO	-
3566	ZINC02971846	2972	0.29036620442669303	NO	-
3567	ZINC03469829	3706	0.29035496416203177	NO	-
3568	ZINC03469833	3707	0.290347444543569	NO	-
3569	ZINC03982868	5012	0.2903459246762649	NO	-
3570	ZINC00881055	705	0.2903365041912099	NO	-
3571	ZINC03859644	4589	0.29031769079622777	NO	-
3572	ZINC03867378	4652	0.2903032343743802	NO	-
3573	ZINC03979845	4999	0.2902962052179308	NO	-
3574	ZINC02497443	2352	0.29028063041806135	NO	-
3575	ZINC03517639	3879	0.2902791844702068	NO	-
3576	ZINC02643466	2477	0.29026967370477974	NO	-
3577	ZINC01006524	1004	0.2902676015642982	NO	-
3578	ZINC02772831	2676	0.29024996308525425	NO	-
3579	ZINC01042820	1042	0.2902486929160076	NO	-
3580	ZINC02209803	2082	0.2902471859916147	NO	-
3581	ZINC03867387	4658	0.2902389636744634	NO	-
3582	ZINC04250031	5294	0.29023291341305285	NO	-
3583	ZINC00825606	492	0.2902128548965523	NO	-
3584	ZINC00929937	849	0.2901948533323847	NO	-
3585	ZINC01475265	1722	0.2901914421865127	NO	-
3586	ZINC00929938	850	0.29019038582568246	NO	-
3587	ZINC03970178	4911	0.29018923018084536	NO	-
3588	ZINC00850241	531	0.29018450232221926	NO	-
3589	ZINC03599211	4125	0.2901662426872593	NO	-
3590	ZINC02141993	2028	0.2901590709682376	NO	-
3591	ZINC03490799	3763	0.290152042985948	NO	-
3592	ZINC04400876	5441	0.29014234539041245	NO	-
3593	ZINC03490801	3764	0.2901383631037801	NO	-
3594	ZINC03362191	3435	0.290125972693023	NO	-
3595	ZINC00795363	411	0.2900943153503968	NO	-
3596	ZINC03987809	5056	0.290093709470072	NO	-
3597	ZINC03867803	4694	0.2900845133211603	NO	-
3598	ZINC02643465	2476	0.2900842899641806	NO	-
3599	ZINC02619411	2395	0.29008389796205863	NO	-
3600	ZINC01275043	1469	0.290081457724707	NO	-
3601	ZINC00628315	65	0.2900774202351847	NO	-
3602	ZINC03855583	4474	0.2900667082331585	NO	-
3603	ZINC03520004	3896	0.290059068300052	NO	-
3604	ZINC01376063	1625	0.29005769287461486	NO	-
3605	ZINC02261476	2130	0.2900482450162025	NO	-
3606	ZINC00712122	286	0.2900473722315084	NO	-
3607	ZINC03858788	4555	0.29003766559327954	NO	-
3608	ZINC03504919	3848	0.29003008310067313	NO	-
3609	ZINC03504917	3847	0.2900234628094013	NO	-
3610	ZINC03480278	3748	0.2900206068084715	NO	-
3611	ZINC01959996	1929	0.2900135402014041	NO	-
3612	ZINC03292909	3312	0.2900098384246496	NO	-
3613	ZINC01379035	1646	0.2899535634699427	NO	-
3614	ZINC03243818	3225	0.28995300908469324	NO	-
3615	ZINC02932318	2914	0.289947571446499	NO	-
3616	ZINC04466344	5535	0.28993741217485947	NO	-
3617	ZINC03504652	3829	0.2899339054498097	NO	-
3618	ZINC03868522	4734	0.28993312833188506	NO	-
3619	ZINC00875429	670	0.2899315735858047	NO	-
3620	ZINC01146454	1317	0.28993103685716803	NO	-
3621	ZINC03987707	5051	0.2899307163407207	NO	-
3622	ZINC04400976	5442	0.28992924700738343	NO	-
3623	ZINC03867384	4655	0.28992780260657985	NO	-
3624	ZINC03251977	3248	0.2899219345977536	NO	-
3625	ZINC00875428	669	0.2899137319802941	NO	-
3626	ZINC03194156	3179	0.2899037467941382	NO	-
3627	ZINC02225435	2101	0.28988310188553834	NO	-
3628	ZINC01379024	1642	0.28988052195719693	NO	-
3629	ZINC00787312	387	0.2898803339021979	NO	-
3630	ZINC03374638	3461	0.2898782988920261	NO	-
3631	ZINC04312248	5376	0.289878236744771	NO	-
3632	ZINC02265922	2131	0.2898760112117596	NO	-
3633	ZINC03374645	3462	0.2898689802229258	NO	-
3634	ZINC00871288	625	0.28986791921196864	NO	-
3635	ZINC03967716	4869	0.28986621079588903	NO	-
3636	ZINC00671237	153	0.2898626791981363	NO	-
3637	ZINC03501789	3811	0.28985099391234714	NO	-
3638	ZINC03480276	3747	0.28983209152218214	NO	-
3639	ZINC03406975	3504	0.2898284710068281	NO	-
3640	ZINC03987706	5050	0.289807104658709	NO	-
3641	ZINC04465434	5512	0.28980464790063654	NO	-
3642	ZINC00795192	407	0.28980122930095853	NO	-
3643	ZINC00622650	45	0.2897985703509217	NO	-
3644	ZINC03867379	4653	0.2897907481590466	NO	-
3645	ZINC04465524	5514	0.2897907481590466	NO	-
3646	ZINC04496620	5622	0.28977079790428817	NO	-
3647	ZINC02994596	2991	0.28977067469780393	NO	-
3648	ZINC00795194	408	0.2897700644965077	NO	-
3649	ZINC00800595	424	0.28976895571010486	NO	-
3650	ZINC01622771	1787	0.28976257506546327	NO	-
3651	ZINC03889646	4776	0.28975464272303897	NO	-
3652	ZINC02646628	2491	0.2897470563718192	NO	-
3653	ZINC01959994	1928	0.28974592369290525	NO	-
3654	ZINC02646630	2492	0.2897389615837971	NO	-
3655	ZINC03867388	4659	0.289726968099827	NO	-
3656	ZINC03969670	4903	0.28971766067101107	NO	-
3657	ZINC03868806	4753	0.28971550180720235	NO	-
3658	ZINC02663745	2537	0.2896912538388293	NO	-
3659	ZINC03867056	4632	0.2896677648598511	NO	-
3660	ZINC01073432	1105	0.2896583136645468	NO	-
3661	ZINC02030188	1976	0.2896182965169582	NO	-
3662	ZINC03588018	4016	0.2895951672813691	NO	-
3663	ZINC04270367	5333	0.2895835757591864	NO	-
3664	ZINC03968804	4888	0.28958075398567945	NO	-
3665	ZINC01139912	1287	0.28957470006362057	NO	-
3666	ZINC03892585	4831	0.28957077873035314	NO	-
3667	ZINC03892581	4830	0.2895695108896931	NO	-
3668	ZINC04623649	5667	0.2895679774451404	NO	-
3669	ZINC03249953	3240	0.2895658188431953	NO	-
3670	ZINC00812081	458	0.2895525805764569	NO	-
3671	ZINC03857195	4486	0.28955246815010127	NO	-
3672	ZINC04462776	5484	0.28954222162993615	NO	-
3673	ZINC04218120	5256	0.2895382504490009	NO	-
3674	ZINC01379062	1658	0.28953517515463434	NO	-
3675	ZINC01767707	1813	0.28952873997827716	NO	-
3676	ZINC03611129	4140	0.2895225439137208	NO	-
3677	ZINC01139914	1288	0.2895174653208809	NO	-
3678	ZINC01128497	1260	0.28950037844476456	NO	-
3679	ZINC01172819	1354	0.28949197640578256	NO	-
3680	ZINC02869597	2841	0.28948826338180483	NO	-
3681	ZINC01095486	1169	0.2894879654298472	NO	-
3682	ZINC03641415	4193	0.28947455531688854	NO	-
3683	ZINC00929921	848	0.28946395034864475	NO	-
3684	ZINC03593448	4037	0.2894613684804941	NO	-
3685	ZINC00693063	257	0.28945850138027546	NO	-
3686	ZINC03867944	4702	0.2894469293416373	NO	-
3687	ZINC02616931	2389	0.28943453599376007	NO	-
3688	ZINC01287031	1506	0.28942433474927826	NO	-
3689	ZINC00756867	318	0.28941418659119966	NO	-
3690	ZINC03631285	4169	0.28941337085509755	NO	-
3691	ZINC04485511	5588	0.28940780516053066	NO	-
3692	ZINC03043594	3093	0.289407627633809	NO	-
3693	ZINC04468490	5545	0.2893983565782376	NO	-
3694	ZINC00917699	820	0.28936913447691476	NO	-
3695	ZINC01187604	1385	0.2893675964527298	NO	-
3696	ZINC03316599	3348	0.28935490715553763	NO	-
3697	ZINC03868523	4735	0.28935072228262204	NO	-
3698	ZINC04466111	5529	0.28935072228262204	NO	-
3699	ZINC02884196	2883	0.28934360102683837	NO	-
3700	ZINC00986667	968	0.289338888045528	NO	-
3701	ZINC03606916	4136	0.28933561374089795	NO	-
3702	ZINC04406686	5447	0.28933452228112894	NO	-
3703	ZINC03234868	3206	0.28932428991014214	NO	-
3704	ZINC00812605	462	0.28929599172162596	NO	-
3705	ZINC02971113	2962	0.2892844607609789	NO	-
3706	ZINC01405781	1676	0.2892819125602746	NO	-
3707	ZINC03233685	3204	0.28927638014199925	NO	-
3708	ZINC01376062	1624	0.2892741905845377	NO	-
3709	ZINC03486930	3757	0.2892723262536472	NO	-
3710	ZINC03066998	3132	0.28927006349937695	NO	-
3711	ZINC03852238	4337	0.2892649716885115	NO	-
3712	ZINC01379048	1655	0.2892631708208151	NO	-
3713	ZINC03969967	4907	0.28925443210300594	NO	-
3714	ZINC03868369	4720	0.28924354060534296	NO	-
3715	ZINC00843787	520	0.2892385102864702	NO	-
3716	ZINC00823876	489	0.2892239055502403	NO	-
3717	ZINC00920473	826	0.28922318708311745	NO	-
3718	ZINC03049692	3117	0.2892220759846711	NO	-
3719	ZINC01913339	1878	0.28921399783467094	NO	-
3720	ZINC02141718	2027	0.28920698694989067	NO	-
3721	ZINC03192065	3178	0.28920489343724076	NO	-
3722	ZINC03853442	4380	0.2892002349614182	NO	-
3723	ZINC03664170	4209	0.2891986675100465	NO	-
3724	ZINC04321412	5397	0.2891977574214484	NO	-
3725	ZINC03852784	4342	0.2891892026829979	NO	-
3726	ZINC04285189	5350	0.2891846917132271	NO	-
3727	ZINC01438241	1705	0.28918275274816896	NO	-
3728	ZINC01123511	1234	0.28914529265792543	NO	-
3729	ZINC00692656	253	0.28913996948397314	NO	-
3730	ZINC04000821	5099	0.28913440029468684	NO	-
3731	ZINC02880776	2872	0.28913058460264185	NO	-
3732	ZINC02353141	2216	0.2891229840826406	NO	-
3733	ZINC02861173	2831	0.28910960039589206	NO	-
3734	ZINC00589276	19	0.28909585319707787	NO	-
3735	ZINC01379058	1656	0.28908032524849203	NO	-
3736	ZINC01038159	1032	0.2890667072810973	NO	-
3737	ZINC01289557	1512	0.28906265111314916	NO	-
3738	ZINC03892183	4825	0.2890611151437893	NO	-
3739	ZINC03275931	3287	0.2890502968840195	NO	-
3740	ZINC03059255	3128	0.2890460831509894	NO	-
3741	ZINC01379043	1652	0.2890381827813609	NO	-
3742	ZINC01085800	1143	0.28903756905455064	NO	-
3743	ZINC01272984	1464	0.28902836998175196	NO	-
3744	ZINC03867803	4693	0.2890220678633253	NO	-
3745	ZINC03970177	4909	0.28902034354152206	NO	-
3746	ZINC03595146	4073	0.28901040494502483	NO	-
3747	ZINC03465293	3695	0.28900123486559187	NO	-
3748	ZINC03851623	4315	0.28898992833782233	NO	-
3749	ZINC03322379	3359	0.2889760604068072	NO	-
3750	ZINC03973822	4959	0.28897179754066415	NO	-
3751	ZINC03356628	3420	0.2889705769392112	NO	-
3752	ZINC03322377	3358	0.28897047477288684	NO	-
3753	ZINC03858035	4534	0.28896873446577437	NO	-
3754	ZINC03465290	3694	0.28894785240628057	NO	-
3755	ZINC01117964	1217	0.28894059392169935	NO	-
3756	ZINC02622867	2408	0.288935835610574	NO	-
3757	ZINC00804268	434	0.28893417034587915	NO	-
3758	ZINC00804267	433	0.2889339411612724	NO	-
3759	ZINC01379028	1643	0.2889330109246382	NO	-
3760	ZINC02970347	2952	0.28892761402269196	NO	-
3761	ZINC00838414	512	0.28889522004804563	NO	-
3762	ZINC03868368	4719	0.28888632386652735	NO	-
3763	ZINC01379038	1648	0.288882760160547	NO	-
3764	ZINC04001148	5104	0.28887433308835164	NO	-
3765	ZINC04250015	5291	0.2888716700483028	NO	-
3766	ZINC03593662	4047	0.2888623898335821	NO	-
3767	ZINC01378929	1632	0.2888609041942524	NO	-
3768	ZINC03480514	3749	0.28885987975733446	NO	-
3769	ZINC03593660	4046	0.288849093745348	NO	-
3770	ZINC03480517	3750	0.2888444863414876	NO	-
3771	ZINC03275928	3286	0.2888427306007666	NO	-
3772	ZINC01376056	1620	0.2888201914711355	NO	-
3773	ZINC01187602	1384	0.2888178495266177	NO	-
3774	ZINC04086270	5161	0.2888033314715538	NO	-
3775	ZINC00795195	409	0.2887996180045917	NO	-
3776	ZINC00795197	410	0.2887938143761211	NO	-
3777	ZINC03135254	3160	0.2887929943430791	NO	-
3778	ZINC01642494	1792	0.2887567030757427	NO	-
3779	ZINC03852235	4336	0.2887519092430428	NO	-
3780	ZINC04308566	5365	0.2887459491072504	NO	-
3781	ZINC02729790	2617	0.2887368952523798	NO	-
3782	ZINC03315163	3345	0.28873520093063204	NO	-
3783	ZINC02729789	2616	0.2887254902394479	NO	-
3784	ZINC00715888	292	0.2887122846499549	NO	-
3785	ZINC03977257	4990	0.2887000467475742	NO	-
3786	ZINC02212123	2084	0.28869887656885984	NO	-
3787	ZINC02203385	2067	0.2886981372027642	NO	-
3788	ZINC02284211	2142	0.28868517747798	NO	-
3789	ZINC04317262	5382	0.2886714526305653	NO	-
3790	ZINC03867523	4672	0.28865552250424414	NO	-
3791	ZINC04465614	5517	0.28865552250424414	NO	-
3792	ZINC04315496	5379	0.2886404406253984	NO	-
3793	ZINC04466027	5524	0.2886383703943111	NO	-
3794	ZINC04411591	5453	0.2886246657482473	NO	-
3795	ZINC03593682	4049	0.2886117657179386	NO	-
3796	ZINC00862978	587	0.2886036688677673	NO	-
3797	ZINC03867376	4650	0.288601038262601	NO	-
3798	ZINC03503035	3813	0.28859954102802154	NO	-
3799	ZINC02374088	2228	0.28859499832211566	NO	-
3800	ZINC02633375	2439	0.28859165411354276	NO	-
3801	ZINC02633376	2440	0.2885822198586585	NO	-
3802	ZINC03471596	3723	0.2885741585205726	NO	-
3803	ZINC03852787	4343	0.28855715598457976	NO	-
3804	ZINC03477835	3734	0.2885535250691621	NO	-
3805	ZINC00796603	417	0.2885532800294018	NO	-
3806	ZINC03593681	4048	0.28855296580346557	NO	-
3807	ZINC04030153	5123	0.28855190080573684	NO	-
3808	ZINC01755042	1809	0.2885348499049778	NO	-
3809	ZINC03851701	4321	0.2885311558071976	NO	-
3810	ZINC03858801	4560	0.28852836916862984	NO	-
3811	ZINC03546671	3944	0.288516243328037	NO	-
3812	ZINC02953838	2931	0.28851148129924803	NO	-
3813	ZINC03230801	3198	0.2885052348244379	NO	-
3814	ZINC02873674	2848	0.28849419514806024	NO	-
3815	ZINC00892161	755	0.2884846315895214	NO	-
3816	ZINC03867968	4705	0.28846031591236093	NO	-
3817	ZINC01379066	1659	0.2884481491826235	NO	-
3818	ZINC03857992	4532	0.2884445851851933	NO	-
3819	ZINC00796603	415	0.2884366266073574	NO	-
3820	ZINC01028649	1022	0.28842969896795534	NO	-
3821	ZINC03668981	4211	0.2884125999209179	NO	-
3822	ZINC03374455	3459	0.2884102308721035	NO	-
3823	ZINC01371464	1612	0.2884073291271343	NO	-
3824	ZINC03854789	4427	0.28840678012090337	NO	-
3825	ZINC02908988	2899	0.28839972349808624	NO	-
3826	ZINC02728591	2605	0.2883966058413369	NO	-
3827	ZINC01085787	1142	0.28839619766609376	NO	-
3828	ZINC03484090	3753	0.2883896355100143	NO	-
3829	ZINC03816156	4236	0.28838835754722153	NO	-
3830	ZINC03596698	4110	0.2883727291022446	NO	-
3831	ZINC03503037	3814	0.2883714354651406	NO	-
3832	ZINC03854112	4405	0.28837094691574783	NO	-
3833	ZINC03596700	4111	0.2883682427456103	NO	-
3834	ZINC01894881	1868	0.2883576304645798	NO	-
3835	ZINC00667424	145	0.28835497730069753	NO	-
3836	ZINC01376058	1621	0.28834155913623793	NO	-
3837	ZINC01172818	1353	0.288340161595054	NO	-
3838	ZINC00719267	298	0.28831715721064793	NO	-
3839	ZINC03968614	4884	0.2883160955850719	NO	-
3840	ZINC03868685	4742	0.28831339057106947	NO	-
3841	ZINC03630104	4158	0.28828669290997516	NO	-
3842	ZINC02756446	2649	0.2882852669186711	NO	-
3843	ZINC03523937	3905	0.2882830489031735	NO	-
3844	ZINC01508072	1761	0.2882812344810211	NO	-
3845	ZINC03858885	4573	0.28827252151217814	NO	-
3846	ZINC03867377	4651	0.2882722463163	NO	-
3847	ZINC00804266	432	0.288258351038519	NO	-
3848	ZINC03043844	3109	0.2882543327903473	NO	-
3849	ZINC04032776	5126	0.28824983890878164	NO	-
3850	ZINC00804265	431	0.2882454967385118	NO	-
3851	ZINC00881055	704	0.28823914770737946	NO	-
3852	ZINC04394865	5438	0.2882343373950057	NO	-
3853	ZINC02380427	2233	0.28823383578813666	NO	-
3854	ZINC03858799	4558	0.2882298380187419	NO	-
3855	ZINC02650057	2497	0.28821645524568346	NO	-
3856	ZINC03596545	4106	0.2882151820400112	NO	-
3857	ZINC01378919	1630	0.2882020995757184	NO	-
3858	ZINC02908988	2900	0.28819673370837373	NO	-
3859	ZINC02908988	2901	0.28819673370837373	NO	-
3860	ZINC00655145	120	0.28819479050349034	NO	-
3861	ZINC03356332	3418	0.28819436420507116	NO	-
3862	ZINC02879625	2870	0.28819390071479467	NO	-
3863	ZINC02441423	2303	0.2881880994383236	NO	-
3864	ZINC03596546	4107	0.28817211293113426	NO	-
3865	ZINC01133856	1272	0.2881598979469737	NO	-
3866	ZINC03059255	3129	0.2881464064248023	NO	-
3867	ZINC03494504	3770	0.2881312697015521	NO	-
3868	ZINC03494507	3771	0.28812977189742206	NO	-
3869	ZINC02722842	2599	0.2881243348081515	NO	-
3870	ZINC03192063	3177	0.28810898802645496	NO	-
3871	ZINC00587696	14	0.28809583627056773	NO	-
3872	ZINC03832345	85	0.28809430673802616	YES	14
3873	ZINC02471771	2338	0.28809211910897314	NO	-
3874	ZINC03250321	3243	0.2880803805277693	NO	-
3875	ZINC03851917	4330	0.28807507974445595	NO	-
3876	ZINC03618861	4149	0.28807260031448045	NO	-
3877	ZINC03250318	3242	0.28806169666204284	NO	-
3878	ZINC03983317	5040	0.2880517697991548	NO	-
3879	ZINC00990793	976	0.2880405192500408	NO	-
3880	ZINC03595368	4085	0.2880337571867704	NO	-
3881	ZINC01307869	1523	0.2880280649166973	NO	-
3882	ZINC03595367	4084	0.2880229768536543	NO	-
3883	ZINC04586966	5651	0.28801890562399135	NO	-
3884	ZINC02484253	2349	0.2880154637847691	NO	-
3885	ZINC03631289	4170	0.28800712567991893	NO	-
3886	ZINC00847493	522	0.28799553347982704	NO	-
3887	ZINC02244725	2118	0.28799237097824604	NO	-
3888	ZINC03230819	3200	0.28797139074777006	NO	-
3889	ZINC04033937	5135	0.2879678285798588	NO	-
3890	ZINC00715886	291	0.2879605652108026	NO	-
3891	ZINC02244724	2117	0.2879560781291361	NO	-
3892	ZINC03470206	3716	0.2879389523588442	NO	-
3893	ZINC00886824	735	0.2879355994915317	NO	-
3894	ZINC01250065	1445	0.28793314366678713	NO	-
3895	ZINC00778835	361	0.2878883137526751	NO	-
3896	ZINC03632259	4190	0.28788752956436686	NO	-
3897	ZINC04493080	5618	0.28786637302089985	NO	-
3898	ZINC01366449	1608	0.2878658848354947	NO	-
3899	ZINC03037062	3086	0.2878503369667433	NO	-
3900	ZINC01376050	1617	0.28782460184241315	NO	-
3901	ZINC00946271	893	0.2878166223079119	NO	-
3902	ZINC04516292	5642	0.2878142680969506	NO	-
3903	ZINC00687810	246	0.28780148174067777	NO	-
3904	ZINC01099429	1172	0.2877907978015308	NO	-
3905	ZINC00637802	91	0.2877887069543206	NO	-
3906	ZINC01261642	1454	0.2877854445892063	NO	-
3907	ZINC02276340	2136	0.28778345897147173	NO	-
3908	ZINC03448093	3573	0.2877834121819774	NO	-
3909	ZINC04268949	5332	0.28777641906601176	NO	-
3910	ZINC03857398	4499	0.2877694602600362	NO	-
3911	ZINC03867944	4701	0.2877640887358618	NO	-
3912	ZINC03867313	4643	0.2877177204486184	NO	-
3913	ZINC01249196	1442	0.2877143864662959	NO	-
3914	ZINC03462840	3658	0.2877097711384218	NO	-
3915	ZINC03892807	4836	0.28769877715503794	NO	-
3916	ZINC03867314	4645	0.28769807416930104	NO	-
3917	ZINC02644440	2481	0.2876855140212443	NO	-
3918	ZINC00632984	77	0.2876803533516513	NO	-
3919	ZINC03892805	4835	0.2876798455024954	NO	-
3920	ZINC03853664	4393	0.28767878146122977	NO	-
3921	ZINC03465555	3700	0.2876768106752098	NO	-
3922	ZINC00632991	79	0.28767385328133355	NO	-
3923	ZINC00712122	285	0.28766836806457263	NO	-
3924	ZINC03853663	4392	0.28765973108951787	NO	-
3925	ZINC03890608	4806	0.28765781069620266	NO	-
3926	ZINC03858864	4567	0.2876540028702837	NO	-
3927	ZINC03462844	3659	0.2876499800649607	NO	-
3928	ZINC03857397	4498	0.2876459565772141	NO	-
3929	ZINC01439816	1707	0.2876349439977513	NO	-
3930	ZINC01005078	999	0.28763460068681024	NO	-
3931	ZINC03971397	4927	0.28763135524286276	NO	-
3932	ZINC00943151	884	0.2876193965183568	NO	-
3933	ZINC00622650	44	0.2876181361941425	NO	-
3934	ZINC04273724	5338	0.287609346366644	NO	-
3935	ZINC03970234	4921	0.2876006887250942	NO	-
3936	ZINC04267411	5325	0.2875839988551823	NO	-
3937	ZINC03858874	4571	0.28757979969172537	NO	-
3938	ZINC03444045	3567	0.28755610166581547	NO	-
3939	ZINC03858789	4556	0.28754770189904183	NO	-
3940	ZINC03969670	4904	0.2875470309353078	NO	-
3941	ZINC03456654	3610	0.28754616100074126	NO	-
3942	ZINC00920473	827	0.2875369118925469	NO	-
3943	ZINC02971422	2966	0.2875254790749262	NO	-
3944	ZINC03456652	3609	0.2875192243052944	NO	-
3945	ZINC02836909	2765	0.28751819005283114	NO	-
3946	ZINC02637062	2460	0.2875144981594068	NO	-
3947	ZINC02763126	2663	0.28751284112279935	NO	-
3948	ZINC03344720	3396	0.2875012132167409	NO	-
3949	ZINC03892804	4834	0.2874952977858242	NO	-
3950	ZINC03629383	4156	0.2874907355253811	NO	-
3951	ZINC03892803	4833	0.2874776686979195	NO	-
3952	ZINC03858877	4572	0.2874739282421207	NO	-
3953	ZINC03970893	4924	0.287472147011447	NO	-
3954	ZINC03500456	3795	0.2874686882986522	NO	-
3955	ZINC02217862	2089	0.28746828994001056	NO	-
3956	ZINC03859569	4586	0.28746433350821704	NO	-
3957	ZINC00632977	75	0.28746156605323125	NO	-
3958	ZINC00632998	81	0.2874549741625846	NO	-
3959	ZINC00813305	463	0.2874511629204863	NO	-
3960	ZINC03786861	4227	0.28744643811533627	NO	-
3961	ZINC01269879	1461	0.2874371575714518	NO	-
3962	ZINC03859568	4585	0.28743498247270644	NO	-
3963	ZINC00672985	165	0.2874190518547693	NO	-
3964	ZINC02841630	2771	0.28741876372181874	NO	-
3965	ZINC01119383	1219	0.2874128156359509	NO	-
3966	ZINC02637061	2459	0.2873817704158063	NO	-
3967	ZINC03971395	4926	0.2873799954150626	NO	-
3968	ZINC03520351	3898	0.2873721694069327	NO	-
3969	ZINC01142387	1294	0.2873602045662031	NO	-
3970	ZINC01142388	1295	0.2873586303716781	NO	-
3971	ZINC03500453	3794	0.28734652368122027	NO	-
3972	ZINC04390324	5434	0.2873420753874319	NO	-
3973	ZINC04161699	5213	0.28734054349911703	NO	-
3974	ZINC02652314	2500	0.28733888383819756	NO	-
3975	ZINC03596728	4113	0.28733826268535945	NO	-
3976	ZINC02199827	2059	0.2873374171295775	NO	-
3977	ZINC00800386	423	0.28731540012592904	NO	-
3978	ZINC03596726	4112	0.28731291961444283	NO	-
3979	ZINC03787353	4228	0.28731226202480226	NO	-
3980	ZINC04289663	5355	0.28731190145775126	NO	-
3981	ZINC02971421	2965	0.2873087712373941	NO	-
3982	ZINC02972089	2975	0.28730508076235284	NO	-
3983	ZINC02619809	2396	0.287302357858169	NO	-
3984	ZINC00980695	938	0.2872893797551659	NO	-
3985	ZINC03594462	4064	0.2872835125297674	NO	-
3986	ZINC03497039	3786	0.28728020385158	NO	-
3987	ZINC03557356	3953	0.28727477352968334	NO	-
3988	ZINC03037077	3088	0.2872674055446582	NO	-
3989	ZINC02729728	2612	0.2872588938949342	NO	-
3990	ZINC01278588	1474	0.2872451212678311	NO	-
3991	ZINC03594460	4063	0.2872331675055431	NO	-
3992	ZINC01379047	1654	0.2872157259841265	NO	-
3993	ZINC03971393	4925	0.2872131418407174	NO	-
3994	ZINC00781498	370	0.28720316941567114	NO	-
3995	ZINC01087728	1150	0.28719535249828804	NO	-
3996	ZINC00665520	137	0.28719024796601217	NO	-
3997	ZINC03890127	4793	0.2871901670373552	NO	-
3998	ZINC01087729	1151	0.2871886292047852	NO	-
3999	ZINC01284956	1504	0.28717521467117313	NO	-
4000	ZINC03971399	4928	0.28717408694833374	NO	-
4001	ZINC03557354	3952	0.2871543136790646	NO	-
4002	ZINC00673771	171	0.2871481454594142	NO	-
4003	ZINC00813373	464	0.28713309272628906	NO	-
4004	ZINC03593337	4033	0.28713249078304787	NO	-
4005	ZINC02628034	2422	0.2871286743843546	NO	-
4006	ZINC01767698	1811	0.287122846654224	NO	-
4007	ZINC02751103	2645	0.2871178746378036	NO	-
4008	ZINC03593335	4032	0.28710884977648865	NO	-
4009	ZINC03341312	3391	0.2870949797900892	NO	-
4010	ZINC03456834	3615	0.28708847980699	NO	-
4011	ZINC04233655	5276	0.2870869055086012	NO	-
4012	ZINC03234904	3207	0.2870832118536095	NO	-
4013	ZINC00906429	783	0.28708044812206873	NO	-
4014	ZINC04487838	5591	0.28707357005664913	NO	-
4015	ZINC03456831	3614	0.28706875052148095	NO	-
4016	ZINC03268823	3274	0.2870675585174345	NO	-
4017	ZINC03851623	4314	0.2870657995985825	NO	-
4018	ZINC01379091	1666	0.28706523196807215	NO	-
4019	ZINC04411047	5452	0.28706465130580616	NO	-
4020	ZINC01366450	1609	0.28704740384705035	NO	-
4021	ZINC03832347	86	0.2870465843711516	YES	14
4022	ZINC00590789	20	0.2870458341777696	NO	-
4023	ZINC03970218	4918	0.2870443907991593	NO	-
4024	ZINC00637627	89	0.28703691272592957	NO	-
4025	ZINC04059224	5153	0.28703182406131367	NO	-
4026	ZINC02334145	2201	0.28702289243203327	NO	-
4027	ZINC00719256	297	0.28700898913878803	NO	-
4028	ZINC03867845	4699	0.287006041646934	NO	-
4029	ZINC03970219	4920	0.2869997376994934	NO	-
4030	ZINC00637802	92	0.28699750547120817	NO	-
4031	ZINC03595580	4090	0.28696001035086866	NO	-
4032	ZINC03595582	4091	0.28695170002036785	NO	-
4033	ZINC03579686	4000	0.2869508329447968	NO	-
4034	ZINC02144095	2031	0.28694904504182084	NO	-
4035	ZINC03579688	4001	0.2869412363676925	NO	-
4036	ZINC03229463	3196	0.28693402711633986	NO	-
4037	ZINC00796603	416	0.2869207752211949	NO	-
4038	ZINC00883086	719	0.2869133241340426	NO	-
4039	ZINC00786476	381	0.28690664177516767	NO	-
4040	ZINC01330056	1557	0.28690547344579403	NO	-
4041	ZINC03867581	4677	0.2869015172463757	NO	-
4042	ZINC03867968	4704	0.28689908890040977	NO	-
4043	ZINC03858808	4564	0.286897078117372	NO	-
4044	ZINC00672384	158	0.28688806809676215	NO	-
4045	ZINC02866385	2836	0.2868875623480758	NO	-
4046	ZINC03969653	4902	0.2868743119198811	NO	-
4047	ZINC01005078	1000	0.28687222308490373	NO	-
4048	ZINC03867390	4661	0.286860309756344	NO	-
4049	ZINC04465535	5515	0.286860309756344	NO	-
4050	ZINC03460091	3622	0.28684890057558105	NO	-
4051	ZINC03048846	3115	0.2868454545775313	NO	-
4052	ZINC03970217	4916	0.28683931749921	NO	-
4053	ZINC01192800	1390	0.28682742743671	NO	-
4054	ZINC00707444	281	0.28682196306376906	NO	-
4055	ZINC03374656	3464	0.28682041436759137	NO	-
4056	ZINC03859882	4602	0.2868067851103596	NO	-
4057	ZINC02874719	2852	0.2867924466242482	NO	-
4058	ZINC03867389	4660	0.2867907501047461	NO	-
4059	ZINC03374650	3463	0.2867885475959661	NO	-
4060	ZINC01004064	998	0.2867782631679569	NO	-
4061	ZINC02696893	2559	0.28677620973797985	NO	-
4062	ZINC01217837	1415	0.28677050058704934	NO	-
4063	ZINC03400624	3492	0.286769081730817	NO	-
4064	ZINC02660538	2524	0.2867572742539927	NO	-
4065	ZINC01330035	1556	0.2867562451614702	NO	-
4066	ZINC04424594	5466	0.28675364541673587	NO	-
4067	ZINC02847515	2782	0.2867475269856979	NO	-
4068	ZINC01340063	1572	0.28673358761578127	NO	-
4069	ZINC01803117	1821	0.28672438121084	NO	-
4070	ZINC03857193	4484	0.2867222238279425	NO	-
4071	ZINC03857241	4491	0.2867215353535905	NO	-
4072	ZINC04285737	5352	0.2867089619393687	NO	-
4073	ZINC00944572	885	0.2867041565115511	NO	-
4074	ZINC00725075	305	0.28669920479502253	NO	-
4075	ZINC00917727	822	0.28668283581466475	NO	-
4076	ZINC03593776	4056	0.2866729678510326	NO	-
4077	ZINC03859314	4580	0.28666364159329	NO	-
4078	ZINC04218120	5257	0.28666133455318543	NO	-
4079	ZINC04273724	5337	0.2866581909114371	NO	-
4080	ZINC01080629	1134	0.2866345060280902	NO	-
4081	ZINC03858397	4543	0.28661604682996294	NO	-
4082	ZINC01378977	1637	0.28655520010643226	NO	-
4083	ZINC01301130	1520	0.2865394837995996	NO	-
4084	ZINC03641390	4192	0.2865371465440013	NO	-
4085	ZINC01192507	1388	0.286523664789217	NO	-
4086	ZINC03858868	4569	0.28651824377427326	NO	-
4087	ZINC03304632	3332	0.28651780703929675	NO	-
4088	ZINC03987719	5053	0.2864726862730385	NO	-
4089	ZINC04225151	5263	0.2864649456105645	NO	-
4090	ZINC03360022	3430	0.2864640007594342	NO	-
4091	ZINC03500660	3805	0.2864527787953902	NO	-
4092	ZINC01109661	1187	0.2864514607690489	NO	-
4093	ZINC02960567	2946	0.28644834558329957	NO	-
4094	ZINC03854248	4413	0.2864430054294054	NO	-
4095	ZINC03859730	4596	0.2864325942970163	NO	-
4096	ZINC04468586	5550	0.2864325942970163	NO	-
4097	ZINC00715892	294	0.28642295153711467	NO	-
4098	ZINC04469663	5558	0.2864216384019829	NO	-
4099	ZINC03855074	4456	0.2864113644459955	NO	-
4100	ZINC04485485	5583	0.28640983484755567	NO	-
4101	ZINC00715890	293	0.2864090385965321	NO	-
4102	ZINC02720114	2589	0.28639991574515816	NO	-
4103	ZINC03189744	3172	0.2863997471912442	NO	-
4104	ZINC02773566	2684	0.2863692627744753	NO	-
4105	ZINC03503118	3815	0.2863656230134006	NO	-
4106	ZINC03867056	4631	0.28635542585111606	NO	-
4107	ZINC04362967	5416	0.28634836746535786	NO	-
4108	ZINC03235379	3210	0.28633738138061016	NO	-
4109	ZINC01185041	1374	0.2863241062900912	NO	-
4110	ZINC03462814	3653	0.28632070391768977	NO	-
4111	ZINC01894884	1869	0.2863192092591342	NO	-
4112	ZINC03992810	5072	0.2863184463610923	NO	-
4113	ZINC04464510	5498	0.2863184463610923	NO	-
4114	ZINC04487830	5590	0.28631629646736745	NO	-
4115	ZINC03987718	5052	0.2863110168364939	NO	-
4116	ZINC02720589	2592	0.2862856919320225	NO	-
4117	ZINC00843787	519	0.2862722296331802	NO	-
4118	ZINC03192060	3175	0.2862691439340493	NO	-
4119	ZINC00873605	644	0.2862666334514042	NO	-
4120	ZINC03287929	3305	0.2862654351661616	NO	-
4121	ZINC03500662	3806	0.2862531328536794	NO	-
4122	ZINC04191684	5247	0.2862476387307026	NO	-
4123	ZINC03867582	4678	0.28624083197181843	NO	-
4124	ZINC04465634	5518	0.28624083197181843	NO	-
4125	ZINC03425617	3528	0.2862317577718575	NO	-
4126	ZINC03850963	4301	0.28622841852975844	NO	-
4127	ZINC03859714	4595	0.2862236423864049	NO	-
4128	ZINC03859713	4594	0.2862119237475007	NO	-
4129	ZINC03957479	4865	0.28620301788864116	NO	-
4130	ZINC04317264	5385	0.28620266302788117	NO	-
4131	ZINC03189745	3173	0.28619503798426404	NO	-
4132	ZINC03425611	3527	0.286187784679753	NO	-
4133	ZINC04493067	5616	0.2861852659085571	NO	-
4134	ZINC03354946	3416	0.2861741896620059	NO	-
4135	ZINC03850960	4300	0.2861617020836258	NO	-
4136	ZINC03851701	4320	0.28615870662936405	NO	-
4137	ZINC02706811	2565	0.2861574554831262	NO	-
4138	ZINC03595230	4075	0.2861548680641225	NO	-
4139	ZINC02706814	2566	0.28615399059059654	NO	-
4140	ZINC04620192	5678	0.28614997146325327	NO	-
4141	ZINC03595229	4074	0.2861429615913067	NO	-
4142	ZINC03945142	4857	0.28613831546811214	NO	-
4143	ZINC01379041	1650	0.28612642738927996	NO	-
4144	ZINC00857412	559	0.28612356139465506	NO	-
4145	ZINC02729729	2613	0.2861213095183381	NO	-
4146	ZINC01186386	1380	0.2861167742478595	NO	-
4147	ZINC01184325	1372	0.2860830099907721	NO	-
4148	ZINC01186750	1383	0.28608188569961607	NO	-
4149	ZINC04167282	5219	0.2860797778715041	NO	-
4150	ZINC02973501	2978	0.28607834681399963	NO	-
4151	ZINC03977316	4992	0.28607299779591194	NO	-
4152	ZINC03453427	3592	0.28607293091536723	NO	-
4153	ZINC03992809	5071	0.2860642103435989	NO	-
4154	ZINC00675629	189	0.2860611994665322	NO	-
4155	ZINC03890240	4800	0.2860558972757968	NO	-
4156	ZINC01186387	1381	0.28605338958028437	NO	-
4157	ZINC03192061	3176	0.28605079402058997	NO	-
4158	ZINC03331683	3373	0.28604843381089495	NO	-
4159	ZINC01379030	1644	0.28604709520038585	NO	-
4160	ZINC04422811	5463	0.2860446184808857	NO	-
4161	ZINC00780019	365	0.28602834131113497	NO	-
4162	ZINC01379000	1638	0.2860280572179606	NO	-
4163	ZINC02303419	2154	0.2860199264215343	NO	-
4164	ZINC01378966	1636	0.286011154298902	NO	-
4165	ZINC03867064	4633	0.2860071603899178	NO	-
4166	ZINC01634538	1789	0.28600500633890036	NO	-
4167	ZINC03968547	4882	0.2859827302487824	NO	-
4168	ZINC04317329	5394	0.2859815020848597	NO	-
4169	ZINC03890241	4801	0.28598055197268984	NO	-
4170	ZINC01184326	1373	0.28598046731314275	NO	-
4171	ZINC02417667	2271	0.2859707475328234	NO	-
4172	ZINC03892409	4829	0.285962324380746	NO	-
4173	ZINC04465311	5511	0.285962324380746	NO	-
4174	ZINC03859656	4592	0.2859361168014303	NO	-
4175	ZINC03858800	4559	0.2859293606557481	NO	-
4176	ZINC03977315	4991	0.2859272600598093	NO	-
4177	ZINC02925351	2909	0.2858923749198388	NO	-
4178	ZINC00796603	418	0.28588885707608763	NO	-
4179	ZINC02973370	2977	0.28587324186726387	NO	-
4180	ZINC01107643	1181	0.285870058253079	NO	-
4181	ZINC01325654	1545	0.28586038851861173	NO	-
4182	ZINC03867500	4671	0.28583362122053024	NO	-
4183	ZINC03867314	4644	0.2858303404323706	NO	-
4184	ZINC01376047	1615	0.2858274562445634	NO	-
4185	ZINC03371725	3458	0.28580727718900956	NO	-
4186	ZINC00971036	929	0.2858061346338741	NO	-
4187	ZINC00687841	248	0.28580583039877216	NO	-
4188	ZINC01315428	1530	0.2857871751600495	NO	-
4189	ZINC00945823	889	0.2857825764491395	NO	-
4190	ZINC00678030	214	0.2857773943785166	NO	-
4191	ZINC03456879	3620	0.2857640481514625	NO	-
4192	ZINC01142211	1293	0.2857523820721594	NO	-
4193	ZINC03456877	3619	0.28573749376989427	NO	-
4194	ZINC01142210	1292	0.28573748350685824	NO	-
4195	ZINC02321050	2179	0.2857329732558193	NO	-
4196	ZINC03867313	4642	0.2857303087621181	NO	-
4197	ZINC03987545	5049	0.2857131857035675	NO	-
4198	ZINC03406613	3503	0.28570455743578893	NO	-
4199	ZINC01052308	1062	0.2857011482581213	NO	-
4200	ZINC00780020	366	0.28569486467297955	NO	-
4201	ZINC00634517	85	0.2856921286142718	NO	-
4202	ZINC01376060	1622	0.28568706486600914	NO	-
4203	ZINC02627560	2420	0.28567882055266214	NO	-
4204	ZINC03853653	4390	0.2856641645748008	NO	-
4205	ZINC03853654	4391	0.28566334992234677	NO	-
4206	ZINC00873579	642	0.2856569726381117	NO	-
4207	ZINC02326990	2186	0.2856495858390269	NO	-
4208	ZINC02876637	2858	0.2856409519720259	NO	-
4209	ZINC04250031	5295	0.2856352832727215	NO	-
4210	ZINC02718815	2577	0.2856322513321808	NO	-
4211	ZINC03353174	3413	0.28562464679596355	NO	-
4212	ZINC03857792	4524	0.2856093025459197	NO	-
4213	ZINC00873773	645	0.2855931418185637	NO	-
4214	ZINC03855034	4454	0.2855892788801148	NO	-
4215	ZINC00637627	90	0.2855826178101535	NO	-
4216	ZINC03832250	58	0.2855588633226638	YES	12
4217	ZINC03105569	3156	0.28555816818837837	NO	-
4218	ZINC01026532	1018	0.2855578510201654	NO	-
4219	ZINC01376049	1616	0.285537712428279	NO	-
4220	ZINC02438147	2295	0.28553095849377913	NO	-
4221	ZINC00853581	543	0.28551939675290944	NO	-
4222	ZINC01204156	1397	0.28549862883971094	NO	-
4223	ZINC03461499	3629	0.28548363185103354	NO	-
4224	ZINC01379090	1665	0.2854819862834278	NO	-
4225	ZINC00945833	891	0.28547280959088606	NO	-
4226	ZINC03815515	23	0.2854512542117969	YES	5
4227	ZINC00809712	450	0.28544829662463755	NO	-
4228	ZINC04462700	5483	0.28544829587304454	NO	-
4229	ZINC02423582	2278	0.28544723438451886	NO	-
4230	ZINC01218179	1417	0.28543872181232377	NO	-
4231	ZINC01074723	1110	0.28540611529121895	NO	-
4232	ZINC03477808	3733	0.2853927618774647	NO	-
4233	ZINC01379040	1649	0.285391567179288	NO	-
4234	ZINC02884948	2886	0.28538991315226464	NO	-
4235	ZINC02627559	2419	0.285384553713648	NO	-
4236	ZINC03537457	3932	0.2853281672376363	NO	-
4237	ZINC03867396	4663	0.2853205990694648	NO	-
4238	ZINC04465543	5516	0.2853205990694648	NO	-
4239	ZINC00675768	193	0.28528429579256387	NO	-
4240	ZINC03892144	4823	0.28527654978421396	NO	-
4241	ZINC03596791	4115	0.28526951512674875	NO	-
4242	ZINC03596789	4114	0.28526265606554485	NO	-
4243	ZINC03973304	4954	0.2852437203520275	NO	-
4244	ZINC02561754	2369	0.28523901520277106	NO	-
4245	ZINC03815530	91	0.2852353922046407	YES	18
4246	ZINC00687837	247	0.2852314835798152	NO	-
4247	ZINC03537458	3933	0.2852298673798507	NO	-
4248	ZINC03496709	3782	0.28522756046268866	NO	-
4249	ZINC03464951	3686	0.2852200130087134	NO	-
4250	ZINC01384082	1671	0.2852177005361761	NO	-
4251	ZINC03987506	5048	0.28520715299587257	NO	-
4252	ZINC01311441	1524	0.2852070200232334	NO	-
4253	ZINC03464947	3685	0.2852024341379768	NO	-
4254	ZINC03867395	4662	0.28520213905010056	NO	-
4255	ZINC00138631	4	0.28519605932414366	NO	-
4256	ZINC01311442	1526	0.2851940086365613	NO	-
4257	ZINC01076032	1118	0.28518919783334024	NO	-
4258	ZINC01186749	1382	0.28517015702503146	NO	-
4259	ZINC04180712	5240	0.28516874265383474	NO	-
4260	ZINC01245161	1435	0.28516096806030455	NO	-
4261	ZINC02718998	2584	0.2851582038586132	NO	-
4262	ZINC00867759	607	0.2851545313748498	NO	-
4263	ZINC00853582	544	0.2851489324411173	NO	-
4264	ZINC01223969	1421	0.2851484776783464	NO	-
4265	ZINC03970208	4914	0.28513151133871883	NO	-
4266	ZINC03849701	4276	0.2851029396484477	NO	-
4267	ZINC02724033	2600	0.28509386193784136	NO	-
4268	ZINC03496951	3784	0.285087520990043	NO	-
4269	ZINC00673584	167	0.2850763363745585	NO	-
4270	ZINC03462721	3651	0.2850762956297683	NO	-
4271	ZINC03858785	4554	0.2850622459547647	NO	-
4272	ZINC01378954	1634	0.285057714982589	NO	-
4273	ZINC02532047	2366	0.2850561918079631	NO	-
4274	ZINC01379033	1645	0.28505201527908314	NO	-
4275	ZINC03851917	4331	0.28505123730275594	NO	-
4276	ZINC02321051	2180	0.28504862104152595	NO	-
4277	ZINC04001193	5105	0.285039131372954	NO	-
4278	ZINC02793918	2698	0.2850161110102095	NO	-
4279	ZINC03234912	3208	0.2850154320264254	NO	-
4280	ZINC02720119	2590	0.2850110960188984	NO	-
4281	ZINC03593644	4044	0.28500118135188124	NO	-
4282	ZINC03462726	3652	0.28499394154195923	NO	-
4283	ZINC03593646	4045	0.28499058361813573	NO	-
4284	ZINC01145503	1315	0.284981888323531	NO	-
4285	ZINC04121598	5178	0.28497034871570753	NO	-
4286	ZINC03579820	4004	0.2849417061601687	NO	-
4287	ZINC03589460	4023	0.28492640513258655	NO	-
4288	ZINC03579821	4005	0.2849250271870099	NO	-
4289	ZINC00634517	86	0.284912600654577	NO	-
4290	ZINC03858859	4566	0.28490855176239527	NO	-
4291	ZINC00680587	229	0.2848900564907955	NO	-
4292	ZINC04638655	5674	0.2848754948802986	NO	-
4293	ZINC02746367	2638	0.2848375134011638	NO	-
4294	ZINC03437880	3549	0.28483054579836475	NO	-
4295	ZINC03892982	4838	0.2848265884756115	NO	-
4296	ZINC03892372	4826	0.28482264522365436	NO	-
4297	ZINC03593640	4042	0.2848199827076077	NO	-
4298	ZINC04409083	5451	0.2848071985979814	NO	-
4299	ZINC00632991	80	0.2848040632605845	NO	-
4300	ZINC00632984	78	0.28479855160677436	NO	-
4301	ZINC00867757	605	0.28479620914770926	NO	-
4302	ZINC03892981	4837	0.2847657681279412	NO	-
4303	ZINC03987949	5060	0.28476144372446216	NO	-
4304	ZINC03853033	4364	0.28475592775894354	NO	-
4305	ZINC03415725	3512	0.2847493146977696	NO	-
4306	ZINC03892373	4827	0.28474512855620765	NO	-
4307	ZINC03253719	3250	0.2847348844133382	NO	-
4308	ZINC02883223	2879	0.2847312088455614	NO	-
4309	ZINC00878062	685	0.2847029928878278	NO	-
4310	ZINC03853029	4363	0.28470085207693946	NO	-
4311	ZINC02711358	2569	0.2846966957822102	NO	-
4312	ZINC04470279	5571	0.2846744736912849	NO	-
4313	ZINC00632998	82	0.28466990694711836	NO	-
4314	ZINC03465187	3687	0.28465507783907196	NO	-
4315	ZINC00632977	76	0.2846529487440198	NO	-
4316	ZINC03593642	4043	0.2846444790651091	NO	-
4317	ZINC03465191	3688	0.28464387323669316	NO	-
4318	ZINC04459132	5481	0.2846391047442785	NO	-
4319	ZINC00867711	597	0.2846354446024875	NO	-
4320	ZINC03858330	4539	0.28462471495549063	NO	-
4321	ZINC01439470	1706	0.2846236140294995	NO	-
4322	ZINC00867756	603	0.2846211521789616	NO	-
4323	ZINC03275422	3283	0.28460461143524934	NO	-
4324	ZINC02711352	2568	0.28460108347694607	NO	-
4325	ZINC01378943	1633	0.28459726637766813	NO	-
4326	ZINC03465210	3690	0.2845799974187758	NO	-
4327	ZINC03465207	3689	0.2845710480127	NO	-
4328	ZINC01953918	1926	0.28456953606273877	NO	-
4329	ZINC03456873	3618	0.2845532328886189	NO	-
4330	ZINC00946271	892	0.28455078516153864	NO	-
4331	ZINC03972070	4949	0.28453267443658675	NO	-
4332	ZINC03480603	3751	0.28452502963102116	NO	-
4333	ZINC02654425	2505	0.2845188147508327	NO	-
4334	ZINC00867709	595	0.28451745543998824	NO	-
4335	ZINC03480607	3752	0.28451128943255405	NO	-
4336	ZINC03456870	3617	0.284501166823216	NO	-
4337	ZINC02647319	2493	0.2844840089484531	NO	-
4338	ZINC01186333	1378	0.28447818632293315	NO	-
4339	ZINC01074660	1109	0.28447360194340315	NO	-
4340	ZINC02405397	2249	0.2844653718514136	NO	-
4341	ZINC02654424	2504	0.284461621216825	NO	-
4342	ZINC03857239	4490	0.2844321103994521	NO	-
4343	ZINC01376054	1618	0.2844257855956233	NO	-
4344	ZINC03970219	4919	0.28441812674996264	NO	-
4345	ZINC00809582	448	0.28441770155651486	NO	-
4346	ZINC02312242	2165	0.28441534429813253	NO	-
4347	ZINC04466049	5526	0.28441474357159524	NO	-
4348	ZINC00667424	144	0.28440998103985743	NO	-
4349	ZINC02312241	2164	0.28440933455753004	NO	-
4350	ZINC01186334	1379	0.28438590376471184	NO	-
4351	ZINC03456819	3612	0.2843836147176096	NO	-
4352	ZINC03970218	4917	0.2843777147187151	NO	-
4353	ZINC03970217	4915	0.28436756912762196	NO	-
4354	ZINC02235357	2111	0.2843667325154774	NO	-
4355	ZINC04233657	5277	0.28436349337110856	NO	-
4356	ZINC01064513	1084	0.2843501222431377	NO	-
4357	ZINC01355612	1589	0.2843476494007437	NO	-
4358	ZINC03497055	3787	0.28434613575845213	NO	-
4359	ZINC03083799	3142	0.28428897626617405	NO	-
4360	ZINC04004717	5113	0.2842742797973124	NO	-
4361	ZINC03250822	3247	0.2842674136411737	NO	-
4362	ZINC03855504	4468	0.28425373502425405	NO	-
4363	ZINC03309786	3336	0.28424904169770737	NO	-
4364	ZINC03248471	3234	0.2842320113165156	NO	-
4365	ZINC03248473	3235	0.2842201490296434	NO	-
4366	ZINC03456822	3613	0.28421826959446456	NO	-
4367	ZINC04005066	5117	0.2842016126802868	NO	-
4368	ZINC04514647	5640	0.2841865066175999	NO	-
4369	ZINC03928460	4849	0.28417926253573134	NO	-
4370	ZINC04005063	5116	0.2841699778417513	NO	-
4371	ZINC01041322	1039	0.28416222633424176	NO	-
4372	ZINC04250015	5292	0.2841582658033084	NO	-
4373	ZINC03233658	3203	0.2841352651750762	NO	-
4374	ZINC03866687	4615	0.2841342637376527	NO	-
4375	ZINC03849701	4277	0.2841326441229845	NO	-
4376	ZINC03867845	4698	0.284121187822331	NO	-
4377	ZINC03485491	3756	0.28412112110722243	NO	-
4378	ZINC04620101	5663	0.2841082906256961	NO	-
4379	ZINC03968462	4877	0.28408563506867734	NO	-
4380	ZINC00726398	309	0.28408362658231506	NO	-
4381	ZINC02330568	2196	0.28406846791131557	NO	-
4382	ZINC02330566	2195	0.284067528120428	NO	-
4383	ZINC02995153	2992	0.28406456906777505	NO	-
4384	ZINC03309784	3335	0.28406281019054014	NO	-
4385	ZINC03857400	4501	0.2840484380147139	NO	-
4386	ZINC02341990	2209	0.2840317113526624	NO	-
4387	ZINC02412779	2258	0.28403087309738917	NO	-
4388	ZINC03857088	4479	0.28401486523588226	NO	-
4389	ZINC01041321	1038	0.2840029030513204	NO	-
4390	ZINC02356374	2218	0.2839758491074094	NO	-
4391	ZINC03248428	3233	0.28397056726609554	NO	-
4392	ZINC03240299	3218	0.28396912399617724	NO	-
4393	ZINC03315768	3347	0.2839689537626649	NO	-
4394	ZINC00781739	372	0.2839544580797221	NO	-
4395	ZINC03319985	3353	0.2839483463389285	NO	-
4396	ZINC00781740	373	0.2839471616478458	NO	-
4397	ZINC03849454	4275	0.28394520422120806	NO	-
4398	ZINC03248427	3232	0.28393824329835443	NO	-
4399	ZINC01209648	1404	0.2839170480257478	NO	-
4400	ZINC04317262	5381	0.2839128041872146	NO	-
4401	ZINC00867756	602	0.2839126796564089	NO	-
4402	ZINC00624786	58	0.2839099645454112	NO	-
4403	ZINC03857089	4480	0.2838954881835283	NO	-
4404	ZINC00881131	709	0.2838943928628131	NO	-
4405	ZINC03332903	3381	0.28388936899177675	NO	-
4406	ZINC03853107	4368	0.2838749929960039	NO	-
4407	ZINC03594440	4062	0.2838644255172381	NO	-
4408	ZINC03043762	3106	0.28386060653775524	NO	-
4409	ZINC01432376	1701	0.2838588546735736	NO	-
4410	ZINC03043761	3105	0.283857320517827	NO	-
4411	ZINC01104522	1177	0.28384443067864096	NO	-
4412	ZINC02202077	2066	0.28384074421383615	NO	-
4413	ZINC03319987	3354	0.28383524752828426	NO	-
4414	ZINC03594438	4061	0.28383236392377115	NO	-
4415	ZINC01060865	1071	0.2838305315343114	NO	-
4416	ZINC03594391	4059	0.2838284850450725	NO	-
4417	ZINC02738255	2629	0.28381270312198786	NO	-
4418	ZINC03043874	3110	0.2838007728728758	NO	-
4419	ZINC00867701	593	0.2837987355197586	NO	-
4420	ZINC03550400	3948	0.28378626445054955	NO	-
4421	ZINC02721043	2597	0.28378313422716145	NO	-
4422	ZINC03857342	4493	0.2837815546089316	NO	-
4423	ZINC00853584	545	0.2837602555452267	NO	-
4424	ZINC03594393	4060	0.2837561994978593	NO	-
4425	ZINC00881133	711	0.28374705746033235	NO	-
4426	ZINC03857343	4494	0.2837444866180062	NO	-
4427	ZINC01045497	1049	0.28370697832237984	NO	-
4428	ZINC00867757	604	0.28369969908418713	NO	-
4429	ZINC02621806	2404	0.28369387950966707	NO	-
4430	ZINC04428154	5467	0.28367990970297857	NO	-
4431	ZINC03259637	3260	0.283678489103402	NO	-
4432	ZINC02621807	2405	0.2836765791717087	NO	-
4433	ZINC02718966	2578	0.2836700991508056	NO	-
4434	ZINC03857399	4500	0.28366646826066044	NO	-
4435	ZINC03868688	4745	0.2836608999505766	NO	-
4436	ZINC03970208	4913	0.2836561354903232	NO	-
4437	ZINC03594371	4057	0.28365242842640775	NO	-
4438	ZINC02629052	2428	0.28364127301523673	NO	-
4439	ZINC03992797	5070	0.28363613532540816	NO	-
4440	ZINC02150273	2035	0.283624839234399	NO	-
4441	ZINC02629051	2427	0.28361754528858135	NO	-
4442	ZINC02652866	2501	0.28360465031944354	NO	-
4443	ZINC00867759	606	0.28360354519502634	NO	-
4444	ZINC03460691	3625	0.283585002909338	NO	-
4445	ZINC03594376	4058	0.28356008101460667	NO	-
4446	ZINC03976186	4984	0.28355911148907426	NO	-
4447	ZINC03815354	63	0.2835439110302057	YES	12
4448	ZINC02950155	2930	0.2835381914591235	NO	-
4449	ZINC03365178	3441	0.28353616415481875	NO	-
4450	ZINC03892376	4828	0.2835261622247209	NO	-
4451	ZINC02458661	2327	0.28352290463826885	NO	-
4452	ZINC03460687	3624	0.28352107186393555	NO	-
4453	ZINC03890147	5676	0.28351744425901654	NO	-
4454	ZINC04033937	5134	0.28351344661530115	NO	-
4455	ZINC02661900	2528	0.2835054472869245	NO	-
4456	ZINC03890127	4794	0.2835019712223211	NO	-
4457	ZINC03596191	4102	0.2834983820397074	NO	-
4458	ZINC03971545	4936	0.2834864333709237	NO	-
4459	ZINC02645655	2484	0.28346838681705716	NO	-
4460	ZINC03855034	4453	0.2834488273113534	NO	-
4461	ZINC01378921	1631	0.283436573253058	NO	-
4462	ZINC02661901	2529	0.2834351503422562	NO	-
4463	ZINC00838407	511	0.28341511973685035	NO	-
4464	ZINC02521698	2364	0.28341377107775434	NO	-
4465	ZINC01355612	1588	0.2834118391454197	NO	-
4466	ZINC01065819	1086	0.283409596086022	NO	-
4467	ZINC01330057	1558	0.2833969779219056	NO	-
4468	ZINC04484718	5578	0.2833960432267888	NO	-
4469	ZINC03853580	4386	0.28337501320571296	NO	-
4470	ZINC03501897	3812	0.2833660516507059	NO	-
4471	ZINC02690275	2554	0.283362310096616	NO	-
4472	ZINC00867749	599	0.2833211105825082	NO	-
4473	ZINC01635878	1790	0.28332106497389725	NO	-
4474	ZINC03313889	3340	0.2833200164508112	NO	-
4475	ZINC04598434	5658	0.2833124791275541	NO	-
4476	ZINC03313887	3339	0.2832968832576361	NO	-
4477	ZINC02441505	2304	0.2832815827890015	NO	-
4478	ZINC03596189	4101	0.2832666093644031	NO	-
4479	ZINC03970203	4912	0.28324380353559014	NO	-
4480	ZINC00674166	174	0.2832112246333692	NO	-
4481	ZINC02801994	2729	0.2831953919923241	NO	-
4482	ZINC03971548	4937	0.28318935401963263	NO	-
4483	ZINC04273724	5339	0.28318813514994584	NO	-
4484	ZINC03456840	3616	0.28318456926628083	NO	-
4485	ZINC03579836	4007	0.2831724731100011	NO	-
4486	ZINC03579835	4006	0.283171569837031	NO	-
4487	ZINC01290802	1514	0.28317120759561704	NO	-
4488	ZINC03043759	3104	0.28316437045632165	NO	-
4489	ZINC03461768	3634	0.28316122610760996	NO	-
4490	ZINC00867709	594	0.28313532879393394	NO	-
4491	ZINC00640347	94	0.2831197653926585	NO	-
4492	ZINC02664753	2541	0.28311090944987666	NO	-
4493	ZINC03971542	4935	0.28306514450596987	NO	-
4494	ZINC04247438	5286	0.283047178305823	NO	-
4495	ZINC03461772	3635	0.2830460994858895	NO	-
4496	ZINC03857421	4504	0.2830378661605201	NO	-
4497	ZINC03992838	5073	0.2830281894369082	NO	-
4498	ZINC00867711	596	0.2830271219363303	NO	-
4499	ZINC00867781	609	0.2830226357175942	NO	-
4500	ZINC03853580	4385	0.28301954859755146	NO	-
4501	ZINC03177504	3168	0.28301097744708914	NO	-
4502	ZINC03120508	3159	0.28299153551771095	NO	-
4503	ZINC03992841	5076	0.28297227255752677	NO	-
4504	ZINC01462531	1716	0.2829515543307163	NO	-
4505	ZINC03595353	4081	0.28294795636799586	NO	-
4506	ZINC04231551	5273	0.28294517800826374	NO	-
4507	ZINC03906626	4842	0.282944444913014	NO	-
4508	ZINC03854911	4448	0.28294410585359214	NO	-
4509	ZINC03992840	5075	0.28293858043214387	NO	-
4510	ZINC00631080	72	0.2829337657673422	NO	-
4511	ZINC03577527	3994	0.2829241725834278	NO	-
4512	ZINC03464400	3676	0.28291339299822654	NO	-
4513	ZINC04512621	5636	0.2829110840537585	NO	-
4514	ZINC02315974	2169	0.2829105804837982	NO	-
4515	ZINC02643081	2471	0.2828994528956194	NO	-
4516	ZINC03464402	3677	0.282898739191516	NO	-
4517	ZINC01109661	1189	0.2828975800162529	NO	-
4518	ZINC00959817	914	0.2828686630897071	NO	-
4519	ZINC02652059	2499	0.2828612671852964	NO	-
4520	ZINC01113578	1210	0.28286076670732035	NO	-
4521	ZINC02721117	2598	0.28285789348939216	NO	-
4522	ZINC03470579	3721	0.2828544924983516	NO	-
4523	ZINC03992839	5074	0.28283834594659824	NO	-
4524	ZINC03849449	4274	0.28283243237615313	NO	-
4525	ZINC03520034	3897	0.2828221725680914	NO	-
4526	ZINC03593296	4030	0.28282098252082855	NO	-
4527	ZINC01209383	1403	0.2827800811297686	NO	-
4528	ZINC03595578	4088	0.28276474345379266	NO	-
4529	ZINC03595579	4089	0.2827638222988773	NO	-
4530	ZINC02416360	2265	0.282753483331802	NO	-
4531	ZINC03595351	4080	0.28273104325020704	NO	-
4532	ZINC03593294	4029	0.28271673784729406	NO	-
4533	ZINC03968614	4885	0.28271538626880904	NO	-
4534	ZINC02852924	2803	0.28270222327282096	NO	-
4535	ZINC00729003	310	0.28267937474875127	NO	-
4536	ZINC00729004	311	0.28266801736066144	NO	-
4537	ZINC02761615	2658	0.28266537098429484	NO	-
4538	ZINC03496968	3785	0.2826598415756153	NO	-
4539	ZINC00714795	287	0.28265508732624867	NO	-
4540	ZINC00945833	890	0.28264499417709066	NO	-
4541	ZINC03593287	4028	0.2826428939018517	NO	-
4542	ZINC03593285	4027	0.2826383272266113	NO	-
4543	ZINC00881131	708	0.28262866442571744	NO	-
4544	ZINC03974267	4961	0.2826223318817616	NO	-
4545	ZINC03594525	4068	0.28261612011789905	NO	-
4546	ZINC00945823	888	0.28261339352346543	NO	-
4547	ZINC03594523	4067	0.2826104127408221	NO	-
4548	ZINC03979767	4998	0.2826100439375845	NO	-
4549	ZINC03853634	4389	0.28260687390412587	NO	-
4550	ZINC01130928	1265	0.282604114805308	NO	-
4551	ZINC03867500	4670	0.28259330727530085	NO	-
4552	ZINC02646458	2490	0.2825870050730123	NO	-
4553	ZINC03974268	4962	0.2825623814041584	NO	-
4554	ZINC00960061	922	0.2825440060313564	NO	-
4555	ZINC01085210	1139	0.28253382670525923	NO	-
4556	ZINC02413212	2259	0.2825251696127047	NO	-
4557	ZINC01379008	1640	0.282504465660073	NO	-
4558	ZINC03853821	4396	0.28245558857895825	NO	-
4559	ZINC01067405	1091	0.2824495950477371	NO	-
4560	ZINC03593365	4036	0.28243223803845774	NO	-
4561	ZINC03593597	4041	0.2824259631675435	NO	-
4562	ZINC00881133	710	0.28237077859858906	NO	-
4563	ZINC01077650	1121	0.2823694188674397	NO	-
4564	ZINC04414812	5455	0.2823676458718692	NO	-
4565	ZINC02309656	2159	0.28235137116843345	NO	-
4566	ZINC04145381	5199	0.28235025981446793	NO	-
4567	ZINC02123450	2010	0.2823438027068719	NO	-
4568	ZINC03037064	3087	0.28233671607410205	NO	-
4569	ZINC02970905	2961	0.28232367625905175	NO	-
4570	ZINC03595998	4094	0.28230420067264095	NO	-
4571	ZINC02458063	2324	0.2823013144356929	NO	-
4572	ZINC01120823	1224	0.2822981738479246	NO	-
4573	ZINC03851003	4303	0.28229508193501085	NO	-
4574	ZINC00838074	506	0.2822934926686983	NO	-
4575	ZINC04369128	5422	0.2822846213014064	NO	-
4576	ZINC03292972	3314	0.28228197995910215	NO	-
4577	ZINC03464655	3682	0.28227228151746914	NO	-
4578	ZINC03464653	3681	0.2822590124957665	NO	-
4579	ZINC03232102	3202	0.28225483776836574	NO	-
4580	ZINC02218084	2090	0.28224552979831913	NO	-
4581	ZINC03868627	4741	0.28224467156727445	NO	-
4582	ZINC00792519	397	0.2822375071644349	NO	-
4583	ZINC03595996	4093	0.2822363583066294	NO	-
4584	ZINC00872020	632	0.28222930462561047	NO	-
4585	ZINC03415963	3513	0.28221632794081897	NO	-
4586	ZINC01132793	1270	0.28219043999223453	NO	-
4587	ZINC03860127	4611	0.28218779188642	NO	-
4588	ZINC02728987	2608	0.2821837707706873	NO	-
4589	ZINC02756446	2650	0.28217520858196465	NO	-
4590	ZINC02799782	2726	0.2821541538728702	NO	-
4591	ZINC03465285	3693	0.28213902344448294	NO	-
4592	ZINC00873448	638	0.28213058236967825	NO	-
4593	ZINC03858344	4542	0.2821182391311431	NO	-
4594	ZINC04470266	5570	0.2821182391311431	NO	-
4595	ZINC04594492	5654	0.28211315828716815	NO	-
4596	ZINC00959968	918	0.282109281838577	NO	-
4597	ZINC01379007	1639	0.2820931306213427	NO	-
4598	ZINC00868390	614	0.2820862856637554	NO	-
4599	ZINC02975392	2982	0.28208073978511866	NO	-
4600	ZINC02835320	2756	0.2820800560402205	NO	-
4601	ZINC00798696	421	0.28207861099294723	NO	-
4602	ZINC03890290	4802	0.28207700918668227	NO	-
4603	ZINC03890291	4803	0.2820472783852567	NO	-
4604	ZINC01045468	1045	0.2820469147089748	NO	-
4605	ZINC03820708	4256	0.28201800868436283	NO	-
4606	ZINC00667048	141	0.2820122007285229	NO	-
4607	ZINC03853068	4366	0.28200880176885385	NO	-
4608	ZINC03421431	3522	0.2820034884939756	NO	-
4609	ZINC00867701	592	0.2819992200325785	NO	-
4610	ZINC03421434	3523	0.28199376606539833	NO	-
4611	ZINC01379099	1668	0.2819875025614875	NO	-
4612	ZINC04470047	5567	0.2819855947525141	NO	-
4613	ZINC03852394	4340	0.281978030835724	NO	-
4614	ZINC02728986	2607	0.2819529631245743	NO	-
4615	ZINC04273927	5341	0.28195278951422137	NO	-
4616	ZINC02702134	2561	0.28195255915173045	NO	-
4617	ZINC00867781	608	0.2819404087551905	NO	-
4618	ZINC01426562	1690	0.28193982095168063	NO	-
4619	ZINC02059664	1988	0.2819388237404256	NO	-
4620	ZINC01049380	1054	0.2819208010143012	NO	-
4621	ZINC03596183	4100	0.281915725537921	NO	-
4622	ZINC03596181	4099	0.2819045214744889	NO	-
4623	ZINC03497149	3788	0.28189566612455924	NO	-
4624	ZINC04273969	5342	0.2818782315971362	NO	-
4625	ZINC00857410	558	0.28187765956411603	NO	-
4626	ZINC03970892	4923	0.28185209199546035	NO	-
4627	ZINC01169259	1350	0.28184876225539673	NO	-
4628	ZINC03136391	3162	0.2818386419353224	NO	-
4629	ZINC02309655	2158	0.2818106020520211	NO	-
4630	ZINC03287372	3304	0.2818028160942275	NO	-
4631	ZINC03857402	4503	0.2817635305693147	NO	-
4632	ZINC01066016	1087	0.2817552239903938	NO	-
4633	ZINC01492171	1748	0.2817516389820025	NO	-
4634	ZINC00601820	60	0.2817425863116298	YES	12
4635	ZINC03464294	3671	0.2817406962024645	NO	-
4636	ZINC01247695	1440	0.2817338396243731	NO	-
4637	ZINC03464289	3670	0.2817291088597311	NO	-
4638	ZINC00673757	169	0.2817243090357207	NO	-
4639	ZINC00633987	83	0.2817103919262643	NO	-
4640	ZINC02163382	2037	0.2816983518562504	NO	-
4641	ZINC02633766	2443	0.2816854264884525	NO	-
4642	ZINC01158153	1335	0.28168242077140637	NO	-
4643	ZINC02883502	2881	0.2816810847572662	NO	-
4644	ZINC03593595	4040	0.28167623215363385	NO	-
4645	ZINC03579844	4008	0.28166672643483803	NO	-
4646	ZINC01476067	1723	0.28164678018861805	NO	-
4647	ZINC00857409	557	0.28164247455839847	NO	-
4648	ZINC04485485	5584	0.28163781371200913	NO	-
4649	ZINC03579846	4009	0.281635356122015	NO	-
4650	ZINC01766799	1810	0.2816307842505733	NO	-
4651	ZINC03341460	3393	0.2816251420307191	NO	-
4652	ZINC03857401	4502	0.28161172219502334	NO	-
4653	ZINC00867749	598	0.28160524941760745	NO	-
4654	ZINC00671769	154	0.2815996473206129	NO	-
4655	ZINC03980365	5002	0.28157365586303706	NO	-
4656	ZINC00711837	284	0.28157023630921607	NO	-
4657	ZINC03051668	3123	0.2815555894230343	NO	-
4658	ZINC02633765	2442	0.28153557525501777	NO	-
4659	ZINC01112515	1206	0.2815287846284233	NO	-
4660	ZINC01795457	1819	0.28151968089239005	NO	-
4661	ZINC03469853	3708	0.2815183933395734	NO	-
4662	ZINC03228149	3195	0.2815149979830955	NO	-
4663	ZINC00907900	792	0.28150650002614547	NO	-
4664	ZINC02643297	2474	0.28149064699812676	NO	-
4665	ZINC03977651	4997	0.2814655043620696	NO	-
4666	ZINC01379093	1667	0.2814645631027003	NO	-
4667	ZINC02387386	2237	0.28145847646705247	NO	-
4668	ZINC01795460	1820	0.28145294777044644	NO	-
4669	ZINC02643298	2475	0.28144991581144574	NO	-
4670	ZINC04317264	5384	0.2814372401782078	NO	-
4671	ZINC03464087	3667	0.2814014135930976	NO	-
4672	ZINC03189754	3174	0.2813922970853434	NO	-
4673	ZINC03868686	4743	0.2813904824607987	NO	-
4674	ZINC01868099	1834	0.28137512905059503	NO	-
4675	ZINC01379020	1641	0.28137295499680887	NO	-
4676	ZINC03889471	4773	0.28136301506766115	NO	-
4677	ZINC03593323	4031	0.28135939035857926	NO	-
4678	ZINC03832365	75	0.28133946098996615	YES	14
4679	ZINC02975391	2981	0.2813347322512331	NO	-
4680	ZINC00597796	33	0.28131827353576266	NO	-
4681	ZINC03853107	4367	0.2813151820042827	NO	-
4682	ZINC04179606	5237	0.2813129284170804	NO	-
4683	ZINC03176507	3167	0.28130323888948533	NO	-
4684	ZINC03889470	4772	0.28127846222027836	NO	-
4685	ZINC00683237	234	0.2812624043045971	NO	-
4686	ZINC02181050	2041	0.28125259905219036	NO	-
4687	ZINC03971576	4944	0.28123994135965025	NO	-
4688	ZINC02051665	1983	0.28123708625011795	NO	-
4689	ZINC02051667	1984	0.2812311978058347	NO	-
4690	ZINC01166605	1346	0.2812221566686686	NO	-
4691	ZINC03464085	3666	0.28118968886405343	NO	-
4692	ZINC01085214	1140	0.2811830934396951	NO	-
4693	ZINC04485042	5582	0.2811785302621954	NO	-
4694	ZINC00985669	960	0.2811558670867462	NO	-
4695	ZINC00868390	613	0.2811499322605999	NO	-
4696	ZINC03043668	3098	0.2811450311438979	NO	-
4697	ZINC02268619	2135	0.28113712471255436	NO	-
4698	ZINC02620278	2397	0.28111383639478954	NO	-
4699	ZINC00680505	227	0.281112325023088	NO	-
4700	ZINC01115889	1212	0.28111221302560235	NO	-
4701	ZINC03907212	4843	0.28108122708649286	NO	-
4702	ZINC03968510	4879	0.28107629235139114	NO	-
4703	ZINC01492164	1746	0.28106834395997865	NO	-
4704	ZINC01086040	1145	0.2810667672297392	NO	-
4705	ZINC01378909	1627	0.28106565997833277	NO	-
4706	ZINC03579805	4003	0.2810490629261787	NO	-
4707	ZINC03579804	4002	0.2810487189728095	NO	-
4708	ZINC03500712	3807	0.2810433408923297	NO	-
4709	ZINC01086039	1144	0.2810369546724336	NO	-
4710	ZINC03500714	3808	0.2810276998881647	NO	-
4711	ZINC03500627	3804	0.28101542149217557	NO	-
4712	ZINC03298772	3320	0.2809550339459593	NO	-
4713	ZINC00643256	103	0.28091965002676605	NO	-
4714	ZINC03593708	4053	0.2809163731355579	NO	-
4715	ZINC03857423	4506	0.28089593761096593	NO	-
4716	ZINC03298770	3319	0.2808897075514476	NO	-
4717	ZINC04317329	5393	0.28087636543691685	NO	-
4718	ZINC03595365	4083	0.28085655913632346	NO	-
4719	ZINC02200013	2061	0.28085565920963274	NO	-
4720	ZINC00877829	683	0.28084968800441984	NO	-
4721	ZINC00886110	725	0.28084835963940313	NO	-
4722	ZINC03593707	4052	0.28084318847407735	NO	-
4723	ZINC03857422	4505	0.28084307746309445	NO	-
4724	ZINC03971578	4945	0.28081849889258115	NO	-
4725	ZINC04470207	5569	0.28081849889258115	NO	-
4726	ZINC01283369	1503	0.280817232621584	NO	-
4727	ZINC03890992	4820	0.28081179514800064	NO	-
4728	ZINC04492352	5600	0.28080442234982567	NO	-
4729	ZINC03279755	3292	0.28080286080173017	NO	-
4730	ZINC03595364	4082	0.28078719168830646	NO	-
4731	ZINC01192800	1389	0.28078107540153324	NO	-
4732	ZINC01074919	1111	0.28077662302041545	NO	-
4733	ZINC04280257	5346	0.2807758358631154	NO	-
4734	ZINC02975451	2985	0.2807528111334068	NO	-
4735	ZINC00991966	980	0.2807406986167945	NO	-
4736	ZINC03890989	4818	0.280740199016442	NO	-
4737	ZINC02975446	2983	0.28071156419953736	NO	-
4738	ZINC03968461	4875	0.28070695066490114	NO	-
4739	ZINC02444401	2307	0.2807061977340513	NO	-
4740	ZINC03346766	3402	0.28070327810204193	NO	-
4741	ZINC03346764	3401	0.2806911645029238	NO	-
4742	ZINC00675239	187	0.28069087906919993	NO	-
4743	ZINC02905647	2897	0.28068770813141425	NO	-
4744	ZINC02881122	2873	0.28067596234569947	NO	-
4745	ZINC03995502	5091	0.2806725914444993	NO	-
4746	ZINC02620279	2398	0.28065508577797044	NO	-
4747	ZINC00672673	162	0.28065380585936706	NO	-
4748	ZINC01906145	1876	0.2806345165897142	NO	-
4749	ZINC03983118	5030	0.28061867944631746	NO	-
4750	ZINC03646345	4197	0.2806078198899911	NO	-
4751	ZINC00853513	542	0.28060520516546467	NO	-
4752	ZINC03890990	4819	0.2806040978431105	NO	-
4753	ZINC02391614	2240	0.280598541758928	NO	-
4754	ZINC03890135	4795	0.28059716467817075	NO	-
4755	ZINC02825540	2745	0.2805898757259086	NO	-
4756	ZINC02825542	2746	0.28058542648195245	NO	-
4757	ZINC03968511	4880	0.2805774596045557	NO	-
4758	ZINC02328015	2189	0.28057526902977076	NO	-
4759	ZINC02718977	2581	0.28056205759134334	NO	-
4760	ZINC03462828	3655	0.28051975083677655	NO	-
4761	ZINC03849441	4273	0.28051311294699494	NO	-
4762	ZINC03462831	3656	0.2805109236251539	NO	-
4763	ZINC02189851	2045	0.2804900250136824	NO	-
4764	ZINC00883084	717	0.28048893403309555	NO	-
4765	ZINC03779125	4225	0.28048808705815115	NO	-
4766	ZINC02189853	2046	0.28048802493515	NO	-
4767	ZINC03464620	3680	0.2804872998261813	NO	-
4768	ZINC03983098	5019	0.28047883239422106	NO	-
4769	ZINC00838400	510	0.280476481998516	NO	-
4770	ZINC02625185	2414	0.28047217911657496	NO	-
4771	ZINC03497502	3789	0.28043242317590844	NO	-
4772	ZINC04468537	5548	0.28040077543663877	NO	-
4773	ZINC01067866	1093	0.2803962059620249	NO	-
4774	ZINC01007136	1006	0.2803545915793006	NO	-
4775	ZINC03462835	3657	0.28035021985455505	NO	-
4776	ZINC02713762	2571	0.2803495728099824	NO	-
4777	ZINC03462823	3654	0.280348408236941	NO	-
4778	ZINC04160518	5210	0.2803445812277794	NO	-
4779	ZINC03849437	4272	0.2803363103574242	NO	-
4780	ZINC02738231	2628	0.2803094173878484	NO	-
4781	ZINC00917733	824	0.28029056568930516	NO	-
4782	ZINC01540766	1775	0.2802676849660015	NO	-
4783	ZINC03646368	4198	0.2802456742494952	NO	-
4784	ZINC02627534	2418	0.28024150298021333	NO	-
4785	ZINC02627533	2417	0.2802402120611344	NO	-
4786	ZINC03646370	4199	0.28023677548861264	NO	-
4787	ZINC03854875	4442	0.28022523904257984	NO	-
4788	ZINC00683213	230	0.28021594992944177	NO	-
4789	ZINC03512551	3869	0.2802009261275776	NO	-
4790	ZINC01378917	1628	0.280187958080572	NO	-
4791	ZINC03867540	4674	0.28018453314697606	NO	-
4792	ZINC03867541	4676	0.28018232408558563	NO	-
4793	ZINC03864388	4613	0.2801686862360221	NO	-
4794	ZINC03858996	4576	0.2801678315280807	NO	-
4795	ZINC02144140	2032	0.28014896619681745	NO	-
4796	ZINC04492976	5614	0.2801399606286612	NO	-
4797	ZINC00675768	192	0.28013964064565366	NO	-
4798	ZINC02840825	2769	0.2801243863082913	NO	-
4799	ZINC03366558	3443	0.2801206621673219	NO	-
4800	ZINC04000803	5098	0.28011179947129317	NO	-
4801	ZINC03858810	4565	0.28010101447389374	NO	-
4802	ZINC03890218	4798	0.28008399547938556	NO	-
4803	ZINC03983112	5026	0.28007637988270817	NO	-
4804	ZINC03890220	4799	0.28007350968412187	NO	-
4805	ZINC03983113	5027	0.2800608656358668	NO	-
4806	ZINC03245419	3226	0.28005948141022935	NO	-
4807	ZINC01049608	1056	0.2800500362755011	NO	-
4808	ZINC01325654	1547	0.28003771225642415	NO	-
4809	ZINC03464332	3673	0.28003095401274747	NO	-
4810	ZINC02876671	2859	0.28000618775772484	NO	-
4811	ZINC04273876	5340	0.2799962980792319	NO	-
4812	ZINC02620860	2401	0.2799635291352259	NO	-
4813	ZINC02620861	2402	0.2799569525205759	NO	-
4814	ZINC03464328	3672	0.2799265629245394	NO	-
4815	ZINC01111501	1195	0.2799238827159485	NO	-
4816	ZINC03820708	4255	0.2798936035825714	NO	-
4817	ZINC03514269	3875	0.27988003513334175	NO	-
4818	ZINC03993067	5086	0.2798796929608172	NO	-
4819	ZINC04469641	5557	0.2798796929608172	NO	-
4820	ZINC03631161	4167	0.2798784664544307	NO	-
4821	ZINC03596203	4104	0.27987349566234393	NO	-
4822	ZINC03514267	3874	0.279872369452156	NO	-
4823	ZINC01478598	1726	0.279865272406623	NO	-
4824	ZINC03596201	4103	0.2798621263437832	NO	-
4825	ZINC04492831	5607	0.2798382712962228	NO	-
4826	ZINC02761979	2659	0.2798197113347857	NO	-
4827	ZINC03972027	4948	0.27979712485981306	NO	-
4828	ZINC02335049	2202	0.279796457725033	NO	-
4829	ZINC03977444	4993	0.2797840362966387	NO	-
4830	ZINC03868687	4744	0.2797816306014447	NO	-
4831	ZINC03977445	4994	0.2797796639408402	NO	-
4832	ZINC01492166	1747	0.27977395680254646	NO	-
4833	ZINC00838074	505	0.2797636444581632	NO	-
4834	ZINC03889259	4764	0.2797624773449352	NO	-
4835	ZINC00838369	508	0.27975254476977385	NO	-
4836	ZINC01379082	1663	0.27974533133344	NO	-
4837	ZINC04467518	5537	0.2797292013690725	NO	-
4838	ZINC02498407	2353	0.27972193810369966	NO	-
4839	ZINC03851705	4322	0.2797098983832532	NO	-
4840	ZINC04465236	5510	0.2797098983832532	NO	-
4841	ZINC01110702	1193	0.279709262681997	NO	-
4842	ZINC03314363	3341	0.2797015526320468	NO	-
4843	ZINC02071256	1994	0.2796999075759155	NO	-
4844	ZINC03857600	4512	0.2796959191895283	NO	-
4845	ZINC04464488	5496	0.2796959191895283	NO	-
4846	ZINC03021718	3005	0.27967828880875256	NO	-
4847	ZINC03857508	4508	0.279674570855399	NO	-
4848	ZINC01086707	1148	0.2796659476481202	NO	-
4849	ZINC03523279	3904	0.27966096688457226	NO	-
4850	ZINC03462284	3648	0.27964231307630244	NO	-
4851	ZINC03596143	4095	0.2796314050985534	NO	-
4852	ZINC03462289	3649	0.27963086318423286	NO	-
4853	ZINC03596145	4096	0.2796298013925756	NO	-
4854	ZINC00675241	188	0.27962822032718737	NO	-
4855	ZINC00673765	170	0.27961999859277725	NO	-
4856	ZINC03464934	3683	0.27959829486362775	NO	-
4857	ZINC04514411	5639	0.2795683787924903	NO	-
4858	ZINC02641332	2467	0.2795291301830207	NO	-
4859	ZINC04594492	5653	0.2795105452351681	NO	-
4860	ZINC03456703	3611	0.2795079693110541	NO	-
4861	ZINC03889673	4779	0.27948341899951523	NO	-
4862	ZINC01644223	1793	0.2794772938649811	NO	-
4863	ZINC03889670	4778	0.2794731184967611	NO	-
4864	ZINC00912692	812	0.27947106936742655	NO	-
4865	ZINC03983103	5021	0.27946743061933627	NO	-
4866	ZINC03983102	5020	0.279431955295541	NO	-
4867	ZINC03889674	4780	0.2794299192384095	NO	-
4868	ZINC02431722	2285	0.27942517453013804	NO	-
4869	ZINC03463899	3664	0.2794173832182823	NO	-
4870	ZINC03463895	3663	0.2794150793327794	NO	-
4871	ZINC04466368	5536	0.279412905676565	NO	-
4872	ZINC02415183	2261	0.2793941321219157	NO	-
4873	ZINC00809862	451	0.2793776292293391	NO	-
4874	ZINC02975390	2980	0.27937339135622846	NO	-
4875	ZINC01058091	1068	0.2793730869119631	NO	-
4876	ZINC03600436	4128	0.2793596616480862	NO	-
4877	ZINC01005678	1002	0.2793212773589137	NO	-
4878	ZINC03464941	3684	0.27930401098322155	NO	-
4879	ZINC02851225	2792	0.27929694159260166	NO	-
4880	ZINC03582306	4011	0.27927224357007824	NO	-
4881	ZINC02408254	2252	0.27925059570192834	NO	-
4882	ZINC03530639	3916	0.2792210824153185	NO	-
4883	ZINC00840866	517	0.27921706832442406	NO	-
4884	ZINC01302562	1522	0.2792063800973812	NO	-
4885	ZINC01247169	1437	0.27919324605698514	NO	-
4886	ZINC01057620	1067	0.27916276801863793	NO	-
4887	ZINC03593687	4050	0.279150479297027	NO	-
4888	ZINC02189842	2044	0.2791425236172822	NO	-
4889	ZINC02350611	2211	0.2791387532358094	NO	-
4890	ZINC01051225	1060	0.27913089593629764	NO	-
4891	ZINC03256759	3251	0.27912937390593345	NO	-
4892	ZINC03022863	3023	0.2791293632844862	NO	-
4893	ZINC03596844	4117	0.2791202518261335	NO	-
4894	ZINC02826372	2748	0.27911886282648446	NO	-
4895	ZINC03820708	4257	0.27911838760588514	NO	-
4896	ZINC03596842	4116	0.2791079562227168	NO	-
4897	ZINC04230914	5272	0.27910123336102827	NO	-
4898	ZINC03993207	5089	0.27909755125362506	NO	-
4899	ZINC04469933	5563	0.27909755125362506	NO	-
4900	ZINC03858995	4575	0.2790861864709419	NO	-
4901	ZINC03593710	4054	0.27908328548962985	NO	-
4902	ZINC03864387	4612	0.2790735396956065	NO	-
4903	ZINC04292319	5357	0.2790521905906177	NO	-
4904	ZINC00134341	2	0.2790517741606601	NO	-
4905	ZINC03596173	4097	0.27903490292348376	NO	-
4906	ZINC03596175	4098	0.27903102250701806	NO	-
4907	ZINC04317320	5388	0.2789937451371588	NO	-
4908	ZINC03832366	76	0.27899292942268544	YES	14
4909	ZINC02720110	2588	0.2789746665327249	NO	-
4910	ZINC01952939	1924	0.2789735176600511	NO	-
4911	ZINC01185836	1377	0.27896137118598596	NO	-
4912	ZINC03600440	4129	0.27894701417068707	NO	-
4913	ZINC01130928	1264	0.27893984678766404	NO	-
4914	ZINC04468495	5546	0.2789174178449931	NO	-
4915	ZINC03593688	4051	0.27890074637743045	NO	-
4916	ZINC02622100	2407	0.2788751313806445	NO	-
4917	ZINC02244620	2116	0.27886379014736223	NO	-
4918	ZINC03593711	4055	0.27885638703368154	NO	-
4919	ZINC00838388	509	0.2788311387056418	NO	-
4920	ZINC02622099	2406	0.2788110215471759	NO	-
4921	ZINC03466296	3702	0.27880754396963153	NO	-
4922	ZINC04376917	5425	0.2787991484492919	NO	-
4923	ZINC03857198	4488	0.27877459436356616	NO	-
4924	ZINC03867541	4675	0.2787726440904687	NO	-
4925	ZINC03856446	4476	0.2787340564027269	NO	-
4926	ZINC04000924	5102	0.2787282531645448	NO	-
4927	ZINC03867540	4673	0.2786642238949332	NO	-
4928	ZINC03853352	4377	0.278663564668642	NO	-
4929	ZINC03537448	3930	0.27865428694864475	NO	-
4930	ZINC04492624	5603	0.278642386570323	NO	-
4931	ZINC01166415	1345	0.27861916561993383	NO	-
4932	ZINC03358843	3428	0.27861868590367683	NO	-
4933	ZINC04191565	5246	0.2785929278261165	NO	-
4934	ZINC02641342	2468	0.2785914426438469	NO	-
4935	ZINC03968462	4878	0.2785910356613688	NO	-
4936	ZINC01040425	1036	0.27858625867074177	NO	-
4937	ZINC02443472	2306	0.2785845488859357	NO	-
4938	ZINC04308486	5363	0.2785699506908668	NO	-
4939	ZINC00784009	376	0.2785503917523167	NO	-
4940	ZINC03968547	4883	0.2785381451041967	NO	-
4941	ZINC03317467	3351	0.2785321785537203	NO	-
4942	ZINC00886113	726	0.27849742973817054	NO	-
4943	ZINC02795651	2703	0.27848892823476884	NO	-
4944	ZINC03570780	3982	0.2784861487992116	NO	-
4945	ZINC01040194	1034	0.2784829910451573	NO	-
4946	ZINC00809586	449	0.27847991096420066	NO	-
4947	ZINC02726224	2602	0.2784595658297725	NO	-
4948	ZINC02662042	2530	0.27845143778279746	NO	-
4949	ZINC03850966	4302	0.2784273433174944	NO	-
4950	ZINC04251281	5309	0.27840220622506373	NO	-
4951	ZINC00867750	601	0.27838305450908774	NO	-
4952	ZINC04491636	5593	0.2783710309795724	NO	-
4953	ZINC03984404	5043	0.2783444318334771	NO	-
4954	ZINC04468536	5547	0.2783444318334771	NO	-
4955	ZINC00886110	724	0.2783404048669679	NO	-
4956	ZINC03868109	4709	0.2783379863815143	NO	-
4957	ZINC04308530	5364	0.2783321482457732	NO	-
4958	ZINC03666247	4210	0.278327577836536	NO	-
4959	ZINC01040424	1035	0.2783260762466642	NO	-
4960	ZINC04468450	5544	0.2782703852756438	NO	-
4961	ZINC03258704	3254	0.2782553341892311	NO	-
4962	ZINC03365555	3442	0.27822576207075245	NO	-
4963	ZINC03042932	3089	0.27822098590010436	NO	-
4964	ZINC02669031	2544	0.27820152975735307	NO	-
4965	ZINC02720588	2591	0.2781951439678285	NO	-
4966	ZINC00674145	172	0.27816408364732126	NO	-
4967	ZINC02386909	2236	0.27815491786253366	NO	-
4968	ZINC01899121	1871	0.2781179551928283	NO	-
4969	ZINC02948946	2929	0.2781124300282268	NO	-
4970	ZINC00809862	452	0.27807544657128475	NO	-
4971	ZINC03217286	3189	0.27806895138602855	NO	-
4972	ZINC03596920	4118	0.27804548090019776	NO	-
4973	ZINC04273460	5336	0.27803108312865055	NO	-
4974	ZINC03533780	3922	0.2780286403252131	NO	-
4975	ZINC04492639	5605	0.2779918865897109	NO	-
4976	ZINC00134363	3	0.27798973633318985	NO	-
4977	ZINC03969566	4901	0.2779476758074182	NO	-
4978	ZINC03992848	5077	0.2779414066967574	NO	-
4979	ZINC03867625	4686	0.2779239988550855	NO	-
4980	ZINC04464295	5491	0.2779104437036344	NO	-
4981	ZINC01905494	1873	0.2778932671623055	NO	-
4982	ZINC01379081	1662	0.2778917706859912	NO	-
4983	ZINC02410838	2256	0.2778868485131004	NO	-
4984	ZINC01378893	1626	0.2778529854665205	NO	-
4985	ZINC03850436	4292	0.27784034126391494	NO	-
4986	ZINC03832344	80	0.27783692237022134	YES	14
4987	ZINC01989795	1969	0.2778109332709901	NO	-
4988	ZINC03453237	3591	0.27780620642795506	NO	-
4989	ZINC03402738	3498	0.2777782020526044	NO	-
4990	ZINC00779369	363	0.2777781902180722	NO	-
4991	ZINC04594492	5655	0.2777697078177186	NO	-
4992	ZINC00671024	152	0.2777579956833337	NO	-
4993	ZINC03558377	3957	0.27772374510039743	NO	-
4994	ZINC03421539	3524	0.2777115339796814	NO	-
4995	ZINC04474342	5573	0.2777103550377135	NO	-
4996	ZINC02425212	2281	0.2776920782458189	NO	-
4997	ZINC04079379	5158	0.2776905484274523	NO	-
4998	ZINC03594512	4065	0.27763409227159586	NO	-
4999	ZINC02628267	2426	0.27760850958891553	NO	-
5000	ZINC00630910	71	0.2775997796824771	NO	-
5001	ZINC03646330	4196	0.27759625421708833	NO	-
5002	ZINC03594514	4066	0.27758937653689447	NO	-
5003	ZINC02798552	2722	0.2775517717610999	NO	-
5004	ZINC03983108	5025	0.27754118863294464	NO	-
5005	ZINC03815223	67	0.27754111545647087	YES	12
5006	ZINC03537450	3931	0.2775294158352934	NO	-
5007	ZINC03271981	3277	0.27748106948485707	NO	-
5008	ZINC03464354	3675	0.27747541411848914	NO	-
5009	ZINC03595601	4092	0.27747071800400375	NO	-
5010	ZINC00959817	915	0.2774643431403529	NO	-
5011	ZINC03464350	3674	0.2774557796963475	NO	-
5012	ZINC03983159	5034	0.27743867272260797	NO	-
5013	ZINC04484718	5579	0.27743856457645477	NO	-
5014	ZINC01049311	1053	0.27743307122945776	NO	-
5015	ZINC03061520	3131	0.2774206260384075	NO	-
5016	ZINC04000606	5096	0.2774048845495799	NO	-
5017	ZINC04361071	5413	0.27740062937881216	NO	-
5018	ZINC03237908	3214	0.27739272546052696	NO	-
5019	ZINC03516056	3878	0.277391658703988	NO	-
5020	ZINC03500751	3809	0.27735600446552633	NO	-
5021	ZINC03858018	4533	0.2773257265184512	NO	-
5022	ZINC04469704	5559	0.2773257265184512	NO	-
5023	ZINC01426369	1689	0.2773256681176648	NO	-
5024	ZINC03853126	4369	0.27726380107215026	NO	-
5025	ZINC02051663	1982	0.2772406177805151	NO	-
5026	ZINC02657261	2515	0.27723829572362485	NO	-
5027	ZINC03853127	4370	0.27723607650319776	NO	-
5028	ZINC02051661	1981	0.27723566618351425	NO	-
5029	ZINC03983158	5033	0.27722806545233714	NO	-
5030	ZINC03105223	3155	0.2771977091551613	NO	-
5031	ZINC03977630	4996	0.27718453055936276	NO	-
5032	ZINC02720606	2595	0.2771732156442694	NO	-
5033	ZINC04470041	5566	0.2771704367187614	NO	-
5034	ZINC04220655	5260	0.2771693748506368	NO	-
5035	ZINC03567527	3972	0.2771092817855524	NO	-
5036	ZINC03322997	3361	0.27709205338343657	NO	-
5037	ZINC02620859	2400	0.27707745101433945	NO	-
5038	ZINC03595335	4078	0.27705411832250865	NO	-
5039	ZINC03229899	3197	0.27705038863334486	NO	-
5040	ZINC03595336	4079	0.27703741605254	NO	-
5041	ZINC02956134	2935	0.2769956680406383	NO	-
5042	ZINC04032885	5128	0.2769884996454043	NO	-
5043	ZINC03987482	5046	0.276983731800997	NO	-
5044	ZINC03443802	3565	0.2769767898177493	NO	-
5045	ZINC03983106	5024	0.2769728854255911	NO	-
5046	ZINC04620040	5662	0.2769599020222696	NO	-
5047	ZINC02886274	2888	0.2769253468696228	NO	-
5048	ZINC03593359	4034	0.27692251162542253	NO	-
5049	ZINC03593360	4035	0.2769135394158048	NO	-
5050	ZINC02620858	2399	0.2768707643889124	NO	-
5051	ZINC03987483	5047	0.27686565822633286	NO	-
5052	ZINC03815309	70	0.27686365956170106	YES	12
5053	ZINC01425452	1686	0.27684048022921315	NO	-
5054	ZINC04268469	5327	0.2768247653520105	NO	-
5055	ZINC04348726	5409	0.2768060255703647	NO	-
5056	ZINC04180300	5239	0.27679544704185216	NO	-
5057	ZINC00877518	677	0.2767932344190698	NO	-
5058	ZINC03983105	5023	0.27677871249550395	NO	-
5059	ZINC04145011	5196	0.27677196367101475	NO	-
5060	ZINC03446832	3571	0.2766926045699205	NO	-
5061	ZINC03983104	5022	0.27668317521065267	NO	-
5062	ZINC03596258	4105	0.2766722539747258	NO	-
5063	ZINC03971538	4933	0.2766721978752177	NO	-
5064	ZINC00877519	678	0.2766684525486347	NO	-
5065	ZINC02911458	2906	0.27663007133918616	NO	-
5066	ZINC03971540	4934	0.2766265818268394	NO	-
5067	ZINC00780524	367	0.27661845320166156	NO	-
5068	ZINC03446835	3572	0.2766042299638732	NO	-
5069	ZINC04492831	5606	0.27659173273570536	NO	-
5070	ZINC03465244	3691	0.2765743523558484	NO	-
5071	ZINC02797985	2710	0.27656981906868966	NO	-
5072	ZINC03975228	4979	0.27656529201299007	NO	-
5073	ZINC02875776	2856	0.2765603538522787	NO	-
5074	ZINC00880970	703	0.2765375224587106	NO	-
5075	ZINC00867750	600	0.2765052998010413	NO	-
5076	ZINC03868703	4751	0.2764902467054591	NO	-
5077	ZINC04466222	5533	0.2764902467054591	NO	-
5078	ZINC03971553	4939	0.27647035784025037	NO	-
5079	ZINC03975233	4981	0.2764585008934859	NO	-
5080	ZINC03971537	4932	0.2764436299999516	NO	-
5081	ZINC00801503	425	0.2764430031233492	NO	-
5082	ZINC03971536	4931	0.27644051504395145	NO	-
5083	ZINC03975148	4973	0.27643001916570453	NO	-
5084	ZINC03971551	4938	0.27642593059718795	NO	-
5085	ZINC03857197	4487	0.2764233528452007	NO	-
5086	ZINC03975229	4980	0.2763700661773832	NO	-
5087	ZINC04443926	5476	0.2763688028041419	NO	-
5088	ZINC03975150	4975	0.27636233273595157	NO	-
5089	ZINC00810042	453	0.27634945851135784	NO	-
5090	ZINC01151652	1328	0.27634870537767703	NO	-
5091	ZINC03465246	3692	0.27634848735988726	NO	-
5092	ZINC02104300	2002	0.27634837317390415	NO	-
5093	ZINC00789444	392	0.2763460162005747	NO	-
5094	ZINC03992853	5078	0.2763445386128668	NO	-
5095	ZINC02095992	1996	0.2763215530269542	NO	-
5096	ZINC03992864	5081	0.2763206032720498	NO	-
5097	ZINC02095996	1997	0.2763205850694042	NO	-
5098	ZINC03815299	71	0.27626049473721	YES	12
5099	ZINC03975236	4982	0.2762486618627295	NO	-
5100	ZINC03817142	4239	0.27623623713537326	NO	-
5101	ZINC03975149	4974	0.2762241119515415	NO	-
5102	ZINC03971534	4929	0.27622217564394164	NO	-
5103	ZINC04628236	5671	0.2762208824988613	NO	-
5104	ZINC03971535	4930	0.27621599278734943	NO	-
5105	ZINC02323580	2182	0.2762069557817915	NO	-
5106	ZINC03983157	5032	0.27620362284599415	NO	-
5107	ZINC03975151	4976	0.2761779667354741	NO	-
5108	ZINC04622737	5666	0.2761516826635822	NO	-
5109	ZINC04507231	5631	0.2761502963762958	NO	-
5110	ZINC01363980	1595	0.27614490443075684	NO	-
5111	ZINC01051588	1061	0.2761448410603642	NO	-
5112	ZINC01363983	1596	0.27614455979356406	NO	-
5113	ZINC03890972	4817	0.2761415359318297	NO	-
5114	ZINC03275207	3282	0.2761298473258225	NO	-
5115	ZINC03595287	4076	0.27612541787478595	NO	-
5116	ZINC03595288	4077	0.276123143041747	NO	-
5117	ZINC03855377	4466	0.2761128877882167	NO	-
5118	ZINC03983156	5031	0.27610319692026475	NO	-
5119	ZINC00674357	177	0.2760978328905246	NO	-
5120	ZINC00591042	22	0.2760778238269332	NO	-
5121	ZINC00674157	173	0.276063154473075	NO	-
5122	ZINC02947615	2925	0.276002813458261	NO	-
5123	ZINC00907900	793	0.27599530790384946	NO	-
5124	ZINC03858496	4544	0.2759802375131315	NO	-
5125	ZINC02829446	2752	0.2759754761816817	NO	-
5126	ZINC03533496	3921	0.27597535697400566	NO	-
5127	ZINC03987395	5045	0.27589268607663925	NO	-
5128	ZINC03331683	3374	0.27584940594638374	NO	-
5129	ZINC02622927	2409	0.27584605681296437	NO	-
5130	ZINC03992854	5079	0.27582597500547856	NO	-
5131	ZINC03859189	4579	0.2758217992873997	NO	-
5132	ZINC03371108	3456	0.27580789987654425	NO	-
5133	ZINC02291969	2146	0.27575568977605486	NO	-
5134	ZINC02891039	2894	0.2757526904886281	NO	-
5135	ZINC03992863	5080	0.2757387451580384	NO	-
5136	ZINC04492336	5599	0.2757078894882843	NO	-
5137	ZINC04164841	5214	0.27570401446252213	NO	-
5138	ZINC00796878	420	0.27566925292558897	NO	-
5139	ZINC03816158	4237	0.27564489399270975	NO	-
5140	ZINC00796876	419	0.27564226502544537	NO	-
5141	ZINC00907523	789	0.27563664232030805	NO	-
5142	ZINC01806505	1822	0.27556472896536327	NO	-
5143	ZINC03854801	4429	0.27548455191688404	NO	-
5144	ZINC03597366	4119	0.27547659422774357	NO	-
5145	ZINC03771454	4222	0.27547552654358004	NO	-
5146	ZINC01898571	1870	0.2754542306129518	NO	-
5147	ZINC03464412	3678	0.27545395201986367	NO	-
5148	ZINC03464416	3679	0.2754515183030329	NO	-
5149	ZINC01070380	1100	0.27539885277860804	NO	-
5150	ZINC01032888	1026	0.2753762456534029	NO	-
5151	ZINC00791952	394	0.275349798275737	NO	-
5152	ZINC00675237	186	0.275349076878691	NO	-
5153	ZINC00791954	395	0.2753385787885239	NO	-
5154	ZINC02773030	2677	0.2752808140009893	NO	-
5155	ZINC04308585	5366	0.2752683166208693	NO	-
5156	ZINC01005678	1001	0.27526074951324153	NO	-
5157	ZINC03258704	3256	0.27525122486852466	NO	-
5158	ZINC00873777	646	0.27524203708972234	NO	-
5159	ZINC01034367	1030	0.2752297383904833	NO	-
5160	ZINC03250055	3241	0.27522813000353075	NO	-
5161	ZINC00941649	882	0.2752224504285936	NO	-
5162	ZINC02458063	2326	0.275220172337134	NO	-
5163	ZINC00941650	883	0.2752177975643696	NO	-
5164	ZINC00987101	969	0.27521491269227	NO	-
5165	ZINC04160473	5208	0.27520278406958404	NO	-
5166	ZINC00789440	391	0.2751922080255226	NO	-
5167	ZINC02210510	2083	0.275175638719662	NO	-
5168	ZINC02245008	2119	0.275159976354371	NO	-
5169	ZINC03597369	4120	0.2751503935568791	NO	-
5170	ZINC01243973	1434	0.2751337829515616	NO	-
5171	ZINC03433174	3540	0.27512952486775927	NO	-
5172	ZINC03868698	4749	0.27507568029201923	NO	-
5173	ZINC04466214	5531	0.27507568029201923	NO	-
5174	ZINC03868626	4740	0.2750328805123192	NO	-
5175	ZINC03832359	61	0.2750272420326875	YES	12
5176	ZINC00779370	364	0.27500666568018167	NO	-
5177	ZINC01533495	1772	0.27498926776218174	NO	-
5178	ZINC04464154	5488	0.2749624472202117	NO	-
5179	ZINC02997916	2995	0.27495187649327085	NO	-
5180	ZINC00672062	155	0.2748941477578478	NO	-
5181	ZINC03868692	4747	0.27488357431499083	NO	-
5182	ZINC02971873	2973	0.2748769665130627	NO	-
5183	ZINC02976023	2986	0.27487496313938886	NO	-
5184	ZINC03454186	3594	0.27485502699186604	NO	-
5185	ZINC02663138	2536	0.2748227224127266	NO	-
5186	ZINC03867052	4629	0.27482050787722084	NO	-
5187	ZINC02960229	2944	0.2748020027530872	NO	-
5188	ZINC00783982	375	0.27475956398826235	NO	-
5189	ZINC04326324	5399	0.2747047144455562	NO	-
5190	ZINC04394848	5437	0.274690408174081	NO	-
5191	ZINC01260444	1451	0.27466502544213195	NO	-
5192	ZINC03594968	4069	0.27460096650535226	NO	-
5193	ZINC00734199	313	0.2745924777012385	NO	-
5194	ZINC03594970	4070	0.2745921453849041	NO	-
5195	ZINC03968461	4876	0.27448577379639355	NO	-
5196	ZINC00599071	35	0.2744636427896164	NO	-
5197	ZINC03410599	3508	0.27444700689466567	NO	-
5198	ZINC03269064	3275	0.27444254919697997	NO	-
5199	ZINC03890298	4805	0.2744295351618177	NO	-
5200	ZINC02845153	2780	0.2744252163075147	NO	-
5201	ZINC00868824	617	0.2744045020349695	NO	-
5202	ZINC02130688	2011	0.27440097715760653	NO	-
5203	ZINC04145011	5197	0.27439737855572993	NO	-
5204	ZINC04233639	5275	0.27439678493376746	NO	-
5205	ZINC03890297	4804	0.27437136067050194	NO	-
5206	ZINC00868825	619	0.27435142312514577	NO	-
5207	ZINC01282211	1499	0.2742963446282761	NO	-
5208	ZINC04501333	5625	0.27429241883348965	NO	-
5209	ZINC00784860	378	0.2742078003135701	NO	-
5210	ZINC00921697	831	0.27420284594164707	NO	-
5211	ZINC01151652	1330	0.2741919922254673	NO	-
5212	ZINC00628450	66	0.27414756458317585	NO	-
5213	ZINC04513234	5638	0.2741355554466825	NO	-
5214	ZINC02685277	2545	0.27405640654380076	NO	-
5215	ZINC00870646	623	0.2740364672856155	NO	-
5216	ZINC03595402	4086	0.2740336713119776	NO	-
5217	ZINC04501934	5627	0.27391636874915093	NO	-
5218	ZINC03991955	5066	0.2739062846370819	NO	-
5219	ZINC03991954	5065	0.2738891416347095	NO	-
5220	ZINC04492831	5608	0.27379955181854887	NO	-
5221	ZINC03493359	3767	0.2737799736713302	NO	-
5222	ZINC03867299	4641	0.27377456832832053	NO	-
5223	ZINC03855121	4459	0.2737603257127689	NO	-
5224	ZINC03401044	3493	0.2737360412993213	NO	-
5225	ZINC03593492	4038	0.2737154809356183	NO	-
5226	ZINC01282206	1496	0.273686160505682	NO	-
5227	ZINC04633671	5672	0.27367467634979376	NO	-
5228	ZINC02421760	2275	0.27366482260322017	NO	-
5229	ZINC00870714	624	0.27364238559714077	NO	-
5230	ZINC02435277	2291	0.27361624171226534	NO	-
5231	ZINC03593495	4039	0.2736124620719795	NO	-
5232	ZINC03292924	3313	0.273544512379834	NO	-
5233	ZINC04317320	5387	0.27351022841322886	NO	-
5234	ZINC04292319	5358	0.27346624597391633	NO	-
5235	ZINC00868825	618	0.2734445981056938	NO	-
5236	ZINC02736189	2627	0.27339734126272625	NO	-
5237	ZINC03533022	3919	0.27338907052571587	NO	-
5238	ZINC04317324	5391	0.2733659514264848	NO	-
5239	ZINC02643832	2478	0.27333777909293533	NO	-
5240	ZINC00868824	616	0.2733362823180695	NO	-
5241	ZINC03368554	3450	0.2732971798634305	NO	-
5242	ZINC01144591	1313	0.2732377682634244	NO	-
5243	ZINC02643833	2479	0.27321666817552637	NO	-
5244	ZINC03867366	4649	0.273203440372948	NO	-
5245	ZINC04491636	5594	0.2731932071360741	NO	-
5246	ZINC03008876	3000	0.27318344199646954	NO	-
5247	ZINC03832356	84	0.27316099968165064	YES	14
5248	ZINC03284499	3300	0.27311874535110625	NO	-
5249	ZINC04191403	5244	0.27307152702371373	NO	-
5250	ZINC03868697	4748	0.27306466084087694	NO	-
5251	ZINC04466212	5530	0.27306466084087694	NO	-
5252	ZINC03533023	3920	0.2730536226080598	NO	-
5253	ZINC02859728	2830	0.27304496660427846	NO	-
5254	ZINC03301905	3323	0.27303831059655326	NO	-
5255	ZINC04191189	5242	0.27299779863796414	NO	-
5256	ZINC01491199	1743	0.27293210481123253	NO	-
5257	ZINC02909329	2905	0.2729317964225833	NO	-
5258	ZINC04318699	5396	0.2729210257048248	NO	-
5259	ZINC03595435	4087	0.2729002943435225	NO	-
5260	ZINC03868691	4746	0.27286324789306055	NO	-
5261	ZINC02975448	2984	0.27286192420521255	NO	-
5262	ZINC02972110	2976	0.2728012069391224	NO	-
5263	ZINC00941634	878	0.2727821973266291	NO	-
5264	ZINC04492635	5604	0.27277612978452165	NO	-
5265	ZINC03480139	3746	0.27275118248424085	NO	-
5266	ZINC00941635	879	0.2727456297286977	NO	-
5267	ZINC00925056	839	0.2727353743094814	NO	-
5268	ZINC03480136	3745	0.27273513379715286	NO	-
5269	ZINC03513490	3870	0.2727270284095532	NO	-
5270	ZINC02773087	2680	0.27268937054019854	NO	-
5271	ZINC00670977	151	0.27268176196671157	NO	-
5272	ZINC00805898	439	0.27267991776827255	NO	-
5273	ZINC04586974	5652	0.27261677834210335	NO	-
5274	ZINC03405360	3501	0.2725394988302872	NO	-
5275	ZINC03173559	3165	0.2725117245717265	NO	-
5276	ZINC02352017	2213	0.2725016852457233	NO	-
5277	ZINC04250505	5306	0.2724797575245975	NO	-
5278	ZINC03854813	4430	0.27247263653263676	NO	-
5279	ZINC02460783	2330	0.2724630892183775	NO	-
5280	ZINC03444557	3568	0.2724404868570838	NO	-
5281	ZINC01178296	1363	0.2723804307949694	NO	-
5282	ZINC03855643	4475	0.2723785865052157	NO	-
5283	ZINC03516050	3877	0.2723622848449504	NO	-
5284	ZINC03568510	3976	0.2723590318966221	NO	-
5285	ZINC02219026	2091	0.27229091378277376	NO	-
5286	ZINC00924612	838	0.27226876471896905	NO	-
5287	ZINC04464473	5495	0.27225768486350715	NO	-
5288	ZINC01917007	1883	0.2722565560740128	NO	-
5289	ZINC01917009	1884	0.27223192219268294	NO	-
5290	ZINC00656523	123	0.27221697633522235	NO	-
5291	ZINC03593050	4026	0.27221513798040897	NO	-
5292	ZINC01125325	1246	0.2722017640149159	NO	-
5293	ZINC00702494	272	0.2721989947911519	NO	-
5294	ZINC03425936	3529	0.27219117160233364	NO	-
5295	ZINC03867929	4700	0.27215389015353236	NO	-
5296	ZINC04465865	5520	0.27215389015353236	NO	-
5297	ZINC03868076	4708	0.272145227496896	NO	-
5298	ZINC02615938	2385	0.2721385042115265	NO	-
5299	ZINC01168265	1349	0.27209269395688324	NO	-
5300	ZINC03037047	3085	0.27208965270446084	NO	-
5301	ZINC03451328	3584	0.2720878328655885	NO	-
5302	ZINC01108515	1183	0.27200260343532545	NO	-
5303	ZINC03460577	3623	0.27195973311307753	NO	-
5304	ZINC03593047	4025	0.2719211406741787	NO	-
5305	ZINC03855582	4471	0.2718890590928392	NO	-
5306	ZINC02907641	2898	0.2718838344823608	NO	-
5307	ZINC03284339	3299	0.2718611474203649	NO	-
5308	ZINC03851327	4306	0.2718062703173529	NO	-
5309	ZINC04465156	5507	0.2718062703173529	NO	-
5310	ZINC03854967	4451	0.27179041406740273	NO	-
5311	ZINC03983036	5016	0.2717790931973107	NO	-
5312	ZINC03890637	4808	0.27175290250777395	NO	-
5313	ZINC03528383	3914	0.27173484625279987	NO	-
5314	ZINC03528381	3913	0.2717187575199975	NO	-
5315	ZINC03279937	3293	0.2716654924738828	NO	-
5316	ZINC03564133	3968	0.27164655725319464	NO	-
5317	ZINC03564135	3969	0.2716354747521968	NO	-
5318	ZINC02589896	2374	0.27163375729607775	NO	-
5319	ZINC03610713	4139	0.27163052454688247	NO	-
5320	ZINC03295151	3315	0.2715974028122242	NO	-
5321	ZINC01921439	1886	0.27156931204861473	NO	-
5322	ZINC03448359	3574	0.27156444342275016	NO	-
5323	ZINC00941637	881	0.2715627052491358	NO	-
5324	ZINC03295152	3316	0.27156118044515465	NO	-
5325	ZINC00941636	880	0.2715534179147622	NO	-
5326	ZINC01989645	1965	0.2714962166255764	NO	-
5327	ZINC03417215	3514	0.27149300376436075	NO	-
5328	ZINC01916960	1879	0.2714907106486643	NO	-
5329	ZINC00706824	278	0.2714595633425588	NO	-
5330	ZINC03889450	4770	0.2713764199734011	NO	-
5331	ZINC01088911	1153	0.2713569618945243	NO	-
5332	ZINC01916962	1880	0.27132071429579824	NO	-
5333	ZINC00686715	245	0.2713207133316754	NO	-
5334	ZINC00656755	124	0.27131651492582676	NO	-
5335	ZINC03982909	5015	0.27131510484481774	NO	-
5336	ZINC02307858	2157	0.2713092726718808	NO	-
5337	ZINC00685048	243	0.2712851204627578	NO	-
5338	ZINC00880859	702	0.2712717743185232	NO	-
5339	ZINC03890647	4810	0.2712584287183105	NO	-
5340	ZINC04018900	5122	0.27124227739454454	NO	-
5341	ZINC01022536	1014	0.2712373431053478	NO	-
5342	ZINC00881088	707	0.2712283758662005	NO	-
5343	ZINC03007381	2998	0.2712091303979577	NO	-
5344	ZINC03890646	4809	0.27119301232246923	NO	-
5345	ZINC03479996	3740	0.27117431671236625	NO	-
5346	ZINC03479999	3741	0.27115220809267504	NO	-
5347	ZINC00881088	706	0.27105405409336214	NO	-
5348	ZINC01282759	1502	0.27102957791116283	NO	-
5349	ZINC04492831	5609	0.2709452847472705	NO	-
5350	ZINC02639852	2466	0.2709253995827262	NO	-
5351	ZINC00941632	876	0.27090991213544224	NO	-
5352	ZINC00941633	877	0.2709066810397034	NO	-
5353	ZINC04465127	5505	0.27087378911843707	NO	-
5354	ZINC02326519	2185	0.270849163299002	NO	-
5355	ZINC00675232	185	0.2708476210158255	NO	-
5356	ZINC00880859	701	0.2708321634606815	NO	-
5357	ZINC01921441	1887	0.2708295895783164	NO	-
5358	ZINC02849817	2787	0.27073965004289957	NO	-
5359	ZINC01921493	1888	0.2706969175330732	NO	-
5360	ZINC03461575	3632	0.2706773597005526	NO	-
5361	ZINC00993084	982	0.27055904518188273	NO	-
5362	ZINC00950437	896	0.2704651482438035	NO	-
5363	ZINC00891333	749	0.27045061697462014	NO	-
5364	ZINC04403362	5444	0.27033150391241695	NO	-
5365	ZINC02449086	2312	0.2702869136360004	NO	-
5366	ZINC03331764	3377	0.27027649287813144	NO	-
5367	ZINC03331762	3376	0.2702713163518169	NO	-
5368	ZINC03356656	3421	0.270239012479773	NO	-
5369	ZINC01984771	1963	0.27022490023267176	NO	-
5370	ZINC03857260	4492	0.27021214838702656	NO	-
5371	ZINC04464258	5489	0.27021214838702656	NO	-
5372	ZINC00893688	759	0.2702028236590697	NO	-
5373	ZINC02718349	2574	0.27012357021395744	NO	-
5374	ZINC03370067	3452	0.2700996370175119	NO	-
5375	ZINC03480037	3743	0.27007424208360176	NO	-
5376	ZINC03480036	3742	0.2700599805404374	NO	-
5377	ZINC01110145	1192	0.2700119509818133	NO	-
5378	ZINC01320990	1531	0.27000015240728764	NO	-
5379	ZINC03993051	5083	0.2699844218025804	NO	-
5380	ZINC04191411	5245	0.2699791103086194	NO	-
5381	ZINC04170036	5224	0.26997728275596583	NO	-
5382	ZINC03519341	3887	0.26987221793628774	NO	-
5383	ZINC03578610	3997	0.26985685450310537	NO	-
5384	ZINC02776494	2687	0.2698541172930634	NO	-
5385	ZINC03857456	4507	0.26983005679248717	NO	-
5386	ZINC04220819	5261	0.2698288715496939	NO	-
5387	ZINC00907523	790	0.26978041886322424	NO	-
5388	ZINC03047717	3113	0.26969316752827216	NO	-
5389	ZINC02632479	2436	0.2696714483983503	NO	-
5390	ZINC02632478	2435	0.26966412481603996	NO	-
5391	ZINC00810142	454	0.26965922784282276	NO	-
5392	ZINC03867055	4630	0.269652372136687	NO	-
5393	ZINC02396082	2241	0.2696297000049416	NO	-
5394	ZINC01807174	1823	0.2696196491031587	NO	-
5395	ZINC02630395	2429	0.2695852895068576	NO	-
5396	ZINC02630397	2430	0.26956393921834204	NO	-
5397	ZINC02958649	2940	0.26955437039073876	NO	-
5398	ZINC03889774	4783	0.2695401463864631	NO	-
5399	ZINC00824139	490	0.26952799566972396	NO	-
5400	ZINC01921495	1889	0.269510385537576	NO	-
5401	ZINC02623580	2410	0.2694662052010195	NO	-
5402	ZINC03285770	3303	0.2694308713882712	NO	-
5403	ZINC02798134	2714	0.26937483353491665	NO	-
5404	ZINC02720607	2596	0.2693719032763612	NO	-
5405	ZINC03889773	4782	0.2693129896140717	NO	-
5406	ZINC03975193	4977	0.2692982984816016	NO	-
5407	ZINC01095518	1170	0.269278372433865	NO	-
5408	ZINC03975194	4978	0.26924146703740715	NO	-
5409	ZINC03854683	4423	0.2691466915975917	NO	-
5410	ZINC04135573	5192	0.269123202831023	NO	-
5411	ZINC03889775	4784	0.2691142366378427	NO	-
5412	ZINC03414047	3511	0.2690444425878407	NO	-
5413	ZINC02623758	2411	0.26904362278497773	NO	-
5414	ZINC04160462	5207	0.26903741255916075	NO	-
5415	ZINC01976819	1949	0.2690329001342984	NO	-
5416	ZINC03815532	53	0.2689482577197564	YES	9
5417	ZINC00982340	939	0.26888564302518725	NO	-
5418	ZINC03983051	5017	0.268856367667395	NO	-
5419	ZINC04250505	5307	0.268798070000946	NO	-
5420	ZINC03859402	4581	0.2687178525320262	NO	-
5421	ZINC00741565	316	0.26868768562465284	NO	-
5422	ZINC02720604	2594	0.26867911209308437	NO	-
5423	ZINC01916966	1882	0.2686467792315706	NO	-
5424	ZINC01916963	1881	0.2686463997936209	NO	-
5425	ZINC02590342	2376	0.2685824496545598	NO	-
5426	ZINC03444557	3569	0.2685505808128035	NO	-
5427	ZINC03973529	4956	0.26853199100725517	NO	-
5428	ZINC01505622	1759	0.268510844507885	NO	-
5429	ZINC03853149	4371	0.26849121456499586	NO	-
5430	ZINC02310963	2163	0.26848613277163846	NO	-
5431	ZINC02694845	2558	0.2684740649096625	NO	-
5432	ZINC03892663	4832	0.2684221197387274	NO	-
5433	ZINC02814391	2743	0.268406532985188	NO	-
5434	ZINC03356618	3419	0.26837656513160885	NO	-
5435	ZINC03889315	4765	0.26836679049753476	NO	-
5436	ZINC01137874	1283	0.2683647364776166	NO	-
5437	ZINC04156340	5203	0.2683631571089992	NO	-
5438	ZINC00838734	62	0.26831028832632775	YES	12
5439	ZINC00649397	115	0.26829528350374227	NO	-
5440	ZINC03550477	3949	0.2682883580726756	NO	-
5441	ZINC01982335	1961	0.26828575604442023	NO	-
5442	ZINC03834102	6	0.26828151969692904	YES	5
5443	ZINC00985240	956	0.26825981267523696	NO	-
5444	ZINC02279900	2139	0.2682393650357963	NO	-
5445	ZINC03857976	4530	0.2682117909313305	NO	-
5446	ZINC00670957	150	0.2682053866092663	NO	-
5447	ZINC04170036	5225	0.2681727307780668	NO	-
5448	ZINC02720603	2593	0.268169985912569	NO	-
5449	ZINC03979846	5000	0.2681466983756338	NO	-
5450	ZINC03371479	3457	0.26813808460344907	NO	-
5451	ZINC03853554	4384	0.2681022751159372	NO	-
5452	ZINC03851334	4309	0.2680754282458037	NO	-
5453	ZINC02845153	2778	0.26802132380274224	NO	-
5454	ZINC00821371	484	0.2680092192769742	NO	-
5455	ZINC03272324	3280	0.2679959288440067	NO	-
5456	ZINC03594999	4071	0.26794114854682566	NO	-
5457	ZINC04317324	5390	0.26788548939911483	NO	-
5458	ZINC02310886	2162	0.26787755535242663	NO	-
5459	ZINC02843477	2777	0.2678520177759663	NO	-
5460	ZINC03890082	4790	0.2677530711471589	NO	-
5461	ZINC03947974	4862	0.26774933061916945	NO	-
5462	ZINC01921536	1890	0.26769358471600074	NO	-
5463	ZINC00917715	821	0.2676814353281193	NO	-
5464	ZINC03595000	4072	0.2676338770871289	NO	-
5465	ZINC01248025	1441	0.26762237183379767	NO	-
5466	ZINC02481093	2344	0.26760981931435635	NO	-
5467	ZINC03859526	4584	0.26757556387190334	NO	-
5468	ZINC02260568	2129	0.2675657012013255	NO	-
5469	ZINC03967922	4871	0.2675525042828615	NO	-
5470	ZINC03859525	4583	0.26753103568379094	NO	-
5471	ZINC03470104	3715	0.2674784976097882	NO	-
5472	ZINC02219202	2092	0.2674599153569723	NO	-
5473	ZINC01249650	1443	0.26740873736996096	NO	-
5474	ZINC04235631	5281	0.26737401636006636	NO	-
5475	ZINC01292266	1517	0.26735218840059793	NO	-
5476	ZINC01292266	1516	0.2673304959811951	NO	-
5477	ZINC03969501	4900	0.2672959318061624	NO	-
5478	ZINC01249650	1444	0.26724293055963555	NO	-
5479	ZINC04313589	5378	0.26722374082733313	NO	-
5480	ZINC03967922	4872	0.2672100253761858	NO	-
5481	ZINC03600640	4130	0.267205265164866	NO	-
5482	ZINC03968010	4874	0.2671965531851119	NO	-
5483	ZINC03855565	4470	0.26719474893363915	NO	-
5484	ZINC01235238	1429	0.26715924208880065	NO	-
5485	ZINC02315845	2167	0.26714718035271423	NO	-
5486	ZINC02643084	2473	0.2671114621609258	NO	-
5487	ZINC03968010	4873	0.2671093254645362	NO	-
5488	ZINC00778707	359	0.2670573235524446	NO	-
5489	ZINC04501941	5628	0.26703143900228105	NO	-
5490	ZINC01235238	1430	0.2669976058166258	NO	-
5491	ZINC02643083	2472	0.26690272510655483	NO	-
5492	ZINC01989644	1964	0.2668309994498741	NO	-
5493	ZINC04388666	5433	0.26683075765739656	NO	-
5494	ZINC04468910	5551	0.2668128930918354	NO	-
5495	ZINC04268529	5329	0.2667631053274937	NO	-
5496	ZINC04309169	5367	0.26674692189779015	NO	-
5497	ZINC04416362	5456	0.26674115001293336	NO	-
5498	ZINC03889445	4769	0.2667168744266403	NO	-
5499	ZINC01982135	1960	0.2667087821593988	NO	-
5500	ZINC03970400	4922	0.2667077342486676	NO	-
5501	ZINC04468278	5542	0.2667077342486676	NO	-
5502	ZINC01982134	1959	0.2666968673505458	NO	-
5503	ZINC01289253	1511	0.2666880770622021	NO	-
5504	ZINC01158390	1336	0.2666412861697906	NO	-
5505	ZINC04250208	5300	0.26659308954061106	NO	-
5506	ZINC04491838	5596	0.2665505707726352	NO	-
5507	ZINC01137874	1284	0.2664045150001955	NO	-
5508	ZINC04397856	5439	0.266386846915955	NO	-
5509	ZINC04492391	5601	0.26637491827097365	NO	-
5510	ZINC03857956	4527	0.2662903393966829	NO	-
5511	ZINC04469618	5556	0.2662903393966829	NO	-
5512	ZINC04462018	5482	0.26626655390706405	NO	-
5513	ZINC02632590	2438	0.26621083249279337	NO	-
5514	ZINC04004924	5115	0.26615756240568245	NO	-
5515	ZINC02143975	2030	0.26611973912554165	NO	-
5516	ZINC03858804	4561	0.26610844125900884	NO	-
5517	ZINC03857649	4513	0.2661035999026477	NO	-
5518	ZINC04443507	5475	0.2660825483434365	NO	-
5519	ZINC00891178	748	0.2660121453263823	NO	-
5520	ZINC02449774	2313	0.265998973030244	NO	-
5521	ZINC04492558	5602	0.26595916870754444	NO	-
5522	ZINC01984566	1962	0.2659395577245107	NO	-
5523	ZINC04233634	5274	0.26591864530197795	NO	-
5524	ZINC03449505	3575	0.26584744256796883	NO	-
5525	ZINC01282190	1475	0.2658429159818521	NO	-
5526	ZINC01130454	1261	0.2657676354704095	NO	-
5527	ZINC04620023	5661	0.2657672826127136	NO	-
5528	ZINC04167540	5221	0.2657370115904293	NO	-
5529	ZINC03855531	4469	0.26571424891380907	NO	-
5530	ZINC03968891	4889	0.265695699142573	NO	-
5531	ZINC03853259	4375	0.26557509429168047	NO	-
5532	ZINC03472236	3724	0.2655617540234646	NO	-
5533	ZINC03472240	3725	0.26555707971856674	NO	-
5534	ZINC02632496	2437	0.2655198409216193	NO	-
5535	ZINC00985242	957	0.26548396006618263	NO	-
5536	ZINC03030277	3062	0.2653493858804755	NO	-
5537	ZINC00794467	402	0.26519993594684765	NO	-
5538	ZINC01063431	1082	0.26517240083530935	NO	-
5539	ZINC02635207	2449	0.26514775655726897	NO	-
5540	ZINC04443984	5477	0.26514471268250434	NO	-
5541	ZINC03854636	4421	0.2650264784513039	NO	-
5542	ZINC03993056	5085	0.26484207688981914	NO	-
5543	ZINC03352810	3412	0.2648283400982026	NO	-
5544	ZINC03315143	3343	0.2647348120422552	NO	-
5545	ZINC04004923	5114	0.26469751187952134	NO	-
5546	ZINC03519936	3892	0.26469610317441633	NO	-
5547	ZINC03527862	3912	0.26466808229669925	NO	-
5548	ZINC03889998	4788	0.2646407360919604	NO	-
5549	ZINC02310612	2161	0.2646364115480547	NO	-
5550	ZINC01144487	1312	0.2646238678938938	NO	-
5551	ZINC03973531	4958	0.2645980678777608	NO	-
5552	ZINC04485511	5586	0.26451057068150036	NO	-
5553	ZINC01152278	1332	0.2645098680884184	NO	-
5554	ZINC03007382	2999	0.26447645713197787	NO	-
5555	ZINC01217291	1412	0.26445188844196715	NO	-
5556	ZINC01972002	1948	0.2644346599813491	NO	-
5557	ZINC01271277	1463	0.26441546536748073	NO	-
5558	ZINC04462804	5485	0.2643759560321155	NO	-
5559	ZINC03857168	4483	0.26437013433440754	NO	-
5560	ZINC02849817	2785	0.2642767365824872	NO	-
5561	ZINC01384015	1669	0.26419165572690056	NO	-
5562	ZINC03598219	4122	0.26418182959333775	NO	-
5563	ZINC03868700	4750	0.2641729120627169	NO	-
5564	ZINC04466215	5532	0.2641729120627169	NO	-
5565	ZINC03973530	4957	0.2641338034926868	NO	-
5566	ZINC03519943	3893	0.26395128501795667	NO	-
5567	ZINC04445393	5478	0.263923631553559	NO	-
5568	ZINC01273147	1465	0.26391919176446454	NO	-
5569	ZINC04194239	5251	0.2638917828677646	NO	-
5570	ZINC04042550	5146	0.2638674657028112	NO	-
5571	ZINC01273147	1466	0.2637941891473283	NO	-
5572	ZINC03979853	5001	0.2637811964270346	NO	-
5573	ZINC02658201	2523	0.26374895613999383	NO	-
5574	ZINC03410152	3505	0.263707315349222	NO	-
5575	ZINC00801901	426	0.2637013336258636	NO	-
5576	ZINC01445597	1715	0.26364483076832024	NO	-
5577	ZINC02314106	2166	0.2635955272969188	NO	-
5578	ZINC04304634	5361	0.2635786320489353	NO	-
5579	ZINC02645730	2487	0.2635734785827559	NO	-
5580	ZINC04307058	5362	0.2635467681510325	NO	-
5581	ZINC03259135	3259	0.263540282545492	NO	-
5582	ZINC03479819	3739	0.26349503727444185	NO	-
5583	ZINC03855241	4464	0.2634887730721213	NO	-
5584	ZINC00660150	128	0.26346003134187485	NO	-
5585	ZINC04220595	5259	0.2634418528233703	NO	-
5586	ZINC03867365	4648	0.2634187776421672	NO	-
5587	ZINC01287058	1508	0.26340801312022705	NO	-
5588	ZINC03020942	3004	0.2633192836295862	NO	-
5589	ZINC00985242	958	0.2632668260512685	NO	-
5590	ZINC03470476	3719	0.2631887859279834	NO	-
5591	ZINC03850577	4297	0.2631177472864291	NO	-
5592	ZINC03858807	4563	0.2630247499726753	NO	-
5593	ZINC02719674	2587	0.2630077524565206	NO	-
5594	ZINC01384063	1670	0.2629754926665371	NO	-
5595	ZINC03858806	4562	0.262955089536055	NO	-
5596	ZINC03867958	4703	0.26293665481451306	NO	-
5597	ZINC04167370	5220	0.26285875406595804	NO	-
5598	ZINC01282193	1481	0.262797321794122	NO	-
5599	ZINC03366680	3444	0.26274891394823674	NO	-
5600	ZINC03587970	4015	0.26265810982370313	NO	-
5601	ZINC00665954	139	0.2625516815620728	NO	-
5602	ZINC01924549	1898	0.2625021560948945	NO	-
5603	ZINC03245975	3227	0.2624853984811584	NO	-
5604	ZINC01282196	1487	0.2624548758401485	NO	-
5605	ZINC00959975	920	0.2624424705911495	NO	-
5606	ZINC01282194	1484	0.2623307867691848	NO	-
5607	ZINC01501540	1755	0.26232510163302564	NO	-
5608	ZINC02960293	2945	0.26225230090768425	NO	-
5609	ZINC04250208	5301	0.26219413074607717	NO	-
5610	ZINC02289805	2145	0.26218845119929834	NO	-
5611	ZINC03478821	3737	0.26217759473957625	NO	-
5612	ZINC01217291	1413	0.26213513565556473	NO	-
5613	ZINC01282197	1490	0.2621268290049339	NO	-
5614	ZINC01989646	1966	0.2621002716414811	NO	-
5615	ZINC03431276	3538	0.26203528950244825	NO	-
5616	ZINC03851867	4329	0.26198243090141826	NO	-
5617	ZINC04469024	5554	0.2618825812493523	NO	-
5618	ZINC03976905	4988	0.2618500781365152	NO	-
5619	ZINC00862291	586	0.2617126220294357	NO	-
5620	ZINC01282192	1478	0.26168393193508005	NO	-
5621	ZINC03315329	3346	0.2616618188874219	NO	-
5622	ZINC03977193	4989	0.2616349116414589	NO	-
5623	ZINC03854455	4417	0.26163410163280226	NO	-
5624	ZINC02497190	2351	0.26159317693499345	NO	-
5625	ZINC01441110	1710	0.26158971475677506	NO	-
5626	ZINC02645977	2489	0.2615824358913447	NO	-
5627	ZINC01175656	1356	0.26157688641333304	NO	-
5628	ZINC04491838	5597	0.26152224227179105	NO	-
5629	ZINC01287037	1507	0.26143225506333573	NO	-
5630	ZINC03858774	4549	0.2613955148975782	NO	-
5631	ZINC03858773	4548	0.26129969516161183	NO	-
5632	ZINC02749739	2643	0.26120106691495165	NO	-
5633	ZINC03558144	3955	0.261022444717892	NO	-
5634	ZINC00862290	585	0.26098875328367543	NO	-
5635	ZINC04268529	5331	0.2609463437472793	NO	-
5636	ZINC03983070	5018	0.2609088893921376	NO	-
5637	ZINC03972214	4950	0.2608844306197827	NO	-
5638	ZINC03815543	51	0.2608087186148684	YES	9
5639	ZINC04131921	5185	0.2607522203560985	NO	-
5640	ZINC00685035	242	0.2606859049657067	NO	-
5641	ZINC03470054	3712	0.2605372608350634	NO	-
5642	ZINC02870582	2842	0.26050657790920306	NO	-
5643	ZINC03470489	3720	0.260288892056488	NO	-
5644	ZINC01358913	1592	0.26025868839622124	NO	-
5645	ZINC04408179	5448	0.26018005741437306	NO	-
5646	ZINC03340956	3389	0.26014632056071535	NO	-
5647	ZINC03608437	4138	0.25994503905529537	NO	-
5648	ZINC03858780	4553	0.25989678327035026	NO	-
5649	ZINC04617831	96	0.25981275364166895	YES	20
5650	ZINC03858778	4551	0.25979982527086415	NO	-
5651	ZINC03858779	4552	0.2597812151259547	NO	-
5652	ZINC00840859	516	0.2597792422123931	NO	-
5653	ZINC03574080	3988	0.2597707979865396	NO	-
5654	ZINC02647951	2494	0.2597122834809046	NO	-
5655	ZINC01282198	1493	0.25970921702622296	NO	-
5656	ZINC03858777	4550	0.25968758849014406	NO	-
5657	ZINC03858772	4547	0.2596345155932384	NO	-
5658	ZINC01637965	1791	0.25962711522388016	NO	-
5659	ZINC00804724	436	0.25959990084818185	NO	-
5660	ZINC04464351	5492	0.25956222653723177	NO	-
5661	ZINC02138936	2024	0.25954814490645345	NO	-
5662	ZINC03598211	4121	0.25948273806774497	NO	-
5663	ZINC03470363	3717	0.25937618410007407	NO	-
5664	ZINC03890900	4816	0.2593203093181344	NO	-
5665	ZINC00793014	398	0.2592701238273879	NO	-
5666	ZINC03470089	3714	0.2591068600010312	NO	-
5667	ZINC04632535	94	0.2590680107233579	YES	20
5668	ZINC02447874	2311	0.2590644023182242	NO	-
5669	ZINC03992888	5082	0.2590035962956825	NO	-
5670	ZINC02917473	2908	0.2588085963065325	NO	-
5671	ZINC03410152	3506	0.2586334712778696	NO	-
5672	ZINC02628155	2423	0.2585258618807264	NO	-
5673	ZINC03047992	3114	0.25847634539276854	NO	-
5674	ZINC02616930	2388	0.2583863370999941	NO	-
5675	ZINC03993053	5084	0.2583247266590269	NO	-
5676	ZINC00639449	93	0.25804606982913486	NO	-
5677	ZINC04485511	5587	0.257957877414682	NO	-
5678	ZINC03859657	4593	0.2578655614350665	NO	-
5679	ZINC03859816	4601	0.25774045339863283	NO	-
5680	ZINC03867090	4634	0.2577380016426954	NO	-
5681	ZINC04617837	95	0.2576781164679201	YES	20
5682	ZINC03853982	4399	0.257641235598487	NO	-
5683	ZINC03853983	4400	0.2575242289760522	NO	-
5684	ZINC03480096	3744	0.2575038913760193	NO	-
5685	ZINC04467554	5538	0.25745079497246215	NO	-
5686	ZINC03867746	4688	0.2574433926695374	NO	-
5687	ZINC03470083	3713	0.2574365677773544	NO	-
5688	ZINC00595637	32	0.2573937933163969	NO	-
5689	ZINC02628156	2424	0.2573484927679721	NO	-
5690	ZINC01164595	1343	0.2569692001902718	NO	-
5691	ZINC01311536	1528	0.2568819399142947	NO	-
5692	ZINC02298888	2151	0.25687797994702927	NO	-
5693	ZINC03857389	4497	0.2568102185311871	NO	-
5694	ZINC04464351	5494	0.2568059935591506	NO	-
5695	ZINC03859127	4578	0.2567992464202484	NO	-
5696	ZINC03391239	3477	0.2566758948403855	NO	-
5697	ZINC01132594	1268	0.2566471533354512	NO	-
5698	ZINC02196877	2056	0.2566046096799196	NO	-
5699	ZINC00923862	832	0.2564937544574037	NO	-
5700	ZINC01862815	1832	0.2564856975698033	NO	-
5701	ZINC03470453	3718	0.2563682860077147	NO	-
5702	ZINC04468947	5553	0.25627608344280567	NO	-
5703	ZINC04501844	5626	0.25572882223627025	NO	-
5704	ZINC03574121	3989	0.25561980646226623	NO	-
5705	ZINC01167966	1348	0.25550423450062854	NO	-
5706	ZINC04131921	5186	0.2550722367673748	NO	-
5707	ZINC03558172	3956	0.2550149175312633	NO	-
5708	ZINC04468947	5552	0.2548024001749278	NO	-
5709	ZINC04158153	5204	0.2547701162009359	NO	-
5710	ZINC04408179	5449	0.25475592170981687	NO	-
5711	ZINC04447251	5480	0.25471335255825767	NO	-
5712	ZINC01358913	1594	0.25469838602198164	NO	-
5713	ZINC04428419	5468	0.25461622169580866	NO	-
5714	ZINC03360161	3431	0.2545895307783945	NO	-
5715	ZINC01132594	1269	0.25433554805555614	NO	-
5716	ZINC00854636	547	0.254264940789711	NO	-
5717	ZINC03832352	81	0.2540360120853967	YES	14
5718	ZINC04632533	93	0.25367439434993905	YES	20
5719	ZINC02184388	2042	0.2536574430804605	NO	-
5720	ZINC03454978	3599	0.2535971599312444	NO	-
5721	ZINC03454976	3598	0.2535572921801757	NO	-
5722	ZINC03438621	3550	0.25349759989402176	NO	-
5723	ZINC03368156	3446	0.2531898786218159	NO	-
5724	ZINC03368160	3447	0.25318690754464945	NO	-
5725	ZINC03323609	3364	0.2528030919869989	NO	-
5726	ZINC03323610	3366	0.2527973695525047	NO	-
5727	ZINC03850336	4291	0.2526021844221083	NO	-
5728	ZINC02692975	2557	0.2524917817825493	NO	-
5729	ZINC00876105	673	0.25215846367454486	NO	-
5730	ZINC00665571	138	0.2517667912412927	NO	-
5731	ZINC04066730	5155	0.2516786385846477	NO	-
5732	ZINC03558079	3954	0.2516369532590726	NO	-
5733	ZINC03974411	4963	0.25156457054159603	NO	-
5734	ZINC00780959	369	0.25101627966086837	NO	-
5735	ZINC00960060	921	0.25077904284896646	NO	-
5736	ZINC04176480	5231	0.250644590986036	NO	-
5737	ZINC04369997	5423	0.2504493420767616	NO	-
5738	ZINC04361695	5414	0.25035135747493975	NO	-
5739	ZINC03853461	4382	0.2503120450486026	NO	-
5740	ZINC03987828	5058	0.25027533658030654	NO	-
5741	ZINC03853460	4381	0.25023411897295555	NO	-
5742	ZINC03859917	4604	0.25019238973281493	NO	-
5743	ZINC02657852	2519	0.2501315433047111	NO	-
5744	ZINC04158153	5205	0.24995004134158755	NO	-
5745	ZINC03786584	4226	0.2499388326806576	NO	-
5746	ZINC02006382	31	0.24984723943812867	YES	5
5747	ZINC02297504	2147	0.24966687605677199	NO	-
5748	ZINC03429641	3537	0.24950096713880227	NO	-
5749	ZINC03854670	4422	0.24941548973837452	NO	-
5750	ZINC03858953	4574	0.2493993146561882	NO	-
5751	ZINC04468411	5543	0.2493993146561882	NO	-
5752	ZINC01811193	1825	0.2490994208705406	NO	-
5753	ZINC04174590	5228	0.24874791102992203	NO	-
5754	ZINC03307332	3334	0.2486430937989508	NO	-
5755	ZINC03230806	3199	0.24847050674606394	NO	-
5756	ZINC04066730	5156	0.2481452163137284	NO	-
5757	ZINC02662787	2533	0.2477473217335705	NO	-
5758	ZINC03249072	3239	0.24689529768275245	NO	-
5759	ZINC04333033	5404	0.24653241606874238	NO	-
5760	ZINC02800231	2728	0.24631184701114656	NO	-
5761	ZINC04333029	5403	0.24627557979799172	NO	-
5762	ZINC02794279	2699	0.2460900750521054	NO	-
5763	ZINC03815550	7	0.24246231866204665	YES	5
5764	ZINC03858332	4541	0.24182397843610592	NO	-
5765	ZINC03858331	4540	0.24177313584406168	NO	-
5766	ZINC02281310	2140	0.2415037761268145	NO	-
5767	ZINC03854516	4420	0.23997722857869877	NO	-
5768	ZINC03803179	4232	0.23943948436756599	NO	-
5769	ZINC03815521	30	0.2349084304126745	YES	5
5770	ZINC03859913	4603	0.23422331540786417	NO	-
5771	ZINC03987823	5057	0.23417364570194932	NO	-
5772	ZINC04170720	5226	0.2308589296112114	NO	-
5773	ZINC04170720	5227	0.2288099416806958	NO	-
5774	ZINC03980718	5005	0.22827550885298092	NO	-
5775	ZINC03815531	10	0.21961695663204386	YES	5
5776	ZINC03890084	4791	0.2159032463142623	NO	-
5777	ZINC03982882	5677	0.21417943901633082	NO	-
