# Supplementary material for: Optimal assignment methods for ligand-based virtual screening
Source: J Cheminform. 2009 Aug 25;1:14. doi: 10.1186/1758-2946-1-14 (PMC2820492; doi:10.1186/1758-2946-1-14)
Supplement: Additional file 2 — Archive of the result files. The file Results.tar.gz is a Gzip compressed Tar archive containing the results file of each method for each data set. The result files are tab-separated plain text files including the following information: method name, active data set with size, cluster information and the distribution of the molecules over the clusters, decoy data set with size, ratio active:decoy, AUC, awAUC, BEDROC scores for predefined alpha values as suggested by Truchon and Bayly [63], relative enrichment factor [67], ROC enrichments, awROC enrichments at predefined false positive fractions, chemotype enrichment, ROC data points, and the ranking of each structure. [file 1758-2946-1-14-S2.zip › Results/OAKFLEX.SQ.DUD=vegfr2.Q.VEGFR2_SU5402.sdf.A.DUD_vegfr2_clustered_I_MM.sdf.D.DUD_vegfr2_decoys_ID_pas0000644]

###################################################################################################
# Screening Result File
# User: jahn
# Method used: OAKFLEX
> <Method_Name>
OAKFLEX
# Screening mode: Single Query Screening
#	Calculations performed: 2760
#	Start time of the calculation: Tue Mar 10 13:44:13 CET 2009
#	End time of the calculation: Tue Mar 10 13:45:40 CET 2009
# Data set information
#	Query molecule name:	SU1 from data set: ./data/queries/VEGFR2_SU5402.sdf
#	Active data set: /rahome/chemoinf/SVS/data/actives/DUD_vegfr2_clustered_I_MM.sdf with cluster information
#		Size: 48 molecules
#		Number of clusters: 31
#		Cluster Summery:
#			Cluster number	# molecules	% of actives
#			1		1		2.083
#			2		1		2.083
#			3		2		4.167
#			4		2		4.167
#			5		2		4.167
#			6		1		2.083
#			7		1		2.083
#			8		8		16.667
#			9		1		2.083
#			10		1		2.083
#			11		1		2.083
#			12		1		2.083
#			13		1		2.083
#			14		1		2.083
#			15		1		2.083
#			16		6		12.5
#			17		1		2.083
#			18		1		2.083
#			19		1		2.083
#			20		1		2.083
#			21		2		4.167
#			22		1		2.083
#			23		1		2.083
#			24		2		4.167
#			25		1		2.083
#			26		1		2.083
#			27		1		2.083
#			28		1		2.083
#			29		1		2.083
#			30		1		2.083
#			31		1		2.083
#	Decoy data set: /rahome/chemoinf/SVS/data/decoys/DUD_vegfr2_decoys_ID_pass_MWPass_I_MM.sdf
#		Size: 2712 molecules
#	Ratio actives : decoys
#		1.0 : 56.5
#	The active and decoy data set were part of the DUD with problem identifier: vegfr2
> <AUC>
#	 ROC AUC
	0.29997849065880045
> <awAUC>
#	 ROC awAUC
	0.32818546404669
> <BEDROC Scores>
#	Alpha Values	BEDROC Scores	Literature: J. Chem. Inf. Model., Vol. 47, No. 2, 2007, 488-508
	106.9	0.124
	100.0	0.1195
	53.6	0.0912
	50.0	0.0891
	32.2	0.0802
	20.0	0.0775
	16.1	0.0788
	10.0	0.0878
	8.0	0.096
> <Relative enrichment factor>
#	Fraction dataset	Enrichment factor	 Literature: DOI: 10.1021/ci800303k
	0.0010	72.46376811594202
	0.01	10.869565217391305
	0.02	6.25
	0.05	6.25
	0.1	6.25
	0.2	12.5
	0.25	12.5
> <ROC Enrichments>
#	True decoy fraction	Enrichment	Literature: J Comput Aided Mol Des (2008) 22:133-139
	0.1	37.666666666666664
	0.5	12.107142857142858
	1.0	6.053571428571429
	2.0	3.0818181818181816
	5.0	1.2463235294117647
	10.0	0.6231617647058824
> <awROC Enrichments>
#	Decoy fraction	Enrichment
	0.1	29.161290322580644
	0.5	12.497695852534562
	1.0	6.248847926267281
	2.0	3.1812316715542517
	5.0	1.2865275142314991
	10.0	0.6432637571157496
> <Chemotype enrichment>
#	% data set	% active cluster	Literature: http://dud.docking.org/wombat/
	0.0	0.0
	0.036	0.0
	0.036	3.226
	0.254	3.226
	0.254	6.452
	11.63	6.452
	11.63	9.677
	12.79	9.677
	12.79	12.903
	32.609	12.903
	32.609	16.129
	32.935	16.129
	32.935	19.355
	41.268	19.355
	41.268	22.581
	47.246	22.581
	47.246	25.806
	48.297	25.806
	48.297	29.032
	55.688	29.032
	55.688	32.258
	58.949	32.258
	58.949	35.484
	59.457	35.484
	59.457	38.71
	60.725	38.71
	60.725	41.935
	62.246	41.935
	62.246	45.161
	70.0	45.161
	70.0	48.387
	72.971	48.387
	72.971	51.613
	77.283	51.613
	77.283	54.839
	81.993	54.839
	81.993	58.065
	83.514	58.065
	83.514	61.29
	84.42	61.29
	84.42	64.516
	85.217	64.516
	85.217	67.742
	87.645	67.742
	87.645	70.968
	88.261	70.968
	88.261	74.194
	91.92	74.194
	91.92	77.419
	93.659	77.419
	93.659	80.645
	95.254	80.645
	95.254	83.871
	98.261	83.871
	98.261	87.097
	98.442	87.097
	98.442	90.323
	98.587	90.323
	98.587	93.548
	98.949	93.548
	98.949	96.774
	99.167	96.774
	99.167	100.0
	100.0	100.0
> <ROC curve data>
#	False positive rate	true positive rate
	0.0	0.0
	0.0	0.0417
	0.0015	0.0417
	0.0015	0.0625
	0.1169	0.0625
	0.1169	0.0833
	0.1283	0.0833
	0.1283	0.1042
	0.1884	0.1042
	0.1884	0.125
	0.3293	0.125
	0.3293	0.1458
	0.3322	0.1458
	0.3322	0.1667
	0.3838	0.1667
	0.3838	0.1875
	0.4163	0.1875
	0.4163	0.2083
	0.4768	0.2083
	0.4768	0.2292
	0.4871	0.2292
	0.4871	0.25
	0.5022	0.25
	0.5022	0.2708
	0.5616	0.2708
	0.5616	0.2917
	0.5944	0.2917
	0.5944	0.3125
	0.5992	0.3125
	0.5992	0.3333
	0.6117	0.3333
	0.6117	0.3542
	0.6268	0.3542
	0.6268	0.375
	0.7054	0.375
	0.7054	0.3958
	0.7353	0.3958
	0.7353	0.4167
	0.7788	0.4167
	0.7788	0.4375
	0.7898	0.4375
	0.7898	0.4583
	0.826	0.4583
	0.826	0.4792
	0.8304	0.4792
	0.8304	0.5
	0.84	0.5
	0.84	0.5208
	0.8403	0.5208
	0.8403	0.5417
	0.8462	0.5417
	0.8462	0.5625
	0.8488	0.5625
	0.8488	0.5833
	0.8566	0.5833
	0.8566	0.6042
	0.8809	0.6042
	0.8809	0.625
	0.8868	0.625
	0.8868	0.6458
	0.9222	0.6458
	0.9222	0.6667
	0.9233	0.6667
	0.9233	0.6875
	0.9406	0.6875
	0.9406	0.7083
	0.9565	0.7083
	0.9565	0.7292
	0.9646	0.7292
	0.9646	0.75
	0.965	0.75
	0.965	0.7708
	0.9794	0.7708
	0.9794	0.7917
	0.9838	0.7917
	0.9838	0.8125
	0.9853	0.8125
	0.9853	0.8333
	0.9867	0.8333
	0.9867	0.8542
	0.9878	0.8542
	0.9878	0.875
	0.9912	0.875
	0.9912	0.8958
	0.993	0.8958
	0.993	0.9167
	1.0	0.9167
	1.0	1.0
> <Screening Table>
# Rank	Mol name	Index in data set	Similarity 2 query	Active	Cluster number
1	ZINC03834195	3	0.8478196650939972	YES	3
2	ZINC03834201	2	0.7386414568150873	YES	3
3	ZINC03862690	2212	0.6920432051929633	NO	-
4	ZINC03862689	2211	0.6915292426993978	NO	-
5	ZINC03854800	2099	0.6909606410767921	NO	-
6	ZINC03854799	2098	0.6904193709518104	NO	-
7	ZINC01907301	8	0.6788840852482436	YES	6
8	ZINC04492391	2681	0.6761858100788996	NO	-
9	ZINC03359633	1680	0.6712880544193043	NO	-
10	ZINC03359632	1679	0.6710429995320366	NO	-
11	ZINC03851900	2042	0.6685206336065806	NO	-
12	ZINC03064200	1533	0.6651051980939333	NO	-
13	ZINC03854903	2125	0.6650254772874689	NO	-
14	ZINC04286748	2550	0.6619265926894501	NO	-
15	ZINC03054167	1527	0.6586900083932132	NO	-
16	ZINC03064184	1532	0.6583945141412082	NO	-
17	ZINC03854902	2124	0.6583322211463216	NO	-
18	ZINC00425042	46	0.6575591717168627	NO	-
19	ZINC03589734	1933	0.6559357833424394	NO	-
20	ZINC03976688	2401	0.6558102836358056	NO	-
21	ZINC03976686	2400	0.6558074966602107	NO	-
22	ZINC04492558	2689	0.6545402975834295	NO	-
23	ZINC03854851	2113	0.6543788807394879	NO	-
24	ZINC03854849	2111	0.6543602670275045	NO	-
25	ZINC03854848	2110	0.6542656384972944	NO	-
26	ZINC03854850	2112	0.6542615343105667	NO	-
27	ZINC03983100	2418	0.6517944852955077	NO	-
28	ZINC03983098	2417	0.6517913619188527	NO	-
29	ZINC03854837	2108	0.6514467126418242	NO	-
30	ZINC03588120	1932	0.6490881312707641	NO	-
31	ZINC03977443	2405	0.6488388674760763	NO	-
32	ZINC03890219	2305	0.6488030293503011	NO	-
33	ZINC03977442	2404	0.6487970507184948	NO	-
34	ZINC03890221	2307	0.6487906992018013	NO	-
35	ZINC04251576	2532	0.6483880329330749	NO	-
36	ZINC03073562	1535	0.6482258146623412	NO	-
37	ZINC03890218	2304	0.6481975394305269	NO	-
38	ZINC03890220	2306	0.6481963895345118	NO	-
39	ZINC03073564	1536	0.648171776627711	NO	-
40	ZINC03854896	2123	0.6478189048403473	NO	-
41	ZINC03063993	1531	0.6477875922665991	NO	-
42	ZINC03992685	2447	0.647701514228631	NO	-
43	ZINC03992687	2448	0.6476358980660772	NO	-
44	ZINC03977444	2406	0.6475897386088701	NO	-
45	ZINC03977445	2407	0.6475649538249221	NO	-
46	ZINC03854841	2109	0.6472702264309759	NO	-
47	ZINC04439588	2607	0.6472223494665994	NO	-
48	ZINC03059528	1530	0.6472180880809854	NO	-
49	ZINC03854863	2120	0.6472056882980721	NO	-
50	ZINC03059525	1529	0.6471926960086813	NO	-
51	ZINC03854864	2121	0.6471412032767323	NO	-
52	ZINC00613441	96	0.646985092736125	NO	-
53	ZINC02862163	1424	0.6469522753483524	NO	-
54	ZINC04383940	2586	0.6458755883902865	NO	-
55	ZINC04492542	2686	0.6457225275708462	NO	-
56	ZINC04383940	2585	0.64566629135252	NO	-
57	ZINC01799730	989	0.6448437542290378	NO	-
58	ZINC02669095	1308	0.644511832045135	NO	-
59	ZINC03854854	2114	0.6443189300195471	NO	-
60	ZINC04252160	2535	0.644253764781437	NO	-
61	ZINC01799704	988	0.6441766572578504	NO	-
62	ZINC04492433	2683	0.6431032846900976	NO	-
63	ZINC03892659	2316	0.6430205729126294	NO	-
64	ZINC03983109	2424	0.6429795963512198	NO	-
65	ZINC04251576	2531	0.6428769468454478	NO	-
66	ZINC03983107	2422	0.6427972771082335	NO	-
67	ZINC03983106	2421	0.6424381183567368	NO	-
68	ZINC03983108	2423	0.6423027378027024	NO	-
69	ZINC04492542	2688	0.6416837737038661	NO	-
70	ZINC00124397	15	0.6415308635390556	NO	-
71	ZINC03868696	2283	0.6413910672089351	NO	-
72	ZINC04466211	2643	0.6413910672089351	NO	-
73	ZINC04492542	2687	0.6406251140180251	NO	-
74	ZINC03854855	2115	0.6402993529501053	NO	-
75	ZINC03596548	1962	0.6401066057926331	NO	-
76	ZINC03596547	1961	0.6400978241121753	NO	-
77	ZINC03890844	2311	0.6400567882468694	NO	-
78	ZINC01751899	977	0.6399933067311019	NO	-
79	ZINC01751902	978	0.6399723733669022	NO	-
80	ZINC04252160	2534	0.6398060732127819	NO	-
81	ZINC04492433	2685	0.6397740302685407	NO	-
82	ZINC03480514	1810	0.6393013473478344	NO	-
83	ZINC03480517	1811	0.6392693695785402	NO	-
84	ZINC03588115	1931	0.6390573938318123	NO	-
85	ZINC03588111	1930	0.6390559136961669	NO	-
86	ZINC03971537	2375	0.6386042098030136	NO	-
87	ZINC03971536	2374	0.6385948136646719	NO	-
88	ZINC03587951	1929	0.6384409866382155	NO	-
89	ZINC03596700	1964	0.6383765129508139	NO	-
90	ZINC03596698	1963	0.6382676632420236	NO	-
91	ZINC04492433	2684	0.6381174013891637	NO	-
92	ZINC02617520	1246	0.6380321118531816	NO	-
93	ZINC00108890	12	0.6379163934122832	NO	-
94	ZINC03596546	1960	0.6379144454567922	NO	-
95	ZINC03596545	1959	0.6378125428919319	NO	-
96	ZINC03983118	2425	0.6371574119921577	NO	-
97	ZINC02051667	1066	0.6369824000235016	NO	-
98	ZINC04383940	2589	0.6368598104848503	NO	-
99	ZINC04383940	2588	0.6367905660936061	NO	-
100	ZINC01796042	986	0.6366594131371844	NO	-
101	ZINC01796046	987	0.6366369888458171	NO	-
102	ZINC03351273	1666	0.6366356286794008	NO	-
103	ZINC03425936	1718	0.6365889491092849	NO	-
104	ZINC03851900	2041	0.6365609380957885	NO	-
105	ZINC03971578	2380	0.6365365834622323	NO	-
106	ZINC04470207	2660	0.6365365834622323	NO	-
107	ZINC03983105	2420	0.6361569553070126	NO	-
108	ZINC03983104	2419	0.6361191667422047	NO	-
109	ZINC03889674	2298	0.635581874188647	NO	-
110	ZINC03480276	1808	0.6342633132306872	NO	-
111	ZINC03480278	1809	0.6341310649965232	NO	-
112	ZINC02637602	1276	0.6321771698839396	NO	-
113	ZINC02244620	1126	0.6319030497982513	NO	-
114	ZINC03854795	2097	0.6310628949583467	NO	-
115	ZINC02627560	1261	0.6303712378525924	NO	-
116	ZINC02627559	1260	0.6303445348597118	NO	-
117	ZINC01486459	944	0.6294180592117583	NO	-
118	ZINC01744551	975	0.6293930486212188	NO	-
119	ZINC04485614	2675	0.6286092446223819	NO	-
120	ZINC03332490	1650	0.6280411348131013	NO	-
121	ZINC03332488	1649	0.6280098326728989	NO	-
122	ZINC04470047	2659	0.6278133324390696	NO	-
123	ZINC02628034	1264	0.6276258951289144	NO	-
124	ZINC03854814	2105	0.6272400674394658	NO	-
125	ZINC02135934	1091	0.6268095232638616	NO	-
126	ZINC03854813	2104	0.6267503250780051	NO	-
127	ZINC03889043	2293	0.6260710212146361	NO	-
128	ZINC03889044	2294	0.6260508775666024	NO	-
129	ZINC04460686	2620	0.6260097530547264	NO	-
130	ZINC01486458	943	0.6259861067586717	NO	-
131	ZINC01837707	993	0.6259334772978983	NO	-
132	ZINC01837709	994	0.62589713555023	NO	-
133	ZINC02356901	1166	0.6257773776627743	NO	-
134	ZINC03992851	2452	0.625354827456666	NO	-
135	ZINC03992852	2453	0.6253227598050255	NO	-
136	ZINC03993259	2463	0.6245394830819283	NO	-
137	ZINC00917004	479	0.6242202233852316	NO	-
138	ZINC00917002	478	0.6241852246296004	NO	-
139	ZINC02971807	1494	0.6240638376637467	NO	-
140	ZINC01086626	654	0.6237217165981092	NO	-
141	ZINC01086627	655	0.6237021548491012	NO	-
142	ZINC02773030	1368	0.6236801782527511	NO	-
143	ZINC02773087	1371	0.6235623962507305	NO	-
144	ZINC03868085	2266	0.6235120044779391	NO	-
145	ZINC03859153	2198	0.6231285623059885	NO	-
146	ZINC03971541	2379	0.6230086791088795	NO	-
147	ZINC03971540	2378	0.6229955563538803	NO	-
148	ZINC03971539	2377	0.622971738802545	NO	-
149	ZINC03971538	2376	0.6229685265685599	NO	-
150	ZINC01746685	976	0.6227593812796607	NO	-
151	ZINC00873444	403	0.6227489846198657	NO	-
152	ZINC01966590	1046	0.6226980141516194	NO	-
153	ZINC03857113	2155	0.6223934959308762	NO	-
154	ZINC00707444	194	0.6217148903773217	NO	-
155	ZINC01366461	862	0.6217014381359164	NO	-
156	ZINC03867401	2243	0.621588249501459	NO	-
157	ZINC02972035	1497	0.6214366885640925	NO	-
158	ZINC03854834	2106	0.6212408602528008	NO	-
159	ZINC03054129	1524	0.6211942598014146	NO	-
160	ZINC03054133	1525	0.6211845138206696	NO	-
161	ZINC03480603	1816	0.6206915177934469	NO	-
162	ZINC03480607	1817	0.6206845809322538	NO	-
163	ZINC03988273	2437	0.6206539403863545	NO	-
164	ZINC01282190	816	0.6206076451687506	NO	-
165	ZINC03596726	1965	0.620567602157378	NO	-
166	ZINC03596728	1966	0.6205636364160753	NO	-
167	ZINC03991955	2441	0.620335424157555	NO	-
168	ZINC02971480	1493	0.6202997574232505	NO	-
169	ZINC03991954	2440	0.6202937558224525	NO	-
170	ZINC03480259	1807	0.6198906447199428	NO	-
171	ZINC03480255	1806	0.6198322671921226	NO	-
172	ZINC03596789	1967	0.6196531792899584	NO	-
173	ZINC03596791	1968	0.6196340814721174	NO	-
174	ZINC03480639	1818	0.6195626124687661	NO	-
175	ZINC03480642	1819	0.6195421052607845	NO	-
176	ZINC02643081	1279	0.6195406186480475	NO	-
177	ZINC01614672	965	0.6195172708341129	NO	-
178	ZINC03480589	1814	0.6191436156019893	NO	-
179	ZINC03480592	1815	0.6190823651460352	NO	-
180	ZINC02101875	1079	0.6189628458586544	NO	-
181	ZINC03890815	2309	0.6189068519954317	NO	-
182	ZINC01366553	863	0.6188864423829287	NO	-
183	ZINC03890816	2310	0.6188654269437881	NO	-
184	ZINC04465127	2631	0.6188654269437881	NO	-
185	ZINC03340322	1655	0.6182530278502296	NO	-
186	ZINC04492419	2682	0.6177698471978197	NO	-
187	ZINC00849509	321	0.6176677753954443	NO	-
188	ZINC04317324	2564	0.6175498029986946	NO	-
189	ZINC03854875	2122	0.6173144126593565	NO	-
190	ZINC03873542	2289	0.6172580692388593	NO	-
191	ZINC03868442	2276	0.6171897483613461	NO	-
192	ZINC02206016	1106	0.616951662068858	NO	-
193	ZINC03969557	2349	0.6169459771336331	NO	-
194	ZINC03969555	2347	0.6168783987054166	NO	-
195	ZINC04465524	2639	0.616705428621013	NO	-
196	ZINC01090892	663	0.6166702879115618	NO	-
197	ZINC01090893	664	0.6166565019605612	NO	-
198	ZINC03802693	2010	0.6166395183563311	NO	-
199	ZINC04466215	2644	0.6165979760694884	NO	-
200	ZINC03969556	2348	0.616558465704785	NO	-
201	ZINC03971615	2383	0.6162592666471265	NO	-
202	ZINC03889445	2295	0.6157770701803139	NO	-
203	ZINC02349798	1161	0.6157377639724336	NO	-
204	ZINC03816156	2014	0.6156624880829398	NO	-
205	ZINC03363841	1683	0.6156581710704501	NO	-
206	ZINC00411871	45	0.6156569993518731	NO	-
207	ZINC02970891	1489	0.6153810560858503	NO	-
208	ZINC03857112	2154	0.6153799764052887	NO	-
209	ZINC00622650	103	0.6153506568606695	NO	-
210	ZINC03857410	2159	0.6152244835242177	NO	-
211	ZINC03855135	2137	0.6151411235707384	NO	-
212	ZINC02971421	1490	0.6151349165662706	NO	-
213	ZINC03855136	2138	0.6151199024629502	NO	-
214	ZINC03974265	2390	0.6151061434517124	NO	-
215	ZINC03974266	2391	0.6150442443675224	NO	-
216	ZINC00794467	262	0.6143534113247773	NO	-
217	ZINC03854859	2116	0.6143153088276277	NO	-
218	ZINC03854860	2117	0.6142838856747822	NO	-
219	ZINC03854862	2119	0.6142560239243113	NO	-
220	ZINC03857111	2153	0.6142503655609866	NO	-
221	ZINC03854861	2118	0.6142418844774945	NO	-
222	ZINC00602841	92	0.6140257814063591	NO	-
223	ZINC00877632	411	0.6137250674527389	NO	-
224	ZINC02101875	1080	0.6136662991127401	NO	-
225	ZINC04317324	2563	0.6135614205933706	NO	-
226	ZINC02720998	1336	0.6134239169851906	NO	-
227	ZINC04286836	2551	0.6133164287250162	NO	-
228	ZINC03868362	2273	0.6128448440561944	NO	-
229	ZINC03868361	2272	0.612830192911286	NO	-
230	ZINC03868364	2275	0.6127683851194724	NO	-
231	ZINC03868363	2274	0.6127412912800629	NO	-
232	ZINC03892982	2321	0.6126735927120325	NO	-
233	ZINC02972089	1498	0.6126609855223044	NO	-
234	ZINC03274713	1611	0.612631890600181	NO	-
235	ZINC03892981	2320	0.6125689382635797	NO	-
236	ZINC03993253	2462	0.6123211716867274	NO	-
237	ZINC03855147	2139	0.6121492682440123	NO	-
238	ZINC00709345	197	0.6121179485000681	NO	-
239	ZINC04492352	2679	0.612025545496587	NO	-
240	ZINC03867401	2242	0.6120038532284584	NO	-
241	ZINC03856255	2152	0.6119634158106549	NO	-
242	ZINC04193018	2515	0.6119409066240997	NO	-
243	ZINC00684905	179	0.611902079716369	NO	-
244	ZINC02971422	1491	0.6118084706711202	NO	-
245	ZINC01059823	637	0.6117217552784954	NO	-
246	ZINC00873771	406	0.6116484945580122	NO	-
247	ZINC01960308	1044	0.6114281516691088	NO	-
248	ZINC02636377	1275	0.6111229030837259	NO	-
249	ZINC03868442	2277	0.6111035080920788	NO	-
250	ZINC00622650	102	0.6108855234998344	NO	-
251	ZINC03313889	1640	0.6108696768598779	NO	-
252	ZINC03313887	1639	0.6108430061194633	NO	-
253	ZINC03454186	1732	0.6107481823954116	NO	-
254	ZINC02971474	1492	0.6106675170767364	NO	-
255	ZINC00269549	26	0.610609968111171	NO	-
256	ZINC00953584	528	0.6105926582435983	NO	-
257	ZINC03550402	1888	0.6105225127342	NO	-
258	ZINC03983389	2430	0.6105056493352623	NO	-
259	ZINC03867400	2241	0.6104658394436466	NO	-
260	ZINC03977562	2408	0.6104336562107902	NO	-
261	ZINC04464543	2627	0.6103350399387708	NO	-
262	ZINC02973370	1500	0.6100770387408354	NO	-
263	ZINC00773581	227	0.6100684315278166	NO	-
264	ZINC03992848	2451	0.6099134123372205	NO	-
265	ZINC03969566	2350	0.6099071009086179	NO	-
266	ZINC03054141	1526	0.6098987228454158	NO	-
267	ZINC03983731	2432	0.609844111185851	NO	-
268	ZINC03976497	2397	0.6097970073398292	NO	-
269	ZINC03480556	1812	0.6097912255049103	NO	-
270	ZINC03480558	1813	0.609786112154792	NO	-
271	ZINC00790386	251	0.6097644732684384	NO	-
272	ZINC03854836	2107	0.6097601158190359	NO	-
273	ZINC03976500	2398	0.609738894222385	NO	-
274	ZINC03868687	2282	0.6097332275474749	NO	-
275	ZINC03595364	1952	0.6097089651854284	NO	-
276	ZINC03595365	1953	0.6096602324723244	NO	-
277	ZINC03983729	2431	0.6095301342470756	NO	-
278	ZINC02966876	1482	0.6094641986789788	NO	-
279	ZINC02966878	1483	0.6094464707952122	NO	-
280	ZINC01043345	597	0.6094307908727868	NO	-
281	ZINC03538404	1875	0.609271064922162	NO	-
282	ZINC04239307	2523	0.6092391290854503	NO	-
283	ZINC03555318	1895	0.6091081950591137	NO	-
284	ZINC00568574	73	0.6090527310342678	NO	-
285	ZINC03568405	1914	0.6090287429926853	NO	-
286	ZINC03462690	1755	0.60895022222954	NO	-
287	ZINC03462686	1754	0.6089401526166797	NO	-
288	ZINC01424106	914	0.6088923086353321	NO	-
289	ZINC03868069	2265	0.6085120518154296	NO	-
290	ZINC04465914	2640	0.6085120518154296	NO	-
291	ZINC03854421	2088	0.6084623186121978	NO	-
292	ZINC02232900	1121	0.6083169149125687	NO	-
293	ZINC03017126	1507	0.6080450010441102	NO	-
294	ZINC01123601	705	0.6079518411444633	NO	-
295	ZINC03641415	2001	0.607894180966803	NO	-
296	ZINC03867820	2256	0.6078894105845666	NO	-
297	ZINC03550391	1885	0.6076940857202308	NO	-
298	ZINC03462706	1757	0.6076268732881217	NO	-
299	ZINC03462703	1756	0.6076214587598043	NO	-
300	ZINC01130928	716	0.6072813632890419	NO	-
301	ZINC03907212	2326	0.6072712249684503	NO	-
302	ZINC03971615	2384	0.6072213906226906	NO	-
303	ZINC03858787	2189	0.6070766649075847	NO	-
304	ZINC01123600	703	0.6070756788612534	NO	-
305	ZINC03971615	2382	0.606731915051073	NO	-
306	ZINC03638359	1998	0.6066579933473877	NO	-
307	ZINC03849701	2024	0.606366406472297	NO	-
308	ZINC01070768	644	0.60627364486375	NO	-
309	ZINC02971873	1495	0.6060413720025718	NO	-
310	ZINC04485570	2674	0.6060096740397978	NO	-
311	ZINC04501934	2695	0.6058232593866132	NO	-
312	ZINC02279900	1131	0.6055253442177468	NO	-
313	ZINC02889871	1459	0.605134358804978	NO	-
314	ZINC02889872	1460	0.6050222743158874	NO	-
315	ZINC01441110	926	0.6048679683901088	NO	-
316	ZINC00411636	43	0.6046542506272681	NO	-
317	ZINC03849517	2020	0.6044769056219202	NO	-
318	ZINC00728326	212	0.6041968585171444	NO	-
319	ZINC00891418	443	0.6041348753072212	NO	-
320	ZINC02541701	1233	0.6039284704498522	NO	-
321	ZINC03832412	20	0.6039206818389145	YES	11
322	ZINC02590342	1243	0.6039030535181171	NO	-
323	ZINC00318670	27	0.6038419364691049	NO	-
324	ZINC03853580	2073	0.6036718830717726	NO	-
325	ZINC03867314	2238	0.6036087017216115	NO	-
326	ZINC00725075	209	0.6035222108519089	NO	-
327	ZINC03970915	2373	0.6034499931916135	NO	-
328	ZINC03867313	2236	0.6033312455715668	NO	-
329	ZINC03599269	1976	0.6032876836643116	NO	-
330	ZINC02730501	1343	0.6032676695715287	NO	-
331	ZINC02721003	1337	0.6032286140702474	NO	-
332	ZINC03854905	2127	0.6029043815909014	NO	-
333	ZINC03854904	2126	0.6028882420618134	NO	-
334	ZINC03599175	1972	0.6027314671361856	NO	-
335	ZINC03599271	1977	0.6024844624737198	NO	-
336	ZINC03043522	1520	0.6024803180012498	NO	-
337	ZINC04467763	2647	0.6023919276968851	NO	-
338	ZINC04408179	2596	0.6022456572459451	NO	-
339	ZINC01128125	712	0.6019380735268991	NO	-
340	ZINC03595998	1955	0.601925904798537	NO	-
341	ZINC03595996	1954	0.6018675046532266	NO	-
342	ZINC02616274	1245	0.6018002209084463	NO	-
343	ZINC03519292	1862	0.6016997406747302	NO	-
344	ZINC03550393	1886	0.6016961095749482	NO	-
345	ZINC01424106	913	0.6014808246222084	NO	-
346	ZINC00976399	538	0.6013546372241264	NO	-
347	ZINC03462289	1748	0.6013441056646602	NO	-
348	ZINC02971881	1496	0.6013197734502979	NO	-
349	ZINC03462284	1747	0.6013186416434225	NO	-
350	ZINC02541701	1235	0.60127688256012	NO	-
351	ZINC04492361	2680	0.6011947941820541	NO	-
352	ZINC03867820	2255	0.6011905582728694	NO	-
353	ZINC03815833	7	0.6011398424433948	YES	5
354	ZINC01282194	822	0.6010842047090351	NO	-
355	ZINC00704022	189	0.6010343857449789	NO	-
356	ZINC02887810	1452	0.6009717966498812	NO	-
357	ZINC03867052	2225	0.6008125926257613	NO	-
358	ZINC01287037	825	0.6008022694165713	NO	-
359	ZINC00704023	190	0.6007290265080653	NO	-
360	ZINC03293219	1626	0.6005933167791644	NO	-
361	ZINC02849817	1401	0.6005004430948994	NO	-
362	ZINC03596143	1956	0.6003798303708138	NO	-
363	ZINC02972103	1499	0.6003124015583672	NO	-
364	ZINC00411654	44	0.6002522528861062	NO	-
365	ZINC00634517	121	0.6002195080021863	NO	-
366	ZINC00709345	198	0.5999857034671667	NO	-
367	ZINC03279949	1617	0.5998285032606879	NO	-
368	ZINC03638445	1999	0.5997949831983226	NO	-
369	ZINC00637627	126	0.5997083333945	NO	-
370	ZINC02699200	1314	0.5996656304388811	NO	-
371	ZINC00637802	128	0.5996645184218131	NO	-
372	ZINC01005078	561	0.5996480166288808	NO	-
373	ZINC03867400	2240	0.5996474938776573	NO	-
374	ZINC04345241	2573	0.5995713577150622	NO	-
375	ZINC03599178	1973	0.5994331209424061	NO	-
376	ZINC01059823	636	0.5993959263348628	NO	-
377	ZINC00709345	196	0.5993428928052228	NO	-
378	ZINC00627951	109	0.5990816649849143	NO	-
379	ZINC03867313	2235	0.5989817299877781	NO	-
380	ZINC03400125	1706	0.5989607536079313	NO	-
381	ZINC03474548	1784	0.5988924665259818	NO	-
382	ZINC03851651	2037	0.5988642308674199	NO	-
383	ZINC03867314	2237	0.5987851300434557	NO	-
384	ZINC01168265	751	0.5987798699736058	NO	-
385	ZINC03371295	1694	0.5986238248908912	NO	-
386	ZINC00728326	211	0.5982020357354145	NO	-
387	ZINC00637248	123	0.5981452389364834	NO	-
388	ZINC02699200	1312	0.5981413832180684	NO	-
389	ZINC03859153	2197	0.5980227781709967	NO	-
390	ZINC03571228	1921	0.5979760489210985	NO	-
391	ZINC03854802	2101	0.5978654733817365	NO	-
392	ZINC03854804	2103	0.5978619751630377	NO	-
393	ZINC03517235	1857	0.5978074286091182	NO	-
394	ZINC03816006	2011	0.5976889733861019	NO	-
395	ZINC03854803	2102	0.5976634134237485	NO	-
396	ZINC04374706	2584	0.5976442163122542	NO	-
397	ZINC03854801	2100	0.597622643478219	NO	-
398	ZINC01130928	715	0.5975928879887538	NO	-
399	ZINC03867365	2239	0.5973976435864593	NO	-
400	ZINC03858806	2192	0.5973767326688963	NO	-
401	ZINC03868260	2270	0.5972379187244563	NO	-
402	ZINC02631176	1268	0.5971920861166149	NO	-
403	ZINC03638508	2000	0.5970603717504644	NO	-
404	ZINC02849817	1399	0.5970402598290657	NO	-
405	ZINC04586974	2704	0.5970211644211232	NO	-
406	ZINC03866787	2218	0.5969518912198711	NO	-
407	ZINC03043520	1519	0.5968963675077145	NO	-
408	ZINC04408179	2595	0.5968786192363703	NO	-
409	ZINC00725075	208	0.5966964658504196	NO	-
410	ZINC02633375	1270	0.596578287917158	NO	-
411	ZINC02633376	1271	0.5965770268896673	NO	-
412	ZINC01516487	963	0.5964548270916725	NO	-
413	ZINC03867248	2228	0.5964379159201211	NO	-
414	ZINC03851519	2035	0.5963882233516122	NO	-
415	ZINC02617525	1247	0.5963797943613166	NO	-
416	ZINC01442534	930	0.5963775269533292	NO	-
417	ZINC03867849	2261	0.5963402453611765	NO	-
418	ZINC03853580	2072	0.5963317750666771	NO	-
419	ZINC01294960	827	0.5963291523603179	NO	-
420	ZINC04485511	2672	0.5963213569678767	NO	-
421	ZINC03892805	2318	0.5960848223619214	NO	-
422	ZINC03892807	2319	0.596071904334253	NO	-
423	ZINC03631283	1993	0.5960120397902062	NO	-
424	ZINC03596842	1969	0.5959942669876144	NO	-
425	ZINC00798779	272	0.5959352435245452	NO	-
426	ZINC03851522	2036	0.5958877552457124	NO	-
427	ZINC04465224	2632	0.5958877552457124	NO	-
428	ZINC03859068	2196	0.5958230192514318	NO	-
429	ZINC01090888	662	0.5958191846151877	NO	-
430	ZINC01315428	833	0.5957273531896816	NO	-
431	ZINC01221477	796	0.5956754748895425	NO	-
432	ZINC01098104	667	0.5955045070143273	NO	-
433	ZINC04383940	2587	0.5954995824877302	NO	-
434	ZINC03244712	1598	0.5953153728815872	NO	-
435	ZINC03277000	1613	0.595255848164415	NO	-
436	ZINC03357088	1675	0.595171629626626	NO	-
437	ZINC01355620	857	0.5951614350763047	NO	-
438	ZINC00706280	192	0.5949746408042643	NO	-
439	ZINC02887818	1455	0.5949733830472592	NO	-
440	ZINC02633766	1273	0.5946356589431633	NO	-
441	ZINC02633765	1272	0.5945310551079681	NO	-
442	ZINC03867845	2260	0.5943199711756426	NO	-
443	ZINC04485511	2671	0.5942147835959054	NO	-
444	ZINC02887815	1454	0.5942127495332767	NO	-
445	ZINC02718979	1329	0.5940933659398825	NO	-
446	ZINC03432882	1725	0.5940685685785161	NO	-
447	ZINC01462271	937	0.594008358465269	NO	-
448	ZINC03868765	2284	0.593966448428743	NO	-
449	ZINC03568184	1911	0.5939655455976347	NO	-
450	ZINC02887786	1451	0.5938940445738384	NO	-
451	ZINC02887690	1444	0.5938253519340626	NO	-
452	ZINC01059021	630	0.5936726035538994	NO	-
453	ZINC02887813	1453	0.593616176144055	NO	-
454	ZINC02236714	1123	0.5935973569790574	NO	-
455	ZINC02994596	1504	0.5935545266836278	NO	-
456	ZINC03860126	2210	0.5934115302567181	NO	-
457	ZINC03860125	2209	0.5933693489694751	NO	-
458	ZINC03225603	1577	0.5931962715930124	NO	-
459	ZINC03519981	1865	0.5931141623533093	NO	-
460	ZINC02722946	1340	0.5930217550347093	NO	-
461	ZINC00936567	501	0.5928623593710344	NO	-
462	ZINC01080563	653	0.5928161643894114	NO	-
463	ZINC02667883	1306	0.5927647108181836	NO	-
464	ZINC02667884	1307	0.592755123337694	NO	-
465	ZINC03852016	2046	0.5926669384831895	NO	-
466	ZINC03283509	1620	0.5926099126474608	NO	-
467	ZINC03855377	2145	0.5925511851669165	NO	-
468	ZINC00863265	350	0.592547947760669	NO	-
469	ZINC03599267	1975	0.5924697436945291	NO	-
470	ZINC02520405	1227	0.5924170592953025	NO	-
471	ZINC00810635	290	0.5923918106519663	NO	-
472	ZINC03867248	2227	0.5923899610297855	NO	-
473	ZINC02887494	1442	0.5923722149585362	NO	-
474	ZINC03853087	2064	0.5923664722959329	NO	-
475	ZINC04421005	2603	0.5923053216037854	NO	-
476	ZINC01008575	570	0.5921581583881372	NO	-
477	ZINC00985293	543	0.5921536054334269	NO	-
478	ZINC02197073	1102	0.5920288928778504	NO	-
479	ZINC02910920	1470	0.5919946260581919	NO	-
480	ZINC04059252	2483	0.591826165360308	NO	-
481	ZINC04032875	2476	0.5917763090269308	NO	-
482	ZINC03461920	1742	0.5917663590122653	NO	-
483	ZINC04397856	2592	0.5917554650048762	NO	-
484	ZINC01123601	704	0.5917416577185428	NO	-
485	ZINC03461923	1743	0.5917100696693063	NO	-
486	ZINC01123600	702	0.5915688660353822	NO	-
487	ZINC02487972	1219	0.591551493425305	NO	-
488	ZINC03462302	1749	0.5914556108894927	NO	-
489	ZINC03852330	2048	0.5912674474293622	NO	-
490	ZINC02627899	1263	0.591234689722136	NO	-
491	ZINC04253318	2540	0.5911605410599814	NO	-
492	ZINC00971036	535	0.5909405224485685	NO	-
493	ZINC01099525	669	0.5908172651165505	NO	-
494	ZINC01099524	668	0.5908026554894278	NO	-
495	ZINC00850376	323	0.5907711516071223	NO	-
496	ZINC02623412	1255	0.5907344349907231	NO	-
497	ZINC02726530	1341	0.5905255822038624	NO	-
498	ZINC03983294	2429	0.5903785072805904	NO	-
499	ZINC03618829	1985	0.5903631155072714	NO	-
500	ZINC02651091	1285	0.5902499692312726	NO	-
501	ZINC03867547	2245	0.5902355787086387	NO	-
502	ZINC00853571	332	0.5902147861248365	NO	-
503	ZINC03533602	1873	0.5901246527207469	NO	-
504	ZINC03464354	1761	0.5900385425556453	NO	-
505	ZINC03464350	1760	0.5900352007341472	NO	-
506	ZINC00862434	348	0.5898816058357541	NO	-
507	ZINC03855611	2147	0.5898119563403906	NO	-
508	ZINC03868513	2279	0.5896930819920619	NO	-
509	ZINC02667851	1304	0.5896874176497168	NO	-
510	ZINC02667852	1305	0.5896824852757391	NO	-
511	ZINC03972742	2386	0.5896765788394758	NO	-
512	ZINC04470454	2664	0.5896765788394758	NO	-
513	ZINC02130688	1084	0.5896609708762622	NO	-
514	ZINC03972737	2385	0.5896329113588158	NO	-
515	ZINC03991975	2443	0.5895639734946357	NO	-
516	ZINC03853898	2080	0.5895375303252987	NO	-
517	ZINC02549646	6	0.5893960972379156	YES	5
518	ZINC03859068	2195	0.5892421873684298	NO	-
519	ZINC01228118	800	0.5891707601450941	NO	-
520	ZINC00856127	335	0.589132355446642	NO	-
521	ZINC02326519	1154	0.5889926132475837	NO	-
522	ZINC03344716	1661	0.5888649907072202	NO	-
523	ZINC03853029	2060	0.5887902155832191	NO	-
524	ZINC03849701	2023	0.5887596785863155	NO	-
525	ZINC03867309	2232	0.588691655790932	NO	-
526	ZINC03867310	2234	0.5886776589581195	NO	-
527	ZINC00878065	413	0.5886613556480533	NO	-
528	ZINC03519982	1866	0.588422705987696	NO	-
529	ZINC02718359	1325	0.5884197935851777	NO	-
530	ZINC03970668	2364	0.5883846461650695	NO	-
531	ZINC03890174	2303	0.5883134947737176	NO	-
532	ZINC02970282	1487	0.5883099258172508	NO	-
533	ZINC03563007	1902	0.5882574564064667	NO	-
534	ZINC02829446	1397	0.5882568343325031	NO	-
535	ZINC03563005	1901	0.5882545921355171	NO	-
536	ZINC02970281	1486	0.5882536323583976	NO	-
537	ZINC02887819	1456	0.5882207415350815	NO	-
538	ZINC01035725	590	0.5881877920453201	NO	-
539	ZINC04170720	2508	0.58801407546807	NO	-
540	ZINC02887699	1447	0.5879981074379536	NO	-
541	ZINC00655429	149	0.5879814578485653	NO	-
542	ZINC03500631	1838	0.587930820651256	NO	-
543	ZINC03500629	1837	0.5879097645691328	NO	-
544	ZINC03519978	1864	0.5878666888695026	NO	-
545	ZINC01443735	931	0.5876607313881594	NO	-
546	ZINC00411491	42	0.587468072668288	NO	-
547	ZINC02887692	1445	0.5874403001800295	NO	-
548	ZINC02718812	1326	0.5874212571087148	NO	-
549	ZINC03765623	2007	0.5874013786132586	NO	-
550	ZINC03802693	2009	0.5873976349473697	NO	-
551	ZINC03983188	2426	0.5873733787349225	NO	-
552	ZINC03854932	2130	0.5873312068094179	NO	-
553	ZINC00856126	334	0.5872963728869606	NO	-
554	ZINC03550400	1887	0.5872926524556992	NO	-
555	ZINC02718349	1324	0.5872488877446781	NO	-
556	ZINC03983189	2427	0.5872198870755791	NO	-
557	ZINC03983191	2428	0.5871938772739244	NO	-
558	ZINC00253747	23	0.5870944884137573	NO	-
559	ZINC00977961	539	0.5870162242610357	NO	-
560	ZINC01889916	1024	0.5869814456452398	NO	-
561	ZINC01889920	1025	0.5869716719659801	NO	-
562	ZINC04248128	2528	0.5868132446917153	NO	-
563	ZINC03968408	2333	0.5866501588719895	NO	-
564	ZINC02887693	1446	0.586638103172725	NO	-
565	ZINC03765621	2006	0.5865979985919908	NO	-
566	ZINC00706280	191	0.5865881357557129	NO	-
567	ZINC04633709	2709	0.5865047970266631	NO	-
568	ZINC00574050	79	0.5864621879206593	NO	-
569	ZINC02632149	1269	0.5864061372985815	NO	-
570	ZINC04032776	2475	0.5864003811314287	NO	-
571	ZINC00563200	72	0.5862919029854049	NO	-
572	ZINC03851955	2044	0.5862329148759559	NO	-
573	ZINC03992815	2450	0.5860608801002778	NO	-
574	ZINC03867845	2259	0.5860349130185764	NO	-
575	ZINC03519259	1860	0.5859521864385568	NO	-
576	ZINC04170720	2507	0.5859274578507805	NO	-
577	ZINC02887496	1443	0.5859098302871683	NO	-
578	ZINC03252733	1604	0.5858852064959429	NO	-
579	ZINC03252730	1603	0.5858745608628325	NO	-
580	ZINC03548854	1880	0.5854936843672722	NO	-
581	ZINC04253318	2539	0.5852741092713758	NO	-
582	ZINC03095908	1540	0.5852337356618037	NO	-
583	ZINC03852016	2045	0.5852053351443987	NO	-
584	ZINC04033640	2478	0.5851843036790093	NO	-
585	ZINC01132618	719	0.5851796205942295	NO	-
586	ZINC03630418	1992	0.5851591940762135	NO	-
587	ZINC03307535	1635	0.5851532910767147	NO	-
588	ZINC00949887	526	0.5851047583000017	NO	-
589	ZINC01379073	895	0.585047785167828	NO	-
590	ZINC03519341	1863	0.5850350528475416	NO	-
591	ZINC04194239	2516	0.5850275137205404	NO	-
592	ZINC03593708	1945	0.5849957621076797	NO	-
593	ZINC01005078	560	0.5849834961068219	NO	-
594	ZINC02439885	1202	0.5849290779857831	NO	-
595	ZINC02439883	1201	0.5849107148818815	NO	-
596	ZINC00637802	127	0.5848829247727776	NO	-
597	ZINC03593707	1944	0.5848768216464971	NO	-
598	ZINC04397367	2591	0.5848687793352947	NO	-
599	ZINC01516487	962	0.5848591923216562	NO	-
600	ZINC03858864	2193	0.584807749736888	NO	-
601	ZINC03969734	2351	0.5847858519801978	NO	-
602	ZINC03481652	1820	0.5847363886097362	NO	-
603	ZINC00738304	216	0.5846935427952564	NO	-
604	ZINC00738302	215	0.5846931559788708	NO	-
605	ZINC01090887	661	0.5846584063758081	NO	-
606	ZINC01090886	660	0.5846450955103439	NO	-
607	ZINC03370469	1692	0.5845505832793888	NO	-
608	ZINC00637627	125	0.5843925972468068	NO	-
609	ZINC03277071	1615	0.58436855533552	NO	-
610	ZINC03968496	2335	0.5843530829137665	NO	-
611	ZINC03854547	2092	0.5843414786021569	NO	-
612	ZINC01269879	813	0.5842567752714065	NO	-
613	ZINC02990052	1502	0.5842546656442873	NO	-
614	ZINC03890127	2301	0.5842155744837904	NO	-
615	ZINC03630198	1991	0.5842052809265145	NO	-
616	ZINC03630196	1990	0.5842000405215518	NO	-
617	ZINC03460577	1740	0.5841815991962334	NO	-
618	ZINC00634517	120	0.5840464268345903	NO	-
619	ZINC04633710	2710	0.5840118421506747	NO	-
620	ZINC01960632	1045	0.5840092893956078	NO	-
621	ZINC01889895	1019	0.583909827668645	NO	-
622	ZINC02667849	1302	0.58375147319493	NO	-
623	ZINC02667850	1303	0.5837319243594314	NO	-
624	ZINC01780153	982	0.5836631880588445	NO	-
625	ZINC01780152	981	0.5836312725787781	NO	-
626	ZINC01934424	1040	0.5835309036056875	NO	-
627	ZINC03867309	2231	0.5834996293597461	NO	-
628	ZINC03550452	1890	0.5834771164731734	NO	-
629	ZINC03372030	1697	0.5834184704879223	NO	-
630	ZINC03551274	1894	0.5834163684079936	NO	-
631	ZINC03582081	1927	0.5834137722241339	NO	-
632	ZINC03852536	2049	0.5834004747054469	NO	-
633	ZINC02873656	1429	0.583386753619511	NO	-
634	ZINC04004717	2473	0.5833541981563919	NO	-
635	ZINC01282192	819	0.5832546216874055	NO	-
636	ZINC03853842	2079	0.5832192387243629	NO	-
637	ZINC01249196	807	0.5832156897540824	NO	-
638	ZINC04224010	2517	0.5831918165363751	NO	-
639	ZINC01889885	1016	0.5831550218770942	NO	-
640	ZINC03294623	1627	0.5831056710449269	NO	-
641	ZINC01299354	831	0.5830208724241013	NO	-
642	ZINC01299353	829	0.5830101379473908	NO	-
643	ZINC03991982	2444	0.5829959568392922	NO	-
644	ZINC04464295	2625	0.5829959568392922	NO	-
645	ZINC03855126	2136	0.5829527574552271	NO	-
646	ZINC04252160	2536	0.5828778736935872	NO	-
647	ZINC02629558	1266	0.5828466925523247	NO	-
648	ZINC01889913	1023	0.5828401116364018	NO	-
649	ZINC03858868	2194	0.582830460206662	NO	-
650	ZINC01889910	1022	0.5828144282551443	NO	-
651	ZINC02627665	1262	0.5828121570934902	NO	-
652	ZINC04169833	2505	0.5827783792050276	NO	-
653	ZINC02718984	1330	0.582686692741806	NO	-
654	ZINC03867310	2233	0.5826638654076914	NO	-
655	ZINC03987718	2434	0.5826568747032579	NO	-
656	ZINC03850858	2032	0.5825848199283578	NO	-
657	ZINC01123136	699	0.5825675553865681	NO	-
658	ZINC03987719	2435	0.5825249290551712	NO	-
659	ZINC00781740	243	0.5825176028556578	NO	-
660	ZINC00781739	242	0.5824948024347247	NO	-
661	ZINC00879617	420	0.5824800584008493	NO	-
662	ZINC04464999	2629	0.5824724649512997	NO	-
663	ZINC03333254	1652	0.5824504559688912	NO	-
664	ZINC03333257	1653	0.5824378226490986	NO	-
665	ZINC02319782	1149	0.5824250873860637	NO	-
666	ZINC02883937	1439	0.5823710300032937	NO	-
667	ZINC01299353	828	0.5823650112474114	NO	-
668	ZINC01889903	1020	0.5823573580156836	NO	-
669	ZINC00892292	444	0.5823224050133833	NO	-
670	ZINC01889906	1021	0.5823154508425746	NO	-
671	ZINC02319780	1148	0.5822833392377341	NO	-
672	ZINC03970634	2363	0.5821705592140087	NO	-
673	ZINC03890127	2302	0.5820932863817996	NO	-
674	ZINC01355620	856	0.5820906546351303	NO	-
675	ZINC00902889	457	0.5820866729785098	NO	-
676	ZINC03977316	2403	0.582050734260344	NO	-
677	ZINC03859877	2208	0.5820320099991629	NO	-
678	ZINC04248874	2530	0.5820250863120494	NO	-
679	ZINC03464934	1762	0.5819814409481501	NO	-
680	ZINC03977315	2402	0.581944693549324	NO	-
681	ZINC03464941	1763	0.5819105102979867	NO	-
682	ZINC00637248	122	0.5818852169506108	NO	-
683	ZINC03465285	1771	0.5817653492951192	NO	-
684	ZINC02215879	1113	0.5817484250229509	NO	-
685	ZINC02215882	1114	0.5816725795400781	NO	-
686	ZINC02887700	1448	0.5816656042916025	NO	-
687	ZINC02620860	1251	0.581589637808986	NO	-
688	ZINC02620861	1252	0.5815869564718985	NO	-
689	ZINC03596175	1958	0.5815412349929137	NO	-
690	ZINC03596173	1957	0.581491121349693	NO	-
691	ZINC00627951	108	0.581475821205368	NO	-
692	ZINC03354960	1670	0.5813820902605449	NO	-
693	ZINC00886824	434	0.5813347390467364	NO	-
694	ZINC01123138	701	0.5812744153203869	NO	-
695	ZINC03465244	1769	0.5812049002837597	NO	-
696	ZINC01299354	830	0.5811949191789167	NO	-
697	ZINC03529403	1870	0.5811786221611318	NO	-
698	ZINC03906626	2325	0.5811784743244448	NO	-
699	ZINC03465246	1770	0.5811346244615883	NO	-
700	ZINC00064202	5	0.5810678719814762	NO	-
701	ZINC00980695	541	0.5810452930539403	NO	-
702	ZINC01379067	894	0.5808132473905179	NO	-
703	ZINC00860963	346	0.5807722529659329	NO	-
704	ZINC03457516	1736	0.5807200218124343	NO	-
705	ZINC02353759	1163	0.5806902097191471	NO	-
706	ZINC03568236	1913	0.5806759110168206	NO	-
707	ZINC00802342	276	0.5806362709048244	NO	-
708	ZINC03229899	1582	0.5805887409752231	NO	-
709	ZINC00879307	418	0.5805715180439667	NO	-
710	ZINC03867617	2248	0.5805467506507735	NO	-
711	ZINC03868260	2269	0.5805090819347838	NO	-
712	ZINC02657852	1289	0.580417059408073	NO	-
713	ZINC00892347	446	0.5804107909835305	NO	-
714	ZINC02353762	1164	0.5803974907080648	NO	-
715	ZINC00892346	445	0.5803731380402722	NO	-
716	ZINC04251576	2533	0.5803481385916623	NO	-
717	ZINC02718815	1327	0.580332955878811	NO	-
718	ZINC03497224	1833	0.5803326812203595	NO	-
719	ZINC00893688	447	0.5802367039774635	NO	-
720	ZINC04362953	2580	0.5802117169660587	NO	-
721	ZINC03851861	2039	0.5801530608239576	NO	-
722	ZINC03867271	2230	0.580108113215871	NO	-
723	ZINC04465490	2638	0.580108113215871	NO	-
724	ZINC03857228	2158	0.5800856771220548	NO	-
725	ZINC03858804	2190	0.5800560746471898	NO	-
726	ZINC03366797	1686	0.5800538762823626	NO	-
727	ZINC00923707	487	0.5799527478913962	NO	-
728	ZINC04540766	2701	0.5799180883711111	NO	-
729	ZINC00877608	410	0.579900100692113	NO	-
730	ZINC03853020	2059	0.5798837757029899	NO	-
731	ZINC01906775	1029	0.5798601728181285	NO	-
732	ZINC03851861	2040	0.579782209455709	NO	-
733	ZINC01172905	756	0.5797512728235196	NO	-
734	ZINC02719004	1332	0.5797415947134603	NO	-
735	ZINC04268841	2544	0.5797165424020297	NO	-
736	ZINC01153627	745	0.5797158255817549	NO	-
737	ZINC04294240	2553	0.579713773410043	NO	-
738	ZINC03517232	1856	0.579651948821571	NO	-
739	ZINC03594525	1949	0.5796246880078282	NO	-
740	ZINC03319985	1641	0.5795637242604322	NO	-
741	ZINC02642192	1278	0.5795407600064505	NO	-
742	ZINC00637502	124	0.579458567057813	NO	-
743	ZINC03319987	1642	0.5794390157947451	NO	-
744	ZINC03239909	1593	0.5794271881516329	NO	-
745	ZINC03040699	1517	0.5794202174291428	NO	-
746	ZINC04000899	2470	0.579312424814638	NO	-
747	ZINC03970259	2360	0.5792585378216037	NO	-
748	ZINC04540766	2700	0.5792488221112487	NO	-
749	ZINC03868251	2268	0.5792329684578378	NO	-
750	ZINC04469974	2658	0.579203286364682	NO	-
751	ZINC02487980	1221	0.5791898017615091	NO	-
752	ZINC03594523	1948	0.5791792082810538	NO	-
753	ZINC02487981	1222	0.5791585033562667	NO	-
754	ZINC02962039	1481	0.579150311780866	NO	-
755	ZINC01052408	617	0.5791409964243043	NO	-
756	ZINC02720111	1334	0.5791259869139578	NO	-
757	ZINC00878078	416	0.5790983472180918	NO	-
758	ZINC03976503	2399	0.5790713829052379	NO	-
759	ZINC00923706	486	0.5789885458999869	NO	-
760	ZINC03979853	2411	0.5789088538911047	NO	-
761	ZINC03857695	2161	0.5788996650691207	NO	-
762	ZINC04464528	2626	0.5788996650691207	NO	-
763	ZINC02314106	1142	0.5787883753111691	NO	-
764	ZINC03425936	1719	0.5787759192774329	NO	-
765	ZINC01355619	855	0.5787116926219579	NO	-
766	ZINC00685820	181	0.5786027230474766	NO	-
767	ZINC01035725	589	0.5785853618285599	NO	-
768	ZINC01131779	717	0.5785727184704824	NO	-
769	ZINC01131781	718	0.578571988749144	NO	-
770	ZINC03066998	1534	0.5784827760734012	NO	-
771	ZINC00857411	341	0.5784546169814291	NO	-
772	ZINC03354947	1669	0.5783597972458834	NO	-
773	ZINC03852330	2047	0.5782391971594414	NO	-
774	ZINC01172904	755	0.5781539248701146	NO	-
775	ZINC00878072	415	0.5779316417859627	NO	-
776	ZINC03970259	2359	0.5778766712575295	NO	-
777	ZINC03853789	2076	0.5778404491902875	NO	-
778	ZINC04169833	2504	0.5777061340258142	NO	-
779	ZINC04030390	2474	0.5776821410233028	NO	-
780	ZINC04225151	2519	0.5776150862093956	NO	-
781	ZINC03979841	2410	0.5775207536188055	NO	-
782	ZINC03867022	2224	0.5774457108026478	NO	-
783	ZINC04465370	2634	0.5774457108026478	NO	-
784	ZINC00850376	322	0.5774041771052134	NO	-
785	ZINC02310612	1141	0.5774038984956672	NO	-
786	ZINC01972524	1048	0.5773556866746123	NO	-
787	ZINC03866848	2220	0.577329880824568	NO	-
788	ZINC03497226	1834	0.5772796187165573	NO	-
789	ZINC01265041	811	0.5772135305261643	NO	-
790	ZINC03594999	1950	0.5772106489784637	NO	-
791	ZINC03991989	2445	0.5771802634611715	NO	-
792	ZINC03595000	1951	0.5770556569045318	NO	-
793	ZINC02739749	1346	0.5770386926223499	NO	-
794	ZINC03484681	1823	0.5770014143378319	NO	-
795	ZINC04475140	2666	0.5769331520062008	NO	-
796	ZINC03857505	2160	0.5769208003084721	NO	-
797	ZINC02792281	1380	0.5768806593887285	NO	-
798	ZINC01111800	681	0.5768782941867767	NO	-
799	ZINC00676345	170	0.5768730060457856	NO	-
800	ZINC02628515	1265	0.5768599195924101	NO	-
801	ZINC03873875	2291	0.5767031258194709	NO	-
802	ZINC01265654	812	0.5766499600650277	NO	-
803	ZINC03991971	2442	0.576601416451062	NO	-
804	ZINC04464289	2623	0.576601416451062	NO	-
805	ZINC01379066	893	0.5766006455015048	NO	-
806	ZINC02970347	1488	0.5765748294621439	NO	-
807	ZINC00778820	235	0.5765152382667099	NO	-
808	ZINC03265213	1606	0.5764373730062858	NO	-
809	ZINC02720110	1333	0.5763987981931817	NO	-
810	ZINC01379078	897	0.5763275609658367	NO	-
811	ZINC02209755	1111	0.5763140336052475	NO	-
812	ZINC03366905	1687	0.57628277289691	NO	-
813	ZINC03567536	1909	0.5762787726143451	NO	-
814	ZINC03597366	1970	0.5762771694579323	NO	-
815	ZINC03857798	2164	0.5762554517836196	NO	-
816	ZINC03550455	1891	0.5762420801540397	NO	-
817	ZINC04487103	2676	0.5762250020766883	NO	-
818	ZINC02720588	1335	0.5762214834241155	NO	-
819	ZINC03599180	1974	0.5759552480925045	NO	-
820	ZINC01061841	639	0.5759501754837393	NO	-
821	ZINC00886832	435	0.5759424779339987	NO	-
822	ZINC01492171	948	0.575840381657646	NO	-
823	ZINC04252471	2538	0.5758093045112769	NO	-
824	ZINC01123136	698	0.5757729060355167	NO	-
825	ZINC03867945	2263	0.5757254800450745	NO	-
826	ZINC03933818	2327	0.5756731316077045	NO	-
827	ZINC03280167	1618	0.5756032443824164	NO	-
828	ZINC01052183	616	0.5755226837981443	NO	-
829	ZINC03853067	2062	0.5754529559605547	NO	-
830	ZINC03851229	2033	0.5754471618149073	NO	-
831	ZINC03304632	1632	0.5753106000253326	NO	-
832	ZINC03457590	1737	0.5752904327909926	NO	-
833	ZINC01075502	650	0.5752771090317649	NO	-
834	ZINC00905525	462	0.5751856182392886	NO	-
835	ZINC02913034	1471	0.5751755543163157	NO	-
836	ZINC01067713	641	0.5751704415604295	NO	-
837	ZINC01379079	898	0.5750976817606936	NO	-
838	ZINC04103973	2491	0.5750282830379317	NO	-
839	ZINC01123138	700	0.5749801904248493	NO	-
840	ZINC02713762	1323	0.5749791579644395	NO	-
841	ZINC03867772	2252	0.5748692915607736	NO	-
842	ZINC03867773	2254	0.5748462958075861	NO	-
843	ZINC03561952	1900	0.5747223337279591	NO	-
844	ZINC01110236	679	0.5746656870667417	NO	-
845	ZINC04112970	2493	0.5746449270161489	NO	-
846	ZINC01379075	896	0.5746228416730107	NO	-
847	ZINC00863267	352	0.5745094872499116	NO	-
848	ZINC00863266	351	0.5744786318932033	NO	-
849	ZINC03858785	2188	0.5744612707402055	NO	-
850	ZINC03045223	1521	0.5743601804696081	NO	-
851	ZINC00232895	22	0.5743572643933383	NO	-
852	ZINC01051758	613	0.5743452833555998	NO	-
853	ZINC02487976	1220	0.5742932267676544	NO	-
854	ZINC01051756	612	0.5742795662271792	NO	-
855	ZINC00912367	476	0.5741728592105803	NO	-
856	ZINC00707394	193	0.574169490104727	NO	-
857	ZINC04061614	2485	0.5741295347109872	NO	-
858	ZINC01784640	983	0.5740807315506733	NO	-
859	ZINC03854351	2086	0.5740670519155001	NO	-
860	ZINC03560779	1898	0.5740553969996309	NO	-
861	ZINC03593047	1935	0.5740520125558526	NO	-
862	ZINC03867830	2257	0.5739251232144065	NO	-
863	ZINC00819393	298	0.573918354473994	NO	-
864	ZINC03593050	1936	0.5739167321583671	NO	-
865	ZINC01889889	1018	0.573888215730838	NO	-
866	ZINC02718971	1328	0.5738601916863957	NO	-
867	ZINC01889888	1017	0.5738456355870947	NO	-
868	ZINC02856006	1411	0.5738117497184028	NO	-
869	ZINC02551611	1239	0.5738061799423454	NO	-
870	ZINC03857799	2165	0.5737697773497075	NO	-
871	ZINC00719528	204	0.5736720673768556	NO	-
872	ZINC03867830	2258	0.5736441389337575	NO	-
873	ZINC03313152	1638	0.5735643167099975	NO	-
874	ZINC00946594	523	0.5735483501329706	NO	-
875	ZINC03313149	1637	0.5735481784417993	NO	-
876	ZINC04620101	2705	0.5735214738265324	NO	-
877	ZINC03464947	1764	0.5735201903876632	NO	-
878	ZINC03820184	2019	0.5734574932547584	NO	-
879	ZINC02488017	1223	0.573455676439913	NO	-
880	ZINC02488020	1224	0.5734293825130234	NO	-
881	ZINC04112970	2492	0.5733803500886768	NO	-
882	ZINC02201265	1103	0.5732549025056345	NO	-
883	ZINC03342312	1657	0.5731130722565384	NO	-
884	ZINC00956409	530	0.5731064347890709	NO	-
885	ZINC01889832	1012	0.5730218619577057	NO	-
886	ZINC01889835	1013	0.5729650337499641	NO	-
887	ZINC02235357	1122	0.5729410866595439	NO	-
888	ZINC02718989	1331	0.5729399727167197	NO	-
889	ZINC04464293	2624	0.5728873708569394	NO	-
890	ZINC03465210	1768	0.5728446860555545	NO	-
891	ZINC03465207	1767	0.5728223600177494	NO	-
892	ZINC03853634	2074	0.5728140715530282	NO	-
893	ZINC01889768	1003	0.5727572350541174	NO	-
894	ZINC01889770	1004	0.5727561601201477	NO	-
895	ZINC03974413	2393	0.5727510145925168	NO	-
896	ZINC00902694	455	0.5727310462002405	NO	-
897	ZINC02625016	1257	0.5724743187001284	NO	-
898	ZINC02449774	1208	0.5724279954263329	NO	-
899	ZINC02625017	1258	0.5724164215784541	NO	-
900	ZINC00023575	5	0.5723645742060202	YES	4
901	ZINC02541703	1236	0.5723058443674885	NO	-
902	ZINC00886862	438	0.5722828441887333	NO	-
903	ZINC02400330	1174	0.572244651715075	NO	-
904	ZINC02665248	1301	0.5722309173422159	NO	-
905	ZINC02293706	1136	0.5722093829670909	NO	-
906	ZINC00533815	68	0.5721668425503414	NO	-
907	ZINC00719743	205	0.5721643601095421	NO	-
908	ZINC01889772	1005	0.5721588610039811	NO	-
909	ZINC00007582	0	0.5721510338594171	YES	1
910	ZINC02073548	1075	0.5721504898143756	NO	-
911	ZINC00886860	437	0.572131716660007	NO	-
912	ZINC01889774	1006	0.5721066198827462	NO	-
913	ZINC03992907	2454	0.5720542779366299	NO	-
914	ZINC03992908	2455	0.5720422226339087	NO	-
915	ZINC04469447	2653	0.5720422226339087	NO	-
916	ZINC00850376	324	0.5719963189883983	NO	-
917	ZINC00850376	325	0.5719963189883983	NO	-
918	ZINC00685820	180	0.5719397437427218	NO	-
919	ZINC02416360	1184	0.5719023513914445	NO	-
920	ZINC04315740	2559	0.5718654877668103	NO	-
921	ZINC03631853	1995	0.571744034412422	NO	-
922	ZINC03465191	1766	0.571670307464801	NO	-
923	ZINC03465187	1765	0.5716649344172239	NO	-
924	ZINC03858010	2167	0.5715835721872135	NO	-
925	ZINC00868824	395	0.5714967314041328	NO	-
926	ZINC03993187	2461	0.5714929095379848	NO	-
927	ZINC04469856	2657	0.5714929095379848	NO	-
928	ZINC01922043	1032	0.5713747284496803	NO	-
929	ZINC04443504	2611	0.571243611398729	NO	-
930	ZINC01044099	601	0.5712253714125857	NO	-
931	ZINC03593682	1943	0.5711005263364224	NO	-
932	ZINC00591295	85	0.5709823690009311	NO	-
933	ZINC03992934	2457	0.5709572098451642	NO	-
934	ZINC03593611	1938	0.5709542722659844	NO	-
935	ZINC03593681	1942	0.5709525881234617	NO	-
936	ZINC04332436	2568	0.5709514136972904	NO	-
937	ZINC03974411	2392	0.5709514132719776	NO	-
938	ZINC03593612	1939	0.5709290142103725	NO	-
939	ZINC00798601	271	0.5709117597352603	NO	-
940	ZINC04225151	2518	0.57090687159693	NO	-
941	ZINC03854361	2087	0.5709000434376571	NO	-
942	ZINC03853821	2077	0.5708897153294108	NO	-
943	ZINC00902691	454	0.570865973571459	NO	-
944	ZINC00867777	375	0.570833582441428	NO	-
945	ZINC00924305	488	0.5708013401847472	NO	-
946	ZINC03853495	2068	0.5707638164867808	NO	-
947	ZINC04087359	2489	0.5707582241782884	NO	-
948	ZINC02064574	1073	0.570705645724834	NO	-
949	ZINC02793918	1381	0.5705927195665793	NO	-
950	ZINC03992935	2458	0.5705751210837224	NO	-
951	ZINC02736052	1345	0.5704524459262966	NO	-
952	ZINC01172819	754	0.5703682811873777	NO	-
953	ZINC03500751	1843	0.5703480516343332	NO	-
954	ZINC04622518	2706	0.5703182450259602	NO	-
955	ZINC03851955	2043	0.5703145234085619	NO	-
956	ZINC03568508	1915	0.5703121771641022	NO	-
957	ZINC00676345	169	0.5702538870730581	NO	-
958	ZINC00983564	542	0.5701649948331408	NO	-
959	ZINC03568202	1912	0.5701068501328772	NO	-
960	ZINC03508197	1850	0.5700781798741029	NO	-
961	ZINC03623971	1988	0.570055558558513	NO	-
962	ZINC01148991	736	0.5700292519445854	NO	-
963	ZINC02057032	1068	0.5700248129632212	NO	-
964	ZINC01432376	919	0.5700228675318331	NO	-
965	ZINC01946460	1042	0.569984839634413	NO	-
966	ZINC00783413	245	0.5699495775298522	NO	-
967	ZINC03633117	1997	0.5698885696326204	NO	-
968	ZINC00867953	383	0.5698474320457806	NO	-
969	ZINC03519265	1861	0.5697429051380679	NO	-
970	ZINC02338312	1160	0.5697316449239846	NO	-
971	ZINC03854000	2083	0.5696110429458674	NO	-
972	ZINC03568160	1910	0.5696063348465784	NO	-
973	ZINC03853999	2082	0.5696024000944402	NO	-
974	ZINC00694868	185	0.569563382818847	NO	-
975	ZINC03545413	1877	0.5695069312640129	NO	-
976	ZINC03361273	1681	0.569443351256359	NO	-
977	ZINC00226812	20	0.5694376787108609	NO	-
978	ZINC00868824	396	0.5693425771881131	NO	-
979	ZINC00996178	553	0.5693378037236022	NO	-
980	ZINC00651274	146	0.5693313819120441	NO	-
981	ZINC03854657	2095	0.569281739334445	NO	-
982	ZINC02135527	1086	0.5692722037465592	NO	-
983	ZINC04475736	2667	0.5692385315410345	NO	-
984	ZINC00795363	264	0.5690548233404317	NO	-
985	ZINC03867773	2253	0.5690519238357881	NO	-
986	ZINC03867772	2251	0.5690318746425409	NO	-
987	ZINC03594371	1946	0.5689866197459821	NO	-
988	ZINC03507605	1849	0.5689841168068378	NO	-
989	ZINC00587651	82	0.5689694511177046	NO	-
990	ZINC03593642	1941	0.5689451558397998	NO	-
991	ZINC03593640	1940	0.5689192025905582	NO	-
992	ZINC03892189	2313	0.5688985579613396	NO	-
993	ZINC01378919	879	0.5688810839375392	NO	-
994	ZINC03854911	2128	0.5687849550389136	NO	-
995	ZINC00908106	471	0.5687740132893688	NO	-
996	ZINC00783414	246	0.5687114072524686	NO	-
997	ZINC04494138	2693	0.5686642081502196	NO	-
998	ZINC03462721	1758	0.5686234464403106	NO	-
999	ZINC03368785	1690	0.5685907783452375	NO	-
1000	ZINC03462726	1759	0.568575467417783	NO	-
1001	ZINC01378911	874	0.5685337186495207	NO	-
1002	ZINC00945693	514	0.5684704174285957	NO	-
1003	ZINC01223969	797	0.5684512235144952	NO	-
1004	ZINC02680255	1309	0.5684267813213085	NO	-
1005	ZINC01108515	677	0.5683951124445232	NO	-
1006	ZINC03853087	2063	0.5683648492227021	NO	-
1007	ZINC02885154	1441	0.5682883878361529	NO	-
1008	ZINC02910059	1469	0.5682776362156773	NO	-
1009	ZINC03594438	1947	0.568274136927826	NO	-
1010	ZINC02910057	1468	0.5682597184672684	NO	-
1011	ZINC04135573	2497	0.5682556020764946	NO	-
1012	ZINC01172818	753	0.5682203558187517	NO	-
1013	ZINC03600644	1979	0.5682125451650897	NO	-
1014	ZINC04622525	2707	0.5681843676927332	NO	-
1015	ZINC03853020	2058	0.5681795826456568	NO	-
1016	ZINC03855073	2135	0.5681747872575397	NO	-
1017	ZINC00867953	382	0.568110070376869	NO	-
1018	ZINC02915859	1472	0.5680944294464635	NO	-
1019	ZINC03970786	2366	0.5680743128768657	NO	-
1020	ZINC00878071	414	0.5679723961507487	NO	-
1021	ZINC03355028	1671	0.5679685457426934	NO	-
1022	ZINC04269089	2545	0.5679281195884819	NO	-
1023	ZINC03327736	1645	0.5678872990408274	NO	-
1024	ZINC03873723	2290	0.5678766564243939	NO	-
1025	ZINC03857791	2162	0.5678121358516927	NO	-
1026	ZINC03858293	2173	0.5678090932174653	NO	-
1027	ZINC04470224	2661	0.5678090932174653	NO	-
1028	ZINC03980367	2415	0.5676962533202535	NO	-
1029	ZINC00905525	461	0.5676244766588372	NO	-
1030	ZINC01982709	1058	0.5676182438734899	NO	-
1031	ZINC04469024	2652	0.5676132360426666	NO	-
1032	ZINC03567527	1908	0.5676090193299598	NO	-
1033	ZINC02771690	1366	0.5675512560025497	NO	-
1034	ZINC03550477	1892	0.5675235791563513	NO	-
1035	ZINC01111800	680	0.5675171756807358	NO	-
1036	ZINC02179962	1096	0.5674951858827705	NO	-
1037	ZINC04365883	2581	0.5674466512928908	NO	-
1038	ZINC01858922	995	0.567403334433929	NO	-
1039	ZINC04316926	2561	0.5673134644042549	NO	-
1040	ZINC03599292	1978	0.5672810201664601	NO	-
1041	ZINC01982710	1059	0.5671749154851005	NO	-
1042	ZINC03591853	1934	0.5671383628609971	NO	-
1043	ZINC01216797	793	0.5671158907783974	NO	-
1044	ZINC00945799	518	0.5671135690489464	NO	-
1045	ZINC04459927	2618	0.5670620601408853	NO	-
1046	ZINC03600737	1980	0.5670558605942375	NO	-
1047	ZINC03467752	1777	0.5670285673432551	NO	-
1048	ZINC01151652	738	0.5670120355047613	NO	-
1049	ZINC03903175	2324	0.5669468028802268	NO	-
1050	ZINC00008576	4	0.5669054116131375	YES	4
1051	ZINC03970785	2365	0.5668002741460278	NO	-
1052	ZINC02431815	1194	0.5667273662720874	NO	-
1053	ZINC02686628	1310	0.5666789912763417	NO	-
1054	ZINC00867777	374	0.56661619120478	NO	-
1055	ZINC03974933	2394	0.5665625603951039	NO	-
1056	ZINC03531752	1871	0.5664677344533612	NO	-
1057	ZINC03854497	2091	0.5664600857437019	NO	-
1058	ZINC01054862	621	0.5663293533531762	NO	-
1059	ZINC04035855	2479	0.5663096285342226	NO	-
1060	ZINC03550429	1889	0.5663059925949167	NO	-
1061	ZINC00678041	173	0.5662777827600824	NO	-
1062	ZINC03858773	2180	0.5661752631157012	NO	-
1063	ZINC02798494	1388	0.5661656839223926	NO	-
1064	ZINC01151652	740	0.5659735724561195	NO	-
1065	ZINC04240240	2524	0.5659273981857402	NO	-
1066	ZINC03858774	2181	0.5658083775013752	NO	-
1067	ZINC00054044	1	0.5657304573421942	NO	-
1068	ZINC04469703	2654	0.5657198381432389	NO	-
1069	ZINC03145170	1546	0.5657044969293082	NO	-
1070	ZINC01129826	713	0.5656895257267724	NO	-
1071	ZINC02882527	1437	0.5656636610702186	NO	-
1072	ZINC02882526	1436	0.5656542651474541	NO	-
1073	ZINC03569021	1916	0.5656472743554757	NO	-
1074	ZINC02331659	1156	0.5656234972958507	NO	-
1075	ZINC03857856	2166	0.5655816668978865	NO	-
1076	ZINC03858779	2186	0.565566370202834	NO	-
1077	ZINC02643383	1282	0.5655471079125775	NO	-
1078	ZINC04513234	2697	0.5655293723924708	NO	-
1079	ZINC03854496	2090	0.5655182273138569	NO	-
1080	ZINC04409094	2598	0.5654761001046986	NO	-
1081	ZINC03249913	1601	0.5654574849395857	NO	-
1082	ZINC00945693	513	0.5653772359999034	NO	-
1083	ZINC02661353	1294	0.5653719492357238	NO	-
1084	ZINC00840970	317	0.5653273703353308	NO	-
1085	ZINC02318059	1146	0.5653036469064376	NO	-
1086	ZINC02539561	1232	0.5652981136666247	NO	-
1087	ZINC03858780	2187	0.5652815407904849	NO	-
1088	ZINC03475807	1787	0.5652158069728069	NO	-
1089	ZINC03475809	1788	0.5652132234938656	NO	-
1090	ZINC02661352	1293	0.5651366726834989	NO	-
1091	ZINC01355619	854	0.5651224674596279	NO	-
1092	ZINC00779330	240	0.5650678388839641	NO	-
1093	ZINC03467318	1776	0.5650408419468685	NO	-
1094	ZINC03857792	2163	0.5650379502654826	NO	-
1095	ZINC02861718	1420	0.5649664075641548	NO	-
1096	ZINC01378903	871	0.5649391465702076	NO	-
1097	ZINC03343677	1660	0.5649202496971845	NO	-
1098	ZINC03507382	1844	0.5648959698292153	NO	-
1099	ZINC03040681	1516	0.5648951589736994	NO	-
1100	ZINC00900698	453	0.5648792949862453	NO	-
1101	ZINC00624642	105	0.5648724290362107	NO	-
1102	ZINC00389407	40	0.5648254012478884	NO	-
1103	ZINC03507384	1845	0.5648148260942838	NO	-
1104	ZINC02664702	1300	0.5647950200136849	NO	-
1105	ZINC01350961	851	0.564739238297427	NO	-
1106	ZINC03410558	1709	0.5646709308868259	NO	-
1107	ZINC00389406	39	0.564663309673371	NO	-
1108	ZINC03410559	1710	0.5646333152922267	NO	-
1109	ZINC01438819	924	0.5645864901928205	NO	-
1110	ZINC02337503	1159	0.5645649382743715	NO	-
1111	ZINC03631285	1994	0.5645159691504644	NO	-
1112	ZINC00264567	25	0.5644925863784742	NO	-
1113	ZINC03049200	1523	0.5644692727294719	NO	-
1114	ZINC03433174	1726	0.5644388146696719	NO	-
1115	ZINC03433176	1727	0.5644340986213299	NO	-
1116	ZINC03858775	2182	0.5644300692128711	NO	-
1117	ZINC04515108	2698	0.5643816707966356	NO	-
1118	ZINC03365936	1685	0.5643530867041959	NO	-
1119	ZINC03497484	1835	0.5643475752025384	NO	-
1120	ZINC03222633	1573	0.5642841458617956	NO	-
1121	ZINC03222634	1574	0.5642769138398149	NO	-
1122	ZINC00856921	338	0.5641880336188448	NO	-
1123	ZINC04501197	2694	0.564182981004932	NO	-
1124	ZINC00873605	405	0.5641356746343918	NO	-
1125	ZINC03858776	2183	0.5641062471918621	NO	-
1126	ZINC01501835	955	0.5640657253698096	NO	-
1127	ZINC03485518	1826	0.5640183212137049	NO	-
1128	ZINC03968430	2334	0.5639786528613656	NO	-
1129	ZINC03858485	2176	0.5639750073920201	NO	-
1130	ZINC01200403	783	0.563914650762441	NO	-
1131	ZINC00867738	360	0.563895969995147	NO	-
1132	ZINC03192066	1562	0.5638587199219663	NO	-
1133	ZINC02701592	1317	0.5638574984670243	NO	-
1134	ZINC02795355	1385	0.5638089168947639	NO	-
1135	ZINC03507443	1847	0.5637550195810817	NO	-
1136	ZINC03853495	2067	0.5637474979087355	NO	-
1137	ZINC01378892	869	0.563728177801052	NO	-
1138	ZINC03518262	1859	0.5637242665365737	NO	-
1139	ZINC00008981	23	0.5637216703230018	YES	14
1140	ZINC03518261	1858	0.5637188340652822	NO	-
1141	ZINC00131038	16	0.5636203991394119	NO	-
1142	ZINC01331319	843	0.5636191356187246	NO	-
1143	ZINC01862815	997	0.5636164021097118	NO	-
1144	ZINC00930740	497	0.5636118451271394	NO	-
1145	ZINC03507441	1846	0.5636062418075575	NO	-
1146	ZINC01075502	649	0.5635704191008506	NO	-
1147	ZINC00853353	330	0.5635598075783044	NO	-
1148	ZINC00624642	104	0.5635302156351315	NO	-
1149	ZINC03852782	2052	0.5635249835243457	NO	-
1150	ZINC04274721	2547	0.5635026818279972	NO	-
1151	ZINC03858777	2184	0.5634813781746253	NO	-
1152	ZINC03867010	2222	0.5633535440716644	NO	-
1153	ZINC01282190	817	0.5633457736569158	NO	-
1154	ZINC01282190	818	0.5633457736569158	NO	-
1155	ZINC00945799	517	0.5633083910798906	NO	-
1156	ZINC03970790	2370	0.5632327495691777	NO	-
1157	ZINC01332561	846	0.563227482740741	NO	-
1158	ZINC03485498	1825	0.5632265214174641	NO	-
1159	ZINC01074660	647	0.56321355146894	NO	-
1160	ZINC02711708	1320	0.5632091370666131	NO	-
1161	ZINC03970788	2368	0.5631735473771385	NO	-
1162	ZINC00727262	210	0.563164517089868	NO	-
1163	ZINC04459210	2616	0.5631622979859889	NO	-
1164	ZINC00905526	464	0.5631456005924423	NO	-
1165	ZINC03858778	2185	0.5631188913840783	NO	-
1166	ZINC03854787	2096	0.5631043996676917	NO	-
1167	ZINC03542643	1876	0.5630390021508968	NO	-
1168	ZINC03859877	2207	0.5630113519905082	NO	-
1169	ZINC03305322	1633	0.5629894482304358	NO	-
1170	ZINC00624644	107	0.5629761976212615	NO	-
1171	ZINC00867739	362	0.5629507973713431	NO	-
1172	ZINC00856123	333	0.562934813554329	NO	-
1173	ZINC03866848	2219	0.5628365137270427	NO	-
1174	ZINC00969310	533	0.5628272776688066	NO	-
1175	ZINC03853565	2071	0.5628185323104826	NO	-
1176	ZINC01061229	638	0.5627932015893029	NO	-
1177	ZINC04333029	2569	0.5627418133336219	NO	-
1178	ZINC00790386	252	0.5627091019703434	NO	-
1179	ZINC01032887	578	0.5626962152195117	NO	-
1180	ZINC03272050	1610	0.5626307280840946	NO	-
1181	ZINC01980271	1051	0.5625918836469289	NO	-
1182	ZINC03852804	2057	0.5625814048437442	NO	-
1183	ZINC03852781	2051	0.5625283333562616	NO	-
1184	ZINC04466344	2645	0.5623435743297508	NO	-
1185	ZINC01046646	604	0.5623072348003035	NO	-
1186	ZINC03571165	1919	0.5622998831939151	NO	-
1187	ZINC01378918	878	0.5622710040208603	NO	-
1188	ZINC03189745	1558	0.5622508180732068	NO	-
1189	ZINC00853570	331	0.5622480833935863	NO	-
1190	ZINC04001618	2472	0.562237010999608	NO	-
1191	ZINC03485369	1824	0.562196999354158	NO	-
1192	ZINC04443933	2614	0.5621869082951014	NO	-
1193	ZINC03854351	2085	0.562175552293287	NO	-
1194	ZINC04317324	2565	0.5621248674873113	NO	-
1195	ZINC02660903	1291	0.5621093276519827	NO	-
1196	ZINC01378916	877	0.5620988097514535	NO	-
1197	ZINC03970789	2369	0.5620623135663161	NO	-
1198	ZINC01445048	932	0.5620125288156993	NO	-
1199	ZINC03567311	1906	0.5619851661313637	NO	-
1200	ZINC03970787	2367	0.5619690763425506	NO	-
1201	ZINC03189744	1557	0.5619639061689821	NO	-
1202	ZINC00624644	106	0.5619197903120641	NO	-
1203	ZINC02750316	1349	0.5619167292949622	NO	-
1204	ZINC03892986	2322	0.5618513116254401	NO	-
1205	ZINC04467610	2646	0.5618513116254401	NO	-
1206	ZINC03891053	2312	0.5618434198485851	NO	-
1207	ZINC03867011	2223	0.5618429530356368	NO	-
1208	ZINC01362675	858	0.5618066495068352	NO	-
1209	ZINC03853968	2081	0.5618012401083085	NO	-
1210	ZINC02367700	1171	0.5617990413634296	NO	-
1211	ZINC03867617	2247	0.5617875013360686	NO	-
1212	ZINC03192060	1559	0.5617689626112148	NO	-
1213	ZINC01378927	882	0.5616972357540039	NO	-
1214	ZINC03465581	1775	0.5616819100009932	NO	-
1215	ZINC00867793	379	0.5616313423834398	NO	-
1216	ZINC03224841	1576	0.5616079301825384	NO	-
1217	ZINC02757954	1356	0.5615917627389386	NO	-
1218	ZINC02520405	1228	0.5615226080448308	NO	-
1219	ZINC01051042	611	0.561482045186167	NO	-
1220	ZINC00970759	534	0.5614418571722669	NO	-
1221	ZINC01378928	883	0.561393819477429	NO	-
1222	ZINC01120740	693	0.5613655274417808	NO	-
1223	ZINC04307058	2556	0.561359854006036	NO	-
1224	ZINC01120739	692	0.5613379225793185	NO	-
1225	ZINC02135532	1087	0.5613008735377262	NO	-
1226	ZINC03975148	2395	0.5612933866677763	NO	-
1227	ZINC01981522	1055	0.5612043789907987	NO	-
1228	ZINC01981521	1054	0.5611992988064118	NO	-
1229	ZINC04465402	2635	0.5611935878025627	NO	-
1230	ZINC03853714	2075	0.5611845574116828	NO	-
1231	ZINC00645522	137	0.5611644658438029	NO	-
1232	ZINC00645523	138	0.561154423102464	NO	-
1233	ZINC03969381	2346	0.5611509214494685	NO	-
1234	ZINC01378913	876	0.5611385808875278	NO	-
1235	ZINC03867547	2244	0.5610138854330697	NO	-
1236	ZINC03852803	2056	0.5609414848375178	NO	-
1237	ZINC00350666	34	0.5609085860214738	NO	-
1238	ZINC00264567	24	0.5609037060313962	NO	-
1239	ZINC04247438	2527	0.5609029726344519	NO	-
1240	ZINC00232874	21	0.5608935344034386	NO	-
1241	ZINC00867883	381	0.5608582974859454	NO	-
1242	ZINC01331509	845	0.5608352972500473	NO	-
1243	ZINC03479459	1803	0.5607858599093196	NO	-
1244	ZINC03855160	2141	0.5606943172925486	NO	-
1245	ZINC03619465	1986	0.5606816442070969	NO	-
1246	ZINC03631859	1996	0.560648468830679	NO	-
1247	ZINC01378925	881	0.5605873953752049	NO	-
1248	ZINC00724736	207	0.5605645706054628	NO	-
1249	ZINC02181819	1097	0.5605223257753746	NO	-
1250	ZINC00930029	495	0.5604937467035924	NO	-
1251	ZINC01378921	880	0.5604936444731945	NO	-
1252	ZINC03484528	1821	0.5604234411092132	NO	-
1253	ZINC03969092	2340	0.560414083770728	NO	-
1254	ZINC02755576	1353	0.5604136507219876	NO	-
1255	ZINC03484530	1822	0.5604123267168568	NO	-
1256	ZINC01189803	771	0.5603697059400425	NO	-
1257	ZINC03357251	1678	0.5603415015770139	NO	-
1258	ZINC03868994	2288	0.5602775947704681	NO	-
1259	ZINC03992945	2460	0.5602737377450702	NO	-
1260	ZINC02237517	1125	0.5602287134404507	NO	-
1261	ZINC03368559	1689	0.5602197999569049	NO	-
1262	ZINC01445049	933	0.560217747403495	NO	-
1263	ZINC03867256	2229	0.5601814825001253	NO	-
1264	ZINC03970248	2358	0.5601733423714822	NO	-
1265	ZINC01001372	557	0.5601064247857162	NO	-
1266	ZINC02237515	1124	0.5601047343628393	NO	-
1267	ZINC03849694	2022	0.5600779155208956	NO	-
1268	ZINC00650590	145	0.5600220543842696	NO	-
1269	ZINC03889620	2297	0.5599641885234458	NO	-
1270	ZINC01329968	836	0.5599442580721519	NO	-
1271	ZINC03855073	2134	0.5598756182709386	NO	-
1272	ZINC02568745	1241	0.559856601537083	NO	-
1273	ZINC02942430	1475	0.5598118552427773	NO	-
1274	ZINC04240363	2525	0.559754245710886	NO	-
1275	ZINC01364495	861	0.559717761417997	NO	-
1276	ZINC02773087	1372	0.5597062950004158	NO	-
1277	ZINC02773087	1373	0.5597062950004158	NO	-
1278	ZINC03992944	2459	0.5596413833814388	NO	-
1279	ZINC01379008	886	0.5595766441708857	NO	-
1280	ZINC03458404	1738	0.5595330414426293	NO	-
1281	ZINC04315922	2560	0.5594480541860921	NO	-
1282	ZINC01378912	875	0.5594304786918911	NO	-
1283	ZINC03567522	1907	0.5593343301421021	NO	-
1284	ZINC00860568	345	0.5592826038872251	NO	-
1285	ZINC02773030	1369	0.5592593271785423	NO	-
1286	ZINC02773030	1370	0.5592593271785423	NO	-
1287	ZINC03899115	2323	0.559251001923828	NO	-
1288	ZINC01378909	873	0.5591922634963664	NO	-
1289	ZINC00867738	359	0.5591662562242876	NO	-
1290	ZINC03479287	1802	0.5591410368264841	NO	-
1291	ZINC04292236	2552	0.55907078390051	NO	-
1292	ZINC03227354	1578	0.5590651269448068	NO	-
1293	ZINC03355694	1672	0.55906276138002	NO	-
1294	ZINC04326594	2566	0.5590431655514428	NO	-
1295	ZINC01006607	568	0.5589724235965065	NO	-
1296	ZINC02420180	1190	0.5589510624227988	NO	-
1297	ZINC02661085	1292	0.5588747085068901	NO	-
1298	ZINC00867739	361	0.5587865683306098	NO	-
1299	ZINC00867760	368	0.558785021517919	NO	-
1300	ZINC02155030	1095	0.5587284840857364	NO	-
1301	ZINC00879104	417	0.5586670170150597	NO	-
1302	ZINC01095089	665	0.558543040805475	NO	-
1303	ZINC01051042	610	0.5585210045017956	NO	-
1304	ZINC03815841	36	0.5585147147698939	YES	21
1305	ZINC00902711	456	0.5584888142913688	NO	-
1306	ZINC01473181	941	0.5584782087277992	NO	-
1307	ZINC00867761	370	0.5584626397361213	NO	-
1308	ZINC00374447	38	0.5584092825721154	NO	-
1309	ZINC03854635	2093	0.5584020431391924	NO	-
1310	ZINC00435476	47	0.5582354485927992	NO	-
1311	ZINC03854636	2094	0.5580582531250284	NO	-
1312	ZINC01513325	959	0.5580501332609302	NO	-
1313	ZINC00791094	256	0.5580249845750165	NO	-
1314	ZINC01513329	960	0.5580029930102237	NO	-
1315	ZINC01115810	685	0.5579957861479982	NO	-
1316	ZINC00945703	516	0.5579848601783084	NO	-
1317	ZINC04463923	2622	0.5579656894529214	NO	-
1318	ZINC03475815	1790	0.5579379494196937	NO	-
1319	ZINC01008679	571	0.5579311689094464	NO	-
1320	ZINC03475811	1789	0.5579181764677563	NO	-
1321	ZINC00867883	380	0.5579141600900768	NO	-
1322	ZINC01154513	746	0.5578977034138903	NO	-
1323	ZINC00868082	385	0.5578734742301522	NO	-
1324	ZINC03532772	1872	0.5578654415487071	NO	-
1325	ZINC02437680	1199	0.5578300286458787	NO	-
1326	ZINC00940766	507	0.5578090858529511	NO	-
1327	ZINC03858805	2191	0.5578072884901379	NO	-
1328	ZINC00940765	506	0.5577777224347591	NO	-
1329	ZINC01040190	595	0.5577171547609194	NO	-
1330	ZINC02874593	1432	0.55757381286688	NO	-
1331	ZINC01212023	791	0.5575442146411695	NO	-
1332	ZINC03867626	2250	0.5575322023190022	NO	-
1333	ZINC04617984	38	0.557470953201268	YES	23
1334	ZINC01069602	643	0.5574515531506825	NO	-
1335	ZINC04443505	2612	0.5574202679366095	NO	-
1336	ZINC00868174	390	0.5574199751005916	NO	-
1337	ZINC03295151	1628	0.5573705972229385	NO	-
1338	ZINC01980255	1050	0.5573472429086457	NO	-
1339	ZINC00762767	221	0.5573260190293536	NO	-
1340	ZINC01980254	1049	0.5573142353126451	NO	-
1341	ZINC02005456	1062	0.5572910054025745	NO	-
1342	ZINC03545575	1878	0.5572688048446541	NO	-
1343	ZINC04135668	2499	0.5572020096675588	NO	-
1344	ZINC00054087	3	0.5571740125288269	NO	-
1345	ZINC00867750	366	0.5571504267493691	NO	-
1346	ZINC04406533	2594	0.5571134718953002	NO	-
1347	ZINC01379020	887	0.5570987956475851	NO	-
1348	ZINC03465555	1774	0.5570928284136614	NO	-
1349	ZINC03519994	1868	0.5570752100523564	NO	-
1350	ZINC03853822	2078	0.5570446865851211	NO	-
1351	ZINC04001053	2471	0.5570202029707627	NO	-
1352	ZINC01216866	794	0.5570152770921398	NO	-
1353	ZINC03550485	1893	0.5569586130084725	NO	-
1354	ZINC00868096	388	0.5569294423225013	NO	-
1355	ZINC03992920	2456	0.5568823941817331	NO	-
1356	ZINC04470279	2663	0.5568152620053088	NO	-
1357	ZINC01330008	838	0.5567927764041192	NO	-
1358	ZINC04304628	2554	0.5567129753277458	NO	-
1359	ZINC03287929	1623	0.5567024500545161	NO	-
1360	ZINC02064702	1074	0.5566443879456988	NO	-
1361	ZINC03868326	2271	0.5564589436803086	NO	-
1362	ZINC04465984	2641	0.5564589436803086	NO	-
1363	ZINC00715365	200	0.5564511388475578	NO	-
1364	ZINC03970248	2357	0.5564439652810382	NO	-
1365	ZINC03365178	1684	0.5563967153072977	NO	-
1366	ZINC00867793	378	0.5562475482733907	NO	-
1367	ZINC01211758	790	0.556181225123943	NO	-
1368	ZINC00761998	220	0.5561705521727938	NO	-
1369	ZINC00649733	144	0.5561536185776438	NO	-
1370	ZINC03223759	1575	0.5560721291624232	NO	-
1371	ZINC03980177	2412	0.5560223066798058	NO	-
1372	ZINC00054087	2	0.555945461188925	NO	-
1373	ZINC02761401	1359	0.5559273604317885	NO	-
1374	ZINC01379007	885	0.5558697570322887	NO	-
1375	ZINC01494208	35	0.5558648277547537	YES	21
1376	ZINC03041824	1518	0.5558588299537726	NO	-
1377	ZINC04443507	2613	0.5557716877833118	NO	-
1378	ZINC01245652	805	0.5557657522567842	NO	-
1379	ZINC03274828	1612	0.5557482730240001	NO	-
1380	ZINC01033633	581	0.5557462581821042	NO	-
1381	ZINC04356680	2577	0.555725504560556	NO	-
1382	ZINC04087350	2488	0.5557202243547317	NO	-
1383	ZINC02926873	1473	0.5557072455810647	NO	-
1384	ZINC00942214	511	0.5557045756672401	NO	-
1385	ZINC00940718	505	0.5556780811322876	NO	-
1386	ZINC00940717	504	0.5556539136094969	NO	-
1387	ZINC04443502	2610	0.5556189821026969	NO	-
1388	ZINC03549431	1884	0.5556031330429876	NO	-
1389	ZINC03231140	1585	0.555591938662176	NO	-
1390	ZINC00945703	515	0.5555817618374101	NO	-
1391	ZINC04075768	2486	0.5555742318164956	NO	-
1392	ZINC01142317	726	0.5555504206320888	NO	-
1393	ZINC01055875	625	0.5555497603972663	NO	-
1394	ZINC03519985	1867	0.5555174717485705	NO	-
1395	ZINC01498232	952	0.5554799268855374	NO	-
1396	ZINC03234904	1587	0.5554220653530572	NO	-
1397	ZINC03107282	1543	0.5554095567120336	NO	-
1398	ZINC03500660	1839	0.5554087374804187	NO	-
1399	ZINC02653785	1287	0.5553849364257936	NO	-
1400	ZINC00640745	131	0.5553247875725621	NO	-
1401	ZINC02755576	1354	0.5552971482020665	NO	-
1402	ZINC03234912	1588	0.5552783356642917	NO	-
1403	ZINC03368464	1688	0.5552738850839473	NO	-
1404	ZINC01245651	804	0.5552668266587613	NO	-
1405	ZINC01363210	860	0.5552517732506093	NO	-
1406	ZINC04485193	2670	0.5551270179349574	NO	-
1407	ZINC00791091	255	0.5551171235945156	NO	-
1408	ZINC03415773	1715	0.555114405695974	NO	-
1409	ZINC03402653	1707	0.5550490124145137	NO	-
1410	ZINC03580635	1925	0.5549594270750553	NO	-
1411	ZINC03564210	1904	0.5549447215686321	NO	-
1412	ZINC03564209	1903	0.5549294592472308	NO	-
1413	ZINC04191189	2512	0.5549136138496492	NO	-
1414	ZINC04454603	2615	0.5548922167419549	NO	-
1415	ZINC02424127	1192	0.5548704599217971	NO	-
1416	ZINC03500662	1840	0.5548582587163047	NO	-
1417	ZINC02641332	1277	0.5548126545193905	NO	-
1418	ZINC00969310	532	0.5547641446063989	NO	-
1419	ZINC03859621	2203	0.5546633354488179	NO	-
1420	ZINC01329966	835	0.5546581642523345	NO	-
1421	ZINC00806937	284	0.5546319396148408	NO	-
1422	ZINC02797935	1387	0.5546142356892578	NO	-
1423	ZINC03434089	1728	0.5545989650651847	NO	-
1424	ZINC03992019	2446	0.5545877591792507	NO	-
1425	ZINC00632882	119	0.5545867297061738	NO	-
1426	ZINC00783258	244	0.5545575702714438	NO	-
1427	ZINC00867760	367	0.5544972517915504	NO	-
1428	ZINC01056841	627	0.5544457359434682	NO	-
1429	ZINC03970443	2362	0.5544433134346933	NO	-
1430	ZINC03976374	2396	0.5544430000814413	NO	-
1431	ZINC03347220	1663	0.5544412555049578	NO	-
1432	ZINC00874165	407	0.554368740715272	NO	-
1433	ZINC03458848	1739	0.5543608501927783	NO	-
1434	ZINC01924416	1037	0.5543270906726288	NO	-
1435	ZINC03415738	1714	0.5543041872762647	NO	-
1436	ZINC01186750	768	0.5542080318024133	NO	-
1437	ZINC03356618	1673	0.5541544440902894	NO	-
1438	ZINC03088717	1539	0.5541260768328422	NO	-
1439	ZINC02441995	1205	0.5540035931119204	NO	-
1440	ZINC02643084	1281	0.5539932111595519	NO	-
1441	ZINC03500627	1836	0.5538938378483383	NO	-
1442	ZINC01152016	741	0.553883841500698	NO	-
1443	ZINC02643083	1280	0.5538115164700462	NO	-
1444	ZINC00630206	114	0.5538058804514787	NO	-
1445	ZINC00503268	62	0.553784724932662	NO	-
1446	ZINC00867750	365	0.553782433254951	NO	-
1447	ZINC00905526	463	0.5537136541519484	NO	-
1448	ZINC04135668	2498	0.5537023145536675	NO	-
1449	ZINC00868082	384	0.5536018574516878	NO	-
1450	ZINC00930733	496	0.5535903164276152	NO	-
1451	ZINC00903569	458	0.5534982736957895	NO	-
1452	ZINC00929921	490	0.5534297035816154	NO	-
1453	ZINC00122218	14	0.5533580145621124	NO	-
1454	ZINC03526137	1869	0.5533339191276346	NO	-
1455	ZINC03414316	1712	0.5532949993931261	NO	-
1456	ZINC02465681	1212	0.5532770210828951	NO	-
1457	ZINC03867981	2264	0.5532690098329527	NO	-
1458	ZINC01148531	734	0.5532174260051534	NO	-
1459	ZINC03350628	1665	0.5531364344769385	NO	-
1460	ZINC03479519	1804	0.5531363526757337	NO	-
1461	ZINC01148533	735	0.5531318692471859	NO	-
1462	ZINC03229173	1581	0.553078417478243	NO	-
1463	ZINC03479521	1805	0.55307679032292	NO	-
1464	ZINC01204186	784	0.5530652781066809	NO	-
1465	ZINC00868174	389	0.5530619116338219	NO	-
1466	ZINC00867761	369	0.5530371207313154	NO	-
1467	ZINC03593495	1937	0.5530181029725045	NO	-
1468	ZINC00847527	319	0.5529240530342651	NO	-
1469	ZINC02795735	1386	0.5528827246508862	NO	-
1470	ZINC03425444	1717	0.5528738982423873	NO	-
1471	ZINC00868083	386	0.5528632875653132	NO	-
1472	ZINC00822557	305	0.5528285900546034	NO	-
1473	ZINC00822556	304	0.5528196484901102	NO	-
1474	ZINC00868096	387	0.5527472491898866	NO	-
1475	ZINC01046646	603	0.5527367393160787	NO	-
1476	ZINC02268095	1129	0.5527360141009529	NO	-
1477	ZINC03850824	2031	0.5526579842608733	NO	-
1478	ZINC02853145	1409	0.5526484563303135	NO	-
1479	ZINC03867574	2246	0.552551201226612	NO	-
1480	ZINC01262959	809	0.5525509499180578	NO	-
1481	ZINC03031861	1515	0.5525452203602255	NO	-
1482	ZINC00877632	412	0.5525103949025642	NO	-
1483	ZINC00794467	263	0.552496891809786	NO	-
1484	ZINC01184848	765	0.5524940480041368	NO	-
1485	ZINC03383553	1699	0.5524903755022513	NO	-
1486	ZINC03468021	1778	0.5524495553415286	NO	-
1487	ZINC03468026	1779	0.5524288218716481	NO	-
1488	ZINC01889764	1002	0.55242172366958	NO	-
1489	ZINC01262960	810	0.552389252379624	NO	-
1490	ZINC03192065	1561	0.552364845987914	NO	-
1491	ZINC02887823	1457	0.552326479170935	NO	-
1492	ZINC00929937	491	0.5523139734526087	NO	-
1493	ZINC00929938	492	0.5523045791924006	NO	-
1494	ZINC02750316	1350	0.5522992636206738	NO	-
1495	ZINC03493019	1829	0.5522384202924445	NO	-
1496	ZINC02802440	1391	0.5522136241959155	NO	-
1497	ZINC02795344	1384	0.5521302977509157	NO	-
1498	ZINC03999713	2467	0.552106820339972	NO	-
1499	ZINC03176341	1554	0.552093355588769	NO	-
1500	ZINC03621437	1987	0.5520027052032961	NO	-
1501	ZINC00591295	84	0.5519992876452072	NO	-
1502	ZINC00886835	436	0.5519922925276235	NO	-
1503	ZINC00853353	329	0.551967881284446	NO	-
1504	ZINC04266641	2542	0.5519293476874846	NO	-
1505	ZINC01152231	742	0.5519015919775803	NO	-
1506	ZINC03538339	1874	0.551760840982584	NO	-
1507	ZINC03106997	1542	0.5517443459868322	NO	-
1508	ZINC02757954	1357	0.5517400210528038	NO	-
1509	ZINC02798801	1389	0.5517396847635873	NO	-
1510	ZINC03852773	2050	0.5517273485039099	NO	-
1511	ZINC03858485	2177	0.5517255543349742	NO	-
1512	ZINC03288608	1624	0.5516592808656994	NO	-
1513	ZINC04400876	2593	0.551582071196869	NO	-
1514	ZINC03192063	1560	0.5515271603158541	NO	-
1515	ZINC01408768	904	0.5515218976489025	NO	-
1516	ZINC03439641	1729	0.5514826725566635	NO	-
1517	ZINC02521698	1229	0.5513840005878474	NO	-
1518	ZINC03492575	1828	0.551373932848325	NO	-
1519	ZINC02625410	1259	0.5513697199280203	NO	-
1520	ZINC03493172	1830	0.5512822836882014	NO	-
1521	ZINC03348840	1664	0.5512766204419199	NO	-
1522	ZINC02323222	1150	0.5512153659080979	NO	-
1523	ZINC00802642	277	0.5511312234109853	NO	-
1524	ZINC03892376	2314	0.551045828217246	NO	-
1525	ZINC03992694	2449	0.5510398310261624	NO	-
1526	ZINC01332840	848	0.5509638962718824	NO	-
1527	ZINC03147658	1547	0.5509281026701985	NO	-
1528	ZINC00796585	268	0.5509048716992914	NO	-
1529	ZINC02417667	1187	0.5508990833891518	NO	-
1530	ZINC03855192	2143	0.5508453543686181	NO	-
1531	ZINC01190152	773	0.5508326943517793	NO	-
1532	ZINC00796584	267	0.5508266021657205	NO	-
1533	ZINC03867945	2262	0.5507638208496964	NO	-
1534	ZINC00796184	266	0.5506664228277148	NO	-
1535	ZINC03889607	2296	0.5506641990935872	NO	-
1536	ZINC03867143	2226	0.5506494281912598	NO	-
1537	ZINC04617988	37	0.550636952631952	YES	22
1538	ZINC03428937	1721	0.5506133408103805	NO	-
1539	ZINC03428939	1722	0.5506009158224495	NO	-
1540	ZINC01903711	1028	0.5504554748321396	NO	-
1541	ZINC00908071	469	0.550453232863251	NO	-
1542	ZINC03859722	2205	0.550448731182667	NO	-
1543	ZINC01981892	1057	0.5504185431611599	NO	-
1544	ZINC01074723	648	0.5504087149331983	NO	-
1545	ZINC04471956	2665	0.5504055022668277	NO	-
1546	ZINC03859721	2204	0.5503825460700924	NO	-
1547	ZINC01981891	1056	0.5503770246173049	NO	-
1548	ZINC01095414	666	0.5503564789441776	NO	-
1549	ZINC01190154	775	0.5503374446303723	NO	-
1550	ZINC02699200	1313	0.550273016251717	NO	-
1551	ZINC03508337	1852	0.550261106095059	NO	-
1552	ZINC03508335	1851	0.5502548007662393	NO	-
1553	ZINC02873100	1428	0.5502372020900352	NO	-
1554	ZINC03428166	1720	0.550150212978496	NO	-
1555	ZINC04334662	2571	0.5501390975616889	NO	-
1556	ZINC04642077	2711	0.5501125207755341	NO	-
1557	ZINC03306934	1634	0.5501025549332478	NO	-
1558	ZINC00868638	394	0.5501006812444714	NO	-
1559	ZINC02763289	1364	0.5499543684611701	NO	-
1560	ZINC00868635	393	0.5498877772054442	NO	-
1561	ZINC03386279	1702	0.549866400141778	NO	-
1562	ZINC00870224	397	0.5498662736171152	NO	-
1563	ZINC03431966	1724	0.5498486348575241	NO	-
1564	ZINC00868547	392	0.5498319440790118	NO	-
1565	ZINC02405397	1178	0.5498303265157259	NO	-
1566	ZINC01981253	1052	0.5498182428481726	NO	-
1567	ZINC01981254	1053	0.5497603296299215	NO	-
1568	ZINC00868545	391	0.5497414864051938	NO	-
1569	ZINC00712483	199	0.5497184813227992	NO	-
1570	ZINC02405475	1179	0.5496805611449014	NO	-
1571	ZINC03245623	1600	0.5496548777030255	NO	-
1572	ZINC01107390	675	0.5496047222801064	NO	-
1573	ZINC03371725	1696	0.5495878251695896	NO	-
1574	ZINC01243390	803	0.5495327156445422	NO	-
1575	ZINC01243388	802	0.5495262061968607	NO	-
1576	ZINC01922748	1033	0.5495210775358846	NO	-
1577	ZINC01355612	853	0.5494688445150571	NO	-
1578	ZINC03250822	1602	0.5494634687800425	NO	-
1579	ZINC01923109	1034	0.5494337239201688	NO	-
1580	ZINC01923111	1035	0.5494239940860826	NO	-
1581	ZINC01005678	566	0.5494003390805654	NO	-
1582	ZINC03332797	1651	0.5493917453403597	NO	-
1583	ZINC02319238	1147	0.5493754500684944	NO	-
1584	ZINC02594986	1244	0.5493198902118331	NO	-
1585	ZINC04308566	2557	0.5492166277844859	NO	-
1586	ZINC00595258	88	0.5491980496867432	NO	-
1587	ZINC02957713	1479	0.5491866587443217	NO	-
1588	ZINC03866726	2215	0.54918640880394	NO	-
1589	ZINC02182887	1098	0.5491216995995593	NO	-
1590	ZINC01114387	684	0.5491214234863079	NO	-
1591	ZINC00838046	315	0.5491209258370522	NO	-
1592	ZINC03970104	2356	0.5491154311282179	NO	-
1593	ZINC03176180	1553	0.5490971355492869	NO	-
1594	ZINC03858496	2178	0.5490901092349861	NO	-
1595	ZINC03292906	1625	0.5490776388625559	NO	-
1596	ZINC04517568	2699	0.5489574498949255	NO	-
1597	ZINC01124113	708	0.548886954789451	NO	-
1598	ZINC03890807	2308	0.5488796779318231	NO	-
1599	ZINC01109951	678	0.5488672929088514	NO	-
1600	ZINC04315496	2558	0.5488587067597501	NO	-
1601	ZINC03858359	2174	0.5488565118634485	NO	-
1602	ZINC01127559	711	0.5488504480121973	NO	-
1603	ZINC00801901	274	0.5488139077698506	NO	-
1604	ZINC00936861	502	0.5488136214249216	NO	-
1605	ZINC00936862	503	0.5488015902419591	NO	-
1606	ZINC02082172	1076	0.5487940101447313	NO	-
1607	ZINC01104461	672	0.54866380508021	NO	-
1608	ZINC03868816	2285	0.5486578314793379	NO	-
1609	ZINC00883459	430	0.5486534767424411	NO	-
1610	ZINC03465465	1773	0.54864004166773	NO	-
1611	ZINC02624930	1256	0.5486355672916055	NO	-
1612	ZINC03465462	1772	0.5486016065235321	NO	-
1613	ZINC03331398	1648	0.5485902620201113	NO	-
1614	ZINC02414350	1183	0.5485590632840037	NO	-
1615	ZINC00695984	186	0.5485092493068627	NO	-
1616	ZINC02761401	1360	0.5484987125987395	NO	-
1617	ZINC02940959	1474	0.5484210343211591	NO	-
1618	ZINC01301130	832	0.5483768050137994	NO	-
1619	ZINC00867762	372	0.5483661875827927	NO	-
1620	ZINC03858018	2168	0.5483326478699748	NO	-
1621	ZINC04469704	2655	0.5483326478699748	NO	-
1622	ZINC01068675	642	0.5483297996238159	NO	-
1623	ZINC04394745	2590	0.5483251376584809	NO	-
1624	ZINC01513026	958	0.5482935487931054	NO	-
1625	ZINC00915720	477	0.5482700144441419	NO	-
1626	ZINC01018649	573	0.5482435025894219	NO	-
1627	ZINC04617989	1	0.5482292917099054	YES	2
1628	ZINC03500712	1841	0.548221518489063	NO	-
1629	ZINC01190152	772	0.5481924015406436	NO	-
1630	ZINC03500714	1842	0.5481854043592063	NO	-
1631	ZINC01107389	674	0.5481153766531901	NO	-
1632	ZINC00946205	522	0.5480697509504022	NO	-
1633	ZINC02887701	1449	0.548037365281766	NO	-
1634	ZINC01163515	750	0.5480298391583467	NO	-
1635	ZINC00822584	306	0.5479849143808755	NO	-
1636	ZINC00811576	291	0.5479630091480856	NO	-
1637	ZINC03513673	1853	0.5479505380496285	NO	-
1638	ZINC01190154	774	0.5479273744655279	NO	-
1639	ZINC03513675	1854	0.5479246168971272	NO	-
1640	ZINC03239779	1592	0.5478627882612445	NO	-
1641	ZINC03832399	28	0.5478369650586582	YES	16
1642	ZINC00949888	527	0.5478024863370935	NO	-
1643	ZINC03413016	1711	0.5477922448813574	NO	-
1644	ZINC03199718	1564	0.547761305883881	NO	-
1645	ZINC00817318	297	0.5477525984047503	NO	-
1646	ZINC04032875	2477	0.5477222968979577	NO	-
1647	ZINC03475788	1785	0.5476870724111745	NO	-
1648	ZINC03374631	1698	0.547666266082107	NO	-
1649	ZINC03475790	1786	0.547653277586702	NO	-
1650	ZINC03476114	1792	0.5476298958383041	NO	-
1651	ZINC03476188	1796	0.5476031633303838	NO	-
1652	ZINC01144059	727	0.5475987865573404	NO	-
1653	ZINC03476186	1795	0.5475938066137543	NO	-
1654	ZINC01736686	969	0.5475337670638509	NO	-
1655	ZINC00832412	312	0.5475260576498318	NO	-
1656	ZINC00656401	150	0.5474817537162472	NO	-
1657	ZINC04433414	2606	0.5474389488083368	NO	-
1658	ZINC00671237	156	0.5473770241876966	NO	-
1659	ZINC03514211	1855	0.5473661940586408	NO	-
1660	ZINC01055576	623	0.5473100727114256	NO	-
1661	ZINC00941369	509	0.5472690536549554	NO	-
1662	ZINC03779125	2008	0.5471915914140354	NO	-
1663	ZINC02984356	1501	0.5471627818656921	NO	-
1664	ZINC00569308	75	0.5471589799728845	NO	-
1665	ZINC03578168	1923	0.5471527931639121	NO	-
1666	ZINC03476182	1793	0.5470368750171989	NO	-
1667	ZINC03476184	1794	0.5470245704056835	NO	-
1668	ZINC02650816	1284	0.5469244866752474	NO	-
1669	ZINC00870721	398	0.5468733836232813	NO	-
1670	ZINC02862044	1423	0.5468330702176621	NO	-
1671	ZINC02862043	1422	0.5468256859153995	NO	-
1672	ZINC03970104	2355	0.546751082332757	NO	-
1673	ZINC00838046	314	0.546749798282776	NO	-
1674	ZINC00856291	336	0.5467434478870621	NO	-
1675	ZINC03476231	1797	0.5466951687197967	NO	-
1676	ZINC03832402	18	0.5466747005974499	YES	9
1677	ZINC03476233	1798	0.5466700479704341	NO	-
1678	ZINC03853555	2070	0.5466367838649303	NO	-
1679	ZINC00470104	54	0.5466232165868226	NO	-
1680	ZINC00470106	55	0.5465874743446894	NO	-
1681	ZINC03852787	2054	0.546564331479559	NO	-
1682	ZINC02290383	1133	0.5465211095421751	NO	-
1683	ZINC04492722	2691	0.5463977299223844	NO	-
1684	ZINC03971610	2381	0.5463694873030056	NO	-
1685	ZINC04470231	2662	0.5463694873030056	NO	-
1686	ZINC03855699	2148	0.5463661294963208	NO	-
1687	ZINC03356628	1674	0.5463213752430678	NO	-
1688	ZINC02663138	1299	0.5462629435028937	NO	-
1689	ZINC03490788	1827	0.5461697504923981	NO	-
1690	ZINC03415725	1713	0.5461540757387712	NO	-
1691	ZINC03476046	1791	0.546140683842182	NO	-
1692	ZINC03236073	1589	0.5461079786923813	NO	-
1693	ZINC02859372	1414	0.5460922001855657	NO	-
1694	ZINC03868994	2287	0.5460870797914994	NO	-
1695	ZINC03868993	2286	0.5460661598955395	NO	-
1696	ZINC00891059	440	0.5460228194580514	NO	-
1697	ZINC00891059	441	0.5460228194580514	NO	-
1698	ZINC02861173	1418	0.5459161589205715	NO	-
1699	ZINC00882903	427	0.5459068885965177	NO	-
1700	ZINC03494810	1831	0.5458998909090611	NO	-
1701	ZINC00995924	552	0.545880459780284	NO	-
1702	ZINC00871671	400	0.545851170313117	NO	-
1703	ZINC00731903	213	0.5458472159602237	NO	-
1704	ZINC00798359	270	0.5458298437096089	NO	-
1705	ZINC02205509	1104	0.5457825531681111	NO	-
1706	ZINC01219313	795	0.5457753345359181	NO	-
1707	ZINC01033105	580	0.5457467415274013	NO	-
1708	ZINC02730110	1342	0.5457305283012076	NO	-
1709	ZINC00508913	63	0.5456798552807666	NO	-
1710	ZINC00946205	521	0.545679542614237	NO	-
1711	ZINC02326246	1151	0.5456491225720945	NO	-
1712	ZINC02326247	1152	0.5456322514316271	NO	-
1713	ZINC03371295	1695	0.5456290764174612	NO	-
1714	ZINC03048846	1522	0.5455607394150693	NO	-
1715	ZINC03232102	1586	0.5454703031272646	NO	-
1716	ZINC01176107	762	0.5454602566466846	NO	-
1717	ZINC03853554	2069	0.5454482981367971	NO	-
1718	ZINC03832403	34	0.545440364395855	YES	20
1719	ZINC03173972	1550	0.5453741165957651	NO	-
1720	ZINC04413962	2599	0.5452664093045387	NO	-
1721	ZINC00877285	409	0.5452560575506822	NO	-
1722	ZINC00909540	474	0.5451968219632668	NO	-
1723	ZINC01889881	1014	0.545196466743409	NO	-
1724	ZINC01889882	1015	0.5451823396299078	NO	-
1725	ZINC01006605	567	0.5451717873232307	NO	-
1726	ZINC01209811	789	0.5451640408055674	NO	-
1727	ZINC00793973	261	0.5451402110881021	NO	-
1728	ZINC01032891	579	0.5451254619104001	NO	-
1729	ZINC00762931	222	0.5451181710633494	NO	-
1730	ZINC00891412	442	0.5450957379908776	NO	-
1731	ZINC02957719	1480	0.5450794675764749	NO	-
1732	ZINC00899377	452	0.5450388964106608	NO	-
1733	ZINC03571197	1920	0.5450273841033526	NO	-
1734	ZINC03384035	1701	0.5450011365842258	NO	-
1735	ZINC03850008	2025	0.5449853901461569	NO	-
1736	ZINC03852784	2053	0.5449476290240216	NO	-
1737	ZINC01049491	605	0.5449413403225205	NO	-
1738	ZINC00941369	508	0.5449204468955934	NO	-
1739	ZINC01088475	656	0.5449144076510765	NO	-
1740	ZINC02434235	1196	0.5448578314809686	NO	-
1741	ZINC03852791	2055	0.544834218593211	NO	-
1742	ZINC01445507	936	0.544714147917017	NO	-
1743	ZINC02328536	1155	0.544706569145712	NO	-
1744	ZINC00778821	236	0.5446556781991138	NO	-
1745	ZINC02205509	1105	0.5446539235207926	NO	-
1746	ZINC03301499	1631	0.544588921663558	NO	-
1747	ZINC00806556	282	0.5445830460048571	NO	-
1748	ZINC00976207	537	0.5444918693366437	NO	-
1749	ZINC00928499	489	0.5444597506580418	NO	-
1750	ZINC01330030	839	0.5444141749126344	NO	-
1751	ZINC02546642	1237	0.5444008997463562	NO	-
1752	ZINC02352617	1162	0.5443887134735699	NO	-
1753	ZINC02968924	1484	0.5443574027388436	NO	-
1754	ZINC03325067	1643	0.5443094550427838	NO	-
1755	ZINC02887824	1458	0.5442342648759975	NO	-
1756	ZINC00852452	326	0.5442161430552989	NO	-
1757	ZINC02768468	1365	0.5442056195737489	NO	-
1758	ZINC02354612	1165	0.5441844629645997	NO	-
1759	ZINC00852453	327	0.5441741608076311	NO	-
1760	ZINC00877140	408	0.5441076582882439	NO	-
1761	ZINC00822799	307	0.5440488229206834	NO	-
1762	ZINC03855160	2140	0.5440482165969607	NO	-
1763	ZINC00867762	371	0.5439717624348434	NO	-
1764	ZINC00819411	301	0.5438753803616241	NO	-
1765	ZINC00819412	302	0.5438648225983803	NO	-
1766	ZINC01282194	823	0.5438518434245528	NO	-
1767	ZINC01282194	824	0.5438518434245528	NO	-
1768	ZINC01379082	899	0.5436642965713951	NO	-
1769	ZINC02064486	1071	0.5434926056346249	NO	-
1770	ZINC00867705	356	0.54336195905567	NO	-
1771	ZINC01363108	859	0.5433539441702401	NO	-
1772	ZINC03395124	1705	0.5432669190454371	NO	-
1773	ZINC01441110	927	0.543166202581366	NO	-
1774	ZINC01441110	928	0.543166202581366	NO	-
1775	ZINC02224635	1120	0.5431627072360802	NO	-
1776	ZINC02851591	1406	0.5431456342306098	NO	-
1777	ZINC04355349	2575	0.543106700110921	NO	-
1778	ZINC04428419	2605	0.5430989312782766	NO	-
1779	ZINC00793961	260	0.5430762357841942	NO	-
1780	ZINC01005678	565	0.5429054217046041	NO	-
1781	ZINC01140627	723	0.5428458717305417	NO	-
1782	ZINC00502939	61	0.5427199408847974	NO	-
1783	ZINC01350943	850	0.5426422393375437	NO	-
1784	ZINC04233655	2521	0.5426322747042998	NO	-
1785	ZINC03949102	2329	0.5426287387807033	NO	-
1786	ZINC00867763	373	0.5425757941995114	NO	-
1787	ZINC03892413	2315	0.5424783043599807	NO	-
1788	ZINC02135577	1089	0.5423816285022875	NO	-
1789	ZINC00976134	536	0.5423249691078994	NO	-
1790	ZINC00873554	404	0.5423127288242332	NO	-
1791	ZINC02064445	1069	0.5422917585976152	NO	-
1792	ZINC00618654	100	0.5422524720816401	NO	-
1793	ZINC01802726	991	0.5422022707047819	NO	-
1794	ZINC01441523	929	0.5421973184544162	NO	-
1795	ZINC04191403	2514	0.5421933248618155	NO	-
1796	ZINC03384023	1700	0.5421820547901725	NO	-
1797	ZINC02113153	1083	0.5421599240815151	NO	-
1798	ZINC04465434	2637	0.5421578615486085	NO	-
1799	ZINC01378907	872	0.5421315452026702	NO	-
1800	ZINC00671250	157	0.5421172698490796	NO	-
1801	ZINC02554769	1240	0.5420488244504309	NO	-
1802	ZINC01501835	954	0.5420364588656955	NO	-
1803	ZINC01379029	889	0.5420155501922707	NO	-
1804	ZINC01421514	911	0.5419932440786096	NO	-
1805	ZINC01435958	920	0.5419927207813326	NO	-
1806	ZINC00056188	4	0.5419728473348965	NO	-
1807	ZINC02702356	1318	0.5419297307218851	NO	-
1808	ZINC02326332	1153	0.5418040577287558	NO	-
1809	ZINC02802646	1392	0.5417660699367742	NO	-
1810	ZINC03462204	1746	0.5417585145891437	NO	-
1811	ZINC00674330	164	0.5417489207801395	NO	-
1812	ZINC01468128	940	0.5417454365437078	NO	-
1813	ZINC01180183	763	0.5417135517075153	NO	-
1814	ZINC00172924	18	0.5417036053671161	NO	-
1815	ZINC01240351	801	0.5416894903816267	NO	-
1816	ZINC04082791	2487	0.5416731348270799	NO	-
1817	ZINC02405525	1180	0.541618375702591	NO	-
1818	ZINC02465636	1210	0.5415487271808156	NO	-
1819	ZINC04492722	2690	0.5415171208892431	NO	-
1820	ZINC01067405	640	0.5414505891590471	NO	-
1821	ZINC03186105	1555	0.5414000296774537	NO	-
1822	ZINC02541701	1234	0.5413210681124776	NO	-
1823	ZINC03854919	2129	0.541306861086173	NO	-
1824	ZINC02662770	1297	0.5412977695309827	NO	-
1825	ZINC02290745	1134	0.5412592876552381	NO	-
1826	ZINC00072273	9	0.5412399589343351	NO	-
1827	ZINC04408179	2597	0.5412370122797968	NO	-
1828	ZINC02713089	1321	0.5412097290530675	NO	-
1829	ZINC00072280	10	0.5411712382263965	NO	-
1830	ZINC01174894	759	0.5411475236354002	NO	-
1831	ZINC01055894	626	0.541110106102883	NO	-
1832	ZINC02658402	1290	0.5411006192768659	NO	-
1833	ZINC04507755	2696	0.5410685610511864	NO	-
1834	ZINC00882908	428	0.5410581863547641	NO	-
1835	ZINC02849817	1400	0.5410082674303744	NO	-
1836	ZINC02849817	1402	0.5410082674303744	NO	-
1837	ZINC02291474	1135	0.5409829684207927	NO	-
1838	ZINC00867705	355	0.5408867659502651	NO	-
1839	ZINC04460191	2619	0.5408125474586373	NO	-
1840	ZINC02465639	1211	0.5407889865899119	NO	-
1841	ZINC04442888	2608	0.5407775160901916	NO	-
1842	ZINC00867713	357	0.5407630589418791	NO	-
1843	ZINC01142249	724	0.5407580342171545	NO	-
1844	ZINC04248669	2529	0.5407456891158277	NO	-
1845	ZINC03346842	1662	0.5407410252656	NO	-
1846	ZINC02721888	1338	0.5407370842935819	NO	-
1847	ZINC03230184	1583	0.5407201899004261	NO	-
1848	ZINC03858397	2175	0.5406896228313608	NO	-
1849	ZINC02450498	1209	0.5406556155832226	NO	-
1850	ZINC02221048	1117	0.5406372696135843	NO	-
1851	ZINC02221048	1118	0.5406372696135843	NO	-
1852	ZINC00643857	134	0.5406356080320522	NO	-
1853	ZINC03477020	1799	0.540625504423741	NO	-
1854	ZINC02713491	1322	0.540601186994998	NO	-
1855	ZINC03849694	2021	0.5405323590626975	NO	-
1856	ZINC00602001	91	0.5405210788600928	NO	-
1857	ZINC00500813	60	0.540503526523264	NO	-
1858	ZINC00945629	512	0.5404759359542376	NO	-
1859	ZINC01332678	847	0.5404413288607611	NO	-
1860	ZINC02799788	1390	0.540388078578735	NO	-
1861	ZINC03451480	1731	0.540374783958847	NO	-
1862	ZINC01378929	884	0.5403721211414751	NO	-
1863	ZINC03417910	1716	0.5403660797669527	NO	-
1864	ZINC01889793	1008	0.5403294163567501	NO	-
1865	ZINC03352810	1667	0.5403236872582521	NO	-
1866	ZINC01889791	1007	0.5403109550691416	NO	-
1867	ZINC03858203	2172	0.5402930971907035	NO	-
1868	ZINC02730723	1344	0.5401872119395601	NO	-
1869	ZINC00798358	269	0.5401661742014802	NO	-
1870	ZINC02861136	1417	0.5401341301996504	NO	-
1871	ZINC02861135	1416	0.5401335040613617	NO	-
1872	ZINC01355612	852	0.5400846340206535	NO	-
1873	ZINC00693065	184	0.5400421183910914	NO	-
1874	ZINC00508931	64	0.5400153067795629	NO	-
1875	ZINC03017126	1508	0.5399934486787619	NO	-
1876	ZINC03017126	1509	0.5399934486787619	NO	-
1877	ZINC00670597	154	0.5399852085322788	NO	-
1878	ZINC01121395	696	0.5398532636688715	NO	-
1879	ZINC03469849	1780	0.5398371181084786	NO	-
1880	ZINC03469853	1781	0.5398365441483692	NO	-
1881	ZINC03228150	1580	0.5398263640220816	NO	-
1882	ZINC00693063	183	0.5397865026979584	NO	-
1883	ZINC02221048	1116	0.5397202553149306	NO	-
1884	ZINC00455893	50	0.5396330147043275	NO	-
1885	ZINC01378898	870	0.5395522099195262	NO	-
1886	ZINC01889810	1011	0.5395507392779959	NO	-
1887	ZINC02887703	1450	0.5394980109889884	NO	-
1888	ZINC04253318	2541	0.5394899948835837	NO	-
1889	ZINC01889799	1010	0.5393393224858324	NO	-
1890	ZINC04058369	2482	0.5393328922283338	NO	-
1891	ZINC04058368	2481	0.539329900450561	NO	-
1892	ZINC01889797	1009	0.5393260974000752	NO	-
1893	ZINC01376048	864	0.5393164751925054	NO	-
1894	ZINC00899306	450	0.5393126101737752	NO	-
1895	ZINC00707616	195	0.5392836764185305	NO	-
1896	ZINC00136309	17	0.5392493781277197	NO	-
1897	ZINC02365791	1170	0.5392195351513794	NO	-
1898	ZINC00882910	429	0.5392095288311902	NO	-
1899	ZINC04160462	2502	0.5391944812063867	NO	-
1900	ZINC03853061	2061	0.5391851429792754	NO	-
1901	ZINC02909736	1467	0.5391850819533878	NO	-
1902	ZINC02365789	1169	0.5391718062987115	NO	-
1903	ZINC01445507	935	0.5391358313501909	NO	-
1904	ZINC03242858	1595	0.5391298617622017	NO	-
1905	ZINC00871399	399	0.5391120211841973	NO	-
1906	ZINC01650469	967	0.5390559889825285	NO	-
1907	ZINC03283420	1619	0.5390467534509052	NO	-
1908	ZINC00935945	500	0.5390057766318875	NO	-
1909	ZINC00740852	217	0.5389732564667888	NO	-
1910	ZINC01379091	900	0.5389589557588192	NO	-
1911	ZINC03850577	2026	0.5389466641329246	NO	-
1912	ZINC02223050	1119	0.5389182927029393	NO	-
1913	ZINC00994794	551	0.5389042042484686	NO	-
1914	ZINC00643860	135	0.5388053834306613	NO	-
1915	ZINC00668896	152	0.5387633853631363	NO	-
1916	ZINC02335645	1158	0.5386183203379087	NO	-
1917	ZINC01290218	826	0.5386077254704789	NO	-
1918	ZINC00722932	206	0.5385666358815433	NO	-
1919	ZINC02825783	1396	0.5384977007786076	NO	-
1920	ZINC03866686	2213	0.5384770549892605	NO	-
1921	ZINC00887338	439	0.5384581142727782	NO	-
1922	ZINC00905471	460	0.5384487896110317	NO	-
1923	ZINC00648757	142	0.538427780897484	NO	-
1924	ZINC00802332	275	0.5384252878009365	NO	-
1925	ZINC00812081	294	0.5384165814180751	NO	-
1926	ZINC00917699	482	0.5384093613717172	NO	-
1927	ZINC00679743	177	0.5384089404639298	NO	-
1928	ZINC00072031	6	0.5384088855394928	NO	-
1929	ZINC03236290	1590	0.5383649536788961	NO	-
1930	ZINC03030417	1514	0.5383592628667638	NO	-
1931	ZINC02721889	1339	0.5382768819485477	NO	-
1932	ZINC03815839	45	0.5381938131259231	YES	29
1933	ZINC03266648	1607	0.5381667004510385	NO	-
1934	ZINC00628551	110	0.5381595311144801	NO	-
1935	ZINC03664222	2004	0.5381401107523262	NO	-
1936	ZINC00867713	358	0.5381328074724981	NO	-
1937	ZINC02405214	1177	0.5381250631270852	NO	-
1938	ZINC00716554	201	0.53799999007075	NO	-
1939	ZINC01122336	697	0.5379228773036955	NO	-
1940	ZINC01059021	631	0.5377991374820128	NO	-
1941	ZINC01059021	632	0.5377991374820128	NO	-
1942	ZINC00072074	7	0.5377535887129864	NO	-
1943	ZINC03244712	1597	0.5377427160764264	NO	-
1944	ZINC03244712	1599	0.5377427160764264	NO	-
1945	ZINC01411754	905	0.5377398191556078	NO	-
1946	ZINC02389708	1173	0.537697147499768	NO	-
1947	ZINC01040190	594	0.5376407828391401	NO	-
1948	ZINC00435645	48	0.5374961650393683	NO	-
1949	ZINC00072084	8	0.5374919509139378	NO	-
1950	ZINC02969395	1485	0.5374167527806014	NO	-
1951	ZINC00859243	344	0.5373989948628316	NO	-
1952	ZINC04284194	2549	0.5373282852798174	NO	-
1953	ZINC01151433	737	0.5372715043258841	NO	-
1954	ZINC03657466	2003	0.5371494930319707	NO	-
1955	ZINC00687417	182	0.5371037240549357	NO	-
1956	ZINC03672618	2005	0.5370525449908263	NO	-
1957	ZINC04115458	2494	0.5369936746948175	NO	-
1958	ZINC00341049	31	0.5368843314203574	NO	-
1959	ZINC03507454	1848	0.5368311290874866	NO	-
1960	ZINC00456647	52	0.5368078157815025	NO	-
1961	ZINC00779137	238	0.5367608028703384	NO	-
1962	ZINC00806551	281	0.5366616089479374	NO	-
1963	ZINC02196877	1101	0.536637990693114	NO	-
1964	ZINC03973304	2388	0.5366007617280129	NO	-
1965	ZINC00867749	364	0.5365677835386672	NO	-
1966	ZINC04478201	2668	0.5365644068149548	NO	-
1967	ZINC01376050	865	0.5365585212056987	NO	-
1968	ZINC01349171	849	0.5365145943971813	NO	-
1969	ZINC03272046	1609	0.5364573449633261	NO	-
1970	ZINC01120339	689	0.5363649992515228	NO	-
1971	ZINC03270135	1608	0.5362790241059673	NO	-
1972	ZINC01000674	555	0.5362125384011778	NO	-
1973	ZINC01737968	971	0.5361985267933088	NO	-
1974	ZINC00675768	168	0.536168539849481	NO	-
1975	ZINC00642560	133	0.5361604292621915	NO	-
1976	ZINC01491987	946	0.5360758599298396	NO	-
1977	ZINC02440806	1203	0.5360599136053213	NO	-
1978	ZINC02440807	1204	0.5360474803008337	NO	-
1979	ZINC02858479	1412	0.5360233253664086	NO	-
1980	ZINC03277000	1614	0.5358624822887398	NO	-
1981	ZINC01115906	687	0.5358424557090588	NO	-
1982	ZINC02206232	1107	0.5357434036062159	NO	-
1983	ZINC01738116	972	0.5357247517887957	NO	-
1984	ZINC03968651	2336	0.5357214161705467	NO	-
1985	ZINC03867626	2249	0.5356962183412878	NO	-
1986	ZINC02662872	1298	0.5356090667731342	NO	-
1987	ZINC00917188	480	0.5356035587263914	NO	-
1988	ZINC01192800	778	0.5355865551729797	NO	-
1989	ZINC01130586	714	0.5355019839342746	NO	-
1990	ZINC01330033	840	0.5354808826382427	NO	-
1991	ZINC00987726	548	0.5354764659705059	NO	-
1992	ZINC00933542	499	0.5354262160275156	NO	-
1993	ZINC00570339	78	0.5354254261078296	NO	-
1994	ZINC03980365	2414	0.5354141405185692	NO	-
1995	ZINC00806550	280	0.5354020740205515	NO	-
1996	ZINC00987725	547	0.5354007498346013	NO	-
1997	ZINC00899313	451	0.5353575276105691	NO	-
1998	ZINC00787007	247	0.5353361161396694	NO	-
1999	ZINC04346969	2574	0.5353348028770957	NO	-
2000	ZINC02762087	1362	0.535241243872502	NO	-
2001	ZINC02851293	1405	0.5351918926838986	NO	-
2002	ZINC03478956	1800	0.5350729386743007	NO	-
2003	ZINC01379042	891	0.5350549625540417	NO	-
2004	ZINC00921115	485	0.5350122894622562	NO	-
2005	ZINC03330395	1647	0.5349527913277409	NO	-
2006	ZINC00648128	140	0.53492103308787	NO	-
2007	ZINC00852462	328	0.5349027522041114	NO	-
2008	ZINC03892745	2317	0.5347427003709343	NO	-
2009	ZINC02416638	1185	0.5347177295308085	NO	-
2010	ZINC03030281	1513	0.5347141313075504	NO	-
2011	ZINC04059313	2484	0.5347129403181272	NO	-
2012	ZINC01379024	888	0.5346531762478981	NO	-
2013	ZINC01927697	1038	0.5346279102293341	NO	-
2014	ZINC03832406	42	0.5345942339998013	YES	26
2015	ZINC02300318	1138	0.5345249728894903	NO	-
2016	ZINC01161864	748	0.5344742639212954	NO	-
2017	ZINC01415068	908	0.534379352917154	NO	-
2018	ZINC00795609	265	0.5343477573118672	NO	-
2019	ZINC01737643	970	0.5342940035753544	NO	-
2020	ZINC02135582	1090	0.5342561427452893	NO	-
2021	ZINC01910795	1031	0.5342549362804783	NO	-
2022	ZINC01910791	1030	0.5342421471086066	NO	-
2023	ZINC00867781	377	0.5342139890579608	NO	-
2024	ZINC00867749	363	0.5341972558602166	NO	-
2025	ZINC02523379	1230	0.5340669093500895	NO	-
2026	ZINC00908046	467	0.5340193077204837	NO	-
2027	ZINC03969137	2343	0.5339970477875103	NO	-
2028	ZINC01331325	844	0.5339181706515121	NO	-
2029	ZINC04485511	2673	0.5336933129601935	NO	-
2030	ZINC00702611	187	0.5336253292803247	NO	-
2031	ZINC00341936	32	0.533619576207914	NO	-
2032	ZINC03968889	2337	0.5336069958392826	NO	-
2033	ZINC00908101	470	0.5334796420079109	NO	-
2034	ZINC01175721	761	0.5334786341214305	NO	-
2035	ZINC04267841	2543	0.5334715107735581	NO	-
2036	ZINC01212952	792	0.5334515198815755	NO	-
2037	ZINC00540456	69	0.533434138273596	NO	-
2038	ZINC03856110	2151	0.5334136282589453	NO	-
2039	ZINC01986879	1061	0.5333730445449795	NO	-
2040	ZINC02622930	1254	0.5333524991041995	NO	-
2041	ZINC03969029	2339	0.5333234166841254	NO	-
2042	ZINC03854444	2089	0.5333078531234282	NO	-
2043	ZINC02446761	1207	0.5331927941705104	NO	-
2044	ZINC02471399	1215	0.5331515026177502	NO	-
2045	ZINC03175435	1552	0.5330908104610524	NO	-
2046	ZINC03175432	1551	0.5330894184094284	NO	-
2047	ZINC03969176	2345	0.533073936382199	NO	-
2048	ZINC00360012	36	0.5330374626955282	NO	-
2049	ZINC02206232	1108	0.5330196549161209	NO	-
2050	ZINC01445403	934	0.5329913173119575	NO	-
2051	ZINC00787024	248	0.5329900877354815	NO	-
2052	ZINC01175406	760	0.5327630847170437	NO	-
2053	ZINC01123742	706	0.5327371754992879	NO	-
2054	ZINC01123744	707	0.5327288628845881	NO	-
2055	ZINC03868500	2278	0.5327129696160883	NO	-
2056	ZINC04466106	2642	0.5327129696160883	NO	-
2057	ZINC00857408	340	0.5327072098139296	NO	-
2058	ZINC03969175	2344	0.5326722457796119	NO	-
2059	ZINC03602632	1981	0.5326201722468628	NO	-
2060	ZINC01138992	722	0.532520909737279	NO	-
2061	ZINC02064489	1072	0.5324825766911996	NO	-
2062	ZINC04459492	2617	0.5324703204698351	NO	-
2063	ZINC02699207	1316	0.5324588239226359	NO	-
2064	ZINC04246552	2526	0.5324516235753107	NO	-
2065	ZINC01379043	892	0.5324409461015297	NO	-
2066	ZINC00543398	70	0.5323780064100998	NO	-
2067	ZINC00857339	339	0.5323087747188299	NO	-
2068	ZINC01051829	614	0.5322988573777316	NO	-
2069	ZINC04468947	2650	0.5322686025698593	NO	-
2070	ZINC01051831	615	0.5322172381875016	NO	-
2071	ZINC03020942	1510	0.532170232955037	NO	-
2072	ZINC00644104	136	0.5321453983236121	NO	-
2073	ZINC00806650	283	0.5321419584256502	NO	-
2074	ZINC03495741	1832	0.5321220828848814	NO	-
2075	ZINC03973292	2387	0.5321214533950569	NO	-
2076	ZINC02422469	1191	0.5321144675329444	NO	-
2077	ZINC03651768	2002	0.5320768644994768	NO	-
2078	ZINC01376061	867	0.531989977212988	NO	-
2079	ZINC03850824	2030	0.5319687959753966	NO	-
2080	ZINC02446761	1206	0.5319234287422736	NO	-
2081	ZINC03461499	1741	0.5319071497766925	NO	-
2082	ZINC00929940	494	0.5318049648251928	NO	-
2083	ZINC02052162	1067	0.5317549495391714	NO	-
2084	ZINC01224437	799	0.5317091124089217	NO	-
2085	ZINC00955316	529	0.5316893843070065	NO	-
2086	ZINC03284339	1621	0.5316769884467599	NO	-
2087	ZINC00451131	49	0.5316537912855789	NO	-
2088	ZINC00929939	493	0.5316518206493185	NO	-
2089	ZINC03857132	2156	0.5316318522137703	NO	-
2090	ZINC03559804	1897	0.5315776428223528	NO	-
2091	ZINC03957479	2331	0.531520395917553	NO	-
2092	ZINC02064448	1070	0.5314545231363905	NO	-
2093	ZINC03030277	1512	0.5313656599561086	NO	-
2094	ZINC03353174	1668	0.5313210282678623	NO	-
2095	ZINC02689563	1311	0.5312576644772955	NO	-
2096	ZINC00341937	33	0.5312324315134419	NO	-
2097	ZINC04341978	2572	0.531201678916421	NO	-
2098	ZINC02661890	1295	0.5310943546703223	NO	-
2099	ZINC04462018	2621	0.5310913836875394	NO	-
2100	ZINC03187627	1556	0.5310761433490022	NO	-
2101	ZINC01871019	1001	0.5309878121248564	NO	-
2102	ZINC00985736	546	0.5309547598922998	NO	-
2103	ZINC01379038	890	0.5309539636534789	NO	-
2104	ZINC02787332	1377	0.5309434478907562	NO	-
2105	ZINC03868225	2267	0.5308883717020866	NO	-
2106	ZINC00774612	231	0.5308305691552547	NO	-
2107	ZINC00773466	225	0.5307920103473355	NO	-
2108	ZINC01107092	673	0.5307374576265141	NO	-
2109	ZINC01055473	622	0.5307282128925208	NO	-
2110	ZINC03131364	1544	0.5307279248283453	NO	-
2111	ZINC03131365	1545	0.5307193452506928	NO	-
2112	ZINC04414254	2601	0.5307192125675382	NO	-
2113	ZINC01589621	964	0.530609678754404	NO	-
2114	ZINC00867781	376	0.5305668864098564	NO	-
2115	ZINC04468947	2651	0.5305287812823816	NO	-
2116	ZINC03295189	1629	0.5304219937249844	NO	-
2117	ZINC03817900	2018	0.530418213434092	NO	-
2118	ZINC01033993	583	0.53038924014086	NO	-
2119	ZINC03363374	1682	0.5303481778556483	NO	-
2120	ZINC04305195	2555	0.5303218448229612	NO	-
2121	ZINC00672495	159	0.5303080669109875	NO	-
2122	ZINC03969836	2354	0.5303064142080446	NO	-
2123	ZINC01425147	915	0.5302607454771598	NO	-
2124	ZINC00985293	544	0.5302221679587514	NO	-
2125	ZINC00985293	545	0.5302221679587514	NO	-
2126	ZINC02524287	1231	0.53017182094763	NO	-
2127	ZINC02957700	1478	0.5300826744003999	NO	-
2128	ZINC00668940	153	0.5300577988807436	NO	-
2129	ZINC02653631	1286	0.5299352993595922	NO	-
2130	ZINC03405354	1708	0.5299145439309896	NO	-
2131	ZINC02418334	1188	0.5298868981729763	NO	-
2132	ZINC03855377	2146	0.5298848455612045	NO	-
2133	ZINC03832387	21	0.529727329277759	YES	12
2134	ZINC02630197	1267	0.5296919629790332	NO	-
2135	ZINC01791404	985	0.5296614222297198	NO	-
2136	ZINC00790748	254	0.5296465160873486	NO	-
2137	ZINC01924284	1036	0.5296420322496928	NO	-
2138	ZINC03980360	2413	0.5296376611407438	NO	-
2139	ZINC00867701	354	0.5295798436187079	NO	-
2140	ZINC03857221	2157	0.5295547879149954	NO	-
2141	ZINC01427968	917	0.5294530696000795	NO	-
2142	ZINC03604532	1982	0.529449842991793	NO	-
2143	ZINC01107643	676	0.5294037135219073	NO	-
2144	ZINC02548670	1238	0.5293795356518297	NO	-
2145	ZINC02789496	1379	0.5293286860455573	NO	-
2146	ZINC01427969	918	0.5293111622843689	NO	-
2147	ZINC01426562	916	0.529273578351506	NO	-
2148	ZINC00881690	424	0.5292374042266729	NO	-
2149	ZINC00779200	239	0.5292045224948322	NO	-
2150	ZINC02618314	1248	0.5291810320889604	NO	-
2151	ZINC00871709	402	0.5290012461688537	NO	-
2152	ZINC02771948	1367	0.5288583044026556	NO	-
2153	ZINC02438247	1200	0.5288434805322341	NO	-
2154	ZINC03851238	2034	0.5288008873913916	NO	-
2155	ZINC04465121	2630	0.5288008873913916	NO	-
2156	ZINC00871707	401	0.5287263049373823	NO	-
2157	ZINC00805898	279	0.5286880298142184	NO	-
2158	ZINC03859402	2200	0.528677588840646	NO	-
2159	ZINC01180518	764	0.5285068393247027	NO	-
2160	ZINC00991015	549	0.5283933365325552	NO	-
2161	ZINC00867701	353	0.528300284320443	NO	-
2162	ZINC01153552	744	0.5282689102912305	NO	-
2163	ZINC01376062	868	0.5282336049861132	NO	-
2164	ZINC03832389	25	0.5282094857214593	YES	16
2165	ZINC02873656	1430	0.5281971754372667	NO	-
2166	ZINC02873656	1431	0.5281971754372667	NO	-
2167	ZINC01059661	635	0.5279991024446973	NO	-
2168	ZINC02480281	1216	0.5279874345112752	NO	-
2169	ZINC03455412	1734	0.5279698532064364	NO	-
2170	ZINC01329981	837	0.5279687811914869	NO	-
2171	ZINC00647233	139	0.527954795832564	NO	-
2172	ZINC04271810	2546	0.527893682274669	NO	-
2173	ZINC02884196	1440	0.52783086137817	NO	-
2174	ZINC02708446	1319	0.5277578342950853	NO	-
2175	ZINC00879617	421	0.5277388266178226	NO	-
2176	ZINC00880322	422	0.5277180805433512	NO	-
2177	ZINC01049577	606	0.52768751005047	NO	-
2178	ZINC02755791	1355	0.527645666345621	NO	-
2179	ZINC03308256	1636	0.5276317101957754	NO	-
2180	ZINC04166865	2503	0.5276067646909004	NO	-
2181	ZINC00917695	481	0.5275284415346347	NO	-
2182	ZINC03855192	2142	0.5275205246832386	NO	-
2183	ZINC02762087	1361	0.5275108313757683	NO	-
2184	ZINC00675768	167	0.5275019820512162	NO	-
2185	ZINC00912287	475	0.5274514937279371	NO	-
2186	ZINC02436101	1198	0.5273776122170768	NO	-
2187	ZINC03987548	2433	0.5273635227153021	NO	-
2188	ZINC01136458	721	0.5272476496446675	NO	-
2189	ZINC00819404	299	0.5272276124003015	NO	-
2190	ZINC00886110	432	0.5272087251239584	NO	-
2191	ZINC00365484	37	0.5270929046750549	NO	-
2192	ZINC02957693	1476	0.5270799714888944	NO	-
2193	ZINC03462589	1753	0.5270115015485971	NO	-
2194	ZINC01192800	777	0.5269759740388702	NO	-
2195	ZINC03604588	1983	0.5269285886092513	NO	-
2196	ZINC03462199	1744	0.5269245589154665	NO	-
2197	ZINC00670629	155	0.5266462228851915	NO	-
2198	ZINC03462202	1745	0.5266058947601477	NO	-
2199	ZINC00801899	273	0.5265765609229511	NO	-
2200	ZINC04054157	2480	0.5265591184845183	NO	-
2201	ZINC03462587	1752	0.5265324961768665	NO	-
2202	ZINC00824339	308	0.5265170680224628	NO	-
2203	ZINC03462532	1750	0.526445143862715	NO	-
2204	ZINC03866726	2214	0.5264272701897909	NO	-
2205	ZINC03858177	2171	0.5263523131251511	NO	-
2206	ZINC04334276	2570	0.5263360716432055	NO	-
2207	ZINC03462534	1751	0.5262931916464313	NO	-
2208	ZINC01104457	671	0.5262701139876672	NO	-
2209	ZINC02247862	1127	0.5262591170396084	NO	-
2210	ZINC02196431	1100	0.5261934590317695	NO	-
2211	ZINC01376058	866	0.5260483038254125	NO	-
2212	ZINC02482087	1218	0.5260216606363773	NO	-
2213	ZINC01282192	820	0.5259802734813749	NO	-
2214	ZINC01282192	821	0.5259802734813749	NO	-
2215	ZINC04465415	2636	0.5259741427411008	NO	-
2216	ZINC04169833	2506	0.5258628668708715	NO	-
2217	ZINC04326643	2567	0.5258427318243285	NO	-
2218	ZINC03969111	2341	0.5258242829596953	NO	-
2219	ZINC01224354	798	0.5258110999758375	NO	-
2220	ZINC03969112	2342	0.5257813031789765	NO	-
2221	ZINC00886110	431	0.5257605288389595	NO	-
2222	ZINC02112465	1081	0.5257421681461741	NO	-
2223	ZINC01320997	834	0.5257308959327233	NO	-
2224	ZINC02503233	1226	0.5256546996620883	NO	-
2225	ZINC01492047	947	0.5255122601954253	NO	-
2226	ZINC02433036	1195	0.5254811355064994	NO	-
2227	ZINC01003784	558	0.5254234245703456	NO	-
2228	ZINC00886113	433	0.5254108718210512	NO	-
2229	ZINC02467175	1213	0.5253891245471131	NO	-
2230	ZINC04586966	2703	0.5253226286691749	NO	-
2231	ZINC00917722	483	0.5253050740974509	NO	-
2232	ZINC00861977	347	0.5252839688780001	NO	-
2233	ZINC03855236	2144	0.5252188702248147	NO	-
2234	ZINC00717862	202	0.5251742612441536	NO	-
2235	ZINC01642494	966	0.525161312907837	NO	-
2236	ZINC00908047	468	0.525159883846365	NO	-
2237	ZINC00492231	59	0.525112224882276	NO	-
2238	ZINC01938191	1041	0.5251096246782803	NO	-
2239	ZINC03237207	1591	0.5250750894841447	NO	-
2240	ZINC00586964	81	0.5250455320556986	NO	-
2241	ZINC02429573	1193	0.5249535315648448	NO	-
2242	ZINC01247695	806	0.5248418860236245	NO	-
2243	ZINC01208258	786	0.5248379711730298	NO	-
2244	ZINC01208255	785	0.5248152635762877	NO	-
2245	ZINC03858537	2179	0.5247030844970456	NO	-
2246	ZINC03970885	2371	0.5246973676488942	NO	-
2247	ZINC03868614	2281	0.524695136006398	NO	-
2248	ZINC02112839	1082	0.5246767373376064	NO	-
2249	ZINC01034367	586	0.5245959010744271	NO	-
2250	ZINC01173833	758	0.5245296119774376	NO	-
2251	ZINC00568587	74	0.5244632946246601	NO	-
2252	ZINC01173832	757	0.5244165583517165	NO	-
2253	ZINC04252249	2537	0.524368797709651	NO	-
2254	ZINC01001189	556	0.5243684739820821	NO	-
2255	ZINC03055686	1528	0.5243471217265756	NO	-
2256	ZINC02908017	1466	0.5243258553852571	NO	-
2257	ZINC00619794	101	0.524292384815932	NO	-
2258	ZINC00879307	419	0.5242583700205838	NO	-
2259	ZINC02194662	1099	0.5241914619250017	NO	-
2260	ZINC01466020	939	0.5240251166358513	NO	-
2261	ZINC00486481	58	0.5239983047885056	NO	-
2262	ZINC02648227	1283	0.5239971584470405	NO	-
2263	ZINC03832388	10	0.5239891533787027	YES	8
2264	ZINC02957695	1477	0.5239047938193171	NO	-
2265	ZINC00593640	86	0.5238899874122706	NO	-
2266	ZINC03195907	1563	0.5238411606551693	NO	-
2267	ZINC01034365	585	0.5238304509732804	NO	-
2268	ZINC03204482	1565	0.5237916634884622	NO	-
2269	ZINC01059163	634	0.5237763058484539	NO	-
2270	ZINC00570334	76	0.5236851063078406	NO	-
2271	ZINC02135572	1088	0.5236127022522994	NO	-
2272	ZINC04275956	2548	0.523550319034885	NO	-
2273	ZINC01868726	999	0.5235400465670647	NO	-
2274	ZINC02788841	1378	0.5235169534287824	NO	-
2275	ZINC01120404	690	0.5234668066675452	NO	-
2276	ZINC01493842	30	0.5234648991089716	YES	16
2277	ZINC01120405	691	0.5234456930706579	NO	-
2278	ZINC03859471	2202	0.5233777180971517	NO	-
2279	ZINC00641539	132	0.5233732861950182	NO	-
2280	ZINC04483218	2669	0.5232686022697063	NO	-
2281	ZINC03215090	1568	0.5232591158359429	NO	-
2282	ZINC01058309	629	0.5231376942387554	NO	-
2283	ZINC03851705	2038	0.5231095283403802	NO	-
2284	ZINC04465236	2633	0.5231095283403802	NO	-
2285	ZINC01058307	628	0.5230924710714095	NO	-
2286	ZINC03227894	1579	0.5230872462843393	NO	-
2287	ZINC03850658	2027	0.5230717172770322	NO	-
2288	ZINC03995246	2464	0.5229555991091019	NO	-
2289	ZINC03430355	1723	0.5228604777012253	NO	-
2290	ZINC01053468	620	0.5227510373709254	NO	-
2291	ZINC03285770	1622	0.5227491316234344	NO	-
2292	ZINC01053467	619	0.5227153866909425	NO	-
2293	ZINC01436611	921	0.5226559897187423	NO	-
2294	ZINC00648270	141	0.5223398447916114	NO	-
2295	ZINC00223729	19	0.5222574747177443	NO	-
2296	ZINC00856390	337	0.522249025825586	NO	-
2297	ZINC00758432	219	0.522203538976044	NO	-
2298	ZINC04316926	2562	0.5221518071993897	NO	-
2299	ZINC03213811	1567	0.522126003184469	NO	-
2300	ZINC04371562	2583	0.5218889183486969	NO	-
2301	ZINC02620257	1249	0.5218678563775574	NO	-
2302	ZINC02620258	1250	0.5218654192790098	NO	-
2303	ZINC03832386	29	0.5218530573742933	YES	16
2304	ZINC00904305	459	0.5217386687117643	NO	-
2305	ZINC01493965	24	0.5217086945029702	YES	15
2306	ZINC03213326	1566	0.521693372654023	NO	-
2307	ZINC02794695	1383	0.5216914564916861	NO	-
2308	ZINC03222102	1570	0.5216645402189546	NO	-
2309	ZINC00511420	65	0.5216599484575634	NO	-
2310	ZINC01145175	728	0.5216476463635992	NO	-
2311	ZINC01860385	996	0.5216334569477921	NO	-
2312	ZINC02636182	1274	0.5213726351048454	NO	-
2313	ZINC02407696	1181	0.5213416122533612	NO	-
2314	ZINC02133823	1085	0.5213414292291468	NO	-
2315	ZINC01073985	646	0.5212760560146555	NO	-
2316	ZINC03970353	2361	0.5212685516049114	NO	-
2317	ZINC00618651	99	0.5211958718425255	NO	-
2318	ZINC02853883	1410	0.5211739449736258	NO	-
2319	ZINC03327629	1644	0.5210936858883433	NO	-
2320	ZINC00908411	473	0.5210895162403117	NO	-
2321	ZINC00978699	540	0.5210485897011369	NO	-
2322	ZINC00007460	26	0.5209393426616347	YES	16
2323	ZINC02752324	1352	0.5208676390404314	NO	-
2324	ZINC00112875	13	0.5208149170739832	NO	-
2325	ZINC04000728	2469	0.5208109533843113	NO	-
2326	ZINC00456202	51	0.5207260583718633	NO	-
2327	ZINC03974208	2389	0.5206243542461786	NO	-
2328	ZINC04176758	2510	0.5206128167472567	NO	-
2329	ZINC00400248	41	0.5205769154393374	NO	-
2330	ZINC03832394	33	0.520545648414039	YES	19
2331	ZINC01114130	683	0.520502861634277	NO	-
2332	ZINC00595258	87	0.5204425401226394	NO	-
2333	ZINC00523316	67	0.5203378909435746	NO	-
2334	ZINC00514831	66	0.520264970257428	NO	-
2335	ZINC03980789	2416	0.5202260314697684	NO	-
2336	ZINC03455982	1735	0.5201269524705276	NO	-
2337	ZINC02871777	1426	0.5201246160569176	NO	-
2338	ZINC02876647	1433	0.5201004486777229	NO	-
2339	ZINC00630200	113	0.5200593335661988	NO	-
2340	ZINC04137655	2500	0.520005983149629	NO	-
2341	ZINC01786843	984	0.5199525039219101	NO	-
2342	ZINC00570337	77	0.5198502893708369	NO	-
2343	ZINC02891039	1461	0.5198101986413655	NO	-
2344	ZINC00787039	250	0.5197985560948568	NO	-
2345	ZINC00787036	249	0.5197669398002125	NO	-
2346	ZINC01196857	782	0.519689951256923	NO	-
2347	ZINC02662042	1296	0.5196842861855944	NO	-
2348	ZINC02419883	1189	0.5196819333234441	NO	-
2349	ZINC03216782	1569	0.5195880424953901	NO	-
2350	ZINC04233657	2522	0.5194851211501306	NO	-
2351	ZINC04356590	2576	0.5194507047103879	NO	-
2352	ZINC04617981	47	0.5193846480246076	YES	31
2353	ZINC03581551	1926	0.5193317003195012	NO	-
2354	ZINC01049617	607	0.519316329690933	NO	-
2355	ZINC03342312	1658	0.5193161325424482	NO	-
2356	ZINC03342312	1659	0.5193161325424482	NO	-
2357	ZINC02859293	1413	0.5192417325498355	NO	-
2358	ZINC00640347	130	0.5192048380320297	NO	-
2359	ZINC02379167	1172	0.5191882262802355	NO	-
2360	ZINC01742485	973	0.5191317552507192	NO	-
2361	ZINC03598500	1971	0.5191211577144227	NO	-
2362	ZINC04358945	2578	0.5190405199547389	NO	-
2363	ZINC03392136	1703	0.5190054913377646	NO	-
2364	ZINC01196456	780	0.5190000596363404	NO	-
2365	ZINC03392139	1704	0.5189469148059185	NO	-
2366	ZINC00631080	117	0.5188870690295759	NO	-
2367	ZINC00671698	158	0.5187990675469307	NO	-
2368	ZINC02403271	1176	0.5186860275930222	NO	-
2369	ZINC00778835	237	0.5186667086654903	NO	-
2370	ZINC01506689	957	0.5186450779711458	NO	-
2371	ZINC03962417	2332	0.5186175072944824	NO	-
2372	ZINC01000564	554	0.5186094095243395	NO	-
2373	ZINC04414440	2602	0.5185835565707866	NO	-
2374	ZINC00945831	520	0.5185535552069469	NO	-
2375	ZINC04176238	2509	0.5185424931086807	NO	-
2376	ZINC02268095	1130	0.5185181625898125	NO	-
2377	ZINC00809582	287	0.5185068952168401	NO	-
2378	ZINC01505884	956	0.518497413379134	NO	-
2379	ZINC02851904	1407	0.5183512471814196	NO	-
2380	ZINC02654465	1288	0.5183474561022995	NO	-
2381	ZINC03548495	1879	0.5182826150611088	NO	-
2382	ZINC01742485	974	0.5182294510460537	NO	-
2383	ZINC00597796	90	0.5181744758763507	NO	-
2384	ZINC01089482	659	0.5181266081277525	NO	-
2385	ZINC02851905	1408	0.5179993645146509	NO	-
2386	ZINC03623971	1989	0.517945233934681	NO	-
2387	ZINC03854967	2131	0.5178545762137075	NO	-
2388	ZINC03222224	1572	0.5177764915803279	NO	-
2389	ZINC01004449	559	0.51774082728069	NO	-
2390	ZINC00893688	448	0.5177183897849547	NO	-
2391	ZINC00893688	449	0.5177183897849547	NO	-
2392	ZINC03170274	1548	0.5176616444065697	NO	-
2393	ZINC00825606	310	0.5176418551952049	NO	-
2394	ZINC02303655	1139	0.5175515649806641	NO	-
2395	ZINC03559292	1896	0.5174134062517333	NO	-
2396	ZINC03938641	2328	0.5174132796668823	NO	-
2397	ZINC01834624	992	0.5173902207693608	NO	-
2398	ZINC01172309	752	0.5173668128127937	NO	-
2399	ZINC01115889	686	0.5173610051909949	NO	-
2400	ZINC00809586	288	0.5173099449975654	NO	-
2401	ZINC02434241	1197	0.5171464769698633	NO	-
2402	ZINC01421673	912	0.5171081212526596	NO	-
2403	ZINC01034867	587	0.517088775857101	NO	-
2404	ZINC01133461	720	0.517070949694794	NO	-
2405	ZINC03854171	2084	0.5168486308109985	NO	-
2406	ZINC01801668	990	0.5168338194247978	NO	-
2407	ZINC03479207	1801	0.5168139814814263	NO	-
2408	ZINC01037606	591	0.5166945228133227	NO	-
2409	ZINC02699205	1315	0.5165487912741494	NO	-
2410	ZINC04540766	2702	0.5165477258764138	NO	-
2411	ZINC04225151	2520	0.5164955066136058	NO	-
2412	ZINC00907366	465	0.5164333370828509	NO	-
2413	ZINC00907368	466	0.5164206618229387	NO	-
2414	ZINC02303754	1140	0.5162571024333646	NO	-
2415	ZINC03569727	1917	0.5162215507925685	NO	-
2416	ZINC02861394	1419	0.5162200280283717	NO	-
2417	ZINC00615827	98	0.5162137954269036	NO	-
2418	ZINC02497236	1225	0.5161982102551267	NO	-
2419	ZINC03816601	46	0.5159690032742058	YES	30
2420	ZINC01330056	841	0.5158896806263816	NO	-
2421	ZINC02860926	1415	0.5158451442059188	NO	-
2422	ZINC01037607	592	0.5158418095322367	NO	-
2423	ZINC00857412	342	0.5158033108199714	NO	-
2424	ZINC00677379	172	0.5157687511630421	NO	-
2425	ZINC00774743	233	0.5156422829677089	NO	-
2426	ZINC00858263	343	0.5156358349154795	NO	-
2427	ZINC01145246	729	0.5155480966582092	NO	-
2428	ZINC02333423	1157	0.5155309140562546	NO	-
2429	ZINC02294364	1137	0.5155072393028335	NO	-
2430	ZINC00813305	295	0.5153273808078107	NO	-
2431	ZINC00993084	550	0.5153033130368762	NO	-
2432	ZINC03341460	1656	0.5151925442101628	NO	-
2433	ZINC03549104	1882	0.5149886212167026	NO	-
2434	ZINC00773639	229	0.5149532273929005	NO	-
2435	ZINC03100236	1541	0.5149371246794385	NO	-
2436	ZINC03832401	32	0.5149279023491804	YES	18
2437	ZINC01865263	998	0.5148098482812667	NO	-
2438	ZINC02620969	1253	0.514786105301618	NO	-
2439	ZINC03549101	1881	0.5147532027871433	NO	-
2440	ZINC04467768	2648	0.5145785749974432	NO	-
2441	ZINC00702822	188	0.5145770090878731	NO	-
2442	ZINC03296402	1630	0.5145242514267788	NO	-
2443	ZINC02211340	1112	0.5145032208546345	NO	-
2444	ZINC00945819	519	0.5144475552745894	NO	-
2445	ZINC04414137	2600	0.514428021866689	NO	-
2446	ZINC04127575	2496	0.5144103225058496	NO	-
2447	ZINC03566443	1905	0.5143393081449216	NO	-
2448	ZINC03853126	2065	0.514314596817	NO	-
2449	ZINC01868735	1000	0.5143144527251489	NO	-
2450	ZINC00773552	226	0.514231195406659	NO	-
2451	ZINC01043409	598	0.5141154345334153	NO	-
2452	ZINC03859176	2199	0.5140397426935145	NO	-
2453	ZINC01779587	980	0.5138649979539832	NO	-
2454	ZINC03008088	1506	0.513670579411041	NO	-
2455	ZINC01418481	910	0.5136302460519296	NO	-
2456	ZINC00577062	80	0.5133737496526436	NO	-
2457	ZINC03850797	2029	0.5132426173874681	NO	-
2458	ZINC03850795	2028	0.5132386169184705	NO	-
2459	ZINC00552452	71	0.5132344373752895	NO	-
2460	ZINC01152411	743	0.5132028774152109	NO	-
2461	ZINC00651955	148	0.5131964524262461	NO	-
2462	ZINC04491223	2678	0.5128742771985322	NO	-
2463	ZINC00841571	318	0.5127910268381135	NO	-
2464	ZINC02872636	1427	0.5127313286311161	NO	-
2465	ZINC03977630	2409	0.5125631153670207	NO	-
2466	ZINC02777690	1375	0.5125023651000425	NO	-
2467	ZINC03617957	1984	0.5124535149009031	NO	-
2468	ZINC00630607	116	0.5123926411368951	NO	-
2469	ZINC00630605	115	0.5123816906301021	NO	-
2470	ZINC03357121	1676	0.5123752398468165	NO	-
2471	ZINC03357123	1677	0.5123737931310066	NO	-
2472	ZINC00469605	53	0.5123422434639255	NO	-
2473	ZINC03858111	2170	0.5122958916741095	NO	-
2474	ZINC00809712	289	0.512213715695887	NO	-
2475	ZINC02777689	1374	0.5122102483634521	NO	-
2476	ZINC01148046	733	0.5120691355966472	NO	-
2477	ZINC02751865	1351	0.5120167174941159	NO	-
2478	ZINC01260444	808	0.5119565899935589	NO	-
2479	ZINC04487830	2677	0.5117574107168391	NO	-
2480	ZINC03222146	1571	0.5117188944301596	NO	-
2481	ZINC02280507	1132	0.5115340222693706	NO	-
2482	ZINC01126999	710	0.5114453719432641	NO	-
2483	ZINC03817900	2017	0.511435377098947	NO	-
2484	ZINC00673771	161	0.5114141112137585	NO	-
2485	ZINC00835193	313	0.5113648431489521	NO	-
2486	ZINC03868614	2280	0.5113037197433913	NO	-
2487	ZINC01077650	651	0.5112975491646748	NO	-
2488	ZINC03859443	2201	0.5112398041888723	NO	-
2489	ZINC04468555	2649	0.5112398041888723	NO	-
2490	ZINC01756057	979	0.5110841054869827	NO	-
2491	ZINC00941371	510	0.5110278409754906	NO	-
2492	ZINC01142257	725	0.5107627402424786	NO	-
2493	ZINC00321802	29	0.510746720539709	NO	-
2494	ZINC03866771	2216	0.510420750592448	NO	-
2495	ZINC04464891	2628	0.510420750592448	NO	-
2496	ZINC00651621	147	0.510352009787114	NO	-
2497	ZINC04191397	2513	0.5102587334282593	NO	-
2498	ZINC03987914	2436	0.5101776361978635	NO	-
2499	ZINC01208558	787	0.5100864962997101	NO	-
2500	ZINC01185829	766	0.510057070705034	NO	-
2501	ZINC01121201	694	0.5100254584073416	NO	-
2502	ZINC00774706	232	0.5099102123195882	NO	-
2503	ZINC03370856	1693	0.5096788202379756	NO	-
2504	ZINC03005257	1505	0.5096502813441626	NO	-
2505	ZINC01059163	633	0.5093411122102368	NO	-
2506	ZINC00612151	94	0.5092446917529436	NO	-
2507	ZINC01384063	901	0.5091445974256299	NO	-
2508	ZINC00719224	203	0.5090752822033799	NO	-
2509	ZINC02048783	1065	0.5090739593601665	NO	-
2510	ZINC02482034	1217	0.509067653365737	NO	-
2511	ZINC01439655	925	0.5089806865629386	NO	-
2512	ZINC04126327	2495	0.5088357342592572	NO	-
2513	ZINC01436953	922	0.5086731382817874	NO	-
2514	ZINC03890070	2299	0.5086558371338905	NO	-
2515	ZINC01033869	582	0.5085527370994943	NO	-
2516	ZINC00773458	224	0.5085201431758868	NO	-
2517	ZINC04360685	2579	0.5084084393273774	NO	-
2518	ZINC01121202	695	0.5083953859915181	NO	-
2519	ZINC01006621	569	0.5083797309131995	NO	-
2520	ZINC03170743	1549	0.5082578057908409	NO	-
2521	ZINC03890071	2300	0.5081582254801844	NO	-
2522	ZINC04179826	2511	0.5079261584209994	NO	-
2523	ZINC01043410	599	0.5079207350232829	NO	-
2524	ZINC01658527	968	0.5078020732959623	NO	-
2525	ZINC02316585	1145	0.5077945484303915	NO	-
2526	ZINC01436954	923	0.5077453199963229	NO	-
2527	ZINC00780705	241	0.5077423739261108	NO	-
2528	ZINC03858019	2169	0.5077265623006939	NO	-
2529	ZINC02784094	1376	0.5076611433250418	NO	-
2530	ZINC00674166	163	0.5072580063431288	NO	-
2531	ZINC01034353	584	0.5071937557371313	NO	-
2532	ZINC03859816	2206	0.5071128587096091	NO	-
2533	ZINC03832385	27	0.5067498609327276	YES	16
2534	ZINC01188689	770	0.5067042161245766	NO	-
2535	ZINC00629304	112	0.506626831731888	NO	-
2536	ZINC01899143	1027	0.5065507304008824	NO	-
2537	ZINC03832409	44	0.5065100460375729	YES	28
2538	ZINC01414975	906	0.5064175721244741	NO	-
2539	ZINC00933347	498	0.5063122276900092	NO	-
2540	ZINC01972002	1047	0.50619751252016	NO	-
2541	ZINC02849808	1398	0.5060593669162865	NO	-
2542	ZINC02851225	1404	0.5059516253297908	NO	-
2543	ZINC03855699	2149	0.5056595879911199	NO	-
2544	ZINC03855699	2150	0.5056595879911199	NO	-
2545	ZINC03817896	2016	0.5055234602240198	NO	-
2546	ZINC00775736	234	0.5055080595218293	NO	-
2547	ZINC01040192	596	0.5054672244995316	NO	-
2548	ZINC01040189	593	0.5053723929900471	NO	-
2549	ZINC03083799	1537	0.5050962626712179	NO	-
2550	ZINC03022932	1511	0.5049997136878617	NO	-
2551	ZINC00673757	160	0.5049310761964402	NO	-
2552	ZINC01151652	739	0.504852350871256	NO	-
2553	ZINC01005391	562	0.504695984185417	NO	-
2554	ZINC02577724	1242	0.504539587719408	NO	-
2555	ZINC03451029	1730	0.5044530826745982	NO	-
2556	ZINC00678086	174	0.5042952811106788	NO	-
2557	ZINC02412138	1182	0.5042095112231756	NO	-
2558	ZINC00358612	35	0.504188327624044	NO	-
2559	ZINC03087802	1538	0.5037214967477132	NO	-
2560	ZINC01405781	903	0.5036821745323773	NO	-
2561	ZINC02315954	1143	0.5035339187524848	NO	-
2562	ZINC03968926	2338	0.5032431555830139	NO	-
2563	ZINC04366516	2582	0.50320702064659	NO	-
2564	ZINC00674145	162	0.5029754470506522	NO	-
2565	ZINC00678091	175	0.5029302920752181	NO	-
2566	ZINC01491191	945	0.5028180191064221	NO	-
2567	ZINC01034872	588	0.5027812443518845	NO	-
2568	ZINC00773599	228	0.5025916321793553	NO	-
2569	ZINC03278676	1616	0.5025901767349348	NO	-
2570	ZINC03370117	1691	0.5023914676734754	NO	-
2571	ZINC00328347	30	0.5023239854178558	NO	-
2572	ZINC01079302	652	0.5022788879850661	NO	-
2573	ZINC00734257	214	0.502237077958194	NO	-
2574	ZINC02744402	1348	0.5021935098270573	NO	-
2575	ZINC02007691	1064	0.5020406351491306	NO	-
2576	ZINC02883223	1438	0.5020266883344913	NO	-
2577	ZINC01465461	938	0.5020135548376558	NO	-
2578	ZINC01012570	572	0.5019972000378748	NO	-
2579	ZINC01026532	574	0.5019857075937273	NO	-
2580	ZINC02992933	1503	0.5017494316110358	NO	-
2581	ZINC02401120	1175	0.5016973456108136	NO	-
2582	ZINC01043432	600	0.5014514609387195	NO	-
2583	ZINC03969833	2353	0.5013449756177141	NO	-
2584	ZINC01478113	942	0.5012889006435584	NO	-
2585	ZINC03832404	22	0.5012492240470593	YES	13
2586	ZINC03969832	2352	0.5011654319551042	NO	-
2587	ZINC03328129	1646	0.5011633216911207	NO	-
2588	ZINC01113129	682	0.5007671912689373	NO	-
2589	ZINC00793014	259	0.5004371545099315	NO	-
2590	ZINC00603168	93	0.5003168242899388	NO	-
2591	ZINC03995262	2465	0.5002911447784584	NO	-
2592	ZINC02007686	1063	0.5001696553167361	NO	-
2593	ZINC00053161	0	0.5001514100447252	NO	-
2594	ZINC01415152	909	0.5001302345401742	NO	-
2595	ZINC01005392	563	0.4997137736905851	NO	-
2596	ZINC00813373	296	0.49969394886817087	NO	-
2597	ZINC04144115	2501	0.49967083770296833	NO	-
2598	ZINC02357165	1167	0.49929738364907383	NO	-
2599	ZINC01986714	1060	0.49918232969822496	NO	-
2600	ZINC01050157	608	0.4990237064269217	NO	-
2601	ZINC02741003	1347	0.4990144526157611	NO	-
2602	ZINC00812071	293	0.49897868211616747	NO	-
2603	ZINC01050162	609	0.4986633816598123	NO	-
2604	ZINC02866780	1425	0.49810734618448727	NO	-
2605	ZINC02357165	1168	0.4980428895843648	NO	-
2606	ZINC01029732	577	0.49803102620467093	NO	-
2607	ZINC03885569	2292	0.4980054812692071	NO	-
2608	ZINC00773340	223	0.49798393783442596	NO	-
2609	ZINC01053425	618	0.49788049821825403	NO	-
2610	ZINC02469093	1214	0.4977473587463158	NO	-
2611	ZINC01897911	1026	0.4976438020755496	NO	-
2612	ZINC04088569	2490	0.49764126231089495	NO	-
2613	ZINC02851082	1403	0.4975993827052615	NO	-
2614	ZINC00947859	525	0.4972560409461111	NO	-
2615	ZINC00774503	230	0.49721004369874267	NO	-
2616	ZINC00595553	89	0.49717819495425	NO	-
2617	ZINC03855017	2133	0.4967077034260361	NO	-
2618	ZINC03470453	1782	0.49645855061755984	NO	-
2619	ZINC00649450	143	0.4963467395291786	NO	-
2620	ZINC04492722	2692	0.4960721905852617	NO	-
2621	ZINC00806998	286	0.4960169176254029	NO	-
2622	ZINC02806900	1394	0.4957149845485686	NO	-
2623	ZINC03339315	1654	0.49559979088465544	NO	-
2624	ZINC02136400	1093	0.49557931253585635	NO	-
2625	ZINC00678154	176	0.4954263962476353	NO	-
2626	ZINC01330057	842	0.4952984902988848	NO	-
2627	ZINC03454999	1733	0.4952288846160949	NO	-
2628	ZINC02101098	1078	0.4950238088684697	NO	-
2629	ZINC01494651	43	0.4949729349377559	YES	27
2630	ZINC02101095	1077	0.4948907232718721	NO	-
2631	ZINC03816042	2013	0.4948437827442891	NO	-
2632	ZINC03866781	2217	0.4946065348904345	NO	-
2633	ZINC02803793	1393	0.4944554345367115	NO	-
2634	ZINC00849001	320	0.49437652084135775	NO	-
2635	ZINC01188443	769	0.49436971146663583	NO	-
2636	ZINC02806901	1395	0.4942945157738023	NO	-
2637	ZINC01514847	961	0.49423272225383796	NO	-
2638	ZINC01146878	732	0.4941316122578958	NO	-
2639	ZINC01273147	814	0.49409808953743006	NO	-
2640	ZINC01088555	658	0.4938746845841238	NO	-
2641	ZINC01088554	657	0.4938669560459737	NO	-
2642	ZINC01403810	902	0.49372276117922237	NO	-
2643	ZINC00613694	97	0.49341536089855814	NO	-
2644	ZINC00881690	423	0.49335393291718044	NO	-
2645	ZINC03991295	2439	0.49327978126639177	NO	-
2646	ZINC02207269	1109	0.4927048348122712	NO	-
2647	ZINC01273147	815	0.4927008619900665	NO	-
2648	ZINC04443157	2609	0.492597424165647	NO	-
2649	ZINC01933518	1039	0.49251320940766624	NO	-
2650	ZINC03999720	2468	0.4924989823028683	NO	-
2651	ZINC03242200	1594	0.49217148181266984	NO	-
2652	ZINC01895097	11	0.4920582161917216	YES	8
2653	ZINC02207269	1110	0.4916363158462172	NO	-
2654	ZINC03834190	14	0.49160377733807964	YES	8
2655	ZINC02760890	1358	0.4915564265763736	NO	-
2656	ZINC00961052	531	0.4911268053589526	NO	-
2657	ZINC00806997	285	0.4907216590930679	NO	-
2658	ZINC02253600	1128	0.49067819551442987	NO	-
2659	ZINC03866930	2221	0.49058255116775223	NO	-
2660	ZINC03470489	1783	0.4904713567839557	NO	-
2661	ZINC02794659	1382	0.49038882419212415	NO	-
2662	ZINC00947724	524	0.4902476373500721	NO	-
2663	ZINC03816039	2012	0.49015360268136365	NO	-
2664	ZINC00825380	309	0.48980996932694043	NO	-
2665	ZINC01005393	564	0.4896395861283922	NO	-
2666	ZINC00882070	425	0.48957634588987137	NO	-
2667	ZINC00812069	292	0.4895488822144498	NO	-
2668	ZINC00908398	472	0.48948532160463215	NO	-
2669	ZINC03577527	1922	0.48944729291794375	NO	-
2670	ZINC00792519	257	0.4891975452781422	NO	-
2671	ZINC00756377	218	0.48900198072143247	NO	-
2672	ZINC03580583	1924	0.4883269790778865	NO	-
2673	ZINC00321790	28	0.48821406322680005	NO	-
2674	ZINC01162682	749	0.48811059179390426	NO	-
2675	ZINC00790742	253	0.487737231349004	NO	-
2676	ZINC01055835	624	0.48741551301104374	NO	-
2677	ZINC01145506	730	0.48727546572507824	NO	-
2678	ZINC02907988	1463	0.48721014806582985	NO	-
2679	ZINC01496654	949	0.48719916306319305	NO	-
2680	ZINC02416852	1186	0.48719645555661206	NO	-
2681	ZINC03817896	2015	0.4866300392730794	NO	-
2682	ZINC02907986	1462	0.486456294204381	NO	-
2683	ZINC01156937	747	0.48639287075546145	NO	-
2684	ZINC00792969	258	0.48629415567619766	NO	-
2685	ZINC01145511	731	0.48626538762005755	NO	-
2686	ZINC00477815	56	0.4860792946282893	NO	-
2687	ZINC00477816	57	0.4860456764426322	NO	-
2688	ZINC01496657	950	0.48595700398724856	NO	-
2689	ZINC02907996	1465	0.4859264085467337	NO	-
2690	ZINC00819480	303	0.48590524208551594	NO	-
2691	ZINC01194472	779	0.4857947906760687	NO	-
2692	ZINC01027887	576	0.48575739778409843	NO	-
2693	ZINC03243444	1596	0.4856980306848394	NO	-
2694	ZINC03834189	13	0.48565688216640174	YES	8
2695	ZINC01496659	951	0.48555083668217347	NO	-
2696	ZINC03230801	1584	0.4853906853360945	NO	-
2697	ZINC03561872	1899	0.4852633855976987	NO	-
2698	ZINC00683219	178	0.4851960590609275	NO	-
2699	ZINC02907995	1464	0.48513909400709404	NO	-
2700	ZINC02862024	1421	0.4847576142912446	NO	-
2701	ZINC01072701	645	0.4846756001045943	NO	-
2702	ZINC01102351	670	0.48456492980735516	NO	-
2703	ZINC00826740	311	0.48419644439836507	NO	-
2704	ZINC00613247	95	0.484107757339749	NO	-
2705	ZINC00632567	118	0.4832229303988867	NO	-
2706	ZINC02136721	1094	0.4832017689892095	NO	-
2707	ZINC03832397	12	0.48294880744421137	YES	8
2708	ZINC00803512	278	0.4829320535816084	NO	-
2709	ZINC02877834	1434	0.48289228132821166	NO	-
2710	ZINC00882078	426	0.4816339759130852	NO	-
2711	ZINC03855017	2132	0.4812670538693189	NO	-
2712	ZINC04617990	41	0.4809851186307802	YES	25
2713	ZINC01125894	709	0.48093372111295546	NO	-
2714	ZINC00660150	151	0.48083294482163225	NO	-
2715	ZINC01196750	781	0.48046974193307806	NO	-
2716	ZINC04428162	2604	0.4804083571289373	NO	-
2717	ZINC03834202	40	0.47996254125255744	YES	24
2718	ZINC01117746	688	0.47987249717878255	NO	-
2719	ZINC03997674	2466	0.4798605074325895	NO	-
2720	ZINC01045751	602	0.47974343478584125	NO	-
2721	ZINC00026943	19	0.47910733126993377	YES	10
2722	ZINC01957523	1043	0.4789436848653399	NO	-
2723	ZINC02878116	1435	0.4788703561431953	NO	-
2724	ZINC03254679	1605	0.4786481802828028	NO	-
2725	ZINC03549108	1883	0.4767577497986016	NO	-
2726	ZINC00677159	171	0.4767349504792826	NO	-
2727	ZINC00629304	111	0.47645403893197386	NO	-
2728	ZINC00917733	484	0.4758774809844501	NO	-
2729	ZINC03853461	2066	0.47572521108518256	NO	-
2730	ZINC01501540	953	0.47567679842087646	NO	-
2731	ZINC03832393	31	0.475269693171358	YES	17
2732	ZINC01415045	907	0.4745729327526295	NO	-
2733	ZINC00862854	349	0.47454486372932375	NO	-
2734	ZINC00840375	316	0.47338434429420695	NO	-
2735	ZINC02762830	1363	0.4730299668446814	NO	-
2736	ZINC00819408	300	0.47284618591739924	NO	-
2737	ZINC03832396	9	0.4728218315279113	YES	7
2738	ZINC01185836	767	0.47264149284172097	NO	-
2739	ZINC01192507	776	0.47227612860655654	NO	-
2740	ZINC01027772	575	0.47211518667880437	NO	-
2741	ZINC04469797	2656	0.4720169470170178	NO	-
2742	ZINC04627258	2708	0.47174635257608216	NO	-
2743	ZINC00674503	165	0.4716028342259564	NO	-
2744	ZINC03569893	1918	0.4714342907458295	NO	-
2745	ZINC03582383	1928	0.47087344651916957	NO	-
2746	ZINC01209383	788	0.47087113828919475	NO	-
2747	ZINC02136384	1092	0.47045027054452765	NO	-
2748	ZINC03970892	2372	0.4697270559406888	NO	-
2749	ZINC00639042	129	0.46661637485086904	NO	-
2750	ZINC00589662	83	0.46616830407278764	NO	-
2751	ZINC00675575	166	0.46577797076971245	NO	-
2752	ZINC03988886	2438	0.4651400659629896	NO	-
2753	ZINC02316308	1144	0.46170580930641164	NO	-
2754	ZINC00072606	11	0.4611533108042776	NO	-
2755	ZINC03956139	2330	0.4609575595593649	NO	-
2756	ZINC02219753	1115	0.45696102343398753	NO	-
2757	ZINC03834197	39	0.4568229832115866	YES	24
2758	ZINC03834194	15	0.45490559496140814	YES	8
2759	ZINC01895146	17	0.45233729948213164	YES	8
2760	ZINC01895417	16	0.44723234249103033	YES	8
