# Supplementary material for: Optimal assignment methods for ligand-based virtual screening
Source: J Cheminform. 2009 Aug 25;1:14. doi: 10.1186/1758-2946-1-14 (PMC2820492; doi:10.1186/1758-2946-1-14)
Supplement: Additional file 2 — Archive of the result files. The file Results.tar.gz is a Gzip compressed Tar archive containing the results file of each method for each data set. The result files are tab-separated plain text files including the following information: method name, active data set with size, cluster information and the distribution of the molecules over the clusters, decoy data set with size, ratio active:decoy, AUC, awAUC, BEDROC scores for predefined alpha values as suggested by Truchon and Bayly [63], relative enrichment factor [67], ROC enrichments, awROC enrichments at predefined false positive fractions, chemotype enrichment, ROC data points, and the ranking of each structure. [file 1758-2946-1-14-S2.zip › Results/TanimotoMACCS.SQ.DUD=ace.Q.ACE_Lisinopril.sdf.A.DUD_ace_clustered_I_MM.sdf.D.DUD_ace_decoys_ID_pass_0000644]

###################################################################################################
# Screening Result File
# User: jahn
# Method used: TanimotoMACCS
> <Method_Name>
TanimotoMACCS
# Screening mode: Single Query Screening
#	Calculations performed: 1842
#	Start time of the calculation: Mon Mar 09 12:52:27 CET 2009
#	End time of the calculation: Mon Mar 09 12:54:13 CET 2009
# Data set information
#	Query molecule name:	Lisinopril from data set: ./data/queries/ACE_Lisinopril.sdf
#	Active data set: /rahome/chemoinf/SVS/data/actives/DUD_ace_clustered_I_MM.sdf with cluster information
#		Size: 46 molecules
#		Number of clusters: 19
#		Cluster Summery:
#			Cluster number	# molecules	% of actives
#			0		1		2.174
#			1		11		23.913
#			2		1		2.174
#			3		9		19.565
#			4		1		2.174
#			5		2		4.348
#			6		5		10.87
#			7		4		8.696
#			8		1		2.174
#			9		1		2.174
#			10		1		2.174
#			11		1		2.174
#			12		1		2.174
#			13		1		2.174
#			14		1		2.174
#			15		1		2.174
#			16		1		2.174
#			17		2		4.348
#			18		1		2.174
#	Decoy data set: /rahome/chemoinf/SVS/data/decoys/DUD_ace_decoys_ID_pass_MWPass_I_MM.sdf
#		Size: 1796 molecules
#	Ratio actives : decoys
#		1.0 : 39.0435
#	The active and decoy data set were part of the DUD with problem identifier: ace
> <AUC>
#	 ROC AUC
	0.7793042509925439
> <awAUC>
#	 ROC awAUC
	0.8584444254998704
> <BEDROC Scores>
#	Alpha Values	BEDROC Scores	Literature: J. Chem. Inf. Model., Vol. 47, No. 2, 2007, 488-508
	106.9	0.4684
	100.0	0.4581
	53.6	0.3986
	50.0	0.3957
	32.2	0.3925
	20.0	0.4114
	16.1	0.426
	10.0	0.4701
	8.0	0.4963
> <Relative enrichment factor>
#	Fraction dataset	Enrichment factor	 Literature: DOI: 10.1021/ci800303k
	0.0010	54.28881650380021
	0.01	48.85993485342019
	0.02	35.28773072747014
	0.05	34.78260869565217
	0.1	52.17391304347826
	0.2	56.52173913043478
	0.25	69.56521739130434
> <ROC Enrichments>
#	True decoy fraction	Enrichment	Literature: J Comput Aided Mol Des (2008) 22:133-139
	0.1	136.6521739130435
	0.5	39.04347826086956
	1.0	26.028985507246375
	2.0	15.183574879227054
	5.0	7.37487922705314
	10.0	5.205797101449275
> <awROC Enrichments>
#	Decoy fraction	Enrichment
	0.1	155.96842105263158
	0.5	55.665497076023385
	1.0	36.76023391812865
	2.0	21.24455077086656
	5.0	10.693886230728339
	10.0	7.3387855159785005
> <Chemotype enrichment>
#	% data set	% active cluster	Literature: http://dud.docking.org/wombat/
	0.0	0.0
	0.054	0.0
	0.054	5.263
	0.326	5.263
	0.326	10.526
	0.38	10.526
	0.38	15.789
	0.434	15.789
	0.434	21.053
	0.543	21.053
	0.543	26.316
	0.814	26.316
	0.814	31.579
	1.52	31.579
	1.52	36.842
	1.954	36.842
	1.954	42.105
	2.552	42.105
	2.552	47.368
	3.855	47.368
	3.855	52.632
	5.592	52.632
	5.592	57.895
	6.135	57.895
	6.135	63.158
	6.189	63.158
	6.189	68.421
	6.298	68.421
	6.298	73.684
	7.818	73.684
	7.818	78.947
	9.012	78.947
	9.012	84.211
	36.048	84.211
	36.048	89.474
	51.031	89.474
	51.031	94.737
	78.827	94.737
	78.827	100.0
	100.0	100.0
> <ROC curve data>
#	False positive rate	true positive rate
	0.0	0.0
	0.0	0.087
	6.0E-4	0.087
	6.0E-4	0.1522
	0.0011	0.1522
	0.0011	0.1739
	0.0033	0.1739
	0.0033	0.1957
	0.0089	0.1957
	0.0089	0.2609
	0.0128	0.2609
	0.0128	0.2826
	0.0184	0.2826
	0.0184	0.3043
	0.0312	0.3043
	0.0312	0.3261
	0.0351	0.3261
	0.0351	0.3478
	0.0479	0.3478
	0.0479	0.3696
	0.0529	0.3696
	0.0529	0.413
	0.0535	0.413
	0.0535	0.4348
	0.0685	0.4348
	0.0685	0.4565
	0.0802	0.4565
	0.0802	0.4783
	0.0813	0.4783
	0.0813	0.5217
	0.1748	0.5217
	0.1748	0.5435
	0.1815	0.5435
	0.1815	0.5652
	0.2082	0.5652
	0.2082	0.6087
	0.2339	0.6087
	0.2339	0.6957
	0.2801	0.6957
	0.2801	0.7174
	0.3508	0.7174
	0.3508	0.7391
	0.3853	0.7391
	0.3853	0.7609
	0.5028	0.7609
	0.5028	0.8696
	0.632	0.8696
	0.632	0.9565
	0.7834	0.9565
	0.7834	0.9783
	0.9538	0.9783
	0.9538	1.0
	1.0	1.0
> <Screening Table>
# Rank	Mol name	Index in data set	Similarity 2 query	Active	Cluster number
1	ZINC03812851	27	0.8333333134651184	YES	6
2	ZINC03775164	26	0.8214285969734192	YES	6
3	ZINC03814183	28	0.8103448152542114	YES	6
4	ZINC03814199	29	0.8103448152542114	YES	6
5	ZINC01529246	177	0.8070175647735596	NO	-
6	ZINC03814166	45	0.800000011920929	YES	18
7	ZINC03814182	40	0.7857142686843872	YES	14
8	ZINC03814173	43	0.7857142686843872	YES	17
9	ZINC02556760	656	0.7833333611488342	NO	-
10	ZINC03814185	38	0.7758620977401733	YES	12
11	ZINC03859107	1382	0.774193525314331	NO	-
12	ZINC03859108	1383	0.774193525314331	NO	-
13	ZINC03859974	1385	0.7580645084381104	NO	-
14	ZINC03859975	1386	0.7580645084381104	NO	-
15	ZINC03814193	42	0.75	YES	16
16	ZINC03851137	1106	0.7457627058029175	NO	-
17	ZINC03851139	1108	0.7457627058029175	NO	-
18	ZINC03851140	1110	0.7457627058029175	NO	-
19	ZINC03851142	1112	0.7457627058029175	NO	-
20	ZINC03821275	1089	0.7333333492279053	NO	-
21	ZINC04090585	1672	0.7301587462425232	NO	-
22	ZINC03851137	1105	0.7288135886192322	NO	-
23	ZINC03851139	1107	0.7288135886192322	NO	-
24	ZINC03851140	1109	0.7288135886192322	NO	-
25	ZINC03851142	1111	0.7288135886192322	NO	-
26	ZINC03814181	44	0.7288135886192322	YES	17
27	ZINC03814176	25	0.7230769395828247	YES	6
28	ZINC03814180	34	0.7213114500045776	YES	8
29	ZINC01653630	209	0.71875	NO	-
30	ZINC01653630	210	0.71875	NO	-
31	ZINC03122736	792	0.7142857313156128	NO	-
32	ZINC03800819	1074	0.7118644118309021	NO	-
33	ZINC03862162	1408	0.7076923251152039	NO	-
34	ZINC03862163	1409	0.7076923251152039	NO	-
35	ZINC04260750	1720	0.7076923251152039	NO	-
36	ZINC03814187	36	0.7049180269241333	YES	10
37	ZINC01653630	211	0.703125	NO	-
38	ZINC01653630	212	0.703125	NO	-
39	ZINC03858065	1370	0.7014925479888916	NO	-
40	ZINC03858066	1371	0.7014925479888916	NO	-
41	ZINC03851145	1114	0.699999988079071	NO	-
42	ZINC03858500	1377	0.699999988079071	NO	-
43	ZINC03908362	1591	0.699999988079071	NO	-
44	ZINC03908371	1593	0.699999988079071	NO	-
45	ZINC02456246	627	0.6969696879386902	NO	-
46	ZINC02456248	628	0.6969696879386902	NO	-
47	ZINC03814162	2	0.6909090876579285	YES	1
48	ZINC04196148	1698	0.6896551847457886	NO	-
49	ZINC03851145	1113	0.6833333373069763	NO	-
50	ZINC03858500	1376	0.6833333373069763	NO	-
51	ZINC03908362	1590	0.6833333373069763	NO	-
52	ZINC03908371	1592	0.6833333373069763	NO	-
53	ZINC03858577	1379	0.682539701461792	NO	-
54	ZINC03862438	1433	0.682539701461792	NO	-
55	ZINC03862439	1434	0.682539701461792	NO	-
56	ZINC03908353	1589	0.682539701461792	NO	-
57	ZINC03862227	1420	0.6785714030265808	NO	-
58	ZINC03862228	1421	0.6785714030265808	NO	-
59	ZINC00614285	123	0.6779661178588867	NO	-
60	ZINC02158957	488	0.6774193644523621	NO	-
61	ZINC03800812	1073	0.6774193644523621	NO	-
62	ZINC03857081	1354	0.6774193644523621	NO	-
63	ZINC03857373	1355	0.6774193644523621	NO	-
64	ZINC03857374	1356	0.6774193644523621	NO	-
65	ZINC03857376	1357	0.6774193644523621	NO	-
66	ZINC03857885	1366	0.6774193644523621	NO	-
67	ZINC03857886	1367	0.6774193644523621	NO	-
68	ZINC04464340	1774	0.6774193644523621	NO	-
69	ZINC00324189	30	0.6721311211585999	NO	-
70	ZINC04248452	1714	0.671875	NO	-
71	ZINC03814184	39	0.671875	YES	13
72	ZINC01653630	213	0.6666666865348816	NO	-
73	ZINC02456498	631	0.6666666865348816	NO	-
74	ZINC03821274	1088	0.6666666865348816	NO	-
75	ZINC03863822	1515	0.6666666865348816	NO	-
76	ZINC03863823	1516	0.6666666865348816	NO	-
77	ZINC03889824	1565	0.6666666865348816	NO	-
78	ZINC04443686	1773	0.6666666865348816	NO	-
79	ZINC03814167	1	0.6666666865348816	YES	1
80	ZINC02221783	527	0.6617646813392639	NO	-
81	ZINC02328599	555	0.6617646813392639	NO	-
82	ZINC04090313	1671	0.6617646813392639	NO	-
83	ZINC02617870	675	0.6615384817123413	NO	-
84	ZINC02617871	676	0.6615384817123413	NO	-
85	ZINC03857081	1353	0.6612903475761414	NO	-
86	ZINC02456233	626	0.6610169410705566	NO	-
87	ZINC03634123	1034	0.6610169410705566	NO	-
88	ZINC03862524	1436	0.6610169410705566	NO	-
89	ZINC03819121	1087	0.6571428775787354	NO	-
90	ZINC03857970	1368	0.65625	NO	-
91	ZINC03857971	1369	0.65625	NO	-
92	ZINC01576054	205	0.6551724076271057	NO	-
93	ZINC01628895	208	0.6551724076271057	NO	-
94	ZINC02351375	571	0.6551724076271057	NO	-
95	ZINC02456259	629	0.6551724076271057	NO	-
96	ZINC02456282	630	0.6551724076271057	NO	-
97	ZINC03797173	1069	0.6527777910232544	NO	-
98	ZINC04090204	1670	0.6521739363670349	NO	-
99	ZINC04246397	1713	0.6515151262283325	NO	-
100	ZINC02601928	674	0.6507936716079712	NO	-
101	ZINC03858577	1378	0.6507936716079712	NO	-
102	ZINC03908353	1588	0.6507936716079712	NO	-
103	ZINC03809801	35	0.6507936716079712	YES	9
104	ZINC04228923	1705	0.6499999761581421	NO	-
105	ZINC04260752	1721	0.6478873491287231	NO	-
106	ZINC02206694	518	0.6470588445663452	NO	-
107	ZINC02355106	573	0.6470588445663452	NO	-
108	ZINC02444450	619	0.6470588445663452	NO	-
109	ZINC03660288	1059	0.6470588445663452	NO	-
110	ZINC03805457	1075	0.6470588445663452	NO	-
111	ZINC03805458	1076	0.6470588445663452	NO	-
112	ZINC03906709	1583	0.6470588445663452	NO	-
113	ZINC03814178	37	0.6470588445663452	YES	11
114	ZINC03814177	23	0.6461538672447205	YES	5
115	ZINC03821276	1090	0.6451612710952759	NO	-
116	ZINC03814190	41	0.6438356041908264	YES	15
117	ZINC02484853	640	0.641791045665741	NO	-
118	ZINC02484855	641	0.641791045665741	NO	-
119	ZINC03863292	1484	0.641791045665741	NO	-
120	ZINC03863964	1527	0.641791045665741	NO	-
121	ZINC00800020	128	0.640625	NO	-
122	ZINC00800021	129	0.640625	NO	-
123	ZINC00800022	130	0.640625	NO	-
124	ZINC00800023	131	0.640625	NO	-
125	ZINC03906753	1586	0.640625	NO	-
126	ZINC04000422	1649	0.640625	NO	-
127	ZINC03863188	1481	0.6393442749977112	NO	-
128	ZINC00808158	132	0.6379310488700867	NO	-
129	ZINC00808159	133	0.6379310488700867	NO	-
130	ZINC00808160	134	0.6379310488700867	NO	-
131	ZINC00808161	135	0.6379310488700867	NO	-
132	ZINC03862144	1404	0.6379310488700867	NO	-
133	ZINC03862145	1405	0.6379310488700867	NO	-
134	ZINC03862146	1406	0.6379310488700867	NO	-
135	ZINC03862147	1407	0.6379310488700867	NO	-
136	ZINC02197333	509	0.6376811861991882	NO	-
137	ZINC02330059	556	0.6376811861991882	NO	-
138	ZINC02332425	558	0.6376811861991882	NO	-
139	ZINC02726694	713	0.6376811861991882	NO	-
140	ZINC03863294	1486	0.6376811861991882	NO	-
141	ZINC03852455	1128	0.6363636255264282	NO	-
142	ZINC03852458	1129	0.6363636255264282	NO	-
143	ZINC04641279	1795	0.6363636255264282	NO	-
144	ZINC03814170	12	0.6363636255264282	YES	2
145	ZINC02129803	386	0.6338028311729431	NO	-
146	ZINC03983636	1636	0.6338028311729431	NO	-
147	ZINC01576000	203	0.6333333253860474	NO	-
148	ZINC01576012	204	0.6333333253860474	NO	-
149	ZINC03839582	1096	0.6333333253860474	NO	-
150	ZINC02227207	528	0.6323529481887817	NO	-
151	ZINC02237169	534	0.6323529481887817	NO	-
152	ZINC02340976	562	0.6323529481887817	NO	-
153	ZINC02342151	565	0.6323529481887817	NO	-
154	ZINC02348583	568	0.6323529481887817	NO	-
155	ZINC03486226	940	0.6323529481887817	NO	-
156	ZINC03881884	1555	0.6323529481887817	NO	-
157	ZINC03906750	1584	0.6323529481887817	NO	-
158	ZINC00031891	4	0.6315789222717285	NO	-
159	ZINC03245387	816	0.6301369667053223	NO	-
160	ZINC03245388	817	0.6301369667053223	NO	-
161	ZINC04118059	1680	0.6301369667053223	NO	-
162	ZINC02456541	632	0.6290322542190552	NO	-
163	ZINC02456543	633	0.6290322542190552	NO	-
164	ZINC02128375	374	0.6285714507102966	NO	-
165	ZINC03519777	978	0.6285714507102966	NO	-
166	ZINC03814159	17	0.6271186470985413	YES	3
167	ZINC03858878	1381	0.6268656849861145	NO	-
168	ZINC03839554	1094	0.625	NO	-
169	ZINC03814191	3	0.625	YES	1
170	ZINC03812885	4	0.625	YES	1
171	ZINC01541980	191	0.6231883764266968	NO	-
172	ZINC04414910	1772	0.6231883764266968	NO	-
173	ZINC02738764	717	0.6226415038108826	NO	-
174	ZINC02745377	719	0.6226415038108826	NO	-
175	ZINC02755700	721	0.6226415038108826	NO	-
176	ZINC03863055	1475	0.6226415038108826	NO	-
177	ZINC03863056	1476	0.6226415038108826	NO	-
178	ZINC03863057	1477	0.6226415038108826	NO	-
179	ZINC04118070	1681	0.6216216087341309	NO	-
180	ZINC02537187	655	0.6212121248245239	NO	-
181	ZINC03863669	1508	0.6212121248245239	NO	-
182	ZINC02830983	733	0.6206896305084229	NO	-
183	ZINC03287090	841	0.6206896305084229	NO	-
184	ZINC03287092	842	0.6206896305084229	NO	-
185	ZINC03797848	1070	0.6206896305084229	NO	-
186	ZINC04337125	1757	0.6206896305084229	NO	-
187	ZINC01549993	195	0.6190476417541504	NO	-
188	ZINC01575531	201	0.6190476417541504	NO	-
189	ZINC02210593	519	0.6176470518112183	NO	-
190	ZINC02238995	535	0.6176470518112183	NO	-
191	ZINC02348045	566	0.6176470518112183	NO	-
192	ZINC03230673	807	0.6176470518112183	NO	-
193	ZINC04033760	1656	0.6176470518112183	NO	-
194	ZINC04262525	1723	0.6176470518112183	NO	-
195	ZINC00200607	22	0.6164383292198181	NO	-
196	ZINC02601724	669	0.6164383292198181	NO	-
197	ZINC03862164	1410	0.6164383292198181	NO	-
198	ZINC03913740	1595	0.6164383292198181	NO	-
199	ZINC02095716	255	0.6153846383094788	NO	-
200	ZINC03850532	1100	0.6153846383094788	NO	-
201	ZINC03850532	1101	0.6153846383094788	NO	-
202	ZINC03882134	1556	0.6153846383094788	NO	-
203	ZINC03241286	813	0.6142857074737549	NO	-
204	ZINC03271578	834	0.6142857074737549	NO	-
205	ZINC02771524	727	0.6140350699424744	NO	-
206	ZINC03983542	1635	0.6129032373428345	NO	-
207	ZINC03597090	1012	0.611940324306488	NO	-
208	ZINC03597092	1013	0.611940324306488	NO	-
209	ZINC04000375	1648	0.611940324306488	NO	-
210	ZINC02434312	603	0.6111111044883728	NO	-
211	ZINC02434313	604	0.6111111044883728	NO	-
212	ZINC03797173	1068	0.6111111044883728	NO	-
213	ZINC01840345	236	0.6101694703102112	NO	-
214	ZINC02437672	610	0.6101694703102112	NO	-
215	ZINC02497318	644	0.6101694703102112	NO	-
216	ZINC03362790	874	0.6101694703102112	NO	-
217	ZINC03638001	1035	0.6101694703102112	NO	-
218	ZINC02145743	464	0.609375	NO	-
219	ZINC02145747	465	0.609375	NO	-
220	ZINC03072050	783	0.609375	NO	-
221	ZINC03906752	1585	0.609375	NO	-
222	ZINC03969864	1613	0.609375	NO	-
223	ZINC02203201	517	0.6086956262588501	NO	-
224	ZINC03811730	1078	0.6086956262588501	NO	-
225	ZINC04065159	1659	0.6086956262588501	NO	-
226	ZINC04308270	1730	0.6086956262588501	NO	-
227	ZINC03075266	786	0.6065573692321777	NO	-
228	ZINC01066642	149	0.6056337952613831	NO	-
229	ZINC02133304	423	0.6056337952613831	NO	-
230	ZINC03933777	1606	0.60317462682724	NO	-
231	ZINC02131708	411	0.6029411554336548	NO	-
232	ZINC04143752	1684	0.6029411554336548	NO	-
233	ZINC02134744	431	0.6027397513389587	NO	-
234	ZINC02135136	435	0.6027397513389587	NO	-
235	ZINC04118051	1679	0.6027397513389587	NO	-
236	ZINC01546644	194	0.6000000238418579	NO	-
237	ZINC02135682	440	0.6000000238418579	NO	-
238	ZINC02138495	458	0.6000000238418579	NO	-
239	ZINC03072028	781	0.6000000238418579	NO	-
240	ZINC03072054	784	0.6000000238418579	NO	-
241	ZINC03272703	837	0.6000000238418579	NO	-
242	ZINC03452861	926	0.6000000238418579	NO	-
243	ZINC03856413	1152	0.6000000238418579	NO	-
244	ZINC03856415	1154	0.6000000238418579	NO	-
245	ZINC03867047	1533	0.6000000238418579	NO	-
246	ZINC03892694	1574	0.6000000238418579	NO	-
247	ZINC04111764	1678	0.6000000238418579	NO	-
248	ZINC02128692	378	0.5972222089767456	NO	-
249	ZINC02128694	379	0.5972222089767456	NO	-
250	ZINC02130731	399	0.5972222089767456	NO	-
251	ZINC02436496	608	0.5972222089767456	NO	-
252	ZINC02436498	609	0.5972222089767456	NO	-
253	ZINC03941869	1608	0.5972222089767456	NO	-
254	ZINC03950411	1609	0.5972222089767456	NO	-
255	ZINC04361123	1764	0.5972222089767456	NO	-
256	ZINC03839585	1097	0.5970149040222168	NO	-
257	ZINC03857403	1359	0.5970149040222168	NO	-
258	ZINC03857404	1360	0.5970149040222168	NO	-
259	ZINC03906754	1587	0.5970149040222168	NO	-
260	ZINC04237152	1708	0.5970149040222168	NO	-
261	ZINC00454623	92	0.5964912176132202	NO	-
262	ZINC02748151	720	0.5964912176132202	NO	-
263	ZINC03862777	1462	0.5964912176132202	NO	-
264	ZINC03862778	1463	0.5964912176132202	NO	-
265	ZINC03862779	1464	0.5964912176132202	NO	-
266	ZINC03862780	1465	0.5964912176132202	NO	-
267	ZINC03863467	1493	0.5964912176132202	NO	-
268	ZINC03863468	1494	0.5964912176132202	NO	-
269	ZINC03863469	1495	0.5964912176132202	NO	-
270	ZINC03863470	1496	0.5964912176132202	NO	-
271	ZINC03863520	1499	0.5964912176132202	NO	-
272	ZINC03863523	1500	0.5964912176132202	NO	-
273	ZINC02126807	357	0.5945945978164673	NO	-
274	ZINC02131937	415	0.5945945978164673	NO	-
275	ZINC02160864	498	0.5945945978164673	NO	-
276	ZINC02212736	521	0.5945945978164673	NO	-
277	ZINC02229089	529	0.5945945978164673	NO	-
278	ZINC02235626	533	0.5945945978164673	NO	-
279	ZINC02326137	552	0.5945945978164673	NO	-
280	ZINC02432433	599	0.5945945978164673	NO	-
281	ZINC02433376	602	0.5945945978164673	NO	-
282	ZINC02442966	618	0.5945945978164673	NO	-
283	ZINC03454060	927	0.5942028760910034	NO	-
284	ZINC03862399	1430	0.5942028760910034	NO	-
285	ZINC02560893	661	0.5932203531265259	NO	-
286	ZINC03441783	910	0.5932203531265259	NO	-
287	ZINC03856150	1144	0.5932203531265259	NO	-
288	ZINC02477405	639	0.5921052694320679	NO	-
289	ZINC02135353	438	0.591549277305603	NO	-
290	ZINC02593953	668	0.591549277305603	NO	-
291	ZINC02601726	670	0.591549277305603	NO	-
292	ZINC02601733	673	0.591549277305603	NO	-
293	ZINC02623742	680	0.591549277305603	NO	-
294	ZINC03618741	1019	0.591549277305603	NO	-
295	ZINC03811359	1077	0.591549277305603	NO	-
296	ZINC03851395	1117	0.591549277305603	NO	-
297	ZINC04465179	1775	0.591549277305603	NO	-
298	ZINC03851692	1125	0.5909090638160706	NO	-
299	ZINC03851694	1126	0.5909090638160706	NO	-
300	ZINC03851699	1127	0.5909090638160706	NO	-
301	ZINC03857821	1365	0.5909090638160706	NO	-
302	ZINC03863293	1485	0.5909090638160706	NO	-
303	ZINC03867047	1534	0.5909090638160706	NO	-
304	ZINC03985310	1641	0.5909090638160706	NO	-
305	ZINC04167051	1689	0.5909090638160706	NO	-
306	ZINC04167059	1691	0.5909090638160706	NO	-
307	ZINC02258906	538	0.5901639461517334	NO	-
308	ZINC03856414	1153	0.5901639461517334	NO	-
309	ZINC03901883	1582	0.5901639461517334	NO	-
310	ZINC04001482	1651	0.5901639461517334	NO	-
311	ZINC02460794	635	0.5897436141967773	NO	-
312	ZINC02974437	765	0.5897436141967773	NO	-
313	ZINC02975286	766	0.5897436141967773	NO	-
314	ZINC02128370	373	0.5890411138534546	NO	-
315	ZINC03851683	1124	0.5890411138534546	NO	-
316	ZINC03862706	1456	0.5890411138534546	NO	-
317	ZINC02321606	550	0.5882353186607361	NO	-
318	ZINC02321607	551	0.5882353186607361	NO	-
319	ZINC03856426	1156	0.5882353186607361	NO	-
320	ZINC02703211	709	0.5873016119003296	NO	-
321	ZINC03427127	897	0.5873016119003296	NO	-
322	ZINC03427129	898	0.5873016119003296	NO	-
323	ZINC04227858	1704	0.5873016119003296	NO	-
324	ZINC02134893	433	0.5866666436195374	NO	-
325	ZINC01552491	198	0.5862069129943848	NO	-
326	ZINC03863338	1490	0.5862069129943848	NO	-
327	ZINC01298539	164	0.5857142806053162	NO	-
328	ZINC02136320	442	0.5857142806053162	NO	-
329	ZINC03862287	1425	0.5857142806053162	NO	-
330	ZINC03867565	1540	0.5857142806053162	NO	-
331	ZINC03867566	1541	0.5857142806053162	NO	-
332	ZINC03867568	1542	0.5857142806053162	NO	-
333	ZINC03862542	1437	0.5849056839942932	NO	-
334	ZINC03862543	1438	0.5849056839942932	NO	-
335	ZINC03862544	1439	0.5849056839942932	NO	-
336	ZINC03862545	1440	0.5849056839942932	NO	-
337	ZINC02091787	253	0.5846154093742371	NO	-
338	ZINC03857821	1364	0.5846154093742371	NO	-
339	ZINC03814158	5	0.5846154093742371	YES	1
340	ZINC02601728	671	0.5844155550003052	NO	-
341	ZINC02623086	679	0.5844155550003052	NO	-
342	ZINC03896561	1580	0.5844155550003052	NO	-
343	ZINC00168679	21	0.5833333134651184	NO	-
344	ZINC02127112	359	0.5833333134651184	NO	-
345	ZINC02127952	368	0.5833333134651184	NO	-
346	ZINC02130166	389	0.5833333134651184	NO	-
347	ZINC02138530	459	0.5833333134651184	NO	-
348	ZINC04228925	1706	0.5833333134651184	NO	-
349	ZINC02987688	767	0.5820895433425903	NO	-
350	ZINC03854529	1138	0.5820895433425903	NO	-
351	ZINC03933552	1604	0.5820895433425903	NO	-
352	ZINC03814164	7	0.581818163394928	YES	1
353	ZINC02133244	422	0.5810810923576355	NO	-
354	ZINC02197800	510	0.5810810923576355	NO	-
355	ZINC02365593	580	0.5810810923576355	NO	-
356	ZINC02444907	620	0.5810810923576355	NO	-
357	ZINC02668817	702	0.5810810923576355	NO	-
358	ZINC03571581	1000	0.5810810923576355	NO	-
359	ZINC02126668	355	0.5806451439857483	NO	-
360	ZINC03488851	943	0.5806451439857483	NO	-
361	ZINC03488853	944	0.5806451439857483	NO	-
362	ZINC03617392	1017	0.5806451439857483	NO	-
363	ZINC03862187	1411	0.5806451439857483	NO	-
364	ZINC03863559	1502	0.5806451439857483	NO	-
365	ZINC03863560	1503	0.5806451439857483	NO	-
366	ZINC03919304	1596	0.5806451439857483	NO	-
367	ZINC03191837	796	0.5797101259231567	NO	-
368	ZINC03407963	892	0.5797101259231567	NO	-
369	ZINC03863702	1509	0.5797101259231567	NO	-
370	ZINC03933549	1603	0.5797101259231567	NO	-
371	ZINC02774200	728	0.5789473652839661	NO	-
372	ZINC02860036	745	0.5789473652839661	NO	-
373	ZINC03862860	1467	0.5789473652839661	NO	-
374	ZINC04325335	1751	0.5789473652839661	NO	-
375	ZINC03330980	861	0.578125	NO	-
376	ZINC03428859	900	0.578125	NO	-
377	ZINC04085354	1668	0.578125	NO	-
378	ZINC01326611	166	0.577464759349823	NO	-
379	ZINC02127171	360	0.577464759349823	NO	-
380	ZINC02127173	361	0.577464759349823	NO	-
381	ZINC02127205	363	0.577464759349823	NO	-
382	ZINC02128362	372	0.577464759349823	NO	-
383	ZINC02129741	384	0.577464759349823	NO	-
384	ZINC02133534	427	0.577464759349823	NO	-
385	ZINC02160919	499	0.577464759349823	NO	-
386	ZINC04332784	1754	0.5762711763381958	NO	-
387	ZINC02127903	367	0.5753424763679504	NO	-
388	ZINC02130427	393	0.5753424763679504	NO	-
389	ZINC02136711	449	0.5753424763679504	NO	-
390	ZINC02138586	460	0.5753424763679504	NO	-
391	ZINC03312897	853	0.5753424763679504	NO	-
392	ZINC03985274	1640	0.5753424763679504	NO	-
393	ZINC03862244	1422	0.5740740895271301	NO	-
394	ZINC03862245	1423	0.5740740895271301	NO	-
395	ZINC03863339	1491	0.5740740895271301	NO	-
396	ZINC03318052	854	0.5737704634666443	NO	-
397	ZINC03784466	1067	0.5737704634666443	NO	-
398	ZINC03862220	1413	0.5737704634666443	NO	-
399	ZINC04327940	1752	0.5737704634666443	NO	-
400	ZINC04327945	1753	0.5737704634666443	NO	-
401	ZINC03814172	21	0.5737704634666443	YES	3
402	ZINC03814189	24	0.5737704634666443	YES	5
403	ZINC03454225	928	0.5735294222831726	NO	-
404	ZINC03862226	1419	0.5735294222831726	NO	-
405	ZINC03863295	1487	0.5735294222831726	NO	-
406	ZINC03863497	1497	0.5735294222831726	NO	-
407	ZINC03974547	1621	0.5735294222831726	NO	-
408	ZINC04033760	1655	0.5735294222831726	NO	-
409	ZINC04248535	1715	0.5735294222831726	NO	-
410	ZINC02127183	362	0.5733333230018616	NO	-
411	ZINC02130907	400	0.5733333230018616	NO	-
412	ZINC02097749	260	0.5714285969734192	NO	-
413	ZINC02116766	311	0.5714285969734192	NO	-
414	ZINC02131078	403	0.5714285969734192	NO	-
415	ZINC02280610	540	0.5714285969734192	NO	-
416	ZINC02280611	541	0.5714285969734192	NO	-
417	ZINC03442116	917	0.5714285969734192	NO	-
418	ZINC03856412	1151	0.5714285969734192	NO	-
419	ZINC03933556	1605	0.5714285969734192	NO	-
420	ZINC04198226	1699	0.5714285969734192	NO	-
421	ZINC01536333	183	0.5694444179534912	NO	-
422	ZINC02130392	392	0.5694444179534912	NO	-
423	ZINC02130687	397	0.5694444179534912	NO	-
424	ZINC02131417	407	0.5694444179534912	NO	-
425	ZINC02132146	418	0.5694444179534912	NO	-
426	ZINC02136336	443	0.5694444179534912	NO	-
427	ZINC02137886	455	0.5694444179534912	NO	-
428	ZINC03851683	1123	0.5694444179534912	NO	-
429	ZINC03992699	1645	0.5694444179534912	NO	-
430	ZINC02944526	760	0.5692307949066162	NO	-
431	ZINC02944528	761	0.5692307949066162	NO	-
432	ZINC03851223	1115	0.5692307949066162	NO	-
433	ZINC03851227	1116	0.5692307949066162	NO	-
434	ZINC04237887	1710	0.5692307949066162	NO	-
435	ZINC01922522	242	0.5675675868988037	NO	-
436	ZINC02128224	371	0.5675675868988037	NO	-
437	ZINC02131319	404	0.5675675868988037	NO	-
438	ZINC02354414	572	0.5675675868988037	NO	-
439	ZINC02601729	672	0.5675675868988037	NO	-
440	ZINC03248737	821	0.5675675868988037	NO	-
441	ZINC03248739	822	0.5675675868988037	NO	-
442	ZINC03248741	823	0.5675675868988037	NO	-
443	ZINC03248742	824	0.5675675868988037	NO	-
444	ZINC03969063	1611	0.5671641826629639	NO	-
445	ZINC04628223	1791	0.5671641826629639	NO	-
446	ZINC02130472	394	0.5666666626930237	NO	-
447	ZINC02172620	505	0.5666666626930237	NO	-
448	ZINC03428870	901	0.5666666626930237	NO	-
449	ZINC03814179	14	0.5666666626930237	YES	3
450	ZINC03814163	18	0.5666666626930237	YES	3
451	ZINC03814165	19	0.5666666626930237	YES	3
452	ZINC03814169	20	0.5666666626930237	YES	3
453	ZINC02221459	526	0.5657894611358643	NO	-
454	ZINC03072058	785	0.5652173757553101	NO	-
455	ZINC03857396	1358	0.5652173757553101	NO	-
456	ZINC03862421	1432	0.5652173757553101	NO	-
457	ZINC04248541	1716	0.5652173757553101	NO	-
458	ZINC03861977	1394	0.5645161271095276	NO	-
459	ZINC03862225	1418	0.5645161271095276	NO	-
460	ZINC02112961	300	0.5633803009986877	NO	-
461	ZINC02128553	377	0.5633803009986877	NO	-
462	ZINC02129839	387	0.5633803009986877	NO	-
463	ZINC02131365	405	0.5633803009986877	NO	-
464	ZINC02134989	434	0.5633803009986877	NO	-
465	ZINC03896575	1581	0.5633803009986877	NO	-
466	ZINC04316859	1740	0.5633803009986877	NO	-
467	ZINC02291004	543	0.5625	NO	-
468	ZINC02291005	544	0.5625	NO	-
469	ZINC02291006	545	0.5625	NO	-
470	ZINC02291007	546	0.5625	NO	-
471	ZINC00904437	141	0.5616438388824463	NO	-
472	ZINC00904439	142	0.5616438388824463	NO	-
473	ZINC02136588	446	0.5616438388824463	NO	-
474	ZINC02136641	447	0.5616438388824463	NO	-
475	ZINC02136823	450	0.5616438388824463	NO	-
476	ZINC02461734	636	0.5616438388824463	NO	-
477	ZINC02626837	683	0.5616438388824463	NO	-
478	ZINC02771003	726	0.5616438388824463	NO	-
479	ZINC03249691	826	0.5616438388824463	NO	-
480	ZINC02567652	664	0.5614035129547119	NO	-
481	ZINC03862218	1412	0.560606062412262	NO	-
482	ZINC03862575	1451	0.560606062412262	NO	-
483	ZINC04167058	1690	0.560606062412262	NO	-
484	ZINC00089832	15	0.5600000023841858	NO	-
485	ZINC03571582	1001	0.5600000023841858	NO	-
486	ZINC03862774	1460	0.5600000023841858	NO	-
487	ZINC03862775	1461	0.5600000023841858	NO	-
488	ZINC03856416	1155	0.5593220591545105	NO	-
489	ZINC02107059	284	0.5588235259056091	NO	-
490	ZINC02107060	285	0.5588235259056091	NO	-
491	ZINC03435530	907	0.5588235259056091	NO	-
492	ZINC03839558	1095	0.5588235259056091	NO	-
493	ZINC03853002	1131	0.5588235259056091	NO	-
494	ZINC03853003	1132	0.5588235259056091	NO	-
495	ZINC03862907	1468	0.5588235259056091	NO	-
496	ZINC03892254	1572	0.5588235259056091	NO	-
497	ZINC00423021	87	0.5584415793418884	NO	-
498	ZINC03862224	1417	0.5573770403862	NO	-
499	ZINC04324667	1745	0.5573770403862	NO	-
500	ZINC02127475	366	0.5571428537368774	NO	-
501	ZINC02581756	667	0.5571428537368774	NO	-
502	ZINC03072032	782	0.5571428537368774	NO	-
503	ZINC03510326	973	0.5571428537368774	NO	-
504	ZINC03510328	974	0.5571428537368774	NO	-
505	ZINC03618737	1018	0.5571428537368774	NO	-
506	ZINC03858328	1374	0.5571428537368774	NO	-
507	ZINC03858329	1375	0.5571428537368774	NO	-
508	ZINC04607979	1783	0.5571428537368774	NO	-
509	ZINC04260809	1722	0.5569620132446289	NO	-
510	ZINC01575969	202	0.5555555820465088	NO	-
511	ZINC01576179	206	0.5555555820465088	NO	-
512	ZINC02129748	385	0.5555555820465088	NO	-
513	ZINC02134794	432	0.5555555820465088	NO	-
514	ZINC02151851	469	0.5555555820465088	NO	-
515	ZINC02641241	688	0.5555555820465088	NO	-
516	ZINC02661712	696	0.5555555820465088	NO	-
517	ZINC03456282	929	0.5555555820465088	NO	-
518	ZINC03862908	1469	0.5555555820465088	NO	-
519	ZINC03863751	1510	0.5555555820465088	NO	-
520	ZINC04317041	1742	0.5555555820465088	NO	-
521	ZINC02130980	401	0.5540540814399719	NO	-
522	ZINC02229092	530	0.5540540814399719	NO	-
523	ZINC03320308	856	0.5540540814399719	NO	-
524	ZINC03571592	1007	0.5540540814399719	NO	-
525	ZINC03867073	1536	0.5540540814399719	NO	-
526	ZINC03867074	1538	0.5540540814399719	NO	-
527	ZINC04299582	1728	0.5540540814399719	NO	-
528	ZINC01890760	239	0.5538461804389954	NO	-
529	ZINC03862028	1396	0.5538461804389954	NO	-
530	ZINC03862290	1427	0.5538461804389954	NO	-
531	ZINC03862460	1435	0.5538461804389954	NO	-
532	ZINC02242352	536	0.5526315569877625	NO	-
533	ZINC02097677	259	0.5522388219833374	NO	-
534	ZINC02122668	337	0.5522388219833374	NO	-
535	ZINC04024254	1653	0.5522388219833374	NO	-
536	ZINC03814186	16	0.5522388219833374	YES	3
537	ZINC03378478	877	0.5517241358757019	NO	-
538	ZINC03378481	878	0.5517241358757019	NO	-
539	ZINC03378484	879	0.5517241358757019	NO	-
540	ZINC03378486	880	0.5517241358757019	NO	-
541	ZINC03863105	1479	0.5517241358757019	NO	-
542	ZINC04390079	1768	0.5517241358757019	NO	-
543	ZINC03534593	988	0.5512820482254028	NO	-
544	ZINC02097069	257	0.5507246255874634	NO	-
545	ZINC03881755	1554	0.5507246255874634	NO	-
546	ZINC04246234	1712	0.5507246255874634	NO	-
547	ZINC03046411	779	0.550000011920929	NO	-
548	ZINC04398806	1769	0.550000011920929	NO	-
549	ZINC01541817	190	0.5492957830429077	NO	-
550	ZINC02102526	273	0.5492957830429077	NO	-
551	ZINC02127962	369	0.5492957830429077	NO	-
552	ZINC02131743	414	0.5492957830429077	NO	-
553	ZINC02387115	583	0.5492957830429077	NO	-
554	ZINC03571584	1002	0.5492957830429077	NO	-
555	ZINC03858742	1380	0.5492957830429077	NO	-
556	ZINC03862126	1401	0.5492957830429077	NO	-
557	ZINC03980771	1626	0.5492957830429077	NO	-
558	ZINC04084520	1665	0.5492957830429077	NO	-
559	ZINC02152491	470	0.5483871102333069	NO	-
560	ZINC02155456	481	0.5483871102333069	NO	-
561	ZINC03230995	808	0.5483871102333069	NO	-
562	ZINC04084655	1666	0.5483871102333069	NO	-
563	ZINC04334702	1755	0.5483871102333069	NO	-
564	ZINC02133009	421	0.5479452013969421	NO	-
565	ZINC03245996	818	0.5479452013969421	NO	-
566	ZINC02428542	596	0.546875	NO	-
567	ZINC02328310	553	0.54666668176651	NO	-
568	ZINC03858263	1373	0.54666668176651	NO	-
569	ZINC02229786	531	0.5454545617103577	NO	-
570	ZINC02229788	532	0.5454545617103577	NO	-
571	ZINC02726168	712	0.5454545617103577	NO	-
572	ZINC03421229	896	0.5454545617103577	NO	-
573	ZINC03862288	1426	0.5454545617103577	NO	-
574	ZINC03863246	1483	0.5454545617103577	NO	-
575	ZINC04000254	1647	0.5454545617103577	NO	-
576	ZINC03043422	778	0.5443037748336792	NO	-
577	ZINC03851546	1118	0.5443037748336792	NO	-
578	ZINC02457434	634	0.5441176295280457	NO	-
579	ZINC02310495	547	0.5428571701049805	NO	-
580	ZINC02431335	598	0.5428571701049805	NO	-
581	ZINC03862609	1455	0.5428571701049805	NO	-
582	ZINC03863622	1506	0.5428571701049805	NO	-
583	ZINC03625369	1027	0.5423728823661804	NO	-
584	ZINC03971806	1614	0.5423728823661804	NO	-
585	ZINC03971808	1615	0.5423728823661804	NO	-
586	ZINC03971809	1616	0.5423728823661804	NO	-
587	ZINC03971811	1617	0.5423728823661804	NO	-
588	ZINC02130707	398	0.5416666865348816	NO	-
589	ZINC02136226	441	0.5416666865348816	NO	-
590	ZINC02160777	495	0.5416666865348816	NO	-
591	ZINC02523111	651	0.5416666865348816	NO	-
592	ZINC03504701	963	0.5416666865348816	NO	-
593	ZINC03504703	964	0.5416666865348816	NO	-
594	ZINC03862221	1414	0.5409836173057556	NO	-
595	ZINC03862822	1466	0.5409836173057556	NO	-
596	ZINC03863506	1498	0.5409836173057556	NO	-
597	ZINC02728565	714	0.5405405163764954	NO	-
598	ZINC03224820	805	0.5405405163764954	NO	-
599	ZINC03435430	904	0.5405405163764954	NO	-
600	ZINC03435434	905	0.5405405163764954	NO	-
601	ZINC03777089	1065	0.5405405163764954	NO	-
602	ZINC03888354	1559	0.5396825671195984	NO	-
603	ZINC02023857	248	0.5394737124443054	NO	-
604	ZINC03510312	971	0.5394737124443054	NO	-
605	ZINC03862286	1424	0.5394737124443054	NO	-
606	ZINC04221170	1703	0.5394737124443054	NO	-
607	ZINC01576183	207	0.5384615659713745	NO	-
608	ZINC02358865	576	0.5384615659713745	NO	-
609	ZINC02358866	577	0.5384615659713745	NO	-
610	ZINC03330569	860	0.5384615659713745	NO	-
611	ZINC03888354	1560	0.5384615659713745	NO	-
612	ZINC04237886	1709	0.5384615659713745	NO	-
613	ZINC02215517	522	0.5375000238418579	NO	-
614	ZINC02331845	557	0.5375000238418579	NO	-
615	ZINC03510308	970	0.5375000238418579	NO	-
616	ZINC02110249	293	0.5373134613037109	NO	-
617	ZINC02110251	294	0.5373134613037109	NO	-
618	ZINC03345586	868	0.5373134613037109	NO	-
619	ZINC03862222	1415	0.5373134613037109	NO	-
620	ZINC03862223	1416	0.5373134613037109	NO	-
621	ZINC03862549	1442	0.5373134613037109	NO	-
622	ZINC02100772	268	0.5362318754196167	NO	-
623	ZINC02153097	474	0.5362318754196167	NO	-
624	ZINC03306503	852	0.5362318754196167	NO	-
625	ZINC03646028	1037	0.5362318754196167	NO	-
626	ZINC03856253	1148	0.5362318754196167	NO	-
627	ZINC03889225	1563	0.5362318754196167	NO	-
628	ZINC03980773	1627	0.5362318754196167	NO	-
629	ZINC02557491	658	0.5357142686843872	NO	-
630	ZINC02100696	267	0.5352112650871277	NO	-
631	ZINC02125904	353	0.5352112650871277	NO	-
632	ZINC03830507	1093	0.5352112650871277	NO	-
633	ZINC04215281	1701	0.5352112650871277	NO	-
634	ZINC02129245	381	0.534246563911438	NO	-
635	ZINC02129275	382	0.534246563911438	NO	-
636	ZINC02129278	383	0.534246563911438	NO	-
637	ZINC02988906	768	0.534246563911438	NO	-
638	ZINC03854222	1136	0.534246563911438	NO	-
639	ZINC03854223	1137	0.534246563911438	NO	-
640	ZINC00086904	13	0.5333333611488342	NO	-
641	ZINC02133434	425	0.5333333611488342	NO	-
642	ZINC02137799	454	0.5333333611488342	NO	-
643	ZINC03223088	802	0.5333333611488342	NO	-
644	ZINC03862124	1399	0.5333333611488342	NO	-
645	ZINC03862125	1400	0.5333333611488342	NO	-
646	ZINC03862127	1402	0.5333333611488342	NO	-
647	ZINC04343503	1759	0.5333333611488342	NO	-
648	ZINC02202399	515	0.5324675440788269	NO	-
649	ZINC02202401	516	0.5324675440788269	NO	-
650	ZINC02337612	559	0.5324675440788269	NO	-
651	ZINC02337614	560	0.5324675440788269	NO	-
652	ZINC02348458	567	0.5324675440788269	NO	-
653	ZINC03233963	809	0.5324675440788269	NO	-
654	ZINC03510315	972	0.5324675440788269	NO	-
655	ZINC03874132	1552	0.5324675440788269	NO	-
656	ZINC01892777	240	0.5322580933570862	NO	-
657	ZINC03625279	1026	0.5322580933570862	NO	-
658	ZINC03625380	1029	0.5322580933570862	NO	-
659	ZINC02012855	246	0.5316455960273743	NO	-
660	ZINC02439473	613	0.5316455960273743	NO	-
661	ZINC03654119	1046	0.53125	NO	-
662	ZINC03871993	1550	0.53125	NO	-
663	ZINC04084348	1664	0.53125	NO	-
664	ZINC03814171	22	0.53125	YES	4
665	ZINC02403062	588	0.5303030014038086	NO	-
666	ZINC02924492	759	0.5303030014038086	NO	-
667	ZINC04093025	1673	0.5303030014038086	NO	-
668	ZINC03219636	799	0.5301204919815063	NO	-
669	ZINC01750406	226	0.529411792755127	NO	-
670	ZINC02439338	612	0.529411792755127	NO	-
671	ZINC03856206	1147	0.529411792755127	NO	-
672	ZINC04083222	1662	0.529411792755127	NO	-
673	ZINC02004560	244	0.5285714268684387	NO	-
674	ZINC02099240	265	0.5285714268684387	NO	-
675	ZINC02113399	304	0.5285714268684387	NO	-
676	ZINC02888420	755	0.5285714268684387	NO	-
677	ZINC02902767	758	0.5285714268684387	NO	-
678	ZINC03974055	1620	0.5285714268684387	NO	-
679	ZINC04414039	1770	0.5285714268684387	NO	-
680	ZINC02118733	325	0.5277777910232544	NO	-
681	ZINC02128415	375	0.5277777910232544	NO	-
682	ZINC02128416	376	0.5277777910232544	NO	-
683	ZINC02133390	424	0.5277777910232544	NO	-
684	ZINC02135227	437	0.5277777910232544	NO	-
685	ZINC02152498	471	0.5277777910232544	NO	-
686	ZINC02365415	579	0.5277777910232544	NO	-
687	ZINC03234941	810	0.5277777910232544	NO	-
688	ZINC03272312	836	0.5277777910232544	NO	-
689	ZINC00089825	14	0.5270270109176636	NO	-
690	ZINC02129089	380	0.5270270109176636	NO	-
691	ZINC02134382	429	0.5270270109176636	NO	-
692	ZINC03571585	1003	0.5270270109176636	NO	-
693	ZINC03858263	1372	0.5270270109176636	NO	-
694	ZINC03867073	1535	0.5270270109176636	NO	-
695	ZINC03867074	1537	0.5270270109176636	NO	-
696	ZINC03985253	1639	0.5270270109176636	NO	-
697	ZINC00089910	17	0.5263158082962036	NO	-
698	ZINC02328411	554	0.5263158082962036	NO	-
699	ZINC02350989	570	0.5263158082962036	NO	-
700	ZINC02561167	662	0.5263158082962036	NO	-
701	ZINC03291098	846	0.5263158082962036	NO	-
702	ZINC03571587	1005	0.5263158082962036	NO	-
703	ZINC03571588	1006	0.5263158082962036	NO	-
704	ZINC00412457	48	0.5256410241127014	NO	-
705	ZINC00412458	49	0.5256410241127014	NO	-
706	ZINC04494162	1780	0.5256410241127014	NO	-
707	ZINC00983044	145	0.5249999761581421	NO	-
708	ZINC02200834	514	0.5249999761581421	NO	-
709	ZINC02433022	601	0.5249999761581421	NO	-
710	ZINC02656340	695	0.5243902206420898	NO	-
711	ZINC01551652	197	0.523809552192688	NO	-
712	ZINC03244599	814	0.523809552192688	NO	-
713	ZINC03581080	1010	0.523809552192688	NO	-
714	ZINC03625255	1022	0.523809552192688	NO	-
715	ZINC03862128	1403	0.523809552192688	NO	-
716	ZINC00416719	51	0.5230769515037537	NO	-
717	ZINC02572690	665	0.5230769515037537	NO	-
718	ZINC03654149	1049	0.5230769515037537	NO	-
719	ZINC04324763	1747	0.5230769515037537	NO	-
720	ZINC02124477	347	0.5223880410194397	NO	-
721	ZINC02198778	511	0.5223880410194397	NO	-
722	ZINC02341140	563	0.5223880410194397	NO	-
723	ZINC03287548	843	0.5223880410194397	NO	-
724	ZINC03799348	1071	0.5223880410194397	NO	-
725	ZINC03862571	1447	0.5223880410194397	NO	-
726	ZINC03863612	1504	0.52173912525177	NO	-
727	ZINC03814160	13	0.52173912525177	YES	3
728	ZINC00033334	5	0.5211267471313477	NO	-
729	ZINC01443612	169	0.5211267471313477	NO	-
730	ZINC01443612	170	0.5211267471313477	NO	-
731	ZINC02106371	280	0.5211267471313477	NO	-
732	ZINC02135145	436	0.5211267471313477	NO	-
733	ZINC02629473	684	0.5211267471313477	NO	-
734	ZINC03862576	1452	0.5211267471313477	NO	-
735	ZINC03862577	1453	0.5211267471313477	NO	-
736	ZINC02161048	501	0.5205479264259338	NO	-
737	ZINC03463755	931	0.5205479264259338	NO	-
738	ZINC03855700	1139	0.5205479264259338	NO	-
739	ZINC03889226	1564	0.5205479264259338	NO	-
740	ZINC00496243	98	0.5199999809265137	NO	-
741	ZINC02131740	412	0.5199999809265137	NO	-
742	ZINC02131742	413	0.5199999809265137	NO	-
743	ZINC03278625	838	0.5199999809265137	NO	-
744	ZINC04167130	1692	0.5199999809265137	NO	-
745	ZINC02130619	396	0.5194805264472961	NO	-
746	ZINC02136438	444	0.5194805264472961	NO	-
747	ZINC02439540	614	0.5194805264472961	NO	-
748	ZINC03524474	984	0.5189873576164246	NO	-
749	ZINC03889224	1562	0.5189873576164246	NO	-
750	ZINC00326157	32	0.5185185074806213	NO	-
751	ZINC02959832	763	0.5185185074806213	NO	-
752	ZINC03851594	1120	0.5185185074806213	NO	-
753	ZINC03851595	1122	0.5185185074806213	NO	-
754	ZINC03853771	1135	0.5180723071098328	NO	-
755	ZINC04066922	1661	0.5180723071098328	NO	-
756	ZINC01535875	180	0.517241358757019	NO	-
757	ZINC01664993	218	0.5166666507720947	NO	-
758	ZINC03407949	888	0.5166666507720947	NO	-
759	ZINC03407952	889	0.5166666507720947	NO	-
760	ZINC03407954	890	0.5166666507720947	NO	-
761	ZINC03407957	891	0.5166666507720947	NO	-
762	ZINC04325188	1750	0.5166666507720947	NO	-
763	ZINC04466293	1779	0.5166666507720947	NO	-
764	ZINC02486374	642	0.5161290168762207	NO	-
765	ZINC03625385	1030	0.5161290168762207	NO	-
766	ZINC03862322	1429	0.5161290168762207	NO	-
767	ZINC03863341	1492	0.5161290168762207	NO	-
768	ZINC03969281	1612	0.5161290168762207	NO	-
769	ZINC02133763	428	0.515625	NO	-
770	ZINC02275583	539	0.515625	NO	-
771	ZINC03654164	1052	0.515625	NO	-
772	ZINC03667163	1060	0.515625	NO	-
773	ZINC03888354	1561	0.515625	NO	-
774	ZINC04633907	1794	0.5151515007019043	NO	-
775	ZINC02097882	261	0.5147058963775635	NO	-
776	ZINC02106758	283	0.5147058963775635	NO	-
777	ZINC02400101	587	0.5147058963775635	NO	-
778	ZINC02858576	741	0.5147058963775635	NO	-
779	ZINC02858577	742	0.5147058963775635	NO	-
780	ZINC02858578	743	0.5147058963775635	NO	-
781	ZINC02858579	744	0.5147058963775635	NO	-
782	ZINC03856634	1188	0.5147058963775635	NO	-
783	ZINC03856635	1189	0.5147058963775635	NO	-
784	ZINC00813601	136	0.5142857432365417	NO	-
785	ZINC01301218	165	0.5142857432365417	NO	-
786	ZINC02140341	462	0.5142857432365417	NO	-
787	ZINC02154077	476	0.5142857432365417	NO	-
788	ZINC02625399	682	0.5142857432365417	NO	-
789	ZINC02785627	731	0.5142857432365417	NO	-
790	ZINC03287755	845	0.5142857432365417	NO	-
791	ZINC03354201	872	0.5142857432365417	NO	-
792	ZINC03504689	959	0.5142857432365417	NO	-
793	ZINC03504690	960	0.5142857432365417	NO	-
794	ZINC03853001	1130	0.5142857432365417	NO	-
795	ZINC03856556	1165	0.5142857432365417	NO	-
796	ZINC03856557	1166	0.5142857432365417	NO	-
797	ZINC03857016	1330	0.5142857432365417	NO	-
798	ZINC03857017	1331	0.5142857432365417	NO	-
799	ZINC00536933	102	0.5138888955116272	NO	-
800	ZINC00547939	114	0.5138888955116272	NO	-
801	ZINC02113288	303	0.5138888955116272	NO	-
802	ZINC02130211	390	0.5138888955116272	NO	-
803	ZINC02137694	453	0.5138888955116272	NO	-
804	ZINC03534935	989	0.5138888955116272	NO	-
805	ZINC03880264	1553	0.5138888955116272	NO	-
806	ZINC00538768	104	0.5135135054588318	NO	-
807	ZINC00998160	146	0.5135135054588318	NO	-
808	ZINC02132052	416	0.5135135054588318	NO	-
809	ZINC02132054	417	0.5135135054588318	NO	-
810	ZINC02730129	715	0.5135135054588318	NO	-
811	ZINC00089874	16	0.5131579041481018	NO	-
812	ZINC02131509	408	0.5131579041481018	NO	-
813	ZINC02161186	502	0.5131579041481018	NO	-
814	ZINC02342060	564	0.5131579041481018	NO	-
815	ZINC03874128	1551	0.5131579041481018	NO	-
816	ZINC04316859	1741	0.5131579041481018	NO	-
817	ZINC03527945	985	0.5128205418586731	NO	-
818	ZINC00082060	11	0.512499988079071	NO	-
819	ZINC00326170	34	0.512499988079071	NO	-
820	ZINC02364567	578	0.512499988079071	NO	-
821	ZINC02430883	597	0.512499988079071	NO	-
822	ZINC01661266	215	0.5087719559669495	NO	-
823	ZINC02311216	548	0.508474588394165	NO	-
824	ZINC02311217	549	0.508474588394165	NO	-
825	ZINC03861904	1391	0.508474588394165	NO	-
826	ZINC02899055	757	0.5079365372657776	NO	-
827	ZINC03338830	865	0.5079365372657776	NO	-
828	ZINC03338832	866	0.5079365372657776	NO	-
829	ZINC03338833	867	0.5079365372657776	NO	-
830	ZINC03481504	938	0.5079365372657776	NO	-
831	ZINC03481506	939	0.5079365372657776	NO	-
832	ZINC03862923	1470	0.5079365372657776	NO	-
833	ZINC03983676	1638	0.5079365372657776	NO	-
834	ZINC02104066	276	0.5074626803398132	NO	-
835	ZINC04236332	1707	0.5074626803398132	NO	-
836	ZINC00602375	120	0.5072463750839233	NO	-
837	ZINC01750389	224	0.5072463750839233	NO	-
838	ZINC02106626	282	0.5072463750839233	NO	-
839	ZINC02107798	288	0.5072463750839233	NO	-
840	ZINC02856905	737	0.5072463750839233	NO	-
841	ZINC02856906	738	0.5072463750839233	NO	-
842	ZINC02856907	739	0.5072463750839233	NO	-
843	ZINC03856570	1173	0.5072463750839233	NO	-
844	ZINC03856571	1174	0.5072463750839233	NO	-
845	ZINC03857006	1326	0.5072463750839233	NO	-
846	ZINC03857007	1327	0.5072463750839233	NO	-
847	ZINC03862307	1428	0.5072463750839233	NO	-
848	ZINC04085256	1667	0.5072463750839233	NO	-
849	ZINC04628281	1792	0.5072463750839233	NO	-
850	ZINC00541521	111	0.5070422291755676	NO	-
851	ZINC02102403	272	0.5070422291755676	NO	-
852	ZINC02114515	309	0.5070422291755676	NO	-
853	ZINC02116933	312	0.5070422291755676	NO	-
854	ZINC02134742	430	0.5070422291755676	NO	-
855	ZINC02416367	592	0.5070422291755676	NO	-
856	ZINC03853004	1133	0.5070422291755676	NO	-
857	ZINC03856642	1192	0.5070422291755676	NO	-
858	ZINC03856643	1193	0.5070422291755676	NO	-
859	ZINC03862572	1448	0.5070422291755676	NO	-
860	ZINC00540639	109	0.5068492889404297	NO	-
861	ZINC01414582	168	0.5068492889404297	NO	-
862	ZINC02136901	451	0.5068492889404297	NO	-
863	ZINC02160990	500	0.5068492889404297	NO	-
864	ZINC03856104	1143	0.5068492889404297	NO	-
865	ZINC03857446	1361	0.5068492889404297	NO	-
866	ZINC03857447	1362	0.5068492889404297	NO	-
867	ZINC03857448	1363	0.5068492889404297	NO	-
868	ZINC04177062	1693	0.5068492889404297	NO	-
869	ZINC04388508	1767	0.5068492889404297	NO	-
870	ZINC00416832	52	0.5066666603088379	NO	-
871	ZINC00541471	110	0.5066666603088379	NO	-
872	ZINC03220996	800	0.5066666603088379	NO	-
873	ZINC03448912	918	0.5066666603088379	NO	-
874	ZINC03448912	919	0.5066666603088379	NO	-
875	ZINC00422468	86	0.5064935088157654	NO	-
876	ZINC01743954	222	0.5064935088157654	NO	-
877	ZINC02083419	251	0.5064935088157654	NO	-
878	ZINC02393649	586	0.5064935088157654	NO	-
879	ZINC02876991	749	0.5064935088157654	NO	-
880	ZINC03427356	899	0.5064935088157654	NO	-
881	ZINC03867588	1543	0.5064935088157654	NO	-
882	ZINC03867589	1544	0.5064935088157654	NO	-
883	ZINC04317041	1743	0.5064935088157654	NO	-
884	ZINC04465638	1777	0.5064935088157654	NO	-
885	ZINC04239613	1711	0.5063291192054749	NO	-
886	ZINC01792778	232	0.5061728358268738	NO	-
887	ZINC03941360	1607	0.5061728358268738	NO	-
888	ZINC04138649	1683	0.5061728358268738	NO	-
889	ZINC00420707	72	0.5060241222381592	NO	-
890	ZINC00420707	73	0.5060241222381592	NO	-
891	ZINC02023887	249	0.5060241222381592	NO	-
892	ZINC02132907	420	0.5060241222381592	NO	-
893	ZINC00420707	74	0.5058823823928833	NO	-
894	ZINC00326099	31	0.5	NO	-
895	ZINC00326163	33	0.5	NO	-
896	ZINC00410679	47	0.5	NO	-
897	ZINC00496243	97	0.5	NO	-
898	ZINC00524985	101	0.5	NO	-
899	ZINC01544958	192	0.5	NO	-
900	ZINC02001463	243	0.5	NO	-
901	ZINC02087529	252	0.5	NO	-
902	ZINC02096710	256	0.5	NO	-
903	ZINC02135639	439	0.5	NO	-
904	ZINC02144692	463	0.5	NO	-
905	ZINC02160861	497	0.5	NO	-
906	ZINC02557490	657	0.5	NO	-
907	ZINC03279595	839	0.5	NO	-
908	ZINC03303846	850	0.5	NO	-
909	ZINC03435504	906	0.5	NO	-
910	ZINC03504685	957	0.5	NO	-
911	ZINC03504687	958	0.5	NO	-
912	ZINC03504915	965	0.5	NO	-
913	ZINC03504916	966	0.5	NO	-
914	ZINC03520337	979	0.5	NO	-
915	ZINC03571586	1004	0.5	NO	-
916	ZINC03625378	1028	0.5	NO	-
917	ZINC03649527	1038	0.5	NO	-
918	ZINC03654167	1053	0.5	NO	-
919	ZINC03800276	1072	0.5	NO	-
920	ZINC03818465	1084	0.5	NO	-
921	ZINC03818471	1086	0.5	NO	-
922	ZINC03851594	1119	0.5	NO	-
923	ZINC03851595	1121	0.5	NO	-
924	ZINC03856631	1186	0.5	NO	-
925	ZINC03856632	1187	0.5	NO	-
926	ZINC03856646	1196	0.5	NO	-
927	ZINC03856647	1197	0.5	NO	-
928	ZINC03856661	1210	0.5	NO	-
929	ZINC03856662	1211	0.5	NO	-
930	ZINC03862546	1441	0.5	NO	-
931	ZINC03863300	1488	0.5	NO	-
932	ZINC03863301	1489	0.5	NO	-
933	ZINC03863838	1524	0.5	NO	-
934	ZINC03892737	1575	0.5	NO	-
935	ZINC03892738	1576	0.5	NO	-
936	ZINC03892740	1577	0.5	NO	-
937	ZINC04001235	1650	0.5	NO	-
938	ZINC04620284	1790	0.5	NO	-
939	ZINC03814168	15	0.5	YES	3
940	ZINC03814192	30	0.5	YES	7
941	ZINC03814195	31	0.5	YES	7
942	ZINC03814196	32	0.5	YES	7
943	ZINC03814198	33	0.5	YES	7
944	ZINC03930437	1601	0.49425286054611206	NO	-
945	ZINC03930386	1597	0.4941176474094391	NO	-
946	ZINC02731603	716	0.4939759075641632	NO	-
947	ZINC03569500	996	0.4939759075641632	NO	-
948	ZINC03853771	1134	0.4939759075641632	NO	-
949	ZINC04066922	1660	0.4939759075641632	NO	-
950	ZINC02777568	729	0.4938271641731262	NO	-
951	ZINC00420965	76	0.49367088079452515	NO	-
952	ZINC02452327	624	0.49367088079452515	NO	-
953	ZINC02453425	625	0.49367088079452515	NO	-
954	ZINC02713783	710	0.49367088079452515	NO	-
955	ZINC03338466	864	0.49367088079452515	NO	-
956	ZINC03402766	884	0.49367088079452515	NO	-
957	ZINC03448912	920	0.49367088079452515	NO	-
958	ZINC03478287	936	0.49367088079452515	NO	-
959	ZINC00003662	1	0.4935064911842346	NO	-
960	ZINC03821380	1091	0.4935064911842346	NO	-
961	ZINC00540205	108	0.4933333396911621	NO	-
962	ZINC03225118	806	0.4933333396911621	NO	-
963	ZINC03320295	855	0.4933333396911621	NO	-
964	ZINC03571579	998	0.4933333396911621	NO	-
965	ZINC03571580	999	0.4933333396911621	NO	-
966	ZINC02130017	388	0.4931506812572479	NO	-
967	ZINC02132171	419	0.4931506812572479	NO	-
968	ZINC02161240	503	0.4931506812572479	NO	-
969	ZINC02783507	730	0.4931506812572479	NO	-
970	ZINC02996891	769	0.4931506812572479	NO	-
971	ZINC03504695	961	0.4931506812572479	NO	-
972	ZINC03504697	962	0.4931506812572479	NO	-
973	ZINC03856605	1183	0.4931506812572479	NO	-
974	ZINC03856998	1322	0.4931506812572479	NO	-
975	ZINC03856999	1323	0.4931506812572479	NO	-
976	ZINC03862947	1472	0.4931506812572479	NO	-
977	ZINC04108108	1677	0.4931506812572479	NO	-
978	ZINC01748613	223	0.49295774102211	NO	-
979	ZINC02094109	254	0.49295774102211	NO	-
980	ZINC02102367	271	0.49295774102211	NO	-
981	ZINC02103800	274	0.49295774102211	NO	-
982	ZINC02153171	475	0.49295774102211	NO	-
983	ZINC03856650	1200	0.49295774102211	NO	-
984	ZINC03856651	1201	0.49295774102211	NO	-
985	ZINC03856672	1214	0.49295774102211	NO	-
986	ZINC03856673	1215	0.49295774102211	NO	-
987	ZINC03862567	1443	0.49295774102211	NO	-
988	ZINC03862568	1444	0.49295774102211	NO	-
989	ZINC04341407	1758	0.49295774102211	NO	-
990	ZINC00468137	94	0.49275362491607666	NO	-
991	ZINC03491485	947	0.49275362491607666	NO	-
992	ZINC03567925	995	0.49275362491607666	NO	-
993	ZINC03654155	1050	0.49275362491607666	NO	-
994	ZINC03654158	1051	0.49275362491607666	NO	-
995	ZINC03863614	1505	0.49275362491607666	NO	-
996	ZINC04324762	1746	0.49275362491607666	NO	-
997	ZINC04325161	1749	0.49275362491607666	NO	-
998	ZINC02097176	258	0.49253731966018677	NO	-
999	ZINC02898620	756	0.49253731966018677	NO	-
1000	ZINC03441836	911	0.49253731966018677	NO	-
1001	ZINC03441839	912	0.49253731966018677	NO	-
1002	ZINC03863243	1482	0.49253731966018677	NO	-
1003	ZINC04334716	1756	0.49253731966018677	NO	-
1004	ZINC00360365	37	0.4923076927661896	NO	-
1005	ZINC02155167	479	0.4923076927661896	NO	-
1006	ZINC02156610	482	0.4923076927661896	NO	-
1007	ZINC04377656	1765	0.4923076927661896	NO	-
1008	ZINC02107135	286	0.4920634925365448	NO	-
1009	ZINC02107137	287	0.4920634925365448	NO	-
1010	ZINC03223090	803	0.4920634925365448	NO	-
1011	ZINC03223091	804	0.4920634925365448	NO	-
1012	ZINC03859594	1384	0.4920634925365448	NO	-
1013	ZINC01544959	193	0.49180328845977783	NO	-
1014	ZINC01664712	217	0.49152541160583496	NO	-
1015	ZINC03119521	791	0.49152541160583496	NO	-
1016	ZINC04212073	1700	0.49152541160583496	NO	-
1017	ZINC04324767	1748	0.49152541160583496	NO	-
1018	ZINC03494166	953	0.4878048896789551	NO	-
1019	ZINC03867652	1545	0.4878048896789551	NO	-
1020	ZINC03981506	1628	0.4878048896789551	NO	-
1021	ZINC04465690	1778	0.4878048896789551	NO	-
1022	ZINC00420955	75	0.48750001192092896	NO	-
1023	ZINC01061869	148	0.48750001192092896	NO	-
1024	ZINC03410108	893	0.48750001192092896	NO	-
1025	ZINC00466617	93	0.4871794879436493	NO	-
1026	ZINC02744830	718	0.4871794879436493	NO	-
1027	ZINC02879536	751	0.4871794879436493	NO	-
1028	ZINC02962058	764	0.4871794879436493	NO	-
1029	ZINC03249252	825	0.4871794879436493	NO	-
1030	ZINC03510300	968	0.4871794879436493	NO	-
1031	ZINC03510301	969	0.4871794879436493	NO	-
1032	ZINC03856923	1308	0.4871794879436493	NO	-
1033	ZINC03856924	1309	0.4871794879436493	NO	-
1034	ZINC03857034	1336	0.4871794879436493	NO	-
1035	ZINC03857035	1337	0.4871794879436493	NO	-
1036	ZINC03234941	811	0.4868420958518982	NO	-
1037	ZINC03234941	812	0.4868420958518982	NO	-
1038	ZINC03295197	849	0.4868420958518982	NO	-
1039	ZINC03856677	1218	0.4868420958518982	NO	-
1040	ZINC03856678	1219	0.4868420958518982	NO	-
1041	ZINC03857039	1340	0.4868420958518982	NO	-
1042	ZINC03857040	1341	0.4868420958518982	NO	-
1043	ZINC03037008	774	0.4864864945411682	NO	-
1044	ZINC03037010	775	0.4864864945411682	NO	-
1045	ZINC03086171	787	0.4864864945411682	NO	-
1046	ZINC03571578	997	0.4864864945411682	NO	-
1047	ZINC03777089	1064	0.4864864945411682	NO	-
1048	ZINC03856566	1169	0.4864864945411682	NO	-
1049	ZINC03856567	1170	0.4864864945411682	NO	-
1050	ZINC03857047	1344	0.4864864945411682	NO	-
1051	ZINC03857048	1345	0.4864864945411682	NO	-
1052	ZINC03857051	1348	0.4864864945411682	NO	-
1053	ZINC03857052	1349	0.4864864945411682	NO	-
1054	ZINC03857055	1352	0.4864864945411682	NO	-
1055	ZINC03862949	1474	0.4864864945411682	NO	-
1056	ZINC02098319	264	0.4861111044883728	NO	-
1057	ZINC02126838	358	0.4861111044883728	NO	-
1058	ZINC02127268	364	0.4861111044883728	NO	-
1059	ZINC02130333	391	0.4861111044883728	NO	-
1060	ZINC02133489	426	0.4861111044883728	NO	-
1061	ZINC02146698	466	0.4861111044883728	NO	-
1062	ZINC02157489	484	0.4861111044883728	NO	-
1063	ZINC02159215	489	0.4861111044883728	NO	-
1064	ZINC03442006	914	0.4861111044883728	NO	-
1065	ZINC03442007	916	0.4861111044883728	NO	-
1066	ZINC03450297	923	0.4861111044883728	NO	-
1067	ZINC03856104	1142	0.4861111044883728	NO	-
1068	ZINC03856546	1161	0.4861111044883728	NO	-
1069	ZINC03856547	1162	0.4861111044883728	NO	-
1070	ZINC03862573	1449	0.4861111044883728	NO	-
1071	ZINC03862574	1450	0.4861111044883728	NO	-
1072	ZINC03982951	1632	0.4861111044883728	NO	-
1073	ZINC04135122	1682	0.4861111044883728	NO	-
1074	ZINC02122993	338	0.48571428656578064	NO	-
1075	ZINC03255158	830	0.48571428656578064	NO	-
1076	ZINC03255159	831	0.48571428656578064	NO	-
1077	ZINC03641801	1036	0.4852941036224365	NO	-
1078	ZINC03863802	1512	0.4852941036224365	NO	-
1079	ZINC03863803	1513	0.4852941036224365	NO	-
1080	ZINC03863974	1528	0.4852941036224365	NO	-
1081	ZINC03912701	1594	0.4852941036224365	NO	-
1082	ZINC02250663	537	0.484375	NO	-
1083	ZINC03650469	1040	0.484375	NO	-
1084	ZINC03931937	1602	0.484375	NO	-
1085	ZINC02486376	643	0.4838709533214569	NO	-
1086	ZINC03606247	1015	0.4838709533214569	NO	-
1087	ZINC03654029	1041	0.4838709533214569	NO	-
1088	ZINC04217434	1702	0.4838709533214569	NO	-
1089	ZINC01661265	214	0.4833333194255829	NO	-
1090	ZINC01663962	216	0.4833333194255829	NO	-
1091	ZINC00625453	126	0.48275861144065857	NO	-
1092	ZINC00419159	60	0.48148149251937866	NO	-
1093	ZINC00419245	61	0.48148149251937866	NO	-
1094	ZINC00419278	63	0.48148149251937866	NO	-
1095	ZINC00419288	64	0.48148149251937866	NO	-
1096	ZINC01795269	233	0.48148149251937866	NO	-
1097	ZINC02440057	616	0.48148149251937866	NO	-
1098	ZINC02440058	617	0.48148149251937866	NO	-
1099	ZINC01100427	154	0.4810126721858978	NO	-
1100	ZINC01795301	234	0.4810126721858978	NO	-
1101	ZINC02861552	747	0.4810126721858978	NO	-
1102	ZINC03856683	1224	0.4810126721858978	NO	-
1103	ZINC02218109	524	0.48051947355270386	NO	-
1104	ZINC02218110	525	0.48051947355270386	NO	-
1105	ZINC03370158	875	0.48051947355270386	NO	-
1106	ZINC03477368	934	0.48051947355270386	NO	-
1107	ZINC03520635	980	0.48051947355270386	NO	-
1108	ZINC03520636	981	0.48051947355270386	NO	-
1109	ZINC03856583	1177	0.48051947355270386	NO	-
1110	ZINC03856584	1178	0.48051947355270386	NO	-
1111	ZINC03856890	1298	0.48051947355270386	NO	-
1112	ZINC03856891	1299	0.48051947355270386	NO	-
1113	ZINC03856910	1302	0.48051947355270386	NO	-
1114	ZINC03856911	1303	0.48051947355270386	NO	-
1115	ZINC04343607	1760	0.48051947355270386	NO	-
1116	ZINC04343607	1761	0.48051947355270386	NO	-
1117	ZINC00031727	3	0.47999998927116394	NO	-
1118	ZINC02636828	686	0.47999998927116394	NO	-
1119	ZINC02636829	687	0.47999998927116394	NO	-
1120	ZINC03567250	994	0.47999998927116394	NO	-
1121	ZINC03856537	1159	0.47999998927116394	NO	-
1122	ZINC03856538	1160	0.47999998927116394	NO	-
1123	ZINC03856595	1181	0.47999998927116394	NO	-
1124	ZINC03856596	1182	0.47999998927116394	NO	-
1125	ZINC02117351	315	0.4794520437717438	NO	-
1126	ZINC02137889	456	0.4794520437717438	NO	-
1127	ZINC02158520	486	0.4794520437717438	NO	-
1128	ZINC02158521	487	0.4794520437717438	NO	-
1129	ZINC02160768	494	0.4794520437717438	NO	-
1130	ZINC03488011	941	0.4794520437717438	NO	-
1131	ZINC03488013	942	0.4794520437717438	NO	-
1132	ZINC03983493	1634	0.4794520437717438	NO	-
1133	ZINC02113407	305	0.47887325286865234	NO	-
1134	ZINC02118638	324	0.47887325286865234	NO	-
1135	ZINC03506641	967	0.47887325286865234	NO	-
1136	ZINC04249002	1717	0.47887325286865234	NO	-
1137	ZINC02435292	606	0.47826087474823	NO	-
1138	ZINC02435293	607	0.47826087474823	NO	-
1139	ZINC03862404	1431	0.47826087474823	NO	-
1140	ZINC02421343	595	0.4776119291782379	NO	-
1141	ZINC02434840	605	0.4776119291782379	NO	-
1142	ZINC03863087	1478	0.4776119291782379	NO	-
1143	ZINC04084228	1663	0.4776119291782379	NO	-
1144	ZINC03930426	1599	0.47727271914482117	NO	-
1145	ZINC02530787	654	0.4769230782985687	NO	-
1146	ZINC03633329	1033	0.4769230782985687	NO	-
1147	ZINC00107874	20	0.4767441749572754	NO	-
1148	ZINC04181541	1694	0.4761904776096344	NO	-
1149	ZINC00422256	85	0.47560974955558777	NO	-
1150	ZINC00622456	124	0.47560974955558777	NO	-
1151	ZINC02350583	569	0.47560974955558777	NO	-
1152	ZINC01535872	179	0.4754098355770111	NO	-
1153	ZINC03890054	1566	0.4754098355770111	NO	-
1154	ZINC04377667	1766	0.4754098355770111	NO	-
1155	ZINC00419259	62	0.4749999940395355	NO	-
1156	ZINC00421574	80	0.4749999940395355	NO	-
1157	ZINC00422097	84	0.4749999940395355	NO	-
1158	ZINC02340396	561	0.4749999940395355	NO	-
1159	ZINC02438341	611	0.4749999940395355	NO	-
1160	ZINC02466823	638	0.4749999940395355	NO	-
1161	ZINC03371591	876	0.4749999940395355	NO	-
1162	ZINC03519268	977	0.4749999940395355	NO	-
1163	ZINC00416578	50	0.4743589758872986	NO	-
1164	ZINC03256514	832	0.4743589758872986	NO	-
1165	ZINC03601775	1014	0.4743589758872986	NO	-
1166	ZINC03848781	1098	0.4743589758872986	NO	-
1167	ZINC03855700	1140	0.4743589758872986	NO	-
1168	ZINC03855700	1141	0.4743589758872986	NO	-
1169	ZINC03856168	1145	0.4743589758872986	NO	-
1170	ZINC03856746	1256	0.4743589758872986	NO	-
1171	ZINC03856747	1257	0.4743589758872986	NO	-
1172	ZINC00072422	10	0.4736842215061188	NO	-
1173	ZINC01496539	174	0.4736842215061188	NO	-
1174	ZINC03477515	935	0.4736842215061188	NO	-
1175	ZINC03992177	1642	0.4736842215061188	NO	-
1176	ZINC01535869	8	0.4736842215061188	YES	1
1177	ZINC03814200	9	0.4736842215061188	YES	1
1178	ZINC03814197	10	0.4736842215061188	YES	1
1179	ZINC03814194	11	0.4736842215061188	YES	1
1180	ZINC00538872	105	0.47297295928001404	NO	-
1181	ZINC02131608	409	0.47297295928001404	NO	-
1182	ZINC02136663	448	0.47297295928001404	NO	-
1183	ZINC02375807	582	0.47297295928001404	NO	-
1184	ZINC02097913	262	0.4722222089767456	NO	-
1185	ZINC02097914	263	0.4722222089767456	NO	-
1186	ZINC02112647	296	0.4722222089767456	NO	-
1187	ZINC02131402	406	0.4722222089767456	NO	-
1188	ZINC02152944	472	0.4722222089767456	NO	-
1189	ZINC02152945	473	0.4722222089767456	NO	-
1190	ZINC02195091	508	0.4722222089767456	NO	-
1191	ZINC03287592	844	0.4722222089767456	NO	-
1192	ZINC04249002	1718	0.4722222089767456	NO	-
1193	ZINC03930417	1598	0.47191011905670166	NO	-
1194	ZINC00067498	8	0.4714285731315613	NO	-
1195	ZINC00067501	9	0.4714285731315613	NO	-
1196	ZINC02105158	279	0.4714285731315613	NO	-
1197	ZINC02128122	370	0.4714285731315613	NO	-
1198	ZINC02159855	491	0.4714285731315613	NO	-
1199	ZINC04193598	1696	0.4714285731315613	NO	-
1200	ZINC00009202	2	0.47058823704719543	NO	-
1201	ZINC03654103	1044	0.47058823704719543	NO	-
1202	ZINC00213648	25	0.46987950801849365	NO	-
1203	ZINC00419051	58	0.46987950801849365	NO	-
1204	ZINC00419620	65	0.46987950801849365	NO	-
1205	ZINC02619230	677	0.46987950801849365	NO	-
1206	ZINC02389632	585	0.469696968793869	NO	-
1207	ZINC02412337	591	0.469696968793869	NO	-
1208	ZINC02417922	594	0.469696968793869	NO	-
1209	ZINC03887257	1558	0.469696968793869	NO	-
1210	ZINC02700579	708	0.4691357910633087	NO	-
1211	ZINC03517943	976	0.4691357910633087	NO	-
1212	ZINC03856940	1316	0.4691357910633087	NO	-
1213	ZINC03856941	1317	0.4691357910633087	NO	-
1214	ZINC03093383	790	0.46875	NO	-
1215	ZINC03861938	1392	0.46875	NO	-
1216	ZINC03861939	1393	0.46875	NO	-
1217	ZINC01077063	151	0.4683544337749481	NO	-
1218	ZINC02449324	623	0.4683544337749481	NO	-
1219	ZINC03856782	1264	0.4683544337749481	NO	-
1220	ZINC03856825	1273	0.4683544337749481	NO	-
1221	ZINC03856859	1282	0.4683544337749481	NO	-
1222	ZINC03856860	1283	0.4683544337749481	NO	-
1223	ZINC04343607	1762	0.4683544337749481	NO	-
1224	ZINC01666073	219	0.4677419364452362	NO	-
1225	ZINC03983668	1637	0.4677419364452362	NO	-
1226	ZINC00273529	28	0.4675324559211731	NO	-
1227	ZINC01443612	171	0.4675324559211731	NO	-
1228	ZINC02356859	574	0.4675324559211731	NO	-
1229	ZINC03248736	820	0.4675324559211731	NO	-
1230	ZINC03430179	902	0.4675324559211731	NO	-
1231	ZINC03430180	903	0.4675324559211731	NO	-
1232	ZINC03992177	1644	0.4675324559211731	NO	-
1233	ZINC04314550	1731	0.4675324559211731	NO	-
1234	ZINC02956395	762	0.46666666865348816	NO	-
1235	ZINC03271874	835	0.46666666865348816	NO	-
1236	ZINC03980765	1625	0.46666666865348816	NO	-
1237	ZINC00468137	95	0.465753436088562	NO	-
1238	ZINC00468137	96	0.465753436088562	NO	-
1239	ZINC00543281	112	0.465753436088562	NO	-
1240	ZINC02113036	301	0.465753436088562	NO	-
1241	ZINC02113038	302	0.465753436088562	NO	-
1242	ZINC02118875	326	0.465753436088562	NO	-
1243	ZINC02123729	343	0.465753436088562	NO	-
1244	ZINC02123730	344	0.465753436088562	NO	-
1245	ZINC02127283	365	0.465753436088562	NO	-
1246	ZINC02131032	402	0.465753436088562	NO	-
1247	ZINC03862107	1398	0.4655172526836395	NO	-
1248	ZINC03894743	1579	0.4651162922382355	NO	-
1249	ZINC02102054	270	0.4647887349128723	NO	-
1250	ZINC03255155	829	0.4647887349128723	NO	-
1251	ZINC03442006	913	0.4647887349128723	NO	-
1252	ZINC03442007	915	0.4647887349128723	NO	-
1253	ZINC03654035	1042	0.4647887349128723	NO	-
1254	ZINC03867656	1546	0.4647887349128723	NO	-
1255	ZINC02699386	707	0.4637681245803833	NO	-
1256	ZINC03481489	937	0.4637681245803833	NO	-
1257	ZINC03621838	1020	0.4637681245803833	NO	-
1258	ZINC03818467	1085	0.4637681245803833	NO	-
1259	ZINC02215586	523	0.46341463923454285	NO	-
1260	ZINC02432504	600	0.46341463923454285	NO	-
1261	ZINC02620172	678	0.46341463923454285	NO	-
1262	ZINC03534993	990	0.46341463923454285	NO	-
1263	ZINC03572770	1008	0.46341463923454285	NO	-
1264	ZINC03856875	1290	0.46341463923454285	NO	-
1265	ZINC03856876	1291	0.46341463923454285	NO	-
1266	ZINC02387116	584	0.46268656849861145	NO	-
1267	ZINC02440001	615	0.46268656849861145	NO	-
1268	ZINC03347863	869	0.4625000059604645	NO	-
1269	ZINC03491040	946	0.4625000059604645	NO	-
1270	ZINC03856698	1237	0.4625000059604645	NO	-
1271	ZINC03856699	1238	0.4625000059604645	NO	-
1272	ZINC03856704	1243	0.4625000059604645	NO	-
1273	ZINC03856705	1244	0.4625000059604645	NO	-
1274	ZINC03856935	1312	0.4625000059604645	NO	-
1275	ZINC03856936	1313	0.4625000059604645	NO	-
1276	ZINC00083818	12	0.4615384638309479	NO	-
1277	ZINC00422054	83	0.4615384638309479	NO	-
1278	ZINC02645088	691	0.4615384638309479	NO	-
1279	ZINC02667966	698	0.4615384638309479	NO	-
1280	ZINC02667967	699	0.4615384638309479	NO	-
1281	ZINC02667968	700	0.4615384638309479	NO	-
1282	ZINC02667969	701	0.4615384638309479	NO	-
1283	ZINC03244600	815	0.4615384638309479	NO	-
1284	ZINC03535061	991	0.4615384638309479	NO	-
1285	ZINC03535062	992	0.4615384638309479	NO	-
1286	ZINC03593230	1011	0.4615384638309479	NO	-
1287	ZINC03649734	1039	0.4615384638309479	NO	-
1288	ZINC03850487	1099	0.4615384638309479	NO	-
1289	ZINC03930431	1600	0.4615384638309479	NO	-
1290	ZINC04314666	1733	0.4615384638309479	NO	-
1291	ZINC01537488	187	0.46052631735801697	NO	-
1292	ZINC02108295	289	0.46052631735801697	NO	-
1293	ZINC02199593	512	0.46052631735801697	NO	-
1294	ZINC02503026	647	0.46052631735801697	NO	-
1295	ZINC02503027	648	0.46052631735801697	NO	-
1296	ZINC02503028	649	0.46052631735801697	NO	-
1297	ZINC02996891	770	0.46052631735801697	NO	-
1298	ZINC02996891	771	0.46052631735801697	NO	-
1299	ZINC03862946	1471	0.46052631735801697	NO	-
1300	ZINC04318666	1744	0.46052631735801697	NO	-
1301	ZINC02120003	327	0.45945945382118225	NO	-
1302	ZINC02120005	328	0.45945945382118225	NO	-
1303	ZINC02120847	331	0.45945945382118225	NO	-
1304	ZINC03856670	1212	0.45945945382118225	NO	-
1305	ZINC03856671	1213	0.45945945382118225	NO	-
1306	ZINC03856810	1267	0.45945945382118225	NO	-
1307	ZINC03856811	1268	0.45945945382118225	NO	-
1308	ZINC03892693	1573	0.45945945382118225	NO	-
1309	ZINC04465367	1776	0.45945945382118225	NO	-
1310	ZINC00107068	19	0.4588235318660736	NO	-
1311	ZINC00419154	59	0.4588235318660736	NO	-
1312	ZINC01536831	184	0.4583333432674408	NO	-
1313	ZINC02108678	290	0.4583333432674408	NO	-
1314	ZINC02108680	291	0.4583333432674408	NO	-
1315	ZINC02126784	356	0.4583333432674408	NO	-
1316	ZINC02136482	445	0.4583333432674408	NO	-
1317	ZINC02137997	457	0.4583333432674408	NO	-
1318	ZINC03862580	1454	0.4583333432674408	NO	-
1319	ZINC00249594	26	0.45783132314682007	NO	-
1320	ZINC03494153	951	0.45783132314682007	NO	-
1321	ZINC03494155	952	0.45783132314682007	NO	-
1322	ZINC02115624	310	0.4571428596973419	NO	-
1323	ZINC02160084	493	0.4571428596973419	NO	-
1324	ZINC02679873	703	0.4571428596973419	NO	-
1325	ZINC03863133	1480	0.4571428596973419	NO	-
1326	ZINC03863540	1501	0.4571428596973419	NO	-
1327	ZINC00375139	38	0.45679011940956116	NO	-
1328	ZINC03326495	859	0.45679011940956116	NO	-
1329	ZINC03856879	1294	0.45679011940956116	NO	-
1330	ZINC03856880	1295	0.45679011940956116	NO	-
1331	ZINC04620267	1785	0.45679011940956116	NO	-
1332	ZINC04620278	1788	0.45679011940956116	NO	-
1333	ZINC02116961	313	0.45588234066963196	NO	-
1334	ZINC02116962	314	0.45588234066963196	NO	-
1335	ZINC03824882	1092	0.45588234066963196	NO	-
1336	ZINC00105410	18	0.4545454680919647	NO	-
1337	ZINC00326554	35	0.4545454680919647	NO	-
1338	ZINC00420634	71	0.4545454680919647	NO	-
1339	ZINC01147567	162	0.4545454680919647	NO	-
1340	ZINC02357332	575	0.4545454680919647	NO	-
1341	ZINC03167463	795	0.4545454680919647	NO	-
1342	ZINC03529837	987	0.4545454680919647	NO	-
1343	ZINC03625278	1025	0.4545454680919647	NO	-
1344	ZINC03850710	1102	0.4545454680919647	NO	-
1345	ZINC00625453	125	0.45348837971687317	NO	-
1346	ZINC00930530	143	0.45348837971687317	NO	-
1347	ZINC02065563	250	0.45348837971687317	NO	-
1348	ZINC01839341	235	0.4533333480358124	NO	-
1349	ZINC02137363	452	0.4533333480358124	NO	-
1350	ZINC03982949	1630	0.4533333480358124	NO	-
1351	ZINC03982950	1631	0.4533333480358124	NO	-
1352	ZINC02020159	247	0.453125	NO	-
1353	ZINC03861854	1389	0.453125	NO	-
1354	ZINC03861855	1390	0.453125	NO	-
1355	ZINC00421421	78	0.4523809552192688	NO	-
1356	ZINC00510176	100	0.45205479860305786	NO	-
1357	ZINC02124195	346	0.45205479860305786	NO	-
1358	ZINC02155428	480	0.45205479860305786	NO	-
1359	ZINC03504676	955	0.45205479860305786	NO	-
1360	ZINC03504678	956	0.45205479860305786	NO	-
1361	ZINC03856554	1163	0.45205479860305786	NO	-
1362	ZINC03856555	1164	0.45205479860305786	NO	-
1363	ZINC03857014	1328	0.45205479860305786	NO	-
1364	ZINC03857015	1329	0.45205479860305786	NO	-
1365	ZINC01535879	182	0.4516128897666931	NO	-
1366	ZINC03861835	1387	0.4516128897666931	NO	-
1367	ZINC03861836	1388	0.4516128897666931	NO	-
1368	ZINC03090040	789	0.45121949911117554	NO	-
1369	ZINC03494822	954	0.45121949911117554	NO	-
1370	ZINC02108761	292	0.4507042169570923	NO	-
1371	ZINC02113931	306	0.4507042169570923	NO	-
1372	ZINC02123097	339	0.4507042169570923	NO	-
1373	ZINC02131678	410	0.4507042169570923	NO	-
1374	ZINC02138901	461	0.4507042169570923	NO	-
1375	ZINC02160783	496	0.4507042169570923	NO	-
1376	ZINC03270345	833	0.44999998807907104	NO	-
1377	ZINC04284484	1725	0.44999998807907104	NO	-
1378	ZINC04314550	1732	0.44999998807907104	NO	-
1379	ZINC00249762	27	0.449438214302063	NO	-
1380	ZINC02147306	467	0.4492753744125366	NO	-
1381	ZINC03450882	924	0.4492753744125366	NO	-
1382	ZINC03450885	925	0.4492753744125366	NO	-
1383	ZINC03862042	1397	0.4492753744125366	NO	-
1384	ZINC03973290	1618	0.4492753744125366	NO	-
1385	ZINC03973842	1619	0.4492753744125366	NO	-
1386	ZINC03982879	1629	0.4492753744125366	NO	-
1387	ZINC03862948	1473	0.44871795177459717	NO	-
1388	ZINC01535876	181	0.4482758641242981	NO	-
1389	ZINC01550454	196	0.447761207818985	NO	-
1390	ZINC03625271	1023	0.447761207818985	NO	-
1391	ZINC03818134	1083	0.447761207818985	NO	-
1392	ZINC01493282	173	0.44736841320991516	NO	-
1393	ZINC01750412	227	0.44594594836235046	NO	-
1394	ZINC02122472	336	0.44594594836235046	NO	-
1395	ZINC02125812	352	0.44594594836235046	NO	-
1396	ZINC03856640	1190	0.44594594836235046	NO	-
1397	ZINC03856641	1191	0.44594594836235046	NO	-
1398	ZINC00422014	82	0.4457831382751465	NO	-
1399	ZINC01541123	188	0.4444444477558136	NO	-
1400	ZINC01541124	189	0.4444444477558136	NO	-
1401	ZINC02121917	335	0.4444444477558136	NO	-
1402	ZINC02157404	483	0.4444444477558136	NO	-
1403	ZINC02160002	492	0.4444444477558136	NO	-
1404	ZINC03528892	986	0.4444444477558136	NO	-
1405	ZINC03856568	1171	0.4444444477558136	NO	-
1406	ZINC03856569	1172	0.4444444477558136	NO	-
1407	ZINC03856865	1284	0.4444444477558136	NO	-
1408	ZINC03856866	1285	0.4444444477558136	NO	-
1409	ZINC03857004	1324	0.4444444477558136	NO	-
1410	ZINC03857005	1325	0.4444444477558136	NO	-
1411	ZINC03863813	1514	0.4444444477558136	NO	-
1412	ZINC03885971	1557	0.4444444477558136	NO	-
1413	ZINC04314666	1734	0.4444444477558136	NO	-
1414	ZINC02449184	622	0.4430379867553711	NO	-
1415	ZINC03038127	777	0.4430379867553711	NO	-
1416	ZINC03358551	873	0.4430379867553711	NO	-
1417	ZINC03629246	1031	0.4430379867553711	NO	-
1418	ZINC03629248	1032	0.4430379867553711	NO	-
1419	ZINC03891890	1571	0.4430379867553711	NO	-
1420	ZINC02099358	266	0.44285714626312256	NO	-
1421	ZINC01705150	221	0.44262295961380005	NO	-
1422	ZINC04181805	1695	0.44186046719551086	NO	-
1423	ZINC00424869	88	0.44155845046043396	NO	-
1424	ZINC00424870	89	0.44155845046043396	NO	-
1425	ZINC00424871	90	0.44155845046043396	NO	-
1426	ZINC00424872	91	0.44155845046043396	NO	-
1427	ZINC03221916	801	0.44155845046043396	NO	-
1428	ZINC03292777	847	0.44155845046043396	NO	-
1429	ZINC03866920	1532	0.44155845046043396	NO	-
1430	ZINC04355340	1763	0.44155845046043396	NO	-
1431	ZINC02624199	681	0.4404761791229248	NO	-
1432	ZINC03494077	950	0.4404761791229248	NO	-
1433	ZINC02111228	295	0.4399999976158142	NO	-
1434	ZINC03856644	1194	0.4399999976158142	NO	-
1435	ZINC03856645	1195	0.4399999976158142	NO	-
1436	ZINC03856659	1208	0.4399999976158142	NO	-
1437	ZINC03856660	1209	0.4399999976158142	NO	-
1438	ZINC04088830	1669	0.4399999976158142	NO	-
1439	ZINC03654201	1056	0.43939393758773804	NO	-
1440	ZINC00420479	67	0.4390243887901306	NO	-
1441	ZINC00420580	69	0.4390243887901306	NO	-
1442	ZINC00420614	70	0.4390243887901306	NO	-
1443	ZINC00421567	79	0.4390243887901306	NO	-
1444	ZINC01574050	200	0.4390243887901306	NO	-
1445	ZINC02645407	692	0.4390243887901306	NO	-
1446	ZINC02645408	693	0.4390243887901306	NO	-
1447	ZINC03399649	882	0.4390243887901306	NO	-
1448	ZINC03399652	883	0.4390243887901306	NO	-
1449	ZINC03856867	1286	0.4390243887901306	NO	-
1450	ZINC03856868	1287	0.4390243887901306	NO	-
1451	ZINC04620282	1789	0.4390243887901306	NO	-
1452	ZINC03814157	0	0.4385964870452881	YES	0
1453	ZINC02117638	318	0.4383561611175537	NO	-
1454	ZINC02448771	621	0.4383561611175537	NO	-
1455	ZINC03856629	1184	0.4383561611175537	NO	-
1456	ZINC03856630	1185	0.4383561611175537	NO	-
1457	ZINC01905201	241	0.4375	NO	-
1458	ZINC02664352	697	0.4375	NO	-
1459	ZINC03440046	909	0.4375	NO	-
1460	ZINC03857032	1334	0.4375	NO	-
1461	ZINC03857033	1335	0.4375	NO	-
1462	ZINC02104661	277	0.43661972880363464	NO	-
1463	ZINC02104662	278	0.43661972880363464	NO	-
1464	ZINC02417420	593	0.43661972880363464	NO	-
1465	ZINC03535340	993	0.43661972880363464	NO	-
1466	ZINC03817939	1080	0.43661972880363464	NO	-
1467	ZINC00386460	46	0.43589743971824646	NO	-
1468	ZINC02843257	735	0.43589743971824646	NO	-
1469	ZINC03977019	1622	0.43589743971824646	NO	-
1470	ZINC04162189	1685	0.43589743971824646	NO	-
1471	ZINC04249002	1719	0.43589743971824646	NO	-
1472	ZINC03994815	1646	0.4354838728904724	NO	-
1473	ZINC04620264	1784	0.43529412150382996	NO	-
1474	ZINC01108984	155	0.43478259444236755	NO	-
1475	ZINC03492753	948	0.43421053886413574	NO	-
1476	ZINC03492754	949	0.43421053886413574	NO	-
1477	ZINC03977186	1623	0.43421053886413574	NO	-
1478	ZINC00419039	57	0.4337349534034729	NO	-
1479	ZINC00419626	66	0.4337349534034729	NO	-
1480	ZINC02644404	689	0.4337349534034729	NO	-
1481	ZINC02644405	690	0.4337349534034729	NO	-
1482	ZINC04509852	1781	0.4337349534034729	NO	-
1483	ZINC03089011	788	0.43283581733703613	NO	-
1484	ZINC01536839	186	0.4324324429035187	NO	-
1485	ZINC02120036	329	0.4324324429035187	NO	-
1486	ZINC02211586	520	0.4324324429035187	NO	-
1487	ZINC02786454	732	0.4324324429035187	NO	-
1488	ZINC03654099	1043	0.4324324429035187	NO	-
1489	ZINC03856648	1198	0.4324324429035187	NO	-
1490	ZINC03856649	1199	0.4324324429035187	NO	-
1491	ZINC03248313	819	0.43209877610206604	NO	-
1492	ZINC03856681	1222	0.43209877610206604	NO	-
1493	ZINC03856682	1223	0.43209877610206604	NO	-
1494	ZINC03856783	1265	0.43209877610206604	NO	-
1495	ZINC03856784	1266	0.43209877610206604	NO	-
1496	ZINC03856921	1306	0.43209877610206604	NO	-
1497	ZINC03856922	1307	0.43209877610206604	NO	-
1498	ZINC03863784	1511	0.4307692348957062	NO	-
1499	ZINC03863841	1525	0.4307692348957062	NO	-
1500	ZINC02106384	281	0.4305555522441864	NO	-
1501	ZINC02112725	298	0.4305555522441864	NO	-
1502	ZINC02112727	299	0.4305555522441864	NO	-
1503	ZINC02367235	581	0.4305555522441864	NO	-
1504	ZINC02862280	748	0.4303797483444214	NO	-
1505	ZINC03292777	848	0.4303797483444214	NO	-
1506	ZINC03856581	1175	0.4303797483444214	NO	-
1507	ZINC03856582	1176	0.4303797483444214	NO	-
1508	ZINC03856675	1216	0.4303797483444214	NO	-
1509	ZINC03856676	1217	0.4303797483444214	NO	-
1510	ZINC03857037	1338	0.4303797483444214	NO	-
1511	ZINC03857038	1339	0.4303797483444214	NO	-
1512	ZINC04162189	1686	0.4303797483444214	NO	-
1513	ZINC01750414	228	0.4285714328289032	NO	-
1514	ZINC02573111	666	0.4285714328289032	NO	-
1515	ZINC03334056	862	0.4285714328289032	NO	-
1516	ZINC03449532	921	0.4285714328289032	NO	-
1517	ZINC03625276	1024	0.4285714328289032	NO	-
1518	ZINC03856564	1167	0.4285714328289032	NO	-
1519	ZINC03856565	1168	0.4285714328289032	NO	-
1520	ZINC03857045	1342	0.4285714328289032	NO	-
1521	ZINC03857046	1343	0.4285714328289032	NO	-
1522	ZINC03857049	1346	0.4285714328289032	NO	-
1523	ZINC03857050	1347	0.4285714328289032	NO	-
1524	ZINC03857053	1350	0.4285714328289032	NO	-
1525	ZINC03857054	1351	0.4285714328289032	NO	-
1526	ZINC03862569	1445	0.4285714328289032	NO	-
1527	ZINC03862570	1446	0.4285714328289032	NO	-
1528	ZINC03867159	1539	0.4285714328289032	NO	-
1529	ZINC03890652	1569	0.4285714328289032	NO	-
1530	ZINC03983052	1633	0.4285714328289032	NO	-
1531	ZINC04314743	1735	0.4285714328289032	NO	-
1532	ZINC04414286	1771	0.4285714328289032	NO	-
1533	ZINC00613281	122	0.4268292784690857	NO	-
1534	ZINC02725853	711	0.4268292784690857	NO	-
1535	ZINC03856712	1247	0.4268292784690857	NO	-
1536	ZINC03856713	1248	0.4268292784690857	NO	-
1537	ZINC03992177	1643	0.4268292784690857	NO	-
1538	ZINC04620271	1786	0.4268292784690857	NO	-
1539	ZINC02125144	348	0.4266666769981384	NO	-
1540	ZINC02411777	590	0.4266666769981384	NO	-
1541	ZINC03856654	1204	0.4266666769981384	NO	-
1542	ZINC03856655	1205	0.4266666769981384	NO	-
1543	ZINC03856656	1206	0.4266666769981384	NO	-
1544	ZINC03856657	1207	0.4266666769981384	NO	-
1545	ZINC03856679	1220	0.4266666769981384	NO	-
1546	ZINC03856680	1221	0.4266666769981384	NO	-
1547	ZINC03251564	827	0.4264705777168274	NO	-
1548	ZINC03251566	828	0.4264705777168274	NO	-
1549	ZINC03654128	1047	0.4264705777168274	NO	-
1550	ZINC03863826	1517	0.4264705777168274	NO	-
1551	ZINC03863827	1518	0.4264705777168274	NO	-
1552	ZINC00591590	118	0.4252873659133911	NO	-
1553	ZINC04620274	1787	0.4252873659133911	NO	-
1554	ZINC00557304	115	0.42500001192092896	NO	-
1555	ZINC02860873	746	0.42500001192092896	NO	-
1556	ZINC03856888	1296	0.42500001192092896	NO	-
1557	ZINC03856889	1297	0.42500001192092896	NO	-
1558	ZINC03856908	1300	0.42500001192092896	NO	-
1559	ZINC03856909	1301	0.42500001192092896	NO	-
1560	ZINC01750420	229	0.42465752363204956	NO	-
1561	ZINC01750422	230	0.42465752363204956	NO	-
1562	ZINC01750424	231	0.42465752363204956	NO	-
1563	ZINC03654178	1054	0.42465752363204956	NO	-
1564	ZINC03817940	1081	0.42465752363204956	NO	-
1565	ZINC00376431	39	0.42307692766189575	NO	-
1566	ZINC03856535	1157	0.42307692766189575	NO	-
1567	ZINC03856536	1158	0.42307692766189575	NO	-
1568	ZINC03856593	1179	0.42307692766189575	NO	-
1569	ZINC03856594	1180	0.42307692766189575	NO	-
1570	ZINC03856652	1202	0.42307692766189575	NO	-
1571	ZINC03856653	1203	0.42307692766189575	NO	-
1572	ZINC04045057	1658	0.42307692766189575	NO	-
1573	ZINC00610255	121	0.4225352108478546	NO	-
1574	ZINC02154817	478	0.4225352108478546	NO	-
1575	ZINC03856719	1249	0.42168673872947693	NO	-
1576	ZINC03856720	1250	0.42168673872947693	NO	-
1577	ZINC03856748	1258	0.42168673872947693	NO	-
1578	ZINC03856749	1259	0.42168673872947693	NO	-
1579	ZINC03856827	1274	0.42168673872947693	NO	-
1580	ZINC03856828	1275	0.42168673872947693	NO	-
1581	ZINC01530711	178	0.42105263471603394	NO	-
1582	ZINC02123443	340	0.42105263471603394	NO	-
1583	ZINC02123445	341	0.42105263471603394	NO	-
1584	ZINC02151482	468	0.42105263471603394	NO	-
1585	ZINC03038125	776	0.42105263471603394	NO	-
1586	ZINC03140884	793	0.42105263471603394	NO	-
1587	ZINC03396109	881	0.42105263471603394	NO	-
1588	ZINC03575724	1009	0.42105263471603394	NO	-
1589	ZINC03654129	1048	0.4202898442745209	NO	-
1590	ZINC03654194	1055	0.4202898442745209	NO	-
1591	ZINC02006393	245	0.4197530746459961	NO	-
1592	ZINC03856706	1245	0.4197530746459961	NO	-
1593	ZINC03856707	1246	0.4197530746459961	NO	-
1594	ZINC03856744	1254	0.4197530746459961	NO	-
1595	ZINC03856745	1255	0.4197530746459961	NO	-
1596	ZINC03856775	1260	0.4197530746459961	NO	-
1597	ZINC03856776	1261	0.4197530746459961	NO	-
1598	ZINC03856780	1262	0.4197530746459961	NO	-
1599	ZINC03856781	1263	0.4197530746459961	NO	-
1600	ZINC03856823	1271	0.4197530746459961	NO	-
1601	ZINC03856824	1272	0.4197530746459961	NO	-
1602	ZINC03868999	1549	0.4197530746459961	NO	-
1603	ZINC02112709	297	0.4189189076423645	NO	-
1604	ZINC02407659	589	0.4189189076423645	NO	-
1605	ZINC00420510	68	0.41860464215278625	NO	-
1606	ZINC02761481	724	0.41791045665740967	NO	-
1607	ZINC02761482	725	0.41791045665740967	NO	-
1608	ZINC02194611	507	0.4177215099334717	NO	-
1609	ZINC02499406	645	0.4177215099334717	NO	-
1610	ZINC02499410	646	0.4177215099334717	NO	-
1611	ZINC03403001	885	0.4177215099334717	NO	-
1612	ZINC03403004	886	0.4177215099334717	NO	-
1613	ZINC03406767	887	0.4177215099334717	NO	-
1614	ZINC03956832	1610	0.4177215099334717	NO	-
1615	ZINC02113982	307	0.4166666567325592	NO	-
1616	ZINC02118024	320	0.4166666567325592	NO	-
1617	ZINC02125236	349	0.4166666567325592	NO	-
1618	ZINC02125237	350	0.4166666567325592	NO	-
1619	ZINC02882921	752	0.4166666567325592	NO	-
1620	ZINC03410703	894	0.4166666567325592	NO	-
1621	ZINC03410708	895	0.4166666567325592	NO	-
1622	ZINC03856687	1227	0.4166666567325592	NO	-
1623	ZINC03856688	1228	0.4166666567325592	NO	-
1624	ZINC03856692	1231	0.4166666567325592	NO	-
1625	ZINC03856693	1232	0.4166666567325592	NO	-
1626	ZINC03856694	1233	0.4166666567325592	NO	-
1627	ZINC03856695	1234	0.4166666567325592	NO	-
1628	ZINC03856700	1239	0.4166666567325592	NO	-
1629	ZINC03856701	1240	0.4166666567325592	NO	-
1630	ZINC03856873	1288	0.4166666567325592	NO	-
1631	ZINC03856874	1289	0.4166666567325592	NO	-
1632	ZINC03856938	1314	0.4166666567325592	NO	-
1633	ZINC03856939	1315	0.4166666567325592	NO	-
1634	ZINC03862021	1395	0.4166666567325592	NO	-
1635	ZINC04038182	1657	0.4166666567325592	NO	-
1636	ZINC03856813	1269	0.4146341383457184	NO	-
1637	ZINC03856814	1270	0.4146341383457184	NO	-
1638	ZINC03856857	1280	0.4146341383457184	NO	-
1639	ZINC03856858	1281	0.4146341383457184	NO	-
1640	ZINC03856919	1304	0.4146341383457184	NO	-
1641	ZINC03856920	1305	0.4146341383457184	NO	-
1642	ZINC03856950	1320	0.4146341383457184	NO	-
1643	ZINC03856951	1321	0.4146341383457184	NO	-
1644	ZINC02117586	316	0.41428571939468384	NO	-
1645	ZINC02117590	317	0.41428571939468384	NO	-
1646	ZINC00498511	99	0.41333332657814026	NO	-
1647	ZINC02159392	490	0.41333332657814026	NO	-
1648	ZINC02886171	753	0.41333332657814026	NO	-
1649	ZINC04194821	1697	0.4126984179019928	NO	-
1650	ZINC03856195	1146	0.4124999940395355	NO	-
1651	ZINC04314743	1736	0.4124999940395355	NO	-
1652	ZINC02102052	269	0.4117647111415863	NO	-
1653	ZINC02760168	722	0.4117647111415863	NO	-
1654	ZINC02760169	723	0.4117647111415863	NO	-
1655	ZINC03856742	1253	0.4117647111415863	NO	-
1656	ZINC02120903	332	0.4109589159488678	NO	-
1657	ZINC02123623	342	0.4109589159488678	NO	-
1658	ZINC02123873	345	0.4109589159488678	NO	-
1659	ZINC03863981	1530	0.4109589159488678	NO	-
1660	ZINC00418617	56	0.41025641560554504	NO	-
1661	ZINC00421340	77	0.41025641560554504	NO	-
1662	ZINC03862722	1457	0.41025641560554504	NO	-
1663	ZINC03890997	1570	0.41025641560554504	NO	-
1664	ZINC03856684	1225	0.40963855385780334	NO	-
1665	ZINC03856685	1226	0.40963855385780334	NO	-
1666	ZINC03856689	1229	0.40963855385780334	NO	-
1667	ZINC03856690	1230	0.40963855385780334	NO	-
1668	ZINC03856696	1235	0.40963855385780334	NO	-
1669	ZINC03856697	1236	0.40963855385780334	NO	-
1670	ZINC03856702	1241	0.40963855385780334	NO	-
1671	ZINC03856703	1242	0.40963855385780334	NO	-
1672	ZINC03856877	1292	0.40963855385780334	NO	-
1673	ZINC03856878	1293	0.40963855385780334	NO	-
1674	ZINC03856933	1310	0.40963855385780334	NO	-
1675	ZINC03856934	1311	0.40963855385780334	NO	-
1676	ZINC03654108	1045	0.40909090638160706	NO	-
1677	ZINC02559992	660	0.4084506928920746	NO	-
1678	ZINC04302236	1729	0.4084506928920746	NO	-
1679	ZINC00571039	117	0.40789473056793213	NO	-
1680	ZINC03286843	840	0.40740740299224854	NO	-
1681	ZINC03304792	851	0.40740740299224854	NO	-
1682	ZINC03513201	975	0.40740740299224854	NO	-
1683	ZINC03856947	1318	0.40740740299224854	NO	-
1684	ZINC03856948	1319	0.40740740299224854	NO	-
1685	ZINC03017661	772	0.40697672963142395	NO	-
1686	ZINC03856850	1278	0.40697672963142395	NO	-
1687	ZINC03856851	1279	0.40697672963142395	NO	-
1688	ZINC04632848	1793	0.40697672963142395	NO	-
1689	ZINC00003015	0	0.40625	NO	-
1690	ZINC04026671	1654	0.4057970941066742	NO	-
1691	ZINC01483276	172	0.4054054021835327	NO	-
1692	ZINC02125338	351	0.4054054021835327	NO	-
1693	ZINC02126076	354	0.4054054021835327	NO	-
1694	ZINC00416834	53	0.40506330132484436	NO	-
1695	ZINC03857024	1332	0.40506330132484436	NO	-
1696	ZINC03857025	1333	0.40506330132484436	NO	-
1697	ZINC03856740	1251	0.4047619104385376	NO	-
1698	ZINC03856741	1252	0.4047619104385376	NO	-
1699	ZINC03856848	1276	0.4047619104385376	NO	-
1700	ZINC03856849	1277	0.4047619104385376	NO	-
1701	ZINC02118150	322	0.4029850661754608	NO	-
1702	ZINC02118151	323	0.4029850661754608	NO	-
1703	ZINC01750392	225	0.4027777910232544	NO	-
1704	ZINC02103803	275	0.4027777910232544	NO	-
1705	ZINC02130600	395	0.4027777910232544	NO	-
1706	ZINC02154596	477	0.4027777910232544	NO	-
1707	ZINC02858270	740	0.4027777910232544	NO	-
1708	ZINC02190401	506	0.4025973975658417	NO	-
1709	ZINC02199786	513	0.4025973975658417	NO	-
1710	ZINC03817951	1082	0.4025973975658417	NO	-
1711	ZINC02649631	694	0.40243902802467346	NO	-
1712	ZINC03334056	863	0.40243902802467346	NO	-
1713	ZINC03449532	922	0.40243902802467346	NO	-
1714	ZINC02887414	754	0.40229883790016174	NO	-
1715	ZINC00313690	29	0.4000000059604645	NO	-
1716	ZINC00382800	45	0.4000000059604645	NO	-
1717	ZINC01093671	153	0.4000000059604645	NO	-
1718	ZINC01135326	159	0.4000000059604645	NO	-
1719	ZINC02114508	308	0.4000000059604645	NO	-
1720	ZINC02120425	330	0.4000000059604645	NO	-
1721	ZINC02633003	685	0.4000000059604645	NO	-
1722	ZINC03764905	1061	0.4000000059604645	NO	-
1723	ZINC03764907	1062	0.4000000059604645	NO	-
1724	ZINC03850929	1103	0.4000000059604645	NO	-
1725	ZINC03850931	1104	0.4000000059604645	NO	-
1726	ZINC03863828	1519	0.4000000059604645	NO	-
1727	ZINC03863844	1526	0.4000000059604645	NO	-
1728	ZINC03868976	1547	0.4000000059604645	NO	-
1729	ZINC03868977	1548	0.4000000059604645	NO	-
1730	ZINC04268820	1724	0.4000000059604645	NO	-
1731	ZINC02558710	659	0.39772728085517883	NO	-
1732	ZINC00344564	36	0.39743590354919434	NO	-
1733	ZINC01668563	220	0.3970588147640228	NO	-
1734	ZINC02679884	705	0.3970588147640228	NO	-
1735	ZINC02679885	706	0.3970588147640228	NO	-
1736	ZINC00537576	103	0.39534884691238403	NO	-
1737	ZINC00591591	119	0.39534884691238403	NO	-
1738	ZINC00416839	54	0.395061731338501	NO	-
1739	ZINC01164029	163	0.395061731338501	NO	-
1740	ZINC01496564	175	0.3947368562221527	NO	-
1741	ZINC03892748	1578	0.3947368562221527	NO	-
1742	ZINC02117658	319	0.39436620473861694	NO	-
1743	ZINC01885530	237	0.39393940567970276	NO	-
1744	ZINC01885531	238	0.39393940567970276	NO	-
1745	ZINC03654232	1058	0.39393940567970276	NO	-
1746	ZINC04101653	1675	0.3928571343421936	NO	-
1747	ZINC03457689	930	0.39240506291389465	NO	-
1748	ZINC03522964	982	0.39240506291389465	NO	-
1749	ZINC03522966	983	0.39240506291389465	NO	-
1750	ZINC03764928	1063	0.3913043439388275	NO	-
1751	ZINC00379835	43	0.39080458879470825	NO	-
1752	ZINC00418612	55	0.39024388790130615	NO	-
1753	ZINC02565015	663	0.39024388790130615	NO	-
1754	ZINC04162189	1687	0.38823530077934265	NO	-
1755	ZINC02679882	704	0.38749998807907104	NO	-
1756	ZINC01536832	185	0.3866666555404663	NO	-
1757	ZINC02120918	333	0.3866666555404663	NO	-
1758	ZINC02120920	334	0.3866666555404663	NO	-
1759	ZINC03814161	6	0.38596490025520325	YES	1
1760	ZINC04165053	1688	0.3855421543121338	NO	-
1761	ZINC03325146	857	0.38461539149284363	NO	-
1762	ZINC03325148	858	0.38461539149284363	NO	-
1763	ZINC00379122	40	0.38372093439102173	NO	-
1764	ZINC03780182	1066	0.3835616409778595	NO	-
1765	ZINC04297427	1727	0.3835616409778595	NO	-
1766	ZINC03816734	1079	0.3827160596847534	NO	-
1767	ZINC03654230	1057	0.38235294818878174	NO	-
1768	ZINC00421600	81	0.3802816867828369	NO	-
1769	ZINC03856375	1149	0.37974682450294495	NO	-
1770	ZINC03856376	1150	0.37974682450294495	NO	-
1771	ZINC00544608	113	0.37931033968925476	NO	-
1772	ZINC02165013	504	0.37804877758026123	NO	-
1773	ZINC03490946	945	0.37662336230278015	NO	-
1774	ZINC03862758	1458	0.37662336230278015	NO	-
1775	ZINC03862759	1459	0.37662336230278015	NO	-
1776	ZINC00379841	44	0.3764705955982208	NO	-
1777	ZINC00062435	6	0.375	NO	-
1778	ZINC00062436	7	0.375	NO	-
1779	ZINC00379130	41	0.375	NO	-
1780	ZINC00827458	139	0.375	NO	-
1781	ZINC01080659	152	0.375	NO	-
1782	ZINC03863833	1521	0.375	NO	-
1783	ZINC03863837	1523	0.375	NO	-
1784	ZINC03166802	794	0.3734939694404602	NO	-
1785	ZINC02118087	321	0.3733333349227905	NO	-
1786	ZINC02158399	485	0.3733333349227905	NO	-
1787	ZINC03863834	1522	0.3733333349227905	NO	-
1788	ZINC00379665	42	0.3720930218696594	NO	-
1789	ZINC00539683	106	0.3720930218696594	NO	-
1790	ZINC00539684	107	0.3720930218696594	NO	-
1791	ZINC04020403	1652	0.3720930218696594	NO	-
1792	ZINC01332221	167	0.3717948794364929	NO	-
1793	ZINC03470145	932	0.37037035822868347	NO	-
1794	ZINC03470148	933	0.37037035822868347	NO	-
1795	ZINC01122676	156	0.36986300349235535	NO	-
1796	ZINC01122676	158	0.36986300349235535	NO	-
1797	ZINC01141626	160	0.369047611951828	NO	-
1798	ZINC03439455	908	0.369047611951828	NO	-
1799	ZINC00824182	138	0.36781609058380127	NO	-
1800	ZINC01509623	176	0.3670886158943176	NO	-
1801	ZINC00652448	127	0.36666667461395264	NO	-
1802	ZINC00972349	144	0.36666667461395264	NO	-
1803	ZINC01142076	161	0.36666667461395264	NO	-
1804	ZINC03863982	1531	0.3661971688270569	NO	-
1805	ZINC03979569	1624	0.3661971688270569	NO	-
1806	ZINC03610269	1016	0.3636363744735718	NO	-
1807	ZINC04288466	1726	0.3614457845687866	NO	-
1808	ZINC00857990	140	0.3595505654811859	NO	-
1809	ZINC01076662	150	0.3595505654811859	NO	-
1810	ZINC02463844	637	0.3589743673801422	NO	-
1811	ZINC01050797	147	0.3586956560611725	NO	-
1812	ZINC03863980	1529	0.3571428656578064	NO	-
1813	ZINC00202467	23	0.3561643958091736	NO	-
1814	ZINC00202471	24	0.3561643958091736	NO	-
1815	ZINC04511141	1782	0.3544303774833679	NO	-
1816	ZINC04107593	1676	0.3529411852359772	NO	-
1817	ZINC00567040	116	0.35227271914482117	NO	-
1818	ZINC02879043	750	0.35164836049079895	NO	-
1819	ZINC03890559	1567	0.3513513505458832	NO	-
1820	ZINC03890562	1568	0.3513513505458832	NO	-
1821	ZINC01122676	157	0.350649356842041	NO	-
1822	ZINC02527661	652	0.350649356842041	NO	-
1823	ZINC02527662	653	0.350649356842041	NO	-
1824	ZINC03623416	1021	0.34246575832366943	NO	-
1825	ZINC02832691	734	0.3414634168148041	NO	-
1826	ZINC03351288	870	0.3378378450870514	NO	-
1827	ZINC03351290	871	0.3378378450870514	NO	-
1828	ZINC02846257	736	0.3333333432674408	NO	-
1829	ZINC04316718	1737	0.3333333432674408	NO	-
1830	ZINC04316718	1738	0.3333333432674408	NO	-
1831	ZINC03199366	797	0.3295454680919647	NO	-
1832	ZINC03058817	780	0.3205128312110901	NO	-
1833	ZINC01557190	199	0.3176470696926117	NO	-
1834	ZINC03863660	1507	0.31578946113586426	NO	-
1835	ZINC03863830	1520	0.31578946113586426	NO	-
1836	ZINC00822453	137	0.3103448152542114	NO	-
1837	ZINC04316718	1739	0.3076923191547394	NO	-
1838	ZINC02287437	542	0.26595744490623474	NO	-
1839	ZINC03019419	773	0.2637362778186798	NO	-
1840	ZINC04099170	1674	0.2631579041481018	NO	-
1841	ZINC02521491	650	0.2549019753932953	NO	-
1842	ZINC03209303	798	0.23655913770198822	NO	-
