# Supplementary material for: Optimal assignment methods for ligand-based virtual screening
Source: J Cheminform. 2009 Aug 25;1:14. doi: 10.1186/1758-2946-1-14 (PMC2820492; doi:10.1186/1758-2946-1-14)
Supplement: Additional file 2 — Archive of the result files. The file Results.tar.gz is a Gzip compressed Tar archive containing the results file of each method for each data set. The result files are tab-separated plain text files including the following information: method name, active data set with size, cluster information and the distribution of the molecules over the clusters, decoy data set with size, ratio active:decoy, AUC, awAUC, BEDROC scores for predefined alpha values as suggested by Truchon and Bayly [63], relative enrichment factor [67], ROC enrichments, awROC enrichments at predefined false positive fractions, chemotype enrichment, ROC data points, and the ranking of each structure. [file 1758-2946-1-14-S2.zip › Results/TanimotoMACCS.SQ.DUD=ache.Q.ACHE_E20.sdf.A.DUD_ache_clustered_I_MM.sdf.D.DUD_ache_decoys_ID_pass_MWP0000644]

###################################################################################################
# Screening Result File
# User: jahn
# Method used: TanimotoMACCS
> <Method_Name>
TanimotoMACCS
# Screening mode: Single Query Screening
#	Calculations performed: 3959
#	Start time of the calculation: Mon Mar 09 12:54:32 CET 2009
#	End time of the calculation: Mon Mar 09 13:00:56 CET 2009
# Data set information
#	Query molecule name:	E20 from data set: ./data/queries/ACHE_E20.sdf
#	Active data set: /rahome/chemoinf/SVS/data/actives/DUD_ache_clustered_I_MM.sdf with cluster information
#		Size: 100 molecules
#		Number of clusters: 19
#		Cluster Summery:
#			Cluster number	# molecules	% of actives
#			0		1		1.0
#			1		14		14.0
#			2		3		3.0
#			3		1		1.0
#			4		1		1.0
#			5		1		1.0
#			6		1		1.0
#			7		1		1.0
#			8		1		1.0
#			9		21		21.0
#			10		20		20.0
#			11		7		7.0
#			12		12		12.0
#			13		7		7.0
#			14		1		1.0
#			15		5		5.0
#			16		1		1.0
#			17		1		1.0
#			18		1		1.0
#	Decoy data set: /rahome/chemoinf/SVS/data/decoys/DUD_ache_decoys_ID_pass_MWPass_I_MM.sdf
#		Size: 3859 molecules
#	Ratio actives : decoys
#		1.0 : 38.59
#	The active and decoy data set were part of the DUD with problem identifier: ache
> <AUC>
#	 ROC AUC
	0.5065250064783624
> <awAUC>
#	 ROC awAUC
	0.36963710130469996
> <BEDROC Scores>
#	Alpha Values	BEDROC Scores	Literature: J. Chem. Inf. Model., Vol. 47, No. 2, 2007, 488-508
	106.9	0.4227
	100.0	0.4077
	53.6	0.3075
	50.0	0.3001
	32.2	0.2662
	20.0	0.2504
	16.1	0.2491
	10.0	0.2586
	8.0	0.2694
> <Relative enrichment factor>
#	Fraction dataset	Enrichment factor	 Literature: DOI: 10.1021/ci800303k
	0.0010	75.77671129072998
	0.01	45.466026774437985
	0.02	25.258903763576658
	0.05	20.0
	0.1	24.0
	0.2	30.0
	0.25	33.0
> <ROC Enrichments>
#	True decoy fraction	Enrichment	Literature: J Comput Aided Mol Des (2008) 22:133-139
	0.1	173.655
	0.5	34.730999999999995
	1.0	17.81076923076923
	2.0	9.894871794871795
	5.0	3.9989637305699484
	10.0	2.399378238341969
> <awROC Enrichments>
#	Decoy fraction	Enrichment
	0.1	95.62872807017547
	0.5	19.125745614035093
	1.0	9.80807467386415
	2.0	5.251225820962664
	5.0	2.1222570675393153
	10.0	1.165111613229966
> <Chemotype enrichment>
#	% data set	% active cluster	Literature: http://dud.docking.org/wombat/
	0.0	0.0
	0.025	0.0
	0.025	5.263
	0.076	5.263
	0.076	10.526
	0.101	10.526
	0.101	15.789
	7.805	15.789
	7.805	21.053
	13.16	21.053
	13.16	26.316
	14.246	26.316
	14.246	31.579
	19.677	31.579
	19.677	36.842
	34.453	36.842
	34.453	42.105
	47.714	42.105
	47.714	47.368
	52.64	47.368
	52.64	52.632
	55.393	52.632
	55.393	57.895
	59.763	57.895
	59.763	63.158
	71.457	63.158
	71.457	68.421
	71.634	68.421
	71.634	73.684
	86.84	73.684
	86.84	78.947
	99.343	78.947
	99.343	84.211
	99.747	84.211
	99.747	89.474
	99.949	89.474
	99.949	94.737
	99.975	94.737
	99.975	100.0
	100.0	100.0
> <ROC curve data>
#	False positive rate	true positive rate
	0.0	0.0
	0.0	0.18
	0.0106	0.18
	0.0106	0.19
	0.0135	0.19
	0.0135	0.2
	0.0746	0.2
	0.0746	0.21
	0.0808	0.21
	0.0808	0.23
	0.0904	0.23
	0.0904	0.24
	0.1285	0.24
	0.1285	0.25
	0.1394	0.25
	0.1394	0.26
	0.1614	0.26
	0.1614	0.27
	0.1752	0.27
	0.1752	0.28
	0.1876	0.28
	0.1876	0.29
	0.1941	0.29
	0.1941	0.3
	0.213	0.3
	0.213	0.31
	0.2288	0.31
	0.2288	0.32
	0.2413	0.32
	0.2413	0.33
	0.2895	0.33
	0.2895	0.35
	0.3159	0.35
	0.3159	0.36
	0.3439	0.36
	0.3439	0.37
	0.3483	0.37
	0.3483	0.38
	0.3791	0.38
	0.3791	0.39
	0.4169	0.39
	0.4169	0.4
	0.4195	0.4
	0.4195	0.41
	0.4343	0.41
	0.4343	0.42
	0.4439	0.42
	0.4439	0.43
	0.4457	0.43
	0.4457	0.44
	0.4693	0.44
	0.4693	0.45
	0.4776	0.45
	0.4776	0.47
	0.5084	0.47
	0.5084	0.48
	0.5131	0.48
	0.5131	0.5
	0.5268	0.5
	0.5268	0.51
	0.5548	0.51
	0.5548	0.52
	0.5569	0.52
	0.5569	0.53
	0.5849	0.53
	0.5849	0.54
	0.5856	0.54
	0.5856	0.55
	0.5986	0.55
	0.5986	0.56
	0.6043	0.56
	0.6043	0.57
	0.6256	0.57
	0.6256	0.58
	0.6611	0.58
	0.6611	0.61
	0.6883	0.61
	0.6883	0.62
	0.6914	0.62
	0.6914	0.63
	0.7165	0.63
	0.7165	0.66
	0.7175	0.66
	0.7175	0.67
	0.7458	0.67
	0.7458	0.69
	0.7655	0.69
	0.7655	0.71
	0.7691	0.71
	0.7691	0.73
	0.7896	0.73
	0.7896	0.74
	0.7935	0.74
	0.7935	0.76
	0.8031	0.76
	0.8031	0.77
	0.8202	0.77
	0.8202	0.78
	0.831	0.78
	0.831	0.79
	0.8513	0.79
	0.8513	0.8
	0.8549	0.8
	0.8549	0.81
	0.8678	0.81
	0.8678	0.83
	0.8691	0.83
	0.8691	0.84
	0.9518	0.84
	0.9518	0.87
	0.9629	0.87
	0.9629	0.89
	0.9725	0.89
	0.9725	0.9
	0.979	0.9
	0.979	0.92
	0.9811	0.92
	0.9811	0.93
	0.9925	0.93
	0.9925	0.94
	0.994	0.94
	0.994	0.95
	0.9943	0.95
	0.9943	0.96
	0.9982	0.96
	0.9982	0.97
	1.0	0.97
	1.0	1.0
> <Screening Table>
# Rank	Mol name	Index in data set	Similarity 2 query	Active	Cluster number
1	ZINC03814273	49	0.9038461446762085	YES	10
2	ZINC03779000	57	0.9038461446762085	YES	10
3	ZINC03814282	79	0.9038461446762085	YES	12
4	ZINC03814290	91	0.9038461446762085	YES	14
5	ZINC03814277	51	0.8867924809455872	YES	10
6	ZINC03814280	53	0.8867924809455872	YES	10
7	ZINC03814287	60	0.8867924809455872	YES	10
8	ZINC03814283	54	0.8703703880310059	YES	10
9	ZINC03814285	58	0.8703703880310059	YES	10
10	ZINC03814286	59	0.8703703880310059	YES	10
11	ZINC03814278	52	0.8679245114326477	YES	10
12	ZINC03814281	61	0.8545454740524292	YES	10
13	ZINC03814279	50	0.8518518805503845	YES	10
14	ZINC03814275	47	0.8461538553237915	YES	10
15	ZINC03814274	48	0.8461538553237915	YES	10
16	ZINC03814291	56	0.8363636136054993	YES	10
17	ZINC03814276	46	0.8301886916160583	YES	10
18	ZINC03814284	55	0.7966101765632629	YES	10
19	ZINC04383657	3702	0.7931034564971924	NO	-
20	ZINC01550088	212	0.7894737124443054	NO	-
21	ZINC02498136	812	0.7894737124443054	NO	-
22	ZINC03969955	2927	0.7894737124443054	NO	-
23	ZINC03604604	1392	0.7818182110786438	NO	-
24	ZINC03980760	3104	0.7796609997749329	NO	-
25	ZINC02651799	899	0.7719298005104065	NO	-
26	ZINC02651801	900	0.7719298005104065	NO	-
27	ZINC04040000	3379	0.7719298005104065	NO	-
28	ZINC01270767	156	0.7678571343421936	NO	-
29	ZINC02402626	713	0.7636363506317139	NO	-
30	ZINC03994701	3255	0.7636363506317139	NO	-
31	ZINC03862437	2138	0.7592592835426331	NO	-
32	ZINC02131252	543	0.7580645084381104	NO	-
33	ZINC02407013	715	0.7580645084381104	NO	-
34	ZINC02434681	747	0.7580645084381104	NO	-
35	ZINC03539919	1337	0.7547169923782349	NO	-
36	ZINC03344729	1245	0.7543859481811523	NO	-
37	ZINC04383656	3701	0.7543859481811523	NO	-
38	ZINC04452656	3741	0.7543859481811523	NO	-
39	ZINC03980819	3118	0.7540983557701111	NO	-
40	ZINC04000913	3287	0.7540983557701111	NO	-
41	ZINC04001052	3297	0.7540983557701111	NO	-
42	ZINC04001185	3309	0.7540983557701111	NO	-
43	ZINC02626015	869	0.75	NO	-
44	ZINC03927104	2712	0.7457627058029175	NO	-
45	ZINC03972308	2993	0.7457627058029175	NO	-
46	ZINC02399600	709	0.7419354915618896	NO	-
47	ZINC02428978	735	0.7419354915618896	NO	-
48	ZINC02437336	750	0.7419354915618896	NO	-
49	ZINC03969561	2895	0.7419354915618896	NO	-
50	ZINC03975054	3023	0.7419354915618896	NO	-
51	ZINC03975055	3024	0.7419354915618896	NO	-
52	ZINC03789952	1603	0.7413793206214905	NO	-
53	ZINC02763661	986	0.7377049326896667	NO	-
54	ZINC02763662	987	0.7377049326896667	NO	-
55	ZINC02987348	1067	0.7377049326896667	NO	-
56	ZINC03208755	1135	0.7377049326896667	NO	-
57	ZINC03863703	2337	0.7377049326896667	NO	-
58	ZINC03970150	2939	0.7377049326896667	NO	-
59	ZINC04001116	3304	0.7377049326896667	NO	-
60	ZINC03814223	77	0.7377049326896667	YES	12
61	ZINC02158225	567	0.7368420958518982	NO	-
62	ZINC03348974	1250	0.7368420958518982	NO	-
63	ZINC02433623	745	0.734375	NO	-
64	ZINC03890217	2558	0.734375	NO	-
65	ZINC03969560	2894	0.734375	NO	-
66	ZINC04464939	3757	0.734375	NO	-
67	ZINC03997957	3272	0.7333333492279053	NO	-
68	ZINC04515135	3784	0.7333333492279053	NO	-
69	ZINC02336502	677	0.7321428656578064	NO	-
70	ZINC02449952	763	0.7321428656578064	NO	-
71	ZINC03776790	1530	0.7307692170143127	NO	-
72	ZINC03814292	45	0.7307692170143127	YES	10
73	ZINC04214622	3541	0.7288135886192322	NO	-
74	ZINC02238339	626	0.7272727489471436	NO	-
75	ZINC02158326	568	0.725806474685669	NO	-
76	ZINC02423455	728	0.725806474685669	NO	-
77	ZINC02514717	833	0.725806474685669	NO	-
78	ZINC03863978	2391	0.725806474685669	NO	-
79	ZINC03889302	2538	0.725806474685669	NO	-
80	ZINC03961105	2828	0.725806474685669	NO	-
81	ZINC03987769	3201	0.725806474685669	NO	-
82	ZINC03987770	3202	0.725806474685669	NO	-
83	ZINC03987772	3203	0.725806474685669	NO	-
84	ZINC02211816	601	0.7241379022598267	NO	-
85	ZINC02570744	852	0.7241379022598267	NO	-
86	ZINC03373848	1267	0.7241379022598267	NO	-
87	ZINC02692776	936	0.7213114500045776	NO	-
88	ZINC04339578	3656	0.7213114500045776	NO	-
89	ZINC03777375	1532	0.719298243522644	NO	-
90	ZINC01829849	328	0.71875	NO	-
91	ZINC02211713	600	0.71875	NO	-
92	ZINC03900433	2659	0.71875	NO	-
93	ZINC03970161	2942	0.71875	NO	-
94	ZINC03214794	1138	0.7166666388511658	NO	-
95	ZINC03214795	1139	0.7166666388511658	NO	-
96	ZINC03617011	1423	0.7166666388511658	NO	-
97	ZINC03861970	2064	0.7166666388511658	NO	-
98	ZINC03975582	3029	0.7166666388511658	NO	-
99	ZINC03980759	3103	0.7166666388511658	NO	-
100	ZINC04263700	3586	0.7166666388511658	NO	-
101	ZINC02220495	613	0.7142857313156128	NO	-
102	ZINC02395221	706	0.7142857313156128	NO	-
103	ZINC03684161	1493	0.7142857313156128	NO	-
104	ZINC03856260	1954	0.7142857313156128	NO	-
105	ZINC03795003	1627	0.7121211886405945	NO	-
106	ZINC03629900	1445	0.7118644118309021	NO	-
107	ZINC03975579	3028	0.7118644118309021	NO	-
108	ZINC04217335	3552	0.7118644118309021	NO	-
109	ZINC03863738	2342	0.7115384340286255	NO	-
110	ZINC01229256	145	0.7096773982048035	NO	-
111	ZINC01854208	354	0.7096773982048035	NO	-
112	ZINC02429773	736	0.7096773982048035	NO	-
113	ZINC02429810	737	0.7096773982048035	NO	-
114	ZINC02453135	768	0.7096773982048035	NO	-
115	ZINC03889303	2539	0.7096773982048035	NO	-
116	ZINC03987898	3214	0.7096773982048035	NO	-
117	ZINC03987899	3215	0.7096773982048035	NO	-
118	ZINC02633263	879	0.7090908885002136	NO	-
119	ZINC04214865	3542	0.7090908885002136	NO	-
120	ZINC01805759	313	0.7076923251152039	NO	-
121	ZINC02150022	552	0.7076923251152039	NO	-
122	ZINC03540841	1342	0.7068965435028076	NO	-
123	ZINC02100540	459	0.7049180269241333	NO	-
124	ZINC02155602	560	0.7049180269241333	NO	-
125	ZINC02388718	704	0.7049180269241333	NO	-
126	ZINC02887852	1023	0.7049180269241333	NO	-
127	ZINC02887855	1024	0.7049180269241333	NO	-
128	ZINC03856386	1983	0.7049180269241333	NO	-
129	ZINC03856387	1984	0.7049180269241333	NO	-
130	ZINC03862631	2167	0.7049180269241333	NO	-
131	ZINC03862632	2168	0.7049180269241333	NO	-
132	ZINC03863045	2278	0.7049180269241333	NO	-
133	ZINC03863046	2279	0.7049180269241333	NO	-
134	ZINC03890249	2561	0.7049180269241333	NO	-
135	ZINC03890251	2562	0.7049180269241333	NO	-
136	ZINC03890253	2563	0.7049180269241333	NO	-
137	ZINC03986395	3177	0.7049180269241333	NO	-
138	ZINC03986398	3178	0.7049180269241333	NO	-
139	ZINC03987870	3209	0.7049180269241333	NO	-
140	ZINC03987871	3210	0.7049180269241333	NO	-
141	ZINC04464943	3758	0.7049180269241333	NO	-
142	ZINC03539921	1338	0.7037037014961243	NO	-
143	ZINC03944750	2761	0.7037037014961243	NO	-
144	ZINC02401668	712	0.703125	NO	-
145	ZINC02634193	882	0.703125	NO	-
146	ZINC03794993	1626	0.703125	NO	-
147	ZINC03890356	2570	0.703125	NO	-
148	ZINC03890359	2571	0.703125	NO	-
149	ZINC02346814	684	0.7017543911933899	NO	-
150	ZINC03344561	1244	0.7017543911933899	NO	-
151	ZINC02110564	467	0.7014925479888916	NO	-
152	ZINC01229258	146	0.699999988079071	NO	-
153	ZINC02114067	477	0.699999988079071	NO	-
154	ZINC02122938	520	0.699999988079071	NO	-
155	ZINC01868143	358	0.6984127163887024	NO	-
156	ZINC02419396	724	0.6984127163887024	NO	-
157	ZINC02658065	908	0.6984127163887024	NO	-
158	ZINC03863861	2374	0.6984127163887024	NO	-
159	ZINC04001015	3291	0.6984127163887024	NO	-
160	ZINC04001322	3314	0.6984127163887024	NO	-
161	ZINC04144545	3492	0.6984127163887024	NO	-
162	ZINC01902087	378	0.6969696879386902	NO	-
163	ZINC02104820	466	0.6969696879386902	NO	-
164	ZINC02408414	717	0.6969696879386902	NO	-
165	ZINC02432772	743	0.6969696879386902	NO	-
166	ZINC02432775	744	0.6969696879386902	NO	-
167	ZINC03983762	3167	0.6969696879386902	NO	-
168	ZINC03944750	2760	0.6964285969734192	NO	-
169	ZINC03944750	2762	0.6964285969734192	NO	-
170	ZINC03944750	2763	0.6964285969734192	NO	-
171	ZINC02112468	468	0.694915235042572	NO	-
172	ZINC02122072	517	0.694915235042572	NO	-
173	ZINC02455057	770	0.694915235042572	NO	-
174	ZINC02455059	771	0.694915235042572	NO	-
175	ZINC02896580	1032	0.694915235042572	NO	-
176	ZINC03900372	2657	0.694915235042572	NO	-
177	ZINC03900396	2658	0.694915235042572	NO	-
178	ZINC03900520	2660	0.694915235042572	NO	-
179	ZINC02073306	451	0.6935483813285828	NO	-
180	ZINC02157523	564	0.6935483813285828	NO	-
181	ZINC02159989	571	0.6935483813285828	NO	-
182	ZINC02330944	675	0.6935483813285828	NO	-
183	ZINC02383359	700	0.6935483813285828	NO	-
184	ZINC02694478	939	0.6935483813285828	NO	-
185	ZINC03304813	1198	0.6935483813285828	NO	-
186	ZINC03304814	1199	0.6935483813285828	NO	-
187	ZINC03863032	2272	0.6935483813285828	NO	-
188	ZINC03863033	2273	0.6935483813285828	NO	-
189	ZINC03863036	2274	0.6935483813285828	NO	-
190	ZINC03863783	2353	0.6935483813285828	NO	-
191	ZINC03890419	2572	0.6935483813285828	NO	-
192	ZINC03975586	3030	0.6935483813285828	NO	-
193	ZINC02124576	529	0.692307710647583	NO	-
194	ZINC03196250	1123	0.692307710647583	NO	-
195	ZINC03800823	1656	0.692307710647583	NO	-
196	ZINC03969645	2896	0.692307710647583	NO	-
197	ZINC03539917	1336	0.6909090876579285	NO	-
198	ZINC03776783	1529	0.6909090876579285	NO	-
199	ZINC03863021	2264	0.6909090876579285	NO	-
200	ZINC03863204	2301	0.6909090876579285	NO	-
201	ZINC03863205	2302	0.6909090876579285	NO	-
202	ZINC03928487	2726	0.6909090876579285	NO	-
203	ZINC03991134	3242	0.6909090876579285	NO	-
204	ZINC03847179	1797	0.6896551847457886	NO	-
205	ZINC03862843	2232	0.6896551847457886	NO	-
206	ZINC03862844	2233	0.6896551847457886	NO	-
207	ZINC02104175	464	0.688524603843689	NO	-
208	ZINC02117429	486	0.688524603843689	NO	-
209	ZINC02701385	952	0.688524603843689	NO	-
210	ZINC03264619	1162	0.688524603843689	NO	-
211	ZINC03264620	1163	0.688524603843689	NO	-
212	ZINC03621438	1434	0.688524603843689	NO	-
213	ZINC03811207	1717	0.688524603843689	NO	-
214	ZINC03987923	3216	0.688524603843689	NO	-
215	ZINC03987924	3217	0.688524603843689	NO	-
216	ZINC03987926	3218	0.688524603843689	NO	-
217	ZINC04339770	3660	0.688524603843689	NO	-
218	ZINC02113308	472	0.6875	NO	-
219	ZINC02427084	733	0.6875	NO	-
220	ZINC03803913	1675	0.6875	NO	-
221	ZINC03862838	2230	0.6875	NO	-
222	ZINC03923052	2705	0.6875	NO	-
223	ZINC03980420	3092	0.6875	NO	-
224	ZINC03987839	3207	0.6875	NO	-
225	ZINC03987840	3208	0.6875	NO	-
226	ZINC04339667	3657	0.6875	NO	-
227	ZINC04339762	3659	0.6875	NO	-
228	ZINC02094411	454	0.6865671873092651	NO	-
229	ZINC03571655	1353	0.6842105388641357	NO	-
230	ZINC03862350	2103	0.6842105388641357	NO	-
231	ZINC04122115	3452	0.6842105388641357	NO	-
232	ZINC02009585	426	0.6833333373069763	NO	-
233	ZINC02121978	516	0.6833333373069763	NO	-
234	ZINC02696091	945	0.6833333373069763	NO	-
235	ZINC02696092	946	0.6833333373069763	NO	-
236	ZINC03610770	1401	0.6833333373069763	NO	-
237	ZINC03862611	2158	0.6833333373069763	NO	-
238	ZINC03862612	2159	0.6833333373069763	NO	-
239	ZINC03891104	2589	0.6833333373069763	NO	-
240	ZINC03891105	2590	0.6833333373069763	NO	-
241	ZINC03934498	2730	0.6833333373069763	NO	-
242	ZINC02117838	488	0.682539701461792	NO	-
243	ZINC02431049	739	0.682539701461792	NO	-
244	ZINC02458154	776	0.682539701461792	NO	-
245	ZINC02458156	777	0.682539701461792	NO	-
246	ZINC03862566	2149	0.682539701461792	NO	-
247	ZINC03863597	2324	0.682539701461792	NO	-
248	ZINC03890183	2554	0.682539701461792	NO	-
249	ZINC03975578	3027	0.682539701461792	NO	-
250	ZINC03980151	3088	0.682539701461792	NO	-
251	ZINC04001107	3303	0.682539701461792	NO	-
252	ZINC04368045	3692	0.682539701461792	NO	-
253	ZINC00841108	89	0.6818181872367859	NO	-
254	ZINC01823524	327	0.6818181872367859	NO	-
255	ZINC02154501	558	0.6818181872367859	NO	-
256	ZINC02154505	559	0.6818181872367859	NO	-
257	ZINC03637978	1468	0.6818181872367859	NO	-
258	ZINC03955808	2786	0.6818181872367859	NO	-
259	ZINC03958508	2811	0.6818181872367859	NO	-
260	ZINC03969398	2885	0.6818181872367859	NO	-
261	ZINC03969401	2887	0.6818181872367859	NO	-
262	ZINC03987881	3212	0.6818181872367859	NO	-
263	ZINC04084756	3413	0.6818181872367859	NO	-
264	ZINC04339711	3658	0.6818181872367859	NO	-
265	ZINC02137370	548	0.6811594367027283	NO	-
266	ZINC02636996	889	0.6811594367027283	NO	-
267	ZINC02636998	890	0.6811594367027283	NO	-
268	ZINC03817803	1740	0.6811594367027283	NO	-
269	ZINC01897523	374	0.6785714030265808	NO	-
270	ZINC01897524	375	0.6785714030265808	NO	-
271	ZINC03200317	1125	0.6785714030265808	NO	-
272	ZINC03636053	1465	0.6785714030265808	NO	-
273	ZINC03636062	1466	0.6785714030265808	NO	-
274	ZINC03371116	1266	0.6779661178588867	NO	-
275	ZINC03863054	2283	0.6779661178588867	NO	-
276	ZINC03980809	3112	0.6779661178588867	NO	-
277	ZINC03980810	3113	0.6779661178588867	NO	-
278	ZINC00209567	25	0.6774193644523621	NO	-
279	ZINC02116881	483	0.6774193644523621	NO	-
280	ZINC02234677	621	0.6774193644523621	NO	-
281	ZINC02612896	862	0.6774193644523621	NO	-
282	ZINC03264951	1165	0.6774193644523621	NO	-
283	ZINC03363673	1264	0.6774193644523621	NO	-
284	ZINC03363676	1265	0.6774193644523621	NO	-
285	ZINC03986687	3181	0.6774193644523621	NO	-
286	ZINC02203656	595	0.6769230961799622	NO	-
287	ZINC02237246	624	0.6769230961799622	NO	-
288	ZINC02431987	742	0.6769230961799622	NO	-
289	ZINC03417580	1288	0.6769230961799622	NO	-
290	ZINC03417583	1289	0.6769230961799622	NO	-
291	ZINC03554831	1346	0.6769230961799622	NO	-
292	ZINC03621002	1433	0.6769230961799622	NO	-
293	ZINC03856328	1963	0.6769230961799622	NO	-
294	ZINC03864194	2404	0.6769230961799622	NO	-
295	ZINC03890197	2556	0.6769230961799622	NO	-
296	ZINC03977034	3037	0.6769230961799622	NO	-
297	ZINC03977118	3042	0.6769230961799622	NO	-
298	ZINC03977319	3053	0.6769230961799622	NO	-
299	ZINC03977353	3054	0.6769230961799622	NO	-
300	ZINC03980421	3094	0.6769230961799622	NO	-
301	ZINC03982941	3155	0.6769230961799622	NO	-
302	ZINC03986741	3184	0.6769230961799622	NO	-
303	ZINC03988692	3227	0.6769230961799622	NO	-
304	ZINC04387304	3705	0.6769230961799622	NO	-
305	ZINC02009236	425	0.6764705777168274	NO	-
306	ZINC03000516	1071	0.6727272868156433	NO	-
307	ZINC03636045	1464	0.6727272868156433	NO	-
308	ZINC03619394	1424	0.6724137663841248	NO	-
309	ZINC03814263	39	0.6724137663841248	YES	9
310	ZINC01530934	181	0.6721311211585999	NO	-
311	ZINC03285597	1179	0.6721311211585999	NO	-
312	ZINC03610775	1402	0.6721311211585999	NO	-
313	ZINC04064478	3405	0.6721311211585999	NO	-
314	ZINC00756524	70	0.671875	NO	-
315	ZINC01225398	143	0.671875	NO	-
316	ZINC02114530	478	0.671875	NO	-
317	ZINC02118804	498	0.671875	NO	-
318	ZINC03861894	2049	0.671875	NO	-
319	ZINC03862183	2089	0.671875	NO	-
320	ZINC03863207	2303	0.671875	NO	-
321	ZINC03890209	2557	0.671875	NO	-
322	ZINC03980424	3096	0.671875	NO	-
323	ZINC03982901	3147	0.671875	NO	-
324	ZINC04001001	3289	0.671875	NO	-
325	ZINC04001002	3290	0.671875	NO	-
326	ZINC04054198	3392	0.671875	NO	-
327	ZINC02273575	649	0.6716417670249939	NO	-
328	ZINC02426700	732	0.6716417670249939	NO	-
329	ZINC03173008	1111	0.6716417670249939	NO	-
330	ZINC03956225	2798	0.6716417670249939	NO	-
331	ZINC04619140	3825	0.6716417670249939	NO	-
332	ZINC02234998	622	0.6714285612106323	NO	-
333	ZINC03795011	1628	0.6714285612106323	NO	-
334	ZINC03814289	62	0.6714285612106323	YES	10
335	ZINC03789953	64	0.6714285612106323	YES	10
336	ZINC01933168	402	0.6666666865348816	NO	-
337	ZINC02118581	496	0.6666666865348816	NO	-
338	ZINC02118583	497	0.6666666865348816	NO	-
339	ZINC02119860	510	0.6666666865348816	NO	-
340	ZINC02217176	611	0.6666666865348816	NO	-
341	ZINC02437184	749	0.6666666865348816	NO	-
342	ZINC02495852	810	0.6666666865348816	NO	-
343	ZINC02514499	829	0.6666666865348816	NO	-
344	ZINC02514714	832	0.6666666865348816	NO	-
345	ZINC02638493	891	0.6666666865348816	NO	-
346	ZINC03282759	1172	0.6666666865348816	NO	-
347	ZINC03800827	1657	0.6666666865348816	NO	-
348	ZINC03803925	1678	0.6666666865348816	NO	-
349	ZINC03857097	2003	0.6666666865348816	NO	-
350	ZINC03861897	2051	0.6666666865348816	NO	-
351	ZINC03861899	2052	0.6666666865348816	NO	-
352	ZINC03863012	2263	0.6666666865348816	NO	-
353	ZINC03863051	2280	0.6666666865348816	NO	-
354	ZINC03863052	2281	0.6666666865348816	NO	-
355	ZINC03863053	2282	0.6666666865348816	NO	-
356	ZINC03890269	2564	0.6666666865348816	NO	-
357	ZINC03980147	3084	0.6666666865348816	NO	-
358	ZINC03982888	3143	0.6666666865348816	NO	-
359	ZINC03982900	3146	0.6666666865348816	NO	-
360	ZINC03986497	3179	0.6666666865348816	NO	-
361	ZINC03987753	3196	0.6666666865348816	NO	-
362	ZINC03987754	3197	0.6666666865348816	NO	-
363	ZINC03991926	3247	0.6666666865348816	NO	-
364	ZINC03991927	3248	0.6666666865348816	NO	-
365	ZINC03991928	3249	0.6666666865348816	NO	-
366	ZINC04119117	3446	0.6666666865348816	NO	-
367	ZINC04187885	3522	0.6666666865348816	NO	-
368	ZINC04367616	3690	0.6666666865348816	NO	-
369	ZINC04392539	3710	0.6666666865348816	NO	-
370	ZINC04393832	3716	0.6666666865348816	NO	-
371	ZINC04464112	3754	0.6666666865348816	NO	-
372	ZINC04464951	3759	0.6666666865348816	NO	-
373	ZINC03814288	63	0.6619718074798584	YES	10
374	ZINC02130040	539	0.6617646813392639	NO	-
375	ZINC02667117	913	0.6617646813392639	NO	-
376	ZINC03856330	1965	0.6617646813392639	NO	-
377	ZINC01782071	310	0.6615384817123413	NO	-
378	ZINC02021910	442	0.6615384817123413	NO	-
379	ZINC02213392	604	0.6615384817123413	NO	-
380	ZINC02338295	679	0.6615384817123413	NO	-
381	ZINC02490837	809	0.6615384817123413	NO	-
382	ZINC03232092	1153	0.6615384817123413	NO	-
383	ZINC03232093	1154	0.6615384817123413	NO	-
384	ZINC03331084	1220	0.6615384817123413	NO	-
385	ZINC03331085	1221	0.6615384817123413	NO	-
386	ZINC03894027	2645	0.6615384817123413	NO	-
387	ZINC03970573	2955	0.6615384817123413	NO	-
388	ZINC03970575	2957	0.6615384817123413	NO	-
389	ZINC03975051	3022	0.6615384817123413	NO	-
390	ZINC03977127	3043	0.6615384817123413	NO	-
391	ZINC03977128	3044	0.6615384817123413	NO	-
392	ZINC03977130	3045	0.6615384817123413	NO	-
393	ZINC03977273	3050	0.6615384817123413	NO	-
394	ZINC03982898	3144	0.6615384817123413	NO	-
395	ZINC03982899	3145	0.6615384817123413	NO	-
396	ZINC04001026	3292	0.6615384817123413	NO	-
397	ZINC04001027	3293	0.6615384817123413	NO	-
398	ZINC04001047	3294	0.6615384817123413	NO	-
399	ZINC04001048	3295	0.6615384817123413	NO	-
400	ZINC04001082	3301	0.6615384817123413	NO	-
401	ZINC04083805	3409	0.6615384817123413	NO	-
402	ZINC04368636	3694	0.6615384817123413	NO	-
403	ZINC01691528	274	0.6612903475761414	NO	-
404	ZINC01771010	298	0.6612903475761414	NO	-
405	ZINC02148062	551	0.6612903475761414	NO	-
406	ZINC02160434	574	0.6612903475761414	NO	-
407	ZINC02451417	764	0.6612903475761414	NO	-
408	ZINC02521075	838	0.6612903475761414	NO	-
409	ZINC02692927	937	0.6612903475761414	NO	-
410	ZINC02692928	938	0.6612903475761414	NO	-
411	ZINC02840375	1004	0.6612903475761414	NO	-
412	ZINC03609005	1397	0.6612903475761414	NO	-
413	ZINC03856306	1959	0.6612903475761414	NO	-
414	ZINC03862182	2088	0.6612903475761414	NO	-
415	ZINC03862186	2091	0.6612903475761414	NO	-
416	ZINC03863503	2318	0.6612903475761414	NO	-
417	ZINC03905034	2672	0.6612903475761414	NO	-
418	ZINC03977230	3047	0.6612903475761414	NO	-
419	ZINC04001389	3321	0.6612903475761414	NO	-
420	ZINC04122134	3454	0.6612903475761414	NO	-
421	ZINC04594768	3796	0.6612903475761414	NO	-
422	ZINC01666334	258	0.6610169410705566	NO	-
423	ZINC02231796	619	0.6610169410705566	NO	-
424	ZINC03607676	1395	0.6610169410705566	NO	-
425	ZINC03781669	1559	0.6610169410705566	NO	-
426	ZINC03862472	2141	0.6610169410705566	NO	-
427	ZINC03927109	2713	0.6610169410705566	NO	-
428	ZINC03951677	2772	0.6610169410705566	NO	-
429	ZINC03969810	2916	0.6610169410705566	NO	-
430	ZINC04040271	3382	0.6610169410705566	NO	-
431	ZINC01622120	238	0.6607142686843872	NO	-
432	ZINC03000732	1072	0.6607142686843872	NO	-
433	ZINC03002009	1073	0.6607142686843872	NO	-
434	ZINC03778419	1541	0.6607142686843872	NO	-
435	ZINC03790326	1605	0.6607142686843872	NO	-
436	ZINC03862519	2146	0.6603773832321167	NO	-
437	ZINC02630471	874	0.6571428775787354	NO	-
438	ZINC04619152	3827	0.6571428775787354	NO	-
439	ZINC02131929	544	0.6567164063453674	NO	-
440	ZINC03293047	1191	0.6567164063453674	NO	-
441	ZINC03293049	1192	0.6567164063453674	NO	-
442	ZINC03825391	1783	0.6567164063453674	NO	-
443	ZINC03923052	2706	0.6567164063453674	NO	-
444	ZINC03955938	2793	0.6567164063453674	NO	-
445	ZINC03974959	3021	0.6567164063453674	NO	-
446	ZINC03977061	3038	0.6567164063453674	NO	-
447	ZINC04212360	3537	0.6567164063453674	NO	-
448	ZINC04368636	3695	0.6567164063453674	NO	-
449	ZINC01294878	160	0.65625	NO	-
450	ZINC01688515	269	0.65625	NO	-
451	ZINC01782047	308	0.65625	NO	-
452	ZINC02113166	469	0.65625	NO	-
453	ZINC02119643	508	0.65625	NO	-
454	ZINC02686969	934	0.65625	NO	-
455	ZINC02686971	935	0.65625	NO	-
456	ZINC03347342	1249	0.65625	NO	-
457	ZINC03778694	1543	0.65625	NO	-
458	ZINC03779242	1548	0.65625	NO	-
459	ZINC03780058	1551	0.65625	NO	-
460	ZINC03809310	1711	0.65625	NO	-
461	ZINC03863592	2323	0.65625	NO	-
462	ZINC03864193	2403	0.65625	NO	-
463	ZINC03905036	2673	0.65625	NO	-
464	ZINC03979287	3068	0.65625	NO	-
465	ZINC03987815	3204	0.65625	NO	-
466	ZINC03987816	3205	0.65625	NO	-
467	ZINC04064243	3404	0.65625	NO	-
468	ZINC02118144	492	0.6557376980781555	NO	-
469	ZINC02638538	892	0.6557376980781555	NO	-
470	ZINC02638539	893	0.6557376980781555	NO	-
471	ZINC02751545	975	0.6557376980781555	NO	-
472	ZINC03873604	2487	0.6557376980781555	NO	-
473	ZINC03960001	2822	0.6557376980781555	NO	-
474	ZINC02514554	830	0.6551724076271057	NO	-
475	ZINC03003656	1076	0.6551724076271057	NO	-
476	ZINC03571069	1352	0.6551724076271057	NO	-
477	ZINC03683252	1490	0.6551724076271057	NO	-
478	ZINC03969951	2925	0.6551724076271057	NO	-
479	ZINC03969952	2926	0.6551724076271057	NO	-
480	ZINC04323718	3638	0.6551724076271057	NO	-
481	ZINC03864056	2398	0.6521739363670349	NO	-
482	ZINC03890323	2568	0.6521739363670349	NO	-
483	ZINC03984691	3171	0.6521739363670349	NO	-
484	ZINC00752344	63	0.6515151262283325	NO	-
485	ZINC02667116	912	0.6515151262283325	NO	-
486	ZINC03215897	1142	0.6515151262283325	NO	-
487	ZINC03338968	1235	0.6515151262283325	NO	-
488	ZINC03338970	1236	0.6515151262283325	NO	-
489	ZINC03863773	2349	0.6515151262283325	NO	-
490	ZINC03863774	2350	0.6515151262283325	NO	-
491	ZINC03889970	2550	0.6515151262283325	NO	-
492	ZINC03958553	2818	0.6515151262283325	NO	-
493	ZINC03969027	2862	0.6515151262283325	NO	-
494	ZINC03969028	2863	0.6515151262283325	NO	-
495	ZINC03970581	2961	0.6515151262283325	NO	-
496	ZINC03984593	3170	0.6515151262283325	NO	-
497	ZINC04422622	3729	0.6515151262283325	NO	-
498	ZINC00209359	24	0.6507936716079712	NO	-
499	ZINC02114690	479	0.6507936716079712	NO	-
500	ZINC02157961	566	0.6507936716079712	NO	-
501	ZINC02458207	780	0.6507936716079712	NO	-
502	ZINC02458209	781	0.6507936716079712	NO	-
503	ZINC02458261	783	0.6507936716079712	NO	-
504	ZINC02458262	784	0.6507936716079712	NO	-
505	ZINC02458374	789	0.6507936716079712	NO	-
506	ZINC02458376	790	0.6507936716079712	NO	-
507	ZINC03610767	1400	0.6507936716079712	NO	-
508	ZINC03858358	2019	0.6507936716079712	NO	-
509	ZINC03862202	2093	0.6507936716079712	NO	-
510	ZINC03873731	2498	0.6507936716079712	NO	-
511	ZINC03949133	2766	0.6507936716079712	NO	-
512	ZINC03983539	3163	0.6507936716079712	NO	-
513	ZINC03987896	3213	0.6507936716079712	NO	-
514	ZINC03998578	3273	0.6507936716079712	NO	-
515	ZINC01488561	175	0.6499999761581421	NO	-
516	ZINC01850749	347	0.6499999761581421	NO	-
517	ZINC02153089	556	0.6499999761581421	NO	-
518	ZINC03613915	1406	0.6499999761581421	NO	-
519	ZINC03813368	1720	0.6499999761581421	NO	-
520	ZINC03862143	2086	0.6499999761581421	NO	-
521	ZINC03814238	95	0.6499999761581421	YES	15
522	ZINC03003243	1075	0.6491228342056274	NO	-
523	ZINC03934489	2729	0.6491228342056274	NO	-
524	ZINC03114544	1098	0.6481481194496155	NO	-
525	ZINC03304133	1197	0.6478873491287231	NO	-
526	ZINC02133600	547	0.6470588445663452	NO	-
527	ZINC02184697	581	0.6470588445663452	NO	-
528	ZINC03819340	1755	0.6470588445663452	NO	-
529	ZINC03905379	2678	0.6470588445663452	NO	-
530	ZINC03956268	2799	0.6470588445663452	NO	-
531	ZINC03970159	2940	0.6470588445663452	NO	-
532	ZINC03977026	3036	0.6470588445663452	NO	-
533	ZINC03984291	3168	0.6470588445663452	NO	-
534	ZINC03984757	3172	0.6470588445663452	NO	-
535	ZINC04454708	3744	0.6470588445663452	NO	-
536	ZINC02239868	629	0.6461538672447205	NO	-
537	ZINC02327426	672	0.6461538672447205	NO	-
538	ZINC02458158	778	0.6461538672447205	NO	-
539	ZINC02458160	779	0.6461538672447205	NO	-
540	ZINC03178953	1112	0.6461538672447205	NO	-
541	ZINC03285372	1175	0.6461538672447205	NO	-
542	ZINC03554811	1344	0.6461538672447205	NO	-
543	ZINC03795706	1633	0.6461538672447205	NO	-
544	ZINC03858221	2013	0.6461538672447205	NO	-
545	ZINC03861896	2050	0.6461538672447205	NO	-
546	ZINC03970578	2959	0.6461538672447205	NO	-
547	ZINC03971400	2978	0.6461538672447205	NO	-
548	ZINC03980152	3090	0.6461538672447205	NO	-
549	ZINC03986795	3188	0.6461538672447205	NO	-
550	ZINC04029139	3367	0.6461538672447205	NO	-
551	ZINC04038808	3378	0.6461538672447205	NO	-
552	ZINC02049848	450	0.6451612710952759	NO	-
553	ZINC02123313	526	0.6451612710952759	NO	-
554	ZINC02207441	598	0.6451612710952759	NO	-
555	ZINC02216929	610	0.6451612710952759	NO	-
556	ZINC02761503	984	0.6451612710952759	NO	-
557	ZINC02761504	985	0.6451612710952759	NO	-
558	ZINC03640601	1469	0.6451612710952759	NO	-
559	ZINC03864522	2433	0.6451612710952759	NO	-
560	ZINC03864523	2434	0.6451612710952759	NO	-
561	ZINC03952350	2775	0.6451612710952759	NO	-
562	ZINC03952625	2776	0.6451612710952759	NO	-
563	ZINC03969677	2897	0.6451612710952759	NO	-
564	ZINC03814245	71	0.6451612710952759	YES	11
565	ZINC01700406	281	0.6440678238868713	NO	-
566	ZINC01831625	330	0.6440678238868713	NO	-
567	ZINC02385303	701	0.6440678238868713	NO	-
568	ZINC02472483	805	0.6440678238868713	NO	-
569	ZINC02514778	836	0.6440678238868713	NO	-
570	ZINC02881333	1018	0.6440678238868713	NO	-
571	ZINC03633924	1455	0.6440678238868713	NO	-
572	ZINC03937003	2735	0.6440678238868713	NO	-
573	ZINC03969883	2920	0.6440678238868713	NO	-
574	ZINC03582664	1367	0.6428571343421936	NO	-
575	ZINC03794989	1625	0.641791045665741	NO	-
576	ZINC03862835	2227	0.641791045665741	NO	-
577	ZINC03863966	2389	0.641791045665741	NO	-
578	ZINC03864057	2399	0.641791045665741	NO	-
579	ZINC03969023	2860	0.641791045665741	NO	-
580	ZINC03969024	2861	0.641791045665741	NO	-
581	ZINC03980420	3093	0.641791045665741	NO	-
582	ZINC03983543	3164	0.641791045665741	NO	-
583	ZINC04468473	3770	0.641791045665741	NO	-
584	ZINC01782044	307	0.640625	NO	-
585	ZINC02123161	525	0.640625	NO	-
586	ZINC02125756	534	0.640625	NO	-
587	ZINC02215631	608	0.640625	NO	-
588	ZINC02215632	609	0.640625	NO	-
589	ZINC02339323	681	0.640625	NO	-
590	ZINC02358520	690	0.640625	NO	-
591	ZINC02514726	835	0.640625	NO	-
592	ZINC03285641	1180	0.640625	NO	-
593	ZINC03634741	1459	0.640625	NO	-
594	ZINC03781975	1560	0.640625	NO	-
595	ZINC03987824	3206	0.640625	NO	-
596	ZINC04135250	3482	0.640625	NO	-
597	ZINC04192362	3528	0.640625	NO	-
598	ZINC01485343	174	0.6393442749977112	NO	-
599	ZINC02420957	726	0.6393442749977112	NO	-
600	ZINC02449868	761	0.6393442749977112	NO	-
601	ZINC02449869	762	0.6393442749977112	NO	-
602	ZINC03613919	1407	0.6393442749977112	NO	-
603	ZINC03635083	1460	0.6393442749977112	NO	-
604	ZINC03969900	2922	0.6393442749977112	NO	-
605	ZINC03969901	2923	0.6393442749977112	NO	-
606	ZINC03981725	3128	0.6393442749977112	NO	-
607	ZINC04001077	3300	0.6393442749977112	NO	-
608	ZINC04001169	3306	0.6393442749977112	NO	-
609	ZINC04001170	3307	0.6393442749977112	NO	-
610	ZINC04001331	3315	0.6393442749977112	NO	-
611	ZINC04016707	3352	0.6393442749977112	NO	-
612	ZINC03803266	1669	0.6388888955116272	NO	-
613	ZINC01850977	348	0.6379310488700867	NO	-
614	ZINC02750814	974	0.6379310488700867	NO	-
615	ZINC02881239	1017	0.6379310488700867	NO	-
616	ZINC03572145	1355	0.6379310488700867	NO	-
617	ZINC02137797	549	0.6376811861991882	NO	-
618	ZINC03648939	1477	0.6376811861991882	NO	-
619	ZINC03819340	1756	0.6376811861991882	NO	-
620	ZINC03969353	2884	0.6376811861991882	NO	-
621	ZINC04238167	3573	0.6376811861991882	NO	-
622	ZINC04455937	3746	0.6376811861991882	NO	-
623	ZINC01301033	163	0.6363636255264282	NO	-
624	ZINC01782041	306	0.6363636255264282	NO	-
625	ZINC01904621	380	0.6363636255264282	NO	-
626	ZINC01904624	381	0.6363636255264282	NO	-
627	ZINC02241740	632	0.6363636255264282	NO	-
628	ZINC02496137	811	0.6363636255264282	NO	-
629	ZINC02616671	864	0.6363636255264282	NO	-
630	ZINC03817192	1730	0.6363636255264282	NO	-
631	ZINC03862209	2095	0.6363636255264282	NO	-
632	ZINC03873212	2473	0.6363636255264282	NO	-
633	ZINC03891647	2609	0.6363636255264282	NO	-
634	ZINC03891648	2610	0.6363636255264282	NO	-
635	ZINC03928210	2725	0.6363636255264282	NO	-
636	ZINC03932364	2727	0.6363636255264282	NO	-
637	ZINC03958554	2819	0.6363636255264282	NO	-
638	ZINC03975318	3025	0.6363636255264282	NO	-
639	ZINC03980151	3089	0.6363636255264282	NO	-
640	ZINC03986859	3189	0.6363636255264282	NO	-
641	ZINC04368045	3693	0.6363636255264282	NO	-
642	ZINC02005390	415	0.6349206566810608	NO	-
643	ZINC02103396	460	0.6349206566810608	NO	-
644	ZINC02118138	491	0.6349206566810608	NO	-
645	ZINC02122779	519	0.6349206566810608	NO	-
646	ZINC02416049	722	0.6349206566810608	NO	-
647	ZINC02657944	907	0.6349206566810608	NO	-
648	ZINC03427013	1296	0.6349206566810608	NO	-
649	ZINC03807025	1698	0.6349206566810608	NO	-
650	ZINC03814244	70	0.6349206566810608	YES	11
651	ZINC02213482	605	0.6338028311729431	NO	-
652	ZINC04619147	3826	0.6338028311729431	NO	-
653	ZINC01836714	335	0.6333333253860474	NO	-
654	ZINC01836715	336	0.6333333253860474	NO	-
655	ZINC02567721	850	0.6333333253860474	NO	-
656	ZINC02696083	943	0.6333333253860474	NO	-
657	ZINC02696085	944	0.6333333253860474	NO	-
658	ZINC03212654	1137	0.6333333253860474	NO	-
659	ZINC03619405	1427	0.6333333253860474	NO	-
660	ZINC04392541	3711	0.6333333253860474	NO	-
661	ZINC01719653	284	0.6323529481887817	NO	-
662	ZINC01724392	286	0.6323529481887817	NO	-
663	ZINC02128426	538	0.6323529481887817	NO	-
664	ZINC02696098	948	0.6323529481887817	NO	-
665	ZINC03808439	1699	0.6323529481887817	NO	-
666	ZINC03974681	3019	0.6323529481887817	NO	-
667	ZINC03980421	3095	0.6323529481887817	NO	-
668	ZINC04240820	3575	0.6323529481887817	NO	-
669	ZINC03802200	1668	0.6315789222717285	NO	-
670	ZINC02296728	658	0.6307692527770996	NO	-
671	ZINC03890340	2569	0.6307692527770996	NO	-
672	ZINC03987746	3194	0.6307692527770996	NO	-
673	ZINC03987747	3195	0.6307692527770996	NO	-
674	ZINC04253459	3583	0.6307692527770996	NO	-
675	ZINC04303421	3621	0.6307692527770996	NO	-
676	ZINC04394276	3717	0.6307692527770996	NO	-
677	ZINC03583734	1374	0.6301369667053223	NO	-
678	ZINC03583736	1375	0.6301369667053223	NO	-
679	ZINC02099424	457	0.6290322542190552	NO	-
680	ZINC02117082	484	0.6290322542190552	NO	-
681	ZINC02117086	485	0.6290322542190552	NO	-
682	ZINC02458151	774	0.6290322542190552	NO	-
683	ZINC02458152	775	0.6290322542190552	NO	-
684	ZINC02514720	834	0.6290322542190552	NO	-
685	ZINC03438789	1301	0.6290322542190552	NO	-
686	ZINC03786297	1582	0.6290322542190552	NO	-
687	ZINC03805391	1688	0.6290322542190552	NO	-
688	ZINC04605336	3811	0.6290322542190552	NO	-
689	ZINC00585886	44	0.6285714507102966	NO	-
690	ZINC02012822	429	0.6285714507102966	NO	-
691	ZINC02294430	656	0.6285714507102966	NO	-
692	ZINC02294431	657	0.6285714507102966	NO	-
693	ZINC02298539	659	0.6285714507102966	NO	-
694	ZINC02298955	661	0.6285714507102966	NO	-
695	ZINC02398320	708	0.6285714507102966	NO	-
696	ZINC04628072	3846	0.6285714507102966	NO	-
697	ZINC03781227	1557	0.6271186470985413	NO	-
698	ZINC03861952	2060	0.6271186470985413	NO	-
699	ZINC03863026	2267	0.6271186470985413	NO	-
700	ZINC03863027	2268	0.6271186470985413	NO	-
701	ZINC03863028	2269	0.6271186470985413	NO	-
702	ZINC03874691	2510	0.6271186470985413	NO	-
703	ZINC04605546	3815	0.6271186470985413	NO	-
704	ZINC03814251	72	0.6271186470985413	YES	12
705	ZINC00840820	88	0.6268656849861145	NO	-
706	ZINC01506431	179	0.6268656849861145	NO	-
707	ZINC01717565	282	0.6268656849861145	NO	-
708	ZINC02255939	639	0.6268656849861145	NO	-
709	ZINC02431725	741	0.6268656849861145	NO	-
710	ZINC02439593	753	0.6268656849861145	NO	-
711	ZINC03848313	1815	0.6268656849861145	NO	-
712	ZINC03855388	1923	0.6268656849861145	NO	-
713	ZINC03863671	2328	0.6268656849861145	NO	-
714	ZINC03889121	2531	0.6268656849861145	NO	-
715	ZINC03889122	2532	0.6268656849861145	NO	-
716	ZINC03890188	2555	0.6268656849861145	NO	-
717	ZINC03893715	2644	0.6268656849861145	NO	-
718	ZINC03973339	3008	0.6268656849861145	NO	-
719	ZINC03980424	3097	0.6268656849861145	NO	-
720	ZINC04315236	3632	0.6268656849861145	NO	-
721	ZINC04336351	3651	0.6268656849861145	NO	-
722	ZINC02021447	438	0.625	NO	-
723	ZINC02021449	439	0.625	NO	-
724	ZINC02158372	569	0.625	NO	-
725	ZINC02320788	668	0.625	NO	-
726	ZINC02757051	980	0.625	NO	-
727	ZINC03794824	1624	0.625	NO	-
728	ZINC03852872	1883	0.625	NO	-
729	ZINC03862405	2134	0.625	NO	-
730	ZINC03863896	2377	0.625	NO	-
731	ZINC03983723	3166	0.625	NO	-
732	ZINC04216118	3545	0.625	NO	-
733	ZINC04237307	3571	0.625	NO	-
734	ZINC04346151	3670	0.625	NO	-
735	ZINC04383638	3700	0.625	NO	-
736	ZINC04392526	3709	0.625	NO	-
737	ZINC02710217	955	0.6231883764266968	NO	-
738	ZINC03566480	1349	0.6231883764266968	NO	-
739	ZINC03955875	2789	0.6231883764266968	NO	-
740	ZINC03980147	3085	0.6231883764266968	NO	-
741	ZINC04455946	3747	0.6231883764266968	NO	-
742	ZINC01851883	350	0.6229507923126221	NO	-
743	ZINC02225594	614	0.6229507923126221	NO	-
744	ZINC03799138	1642	0.6229507923126221	NO	-
745	ZINC03864021	2396	0.6229507923126221	NO	-
746	ZINC03928190	2724	0.6229507923126221	NO	-
747	ZINC03977099	3040	0.6229507923126221	NO	-
748	ZINC03977100	3041	0.6229507923126221	NO	-
749	ZINC04001165	3305	0.6229507923126221	NO	-
750	ZINC04001188	3310	0.6229507923126221	NO	-
751	ZINC04036535	3376	0.6229507923126221	NO	-
752	ZINC04128833	3467	0.6229507923126221	NO	-
753	ZINC03814216	74	0.6229507923126221	YES	12
754	ZINC01561600	225	0.6212121248245239	NO	-
755	ZINC01851881	349	0.6212121248245239	NO	-
756	ZINC02883663	1019	0.6212121248245239	NO	-
757	ZINC03437551	1299	0.6212121248245239	NO	-
758	ZINC03437555	1300	0.6212121248245239	NO	-
759	ZINC03783342	1570	0.6212121248245239	NO	-
760	ZINC03806675	1695	0.6212121248245239	NO	-
761	ZINC03856708	1999	0.6212121248245239	NO	-
762	ZINC03856709	2000	0.6212121248245239	NO	-
763	ZINC03873880	2504	0.6212121248245239	NO	-
764	ZINC03891618	2607	0.6212121248245239	NO	-
765	ZINC03891619	2608	0.6212121248245239	NO	-
766	ZINC03952637	2779	0.6212121248245239	NO	-
767	ZINC03958534	2813	0.6212121248245239	NO	-
768	ZINC03958536	2814	0.6212121248245239	NO	-
769	ZINC03958537	2815	0.6212121248245239	NO	-
770	ZINC03958538	2816	0.6212121248245239	NO	-
771	ZINC03982724	3133	0.6212121248245239	NO	-
772	ZINC04178938	3512	0.6212121248245239	NO	-
773	ZINC04304498	3624	0.6212121248245239	NO	-
774	ZINC04367616	3691	0.6212121248245239	NO	-
775	ZINC04633619	3855	0.6212121248245239	NO	-
776	ZINC03571749	1354	0.6206896305084229	NO	-
777	ZINC03805378	1687	0.6206896305084229	NO	-
778	ZINC04393646	3715	0.6206896305084229	NO	-
779	ZINC03814230	86	0.6206896305084229	YES	13
780	ZINC01760213	295	0.6197183132171631	NO	-
781	ZINC03786923	1583	0.6197183132171631	NO	-
782	ZINC03855595	1932	0.6197183132171631	NO	-
783	ZINC03855596	1934	0.6197183132171631	NO	-
784	ZINC03873654	2489	0.6197183132171631	NO	-
785	ZINC03997265	3270	0.6197183132171631	NO	-
786	ZINC04262938	3584	0.6197183132171631	NO	-
787	ZINC04619209	3828	0.6197183132171631	NO	-
788	ZINC00947946	115	0.6190476417541504	NO	-
789	ZINC01558432	224	0.6190476417541504	NO	-
790	ZINC02017397	434	0.6190476417541504	NO	-
791	ZINC02113802	474	0.6190476417541504	NO	-
792	ZINC02113805	475	0.6190476417541504	NO	-
793	ZINC02118215	493	0.6190476417541504	NO	-
794	ZINC02118217	494	0.6190476417541504	NO	-
795	ZINC02122173	518	0.6190476417541504	NO	-
796	ZINC02125116	533	0.6190476417541504	NO	-
797	ZINC02126063	535	0.6190476417541504	NO	-
798	ZINC02126066	536	0.6190476417541504	NO	-
799	ZINC02160255	572	0.6190476417541504	NO	-
800	ZINC02160258	573	0.6190476417541504	NO	-
801	ZINC02160569	575	0.6190476417541504	NO	-
802	ZINC03082312	1091	0.6190476417541504	NO	-
803	ZINC03398580	1272	0.6190476417541504	NO	-
804	ZINC03863156	2289	0.6190476417541504	NO	-
805	ZINC03863157	2290	0.6190476417541504	NO	-
806	ZINC03863158	2291	0.6190476417541504	NO	-
807	ZINC03863159	2292	0.6190476417541504	NO	-
808	ZINC03952813	2780	0.6190476417541504	NO	-
809	ZINC04000912	3286	0.6190476417541504	NO	-
810	ZINC04001076	3299	0.6190476417541504	NO	-
811	ZINC01482582	173	0.6176470518112183	NO	-
812	ZINC01971979	405	0.6176470518112183	NO	-
813	ZINC02104800	465	0.6176470518112183	NO	-
814	ZINC02431037	738	0.6176470518112183	NO	-
815	ZINC02945304	1061	0.6176470518112183	NO	-
816	ZINC03855386	1921	0.6176470518112183	NO	-
817	ZINC03855387	1922	0.6176470518112183	NO	-
818	ZINC03858189	2008	0.6176470518112183	NO	-
819	ZINC03969540	2891	0.6176470518112183	NO	-
820	ZINC03970573	2956	0.6176470518112183	NO	-
821	ZINC03970575	2958	0.6176470518112183	NO	-
822	ZINC03980807	3110	0.6176470518112183	NO	-
823	ZINC03980808	3111	0.6176470518112183	NO	-
824	ZINC04040188	3380	0.6176470518112183	NO	-
825	ZINC02239503	628	0.6166666746139526	NO	-
826	ZINC02325431	671	0.6166666746139526	NO	-
827	ZINC02514713	831	0.6166666746139526	NO	-
828	ZINC03613588	1404	0.6166666746139526	NO	-
829	ZINC03863214	2305	0.6166666746139526	NO	-
830	ZINC03863816	2360	0.6166666746139526	NO	-
831	ZINC03863817	2361	0.6166666746139526	NO	-
832	ZINC03863818	2362	0.6166666746139526	NO	-
833	ZINC03936864	2731	0.6166666746139526	NO	-
834	ZINC03940564	2739	0.6166666746139526	NO	-
835	ZINC03986781	3186	0.6166666746139526	NO	-
836	ZINC03986782	3187	0.6166666746139526	NO	-
837	ZINC03987756	3198	0.6166666746139526	NO	-
838	ZINC03987757	3199	0.6166666746139526	NO	-
839	ZINC03996031	3268	0.6166666746139526	NO	-
840	ZINC02265165	644	0.6164383292198181	NO	-
841	ZINC01729464	289	0.6153846383094788	NO	-
842	ZINC03800128	1653	0.6153846383094788	NO	-
843	ZINC03862259	2096	0.6153846383094788	NO	-
844	ZINC03862614	2160	0.6153846383094788	NO	-
845	ZINC03891686	2616	0.6153846383094788	NO	-
846	ZINC03896335	2649	0.6153846383094788	NO	-
847	ZINC03955840	2788	0.6153846383094788	NO	-
848	ZINC03982804	3134	0.6153846383094788	NO	-
849	ZINC03982805	3135	0.6153846383094788	NO	-
850	ZINC03982929	3153	0.6153846383094788	NO	-
851	ZINC03986593	3180	0.6153846383094788	NO	-
852	ZINC04184116	3518	0.6153846383094788	NO	-
853	ZINC03814221	81	0.6153846383094788	YES	12
854	ZINC01216516	138	0.6142857074737549	NO	-
855	ZINC03951269	2768	0.6142857074737549	NO	-
856	ZINC03983517	3162	0.6142857074737549	NO	-
857	ZINC04185151	3519	0.6142857074737549	NO	-
858	ZINC03613668	1405	0.6140350699424744	NO	-
859	ZINC03778452	1542	0.6133333444595337	NO	-
860	ZINC00625383	52	0.6129032373428345	NO	-
861	ZINC01225295	140	0.6129032373428345	NO	-
862	ZINC02098476	456	0.6129032373428345	NO	-
863	ZINC02121946	515	0.6129032373428345	NO	-
864	ZINC02124894	530	0.6129032373428345	NO	-
865	ZINC02124897	531	0.6129032373428345	NO	-
866	ZINC02128070	537	0.6129032373428345	NO	-
867	ZINC02157637	565	0.6129032373428345	NO	-
868	ZINC02159678	570	0.6129032373428345	NO	-
869	ZINC02261878	641	0.6129032373428345	NO	-
870	ZINC02426379	731	0.6129032373428345	NO	-
871	ZINC02438715	752	0.6129032373428345	NO	-
872	ZINC02694626	940	0.6129032373428345	NO	-
873	ZINC03628873	1443	0.6129032373428345	NO	-
874	ZINC03776479	1526	0.6129032373428345	NO	-
875	ZINC03776481	1527	0.6129032373428345	NO	-
876	ZINC03863778	2352	0.6129032373428345	NO	-
877	ZINC03873515	2485	0.6129032373428345	NO	-
878	ZINC03889441	2541	0.6129032373428345	NO	-
879	ZINC03890292	2566	0.6129032373428345	NO	-
880	ZINC03890293	2567	0.6129032373428345	NO	-
881	ZINC03891019	2584	0.6129032373428345	NO	-
882	ZINC03901563	2662	0.6129032373428345	NO	-
883	ZINC03985873	3176	0.6129032373428345	NO	-
884	ZINC03990240	3239	0.6129032373428345	NO	-
885	ZINC04321449	3635	0.6129032373428345	NO	-
886	ZINC04464971	3760	0.6129032373428345	NO	-
887	ZINC01625569	239	0.611940324306488	NO	-
888	ZINC02118569	495	0.611940324306488	NO	-
889	ZINC02124922	532	0.611940324306488	NO	-
890	ZINC02238640	627	0.611940324306488	NO	-
891	ZINC03413927	1281	0.611940324306488	NO	-
892	ZINC03632180	1450	0.611940324306488	NO	-
893	ZINC03806675	1696	0.611940324306488	NO	-
894	ZINC03855389	1924	0.611940324306488	NO	-
895	ZINC03995286	3266	0.611940324306488	NO	-
896	ZINC04162491	3504	0.611940324306488	NO	-
897	ZINC04304276	3623	0.611940324306488	NO	-
898	ZINC00891624	95	0.6111111044883728	NO	-
899	ZINC01549928	210	0.6111111044883728	NO	-
900	ZINC03290651	1184	0.6111111044883728	NO	-
901	ZINC03345477	1248	0.6111111044883728	NO	-
902	ZINC03783157	1566	0.6111111044883728	NO	-
903	ZINC03855595	1933	0.6111111044883728	NO	-
904	ZINC03855596	1935	0.6111111044883728	NO	-
905	ZINC03890276	2565	0.6111111044883728	NO	-
906	ZINC04333235	3642	0.6111111044883728	NO	-
907	ZINC04333585	3646	0.6111111044883728	NO	-
908	ZINC04393143	3714	0.6111111044883728	NO	-
909	ZINC00014551	5	0.6101694703102112	NO	-
910	ZINC02408596	718	0.6101694703102112	NO	-
911	ZINC03799913	1652	0.6101694703102112	NO	-
912	ZINC03862091	2078	0.6101694703102112	NO	-
913	ZINC03862092	2079	0.6101694703102112	NO	-
914	ZINC04310116	3627	0.6101694703102112	NO	-
915	ZINC03814231	84	0.6101694703102112	YES	13
916	ZINC00075570	13	0.609375	NO	-
917	ZINC00075574	14	0.609375	NO	-
918	ZINC01739545	292	0.609375	NO	-
919	ZINC01999515	412	0.609375	NO	-
920	ZINC02113665	473	0.609375	NO	-
921	ZINC02506017	825	0.609375	NO	-
922	ZINC02686941	932	0.609375	NO	-
923	ZINC03997311	3271	0.609375	NO	-
924	ZINC04605107	3806	0.609375	NO	-
925	ZINC00941923	114	0.6086956262588501	NO	-
926	ZINC01729452	288	0.6086956262588501	NO	-
927	ZINC02315615	667	0.6086956262588501	NO	-
928	ZINC02531955	842	0.6086956262588501	NO	-
929	ZINC03855391	1926	0.6086956262588501	NO	-
930	ZINC03858191	2009	0.6086956262588501	NO	-
931	ZINC03954924	2784	0.6086956262588501	NO	-
932	ZINC03969541	2892	0.6086956262588501	NO	-
933	ZINC03970581	2962	0.6086956262588501	NO	-
934	ZINC03972371	2994	0.6086956262588501	NO	-
935	ZINC03976052	3033	0.6086956262588501	NO	-
936	ZINC03985495	3174	0.6086956262588501	NO	-
937	ZINC03988914	3230	0.6086956262588501	NO	-
938	ZINC04004113	3343	0.6086956262588501	NO	-
939	ZINC04040188	3381	0.6086956262588501	NO	-
940	ZINC04346802	3673	0.6086956262588501	NO	-
941	ZINC04422622	3730	0.6086956262588501	NO	-
942	ZINC02371900	696	0.6081081032752991	NO	-
943	ZINC02420813	725	0.6081081032752991	NO	-
944	ZINC03863897	2378	0.6081081032752991	NO	-
945	ZINC03988008	3220	0.6081081032752991	NO	-
946	ZINC04461467	3753	0.6081081032752991	NO	-
947	ZINC02514888	837	0.6071428656578064	NO	-
948	ZINC03862636	2172	0.6071428656578064	NO	-
949	ZINC01688838	271	0.6065573692321777	NO	-
950	ZINC02113849	476	0.6065573692321777	NO	-
951	ZINC02130595	540	0.6065573692321777	NO	-
952	ZINC02130878	542	0.6065573692321777	NO	-
953	ZINC02194924	586	0.6065573692321777	NO	-
954	ZINC02348292	685	0.6065573692321777	NO	-
955	ZINC02826999	1001	0.6065573692321777	NO	-
956	ZINC03863474	2316	0.6065573692321777	NO	-
957	ZINC03976985	3035	0.6065573692321777	NO	-
958	ZINC03977279	3051	0.6065573692321777	NO	-
959	ZINC03977280	3052	0.6065573692321777	NO	-
960	ZINC03987872	3211	0.6065573692321777	NO	-
961	ZINC04084382	3411	0.6065573692321777	NO	-
962	ZINC04253181	3581	0.6065573692321777	NO	-
963	ZINC04339515	3655	0.6065573692321777	NO	-
964	ZINC03814232	89	0.6065573692321777	YES	13
965	ZINC01658770	252	0.6060606241226196	NO	-
966	ZINC01782051	309	0.6060606241226196	NO	-
967	ZINC01846991	345	0.6060606241226196	NO	-
968	ZINC01891808	367	0.6060606241226196	NO	-
969	ZINC02022757	443	0.6060606241226196	NO	-
970	ZINC02119825	509	0.6060606241226196	NO	-
971	ZINC02120102	513	0.6060606241226196	NO	-
972	ZINC02123125	522	0.6060606241226196	NO	-
973	ZINC02198427	588	0.6060606241226196	NO	-
974	ZINC02502264	823	0.6060606241226196	NO	-
975	ZINC02686960	933	0.6060606241226196	NO	-
976	ZINC02850135	1010	0.6060606241226196	NO	-
977	ZINC03206152	1130	0.6060606241226196	NO	-
978	ZINC03206155	1131	0.6060606241226196	NO	-
979	ZINC03601986	1384	0.6060606241226196	NO	-
980	ZINC03803915	1676	0.6060606241226196	NO	-
981	ZINC03803920	1677	0.6060606241226196	NO	-
982	ZINC03806339	1690	0.6060606241226196	NO	-
983	ZINC03958541	2817	0.6060606241226196	NO	-
984	ZINC03991611	3246	0.6060606241226196	NO	-
985	ZINC04146319	3493	0.6060606241226196	NO	-
986	ZINC04190114	3526	0.6060606241226196	NO	-
987	ZINC04114774	3439	0.6056337952613831	NO	-
988	ZINC04127093	3465	0.6056337952613831	NO	-
989	ZINC04311796	3630	0.6056337952613831	NO	-
990	ZINC01853556	353	0.6034482717514038	NO	-
991	ZINC03685858	1494	0.6034482717514038	NO	-
992	ZINC03783471	1572	0.6034482717514038	NO	-
993	ZINC03862811	2217	0.6034482717514038	NO	-
994	ZINC03862812	2218	0.6034482717514038	NO	-
995	ZINC03863857	2372	0.6034482717514038	NO	-
996	ZINC03863858	2373	0.6034482717514038	NO	-
997	ZINC01534059	186	0.60317462682724	NO	-
998	ZINC01852336	352	0.60317462682724	NO	-
999	ZINC01995912	409	0.60317462682724	NO	-
1000	ZINC02462836	798	0.60317462682724	NO	-
1001	ZINC02661981	910	0.60317462682724	NO	-
1002	ZINC03702344	1496	0.60317462682724	NO	-
1003	ZINC03790721	1608	0.60317462682724	NO	-
1004	ZINC03853544	1887	0.60317462682724	NO	-
1005	ZINC03862351	2104	0.60317462682724	NO	-
1006	ZINC03862352	2105	0.60317462682724	NO	-
1007	ZINC03862663	2175	0.60317462682724	NO	-
1008	ZINC03862664	2176	0.60317462682724	NO	-
1009	ZINC03863652	2327	0.60317462682724	NO	-
1010	ZINC03891154	2594	0.60317462682724	NO	-
1011	ZINC03891155	2595	0.60317462682724	NO	-
1012	ZINC03969559	2893	0.60317462682724	NO	-
1013	ZINC03980709	3099	0.60317462682724	NO	-
1014	ZINC03980710	3100	0.60317462682724	NO	-
1015	ZINC03980711	3101	0.60317462682724	NO	-
1016	ZINC03980712	3102	0.60317462682724	NO	-
1017	ZINC03989613	3234	0.60317462682724	NO	-
1018	ZINC04021114	3355	0.60317462682724	NO	-
1019	ZINC04021844	3357	0.60317462682724	NO	-
1020	ZINC04085592	3416	0.60317462682724	NO	-
1021	ZINC04552859	3787	0.60317462682724	NO	-
1022	ZINC04605116	3809	0.60317462682724	NO	-
1023	ZINC01544741	201	0.6029411554336548	NO	-
1024	ZINC01889499	366	0.6029411554336548	NO	-
1025	ZINC02696099	949	0.6029411554336548	NO	-
1026	ZINC02696101	950	0.6029411554336548	NO	-
1027	ZINC03794816	1622	0.6029411554336548	NO	-
1028	ZINC03855384	1919	0.6029411554336548	NO	-
1029	ZINC03856378	1979	0.6029411554336548	NO	-
1030	ZINC03856379	1980	0.6029411554336548	NO	-
1031	ZINC03892909	2638	0.6029411554336548	NO	-
1032	ZINC03912402	2682	0.6029411554336548	NO	-
1033	ZINC03912403	2683	0.6029411554336548	NO	-
1034	ZINC03969067	2866	0.6029411554336548	NO	-
1035	ZINC03970578	2960	0.6029411554336548	NO	-
1036	ZINC03980152	3091	0.6029411554336548	NO	-
1037	ZINC04123418	3459	0.6029411554336548	NO	-
1038	ZINC04321471	3636	0.6029411554336548	NO	-
1039	ZINC04359595	3682	0.6029411554336548	NO	-
1040	ZINC04618533	3822	0.6029411554336548	NO	-
1041	ZINC00585881	43	0.6027397513389587	NO	-
1042	ZINC03951644	2770	0.6027397513389587	NO	-
1043	ZINC04346736	3672	0.6027397513389587	NO	-
1044	ZINC00207177	22	0.6000000238418579	NO	-
1045	ZINC01688480	268	0.6000000238418579	NO	-
1046	ZINC01897913	376	0.6000000238418579	NO	-
1047	ZINC02007101	419	0.6000000238418579	NO	-
1048	ZINC02007275	420	0.6000000238418579	NO	-
1049	ZINC02012811	427	0.6000000238418579	NO	-
1050	ZINC02115523	480	0.6000000238418579	NO	-
1051	ZINC02115527	481	0.6000000238418579	NO	-
1052	ZINC02119889	511	0.6000000238418579	NO	-
1053	ZINC02119893	512	0.6000000238418579	NO	-
1054	ZINC02434673	746	0.6000000238418579	NO	-
1055	ZINC02445929	757	0.6000000238418579	NO	-
1056	ZINC02531952	840	0.6000000238418579	NO	-
1057	ZINC03172652	1109	0.6000000238418579	NO	-
1058	ZINC03172655	1110	0.6000000238418579	NO	-
1059	ZINC03633842	1454	0.6000000238418579	NO	-
1060	ZINC03640609	1470	0.6000000238418579	NO	-
1061	ZINC03648567	1476	0.6000000238418579	NO	-
1062	ZINC03776631	1528	0.6000000238418579	NO	-
1063	ZINC03789248	1599	0.6000000238418579	NO	-
1064	ZINC03804228	1679	0.6000000238418579	NO	-
1065	ZINC03820255	1757	0.6000000238418579	NO	-
1066	ZINC03862113	2084	0.6000000238418579	NO	-
1067	ZINC03863031	2271	0.6000000238418579	NO	-
1068	ZINC03893499	2643	0.6000000238418579	NO	-
1069	ZINC03901576	2663	0.6000000238418579	NO	-
1070	ZINC03942252	2750	0.6000000238418579	NO	-
1071	ZINC03966216	2843	0.6000000238418579	NO	-
1072	ZINC03969884	2921	0.6000000238418579	NO	-
1073	ZINC03989764	3237	0.6000000238418579	NO	-
1074	ZINC04190387	3527	0.6000000238418579	NO	-
1075	ZINC04213834	3538	0.6000000238418579	NO	-
1076	ZINC04238136	3572	0.6000000238418579	NO	-
1077	ZINC04302772	3615	0.6000000238418579	NO	-
1078	ZINC04302772	3616	0.6000000238418579	NO	-
1079	ZINC04564936	3791	0.6000000238418579	NO	-
1080	ZINC04628071	3845	0.6000000238418579	NO	-
1081	ZINC00809669	76	0.5972222089767456	NO	-
1082	ZINC00809677	78	0.5972222089767456	NO	-
1083	ZINC04333439	3643	0.5972222089767456	NO	-
1084	ZINC04620334	3835	0.5972222089767456	NO	-
1085	ZINC02117470	487	0.5970149040222168	NO	-
1086	ZINC02123010	521	0.5970149040222168	NO	-
1087	ZINC02123503	527	0.5970149040222168	NO	-
1088	ZINC02198658	589	0.5970149040222168	NO	-
1089	ZINC02580996	856	0.5970149040222168	NO	-
1090	ZINC03305287	1200	0.5970149040222168	NO	-
1091	ZINC03305291	1201	0.5970149040222168	NO	-
1092	ZINC03440403	1303	0.5970149040222168	NO	-
1093	ZINC03453997	1310	0.5970149040222168	NO	-
1094	ZINC03454000	1311	0.5970149040222168	NO	-
1095	ZINC03799022	1641	0.5970149040222168	NO	-
1096	ZINC03800701	1655	0.5970149040222168	NO	-
1097	ZINC03827174	1787	0.5970149040222168	NO	-
1098	ZINC03936919	2734	0.5970149040222168	NO	-
1099	ZINC03940821	2743	0.5970149040222168	NO	-
1100	ZINC03968910	2850	0.5970149040222168	NO	-
1101	ZINC03968911	2851	0.5970149040222168	NO	-
1102	ZINC03982942	3156	0.5970149040222168	NO	-
1103	ZINC03982943	3157	0.5970149040222168	NO	-
1104	ZINC04301014	3608	0.5970149040222168	NO	-
1105	ZINC01323516	170	0.5967742204666138	NO	-
1106	ZINC01817884	322	0.5967742204666138	NO	-
1107	ZINC02119239	504	0.5967742204666138	NO	-
1108	ZINC02123152	523	0.5967742204666138	NO	-
1109	ZINC02123155	524	0.5967742204666138	NO	-
1110	ZINC03420988	1293	0.5967742204666138	NO	-
1111	ZINC03652912	1479	0.5967742204666138	NO	-
1112	ZINC03775412	1522	0.5967742204666138	NO	-
1113	ZINC03863175	2297	0.5967742204666138	NO	-
1114	ZINC03863633	2325	0.5967742204666138	NO	-
1115	ZINC03890228	2559	0.5967742204666138	NO	-
1116	ZINC03890229	2560	0.5967742204666138	NO	-
1117	ZINC03891151	2593	0.5967742204666138	NO	-
1118	ZINC03947774	2764	0.5967742204666138	NO	-
1119	ZINC03980098	3080	0.5967742204666138	NO	-
1120	ZINC04214601	3540	0.5967742204666138	NO	-
1121	ZINC02180646	576	0.5964912176132202	NO	-
1122	ZINC02180647	577	0.5964912176132202	NO	-
1123	ZINC02547067	845	0.5964912176132202	NO	-
1124	ZINC02292216	655	0.5945945978164673	NO	-
1125	ZINC03607821	1396	0.5945945978164673	NO	-
1126	ZINC01905924	384	0.5942028760910034	NO	-
1127	ZINC02198246	587	0.5942028760910034	NO	-
1128	ZINC02419158	723	0.5942028760910034	NO	-
1129	ZINC02451819	765	0.5942028760910034	NO	-
1130	ZINC02500471	814	0.5942028760910034	NO	-
1131	ZINC03798325	1638	0.5942028760910034	NO	-
1132	ZINC03859044	2031	0.5942028760910034	NO	-
1133	ZINC03863715	2341	0.5942028760910034	NO	-
1134	ZINC03936915	2733	0.5942028760910034	NO	-
1135	ZINC03989037	3232	0.5942028760910034	NO	-
1136	ZINC04301020	3609	0.5942028760910034	NO	-
1137	ZINC04321656	3637	0.5942028760910034	NO	-
1138	ZINC04605533	3813	0.5942028760910034	NO	-
1139	ZINC00000806	0	0.59375	NO	-
1140	ZINC01692983	276	0.59375	NO	-
1141	ZINC01886867	363	0.59375	NO	-
1142	ZINC03018537	1077	0.59375	NO	-
1143	ZINC03780066	1553	0.59375	NO	-
1144	ZINC03797656	1637	0.59375	NO	-
1145	ZINC03889721	2546	0.59375	NO	-
1146	ZINC03973705	3010	0.59375	NO	-
1147	ZINC03862624	2161	0.5932203531265259	NO	-
1148	ZINC03862625	2162	0.5932203531265259	NO	-
1149	ZINC04299940	3607	0.5932203531265259	NO	-
1150	ZINC04454514	3743	0.5932203531265259	NO	-
1151	ZINC03814254	37	0.5932203531265259	YES	9
1152	ZINC03814218	83	0.5921052694320679	YES	12
1153	ZINC00017493	6	0.591549277305603	NO	-
1154	ZINC00422081	33	0.591549277305603	NO	-
1155	ZINC02012818	428	0.591549277305603	NO	-
1156	ZINC03819336	1749	0.591549277305603	NO	-
1157	ZINC03855391	1927	0.591549277305603	NO	-
1158	ZINC04194562	3532	0.591549277305603	NO	-
1159	ZINC01625575	240	0.5909090638160706	NO	-
1160	ZINC01895243	372	0.5909090638160706	NO	-
1161	ZINC02100401	458	0.5909090638160706	NO	-
1162	ZINC02123677	528	0.5909090638160706	NO	-
1163	ZINC02434844	748	0.5909090638160706	NO	-
1164	ZINC02922686	1044	0.5909090638160706	NO	-
1165	ZINC02922688	1045	0.5909090638160706	NO	-
1166	ZINC02922690	1046	0.5909090638160706	NO	-
1167	ZINC02922692	1047	0.5909090638160706	NO	-
1168	ZINC03197110	1124	0.5909090638160706	NO	-
1169	ZINC03779140	1546	0.5909090638160706	NO	-
1170	ZINC03823999	1778	0.5909090638160706	NO	-
1171	ZINC03855383	1918	0.5909090638160706	NO	-
1172	ZINC03858192	2010	0.5909090638160706	NO	-
1173	ZINC03864024	2397	0.5909090638160706	NO	-
1174	ZINC03956003	2794	0.5909090638160706	NO	-
1175	ZINC03980058	3076	0.5909090638160706	NO	-
1176	ZINC03981974	3129	0.5909090638160706	NO	-
1177	ZINC04325985	3639	0.5909090638160706	NO	-
1178	ZINC00006348	3	0.5901639461517334	NO	-
1179	ZINC01654528	250	0.5901639461517334	NO	-
1180	ZINC02015221	433	0.5901639461517334	NO	-
1181	ZINC02270281	645	0.5901639461517334	NO	-
1182	ZINC02756680	979	0.5901639461517334	NO	-
1183	ZINC03165373	1104	0.5901639461517334	NO	-
1184	ZINC03831348	1792	0.5901639461517334	NO	-
1185	ZINC03862204	2094	0.5901639461517334	NO	-
1186	ZINC03863042	2276	0.5901639461517334	NO	-
1187	ZINC03863800	2358	0.5901639461517334	NO	-
1188	ZINC03873205	2472	0.5901639461517334	NO	-
1189	ZINC03977595	3057	0.5901639461517334	NO	-
1190	ZINC03977596	3058	0.5901639461517334	NO	-
1191	ZINC03983030	3160	0.5901639461517334	NO	-
1192	ZINC04429974	3735	0.5901639461517334	NO	-
1193	ZINC04460995	3752	0.5901639461517334	NO	-
1194	ZINC02844384	1007	0.5890411138534546	NO	-
1195	ZINC03387559	1271	0.5890411138534546	NO	-
1196	ZINC03980856	3127	0.5890411138534546	NO	-
1197	ZINC03982829	3136	0.5890411138534546	NO	-
1198	ZINC03987297	3191	0.5890411138534546	NO	-
1199	ZINC03987298	3192	0.5890411138534546	NO	-
1200	ZINC04001376	3318	0.5890411138534546	NO	-
1201	ZINC04303749	3622	0.5890411138534546	NO	-
1202	ZINC04393142	3713	0.5890411138534546	NO	-
1203	ZINC00756473	68	0.5882353186607361	NO	-
1204	ZINC02262040	642	0.5882353186607361	NO	-
1205	ZINC02653747	901	0.5882353186607361	NO	-
1206	ZINC02653748	902	0.5882353186607361	NO	-
1207	ZINC03225613	1148	0.5882353186607361	NO	-
1208	ZINC03416959	1286	0.5882353186607361	NO	-
1209	ZINC03806406	1691	0.5882353186607361	NO	-
1210	ZINC03848305	1814	0.5882353186607361	NO	-
1211	ZINC03859841	2039	0.5882353186607361	NO	-
1212	ZINC03862489	2143	0.5882353186607361	NO	-
1213	ZINC03863918	2388	0.5882353186607361	NO	-
1214	ZINC03959139	2820	0.5882353186607361	NO	-
1215	ZINC03969232	2877	0.5882353186607361	NO	-
1216	ZINC03974919	3020	0.5882353186607361	NO	-
1217	ZINC04024566	3362	0.5882353186607361	NO	-
1218	ZINC01654522	249	0.5873016119003296	NO	-
1219	ZINC02117894	489	0.5873016119003296	NO	-
1220	ZINC02117897	490	0.5873016119003296	NO	-
1221	ZINC02907802	1040	0.5873016119003296	NO	-
1222	ZINC02927906	1049	0.5873016119003296	NO	-
1223	ZINC03602417	1385	0.5873016119003296	NO	-
1224	ZINC03622889	1437	0.5873016119003296	NO	-
1225	ZINC03785658	1580	0.5873016119003296	NO	-
1226	ZINC03788112	1586	0.5873016119003296	NO	-
1227	ZINC03805660	1689	0.5873016119003296	NO	-
1228	ZINC03855959	1937	0.5873016119003296	NO	-
1229	ZINC03863129	2287	0.5873016119003296	NO	-
1230	ZINC03863130	2288	0.5873016119003296	NO	-
1231	ZINC03884517	2524	0.5873016119003296	NO	-
1232	ZINC03970500	2952	0.5873016119003296	NO	-
1233	ZINC04194044	3531	0.5873016119003296	NO	-
1234	ZINC04620112	3834	0.5873016119003296	NO	-
1235	ZINC04150645	3499	0.5866666436195374	NO	-
1236	ZINC03629909	1446	0.5862069129943848	NO	-
1237	ZINC03862627	2163	0.5862069129943848	NO	-
1238	ZINC03862628	2164	0.5862069129943848	NO	-
1239	ZINC03982569	3132	0.5862069129943848	NO	-
1240	ZINC04217279	3551	0.5862069129943848	NO	-
1241	ZINC01231024	147	0.5857142806053162	NO	-
1242	ZINC01536786	188	0.5857142806053162	NO	-
1243	ZINC01849669	346	0.5857142806053162	NO	-
1244	ZINC01996917	410	0.5857142806053162	NO	-
1245	ZINC02449680	758	0.5857142806053162	NO	-
1246	ZINC02449681	759	0.5857142806053162	NO	-
1247	ZINC02639168	896	0.5857142806053162	NO	-
1248	ZINC02639169	897	0.5857142806053162	NO	-
1249	ZINC03863007	2259	0.5857142806053162	NO	-
1250	ZINC03863008	2260	0.5857142806053162	NO	-
1251	ZINC03864066	2400	0.5857142806053162	NO	-
1252	ZINC03959146	2821	0.5857142806053162	NO	-
1253	ZINC03961799	2831	0.5857142806053162	NO	-
1254	ZINC04304499	3625	0.5857142806053162	NO	-
1255	ZINC03814272	27	0.5849056839942932	YES	9
1256	ZINC01554008	221	0.5846154093742371	NO	-
1257	ZINC01769214	297	0.5846154093742371	NO	-
1258	ZINC02749708	973	0.5846154093742371	NO	-
1259	ZINC03109819	1096	0.5846154093742371	NO	-
1260	ZINC03327279	1211	0.5846154093742371	NO	-
1261	ZINC03327281	1212	0.5846154093742371	NO	-
1262	ZINC03878255	2512	0.5846154093742371	NO	-
1263	ZINC04328109	3640	0.5846154093742371	NO	-
1264	ZINC03974575	3017	0.5844155550003052	NO	-
1265	ZINC03974576	3018	0.5844155550003052	NO	-
1266	ZINC01553371	219	0.5833333134651184	NO	-
1267	ZINC02455053	769	0.5833333134651184	NO	-
1268	ZINC03109311	1094	0.5833333134651184	NO	-
1269	ZINC03554822	1345	0.5833333134651184	NO	-
1270	ZINC03783166	1567	0.5833333134651184	NO	-
1271	ZINC03819336	1750	0.5833333134651184	NO	-
1272	ZINC03819338	1751	0.5833333134651184	NO	-
1273	ZINC03820255	1758	0.5833333134651184	NO	-
1274	ZINC03851100	1875	0.5833333134651184	NO	-
1275	ZINC03980812	3114	0.5833333134651184	NO	-
1276	ZINC03990303	3240	0.5833333134651184	NO	-
1277	ZINC04605114	3808	0.5833333134651184	NO	-
1278	ZINC01665957	257	0.5820895433425903	NO	-
1279	ZINC02140076	550	0.5820895433425903	NO	-
1280	ZINC03780063	1552	0.5820895433425903	NO	-
1281	ZINC03823852	1775	0.5820895433425903	NO	-
1282	ZINC03861947	2059	0.5820895433425903	NO	-
1283	ZINC03863199	2299	0.5820895433425903	NO	-
1284	ZINC03863200	2300	0.5820895433425903	NO	-
1285	ZINC03874125	2507	0.5820895433425903	NO	-
1286	ZINC03973804	3011	0.5820895433425903	NO	-
1287	ZINC03973805	3012	0.5820895433425903	NO	-
1288	ZINC04183220	3515	0.5820895433425903	NO	-
1289	ZINC04428679	3733	0.5820895433425903	NO	-
1290	ZINC00809675	77	0.5810810923576355	NO	-
1291	ZINC00917100	107	0.5810810923576355	NO	-
1292	ZINC02631334	877	0.5810810923576355	NO	-
1293	ZINC03956569	2809	0.5810810923576355	NO	-
1294	ZINC03980828	3119	0.5810810923576355	NO	-
1295	ZINC03980829	3120	0.5810810923576355	NO	-
1296	ZINC03980855	3126	0.5810810923576355	NO	-
1297	ZINC04001384	3319	0.5810810923576355	NO	-
1298	ZINC04114774	3440	0.5810810923576355	NO	-
1299	ZINC00005164	1	0.5806451439857483	NO	-
1300	ZINC01602793	234	0.5806451439857483	NO	-
1301	ZINC02116352	482	0.5806451439857483	NO	-
1302	ZINC02423503	729	0.5806451439857483	NO	-
1303	ZINC02755557	978	0.5806451439857483	NO	-
1304	ZINC03891149	2591	0.5806451439857483	NO	-
1305	ZINC03891150	2592	0.5806451439857483	NO	-
1306	ZINC03982904	3148	0.5806451439857483	NO	-
1307	ZINC04029164	3368	0.5806451439857483	NO	-
1308	ZINC04275514	3605	0.5806451439857483	NO	-
1309	ZINC00594114	47	0.5797101259231567	NO	-
1310	ZINC01544718	200	0.5797101259231567	NO	-
1311	ZINC01905921	383	0.5797101259231567	NO	-
1312	ZINC02013998	431	0.5797101259231567	NO	-
1313	ZINC02531954	841	0.5797101259231567	NO	-
1314	ZINC03806406	1692	0.5797101259231567	NO	-
1315	ZINC03848296	1810	0.5797101259231567	NO	-
1316	ZINC03848299	1811	0.5797101259231567	NO	-
1317	ZINC03848301	1812	0.5797101259231567	NO	-
1318	ZINC03848303	1813	0.5797101259231567	NO	-
1319	ZINC03862378	2120	0.5797101259231567	NO	-
1320	ZINC03862379	2121	0.5797101259231567	NO	-
1321	ZINC03862385	2127	0.5797101259231567	NO	-
1322	ZINC03862386	2128	0.5797101259231567	NO	-
1323	ZINC03891617	2606	0.5797101259231567	NO	-
1324	ZINC03904378	2670	0.5797101259231567	NO	-
1325	ZINC03936914	2732	0.5797101259231567	NO	-
1326	ZINC03938038	2738	0.5797101259231567	NO	-
1327	ZINC03976032	3032	0.5797101259231567	NO	-
1328	ZINC03980058	3077	0.5797101259231567	NO	-
1329	ZINC04024566	3363	0.5797101259231567	NO	-
1330	ZINC04333895	3647	0.5797101259231567	NO	-
1331	ZINC03780989	1556	0.5789473652839661	NO	-
1332	ZINC03862831	2223	0.5789473652839661	NO	-
1333	ZINC03986743	3185	0.5789473652839661	NO	-
1334	ZINC04000980	3288	0.5789473652839661	NO	-
1335	ZINC00024422	11	0.578125	NO	-
1336	ZINC01545353	203	0.578125	NO	-
1337	ZINC02021451	440	0.578125	NO	-
1338	ZINC02113209	470	0.578125	NO	-
1339	ZINC02113212	471	0.578125	NO	-
1340	ZINC03789231	1598	0.578125	NO	-
1341	ZINC03790716	1607	0.578125	NO	-
1342	ZINC03856329	1964	0.578125	NO	-
1343	ZINC03863023	2265	0.578125	NO	-
1344	ZINC03884517	2522	0.578125	NO	-
1345	ZINC03884517	2523	0.578125	NO	-
1346	ZINC03962930	2838	0.578125	NO	-
1347	ZINC03969767	2912	0.578125	NO	-
1348	ZINC03989050	3233	0.578125	NO	-
1349	ZINC04022233	3359	0.578125	NO	-
1350	ZINC04620013	3831	0.578125	NO	-
1351	ZINC00588918	46	0.577464759349823	NO	-
1352	ZINC02867844	1015	0.577464759349823	NO	-
1353	ZINC03795564	1631	0.577464759349823	NO	-
1354	ZINC03856308	1960	0.577464759349823	NO	-
1355	ZINC04217228	3549	0.577464759349823	NO	-
1356	ZINC04357492	3681	0.577464759349823	NO	-
1357	ZINC04507575	3783	0.577464759349823	NO	-
1358	ZINC03969402	2888	0.5769230723381042	NO	-
1359	ZINC01639770	242	0.5762711763381958	NO	-
1360	ZINC03861953	2061	0.5762711763381958	NO	-
1361	ZINC03861954	2062	0.5762711763381958	NO	-
1362	ZINC04088211	3424	0.5762711763381958	NO	-
1363	ZINC04341575	3665	0.5762711763381958	NO	-
1364	ZINC03814214	14	0.5762711763381958	YES	1
1365	ZINC01552107	217	0.5757575631141663	NO	-
1366	ZINC01852225	351	0.5757575631141663	NO	-
1367	ZINC02425482	730	0.5757575631141663	NO	-
1368	ZINC03539903	1335	0.5757575631141663	NO	-
1369	ZINC03779173	1547	0.5757575631141663	NO	-
1370	ZINC03783340	1569	0.5757575631141663	NO	-
1371	ZINC03803752	1674	0.5757575631141663	NO	-
1372	ZINC03861903	2053	0.5757575631141663	NO	-
1373	ZINC03897564	2653	0.5757575631141663	NO	-
1374	ZINC03956301	2800	0.5757575631141663	NO	-
1375	ZINC03972498	3001	0.5757575631141663	NO	-
1376	ZINC03988541	3223	0.5757575631141663	NO	-
1377	ZINC04026777	3366	0.5757575631141663	NO	-
1378	ZINC04043408	3385	0.5757575631141663	NO	-
1379	ZINC04139962	3489	0.5757575631141663	NO	-
1380	ZINC04188429	3523	0.5757575631141663	NO	-
1381	ZINC04408662	3723	0.5757575631141663	NO	-
1382	ZINC03814220	76	0.5757575631141663	YES	12
1383	ZINC00578174	36	0.5753424763679504	NO	-
1384	ZINC02861641	1013	0.5753424763679504	NO	-
1385	ZINC03819338	1752	0.5753424763679504	NO	-
1386	ZINC03942252	2751	0.5753424763679504	NO	-
1387	ZINC03970145	2937	0.5753424763679504	NO	-
1388	ZINC03970146	2938	0.5753424763679504	NO	-
1389	ZINC04001374	3317	0.5753424763679504	NO	-
1390	ZINC04302781	3617	0.5753424763679504	NO	-
1391	ZINC04302781	3618	0.5753424763679504	NO	-
1392	ZINC02095901	455	0.5737704634666443	NO	-
1393	ZINC03604550	1391	0.5737704634666443	NO	-
1394	ZINC03858578	2022	0.5737704634666443	NO	-
1395	ZINC03858579	2023	0.5737704634666443	NO	-
1396	ZINC04470477	3772	0.5737704634666443	NO	-
1397	ZINC02032246	447	0.5735294222831726	NO	-
1398	ZINC03331313	1222	0.5735294222831726	NO	-
1399	ZINC03448214	1306	0.5735294222831726	NO	-
1400	ZINC03855390	1925	0.5735294222831726	NO	-
1401	ZINC03858194	2011	0.5735294222831726	NO	-
1402	ZINC03858195	2012	0.5735294222831726	NO	-
1403	ZINC03862434	2135	0.5735294222831726	NO	-
1404	ZINC03862435	2136	0.5735294222831726	NO	-
1405	ZINC03894163	2646	0.5735294222831726	NO	-
1406	ZINC03942562	2754	0.5735294222831726	NO	-
1407	ZINC04183221	3516	0.5735294222831726	NO	-
1408	ZINC02440259	755	0.5733333230018616	NO	-
1409	ZINC02939309	1050	0.5733333230018616	NO	-
1410	ZINC03855478	1930	0.5733333230018616	NO	-
1411	ZINC03972716	3002	0.5733333230018616	NO	-
1412	ZINC03972722	3004	0.5733333230018616	NO	-
1413	ZINC00755626	67	0.5714285969734192	NO	-
1414	ZINC01541057	197	0.5714285969734192	NO	-
1415	ZINC01622049	237	0.5714285969734192	NO	-
1416	ZINC02328305	673	0.5714285969734192	NO	-
1417	ZINC02751784	976	0.5714285969734192	NO	-
1418	ZINC03775019	1519	0.5714285969734192	NO	-
1419	ZINC03799140	1643	0.5714285969734192	NO	-
1420	ZINC03801257	1660	0.5714285969734192	NO	-
1421	ZINC03848322	1817	0.5714285969734192	NO	-
1422	ZINC03856427	1994	0.5714285969734192	NO	-
1423	ZINC03856531	1998	0.5714285969734192	NO	-
1424	ZINC03863002	2255	0.5714285969734192	NO	-
1425	ZINC03863003	2256	0.5714285969734192	NO	-
1426	ZINC03865719	2440	0.5714285969734192	NO	-
1427	ZINC03891156	2596	0.5714285969734192	NO	-
1428	ZINC03891157	2597	0.5714285969734192	NO	-
1429	ZINC03891160	2600	0.5714285969734192	NO	-
1430	ZINC03891161	2601	0.5714285969734192	NO	-
1431	ZINC03905208	2676	0.5714285969734192	NO	-
1432	ZINC03905655	2679	0.5714285969734192	NO	-
1433	ZINC03956037	2795	0.5714285969734192	NO	-
1434	ZINC03958533	2812	0.5714285969734192	NO	-
1435	ZINC03969171	2872	0.5714285969734192	NO	-
1436	ZINC03969172	2873	0.5714285969734192	NO	-
1437	ZINC03987768	3200	0.5714285969734192	NO	-
1438	ZINC03999464	3277	0.5714285969734192	NO	-
1439	ZINC04214073	3539	0.5714285969734192	NO	-
1440	ZINC04253181	3582	0.5714285969734192	NO	-
1441	ZINC04271622	3600	0.5714285969734192	NO	-
1442	ZINC04315212	3631	0.5714285969734192	NO	-
1443	ZINC04555743	3788	0.5714285969734192	NO	-
1444	ZINC04620110	3833	0.5714285969734192	NO	-
1445	ZINC03477333	1321	0.5696202516555786	NO	-
1446	ZINC02004036	414	0.5694444179534912	NO	-
1447	ZINC02639066	894	0.5694444179534912	NO	-
1448	ZINC02639067	895	0.5694444179534912	NO	-
1449	ZINC02902533	1033	0.5694444179534912	NO	-
1450	ZINC03794333	1617	0.5694444179534912	NO	-
1451	ZINC03794819	1623	0.5694444179534912	NO	-
1452	ZINC03795564	1632	0.5694444179534912	NO	-
1453	ZINC03810926	1712	0.5694444179534912	NO	-
1454	ZINC03810937	1714	0.5694444179534912	NO	-
1455	ZINC03853618	1890	0.5694444179534912	NO	-
1456	ZINC03856351	1970	0.5694444179534912	NO	-
1457	ZINC03856352	1971	0.5694444179534912	NO	-
1458	ZINC03856359	1976	0.5694444179534912	NO	-
1459	ZINC03856360	1977	0.5694444179534912	NO	-
1460	ZINC03856380	1981	0.5694444179534912	NO	-
1461	ZINC03856381	1982	0.5694444179534912	NO	-
1462	ZINC03864340	2406	0.5694444179534912	NO	-
1463	ZINC03864341	2407	0.5694444179534912	NO	-
1464	ZINC03864365	2420	0.5694444179534912	NO	-
1465	ZINC03864366	2421	0.5694444179534912	NO	-
1466	ZINC03864367	2422	0.5694444179534912	NO	-
1467	ZINC03864368	2423	0.5694444179534912	NO	-
1468	ZINC03864372	2426	0.5694444179534912	NO	-
1469	ZINC03864373	2427	0.5694444179534912	NO	-
1470	ZINC03892638	2636	0.5694444179534912	NO	-
1471	ZINC03952911	2781	0.5694444179534912	NO	-
1472	ZINC03968943	2852	0.5694444179534912	NO	-
1473	ZINC03968960	2853	0.5694444179534912	NO	-
1474	ZINC03971727	2984	0.5694444179534912	NO	-
1475	ZINC03971728	2985	0.5694444179534912	NO	-
1476	ZINC04062768	3401	0.5694444179534912	NO	-
1477	ZINC04311036	3629	0.5694444179534912	NO	-
1478	ZINC04345798	3668	0.5694444179534912	NO	-
1479	ZINC01845048	342	0.5692307949066162	NO	-
1480	ZINC02130784	541	0.5692307949066162	NO	-
1481	ZINC03200340	1126	0.5692307949066162	NO	-
1482	ZINC03293098	1194	0.5692307949066162	NO	-
1483	ZINC03293102	1196	0.5692307949066162	NO	-
1484	ZINC03609298	1398	0.5692307949066162	NO	-
1485	ZINC03628528	1442	0.5692307949066162	NO	-
1486	ZINC03703304	1497	0.5692307949066162	NO	-
1487	ZINC03848317	1816	0.5692307949066162	NO	-
1488	ZINC03862894	2239	0.5692307949066162	NO	-
1489	ZINC03862895	2240	0.5692307949066162	NO	-
1490	ZINC03863699	2336	0.5692307949066162	NO	-
1491	ZINC03884517	2525	0.5692307949066162	NO	-
1492	ZINC03894364	2647	0.5692307949066162	NO	-
1493	ZINC03905206	2674	0.5692307949066162	NO	-
1494	ZINC03905207	2675	0.5692307949066162	NO	-
1495	ZINC03969068	2867	0.5692307949066162	NO	-
1496	ZINC03977727	3065	0.5692307949066162	NO	-
1497	ZINC04043438	3386	0.5692307949066162	NO	-
1498	ZINC04124482	3462	0.5692307949066162	NO	-
1499	ZINC01683406	266	0.568965494632721	NO	-
1500	ZINC03619398	1425	0.568965494632721	NO	-
1501	ZINC03993904	3254	0.568965494632721	NO	-
1502	ZINC03814257	31	0.568965494632721	YES	9
1503	ZINC01549927	209	0.5675675868988037	NO	-
1504	ZINC02344838	683	0.5675675868988037	NO	-
1505	ZINC03331043	1218	0.5675675868988037	NO	-
1506	ZINC03331046	1219	0.5675675868988037	NO	-
1507	ZINC03806997	1697	0.5675675868988037	NO	-
1508	ZINC03864348	2409	0.5675675868988037	NO	-
1509	ZINC03864349	2410	0.5675675868988037	NO	-
1510	ZINC04001386	3320	0.5675675868988037	NO	-
1511	ZINC04064066	3403	0.5675675868988037	NO	-
1512	ZINC04236394	3570	0.5675675868988037	NO	-
1513	ZINC04586959	3795	0.5675675868988037	NO	-
1514	ZINC01256107	153	0.5671641826629639	NO	-
1515	ZINC01592299	232	0.5671641826629639	NO	-
1516	ZINC02039089	449	0.5671641826629639	NO	-
1517	ZINC02541639	843	0.5671641826629639	NO	-
1518	ZINC02759577	981	0.5671641826629639	NO	-
1519	ZINC03204433	1128	0.5671641826629639	NO	-
1520	ZINC03355010	1256	0.5671641826629639	NO	-
1521	ZINC03355011	1257	0.5671641826629639	NO	-
1522	ZINC03656840	1480	0.5671641826629639	NO	-
1523	ZINC03862275	2097	0.5671641826629639	NO	-
1524	ZINC03862814	2220	0.5671641826629639	NO	-
1525	ZINC03862815	2221	0.5671641826629639	NO	-
1526	ZINC03873218	2474	0.5671641826629639	NO	-
1527	ZINC03873219	2475	0.5671641826629639	NO	-
1528	ZINC03873618	2488	0.5671641826629639	NO	-
1529	ZINC03972482	2996	0.5671641826629639	NO	-
1530	ZINC03972483	2999	0.5671641826629639	NO	-
1531	ZINC04315238	3633	0.5671641826629639	NO	-
1532	ZINC04628107	3847	0.5671641826629639	NO	-
1533	ZINC00209209	23	0.5666666626930237	NO	-
1534	ZINC01665803	256	0.5666666626930237	NO	-
1535	ZINC01909960	388	0.5666666626930237	NO	-
1536	ZINC02428781	734	0.5666666626930237	NO	-
1537	ZINC03613584	1403	0.5666666626930237	NO	-
1538	ZINC03621443	1435	0.5666666626930237	NO	-
1539	ZINC03856324	1962	0.5666666626930237	NO	-
1540	ZINC03862667	2179	0.5666666626930237	NO	-
1541	ZINC03862668	2180	0.5666666626930237	NO	-
1542	ZINC03880621	2519	0.5666666626930237	NO	-
1543	ZINC03889744	2547	0.5666666626930237	NO	-
1544	ZINC03960843	2826	0.5666666626930237	NO	-
1545	ZINC03855478	1931	0.5657894611358643	NO	-
1546	ZINC04636256	3857	0.5657894611358643	NO	-
1547	ZINC01539100	192	0.5652173757553101	NO	-
1548	ZINC01886854	362	0.5652173757553101	NO	-
1549	ZINC02888924	1025	0.5652173757553101	NO	-
1550	ZINC03041132	1083	0.5652173757553101	NO	-
1551	ZINC03805293	1686	0.5652173757553101	NO	-
1552	ZINC03825521	1785	0.5652173757553101	NO	-
1553	ZINC03862368	2113	0.5652173757553101	NO	-
1554	ZINC03862369	2114	0.5652173757553101	NO	-
1555	ZINC03862372	2115	0.5652173757553101	NO	-
1556	ZINC03862373	2116	0.5652173757553101	NO	-
1557	ZINC03862629	2165	0.5652173757553101	NO	-
1558	ZINC03862630	2166	0.5652173757553101	NO	-
1559	ZINC03863004	2257	0.5652173757553101	NO	-
1560	ZINC03863005	2258	0.5652173757553101	NO	-
1561	ZINC03879811	2516	0.5652173757553101	NO	-
1562	ZINC03942562	2755	0.5652173757553101	NO	-
1563	ZINC03972482	2997	0.5652173757553101	NO	-
1564	ZINC03972483	3000	0.5652173757553101	NO	-
1565	ZINC03987232	3190	0.5652173757553101	NO	-
1566	ZINC04062726	3400	0.5652173757553101	NO	-
1567	ZINC04148598	3494	0.5652173757553101	NO	-
1568	ZINC04577817	3792	0.5652173757553101	NO	-
1569	ZINC00599609	49	0.5645161271095276	NO	-
1570	ZINC01646403	246	0.5645161271095276	NO	-
1571	ZINC02633046	878	0.5645161271095276	NO	-
1572	ZINC03799856	1650	0.5645161271095276	NO	-
1573	ZINC02943490	1060	0.5641025900840759	NO	-
1574	ZINC03969187	2874	0.5641025900840759	NO	-
1575	ZINC03068303	1089	0.5636363625526428	NO	-
1576	ZINC03616813	1419	0.5636363625526428	NO	-
1577	ZINC03616815	1420	0.5636363625526428	NO	-
1578	ZINC00917082	106	0.5633803009986877	NO	-
1579	ZINC02844573	1008	0.5633803009986877	NO	-
1580	ZINC03808566	1702	0.5633803009986877	NO	-
1581	ZINC03825292	1779	0.5633803009986877	NO	-
1582	ZINC03825292	1780	0.5633803009986877	NO	-
1583	ZINC03856205	1952	0.5633803009986877	NO	-
1584	ZINC03862834	2226	0.5633803009986877	NO	-
1585	ZINC03862836	2228	0.5633803009986877	NO	-
1586	ZINC03970559	2954	0.5633803009986877	NO	-
1587	ZINC03999486	3278	0.5633803009986877	NO	-
1588	ZINC04005613	3346	0.5633803009986877	NO	-
1589	ZINC04116912	3441	0.5633803009986877	NO	-
1590	ZINC04460922	3751	0.5633803009986877	NO	-
1591	ZINC04627666	3842	0.5633803009986877	NO	-
1592	ZINC04631993	3850	0.5633803009986877	NO	-
1593	ZINC01234002	148	0.5625	NO	-
1594	ZINC02202197	592	0.5625	NO	-
1595	ZINC02413069	721	0.5625	NO	-
1596	ZINC03622143	1436	0.5625	NO	-
1597	ZINC03683294	1491	0.5625	NO	-
1598	ZINC03792987	1614	0.5625	NO	-
1599	ZINC03891158	2598	0.5625	NO	-
1600	ZINC03891159	2599	0.5625	NO	-
1601	ZINC03977085	3039	0.5625	NO	-
1602	ZINC04083179	3408	0.5625	NO	-
1603	ZINC04619040	3824	0.5625	NO	-
1604	ZINC00587760	45	0.5616438388824463	NO	-
1605	ZINC01537531	191	0.5616438388824463	NO	-
1606	ZINC01905917	382	0.5616438388824463	NO	-
1607	ZINC02241708	631	0.5616438388824463	NO	-
1608	ZINC02275936	651	0.5616438388824463	NO	-
1609	ZINC02451828	766	0.5616438388824463	NO	-
1610	ZINC02451830	767	0.5616438388824463	NO	-
1611	ZINC02567725	851	0.5616438388824463	NO	-
1612	ZINC02679933	929	0.5616438388824463	NO	-
1613	ZINC03434597	1297	0.5616438388824463	NO	-
1614	ZINC03616431	1413	0.5616438388824463	NO	-
1615	ZINC03819335	1747	0.5616438388824463	NO	-
1616	ZINC03856357	1974	0.5616438388824463	NO	-
1617	ZINC03856358	1975	0.5616438388824463	NO	-
1618	ZINC03856388	1985	0.5616438388824463	NO	-
1619	ZINC03856389	1986	0.5616438388824463	NO	-
1620	ZINC03864359	2414	0.5616438388824463	NO	-
1621	ZINC03864360	2415	0.5616438388824463	NO	-
1622	ZINC03864361	2416	0.5616438388824463	NO	-
1623	ZINC03864362	2417	0.5616438388824463	NO	-
1624	ZINC03864363	2418	0.5616438388824463	NO	-
1625	ZINC03864364	2419	0.5616438388824463	NO	-
1626	ZINC03864374	2428	0.5616438388824463	NO	-
1627	ZINC03913490	2693	0.5616438388824463	NO	-
1628	ZINC03968972	2854	0.5616438388824463	NO	-
1629	ZINC03968973	2855	0.5616438388824463	NO	-
1630	ZINC03969125	2869	0.5616438388824463	NO	-
1631	ZINC04001446	3334	0.5616438388824463	NO	-
1632	ZINC04223539	3559	0.5616438388824463	NO	-
1633	ZINC04273080	3602	0.5616438388824463	NO	-
1634	ZINC01892429	368	0.560606062412262	NO	-
1635	ZINC03823451	1773	0.560606062412262	NO	-
1636	ZINC03863691	2333	0.560606062412262	NO	-
1637	ZINC03874038	2505	0.560606062412262	NO	-
1638	ZINC01298649	161	0.5600000023841858	NO	-
1639	ZINC01298651	162	0.5600000023841858	NO	-
1640	ZINC01301153	164	0.5600000023841858	NO	-
1641	ZINC03810938	1715	0.5600000023841858	NO	-
1642	ZINC03861942	2057	0.5600000023841858	NO	-
1643	ZINC03988297	3221	0.5600000023841858	NO	-
1644	ZINC04302785	3619	0.5600000023841858	NO	-
1645	ZINC04302785	3620	0.5600000023841858	NO	-
1646	ZINC01555483	223	0.5593220591545105	NO	-
1647	ZINC03863160	2293	0.5593220591545105	NO	-
1648	ZINC03905209	2677	0.5593220591545105	NO	-
1649	ZINC03814267	40	0.5593220591545105	YES	9
1650	ZINC01592296	230	0.5588235259056091	NO	-
1651	ZINC02696096	947	0.5588235259056091	NO	-
1652	ZINC03600624	1381	0.5588235259056091	NO	-
1653	ZINC03800838	1658	0.5588235259056091	NO	-
1654	ZINC03856289	1957	0.5588235259056091	NO	-
1655	ZINC03892917	2641	0.5588235259056091	NO	-
1656	ZINC03912405	2684	0.5588235259056091	NO	-
1657	ZINC03912407	2685	0.5588235259056091	NO	-
1658	ZINC04024572	3364	0.5588235259056091	NO	-
1659	ZINC04058682	3399	0.5588235259056091	NO	-
1660	ZINC03814227	75	0.5588235259056091	YES	12
1661	ZINC03972716	3003	0.5584415793418884	NO	-
1662	ZINC03972722	3005	0.5584415793418884	NO	-
1663	ZINC01688289	267	0.5573770403862	NO	-
1664	ZINC01692991	277	0.5573770403862	NO	-
1665	ZINC02153953	557	0.5573770403862	NO	-
1666	ZINC03604545	1390	0.5573770403862	NO	-
1667	ZINC03632894	1453	0.5573770403862	NO	-
1668	ZINC03838606	1793	0.5573770403862	NO	-
1669	ZINC03864012	2394	0.5573770403862	NO	-
1670	ZINC04632950	3853	0.5573770403862	NO	-
1671	ZINC00023179	10	0.5571428537368774	NO	-
1672	ZINC01592298	231	0.5571428537368774	NO	-
1673	ZINC02194554	584	0.5571428537368774	NO	-
1674	ZINC02729909	968	0.5571428537368774	NO	-
1675	ZINC02729910	969	0.5571428537368774	NO	-
1676	ZINC02819230	1000	0.5571428537368774	NO	-
1677	ZINC03045021	1084	0.5571428537368774	NO	-
1678	ZINC03339479	1238	0.5571428537368774	NO	-
1679	ZINC03339481	1239	0.5571428537368774	NO	-
1680	ZINC03600958	1382	0.5571428537368774	NO	-
1681	ZINC03789655	1601	0.5571428537368774	NO	-
1682	ZINC03862484	2142	0.5571428537368774	NO	-
1683	ZINC03863209	2304	0.5571428537368774	NO	-
1684	ZINC03913399	2692	0.5571428537368774	NO	-
1685	ZINC03972482	2995	0.5571428537368774	NO	-
1686	ZINC03972483	2998	0.5571428537368774	NO	-
1687	ZINC04366921	3688	0.5571428537368774	NO	-
1688	ZINC02237753	625	0.5569620132446289	NO	-
1689	ZINC01997182	411	0.5555555820465088	NO	-
1690	ZINC03582984	1369	0.5555555820465088	NO	-
1691	ZINC03742086	1512	0.5555555820465088	NO	-
1692	ZINC03808774	1704	0.5555555820465088	NO	-
1693	ZINC03868743	2466	0.5555555820465088	NO	-
1694	ZINC03873304	2476	0.5555555820465088	NO	-
1695	ZINC03873554	2486	0.5555555820465088	NO	-
1696	ZINC04223543	3560	0.5555555820465088	NO	-
1697	ZINC04619449	3830	0.5555555820465088	NO	-
1698	ZINC00578183	37	0.5540540814399719	NO	-
1699	ZINC02343621	682	0.5540540814399719	NO	-
1700	ZINC02674803	922	0.5540540814399719	NO	-
1701	ZINC03819335	1748	0.5540540814399719	NO	-
1702	ZINC03856278	1955	0.5540540814399719	NO	-
1703	ZINC03982878	3140	0.5540540814399719	NO	-
1704	ZINC04223463	3556	0.5540540814399719	NO	-
1705	ZINC04223501	3557	0.5540540814399719	NO	-
1706	ZINC04247787	3579	0.5540540814399719	NO	-
1707	ZINC00144359	18	0.5538461804389954	NO	-
1708	ZINC00585304	40	0.5538461804389954	NO	-
1709	ZINC01667691	260	0.5538461804389954	NO	-
1710	ZINC01696399	278	0.5538461804389954	NO	-
1711	ZINC03803333	1670	0.5538461804389954	NO	-
1712	ZINC03874298	2509	0.5538461804389954	NO	-
1713	ZINC03882783	2520	0.5538461804389954	NO	-
1714	ZINC03969066	2865	0.5538461804389954	NO	-
1715	ZINC03977392	3055	0.5538461804389954	NO	-
1716	ZINC03980098	3081	0.5538461804389954	NO	-
1717	ZINC04429880	3734	0.5538461804389954	NO	-
1718	ZINC03814235	87	0.5538461804389954	YES	13
1719	ZINC01778372	304	0.5535714030265808	NO	-
1720	ZINC01778374	305	0.5535714030265808	NO	-
1721	ZINC01836372	333	0.5535714030265808	NO	-
1722	ZINC01836373	334	0.5535714030265808	NO	-
1723	ZINC03855947	1936	0.5535714030265808	NO	-
1724	ZINC02252958	636	0.5526315569877625	NO	-
1725	ZINC02903220	1034	0.5526315569877625	NO	-
1726	ZINC04188485	3524	0.5526315569877625	NO	-
1727	ZINC04188486	3525	0.5526315569877625	NO	-
1728	ZINC01889325	365	0.5522388219833374	NO	-
1729	ZINC02020797	436	0.5522388219833374	NO	-
1730	ZINC03632318	1451	0.5522388219833374	NO	-
1731	ZINC03818939	1745	0.5522388219833374	NO	-
1732	ZINC03823858	1776	0.5522388219833374	NO	-
1733	ZINC03848132	1806	0.5522388219833374	NO	-
1734	ZINC03903636	2667	0.5522388219833374	NO	-
1735	ZINC03956534	2808	0.5522388219833374	NO	-
1736	ZINC03969768	2913	0.5522388219833374	NO	-
1737	ZINC03973112	3007	0.5522388219833374	NO	-
1738	ZINC03975650	3031	0.5522388219833374	NO	-
1739	ZINC04627369	3841	0.5522388219833374	NO	-
1740	ZINC03863580	2322	0.5517241358757019	NO	-
1741	ZINC03961161	2830	0.5517241358757019	NO	-
1742	ZINC02941748	1059	0.5512820482254028	NO	-
1743	ZINC03794440	1620	0.5512820482254028	NO	-
1744	ZINC04087002	3423	0.5512820482254028	NO	-
1745	ZINC00605487	51	0.5507246255874634	NO	-
1746	ZINC01536847	189	0.5507246255874634	NO	-
1747	ZINC03322273	1207	0.5507246255874634	NO	-
1748	ZINC03322276	1208	0.5507246255874634	NO	-
1749	ZINC03851247	1879	0.5507246255874634	NO	-
1750	ZINC03851249	1881	0.5507246255874634	NO	-
1751	ZINC03862175	2087	0.5507246255874634	NO	-
1752	ZINC03862635	2171	0.5507246255874634	NO	-
1753	ZINC03864526	2435	0.5507246255874634	NO	-
1754	ZINC03954467	2783	0.5507246255874634	NO	-
1755	ZINC03970089	2936	0.5507246255874634	NO	-
1756	ZINC03814229	73	0.5507246255874634	YES	12
1757	ZINC01817503	319	0.550000011920929	NO	-
1758	ZINC01817505	320	0.550000011920929	NO	-
1759	ZINC01817506	321	0.550000011920929	NO	-
1760	ZINC02103852	462	0.550000011920929	NO	-
1761	ZINC02103856	463	0.550000011920929	NO	-
1762	ZINC03253420	1158	0.550000011920929	NO	-
1763	ZINC04181107	3514	0.550000011920929	NO	-
1764	ZINC03814255	36	0.550000011920929	YES	9
1765	ZINC00809665	75	0.5492957830429077	NO	-
1766	ZINC00917615	109	0.5492957830429077	NO	-
1767	ZINC01539102	193	0.5492957830429077	NO	-
1768	ZINC01544982	202	0.5492957830429077	NO	-
1769	ZINC02329083	674	0.5492957830429077	NO	-
1770	ZINC03407293	1275	0.5492957830429077	NO	-
1771	ZINC03407296	1276	0.5492957830429077	NO	-
1772	ZINC03584147	1376	0.5492957830429077	NO	-
1773	ZINC03789744	1602	0.5492957830429077	NO	-
1774	ZINC03858555	2020	0.5492957830429077	NO	-
1775	ZINC03858556	2021	0.5492957830429077	NO	-
1776	ZINC03863178	2298	0.5492957830429077	NO	-
1777	ZINC03868594	2456	0.5492957830429077	NO	-
1778	ZINC03868595	2457	0.5492957830429077	NO	-
1779	ZINC03889238	2535	0.5492957830429077	NO	-
1780	ZINC03889239	2536	0.5492957830429077	NO	-
1781	ZINC03970275	2944	0.5492957830429077	NO	-
1782	ZINC03974501	3013	0.5492957830429077	NO	-
1783	ZINC03974503	3015	0.5492957830429077	NO	-
1784	ZINC04030101	3369	0.5492957830429077	NO	-
1785	ZINC04339275	3654	0.5492957830429077	NO	-
1786	ZINC04408961	3724	0.5492957830429077	NO	-
1787	ZINC04633611	3854	0.5492957830429077	NO	-
1788	ZINC00272905	27	0.5483871102333069	NO	-
1789	ZINC03799858	1651	0.5483871102333069	NO	-
1790	ZINC03864017	2395	0.5483871102333069	NO	-
1791	ZINC03980144	3082	0.5483871102333069	NO	-
1792	ZINC00941143	113	0.5479452013969421	NO	-
1793	ZINC01549681	207	0.5479452013969421	NO	-
1794	ZINC01549933	211	0.5479452013969421	NO	-
1795	ZINC01892731	370	0.5479452013969421	NO	-
1796	ZINC02304382	662	0.5479452013969421	NO	-
1797	ZINC02304383	663	0.5479452013969421	NO	-
1798	ZINC02710219	956	0.5479452013969421	NO	-
1799	ZINC02710221	957	0.5479452013969421	NO	-
1800	ZINC03277457	1171	0.5479452013969421	NO	-
1801	ZINC03313552	1203	0.5479452013969421	NO	-
1802	ZINC03825293	1781	0.5479452013969421	NO	-
1803	ZINC03825293	1782	0.5479452013969421	NO	-
1804	ZINC03849637	1870	0.5479452013969421	NO	-
1805	ZINC03849637	1871	0.5479452013969421	NO	-
1806	ZINC03862011	2066	0.5479452013969421	NO	-
1807	ZINC03862012	2067	0.5479452013969421	NO	-
1808	ZINC03862365	2111	0.5479452013969421	NO	-
1809	ZINC03862366	2112	0.5479452013969421	NO	-
1810	ZINC03864369	2424	0.5479452013969421	NO	-
1811	ZINC03864370	2425	0.5479452013969421	NO	-
1812	ZINC03873721	2495	0.5479452013969421	NO	-
1813	ZINC03970275	2945	0.5479452013969421	NO	-
1814	ZINC03970275	2946	0.5479452013969421	NO	-
1815	ZINC04057413	3394	0.5479452013969421	NO	-
1816	ZINC04302755	3611	0.5479452013969421	NO	-
1817	ZINC04302755	3612	0.5479452013969421	NO	-
1818	ZINC01323146	169	0.546875	NO	-
1819	ZINC03855037	1915	0.546875	NO	-
1820	ZINC03855385	1920	0.546875	NO	-
1821	ZINC03855967	1938	0.546875	NO	-
1822	ZINC03873204	2471	0.546875	NO	-
1823	ZINC03955901	2791	0.546875	NO	-
1824	ZINC03980798	3107	0.546875	NO	-
1825	ZINC04345894	3669	0.546875	NO	-
1826	ZINC00578190	38	0.54666668176651	NO	-
1827	ZINC03859347	2032	0.54666668176651	NO	-
1828	ZINC03862669	2181	0.54666668176651	NO	-
1829	ZINC03862670	2182	0.54666668176651	NO	-
1830	ZINC03951840	2774	0.54666668176651	NO	-
1831	ZINC04001465	3335	0.54666668176651	NO	-
1832	ZINC04193672	3530	0.54666668176651	NO	-
1833	ZINC04223355	3555	0.54666668176651	NO	-
1834	ZINC01225274	139	0.5454545617103577	NO	-
1835	ZINC01549708	208	0.5454545617103577	NO	-
1836	ZINC01995347	407	0.5454545617103577	NO	-
1837	ZINC02298857	660	0.5454545617103577	NO	-
1838	ZINC02440620	756	0.5454545617103577	NO	-
1839	ZINC02657933	905	0.5454545617103577	NO	-
1840	ZINC02657934	906	0.5454545617103577	NO	-
1841	ZINC02807207	997	0.5454545617103577	NO	-
1842	ZINC02807208	998	0.5454545617103577	NO	-
1843	ZINC03330250	1216	0.5454545617103577	NO	-
1844	ZINC03330251	1217	0.5454545617103577	NO	-
1845	ZINC03451063	1308	0.5454545617103577	NO	-
1846	ZINC03451066	1309	0.5454545617103577	NO	-
1847	ZINC03794354	1618	0.5454545617103577	NO	-
1848	ZINC03861932	2056	0.5454545617103577	NO	-
1849	ZINC03952630	2778	0.5454545617103577	NO	-
1850	ZINC03955923	2792	0.5454545617103577	NO	-
1851	ZINC03956528	2805	0.5454545617103577	NO	-
1852	ZINC03956532	2807	0.5454545617103577	NO	-
1853	ZINC03970377	2951	0.5454545617103577	NO	-
1854	ZINC04037968	3377	0.5454545617103577	NO	-
1855	ZINC04122127	3453	0.5454545617103577	NO	-
1856	ZINC03814233	85	0.5454545617103577	YES	13
1857	ZINC02660950	909	0.5443037748336792	NO	-
1858	ZINC02087707	452	0.5441176295280457	NO	-
1859	ZINC03357668	1259	0.5441176295280457	NO	-
1860	ZINC03357670	1260	0.5441176295280457	NO	-
1861	ZINC03408591	1277	0.5441176295280457	NO	-
1862	ZINC03858103	2007	0.5441176295280457	NO	-
1863	ZINC03912459	2689	0.5441176295280457	NO	-
1864	ZINC03912460	2690	0.5441176295280457	NO	-
1865	ZINC03970868	2966	0.5441176295280457	NO	-
1866	ZINC04468292	3768	0.5441176295280457	NO	-
1867	ZINC03022414	1078	0.5438596606254578	NO	-
1868	ZINC03932952	2728	0.5438596606254578	NO	-
1869	ZINC04001393	3322	0.5438596606254578	NO	-
1870	ZINC01227048	144	0.5432098507881165	NO	-
1871	ZINC01932078	399	0.5428571701049805	NO	-
1872	ZINC01932167	401	0.5428571701049805	NO	-
1873	ZINC01940752	403	0.5428571701049805	NO	-
1874	ZINC02886240	1022	0.5428571701049805	NO	-
1875	ZINC03340408	1240	0.5428571701049805	NO	-
1876	ZINC03340411	1241	0.5428571701049805	NO	-
1877	ZINC03848992	1832	0.5428571701049805	NO	-
1878	ZINC03872830	2468	0.5428571701049805	NO	-
1879	ZINC03961117	2829	0.5428571701049805	NO	-
1880	ZINC03962082	2832	0.5428571701049805	NO	-
1881	ZINC03969933	2924	0.5428571701049805	NO	-
1882	ZINC03991391	3243	0.5428571701049805	NO	-
1883	ZINC04024572	3365	0.5428571701049805	NO	-
1884	ZINC04056871	3393	0.5428571701049805	NO	-
1885	ZINC04548716	3786	0.5428571701049805	NO	-
1886	ZINC04627297	3839	0.5428571701049805	NO	-
1887	ZINC01699491	280	0.5423728823661804	NO	-
1888	ZINC03951523	2769	0.5423728823661804	NO	-
1889	ZINC03814250	23	0.5423728823661804	YES	8
1890	ZINC03814222	34	0.5423728823661804	YES	9
1891	ZINC00821040	85	0.5416666865348816	NO	-
1892	ZINC01909706	387	0.5416666865348816	NO	-
1893	ZINC02580980	855	0.5416666865348816	NO	-
1894	ZINC02924659	1048	0.5416666865348816	NO	-
1895	ZINC03798703	1639	0.5416666865348816	NO	-
1896	ZINC03851247	1878	0.5416666865348816	NO	-
1897	ZINC03851249	1880	0.5416666865348816	NO	-
1898	ZINC03862034	2069	0.5416666865348816	NO	-
1899	ZINC03862035	2070	0.5416666865348816	NO	-
1900	ZINC03873448	2483	0.5416666865348816	NO	-
1901	ZINC03873704	2491	0.5416666865348816	NO	-
1902	ZINC03873705	2492	0.5416666865348816	NO	-
1903	ZINC03890092	2552	0.5416666865348816	NO	-
1904	ZINC03890094	2553	0.5416666865348816	NO	-
1905	ZINC03970673	2963	0.5416666865348816	NO	-
1906	ZINC03974501	3014	0.5416666865348816	NO	-
1907	ZINC03974503	3016	0.5416666865348816	NO	-
1908	ZINC03994930	3259	0.5416666865348816	NO	-
1909	ZINC04159475	3503	0.5416666865348816	NO	-
1910	ZINC04165924	3505	0.5416666865348816	NO	-
1911	ZINC04350790	3678	0.5416666865348816	NO	-
1912	ZINC04367486	3689	0.5416666865348816	NO	-
1913	ZINC03609611	1399	0.5409836173057556	NO	-
1914	ZINC03616788	1416	0.5409836173057556	NO	-
1915	ZINC03873202	2469	0.5409836173057556	NO	-
1916	ZINC03873754	2501	0.5409836173057556	NO	-
1917	ZINC03877724	2511	0.5409836173057556	NO	-
1918	ZINC00292028	29	0.5405405163764954	NO	-
1919	ZINC02310177	666	0.5405405163764954	NO	-
1920	ZINC02358545	691	0.5405405163764954	NO	-
1921	ZINC02765211	988	0.5405405163764954	NO	-
1922	ZINC02880847	1016	0.5405405163764954	NO	-
1923	ZINC03703672	1498	0.5405405163764954	NO	-
1924	ZINC03817244	1731	0.5405405163764954	NO	-
1925	ZINC03817244	1732	0.5405405163764954	NO	-
1926	ZINC03817244	1733	0.5405405163764954	NO	-
1927	ZINC03823043	1770	0.5405405163764954	NO	-
1928	ZINC03873716	2493	0.5405405163764954	NO	-
1929	ZINC03873720	2494	0.5405405163764954	NO	-
1930	ZINC03873722	2496	0.5405405163764954	NO	-
1931	ZINC03879942	2518	0.5405405163764954	NO	-
1932	ZINC03970275	2943	0.5405405163764954	NO	-
1933	ZINC03980776	3106	0.5405405163764954	NO	-
1934	ZINC04618336	3818	0.5405405163764954	NO	-
1935	ZINC02389463	705	0.5396825671195984	NO	-
1936	ZINC03803379	1671	0.5396825671195984	NO	-
1937	ZINC03861930	2054	0.5396825671195984	NO	-
1938	ZINC03861931	2055	0.5396825671195984	NO	-
1939	ZINC03862541	2148	0.5396825671195984	NO	-
1940	ZINC03862813	2219	0.5396825671195984	NO	-
1941	ZINC03970003	2930	0.5396825671195984	NO	-
1942	ZINC03970004	2931	0.5396825671195984	NO	-
1943	ZINC03970005	2932	0.5396825671195984	NO	-
1944	ZINC03970006	2933	0.5396825671195984	NO	-
1945	ZINC04021762	3356	0.5396825671195984	NO	-
1946	ZINC04022624	3361	0.5396825671195984	NO	-
1947	ZINC03322285	1209	0.5394737124443054	NO	-
1948	ZINC03792035	1610	0.5394737124443054	NO	-
1949	ZINC03792035	1613	0.5394737124443054	NO	-
1950	ZINC03856018	1943	0.5394737124443054	NO	-
1951	ZINC03989700	3236	0.5394737124443054	NO	-
1952	ZINC04225967	3561	0.5394737124443054	NO	-
1953	ZINC01489636	177	0.5384615659713745	NO	-
1954	ZINC02367367	695	0.5384615659713745	NO	-
1955	ZINC02513012	828	0.5384615659713745	NO	-
1956	ZINC02965293	1063	0.5384615659713745	NO	-
1957	ZINC02965295	1064	0.5384615659713745	NO	-
1958	ZINC02988918	1068	0.5384615659713745	NO	-
1959	ZINC03181549	1116	0.5384615659713745	NO	-
1960	ZINC03181552	1117	0.5384615659713745	NO	-
1961	ZINC03775055	1520	0.5384615659713745	NO	-
1962	ZINC03790292	1604	0.5384615659713745	NO	-
1963	ZINC03818809	1744	0.5384615659713745	NO	-
1964	ZINC03823049	1772	0.5384615659713745	NO	-
1965	ZINC03848179	1807	0.5384615659713745	NO	-
1966	ZINC03848621	1831	0.5384615659713745	NO	-
1967	ZINC03858938	2027	0.5384615659713745	NO	-
1968	ZINC03865435	2437	0.5384615659713745	NO	-
1969	ZINC03865436	2438	0.5384615659713745	NO	-
1970	ZINC03890592	2573	0.5384615659713745	NO	-
1971	ZINC03890594	2574	0.5384615659713745	NO	-
1972	ZINC03897554	2652	0.5384615659713745	NO	-
1973	ZINC03916754	2696	0.5384615659713745	NO	-
1974	ZINC03969307	2882	0.5384615659713745	NO	-
1975	ZINC03980144	3083	0.5384615659713745	NO	-
1976	ZINC03987968	3219	0.5384615659713745	NO	-
1977	ZINC04217269	3550	0.5384615659713745	NO	-
1978	ZINC04236228	3569	0.5384615659713745	NO	-
1979	ZINC03537957	1327	0.5375000238418579	NO	-
1980	ZINC01892432	369	0.5373134613037109	NO	-
1981	ZINC03245554	1156	0.5373134613037109	NO	-
1982	ZINC03290491	1182	0.5373134613037109	NO	-
1983	ZINC03290494	1183	0.5373134613037109	NO	-
1984	ZINC03459446	1316	0.5373134613037109	NO	-
1985	ZINC03459449	1317	0.5373134613037109	NO	-
1986	ZINC03602542	1386	0.5373134613037109	NO	-
1987	ZINC03641882	1471	0.5373134613037109	NO	-
1988	ZINC03846608	1796	0.5373134613037109	NO	-
1989	ZINC03955886	2790	0.5373134613037109	NO	-
1990	ZINC03956046	2796	0.5373134613037109	NO	-
1991	ZINC03971035	2967	0.5373134613037109	NO	-
1992	ZINC03989036	3231	0.5373134613037109	NO	-
1993	ZINC04169079	3507	0.5373134613037109	NO	-
1994	ZINC04408494	3722	0.5373134613037109	NO	-
1995	ZINC04465144	3762	0.5373134613037109	NO	-
1996	ZINC03862727	2198	0.5370370149612427	NO	-
1997	ZINC01812006	316	0.5365853905677795	NO	-
1998	ZINC00727373	61	0.5362318754196167	NO	-
1999	ZINC01630801	241	0.5362318754196167	NO	-
2000	ZINC02699212	951	0.5362318754196167	NO	-
2001	ZINC03615045	1409	0.5362318754196167	NO	-
2002	ZINC03789363	1600	0.5362318754196167	NO	-
2003	ZINC03862036	2071	0.5362318754196167	NO	-
2004	ZINC03863753	2346	0.5362318754196167	NO	-
2005	ZINC03903636	2668	0.5362318754196167	NO	-
2006	ZINC03937541	2737	0.5362318754196167	NO	-
2007	ZINC03973105	3006	0.5362318754196167	NO	-
2008	ZINC03998913	3275	0.5362318754196167	NO	-
2009	ZINC04594828	3799	0.5362318754196167	NO	-
2010	ZINC03814234	88	0.5362318754196167	YES	13
2011	ZINC03616817	1421	0.5357142686843872	NO	-
2012	ZINC03616819	1422	0.5357142686843872	NO	-
2013	ZINC03861963	2063	0.5357142686843872	NO	-
2014	ZINC03965267	2840	0.5357142686843872	NO	-
2015	ZINC01581645	227	0.5352112650871277	NO	-
2016	ZINC02459149	791	0.5352112650871277	NO	-
2017	ZINC03384654	1269	0.5352112650871277	NO	-
2018	ZINC03782111	1562	0.5352112650871277	NO	-
2019	ZINC03849404	1834	0.5352112650871277	NO	-
2020	ZINC03849409	1836	0.5352112650871277	NO	-
2021	ZINC03863764	2347	0.5352112650871277	NO	-
2022	ZINC03868655	2462	0.5352112650871277	NO	-
2023	ZINC03897565	2654	0.5352112650871277	NO	-
2024	ZINC03921462	2702	0.5352112650871277	NO	-
2025	ZINC03943347	2758	0.5352112650871277	NO	-
2026	ZINC03967880	2846	0.5352112650871277	NO	-
2027	ZINC03895525	2648	0.5344827771186829	NO	-
2028	ZINC03983438	3161	0.5344827771186829	NO	-
2029	ZINC03814258	32	0.5344827771186829	YES	9
2030	ZINC03814259	33	0.5344827771186829	YES	9
2031	ZINC00811683	79	0.534246563911438	NO	-
2032	ZINC01726503	287	0.534246563911438	NO	-
2033	ZINC02281108	653	0.534246563911438	NO	-
2034	ZINC02411922	719	0.534246563911438	NO	-
2035	ZINC02411923	720	0.534246563911438	NO	-
2036	ZINC02939517	1054	0.534246563911438	NO	-
2037	ZINC03623127	1439	0.534246563911438	NO	-
2038	ZINC03798703	1640	0.534246563911438	NO	-
2039	ZINC03862039	2074	0.534246563911438	NO	-
2040	ZINC03862040	2075	0.534246563911438	NO	-
2041	ZINC03862041	2076	0.534246563911438	NO	-
2042	ZINC03862363	2109	0.534246563911438	NO	-
2043	ZINC03862364	2110	0.534246563911438	NO	-
2044	ZINC03863009	2261	0.534246563911438	NO	-
2045	ZINC03863010	2262	0.534246563911438	NO	-
2046	ZINC03864382	2429	0.534246563911438	NO	-
2047	ZINC03864383	2430	0.534246563911438	NO	-
2048	ZINC03865453	2439	0.534246563911438	NO	-
2049	ZINC03873409	2480	0.534246563911438	NO	-
2050	ZINC03970532	2953	0.534246563911438	NO	-
2051	ZINC03982883	3142	0.534246563911438	NO	-
2052	ZINC04004444	3344	0.534246563911438	NO	-
2053	ZINC04134825	3480	0.534246563911438	NO	-
2054	ZINC04436860	3738	0.534246563911438	NO	-
2055	ZINC04619446	3829	0.534246563911438	NO	-
2056	ZINC00156931	20	0.5333333611488342	NO	-
2057	ZINC00756475	69	0.5333333611488342	NO	-
2058	ZINC01081316	134	0.5333333611488342	NO	-
2059	ZINC01641834	243	0.5333333611488342	NO	-
2060	ZINC01855833	355	0.5333333611488342	NO	-
2061	ZINC02236068	623	0.5333333611488342	NO	-
2062	ZINC02263544	643	0.5333333611488342	NO	-
2063	ZINC02405635	714	0.5333333611488342	NO	-
2064	ZINC02503080	824	0.5333333611488342	NO	-
2065	ZINC02667919	914	0.5333333611488342	NO	-
2066	ZINC02710243	958	0.5333333611488342	NO	-
2067	ZINC02710245	959	0.5333333611488342	NO	-
2068	ZINC03338039	1227	0.5333333611488342	NO	-
2069	ZINC03816897	1726	0.5333333611488342	NO	-
2070	ZINC03822606	1769	0.5333333611488342	NO	-
2071	ZINC03831003	1791	0.5333333611488342	NO	-
2072	ZINC03853540	1885	0.5333333611488342	NO	-
2073	ZINC03860096	2044	0.5333333611488342	NO	-
2074	ZINC03861945	2058	0.5333333611488342	NO	-
2075	ZINC03862305	2098	0.5333333611488342	NO	-
2076	ZINC03863710	2339	0.5333333611488342	NO	-
2077	ZINC03864345	2408	0.5333333611488342	NO	-
2078	ZINC03982962	3158	0.5333333611488342	NO	-
2079	ZINC04086895	3417	0.5333333611488342	NO	-
2080	ZINC04223503	3558	0.5333333611488342	NO	-
2081	ZINC04302760	3613	0.5333333611488342	NO	-
2082	ZINC04302760	3614	0.5333333611488342	NO	-
2083	ZINC04388347	3706	0.5333333611488342	NO	-
2084	ZINC03814249	20	0.5333333611488342	YES	5
2085	ZINC03776172	1525	0.5324675440788269	NO	-
2086	ZINC03859347	2033	0.5324675440788269	NO	-
2087	ZINC04086932	3419	0.5324675440788269	NO	-
2088	ZINC04605298	3810	0.5324675440788269	NO	-
2089	ZINC00210853	26	0.5322580933570862	NO	-
2090	ZINC03002661	1074	0.5322580933570862	NO	-
2091	ZINC03864390	2431	0.5316455960273743	NO	-
2092	ZINC03795472	1630	0.53125	NO	-
2093	ZINC03841909	1794	0.53125	NO	-
2094	ZINC03862806	2214	0.53125	NO	-
2095	ZINC03863793	2354	0.53125	NO	-
2096	ZINC03863794	2355	0.53125	NO	-
2097	ZINC03863795	2356	0.53125	NO	-
2098	ZINC03863796	2357	0.53125	NO	-
2099	ZINC03966213	2842	0.53125	NO	-
2100	ZINC03980150	3086	0.53125	NO	-
2101	ZINC03995938	3267	0.53125	NO	-
2102	ZINC01391378	171	0.5303030014038086	NO	-
2103	ZINC02157497	561	0.5303030014038086	NO	-
2104	ZINC02157499	562	0.5303030014038086	NO	-
2105	ZINC02157501	563	0.5303030014038086	NO	-
2106	ZINC03848182	1808	0.5303030014038086	NO	-
2107	ZINC03863648	2326	0.5303030014038086	NO	-
2108	ZINC03891649	2611	0.5303030014038086	NO	-
2109	ZINC03891650	2612	0.5303030014038086	NO	-
2110	ZINC03956530	2806	0.5303030014038086	NO	-
2111	ZINC04058541	3398	0.5303030014038086	NO	-
2112	ZINC04394279	3718	0.5303030014038086	NO	-
2113	ZINC00969904	123	0.529411792755127	NO	-
2114	ZINC02014110	432	0.529411792755127	NO	-
2115	ZINC02087738	453	0.529411792755127	NO	-
2116	ZINC03438838	1302	0.529411792755127	NO	-
2117	ZINC03790429	1606	0.529411792755127	NO	-
2118	ZINC03862108	2083	0.529411792755127	NO	-
2119	ZINC03862522	2147	0.529411792755127	NO	-
2120	ZINC03914942	2695	0.529411792755127	NO	-
2121	ZINC03956169	2797	0.529411792755127	NO	-
2122	ZINC04058422	3397	0.529411792755127	NO	-
2123	ZINC04128773	3466	0.529411792755127	NO	-
2124	ZINC04217435	3554	0.529411792755127	NO	-
2125	ZINC04350773	3676	0.529411792755127	NO	-
2126	ZINC04375109	3698	0.529411792755127	NO	-
2127	ZINC04392348	3708	0.529411792755127	NO	-
2128	ZINC01932143	400	0.5285714268684387	NO	-
2129	ZINC02580973	854	0.5285714268684387	NO	-
2130	ZINC02805900	995	0.5285714268684387	NO	-
2131	ZINC02805901	996	0.5285714268684387	NO	-
2132	ZINC03602619	1387	0.5285714268684387	NO	-
2133	ZINC03671260	1483	0.5285714268684387	NO	-
2134	ZINC03776791	1531	0.5285714268684387	NO	-
2135	ZINC03781629	1558	0.5285714268684387	NO	-
2136	ZINC03826945	1786	0.5285714268684387	NO	-
2137	ZINC03994986	3260	0.5285714268684387	NO	-
2138	ZINC04594844	3800	0.5285714268684387	NO	-
2139	ZINC01688837	270	0.5277777910232544	NO	-
2140	ZINC02655331	903	0.5277777910232544	NO	-
2141	ZINC02655332	904	0.5277777910232544	NO	-
2142	ZINC03629554	1444	0.5277777910232544	NO	-
2143	ZINC03670734	1482	0.5277777910232544	NO	-
2144	ZINC03819339	1753	0.5277777910232544	NO	-
2145	ZINC03819339	1754	0.5277777910232544	NO	-
2146	ZINC03848992	1833	0.5277777910232544	NO	-
2147	ZINC03849404	1835	0.5277777910232544	NO	-
2148	ZINC03849409	1837	0.5277777910232544	NO	-
2149	ZINC03849412	1838	0.5277777910232544	NO	-
2150	ZINC03849414	1840	0.5277777910232544	NO	-
2151	ZINC03849438	1846	0.5277777910232544	NO	-
2152	ZINC03849440	1848	0.5277777910232544	NO	-
2153	ZINC03849490	1854	0.5277777910232544	NO	-
2154	ZINC03849494	1856	0.5277777910232544	NO	-
2155	ZINC03849515	1862	0.5277777910232544	NO	-
2156	ZINC03849518	1864	0.5277777910232544	NO	-
2157	ZINC03849533	1866	0.5277777910232544	NO	-
2158	ZINC03849537	1868	0.5277777910232544	NO	-
2159	ZINC03855989	1939	0.5277777910232544	NO	-
2160	ZINC03868649	2460	0.5277777910232544	NO	-
2161	ZINC03868650	2461	0.5277777910232544	NO	-
2162	ZINC03873404	2479	0.5277777910232544	NO	-
2163	ZINC03873454	2484	0.5277777910232544	NO	-
2164	ZINC03889927	2549	0.5277777910232544	NO	-
2165	ZINC03952626	2777	0.5277777910232544	NO	-
2166	ZINC03967880	2847	0.5277777910232544	NO	-
2167	ZINC03971725	2982	0.5277777910232544	NO	-
2168	ZINC03971726	2983	0.5277777910232544	NO	-
2169	ZINC04093283	3426	0.5277777910232544	NO	-
2170	ZINC04618422	3819	0.5277777910232544	NO	-
2171	ZINC01550585	214	0.5270270109176636	NO	-
2172	ZINC02007747	421	0.5270270109176636	NO	-
2173	ZINC02260544	640	0.5270270109176636	NO	-
2174	ZINC02363201	693	0.5270270109176636	NO	-
2175	ZINC02548626	847	0.5270270109176636	NO	-
2176	ZINC02674801	921	0.5270270109176636	NO	-
2177	ZINC03817424	1739	0.5270270109176636	NO	-
2178	ZINC03863380	2314	0.5270270109176636	NO	-
2179	ZINC03891445	2604	0.5270270109176636	NO	-
2180	ZINC03892919	2642	0.5270270109176636	NO	-
2181	ZINC02231691	617	0.5263158082962036	NO	-
2182	ZINC02231693	618	0.5263158082962036	NO	-
2183	ZINC03616807	1417	0.5263158082962036	NO	-
2184	ZINC03616810	1418	0.5263158082962036	NO	-
2185	ZINC03853540	1886	0.5263158082962036	NO	-
2186	ZINC03856083	1946	0.5263158082962036	NO	-
2187	ZINC03856336	1966	0.5263158082962036	NO	-
2188	ZINC03856337	1967	0.5263158082962036	NO	-
2189	ZINC03862185	2090	0.5263158082962036	NO	-
2190	ZINC03863714	2340	0.5263158082962036	NO	-
2191	ZINC03969154	2870	0.5263158082962036	NO	-
2192	ZINC03969155	2871	0.5263158082962036	NO	-
2193	ZINC03814253	99	0.5263158082962036	YES	18
2194	ZINC02674807	923	0.5256410241127014	NO	-
2195	ZINC03418072	1290	0.5256410241127014	NO	-
2196	ZINC03792035	1611	0.5256410241127014	NO	-
2197	ZINC03792035	1612	0.5256410241127014	NO	-
2198	ZINC03856088	1948	0.5256410241127014	NO	-
2199	ZINC04001543	3337	0.5256410241127014	NO	-
2200	ZINC04634118	3856	0.5256410241127014	NO	-
2201	ZINC03918363	2697	0.5254237055778503	NO	-
2202	ZINC03814264	35	0.5254237055778503	YES	9
2203	ZINC04131968	3474	0.5249999761581421	NO	-
2204	ZINC01540262	194	0.5245901346206665	NO	-
2205	ZINC02458230	782	0.5245901346206665	NO	-
2206	ZINC03980059	3078	0.5245901346206665	NO	-
2207	ZINC01802113	311	0.523809552192688	NO	-
2208	ZINC02021307	437	0.523809552192688	NO	-
2209	ZINC02458293	785	0.523809552192688	NO	-
2210	ZINC02458294	786	0.523809552192688	NO	-
2211	ZINC02458352	787	0.523809552192688	NO	-
2212	ZINC02458354	788	0.523809552192688	NO	-
2213	ZINC02585703	859	0.523809552192688	NO	-
2214	ZINC03634270	1457	0.523809552192688	NO	-
2215	ZINC01999727	413	0.5230769515037537	NO	-
2216	ZINC02910457	1042	0.5230769515037537	NO	-
2217	ZINC03830227	1790	0.5230769515037537	NO	-
2218	ZINC03848184	1809	0.5230769515037537	NO	-
2219	ZINC03891955	2624	0.5230769515037537	NO	-
2220	ZINC03969248	2880	0.5230769515037537	NO	-
2221	ZINC02021510	441	0.5223880410194397	NO	-
2222	ZINC03352332	1253	0.5223880410194397	NO	-
2223	ZINC03856170	1950	0.5223880410194397	NO	-
2224	ZINC03862837	2229	0.5223880410194397	NO	-
2225	ZINC03863228	2308	0.5223880410194397	NO	-
2226	ZINC03900058	2656	0.5223880410194397	NO	-
2227	ZINC03919861	2700	0.5223880410194397	NO	-
2228	ZINC02006351	418	0.52173912525177	NO	-
2229	ZINC02008149	424	0.52173912525177	NO	-
2230	ZINC02194665	585	0.52173912525177	NO	-
2231	ZINC02199127	591	0.52173912525177	NO	-
2232	ZINC02768199	989	0.52173912525177	NO	-
2233	ZINC03040047	1082	0.52173912525177	NO	-
2234	ZINC03345330	1246	0.52173912525177	NO	-
2235	ZINC03419702	1291	0.52173912525177	NO	-
2236	ZINC03813017	1719	0.52173912525177	NO	-
2237	ZINC03969737	2908	0.52173912525177	NO	-
2238	ZINC04000030	3281	0.52173912525177	NO	-
2239	ZINC04335338	3649	0.52173912525177	NO	-
2240	ZINC04362993	3684	0.52173912525177	NO	-
2241	ZINC01488993	176	0.5211267471313477	NO	-
2242	ZINC03614853	1408	0.5211267471313477	NO	-
2243	ZINC03681474	1489	0.5211267471313477	NO	-
2244	ZINC03816814	1725	0.5211267471313477	NO	-
2245	ZINC03863526	2319	0.5211267471313477	NO	-
2246	ZINC03863741	2343	0.5211267471313477	NO	-
2247	ZINC03891697	2617	0.5211267471313477	NO	-
2248	ZINC03891698	2618	0.5211267471313477	NO	-
2249	ZINC04040415	3383	0.5211267471313477	NO	-
2250	ZINC04345529	3667	0.5211267471313477	NO	-
2251	ZINC04392812	3712	0.5211267471313477	NO	-
2252	ZINC04600012	3805	0.5211267471313477	NO	-
2253	ZINC00422080	32	0.5205479264259338	NO	-
2254	ZINC00891628	96	0.5205479264259338	NO	-
2255	ZINC00938539	112	0.5205479264259338	NO	-
2256	ZINC02939500	1053	0.5205479264259338	NO	-
2257	ZINC03111508	1097	0.5205479264259338	NO	-
2258	ZINC03291326	1187	0.5205479264259338	NO	-
2259	ZINC03291328	1188	0.5205479264259338	NO	-
2260	ZINC03623611	1440	0.5205479264259338	NO	-
2261	ZINC03632835	1452	0.5205479264259338	NO	-
2262	ZINC03849412	1839	0.5205479264259338	NO	-
2263	ZINC03849414	1841	0.5205479264259338	NO	-
2264	ZINC03849438	1847	0.5205479264259338	NO	-
2265	ZINC03849440	1849	0.5205479264259338	NO	-
2266	ZINC03849490	1855	0.5205479264259338	NO	-
2267	ZINC03849494	1857	0.5205479264259338	NO	-
2268	ZINC03849515	1863	0.5205479264259338	NO	-
2269	ZINC03849518	1865	0.5205479264259338	NO	-
2270	ZINC03849533	1867	0.5205479264259338	NO	-
2271	ZINC03849537	1869	0.5205479264259338	NO	-
2272	ZINC03856355	1972	0.5205479264259338	NO	-
2273	ZINC03856356	1973	0.5205479264259338	NO	-
2274	ZINC03868656	2463	0.5205479264259338	NO	-
2275	ZINC03868657	2464	0.5205479264259338	NO	-
2276	ZINC03927646	2721	0.5205479264259338	NO	-
2277	ZINC03970061	2935	0.5205479264259338	NO	-
2278	ZINC03971338	2974	0.5205479264259338	NO	-
2279	ZINC03971339	2976	0.5205479264259338	NO	-
2280	ZINC03971710	2981	0.5205479264259338	NO	-
2281	ZINC03982872	3139	0.5205479264259338	NO	-
2282	ZINC04001312	3313	0.5205479264259338	NO	-
2283	ZINC04034427	3375	0.5205479264259338	NO	-
2284	ZINC04051184	3389	0.5205479264259338	NO	-
2285	ZINC04247782	3578	0.5205479264259338	NO	-
2286	ZINC04627224	3838	0.5205479264259338	NO	-
2287	ZINC02184204	579	0.5199999809265137	NO	-
2288	ZINC02674797	918	0.5199999809265137	NO	-
2289	ZINC02674798	919	0.5199999809265137	NO	-
2290	ZINC02939538	1055	0.5199999809265137	NO	-
2291	ZINC03305635	1202	0.5199999809265137	NO	-
2292	ZINC03338039	1226	0.5199999809265137	NO	-
2293	ZINC03338039	1228	0.5199999809265137	NO	-
2294	ZINC03855432	1928	0.5199999809265137	NO	-
2295	ZINC03855432	1929	0.5199999809265137	NO	-
2296	ZINC03862037	2072	0.5199999809265137	NO	-
2297	ZINC03862038	2073	0.5199999809265137	NO	-
2298	ZINC03862633	2169	0.5199999809265137	NO	-
2299	ZINC03862634	2170	0.5199999809265137	NO	-
2300	ZINC04134825	3481	0.5199999809265137	NO	-
2301	ZINC03860096	2045	0.5194805264472961	NO	-
2302	ZINC03979152	3066	0.5194805264472961	NO	-
2303	ZINC03989695	3235	0.5194805264472961	NO	-
2304	ZINC04632031	3852	0.5194805264472961	NO	-
2305	ZINC01225345	142	0.5189873576164246	NO	-
2306	ZINC03620953	1432	0.5189873576164246	NO	-
2307	ZINC02282744	654	0.5185185074806213	NO	-
2308	ZINC03863848	2365	0.5185185074806213	NO	-
2309	ZINC01666343	259	0.517241358757019	NO	-
2310	ZINC02386633	703	0.517241358757019	NO	-
2311	ZINC03814215	28	0.517241358757019	YES	9
2312	ZINC00390294	31	0.5166666507720947	NO	-
2313	ZINC03783376	1571	0.5166666507720947	NO	-
2314	ZINC03965397	2841	0.5166666507720947	NO	-
2315	ZINC03814252	38	0.5166666507720947	YES	9
2316	ZINC01875224	360	0.5161290168762207	NO	-
2317	ZINC02150801	553	0.5161290168762207	NO	-
2318	ZINC03864010	2393	0.515625	NO	-
2319	ZINC03891446	2605	0.515625	NO	-
2320	ZINC03980059	3079	0.515625	NO	-
2321	ZINC04052828	3391	0.515625	NO	-
2322	ZINC04340163	3661	0.515625	NO	-
2323	ZINC04378563	3699	0.515625	NO	-
2324	ZINC01266148	155	0.5151515007019043	NO	-
2325	ZINC01895240	371	0.5151515007019043	NO	-
2326	ZINC02907794	1037	0.5151515007019043	NO	-
2327	ZINC02907796	1038	0.5151515007019043	NO	-
2328	ZINC02907798	1039	0.5151515007019043	NO	-
2329	ZINC02907803	1041	0.5151515007019043	NO	-
2330	ZINC03325377	1210	0.5151515007019043	NO	-
2331	ZINC03620282	1430	0.5151515007019043	NO	-
2332	ZINC03783337	1568	0.5151515007019043	NO	-
2333	ZINC03873203	2470	0.5151515007019043	NO	-
2334	ZINC03980813	3115	0.5151515007019043	NO	-
2335	ZINC04084402	3412	0.5151515007019043	NO	-
2336	ZINC04152703	3500	0.5151515007019043	NO	-
2337	ZINC03289365	1181	0.5147058963775635	NO	-
2338	ZINC03597436	1378	0.5147058963775635	NO	-
2339	ZINC03775410	1521	0.5147058963775635	NO	-
2340	ZINC03891653	2615	0.5147058963775635	NO	-
2341	ZINC03980150	3087	0.5147058963775635	NO	-
2342	ZINC04594791	3797	0.5147058963775635	NO	-
2343	ZINC00862822	92	0.5142857432365417	NO	-
2344	ZINC01604641	235	0.5142857432365417	NO	-
2345	ZINC03226287	1149	0.5142857432365417	NO	-
2346	ZINC03817421	1735	0.5142857432365417	NO	-
2347	ZINC04564889	3789	0.5142857432365417	NO	-
2348	ZINC04640061	3858	0.5142857432365417	NO	-
2349	ZINC00869985	93	0.5138888955116272	NO	-
2350	ZINC01768313	296	0.5138888955116272	NO	-
2351	ZINC03820635	1765	0.5138888955116272	NO	-
2352	ZINC03820635	1766	0.5138888955116272	NO	-
2353	ZINC03820635	1767	0.5138888955116272	NO	-
2354	ZINC03823045	1771	0.5138888955116272	NO	-
2355	ZINC03849501	1858	0.5138888955116272	NO	-
2356	ZINC03849504	1860	0.5138888955116272	NO	-
2357	ZINC03862098	2082	0.5138888955116272	NO	-
2358	ZINC03862316	2099	0.5138888955116272	NO	-
2359	ZINC03862317	2100	0.5138888955116272	NO	-
2360	ZINC03889270	2537	0.5138888955116272	NO	-
2361	ZINC03889668	2544	0.5138888955116272	NO	-
2362	ZINC03982928	3152	0.5138888955116272	NO	-
2363	ZINC04272910	3601	0.5138888955116272	NO	-
2364	ZINC04301423	3610	0.5138888955116272	NO	-
2365	ZINC04305641	3626	0.5138888955116272	NO	-
2366	ZINC03814203	21	0.5138888955116272	YES	6
2367	ZINC01550587	215	0.5135135054588318	NO	-
2368	ZINC03448261	1307	0.5135135054588318	NO	-
2369	ZINC03817424	1738	0.5135135054588318	NO	-
2370	ZINC03848537	1825	0.5135135054588318	NO	-
2371	ZINC03868671	2465	0.5135135054588318	NO	-
2372	ZINC03943347	2759	0.5135135054588318	NO	-
2373	ZINC03971699	2979	0.5135135054588318	NO	-
2374	ZINC03971700	2980	0.5135135054588318	NO	-
2375	ZINC04310251	3628	0.5135135054588318	NO	-
2376	ZINC04458980	3750	0.5135135054588318	NO	-
2377	ZINC02192292	582	0.5131579041481018	NO	-
2378	ZINC02192293	583	0.5131579041481018	NO	-
2379	ZINC02280125	652	0.5131579041481018	NO	-
2380	ZINC02860560	1012	0.5131579041481018	NO	-
2381	ZINC03575267	1358	0.5131579041481018	NO	-
2382	ZINC03575281	1359	0.5131579041481018	NO	-
2383	ZINC03779592	1549	0.5131579041481018	NO	-
2384	ZINC03804900	1681	0.5131579041481018	NO	-
2385	ZINC03856017	1942	0.5131579041481018	NO	-
2386	ZINC03868195	2446	0.5131579041481018	NO	-
2387	ZINC03868197	2447	0.5131579041481018	NO	-
2388	ZINC03889685	2545	0.5131579041481018	NO	-
2389	ZINC03814217	78	0.5131579041481018	YES	12
2390	ZINC01547649	206	0.5128205418586731	NO	-
2391	ZINC03208667	1133	0.5128205418586731	NO	-
2392	ZINC03437296	1298	0.5128205418586731	NO	-
2393	ZINC03603174	1388	0.5128205418586731	NO	-
2394	ZINC03856016	1941	0.5128205418586731	NO	-
2395	ZINC03873657	2490	0.5128205418586731	NO	-
2396	ZINC03980762	3105	0.5128205418586731	NO	-
2397	ZINC03995191	3265	0.5128205418586731	NO	-
2398	ZINC04241368	3576	0.5128205418586731	NO	-
2399	ZINC03320266	1204	0.512499988079071	NO	-
2400	ZINC04086907	3418	0.512499988079071	NO	-
2401	ZINC04441366	3739	0.512499988079071	NO	-
2402	ZINC04488483	3775	0.512499988079071	NO	-
2403	ZINC03778885	1544	0.5121951103210449	NO	-
2404	ZINC03862093	2080	0.5087719559669495	NO	-
2405	ZINC03862094	2081	0.5087719559669495	NO	-
2406	ZINC01551344	216	0.5081967115402222	NO	-
2407	ZINC03619402	1426	0.5081967115402222	NO	-
2408	ZINC03862865	2238	0.5081967115402222	NO	-
2409	ZINC04007012	3349	0.5081967115402222	NO	-
2410	ZINC02380975	699	0.5079365372657776	NO	-
2411	ZINC02556388	849	0.5079365372657776	NO	-
2412	ZINC04215322	3543	0.5079365372657776	NO	-
2413	ZINC03634244	1456	0.5076923370361328	NO	-
2414	ZINC03785663	1581	0.5076923370361328	NO	-
2415	ZINC03788340	1591	0.5076923370361328	NO	-
2416	ZINC03858980	2030	0.5076923370361328	NO	-
2417	ZINC03863024	2266	0.5076923370361328	NO	-
2418	ZINC03871517	2467	0.5076923370361328	NO	-
2419	ZINC01691667	275	0.5074626803398132	NO	-
2420	ZINC01718136	283	0.5074626803398132	NO	-
2421	ZINC03264672	1164	0.5074626803398132	NO	-
2422	ZINC03405338	1274	0.5074626803398132	NO	-
2423	ZINC03459475	1318	0.5074626803398132	NO	-
2424	ZINC03459477	1319	0.5074626803398132	NO	-
2425	ZINC03622951	1438	0.5074626803398132	NO	-
2426	ZINC03841915	1795	0.5074626803398132	NO	-
2427	ZINC03884554	2526	0.5074626803398132	NO	-
2428	ZINC03972053	2991	0.5074626803398132	NO	-
2429	ZINC03985371	3173	0.5074626803398132	NO	-
2430	ZINC04336352	3652	0.5074626803398132	NO	-
2431	ZINC04340163	3662	0.5074626803398132	NO	-
2432	ZINC04457570	3748	0.5074626803398132	NO	-
2433	ZINC00838928	86	0.5072463750839233	NO	-
2434	ZINC01820547	326	0.5072463750839233	NO	-
2435	ZINC01871606	359	0.5072463750839233	NO	-
2436	ZINC02103847	461	0.5072463750839233	NO	-
2437	ZINC03417167	1287	0.5072463750839233	NO	-
2438	ZINC03454010	1312	0.5072463750839233	NO	-
2439	ZINC03454013	1313	0.5072463750839233	NO	-
2440	ZINC03597449	1379	0.5072463750839233	NO	-
2441	ZINC03783080	1565	0.5072463750839233	NO	-
2442	ZINC03848352	1822	0.5072463750839233	NO	-
2443	ZINC03890765	2577	0.5072463750839233	NO	-
2444	ZINC03901042	2661	0.5072463750839233	NO	-
2445	ZINC03919861	2701	0.5072463750839233	NO	-
2446	ZINC00663270	55	0.5070422291755676	NO	-
2447	ZINC00727441	62	0.5070422291755676	NO	-
2448	ZINC01831120	329	0.5070422291755676	NO	-
2449	ZINC02332293	676	0.5070422291755676	NO	-
2450	ZINC03643767	1473	0.5070422291755676	NO	-
2451	ZINC03849464	1850	0.5070422291755676	NO	-
2452	ZINC03849466	1852	0.5070422291755676	NO	-
2453	ZINC03863767	2348	0.5070422291755676	NO	-
2454	ZINC03980814	3116	0.5070422291755676	NO	-
2455	ZINC04114696	3431	0.5070422291755676	NO	-
2456	ZINC04132792	3478	0.5070422291755676	NO	-
2457	ZINC04139194	3487	0.5070422291755676	NO	-
2458	ZINC04333465	3644	0.5070422291755676	NO	-
2459	ZINC04620380	3836	0.5070422291755676	NO	-
2460	ZINC01845789	344	0.5068492889404297	NO	-
2461	ZINC02007749	422	0.5068492889404297	NO	-
2462	ZINC03623843	1441	0.5068492889404297	NO	-
2463	ZINC03775691	1524	0.5068492889404297	NO	-
2464	ZINC03849501	1859	0.5068492889404297	NO	-
2465	ZINC03849504	1861	0.5068492889404297	NO	-
2466	ZINC03873414	2481	0.5068492889404297	NO	-
2467	ZINC03873419	2482	0.5068492889404297	NO	-
2468	ZINC03873736	2500	0.5068492889404297	NO	-
2469	ZINC03973559	3009	0.5068492889404297	NO	-
2470	ZINC04001441	3332	0.5068492889404297	NO	-
2471	ZINC04085281	3415	0.5068492889404297	NO	-
2472	ZINC03814236	90	0.5068492889404297	YES	13
2473	ZINC02674794	915	0.5066666603088379	NO	-
2474	ZINC03616377	1412	0.5066666603088379	NO	-
2475	ZINC03644955	1474	0.5066666603088379	NO	-
2476	ZINC03775004	1518	0.5066666603088379	NO	-
2477	ZINC03818764	1743	0.5066666603088379	NO	-
2478	ZINC03848537	1826	0.5066666603088379	NO	-
2479	ZINC03862374	2117	0.5066666603088379	NO	-
2480	ZINC03884282	2521	0.5066666603088379	NO	-
2481	ZINC03988488	3222	0.5066666603088379	NO	-
2482	ZINC04084320	3410	0.5066666603088379	NO	-
2483	ZINC03784303	1575	0.5064935088157654	NO	-
2484	ZINC03856004	1940	0.5064935088157654	NO	-
2485	ZINC03970752	2964	0.5064935088157654	NO	-
2486	ZINC03970753	2965	0.5064935088157654	NO	-
2487	ZINC03977619	3059	0.5064935088157654	NO	-
2488	ZINC03977620	3060	0.5064935088157654	NO	-
2489	ZINC03979153	3067	0.5064935088157654	NO	-
2490	ZINC02308477	665	0.5063291192054749	NO	-
2491	ZINC03903990	2669	0.5063291192054749	NO	-
2492	ZINC03927127	2717	0.5063291192054749	NO	-
2493	ZINC03969813	2917	0.5063291192054749	NO	-
2494	ZINC03971887	2988	0.5063291192054749	NO	-
2495	ZINC03987634	3193	0.5063291192054749	NO	-
2496	ZINC04131891	3473	0.5063291192054749	NO	-
2497	ZINC04217400	3553	0.5063291192054749	NO	-
2498	ZINC00134450	17	0.5	NO	-
2499	ZINC00148197	19	0.5	NO	-
2500	ZINC00759019	71	0.5	NO	-
2501	ZINC00917119	108	0.5	NO	-
2502	ZINC00950062	118	0.5	NO	-
2503	ZINC00950063	119	0.5	NO	-
2504	ZINC00980128	126	0.5	NO	-
2505	ZINC01546404	204	0.5	NO	-
2506	ZINC01565842	226	0.5	NO	-
2507	ZINC01653712	247	0.5	NO	-
2508	ZINC01653907	248	0.5	NO	-
2509	ZINC01834686	331	0.5	NO	-
2510	ZINC01834687	332	0.5	NO	-
2511	ZINC01888407	364	0.5	NO	-
2512	ZINC01899878	377	0.5	NO	-
2513	ZINC01905927	385	0.5	NO	-
2514	ZINC01995888	408	0.5	NO	-
2515	ZINC02013843	430	0.5	NO	-
2516	ZINC02119235	502	0.5	NO	-
2517	ZINC02119236	503	0.5	NO	-
2518	ZINC02119434	507	0.5	NO	-
2519	ZINC02151693	554	0.5	NO	-
2520	ZINC02151694	555	0.5	NO	-
2521	ZINC02229867	616	0.5	NO	-
2522	ZINC02400974	711	0.5	NO	-
2523	ZINC02616060	863	0.5	NO	-
2524	ZINC02627734	871	0.5	NO	-
2525	ZINC02627735	872	0.5	NO	-
2526	ZINC02674795	916	0.5	NO	-
2527	ZINC02674796	917	0.5	NO	-
2528	ZINC02674799	920	0.5	NO	-
2529	ZINC02674980	924	0.5	NO	-
2530	ZINC02674981	925	0.5	NO	-
2531	ZINC02694632	941	0.5	NO	-
2532	ZINC02781084	992	0.5	NO	-
2533	ZINC03074895	1090	0.5	NO	-
2534	ZINC03109320	1095	0.5	NO	-
2535	ZINC03254726	1159	0.5	NO	-
2536	ZINC03293097	1193	0.5	NO	-
2537	ZINC03293099	1195	0.5	NO	-
2538	ZINC03335434	1224	0.5	NO	-
2539	ZINC03343764	1243	0.5	NO	-
2540	ZINC03454061	1314	0.5	NO	-
2541	ZINC03677916	1484	0.5	NO	-
2542	ZINC03677917	1485	0.5	NO	-
2543	ZINC03681275	1488	0.5	NO	-
2544	ZINC03777431	1533	0.5	NO	-
2545	ZINC03777700	1537	0.5	NO	-
2546	ZINC03780853	1555	0.5	NO	-
2547	ZINC03784303	1576	0.5	NO	-
2548	ZINC03788420	1592	0.5	NO	-
2549	ZINC03796910	1635	0.5	NO	-
2550	ZINC03801766	1665	0.5	NO	-
2551	ZINC03817423	1736	0.5	NO	-
2552	ZINC03848089	1804	0.5	NO	-
2553	ZINC03848346	1820	0.5	NO	-
2554	ZINC03849464	1851	0.5	NO	-
2555	ZINC03849466	1853	0.5	NO	-
2556	ZINC03851170	1877	0.5	NO	-
2557	ZINC03853617	1889	0.5	NO	-
2558	ZINC03856081	1944	0.5	NO	-
2559	ZINC03856377	1978	0.5	NO	-
2560	ZINC03858731	2025	0.5	NO	-
2561	ZINC03860024	2042	0.5	NO	-
2562	ZINC03861983	2065	0.5	NO	-
2563	ZINC03862490	2144	0.5	NO	-
2564	ZINC03862581	2150	0.5	NO	-
2565	ZINC03862798	2210	0.5	NO	-
2566	ZINC03862799	2211	0.5	NO	-
2567	ZINC03863041	2275	0.5	NO	-
2568	ZINC03863749	2345	0.5	NO	-
2569	ZINC03863877	2375	0.5	NO	-
2570	ZINC03865419	2436	0.5	NO	-
2571	ZINC03868622	2458	0.5	NO	-
2572	ZINC03868623	2459	0.5	NO	-
2573	ZINC03873397	2478	0.5	NO	-
2574	ZINC03873730	2497	0.5	NO	-
2575	ZINC03890939	2580	0.5	NO	-
2576	ZINC03923050	2703	0.5	NO	-
2577	ZINC03941114	2744	0.5	NO	-
2578	ZINC03941115	2745	0.5	NO	-
2579	ZINC03968999	2856	0.5	NO	-
2580	ZINC03969761	2911	0.5	NO	-
2581	ZINC03970044	2934	0.5	NO	-
2582	ZINC03971338	2975	0.5	NO	-
2583	ZINC03971339	2977	0.5	NO	-
2584	ZINC03977642	3061	0.5	NO	-
2585	ZINC03977644	3062	0.5	NO	-
2586	ZINC03983022	3159	0.5	NO	-
2587	ZINC03993327	3252	0.5	NO	-
2588	ZINC03999814	3280	0.5	NO	-
2589	ZINC04001222	3311	0.5	NO	-
2590	ZINC04040580	3384	0.5	NO	-
2591	ZINC04085118	3414	0.5	NO	-
2592	ZINC04114696	3430	0.5	NO	-
2593	ZINC04114739	3435	0.5	NO	-
2594	ZINC04118098	3445	0.5	NO	-
2595	ZINC04120859	3450	0.5	NO	-
2596	ZINC04131051	3472	0.5	NO	-
2597	ZINC04149324	3495	0.5	NO	-
2598	ZINC04333961	3648	0.5	NO	-
2599	ZINC04346259	3671	0.5	NO	-
2600	ZINC04350780	3677	0.5	NO	-
2601	ZINC04419182	3728	0.5	NO	-
2602	ZINC04430020	3736	0.5	NO	-
2603	ZINC04451303	3740	0.5	NO	-
2604	ZINC04466623	3766	0.5	NO	-
2605	ZINC04467699	3767	0.5	NO	-
2606	ZINC04474859	3774	0.5	NO	-
2607	ZINC04586756	3793	0.5	NO	-
2608	ZINC04606724	3816	0.5	NO	-
2609	ZINC04620055	3832	0.5	NO	-
2610	ZINC03814242	66	0.5	YES	11
2611	ZINC03814226	80	0.5	YES	12
2612	ZINC03814237	92	0.5	YES	15
2613	ZINC02711996	962	0.4941176474094391	NO	-
2614	ZINC02711997	963	0.4941176474094391	NO	-
2615	ZINC02712119	965	0.4941176474094391	NO	-
2616	ZINC02712120	966	0.4941176474094391	NO	-
2617	ZINC02705840	953	0.4939759075641632	NO	-
2618	ZINC03038162	1081	0.4939759075641632	NO	-
2619	ZINC01316756	166	0.4938271641731262	NO	-
2620	ZINC03246789	1157	0.4938271641731262	NO	-
2621	ZINC03998908	3274	0.4938271641731262	NO	-
2622	ZINC02250716	635	0.49367088079452515	NO	-
2623	ZINC03784106	1573	0.49367088079452515	NO	-
2624	ZINC03862017	2068	0.49367088079452515	NO	-
2625	ZINC03971886	2987	0.49367088079452515	NO	-
2626	ZINC01225302	141	0.4935064911842346	NO	-
2627	ZINC02439908	754	0.4935064911842346	NO	-
2628	ZINC02633886	881	0.4935064911842346	NO	-
2629	ZINC03538721	1332	0.4935064911842346	NO	-
2630	ZINC03790990	1609	0.4935064911842346	NO	-
2631	ZINC03794439	1619	0.4935064911842346	NO	-
2632	ZINC03855250	1916	0.4935064911842346	NO	-
2633	ZINC03863280	2311	0.4935064911842346	NO	-
2634	ZINC03927635	2720	0.4935064911842346	NO	-
2635	ZINC03980035	3072	0.4935064911842346	NO	-
2636	ZINC03980037	3074	0.4935064911842346	NO	-
2637	ZINC03990022	3238	0.4935064911842346	NO	-
2638	ZINC04000759	3284	0.4935064911842346	NO	-
2639	ZINC04000760	3285	0.4935064911842346	NO	-
2640	ZINC04347639	3675	0.4935064911842346	NO	-
2641	ZINC04503332	3782	0.4935064911842346	NO	-
2642	ZINC00062421	12	0.4933333396911621	NO	-
2643	ZINC01301812	165	0.4933333396911621	NO	-
2644	ZINC01554834	222	0.4933333396911621	NO	-
2645	ZINC01896218	373	0.4933333396911621	NO	-
2646	ZINC03849425	1842	0.4933333396911621	NO	-
2647	ZINC03849426	1844	0.4933333396911621	NO	-
2648	ZINC03854824	1912	0.4933333396911621	NO	-
2649	ZINC03854825	1913	0.4933333396911621	NO	-
2650	ZINC03858731	2026	0.4933333396911621	NO	-
2651	ZINC03873375	2477	0.4933333396911621	NO	-
2652	ZINC04050798	3388	0.4933333396911621	NO	-
2653	ZINC04058130	3395	0.4933333396911621	NO	-
2654	ZINC04058131	3396	0.4933333396911621	NO	-
2655	ZINC01254912	152	0.4931506812572479	NO	-
2656	ZINC01953423	404	0.4931506812572479	NO	-
2657	ZINC02023681	444	0.4931506812572479	NO	-
2658	ZINC02120498	514	0.4931506812572479	NO	-
2659	ZINC02625083	868	0.4931506812572479	NO	-
2660	ZINC03616537	1415	0.4931506812572479	NO	-
2661	ZINC03848346	1821	0.4931506812572479	NO	-
2662	ZINC03902565	2665	0.4931506812572479	NO	-
2663	ZINC03991395	3244	0.4931506812572479	NO	-
2664	ZINC03991396	3245	0.4931506812572479	NO	-
2665	ZINC04211259	3534	0.4931506812572479	NO	-
2666	ZINC04347054	3674	0.4931506812572479	NO	-
2667	ZINC02119311	506	0.49295774102211	NO	-
2668	ZINC03118683	1100	0.49295774102211	NO	-
2669	ZINC03378275	1268	0.49295774102211	NO	-
2670	ZINC03616279	1411	0.49295774102211	NO	-
2671	ZINC03631627	1449	0.49295774102211	NO	-
2672	ZINC03681267	1487	0.49295774102211	NO	-
2673	ZINC03805050	1685	0.49295774102211	NO	-
2674	ZINC03809151	1705	0.49295774102211	NO	-
2675	ZINC03809151	1706	0.49295774102211	NO	-
2676	ZINC03810931	1713	0.49295774102211	NO	-
2677	ZINC03848085	1802	0.49295774102211	NO	-
2678	ZINC03848089	1805	0.49295774102211	NO	-
2679	ZINC03848609	1827	0.49295774102211	NO	-
2680	ZINC03864067	2401	0.49295774102211	NO	-
2681	ZINC03864068	2402	0.49295774102211	NO	-
2682	ZINC03969097	2868	0.49295774102211	NO	-
2683	ZINC04001344	3316	0.49295774102211	NO	-
2684	ZINC04123836	3461	0.49295774102211	NO	-
2685	ZINC04149324	3496	0.49295774102211	NO	-
2686	ZINC04266062	3589	0.49295774102211	NO	-
2687	ZINC04267808	3594	0.49295774102211	NO	-
2688	ZINC04268061	3597	0.49295774102211	NO	-
2689	ZINC04605537	3814	0.49295774102211	NO	-
2690	ZINC02664985	911	0.49275362491607666	NO	-
2691	ZINC02859934	1011	0.49275362491607666	NO	-
2692	ZINC03597454	1380	0.49275362491607666	NO	-
2693	ZINC03999684	3279	0.49275362491607666	NO	-
2694	ZINC04114739	3436	0.49275362491607666	NO	-
2695	ZINC04114739	3437	0.49275362491607666	NO	-
2696	ZINC04114739	3438	0.49275362491607666	NO	-
2697	ZINC00663541	56	0.49253731966018677	NO	-
2698	ZINC00663669	57	0.49253731966018677	NO	-
2699	ZINC00907311	104	0.49253731966018677	NO	-
2700	ZINC02846552	1009	0.49253731966018677	NO	-
2701	ZINC03801108	1659	0.49253731966018677	NO	-
2702	ZINC03813883	1721	0.49253731966018677	NO	-
2703	ZINC03823859	1777	0.49253731966018677	NO	-
2704	ZINC03862932	2242	0.49253731966018677	NO	-
2705	ZINC03862933	2243	0.49253731966018677	NO	-
2706	ZINC03188352	1120	0.4923076927661896	NO	-
2707	ZINC03205126	1129	0.4923076927661896	NO	-
2708	ZINC03801607	1661	0.4923076927661896	NO	-
2709	ZINC03977228	3046	0.4923076927661896	NO	-
2710	ZINC04000434	3283	0.4923076927661896	NO	-
2711	ZINC04140311	3490	0.4923076927661896	NO	-
2712	ZINC02035728	448	0.4920634925365448	NO	-
2713	ZINC02119306	505	0.4920634925365448	NO	-
2714	ZINC03859705	2036	0.4920634925365448	NO	-
2715	ZINC03859706	2037	0.4920634925365448	NO	-
2716	ZINC03859707	2038	0.4920634925365448	NO	-
2717	ZINC03863361	2313	0.4920634925365448	NO	-
2718	ZINC03814243	68	0.4920634925365448	YES	11
2719	ZINC00643147	53	0.49180328845977783	NO	-
2720	ZINC00643150	54	0.49180328845977783	NO	-
2721	ZINC03980843	3124	0.4878048896789551	NO	-
2722	ZINC03980844	3125	0.4878048896789551	NO	-
2723	ZINC01542839	199	0.48750001192092896	NO	-
2724	ZINC03804902	1682	0.48750001192092896	NO	-
2725	ZINC03856082	1945	0.48750001192092896	NO	-
2726	ZINC03856087	1947	0.48750001192092896	NO	-
2727	ZINC03860024	2043	0.48750001192092896	NO	-
2728	ZINC03969808	2915	0.48750001192092896	NO	-
2729	ZINC04117111	3443	0.48750001192092896	NO	-
2730	ZINC04143195	3491	0.48750001192092896	NO	-
2731	ZINC03814219	82	0.48750001192092896	YES	12
2732	ZINC02407084	716	0.4871794879436493	NO	-
2733	ZINC03780704	1554	0.4871794879436493	NO	-
2734	ZINC03848066	1798	0.4871794879436493	NO	-
2735	ZINC03848068	1800	0.4871794879436493	NO	-
2736	ZINC03962305	2836	0.4871794879436493	NO	-
2737	ZINC03979653	3069	0.4871794879436493	NO	-
2738	ZINC03993324	3250	0.4871794879436493	NO	-
2739	ZINC00985325	127	0.4868420958518982	NO	-
2740	ZINC00985326	128	0.4868420958518982	NO	-
2741	ZINC03812730	1718	0.4868420958518982	NO	-
2742	ZINC03849425	1843	0.4868420958518982	NO	-
2743	ZINC03849426	1845	0.4868420958518982	NO	-
2744	ZINC03862587	2155	0.4868420958518982	NO	-
2745	ZINC03863805	2359	0.4868420958518982	NO	-
2746	ZINC03950129	2767	0.4868420958518982	NO	-
2747	ZINC03966630	2845	0.4868420958518982	NO	-
2748	ZINC04003685	3342	0.4868420958518982	NO	-
2749	ZINC04130549	3470	0.4868420958518982	NO	-
2750	ZINC04150374	3497	0.4868420958518982	NO	-
2751	ZINC04212058	3536	0.4868420958518982	NO	-
2752	ZINC04315641	3634	0.4868420958518982	NO	-
2753	ZINC01530748	180	0.4864864945411682	NO	-
2754	ZINC01688842	272	0.4864864945411682	NO	-
2755	ZINC01905947	386	0.4864864945411682	NO	-
2756	ZINC02707736	954	0.4864864945411682	NO	-
2757	ZINC03050746	1085	0.4864864945411682	NO	-
2758	ZINC03823826	1774	0.4864864945411682	NO	-
2759	ZINC03889616	2542	0.4864864945411682	NO	-
2760	ZINC03914344	2694	0.4864864945411682	NO	-
2761	ZINC03985591	3175	0.4864864945411682	NO	-
2762	ZINC04000176	3282	0.4864864945411682	NO	-
2763	ZINC04086981	3422	0.4864864945411682	NO	-
2764	ZINC04114696	3432	0.4864864945411682	NO	-
2765	ZINC00804771	74	0.4861111044883728	NO	-
2766	ZINC02380058	698	0.4861111044883728	NO	-
2767	ZINC03291320	1186	0.4861111044883728	NO	-
2768	ZINC03802120	1667	0.4861111044883728	NO	-
2769	ZINC03817423	1737	0.4861111044883728	NO	-
2770	ZINC03848085	1803	0.4861111044883728	NO	-
2771	ZINC03848474	1823	0.4861111044883728	NO	-
2772	ZINC03848609	1828	0.4861111044883728	NO	-
2773	ZINC03848614	1829	0.4861111044883728	NO	-
2774	ZINC03856403	1989	0.4861111044883728	NO	-
2775	ZINC03926791	2709	0.4861111044883728	NO	-
2776	ZINC03941116	2746	0.4861111044883728	NO	-
2777	ZINC04022613	3360	0.4861111044883728	NO	-
2778	ZINC00891646	97	0.48571428656578064	NO	-
2779	ZINC03634351	1458	0.48571428656578064	NO	-
2780	ZINC03708592	1500	0.48571428656578064	NO	-
2781	ZINC03818940	1746	0.48571428656578064	NO	-
2782	ZINC03853600	1888	0.48571428656578064	NO	-
2783	ZINC03864353	2411	0.48571428656578064	NO	-
2784	ZINC03864354	2412	0.48571428656578064	NO	-
2785	ZINC03891000	2583	0.48571428656578064	NO	-
2786	ZINC03972053	2992	0.48571428656578064	NO	-
2787	ZINC04155586	3502	0.48571428656578064	NO	-
2788	ZINC04239225	3574	0.48571428656578064	NO	-
2789	ZINC04267014	3591	0.48571428656578064	NO	-
2790	ZINC04267672	3593	0.48571428656578064	NO	-
2791	ZINC04386437	3704	0.48571428656578064	NO	-
2792	ZINC04627827	3843	0.48571428656578064	NO	-
2793	ZINC01657819	251	0.4852941036224365	NO	-
2794	ZINC03290720	1185	0.4852941036224365	NO	-
2795	ZINC03423467	1294	0.4852941036224365	NO	-
2796	ZINC03423470	1295	0.4852941036224365	NO	-
2797	ZINC03620444	1431	0.4852941036224365	NO	-
2798	ZINC03804335	1680	0.4852941036224365	NO	-
2799	ZINC03817421	1734	0.4852941036224365	NO	-
2800	ZINC03863044	2277	0.4852941036224365	NO	-
2801	ZINC03874124	2506	0.4852941036224365	NO	-
2802	ZINC03962296	2835	0.4852941036224365	NO	-
2803	ZINC03969688	2898	0.4852941036224365	NO	-
2804	ZINC04003559	3341	0.4852941036224365	NO	-
2805	ZINC04006482	3347	0.4852941036224365	NO	-
2806	ZINC04594856	3802	0.4852941036224365	NO	-
2807	ZINC04594862	3803	0.4852941036224365	NO	-
2808	ZINC01675860	264	0.4848484992980957	NO	-
2809	ZINC02132775	545	0.4848484992980957	NO	-
2810	ZINC02132776	546	0.4848484992980957	NO	-
2811	ZINC03652175	1478	0.4848484992980957	NO	-
2812	ZINC03801607	1662	0.4848484992980957	NO	-
2813	ZINC03854570	1901	0.4848484992980957	NO	-
2814	ZINC03854571	1902	0.4848484992980957	NO	-
2815	ZINC03857933	2006	0.4848484992980957	NO	-
2816	ZINC03858275	2015	0.4848484992980957	NO	-
2817	ZINC03858276	2016	0.4848484992980957	NO	-
2818	ZINC04174610	3511	0.4848484992980957	NO	-
2819	ZINC01845565	343	0.484375	NO	-
2820	ZINC02307860	664	0.484375	NO	-
2821	ZINC02458144	772	0.484375	NO	-
2822	ZINC02458145	773	0.484375	NO	-
2823	ZINC03181489	1115	0.484375	NO	-
2824	ZINC03863908	2380	0.484375	NO	-
2825	ZINC03890078	2551	0.484375	NO	-
2826	ZINC03891092	2588	0.484375	NO	-
2827	ZINC03862354	2106	0.4838709533214569	NO	-
2828	ZINC03951676	2771	0.4838709533214569	NO	-
2829	ZINC02572146	16	0.4838709533214569	YES	2
2830	ZINC03814266	29	0.4838709533214569	YES	9
2831	ZINC03814265	30	0.4838709533214569	YES	9
2832	ZINC02472091	804	0.4833333194255829	NO	-
2833	ZINC03827654	1789	0.4833333194255829	NO	-
2834	ZINC03951681	2773	0.4833333194255829	NO	-
2835	ZINC04605112	3807	0.4833333194255829	NO	-
2836	ZINC03814201	97	0.4833333194255829	YES	16
2837	ZINC02712118	964	0.48275861144065857	NO	-
2838	ZINC03804938	1683	0.48235294222831726	NO	-
2839	ZINC03960584	2823	0.48235294222831726	NO	-
2840	ZINC03941328	2748	0.4819277226924896	NO	-
2841	ZINC03960585	2824	0.48148149251937866	NO	-
2842	ZINC03848066	1799	0.4810126721858978	NO	-
2843	ZINC03848068	1801	0.4810126721858978	NO	-
2844	ZINC03969754	2910	0.4810126721858978	NO	-
2845	ZINC03980035	3073	0.4810126721858978	NO	-
2846	ZINC03980037	3075	0.4810126721858978	NO	-
2847	ZINC03982936	3154	0.4810126721858978	NO	-
2848	ZINC03993328	3253	0.4810126721858978	NO	-
2849	ZINC04356376	3680	0.4810126721858978	NO	-
2850	ZINC04423254	3731	0.4810126721858978	NO	-
2851	ZINC02939318	1052	0.48051947355270386	NO	-
2852	ZINC03892069	2626	0.48051947355270386	NO	-
2853	ZINC03892070	2627	0.48051947355270386	NO	-
2854	ZINC04132258	3477	0.48051947355270386	NO	-
2855	ZINC04341954	3666	0.48051947355270386	NO	-
2856	ZINC01814966	317	0.47999998927116394	NO	-
2857	ZINC01818341	323	0.47999998927116394	NO	-
2858	ZINC01818342	324	0.47999998927116394	NO	-
2859	ZINC03050749	1086	0.47999998927116394	NO	-
2860	ZINC03050751	1087	0.47999998927116394	NO	-
2861	ZINC03349061	1251	0.47999998927116394	NO	-
2862	ZINC03862361	2107	0.47999998927116394	NO	-
2863	ZINC03862362	2108	0.47999998927116394	NO	-
2864	ZINC03862930	2241	0.47999998927116394	NO	-
2865	ZINC03868093	2443	0.47999998927116394	NO	-
2866	ZINC04086977	3421	0.47999998927116394	NO	-
2867	ZINC00895131	99	0.4794520437717438	NO	-
2868	ZINC00928592	110	0.4794520437717438	NO	-
2869	ZINC02207259	597	0.4794520437717438	NO	-
2870	ZINC03615400	1410	0.4794520437717438	NO	-
2871	ZINC03616509	1414	0.4794520437717438	NO	-
2872	ZINC03680829	1486	0.4794520437717438	NO	-
2873	ZINC03794644	1621	0.4794520437717438	NO	-
2874	ZINC03848474	1824	0.4794520437717438	NO	-
2875	ZINC03848614	1830	0.4794520437717438	NO	-
2876	ZINC03862638	2173	0.4794520437717438	NO	-
2877	ZINC03862639	2174	0.4794520437717438	NO	-
2878	ZINC03864282	2405	0.4794520437717438	NO	-
2879	ZINC03982870	3137	0.4794520437717438	NO	-
2880	ZINC03982871	3138	0.4794520437717438	NO	-
2881	ZINC04086963	3420	0.4794520437717438	NO	-
2882	ZINC04131013	3471	0.4794520437717438	NO	-
2883	ZINC04389252	3707	0.4794520437717438	NO	-
2884	ZINC04628295	3848	0.4794520437717438	NO	-
2885	ZINC01677696	265	0.47887325286865234	NO	-
2886	ZINC01902975	379	0.47887325286865234	NO	-
2887	ZINC02184210	580	0.47887325286865234	NO	-
2888	ZINC02833473	1003	0.47887325286865234	NO	-
2889	ZINC03848341	1818	0.47887325286865234	NO	-
2890	ZINC03856207	1953	0.47887325286865234	NO	-
2891	ZINC03858963	2029	0.47887325286865234	NO	-
2892	ZINC03941580	2749	0.47887325286865234	NO	-
2893	ZINC03975572	3026	0.47887325286865234	NO	-
2894	ZINC04216669	3547	0.47887325286865234	NO	-
2895	ZINC04355103	3679	0.47887325286865234	NO	-
2896	ZINC04468413	3769	0.47887325286865234	NO	-
2897	ZINC02240888	630	0.47826087474823	NO	-
2898	ZINC02361546	692	0.47826087474823	NO	-
2899	ZINC02431304	740	0.47826087474823	NO	-
2900	ZINC03583021	1370	0.47826087474823	NO	-
2901	ZINC03775612	1523	0.47826087474823	NO	-
2902	ZINC03788273	1587	0.47826087474823	NO	-
2903	ZINC03806620	1694	0.47826087474823	NO	-
2904	ZINC03862380	2122	0.47826087474823	NO	-
2905	ZINC03862381	2123	0.47826087474823	NO	-
2906	ZINC03864356	2413	0.47826087474823	NO	-
2907	ZINC03864393	2432	0.47826087474823	NO	-
2908	ZINC03980661	3098	0.47826087474823	NO	-
2909	ZINC03980801	3108	0.47826087474823	NO	-
2910	ZINC03980802	3109	0.47826087474823	NO	-
2911	ZINC04167727	3506	0.47826087474823	NO	-
2912	ZINC00906833	103	0.4776119291782379	NO	-
2913	ZINC01246606	151	0.4776119291782379	NO	-
2914	ZINC01604644	236	0.4776119291782379	NO	-
2915	ZINC02119126	499	0.4776119291782379	NO	-
2916	ZINC02119128	500	0.4776119291782379	NO	-
2917	ZINC02119129	501	0.4776119291782379	NO	-
2918	ZINC02324703	669	0.4776119291782379	NO	-
2919	ZINC02324704	670	0.4776119291782379	NO	-
2920	ZINC02979474	1065	0.4776119291782379	NO	-
2921	ZINC03349552	1252	0.4776119291782379	NO	-
2922	ZINC03862464	2140	0.4776119291782379	NO	-
2923	ZINC03901998	2664	0.4776119291782379	NO	-
2924	ZINC03904795	2671	0.4776119291782379	NO	-
2925	ZINC03923050	2704	0.4776119291782379	NO	-
2926	ZINC04229282	3565	0.4776119291782379	NO	-
2927	ZINC01553719	220	0.47727271914482117	NO	-
2928	ZINC01840886	339	0.4769230782985687	NO	-
2929	ZINC01840887	340	0.4769230782985687	NO	-
2930	ZINC02985846	1066	0.4769230782985687	NO	-
2931	ZINC03208743	1134	0.4769230782985687	NO	-
2932	ZINC03808553	1700	0.4769230782985687	NO	-
2933	ZINC03813954	1722	0.4769230782985687	NO	-
2934	ZINC03818268	1742	0.4769230782985687	NO	-
2935	ZINC03857178	2004	0.4769230782985687	NO	-
2936	ZINC03857179	2005	0.4769230782985687	NO	-
2937	ZINC03861848	2047	0.4769230782985687	NO	-
2938	ZINC03863169	2294	0.4769230782985687	NO	-
2939	ZINC03969006	2859	0.4769230782985687	NO	-
2940	ZINC03969736	2907	0.4769230782985687	NO	-
2941	ZINC03970160	2941	0.4769230782985687	NO	-
2942	ZINC00005416	2	0.4761904776096344	NO	-
2943	ZINC01690589	273	0.4761904776096344	NO	-
2944	ZINC03782826	1564	0.4761904776096344	NO	-
2945	ZINC03949039	2765	0.4761904776096344	NO	-
2946	ZINC01592424	17	0.4761904776096344	YES	2
2947	ZINC03814271	26	0.4761904776096344	YES	9
2948	ZINC03966528	2844	0.4749999940395355	NO	-
2949	ZINC03969816	2918	0.4749999940395355	NO	-
2950	ZINC03979653	3070	0.4749999940395355	NO	-
2951	ZINC03980818	3117	0.4749999940395355	NO	-
2952	ZINC04132254	3476	0.4749999940395355	NO	-
2953	ZINC02254771	638	0.4743589758872986	NO	-
2954	ZINC02438438	751	0.4743589758872986	NO	-
2955	ZINC03963347	2839	0.4743589758872986	NO	-
2956	ZINC04150374	3498	0.4743589758872986	NO	-
2957	ZINC04263392	3585	0.4743589758872986	NO	-
2958	ZINC00950058	116	0.4736842215061188	NO	-
2959	ZINC00950059	117	0.4736842215061188	NO	-
2960	ZINC02212453	602	0.4736842215061188	NO	-
2961	ZINC02212454	603	0.4736842215061188	NO	-
2962	ZINC02964653	1062	0.4736842215061188	NO	-
2963	ZINC03345395	1247	0.4736842215061188	NO	-
2964	ZINC03850711	1873	0.4736842215061188	NO	-
2965	ZINC03913182	2691	0.4736842215061188	NO	-
2966	ZINC03941120	2747	0.4736842215061188	NO	-
2967	ZINC03969829	2919	0.4736842215061188	NO	-
2968	ZINC04269729	3599	0.4736842215061188	NO	-
2969	ZINC01428513	172	0.47297295928001404	NO	-
2970	ZINC01876143	361	0.47297295928001404	NO	-
2971	ZINC02210311	599	0.47297295928001404	NO	-
2972	ZINC02218443	612	0.47297295928001404	NO	-
2973	ZINC02841572	1005	0.47297295928001404	NO	-
2974	ZINC03358035	1261	0.47297295928001404	NO	-
2975	ZINC03784374	1577	0.47297295928001404	NO	-
2976	ZINC03850340	1872	0.47297295928001404	NO	-
2977	ZINC03858628	2024	0.47297295928001404	NO	-
2978	ZINC03863879	2376	0.47297295928001404	NO	-
2979	ZINC03988833	3229	0.47297295928001404	NO	-
2980	ZINC04021953	3358	0.47297295928001404	NO	-
2981	ZINC04331975	3641	0.47297295928001404	NO	-
2982	ZINC04605373	3812	0.47297295928001404	NO	-
2983	ZINC02183623	578	0.4722222089767456	NO	-
2984	ZINC03537921	1325	0.4722222089767456	NO	-
2985	ZINC03582741	1368	0.4722222089767456	NO	-
2986	ZINC03817182	1727	0.4722222089767456	NO	-
2987	ZINC03848341	1819	0.4722222089767456	NO	-
2988	ZINC03977261	3048	0.4722222089767456	NO	-
2989	ZINC03994808	3257	0.4722222089767456	NO	-
2990	ZINC04093415	3427	0.4722222089767456	NO	-
2991	ZINC00814718	83	0.4714285731315613	NO	-
2992	ZINC02760522	982	0.4714285731315613	NO	-
2993	ZINC02885327	1021	0.4714285731315613	NO	-
2994	ZINC03321376	1206	0.4714285731315613	NO	-
2995	ZINC03454224	1315	0.4714285731315613	NO	-
2996	ZINC03631323	1448	0.4714285731315613	NO	-
2997	ZINC03788273	1588	0.4714285731315613	NO	-
2998	ZINC03862338	2102	0.4714285731315613	NO	-
2999	ZINC03862705	2197	0.4714285731315613	NO	-
3000	ZINC03863708	2338	0.4714285731315613	NO	-
3001	ZINC03863854	2370	0.4714285731315613	NO	-
3002	ZINC03863855	2371	0.4714285731315613	NO	-
3003	ZINC03977571	3056	0.4714285731315613	NO	-
3004	ZINC04403766	3721	0.4714285731315613	NO	-
3005	ZINC04472877	3773	0.4714285731315613	NO	-
3006	ZINC00907313	105	0.47058823704719543	NO	-
3007	ZINC02214303	606	0.47058823704719543	NO	-
3008	ZINC03194209	1121	0.47058823704719543	NO	-
3009	ZINC03282813	1173	0.47058823704719543	NO	-
3010	ZINC03801608	1663	0.47058823704719543	NO	-
3011	ZINC03801608	1664	0.47058823704719543	NO	-
3012	ZINC03956590	2810	0.47058823704719543	NO	-
3013	ZINC03980000	3071	0.47058823704719543	NO	-
3014	ZINC04502984	3781	0.47058823704719543	NO	-
3015	ZINC00022901	8	0.469696968793869	NO	-
3016	ZINC02631295	876	0.469696968793869	NO	-
3017	ZINC03808553	1701	0.469696968793869	NO	-
3018	ZINC03858277	2017	0.469696968793869	NO	-
3019	ZINC03858278	2018	0.469696968793869	NO	-
3020	ZINC03863062	2285	0.469696968793869	NO	-
3021	ZINC03863063	2286	0.469696968793869	NO	-
3022	ZINC03863903	2379	0.469696968793869	NO	-
3023	ZINC03962101	2833	0.469696968793869	NO	-
3024	ZINC03814247	67	0.469696968793869	YES	11
3025	ZINC03814246	69	0.469696968793869	YES	11
3026	ZINC02584188	858	0.4691357910633087	NO	-
3027	ZINC03855250	1917	0.4691357910633087	NO	-
3028	ZINC02549719	848	0.46875	NO	-
3029	ZINC03165950	1105	0.46875	NO	-
3030	ZINC03619748	1428	0.46875	NO	-
3031	ZINC03862793	2208	0.46875	NO	-
3032	ZINC03862943	2248	0.46875	NO	-
3033	ZINC03862944	2249	0.46875	NO	-
3034	ZINC03862945	2250	0.46875	NO	-
3035	ZINC03878959	2513	0.46875	NO	-
3036	ZINC03878960	2514	0.46875	NO	-
3037	ZINC03889123	2533	0.46875	NO	-
3038	ZINC03889126	2534	0.46875	NO	-
3039	ZINC03897550	2651	0.46875	NO	-
3040	ZINC03814241	93	0.46875	YES	15
3041	ZINC03814239	94	0.46875	YES	15
3042	ZINC00754584	65	0.4683544337749481	NO	-
3043	ZINC03984506	3169	0.4683544337749481	NO	-
3044	ZINC03986723	3182	0.4683544337749481	NO	-
3045	ZINC03986725	3183	0.4683544337749481	NO	-
3046	ZINC03993325	3251	0.4683544337749481	NO	-
3047	ZINC03997212	3269	0.4683544337749481	NO	-
3048	ZINC04124739	3464	0.4683544337749481	NO	-
3049	ZINC04468588	3771	0.4683544337749481	NO	-
3050	ZINC01837315	337	0.4677419364452362	NO	-
3051	ZINC01837316	338	0.4677419364452362	NO	-
3052	ZINC02020052	435	0.4677419364452362	NO	-
3053	ZINC01585466	228	0.4675324559211731	NO	-
3054	ZINC03540047	1340	0.4675324559211731	NO	-
3055	ZINC03850711	1874	0.4675324559211731	NO	-
3056	ZINC03863775	2351	0.4675324559211731	NO	-
3057	ZINC00527415	35	0.46666666865348816	NO	-
3058	ZINC01815636	318	0.46666666865348816	NO	-
3059	ZINC02386071	702	0.46666666865348816	NO	-
3060	ZINC03827651	1788	0.46666666865348816	NO	-
3061	ZINC03853908	1892	0.46666666865348816	NO	-
3062	ZINC03854826	1914	0.46666666865348816	NO	-
3063	ZINC03863688	2330	0.46666666865348816	NO	-
3064	ZINC03863689	2331	0.46666666865348816	NO	-
3065	ZINC03863690	2332	0.46666666865348816	NO	-
3066	ZINC03889637	2543	0.46666666865348816	NO	-
3067	ZINC03896341	2650	0.46666666865348816	NO	-
3068	ZINC04132792	3479	0.46666666865348816	NO	-
3069	ZINC04594854	3801	0.46666666865348816	NO	-
3070	ZINC00821037	84	0.465753436088562	NO	-
3071	ZINC00895155	100	0.465753436088562	NO	-
3072	ZINC00928626	111	0.465753436088562	NO	-
3073	ZINC02233639	620	0.465753436088562	NO	-
3074	ZINC02272749	648	0.465753436088562	NO	-
3075	ZINC03817182	1728	0.465753436088562	NO	-
3076	ZINC03817182	1729	0.465753436088562	NO	-
3077	ZINC03862376	2118	0.465753436088562	NO	-
3078	ZINC03862377	2119	0.465753436088562	NO	-
3079	ZINC03977261	3049	0.465753436088562	NO	-
3080	ZINC03988610	3224	0.465753436088562	NO	-
3081	ZINC04001094	3302	0.465753436088562	NO	-
3082	ZINC04001421	3323	0.465753436088562	NO	-
3083	ZINC04093415	3428	0.465753436088562	NO	-
3084	ZINC04366902	3686	0.465753436088562	NO	-
3085	ZINC04372282	3697	0.465753436088562	NO	-
3086	ZINC03123333	1101	0.4655172526836395	NO	-
3087	ZINC01550356	213	0.4647887349128723	NO	-
3088	ZINC02460370	797	0.4647887349128723	NO	-
3089	ZINC03782110	1561	0.4647887349128723	NO	-
3090	ZINC03799519	1648	0.4647887349128723	NO	-
3091	ZINC03809152	1707	0.4647887349128723	NO	-
3092	ZINC03809152	1708	0.4647887349128723	NO	-
3093	ZINC03856204	1951	0.4647887349128723	NO	-
3094	ZINC03862805	2213	0.4647887349128723	NO	-
3095	ZINC03866695	2441	0.4647887349128723	NO	-
3096	ZINC03866697	2442	0.4647887349128723	NO	-
3097	ZINC03891704	2619	0.4647887349128723	NO	-
3098	ZINC03912202	2681	0.4647887349128723	NO	-
3099	ZINC03999009	3276	0.4647887349128723	NO	-
3100	ZINC04135817	3483	0.4647887349128723	NO	-
3101	ZINC04268223	3598	0.4647887349128723	NO	-
3102	ZINC04464741	3756	0.4647887349128723	NO	-
3103	ZINC01532936	182	0.4637681245803833	NO	-
3104	ZINC02023758	445	0.4637681245803833	NO	-
3105	ZINC02596798	860	0.4637681245803833	NO	-
3106	ZINC03787965	1585	0.4637681245803833	NO	-
3107	ZINC03873865	2502	0.4637681245803833	NO	-
3108	ZINC03873869	2503	0.4637681245803833	NO	-
3109	ZINC03942645	2757	0.4637681245803833	NO	-
3110	ZINC02998223	1070	0.46341463923454285	NO	-
3111	ZINC02025522	446	0.46268656849861145	NO	-
3112	ZINC03118548	1099	0.46268656849861145	NO	-
3113	ZINC03208407	1132	0.46268656849861145	NO	-
3114	ZINC03416595	1284	0.46268656849861145	NO	-
3115	ZINC03416598	1285	0.46268656849861145	NO	-
3116	ZINC03420614	1292	0.46268656849861145	NO	-
3117	ZINC03537966	1330	0.46268656849861145	NO	-
3118	ZINC03537967	1331	0.46268656849861145	NO	-
3119	ZINC03956458	2802	0.46268656849861145	NO	-
3120	ZINC03995187	3264	0.46268656849861145	NO	-
3121	ZINC03814248	65	0.46268656849861145	YES	11
3122	ZINC03969002	2857	0.4625000059604645	NO	-
3123	ZINC03969003	2858	0.4625000059604645	NO	-
3124	ZINC01774067	300	0.4615384638309479	NO	-
3125	ZINC01774069	301	0.4615384638309479	NO	-
3126	ZINC01774071	302	0.4615384638309479	NO	-
3127	ZINC01774073	303	0.4615384638309479	NO	-
3128	ZINC03338062	1229	0.4615384638309479	NO	-
3129	ZINC03338064	1230	0.4615384638309479	NO	-
3130	ZINC03607127	1393	0.4615384638309479	NO	-
3131	ZINC03647963	1475	0.4615384638309479	NO	-
3132	ZINC03813956	1723	0.4615384638309479	NO	-
3133	ZINC03889099	2527	0.4615384638309479	NO	-
3134	ZINC03889100	2528	0.4615384638309479	NO	-
3135	ZINC04001049	3296	0.4615384638309479	NO	-
3136	ZINC04384972	3703	0.4615384638309479	NO	-
3137	ZINC03814269	24	0.4615384638309479	YES	9
3138	ZINC03814270	25	0.4615384638309479	YES	9
3139	ZINC00845902	90	0.46052631735801697	NO	-
3140	ZINC02399862	710	0.46052631735801697	NO	-
3141	ZINC02476152	806	0.46052631735801697	NO	-
3142	ZINC02905023	1035	0.46052631735801697	NO	-
3143	ZINC03601037	1383	0.46052631735801697	NO	-
3144	ZINC03666170	1481	0.46052631735801697	NO	-
3145	ZINC03784374	1578	0.46052631735801697	NO	-
3146	ZINC03853914	1897	0.46052631735801697	NO	-
3147	ZINC03853915	1898	0.46052631735801697	NO	-
3148	ZINC03863819	2363	0.46052631735801697	NO	-
3149	ZINC03873735	2499	0.46052631735801697	NO	-
3150	ZINC03971730	2986	0.46052631735801697	NO	-
3151	ZINC04122276	3456	0.46052631735801697	NO	-
3152	ZINC04278789	3606	0.46052631735801697	NO	-
3153	ZINC04453666	3742	0.46052631735801697	NO	-
3154	ZINC04215639	3544	0.460317462682724	NO	-
3155	ZINC03927121	2715	0.4597701132297516	NO	-
3156	ZINC00206224	21	0.45945945382118225	NO	-
3157	ZINC01660227	253	0.45945945382118225	NO	-
3158	ZINC02939541	1056	0.45945945382118225	NO	-
3159	ZINC03029200	1079	0.45945945382118225	NO	-
3160	ZINC03537937	1326	0.45945945382118225	NO	-
3161	ZINC03620230	1429	0.45945945382118225	NO	-
3162	ZINC03635111	1461	0.45945945382118225	NO	-
3163	ZINC03862604	2156	0.45945945382118225	NO	-
3164	ZINC03862605	2157	0.45945945382118225	NO	-
3165	ZINC03862679	2191	0.45945945382118225	NO	-
3166	ZINC03862680	2192	0.45945945382118225	NO	-
3167	ZINC03968416	2848	0.45945945382118225	NO	-
3168	ZINC03969230	2875	0.45945945382118225	NO	-
3169	ZINC03969231	2876	0.45945945382118225	NO	-
3170	ZINC03969234	2878	0.45945945382118225	NO	-
3171	ZINC03969235	2879	0.45945945382118225	NO	-
3172	ZINC04136182	3485	0.45945945382118225	NO	-
3173	ZINC04136182	3486	0.45945945382118225	NO	-
3174	ZINC04139300	3488	0.45945945382118225	NO	-
3175	ZINC04618532	3821	0.45945945382118225	NO	-
3176	ZINC03814256	44	0.45945945382118225	YES	9
3177	ZINC00126363	16	0.4583333432674408	NO	-
3178	ZINC00585614	42	0.4583333432674408	NO	-
3179	ZINC00803886	73	0.4583333432674408	NO	-
3180	ZINC01286879	157	0.4583333432674408	NO	-
3181	ZINC01540965	196	0.4583333432674408	NO	-
3182	ZINC01696571	279	0.4583333432674408	NO	-
3183	ZINC02353962	687	0.4583333432674408	NO	-
3184	ZINC03799519	1649	0.4583333432674408	NO	-
3185	ZINC03862760	2206	0.4583333432674408	NO	-
3186	ZINC03862761	2207	0.4583333432674408	NO	-
3187	ZINC03862809	2215	0.4583333432674408	NO	-
3188	ZINC03879853	2517	0.4583333432674408	NO	-
3189	ZINC03962655	2837	0.4583333432674408	NO	-
3190	ZINC03969488	2889	0.4583333432674408	NO	-
3191	ZINC03969489	2890	0.4583333432674408	NO	-
3192	ZINC03988611	3225	0.4583333432674408	NO	-
3193	ZINC04135817	3484	0.4583333432674408	NO	-
3194	ZINC04621247	3837	0.4583333432674408	NO	-
3195	ZINC03825501	1784	0.45783132314682007	NO	-
3196	ZINC00022154	7	0.4571428596973419	NO	-
3197	ZINC01552785	218	0.4571428596973419	NO	-
3198	ZINC01860457	357	0.4571428596973419	NO	-
3199	ZINC02677482	926	0.4571428596973419	NO	-
3200	ZINC02748671	972	0.4571428596973419	NO	-
3201	ZINC02773872	991	0.4571428596973419	NO	-
3202	ZINC03104899	1093	0.4571428596973419	NO	-
3203	ZINC03809153	1709	0.4571428596973419	NO	-
3204	ZINC03809153	1710	0.4571428596973419	NO	-
3205	ZINC03856136	1949	0.4571428596973419	NO	-
3206	ZINC03874154	2508	0.4571428596973419	NO	-
3207	ZINC03891415	2602	0.4571428596973419	NO	-
3208	ZINC03994987	3261	0.4571428596973419	NO	-
3209	ZINC04033996	3373	0.4571428596973419	NO	-
3210	ZINC00950133	121	0.45588234066963196	NO	-
3211	ZINC01669896	261	0.45588234066963196	NO	-
3212	ZINC03777742	1540	0.45588234066963196	NO	-
3213	ZINC03820399	1759	0.45588234066963196	NO	-
3214	ZINC03962115	2834	0.45588234066963196	NO	-
3215	ZINC03995181	3262	0.45588234066963196	NO	-
3216	ZINC03995183	3263	0.45588234066963196	NO	-
3217	ZINC04253085	3580	0.45588234066963196	NO	-
3218	ZINC01294213	159	0.4556961953639984	NO	-
3219	ZINC02459597	795	0.4556961953639984	NO	-
3220	ZINC04001184	3308	0.4556961953639984	NO	-
3221	ZINC02884186	1020	0.4545454680919647	NO	-
3222	ZINC03284280	1174	0.4545454680919647	NO	-
3223	ZINC03709554	1504	0.4545454680919647	NO	-
3224	ZINC03709555	1505	0.4545454680919647	NO	-
3225	ZINC03862794	2209	0.4545454680919647	NO	-
3226	ZINC03890888	2579	0.4545454680919647	NO	-
3227	ZINC03891033	2585	0.4545454680919647	NO	-
3228	ZINC03971919	2989	0.4545454680919647	NO	-
3229	ZINC04618548	3823	0.4545454680919647	NO	-
3230	ZINC04627884	3844	0.4545454680919647	NO	-
3231	ZINC00585125	39	0.4533333480358124	NO	-
3232	ZINC02511832	827	0.4533333480358124	NO	-
3233	ZINC03787351	1584	0.4533333480358124	NO	-
3234	ZINC03889812	2548	0.4533333480358124	NO	-
3235	ZINC03891708	2621	0.4533333480358124	NO	-
3236	ZINC03969731	2905	0.4533333480358124	NO	-
3237	ZINC03969732	2906	0.4533333480358124	NO	-
3238	ZINC04030291	3370	0.4533333480358124	NO	-
3239	ZINC04366919	3687	0.4533333480358124	NO	-
3240	ZINC04401031	3720	0.4533333480358124	NO	-
3241	ZINC04594826	3798	0.4533333480358124	NO	-
3242	ZINC04618531	3820	0.4533333480358124	NO	-
3243	ZINC03814260	41	0.4533333480358124	YES	9
3244	ZINC03185277	1118	0.453125	NO	-
3245	ZINC03892910	2639	0.453125	NO	-
3246	ZINC03892911	2640	0.453125	NO	-
3247	ZINC03708646	1501	0.4523809552192688	NO	-
3248	ZINC00717105	60	0.45205479860305786	NO	-
3249	ZINC02460361	796	0.45205479860305786	NO	-
3250	ZINC02634247	883	0.45205479860305786	NO	-
3251	ZINC02634248	884	0.45205479860305786	NO	-
3252	ZINC02634249	885	0.45205479860305786	NO	-
3253	ZINC02634250	886	0.45205479860305786	NO	-
3254	ZINC03202507	1127	0.45205479860305786	NO	-
3255	ZINC03857085	2001	0.45205479860305786	NO	-
3256	ZINC03862197	2092	0.45205479860305786	NO	-
3257	ZINC03862702	2196	0.45205479860305786	NO	-
3258	ZINC03863851	2367	0.45205479860305786	NO	-
3259	ZINC03889119	2529	0.45205479860305786	NO	-
3260	ZINC03889120	2530	0.45205479860305786	NO	-
3261	ZINC03918687	2698	0.45205479860305786	NO	-
3262	ZINC03994804	3256	0.45205479860305786	NO	-
3263	ZINC03994816	3258	0.45205479860305786	NO	-
3264	ZINC04217195	3548	0.45205479860305786	NO	-
3265	ZINC04230370	3566	0.45205479860305786	NO	-
3266	ZINC04340923	3664	0.45205479860305786	NO	-
3267	ZINC01742685	294	0.4516128897666931	NO	-
3268	ZINC03604224	1389	0.45121949911117554	NO	-
3269	ZINC03793881	1615	0.45121949911117554	NO	-
3270	ZINC01035661	131	0.4507042169570923	NO	-
3271	ZINC02227184	615	0.4507042169570923	NO	-
3272	ZINC03215334	1140	0.4507042169570923	NO	-
3273	ZINC03538924	1333	0.4507042169570923	NO	-
3274	ZINC03583291	1371	0.4507042169570923	NO	-
3275	ZINC03799516	1644	0.4507042169570923	NO	-
3276	ZINC03816710	1724	0.4507042169570923	NO	-
3277	ZINC03890949	2582	0.4507042169570923	NO	-
3278	ZINC03891415	2603	0.4507042169570923	NO	-
3279	ZINC03891706	2620	0.4507042169570923	NO	-
3280	ZINC03912200	2680	0.4507042169570923	NO	-
3281	ZINC03970288	2947	0.4507042169570923	NO	-
3282	ZINC04033996	3374	0.4507042169570923	NO	-
3283	ZINC04170087	3508	0.4507042169570923	NO	-
3284	ZINC01930857	398	0.44999998807907104	NO	-
3285	ZINC02680219	930	0.44999998807907104	NO	-
3286	ZINC03814205	6	0.44999998807907104	YES	1
3287	ZINC00023124	9	0.4492753744125366	NO	-
3288	ZINC01106226	135	0.4492753744125366	NO	-
3289	ZINC02271497	647	0.4492753744125366	NO	-
3290	ZINC03466459	1320	0.4492753744125366	NO	-
3291	ZINC03808739	1703	0.4492753744125366	NO	-
3292	ZINC03919823	2699	0.4492753744125366	NO	-
3293	ZINC02254000	637	0.44871795177459717	NO	-
3294	ZINC02449710	760	0.44871795177459717	NO	-
3295	ZINC03537959	1328	0.44871795177459717	NO	-
3296	ZINC03788665	1593	0.44871795177459717	NO	-
3297	ZINC03969725	2900	0.44871795177459717	NO	-
3298	ZINC03971919	2990	0.44871795177459717	NO	-
3299	ZINC03982911	3149	0.44871795177459717	NO	-
3300	ZINC04107656	3429	0.44871795177459717	NO	-
3301	ZINC04398801	3719	0.44871795177459717	NO	-
3302	ZINC01720652	285	0.447761207818985	NO	-
3303	ZINC03742136	1513	0.447761207818985	NO	-
3304	ZINC03742137	1514	0.447761207818985	NO	-
3305	ZINC04628606	3849	0.447761207818985	NO	-
3306	ZINC00978705	125	0.44736841320991516	NO	-
3307	ZINC02459585	794	0.44736841320991516	NO	-
3308	ZINC02753986	977	0.44736841320991516	NO	-
3309	ZINC03181060	1114	0.44736841320991516	NO	-
3310	ZINC03575325	1366	0.44736841320991516	NO	-
3311	ZINC03852853	1882	0.44736841320991516	NO	-
3312	ZINC03859970	2040	0.44736841320991516	NO	-
3313	ZINC03863692	2334	0.44736841320991516	NO	-
3314	ZINC03868206	2454	0.44736841320991516	NO	-
3315	ZINC03868207	2455	0.44736841320991516	NO	-
3316	ZINC03891066	2586	0.44736841320991516	NO	-
3317	ZINC03891067	2587	0.44736841320991516	NO	-
3318	ZINC03969315	2883	0.44736841320991516	NO	-
3319	ZINC03977669	3063	0.44736841320991516	NO	-
3320	ZINC04171493	3510	0.44736841320991516	NO	-
3321	ZINC04465942	3765	0.44736841320991516	NO	-
3322	ZINC02712131	967	0.4470588266849518	NO	-
3323	ZINC04121036	3451	0.4470588266849518	NO	-
3324	ZINC03862832	2224	0.446153849363327	NO	-
3325	ZINC03862833	2225	0.446153849363327	NO	-
3326	ZINC03863170	2295	0.446153849363327	NO	-
3327	ZINC03863171	2296	0.446153849363327	NO	-
3328	ZINC02627723	870	0.44594594836235046	NO	-
3329	ZINC02888995	1028	0.44594594836235046	NO	-
3330	ZINC03537961	1329	0.44594594836235046	NO	-
3331	ZINC03784708	1579	0.44594594836235046	NO	-
3332	ZINC03856398	1987	0.44594594836235046	NO	-
3333	ZINC03856399	1988	0.44594594836235046	NO	-
3334	ZINC03857085	2002	0.44594594836235046	NO	-
3335	ZINC03862075	2077	0.44594594836235046	NO	-
3336	ZINC03862671	2183	0.44594594836235046	NO	-
3337	ZINC03862672	2184	0.44594594836235046	NO	-
3338	ZINC03862673	2185	0.44594594836235046	NO	-
3339	ZINC03862674	2186	0.44594594836235046	NO	-
3340	ZINC03969729	2903	0.44594594836235046	NO	-
3341	ZINC03969730	2904	0.44594594836235046	NO	-
3342	ZINC04122271	3455	0.44594594836235046	NO	-
3343	ZINC04123207	3457	0.44594594836235046	NO	-
3344	ZINC03534436	1323	0.4457831382751465	NO	-
3345	ZINC03534437	1324	0.4457831382751465	NO	-
3346	ZINC03804941	1684	0.4457831382751465	NO	-
3347	ZINC01493086	178	0.4444444477558136	NO	-
3348	ZINC02271176	646	0.4444444477558136	NO	-
3349	ZINC02275877	650	0.4444444477558136	NO	-
3350	ZINC02465178	800	0.4444444477558136	NO	-
3351	ZINC03035119	1080	0.4444444477558136	NO	-
3352	ZINC03194215	1122	0.4444444477558136	NO	-
3353	ZINC03328326	1214	0.4444444477558136	NO	-
3354	ZINC03328328	1215	0.4444444477558136	NO	-
3355	ZINC03799516	1645	0.4444444477558136	NO	-
3356	ZINC03801920	1666	0.4444444477558136	NO	-
3357	ZINC03862665	2177	0.4444444477558136	NO	-
3358	ZINC03862666	2178	0.4444444477558136	NO	-
3359	ZINC03862940	2245	0.4444444477558136	NO	-
3360	ZINC03863545	2320	0.4444444477558136	NO	-
3361	ZINC03879799	2515	0.4444444477558136	NO	-
3362	ZINC04170087	3509	0.4444444477558136	NO	-
3363	ZINC04211597	3535	0.4444444477558136	NO	-
3364	ZINC04594869	3804	0.4444444477558136	NO	-
3365	ZINC03814240	96	0.4444444477558136	YES	15
3366	ZINC00812286	80	0.4430379867553711	NO	-
3367	ZINC00813013	81	0.4430379867553711	NO	-
3368	ZINC01802727	312	0.4430379867553711	NO	-
3369	ZINC02421154	727	0.4430379867553711	NO	-
3370	ZINC03981986	3131	0.4430379867553711	NO	-
3371	ZINC04005554	3345	0.4430379867553711	NO	-
3372	ZINC04052120	3390	0.4430379867553711	NO	-
3373	ZINC04455728	3745	0.4430379867553711	NO	-
3374	ZINC03818261	1741	0.44285714626312256	NO	-
3375	ZINC03820399	1760	0.44285714626312256	NO	-
3376	ZINC03862382	2124	0.44285714626312256	NO	-
3377	ZINC03862383	2125	0.44285714626312256	NO	-
3378	ZINC03862384	2126	0.44285714626312256	NO	-
3379	ZINC03862504	2145	0.44285714626312256	NO	-
3380	ZINC03814207	5	0.44262295961380005	YES	1
3381	ZINC01147750	137	0.44155845046043396	NO	-
3382	ZINC01542357	198	0.44155845046043396	NO	-
3383	ZINC01773531	299	0.44155845046043396	NO	-
3384	ZINC02468147	803	0.44155845046043396	NO	-
3385	ZINC02501172	820	0.44155845046043396	NO	-
3386	ZINC03635116	1462	0.44155845046043396	NO	-
3387	ZINC03859970	2041	0.44155845046043396	NO	-
3388	ZINC03863687	2329	0.44155845046043396	NO	-
3389	ZINC03890718	2576	0.44155845046043396	NO	-
3390	ZINC04502783	3780	0.44155845046043396	NO	-
3391	ZINC01257071	154	0.44117647409439087	NO	-
3392	ZINC03362712	1263	0.44117647409439087	NO	-
3393	ZINC03956465	2803	0.44117647409439087	NO	-
3394	ZINC04336345	3650	0.44117647409439087	NO	-
3395	ZINC04339095	3653	0.44117647409439087	NO	-
3396	ZINC00598033	48	0.4399999976158142	NO	-
3397	ZINC00754597	66	0.4399999976158142	NO	-
3398	ZINC01540962	195	0.4399999976158142	NO	-
3399	ZINC01645292	244	0.4399999976158142	NO	-
3400	ZINC02547076	846	0.4399999976158142	NO	-
3401	ZINC02888955	1026	0.4399999976158142	NO	-
3402	ZINC02905151	1036	0.4399999976158142	NO	-
3403	ZINC03706354	1499	0.4399999976158142	NO	-
3404	ZINC03863237	2310	0.4399999976158142	NO	-
3405	ZINC04123419	3460	0.4399999976158142	NO	-
3406	ZINC04464736	3755	0.4399999976158142	NO	-
3407	ZINC03332935	1223	0.43939393758773804	NO	-
3408	ZINC03354454	1255	0.43939393758773804	NO	-
3409	ZINC03862392	2133	0.43939393758773804	NO	-
3410	ZINC03971127	2968	0.43939393758773804	NO	-
3411	ZINC04458886	3749	0.43939393758773804	NO	-
3412	ZINC04494002	3778	0.43939393758773804	NO	-
3413	ZINC02337660	678	0.4390243887901306	NO	-
3414	ZINC03711097	1511	0.4390243887901306	NO	-
3415	ZINC00585611	41	0.4383561611175537	NO	-
3416	ZINC02695819	942	0.4383561611175537	NO	-
3417	ZINC02890595	1030	0.4383561611175537	NO	-
3418	ZINC03186442	1119	0.4383561611175537	NO	-
3419	ZINC03414711	1282	0.4383561611175537	NO	-
3420	ZINC03583703	1372	0.4383561611175537	NO	-
3421	ZINC03583706	1373	0.4383561611175537	NO	-
3422	ZINC03635126	1463	0.4383561611175537	NO	-
3423	ZINC03799518	1646	0.4383561611175537	NO	-
3424	ZINC03803719	1673	0.4383561611175537	NO	-
3425	ZINC03810942	1716	0.4383561611175537	NO	-
3426	ZINC03863235	2309	0.4383561611175537	NO	-
3427	ZINC03892844	2637	0.4383561611175537	NO	-
3428	ZINC03971205	2969	0.4383561611175537	NO	-
3429	ZINC04183490	3517	0.4383561611175537	NO	-
3430	ZINC04186158	3520	0.4383561611175537	NO	-
3431	ZINC03814261	42	0.4383561611175537	YES	9
3432	ZINC03814262	43	0.4383561611175537	YES	9
3433	ZINC03862701	2195	0.4375	NO	-
3434	ZINC03862941	2246	0.4375	NO	-
3435	ZINC03927129	2718	0.4375	NO	-
3436	ZINC03969724	2899	0.4375	NO	-
3437	ZINC04007605	3350	0.4375	NO	-
3438	ZINC03814206	98	0.4375	YES	17
3439	ZINC00275611	28	0.43661972880363464	NO	-
3440	ZINC00969238	122	0.43661972880363464	NO	-
3441	ZINC02005860	417	0.43661972880363464	NO	-
3442	ZINC03803704	1672	0.43661972880363464	NO	-
3443	ZINC03942558	2752	0.43661972880363464	NO	-
3444	ZINC03942558	2753	0.43661972880363464	NO	-
3445	ZINC03960967	2827	0.43661972880363464	NO	-
3446	ZINC04417846	3727	0.43661972880363464	NO	-
3447	ZINC03338983	1237	0.43589743971824646	NO	-
3448	ZINC03575285	1360	0.43589743971824646	NO	-
3449	ZINC03788677	1596	0.43589743971824646	NO	-
3450	ZINC03793991	1616	0.43589743971824646	NO	-
3451	ZINC03862852	2234	0.43589743971824646	NO	-
3452	ZINC03863748	2344	0.43589743971824646	NO	-
3453	ZINC03868198	2448	0.43589743971824646	NO	-
3454	ZINC03969727	2901	0.43589743971824646	NO	-
3455	ZINC03969728	2902	0.43589743971824646	NO	-
3456	ZINC03982913	3151	0.43589743971824646	NO	-
3457	ZINC03988747	3228	0.43589743971824646	NO	-
3458	ZINC04114730	3433	0.43589743971824646	NO	-
3459	ZINC04465938	3763	0.43589743971824646	NO	-
3460	ZINC04606815	3817	0.43589743971824646	NO	-
3461	ZINC00008050	4	0.43478259444236755	NO	-
3462	ZINC01665083	254	0.43478259444236755	NO	-
3463	ZINC03782565	1563	0.43478259444236755	NO	-
3464	ZINC03820407	1761	0.43478259444236755	NO	-
3465	ZINC03862810	2216	0.43478259444236755	NO	-
3466	ZINC03862942	2247	0.43478259444236755	NO	-
3467	ZINC03863996	2392	0.43478259444236755	NO	-
3468	ZINC01049863	132	0.43421053886413574	NO	-
3469	ZINC01049865	133	0.43421053886413574	NO	-
3470	ZINC02623282	865	0.43421053886413574	NO	-
3471	ZINC03575300	1364	0.43421053886413574	NO	-
3472	ZINC03696980	1495	0.43421053886413574	NO	-
3473	ZINC03779789	1550	0.43421053886413574	NO	-
3474	ZINC03859391	2034	0.43421053886413574	NO	-
3475	ZINC03868203	2452	0.43421053886413574	NO	-
3476	ZINC04001425	3325	0.43421053886413574	NO	-
3477	ZINC02356504	689	0.4337349534034729	NO	-
3478	ZINC04586815	3794	0.43283581733703613	NO	-
3479	ZINC03166915	1106	0.4324324429035187	NO	-
3480	ZINC03491578	1322	0.4324324429035187	NO	-
3481	ZINC03799518	1647	0.4324324429035187	NO	-
3482	ZINC03863693	2335	0.4324324429035187	NO	-
3483	ZINC03863842	2364	0.4324324429035187	NO	-
3484	ZINC03927632	2719	0.4324324429035187	NO	-
3485	ZINC03968477	2849	0.4324324429035187	NO	-
3486	ZINC03970288	2948	0.4324324429035187	NO	-
3487	ZINC03970288	2949	0.4324324429035187	NO	-
3488	ZINC03970288	2950	0.4324324429035187	NO	-
3489	ZINC03971225	2973	0.4324324429035187	NO	-
3490	ZINC03976212	3034	0.4324324429035187	NO	-
3491	ZINC04001546	3338	0.4324324429035187	NO	-
3492	ZINC01536936	190	0.43209877610206604	NO	-
3493	ZINC02488395	807	0.43209877610206604	NO	-
3494	ZINC02488397	808	0.43209877610206604	NO	-
3495	ZINC03937038	2736	0.43209877610206604	NO	-
3496	ZINC03863029	2270	0.4307692348957062	NO	-
3497	ZINC03942644	2756	0.4307692348957062	NO	-
3498	ZINC00109055	15	0.4305555522441864	NO	-
3499	ZINC01035472	130	0.4305555522441864	NO	-
3500	ZINC03683922	1492	0.4305555522441864	NO	-
3501	ZINC03862675	2187	0.4305555522441864	NO	-
3502	ZINC03862676	2188	0.4305555522441864	NO	-
3503	ZINC03862677	2189	0.4305555522441864	NO	-
3504	ZINC03862678	2190	0.4305555522441864	NO	-
3505	ZINC03892073	2628	0.4305555522441864	NO	-
3506	ZINC03892074	2629	0.4305555522441864	NO	-
3507	ZINC03892079	2632	0.4305555522441864	NO	-
3508	ZINC03892080	2633	0.4305555522441864	NO	-
3509	ZINC03892131	2634	0.4305555522441864	NO	-
3510	ZINC03892132	2635	0.4305555522441864	NO	-
3511	ZINC04001434	3328	0.4305555522441864	NO	-
3512	ZINC02997928	1069	0.4303797483444214	NO	-
3513	ZINC03851152	1876	0.4303797483444214	NO	-
3514	ZINC03858939	2028	0.4303797483444214	NO	-
3515	ZINC03862823	2222	0.4303797483444214	NO	-
3516	ZINC03969742	2909	0.4303797483444214	NO	-
3517	ZINC04114730	3434	0.4303797483444214	NO	-
3518	ZINC04413656	3725	0.4303797483444214	NO	-
3519	ZINC04465106	3761	0.4303797483444214	NO	-
3520	ZINC01024526	129	0.4285714328289032	NO	-
3521	ZINC01592276	229	0.4285714328289032	NO	-
3522	ZINC01665714	255	0.4285714328289032	NO	-
3523	ZINC01736354	291	0.4285714328289032	NO	-
3524	ZINC02338439	680	0.4285714328289032	NO	-
3525	ZINC02354485	688	0.4285714328289032	NO	-
3526	ZINC02684079	931	0.4285714328289032	NO	-
3527	ZINC03066769	1088	0.4285714328289032	NO	-
3528	ZINC03862119	2085	0.4285714328289032	NO	-
3529	ZINC03969250	2881	0.4285714328289032	NO	-
3530	ZINC03977719	3064	0.4285714328289032	NO	-
3531	ZINC03983579	3165	0.4285714328289032	NO	-
3532	ZINC04120717	3449	0.4285714328289032	NO	-
3533	ZINC04187246	3521	0.4285714328289032	NO	-
3534	ZINC02465560	802	0.4268292784690857	NO	-
3535	ZINC03862969	2251	0.4268292784690857	NO	-
3536	ZINC03953083	2782	0.4268292784690857	NO	-
3537	ZINC01811762	314	0.4266666769981384	NO	-
3538	ZINC03863976	2390	0.4266666769981384	NO	-
3539	ZINC03891710	2622	0.4266666769981384	NO	-
3540	ZINC03926528	2707	0.4266666769981384	NO	-
3541	ZINC03971215	2970	0.4266666769981384	NO	-
3542	ZINC04001069	3298	0.4266666769981384	NO	-
3543	ZINC04632002	3851	0.4266666769981384	NO	-
3544	ZINC03940585	2740	0.4264705777168274	NO	-
3545	ZINC03940585	2742	0.4264705777168274	NO	-
3546	ZINC04010761	3351	0.4264705777168274	NO	-
3547	ZINC03981977	3130	0.4262295067310333	NO	-
3548	ZINC00876580	94	0.42500001192092896	NO	-
3549	ZINC00900580	102	0.42500001192092896	NO	-
3550	ZINC02789521	993	0.42500001192092896	NO	-
3551	ZINC03575291	1363	0.42500001192092896	NO	-
3552	ZINC03862974	2254	0.42500001192092896	NO	-
3553	ZINC03868201	2451	0.42500001192092896	NO	-
3554	ZINC04001423	3324	0.42500001192092896	NO	-
3555	ZINC04465939	3764	0.42500001192092896	NO	-
3556	ZINC01736341	290	0.42465752363204956	NO	-
3557	ZINC02526779	839	0.42465752363204956	NO	-
3558	ZINC02768600	990	0.42465752363204956	NO	-
3559	ZINC03359360	1262	0.42465752363204956	NO	-
3560	ZINC03778974	1545	0.42465752363204956	NO	-
3561	ZINC03863496	2317	0.42465752363204956	NO	-
3562	ZINC03891651	2613	0.42465752363204956	NO	-
3563	ZINC03891652	2614	0.42465752363204956	NO	-
3564	ZINC03956525	2804	0.42465752363204956	NO	-
3565	ZINC03988613	3226	0.42465752363204956	NO	-
3566	ZINC04063988	3402	0.42465752363204956	NO	-
3567	ZINC04433524	3737	0.42465752363204956	NO	-
3568	ZINC03777737	1538	0.42424243688583374	NO	-
3569	ZINC04498168	3779	0.42424243688583374	NO	-
3570	ZINC01238143	149	0.42352941632270813	NO	-
3571	ZINC00784471	72	0.42307692766189575	NO	-
3572	ZINC03217476	1143	0.42307692766189575	NO	-
3573	ZINC03229245	1152	0.42307692766189575	NO	-
3574	ZINC03795463	1629	0.42307692766189575	NO	-
3575	ZINC03927123	2716	0.42307692766189575	NO	-
3576	ZINC04001428	3326	0.42307692766189575	NO	-
3577	ZINC04046445	3387	0.42307692766189575	NO	-
3578	ZINC04091491	3425	0.42307692766189575	NO	-
3579	ZINC02511708	826	0.4225352108478546	NO	-
3580	ZINC03820407	1762	0.4225352108478546	NO	-
3581	ZINC03820407	1763	0.4225352108478546	NO	-
3582	ZINC03971223	2972	0.4225352108478546	NO	-
3583	ZINC04001439	3331	0.4225352108478546	NO	-
3584	ZINC02583978	857	0.421875	NO	-
3585	ZINC02501658	822	0.42168673872947693	NO	-
3586	ZINC02597604	861	0.42105263471603394	NO	-
3587	ZINC03861811	2046	0.42105263471603394	NO	-
3588	ZINC03862448	2139	0.42105263471603394	NO	-
3589	ZINC03927786	2722	0.42105263471603394	NO	-
3590	ZINC04267879	3596	0.42105263471603394	NO	-
3591	ZINC04120686	3448	0.4204545319080353	NO	-
3592	ZINC01286915	158	0.4202898442745209	NO	-
3593	ZINC03273227	1170	0.4202898442745209	NO	-
3594	ZINC03940585	2741	0.4202898442745209	NO	-
3595	ZINC04117333	3444	0.4202898442745209	NO	-
3596	ZINC00352575	30	0.4197530746459961	NO	-
3597	ZINC02939740	1058	0.4197530746459961	NO	-
3598	ZINC03320319	1205	0.4197530746459961	NO	-
3599	ZINC04033860	3371	0.4197530746459961	NO	-
3600	ZINC04117006	3442	0.4197530746459961	NO	-
3601	ZINC02499178	813	0.4193548262119293	NO	-
3602	ZINC04193420	3529	0.4189189076423645	NO	-
3603	ZINC04267854	3595	0.4189189076423645	NO	-
3604	ZINC01238143	150	0.41860464215278625	NO	-
3605	ZINC01672761	263	0.41791045665740967	NO	-
3606	ZINC03777737	1539	0.41791045665740967	NO	-
3607	ZINC03806616	1693	0.41791045665740967	NO	-
3608	ZINC02465167	799	0.4177215099334717	NO	-
3609	ZINC02465550	801	0.4177215099334717	NO	-
3610	ZINC02501042	818	0.4177215099334717	NO	-
3611	ZINC02760582	983	0.4177215099334717	NO	-
3612	ZINC02863630	1014	0.4177215099334717	NO	-
3613	ZINC03862970	2252	0.4177215099334717	NO	-
3614	ZINC03980830	3121	0.4177215099334717	NO	-
3615	ZINC03982912	3150	0.4177215099334717	NO	-
3616	ZINC04001287	3312	0.4177215099334717	NO	-
3617	ZINC04130381	3469	0.4177215099334717	NO	-
3618	ZINC04132249	3475	0.4177215099334717	NO	-
3619	ZINC01860447	356	0.4166666567325592	NO	-
3620	ZINC02628448	873	0.4166666567325592	NO	-
3621	ZINC03260728	1161	0.4166666567325592	NO	-
3622	ZINC03607422	1394	0.4166666567325592	NO	-
3623	ZINC03820407	1764	0.4166666567325592	NO	-
3624	ZINC04340821	3663	0.4166666567325592	NO	-
3625	ZINC00460207	34	0.41558441519737244	NO	-
3626	ZINC00898405	101	0.41558441519737244	NO	-
3627	ZINC01132104	136	0.41558441519737244	NO	-
3628	ZINC02246309	633	0.41558441519737244	NO	-
3629	ZINC02395333	707	0.41558441519737244	NO	-
3630	ZINC02500889	816	0.41558441519737244	NO	-
3631	ZINC03285400	1176	0.41558441519737244	NO	-
3632	ZINC03285402	1177	0.41558441519737244	NO	-
3633	ZINC03285403	1178	0.41558441519737244	NO	-
3634	ZINC03890712	2575	0.41558441519737244	NO	-
3635	ZINC04124543	3463	0.41558441519737244	NO	-
3636	ZINC04366800	3685	0.4153846204280853	NO	-
3637	ZINC01535407	187	0.4146341383457184	NO	-
3638	ZINC03788672	1594	0.4146341383457184	NO	-
3639	ZINC02678704	928	0.41428571939468384	NO	-
3640	ZINC01594058	233	0.4137931168079376	NO	-
3641	ZINC03171452	1107	0.41333332657814026	NO	-
3642	ZINC03171455	1108	0.41333332657814026	NO	-
3643	ZINC03912454	2686	0.41333332657814026	NO	-
3644	ZINC03912455	2687	0.41333332657814026	NO	-
3645	ZINC03912457	2688	0.41333332657814026	NO	-
3646	ZINC04001436	3329	0.41333332657814026	NO	-
3647	ZINC04001438	3330	0.41333332657814026	NO	-
3648	ZINC03636205	1467	0.4126984179019928	NO	-
3649	ZINC00976160	124	0.4124999940395355	NO	-
3650	ZINC01913155	389	0.4124999940395355	NO	-
3651	ZINC03565586	1348	0.4124999940395355	NO	-
3652	ZINC03856523	1997	0.4124999940395355	NO	-
3653	ZINC03862696	2194	0.4124999940395355	NO	-
3654	ZINC04230375	3567	0.4124999940395355	NO	-
3655	ZINC01533440	183	0.4117647111415863	NO	-
3656	ZINC03265067	1166	0.4117647111415863	NO	-
3657	ZINC03265068	1167	0.4117647111415863	NO	-
3658	ZINC03265069	1168	0.4117647111415863	NO	-
3659	ZINC03265070	1169	0.4117647111415863	NO	-
3660	ZINC03709359	1502	0.4117647111415863	NO	-
3661	ZINC04266092	3590	0.4117647111415863	NO	-
3662	ZINC02203453	593	0.4109589159488678	NO	-
3663	ZINC02203455	594	0.4109589159488678	NO	-
3664	ZINC02214699	607	0.4109589159488678	NO	-
3665	ZINC03087160	1092	0.4109589159488678	NO	-
3666	ZINC03862800	2212	0.4109589159488678	NO	-
3667	ZINC03926790	2708	0.4109589159488678	NO	-
3668	ZINC04413851	3726	0.4109589159488678	NO	-
3669	ZINC01930776	390	0.41025641560554504	NO	-
3670	ZINC02893808	1031	0.41025641560554504	NO	-
3671	ZINC03133766	1103	0.41025641560554504	NO	-
3672	ZINC03709606	1506	0.41025641560554504	NO	-
3673	ZINC03856420	1992	0.41025641560554504	NO	-
3674	ZINC03856422	1993	0.41025641560554504	NO	-
3675	ZINC03862863	2236	0.41025641560554504	NO	-
3676	ZINC04001442	3333	0.41025641560554504	NO	-
3677	ZINC03863909	2381	0.4098360538482666	NO	-
3678	ZINC02939734	1057	0.40963855385780334	NO	-
3679	ZINC03259323	1160	0.40963855385780334	NO	-
3680	ZINC03927119	2714	0.40963855385780334	NO	-
3681	ZINC04033860	3372	0.40963855385780334	NO	-
3682	ZINC03386155	1270	0.40909090638160706	NO	-
3683	ZINC03709509	1503	0.40909090638160706	NO	-
3684	ZINC02580936	853	0.4084506928920746	NO	-
3685	ZINC02678702	927	0.4084506928920746	NO	-
3686	ZINC04119580	3447	0.4084506928920746	NO	-
3687	ZINC02939316	1051	0.40789473056793213	NO	-
3688	ZINC03575313	1365	0.40789473056793213	NO	-
3689	ZINC03862436	2137	0.40789473056793213	NO	-
3690	ZINC03862840	2231	0.40789473056793213	NO	-
3691	ZINC03868205	2453	0.40789473056793213	NO	-
3692	ZINC04627343	3840	0.40789473056793213	NO	-
3693	ZINC03788680	1597	0.40740740299224854	NO	-
3694	ZINC01533797	184	0.4057970941066742	NO	-
3695	ZINC01316870	167	0.4054054021835327	NO	-
3696	ZINC01316871	168	0.4054054021835327	NO	-
3697	ZINC01811764	315	0.4054054021835327	NO	-
3698	ZINC02542180	844	0.4054054021835327	NO	-
3699	ZINC03767060	1515	0.4054054021835327	NO	-
3700	ZINC03854734	1903	0.4054054021835327	NO	-
3701	ZINC03854816	1904	0.4054054021835327	NO	-
3702	ZINC03854817	1905	0.4054054021835327	NO	-
3703	ZINC03854822	1910	0.4054054021835327	NO	-
3704	ZINC03854823	1911	0.4054054021835327	NO	-
3705	ZINC03856411	1991	0.4054054021835327	NO	-
3706	ZINC03862583	2151	0.4054054021835327	NO	-
3707	ZINC03862584	2152	0.4054054021835327	NO	-
3708	ZINC03892077	2630	0.4054054021835327	NO	-
3709	ZINC03892078	2631	0.4054054021835327	NO	-
3710	ZINC04001484	3336	0.4054054021835327	NO	-
3711	ZINC02007767	423	0.40506330132484436	NO	-
3712	ZINC02199115	590	0.40506330132484436	NO	-
3713	ZINC02377889	697	0.40506330132484436	NO	-
3714	ZINC02501455	821	0.40506330132484436	NO	-
3715	ZINC03401460	1273	0.40506330132484436	NO	-
3716	ZINC03709612	1507	0.40506330132484436	NO	-
3717	ZINC03709613	1508	0.40506330132484436	NO	-
3718	ZINC03784110	1574	0.40506330132484436	NO	-
3719	ZINC03856284	1956	0.40506330132484436	NO	-
3720	ZINC03862864	2237	0.40506330132484436	NO	-
3721	ZINC03890861	2578	0.40506330132484436	NO	-
3722	ZINC03179577	1113	0.4047619104385376	NO	-
3723	ZINC03338889	1233	0.4047619104385376	NO	-
3724	ZINC03338890	1234	0.4047619104385376	NO	-
3725	ZINC03863217	2307	0.4029850661754608	NO	-
3726	ZINC04265494	3588	0.4029850661754608	NO	-
3727	ZINC00860553	91	0.4025973975658417	NO	-
3728	ZINC00892488	98	0.4025973975658417	NO	-
3729	ZINC01972929	406	0.4025973975658417	NO	-
3730	ZINC03889359	2540	0.4025973975658417	NO	-
3731	ZINC03927792	2723	0.4025973975658417	NO	-
3732	ZINC04001596	3340	0.4025973975658417	NO	-
3733	ZINC03955729	2785	0.40243902802467346	NO	-
3734	ZINC01841829	341	0.4000000059604645	NO	-
3735	ZINC02888967	1027	0.4000000059604645	NO	-
3736	ZINC02889257	1029	0.4000000059604645	NO	-
3737	ZINC03575287	1361	0.4000000059604645	NO	-
3738	ZINC03767061	1516	0.4000000059604645	NO	-
3739	ZINC03853909	1893	0.4000000059604645	NO	-
3740	ZINC03853910	1894	0.4000000059604645	NO	-
3741	ZINC03853912	1895	0.4000000059604645	NO	-
3742	ZINC03853913	1896	0.4000000059604645	NO	-
3743	ZINC03856298	1958	0.4000000059604645	NO	-
3744	ZINC03862328	2101	0.4000000059604645	NO	-
3745	ZINC03862749	2201	0.4000000059604645	NO	-
3746	ZINC03862750	2202	0.4000000059604645	NO	-
3747	ZINC03863850	2366	0.4000000059604645	NO	-
3748	ZINC03863852	2368	0.4000000059604645	NO	-
3749	ZINC03863853	2369	0.4000000059604645	NO	-
3750	ZINC03868199	2449	0.4000000059604645	NO	-
3751	ZINC03926973	2711	0.4000000059604645	NO	-
3752	ZINC03955823	2787	0.4000000059604645	NO	-
3753	ZINC03969981	2928	0.4000000059604645	NO	-
3754	ZINC03969983	2929	0.4000000059604645	NO	-
3755	ZINC04180286	3513	0.4000000059604645	NO	-
3756	ZINC04228775	3564	0.4000000059604645	NO	-
3757	ZINC04333507	3645	0.4000000059604645	NO	-
3758	ZINC00001341	1	0.4000000059604645	YES	1
3759	ZINC01717164	2	0.4000000059604645	YES	1
3760	ZINC02012157	15	0.4000000059604645	YES	2
3761	ZINC01741588	293	0.39743590354919434	NO	-
3762	ZINC01930791	393	0.39743590354919434	NO	-
3763	ZINC02459568	793	0.39743590354919434	NO	-
3764	ZINC03328132	1213	0.39743590354919434	NO	-
3765	ZINC03853232	1884	0.39743590354919434	NO	-
3766	ZINC03856428	1995	0.39743590354919434	NO	-
3767	ZINC03862695	2193	0.39743590354919434	NO	-
3768	ZINC03969400	2886	0.39743590354919434	NO	-
3769	ZINC03971219	2971	0.39726027846336365	NO	-
3770	ZINC04123393	3458	0.3970588147640228	NO	-
3771	ZINC04265243	3587	0.3970588147640228	NO	-
3772	ZINC04267561	3592	0.3970588147640228	NO	-
3773	ZINC02350990	686	0.395061731338501	NO	-
3774	ZINC03209295	1136	0.395061731338501	NO	-
3775	ZINC03292418	1190	0.395061731338501	NO	-
3776	ZINC03709616	1509	0.395061731338501	NO	-
3777	ZINC03709617	1510	0.395061731338501	NO	-
3778	ZINC03982881	3141	0.395061731338501	NO	-
3779	ZINC04204968	3533	0.395061731338501	NO	-
3780	ZINC03548814	1343	0.3947368562221527	NO	-
3781	ZINC03575238	1356	0.3947368562221527	NO	-
3782	ZINC03853916	1899	0.3947368562221527	NO	-
3783	ZINC03853917	1900	0.3947368562221527	NO	-
3784	ZINC03868193	2444	0.3947368562221527	NO	-
3785	ZINC04535080	3785	0.3947368562221527	NO	-
3786	ZINC03357659	1258	0.39393940567970276	NO	-
3787	ZINC02711895	960	0.3928571343421936	NO	-
3788	ZINC00814646	82	0.39240506291389465	NO	-
3789	ZINC03788674	1595	0.39240506291389465	NO	-
3790	ZINC03856341	1968	0.39240506291389465	NO	-
3791	ZINC03861851	2048	0.39240506291389465	NO	-
3792	ZINC03862862	2235	0.39240506291389465	NO	-
3793	ZINC03862973	2253	0.39240506291389465	NO	-
3794	ZINC03863453	2315	0.39240506291389465	NO	-
3795	ZINC03890943	2581	0.39240506291389465	NO	-
3796	ZINC03956308	2801	0.39240506291389465	NO	-
3797	ZINC03969804	2914	0.39240506291389465	NO	-
3798	ZINC01672759	262	0.3918918967247009	NO	-
3799	ZINC02844308	1006	0.3918918967247009	NO	-
3800	ZINC03863312	2312	0.3918918967247009	NO	-
3801	ZINC00601779	50	0.3913043439388275	NO	-
3802	ZINC03337536	1225	0.3913043439388275	NO	-
3803	ZINC03777457	1535	0.3913043439388275	NO	-
3804	ZINC03814210	12	0.390625	YES	1
3805	ZINC03814211	13	0.390625	YES	1
3806	ZINC02364536	694	0.39024388790130615	NO	-
3807	ZINC02633369	880	0.39024388790130615	NO	-
3808	ZINC02830731	1002	0.39024388790130615	NO	-
3809	ZINC03215455	1141	0.39024388790130615	NO	-
3810	ZINC03862938	2244	0.39024388790130615	NO	-
3811	ZINC03859680	2035	0.3896103799343109	NO	-
3812	ZINC03863914	2386	0.3888888955116272	NO	-
3813	ZINC04228446	3562	0.3888888955116272	NO	-
3814	ZINC02711939	961	0.38823530077934265	NO	-
3815	ZINC03856314	1961	0.38823530077934265	NO	-
3816	ZINC00663670	58	0.38805970549583435	NO	-
3817	ZINC01930827	397	0.38749998807907104	NO	-
3818	ZINC03237472	1155	0.38749998807907104	NO	-
3819	ZINC03539868	1334	0.38749998807907104	NO	-
3820	ZINC03796360	1634	0.38749998807907104	NO	-
3821	ZINC03797596	1636	0.38749998807907104	NO	-
3822	ZINC02501156	819	0.3866666555404663	NO	-
3823	ZINC03960676	2825	0.3866666555404663	NO	-
3824	ZINC04006941	3348	0.3866666555404663	NO	-
3825	ZINC03777457	1536	0.3857142925262451	NO	-
3826	ZINC03856429	1996	0.3857142925262451	NO	-
3827	ZINC01533803	185	0.38461539149284363	NO	-
3828	ZINC03853658	1891	0.38461539149284363	NO	-
3829	ZINC03969060	2864	0.38461539149284363	NO	-
3830	ZINC01547615	205	0.3835616409778595	NO	-
3831	ZINC02501036	817	0.3835616409778595	NO	-
3832	ZINC03891740	2623	0.3827160596847534	NO	-
3833	ZINC00950127	120	0.3815789520740509	NO	-
3834	ZINC03856404	1990	0.3815789520740509	NO	-
3835	ZINC04018672	3353	0.3815789520740509	NO	-
3836	ZINC00839007	87	0.380952388048172	NO	-
3837	ZINC03224702	1144	0.380952388048172	NO	-
3838	ZINC03224703	1145	0.380952388048172	NO	-
3839	ZINC03224704	1146	0.380952388048172	NO	-
3840	ZINC03224705	1147	0.380952388048172	NO	-
3841	ZINC03821726	1768	0.380952388048172	NO	-
3842	ZINC04362638	3683	0.380952388048172	NO	-
3843	ZINC00001792	7	0.380952388048172	YES	1
3844	ZINC02912361	1043	0.3802816867828369	NO	-
3845	ZINC03412927	1278	0.3802816867828369	NO	-
3846	ZINC03587051	1377	0.3802816867828369	NO	-
3847	ZINC00754448	64	0.37974682450294495	NO	-
3848	ZINC03767129	1517	0.37974682450294495	NO	-
3849	ZINC03863058	2284	0.37974682450294495	NO	-
3850	ZINC03863916	2387	0.3787878751754761	NO	-
3851	ZINC03862585	2153	0.37837839126586914	NO	-
3852	ZINC03862586	2154	0.37837839126586914	NO	-
3853	ZINC03862755	2205	0.37837839126586914	NO	-
3854	ZINC03980841	3122	0.37804877758026123	NO	-
3855	ZINC03980842	3123	0.37804877758026123	NO	-
3856	ZINC04275294	3604	0.37804877758026123	NO	-
3857	ZINC04066810	3407	0.37662336230278015	NO	-
3858	ZINC04275270	3603	0.37662336230278015	NO	-
3859	ZINC04001557	3339	0.3764705955982208	NO	-
3860	ZINC03413807	1279	0.375	NO	-
3861	ZINC03413811	1280	0.375	NO	-
3862	ZINC03540041	1339	0.375	NO	-
3863	ZINC03575258	1357	0.375	NO	-
3864	ZINC03575289	1362	0.375	NO	-
3865	ZINC03788288	1589	0.375	NO	-
3866	ZINC03788288	1590	0.375	NO	-
3867	ZINC03868194	2445	0.375	NO	-
3868	ZINC03868200	2450	0.375	NO	-
3869	ZINC03814209	3	0.375	YES	1
3870	ZINC03814208	4	0.375	YES	1
3871	ZINC03854818	1906	0.3733333349227905	NO	-
3872	ZINC03854819	1907	0.3733333349227905	NO	-
3873	ZINC03854820	1908	0.3733333349227905	NO	-
3874	ZINC03854821	1909	0.3733333349227905	NO	-
3875	ZINC03862747	2199	0.3733333349227905	NO	-
3876	ZINC03862748	2200	0.3733333349227905	NO	-
3877	ZINC03862751	2203	0.3733333349227905	NO	-
3878	ZINC03862752	2204	0.3733333349227905	NO	-
3879	ZINC01530756	11	0.3731343150138855	YES	1
3880	ZINC03559777	1347	0.3717948794364929	NO	-
3881	ZINC00706771	59	0.37142857909202576	NO	-
3882	ZINC02792973	994	0.37037035822868347	NO	-
3883	ZINC03892029	2625	0.3684210479259491	NO	-
3884	ZINC03990383	3241	0.3684210479259491	NO	-
3885	ZINC04001432	3327	0.3684210479259491	NO	-
3886	ZINC04228450	3563	0.3684210479259491	NO	-
3887	ZINC04247710	3577	0.3684210479259491	NO	-
3888	ZINC02734780	970	0.3670886158943176	NO	-
3889	ZINC02734781	971	0.3670886158943176	NO	-
3890	ZINC03777454	1534	0.3670886158943176	NO	-
3891	ZINC03862387	2129	0.3670886158943176	NO	-
3892	ZINC03862388	2130	0.3670886158943176	NO	-
3893	ZINC03862389	2131	0.3670886158943176	NO	-
3894	ZINC03862390	2132	0.3670886158943176	NO	-
3895	ZINC04488586	3776	0.3670886158943176	NO	-
3896	ZINC03926814	2710	0.3661971688270569	NO	-
3897	ZINC03863910	2382	0.36486485600471497	NO	-
3898	ZINC03863911	2383	0.36486485600471497	NO	-
3899	ZINC03863912	2384	0.36486485600471497	NO	-
3900	ZINC03227832	1150	0.364705890417099	NO	-
3901	ZINC03227833	1151	0.364705890417099	NO	-
3902	ZINC01645934	245	0.3636363744735718	NO	-
3903	ZINC03643450	1472	0.3636363744735718	NO	-
3904	ZINC04064954	3406	0.3636363744735718	NO	-
3905	ZINC03800344	1654	0.36250001192092896	NO	-
3906	ZINC02005536	416	0.3614457845687866	NO	-
3907	ZINC02246781	634	0.3611111044883728	NO	-
3908	ZINC03127284	1102	0.3611111044883728	NO	-
3909	ZINC02459556	792	0.36000001430511475	NO	-
3910	ZINC02500873	815	0.36000001430511475	NO	-
3911	ZINC03863913	2385	0.36000001430511475	NO	-
3912	ZINC03540057	1341	0.3589743673801422	NO	-
3913	ZINC03353093	1254	0.3563218414783478	NO	-
3914	ZINC04019479	3354	0.3561643958091736	NO	-
3915	ZINC03566828	1350	0.3552631437778473	NO	-
3916	ZINC03566831	1351	0.3552631437778473	NO	-
3917	ZINC04230877	3568	0.3544303774833679	NO	-
3918	ZINC03444381	1305	0.35211268067359924	NO	-
3919	ZINC04489565	3777	0.3483146131038666	NO	-
3920	ZINC04216270	3546	0.3466666638851166	NO	-
3921	ZINC01930789	391	0.3461538553237915	NO	-
3922	ZINC01930790	392	0.3461538553237915	NO	-
3923	ZINC04425532	3732	0.3461538553237915	NO	-
3924	ZINC03814213	10	0.3461538553237915	YES	1
3925	ZINC01930821	395	0.34567901492118835	NO	-
3926	ZINC01930822	396	0.34567901492118835	NO	-
3927	ZINC02635078	887	0.34567901492118835	NO	-
3928	ZINC02635079	888	0.34567901492118835	NO	-
3929	ZINC03863216	2306	0.34567901492118835	NO	-
3930	ZINC03903468	2666	0.3417721390724182	NO	-
3931	ZINC02156329	9	0.3417721390724182	YES	1
3932	ZINC03856342	1969	0.3414634168148041	NO	-
3933	ZINC01532339	0	0.3392857015132904	YES	0
3934	ZINC03863578	2321	0.33870968222618103	NO	-
3935	ZINC04129601	3468	0.3380281627178192	NO	-
3936	ZINC01820528	325	0.3378378450870514	NO	-
3937	ZINC01930820	394	0.3375000059604645	NO	-
3938	ZINC03440575	1304	0.3375000059604645	NO	-
3939	ZINC04155323	3501	0.33707866072654724	NO	-
3940	ZINC02814041	999	0.3333333432674408	NO	-
3941	ZINC03342973	1242	0.3253012001514435	NO	-
3942	ZINC03292402	1189	0.32499998807907104	NO	-
3943	ZINC03630770	1447	0.3243243098258972	NO	-
3944	ZINC04564897	3790	0.3174603283405304	NO	-
3945	ZINC02623486	866	0.31707316637039185	NO	-
3946	ZINC02623487	867	0.31707316637039185	NO	-
3947	ZINC03858261	2014	0.3125	NO	-
3948	ZINC03898255	2655	0.3125	NO	-
3949	ZINC01663056	22	0.3125	YES	7
3950	ZINC02205350	596	0.3103448152542114	NO	-
3951	ZINC02642856	898	0.3095238208770752	NO	-
3952	ZINC04372177	3696	0.3048780560493469	NO	-
3953	ZINC02631241	875	0.3012048304080963	NO	-
3954	ZINC03338864	1231	0.26829269528388977	NO	-
3955	ZINC03338865	1232	0.26829269528388977	NO	-
3956	ZINC03414787	1283	0.260869562625885	NO	-
3957	ZINC03795925	18	0.2586206793785095	YES	3
3958	ZINC03814212	19	0.2238806039094925	YES	4
3959	ZINC01903720	8	0.2195121943950653	YES	1
