# Supplementary material for: Optimal assignment methods for ligand-based virtual screening
Source: J Cheminform. 2009 Aug 25;1:14. doi: 10.1186/1758-2946-1-14 (PMC2820492; doi:10.1186/1758-2946-1-14)
Supplement: Additional file 2 — Archive of the result files. The file Results.tar.gz is a Gzip compressed Tar archive containing the results file of each method for each data set. The result files are tab-separated plain text files including the following information: method name, active data set with size, cluster information and the distribution of the molecules over the clusters, decoy data set with size, ratio active:decoy, AUC, awAUC, BEDROC scores for predefined alpha values as suggested by Truchon and Bayly [63], relative enrichment factor [67], ROC enrichments, awROC enrichments at predefined false positive fractions, chemotype enrichment, ROC data points, and the ranking of each structure. [file 1758-2946-1-14-S2.zip › Results/TanimotoMACCS.SQ.DUD=cdk2.Q.CDK2_Purvalanol.sdf.A.DUD_cdk2_clustered_I_MM.sdf.D.DUD_cdk2_decoys_ID_p0000644]

###################################################################################################
# Screening Result File
# User: jahn
# Method used: TanimotoMACCS
> <Method_Name>
TanimotoMACCS
# Screening mode: Single Query Screening
#	Calculations performed: 2117
#	Start time of the calculation: Mon Mar 09 13:01:09 CET 2009
#	End time of the calculation: Mon Mar 09 13:04:05 CET 2009
# Data set information
#	Query molecule name:	PVB from data set: ./data/queries/CDK2_Purvalanol.sdf
#	Active data set: /rahome/chemoinf/SVS/data/actives/DUD_cdk2_clustered_I_MM.sdf with cluster information
#		Size: 47 molecules
#		Number of clusters: 32
#		Cluster Summery:
#			Cluster number	# molecules	% of actives
#			1		1		2.128
#			2		2		4.255
#			3		5		10.638
#			4		1		2.128
#			5		2		4.255
#			6		1		2.128
#			7		1		2.128
#			8		2		4.255
#			9		1		2.128
#			10		2		4.255
#			11		3		6.383
#			12		2		4.255
#			13		1		2.128
#			14		3		6.383
#			15		1		2.128
#			16		2		4.255
#			17		1		2.128
#			18		1		2.128
#			19		1		2.128
#			20		1		2.128
#			21		2		4.255
#			22		1		2.128
#			23		1		2.128
#			24		1		2.128
#			25		1		2.128
#			26		1		2.128
#			27		1		2.128
#			28		1		2.128
#			29		1		2.128
#			30		1		2.128
#			31		1		2.128
#			32		1		2.128
#	Decoy data set: /rahome/chemoinf/SVS/data/decoys/DUD_cdk2_decoys_ID_pass_MWPass_I_MM.sdf
#		Size: 2070 molecules
#	Ratio actives : decoys
#		1.0 : 44.0426
#	The active and decoy data set were part of the DUD with problem identifier: cdk2
> <AUC>
#	 ROC AUC
	0.5720012334258402
> <awAUC>
#	 ROC awAUC
	0.5467894524959742
> <BEDROC Scores>
#	Alpha Values	BEDROC Scores	Literature: J. Chem. Inf. Model., Vol. 47, No. 2, 2007, 488-508
	106.9	0.2282
	100.0	0.221
	53.6	0.1803
	50.0	0.1782
	32.2	0.1723
	20.0	0.1778
	16.1	0.1845
	10.0	0.2114
	8.0	0.2313
> <Relative enrichment factor>
#	Fraction dataset	Enrichment factor	 Literature: DOI: 10.1021/ci800303k
	0.0010	94.4733112895607
	0.01	23.618327822390174
	0.02	11.809163911195087
	0.05	14.893617021276595
	0.1	19.148936170212767
	0.2	23.404255319148938
	0.25	34.04255319148936
> <ROC Enrichments>
#	True decoy fraction	Enrichment	Literature: J Comput Aided Mol Des (2008) 22:133-139
	0.1	44.04255319148936
	0.5	20.01934235976789
	1.0	10.486322188449849
	2.0	5.2431610942249245
	5.0	3.3878887070376433
	10.0	1.9148936170212765
> <awROC Enrichments>
#	Decoy fraction	Enrichment
	0.1	25.875
	0.5	9.409090909090908
	1.0	4.928571428571429
	2.0	2.4642857142857144
	5.0	2.5501802884615383
	10.0	1.5937499999999998
> <Chemotype enrichment>
#	% data set	% active cluster	Literature: http://dud.docking.org/wombat/
	0.0	0.0
	0.047	0.0
	0.047	3.125
	0.142	3.125
	0.142	6.25
	2.645	6.25
	2.645	9.375
	3.637	9.375
	3.637	12.5
	5.149	12.5
	5.149	15.625
	5.527	15.625
	5.527	18.75
	15.541	18.75
	15.541	21.875
	20.642	21.875
	20.642	25.0
	22.06	25.0
	22.06	28.125
	22.674	28.125
	22.674	31.25
	26.311	31.25
	26.311	34.375
	27.444	34.375
	27.444	37.5
	31.223	37.5
	31.223	40.625
	33.68	40.625
	33.68	43.75
	33.727	43.75
	33.727	46.875
	41.427	46.875
	41.427	50.0
	46.623	50.0
	46.623	53.125
	51.535	53.125
	51.535	56.25
	54.747	56.25
	54.747	59.375
	59.14	59.375
	59.14	62.5
	61.738	62.5
	61.738	65.625
	64.006	65.625
	64.006	68.75
	65.187	68.75
	65.187	71.875
	65.376	71.875
	65.376	75.0
	69.013	75.0
	69.013	78.125
	70.666	78.125
	70.666	81.25
	72.367	81.25
	72.367	84.375
	73.925	84.375
	73.925	87.5
	75.248	87.5
	75.248	90.625
	79.924	90.625
	79.924	93.75
	81.483	93.75
	81.483	96.875
	84.601	96.875
	84.601	100.0
	100.0	100.0
> <ROC curve data>
#	False positive rate	true positive rate
	0.0	0.0
	0.0	0.0638
	0.0014	0.0638
	0.0014	0.0851
	0.0043	0.0851
	0.0043	0.1064
	0.0242	0.1064
	0.0242	0.1277
	0.0338	0.1277
	0.0338	0.1489
	0.0488	0.1489
	0.0488	0.1702
	0.0522	0.1702
	0.0522	0.1915
	0.1232	0.1915
	0.1232	0.2128
	0.1536	0.2128
	0.1536	0.234
	0.2053	0.234
	0.2053	0.2553
	0.2193	0.2553
	0.2193	0.2766
	0.2251	0.2766
	0.2251	0.2979
	0.2266	0.2979
	0.2266	0.3404
	0.2609	0.3404
	0.2609	0.3617
	0.272	0.3617
	0.272	0.383
	0.3101	0.383
	0.3101	0.4043
	0.3348	0.4043
	0.3348	0.4468
	0.3551	0.4468
	0.3551	0.4681
	0.4126	0.4681
	0.4126	0.4894
	0.4652	0.4894
	0.4652	0.5106
	0.515	0.5106
	0.515	0.5319
	0.5473	0.5319
	0.5473	0.5532
	0.558	0.5532
	0.558	0.5745
	0.5913	0.5745
	0.5913	0.5957
	0.5947	0.5957
	0.5947	0.617
	0.6164	0.617
	0.6164	0.6596
	0.6391	0.6596
	0.6391	0.6809
	0.6507	0.6809
	0.6507	0.7021
	0.6522	0.7021
	0.6522	0.7234
	0.6628	0.7234
	0.6628	0.7447
	0.6884	0.7447
	0.6884	0.766
	0.7048	0.766
	0.7048	0.7872
	0.7217	0.7872
	0.7217	0.8085
	0.7372	0.8085
	0.7372	0.8511
	0.7498	0.8511
	0.7498	0.8723
	0.7502	0.8723
	0.7502	0.8936
	0.7961	0.8936
	0.7961	0.9362
	0.8116	0.9362
	0.8116	0.9574
	0.843	0.9574
	0.843	0.9787
	0.8459	0.9787
	0.8459	1.0
	1.0	1.0
> <Screening Table>
# Rank	Mol name	Index in data set	Similarity 2 query	Active	Cluster number
1	ZINC03814437	35	0.9852941036224365	YES	21
2	ZINC00582575	34	0.89552241563797	YES	21
3	ZINC01649340	6	0.8028169274330139	YES	3
4	ZINC01485420	831	0.7402597665786743	NO	-
5	ZINC01485420	832	0.7341772317886353	NO	-
6	ZINC01485420	833	0.7341772317886353	NO	-
7	ZINC01641925	5	0.7260273694992065	YES	3
8	ZINC03430828	1325	0.7183098793029785	NO	-
9	ZINC04355893	1974	0.6835442781448364	NO	-
10	ZINC00537429	395	0.6829268336296082	NO	-
11	ZINC00537429	397	0.6829268336296082	NO	-
12	ZINC00537430	398	0.6829268336296082	NO	-
13	ZINC00537430	400	0.6829268336296082	NO	-
14	ZINC01487345	7	0.6829268336296082	YES	3
15	ZINC00026736	23	0.6805555820465088	NO	-
16	ZINC00200589	144	0.675000011920929	NO	-
17	ZINC00537429	396	0.6746987700462341	NO	-
18	ZINC00537430	399	0.6746987700462341	NO	-
19	ZINC00087451	75	0.6705882549285889	NO	-
20	ZINC00538090	402	0.6705882549285889	NO	-
21	ZINC03857800	1554	0.6705882549285889	NO	-
22	ZINC00200589	143	0.6666666865348816	NO	-
23	ZINC00538090	403	0.6666666865348816	NO	-
24	ZINC01409204	772	0.6666666865348816	NO	-
25	ZINC01414222	778	0.6666666865348816	NO	-
26	ZINC01414231	780	0.6666666865348816	NO	-
27	ZINC03857800	1555	0.6666666865348816	NO	-
28	ZINC03684813	1452	0.6626505851745605	NO	-
29	ZINC00539938	405	0.658823549747467	NO	-
30	ZINC00013886	6	0.6575342416763306	NO	-
31	ZINC03439903	1327	0.6575342416763306	NO	-
32	ZINC00087451	76	0.6551724076271057	NO	-
33	ZINC00539938	406	0.6551724076271057	NO	-
34	ZINC03859350	1574	0.6547619104385376	NO	-
35	ZINC00200590	146	0.654321014881134	NO	-
36	ZINC04176046	1900	0.6538461446762085	NO	-
37	ZINC03859350	1575	0.6511628031730652	NO	-
38	ZINC01409204	773	0.6499999761581421	NO	-
39	ZINC01409208	774	0.6499999761581421	NO	-
40	ZINC01414222	779	0.6499999761581421	NO	-
41	ZINC01414231	781	0.6499999761581421	NO	-
42	ZINC03335478	1272	0.6438356041908264	NO	-
43	ZINC01414232	782	0.6410256624221802	NO	-
44	ZINC00833420	572	0.6395348906517029	NO	-
45	ZINC03860009	1581	0.6385542154312134	NO	-
46	ZINC04177054	1901	0.6385542154312134	NO	-
47	ZINC00200590	145	0.637499988079071	NO	-
48	ZINC01408856	770	0.637499988079071	NO	-
49	ZINC01408883	771	0.637499988079071	NO	-
50	ZINC01419240	785	0.637499988079071	NO	-
51	ZINC03638858	1445	0.637499988079071	NO	-
52	ZINC03638858	1446	0.637499988079071	NO	-
53	ZINC03860009	1582	0.6352941393852234	NO	-
54	ZINC01409208	775	0.6341463327407837	NO	-
55	ZINC02499743	1075	0.6341463327407837	NO	-
56	ZINC03814454	22	0.6309523582458496	YES	12
57	ZINC02497938	1074	0.6266666650772095	NO	-
58	ZINC03545052	1392	0.6266666650772095	NO	-
59	ZINC01414232	783	0.625	NO	-
60	ZINC01639371	867	0.6235294342041016	NO	-
61	ZINC01639371	868	0.6235294342041016	NO	-
62	ZINC01849267	904	0.6233766078948975	NO	-
63	ZINC04239409	1930	0.6233766078948975	NO	-
64	ZINC00408342	273	0.6216216087341309	NO	-
65	ZINC03850098	1485	0.6206896305084229	NO	-
66	ZINC03850101	1487	0.6206896305084229	NO	-
67	ZINC03356307	1278	0.6202531456947327	NO	-
68	ZINC03867282	1589	0.6202531456947327	NO	-
69	ZINC03684813	1453	0.6190476417541504	NO	-
70	ZINC01290658	754	0.6172839403152466	NO	-
71	ZINC00305680	219	0.6162790656089783	NO	-
72	ZINC01475243	827	0.6162790656089783	NO	-
73	ZINC02213593	958	0.6162790656089783	NO	-
74	ZINC04470138	2045	0.6162790656089783	NO	-
75	ZINC03867713	1600	0.6136363744735718	NO	-
76	ZINC04454236	1999	0.6136363744735718	NO	-
77	ZINC03591113	44	0.6133333444595337	YES	30
78	ZINC03997186	1844	0.6117647290229797	NO	-
79	ZINC03997187	1847	0.6117647290229797	NO	-
80	ZINC04467883	2032	0.6117647290229797	NO	-
81	ZINC01556760	858	0.6103895902633667	NO	-
82	ZINC02659983	1109	0.6103895902633667	NO	-
83	ZINC04465318	2019	0.6103895902633667	NO	-
84	ZINC00138921	109	0.6097561120986938	NO	-
85	ZINC01795259	896	0.6097561120986938	NO	-
86	ZINC01518201	855	0.6091954112052917	NO	-
87	ZINC03858300	1562	0.6091954112052917	NO	-
88	ZINC03867713	1599	0.6091954112052917	NO	-
89	ZINC00420818	287	0.6071428656578064	NO	-
90	ZINC01518201	856	0.6067415475845337	NO	-
91	ZINC03858300	1563	0.6067415475845337	NO	-
92	ZINC04622860	2063	0.6052631735801697	NO	-
93	ZINC03946861	1737	0.604938268661499	NO	-
94	ZINC00420818	288	0.604651153087616	NO	-
95	ZINC00013885	5	0.6025640964508057	NO	-
96	ZINC03850098	1486	0.6000000238418579	NO	-
97	ZINC03850101	1488	0.6000000238418579	NO	-
98	ZINC03946861	1736	0.6000000238418579	NO	-
99	ZINC02213593	959	0.5977011322975159	NO	-
100	ZINC03942104	1732	0.5975610017776489	NO	-
101	ZINC03854077	1511	0.5974025726318359	NO	-
102	ZINC01475243	828	0.5955055952072144	NO	-
103	ZINC00488644	352	0.5952380895614624	NO	-
104	ZINC00488644	354	0.5952380895614624	NO	-
105	ZINC02350476	1025	0.5952380895614624	NO	-
106	ZINC03848866	1484	0.5952380895614624	NO	-
107	ZINC03987655	1825	0.594936728477478	NO	-
108	ZINC04116896	1884	0.594936728477478	NO	-
109	ZINC03814457	0	0.594936728477478	YES	1
110	ZINC00414337	277	0.5925925970077515	NO	-
111	ZINC00414338	278	0.5925925970077515	NO	-
112	ZINC01331337	759	0.5925925970077515	NO	-
113	ZINC01659142	876	0.5925925970077515	NO	-
114	ZINC03855594	1534	0.5925925970077515	NO	-
115	ZINC04442588	1996	0.5925925970077515	NO	-
116	ZINC00472489	337	0.5921052694320679	NO	-
117	ZINC03814439	36	0.5921052694320679	YES	22
118	ZINC03979716	1800	0.5909090638160706	NO	-
119	ZINC02134257	945	0.5903614163398743	NO	-
120	ZINC02499743	1076	0.5903614163398743	NO	-
121	ZINC01564714	863	0.5897436141967773	NO	-
122	ZINC03567268	1398	0.5897436141967773	NO	-
123	ZINC03979716	1801	0.5888888835906982	NO	-
124	ZINC01639371	869	0.5882353186607361	NO	-
125	ZINC02229252	971	0.5882353186607361	NO	-
126	ZINC02229254	973	0.5882353186607361	NO	-
127	ZINC02883110	1173	0.5882353186607361	NO	-
128	ZINC02883111	1175	0.5882353186607361	NO	-
129	ZINC00420138	285	0.5874999761581421	NO	-
130	ZINC01921555	914	0.5874999761581421	NO	-
131	ZINC03354854	1277	0.5874999761581421	NO	-
132	ZINC03867270	1588	0.5874999761581421	NO	-
133	ZINC02319490	1013	0.5862069129943848	NO	-
134	ZINC02331091	1014	0.5862069129943848	NO	-
135	ZINC02331095	1016	0.5862069129943848	NO	-
136	ZINC02342306	1020	0.5862069129943848	NO	-
137	ZINC02342307	1022	0.5862069129943848	NO	-
138	ZINC04317212	1958	0.5862069129943848	NO	-
139	ZINC00501669	363	0.5853658318519592	NO	-
140	ZINC03251052	1241	0.5853658318519592	NO	-
141	ZINC03525107	1382	0.5853658318519592	NO	-
142	ZINC03848250	1477	0.5853658318519592	NO	-
143	ZINC03867874	1602	0.5853658318519592	NO	-
144	ZINC03998911	1852	0.5853658318519592	NO	-
145	ZINC03854086	1516	0.5844155550003052	NO	-
146	ZINC00111773	90	0.5833333134651184	NO	-
147	ZINC00111773	91	0.5833333134651184	NO	-
148	ZINC03495848	1363	0.5822784900665283	NO	-
149	ZINC04531388	2060	0.5822784900665283	NO	-
150	ZINC00958246	619	0.5813953280448914	NO	-
151	ZINC00958247	620	0.5813953280448914	NO	-
152	ZINC01287012	746	0.5813953280448914	NO	-
153	ZINC01966570	933	0.5813953280448914	NO	-
154	ZINC02281793	1001	0.5813953280448914	NO	-
155	ZINC02957637	1192	0.5813953280448914	NO	-
156	ZINC03979727	1803	0.5813953280448914	NO	-
157	ZINC03993258	1840	0.5813953280448914	NO	-
158	ZINC04470039	2044	0.5813953280448914	NO	-
159	ZINC00230801	165	0.5802469253540039	NO	-
160	ZINC00480399	348	0.5802469253540039	NO	-
161	ZINC02662213	1110	0.5802469253540039	NO	-
162	ZINC03855613	1535	0.5802469253540039	NO	-
163	ZINC04442587	1995	0.5802469253540039	NO	-
164	ZINC04469720	2038	0.5802469253540039	NO	-
165	ZINC01287012	747	0.5795454382896423	NO	-
166	ZINC01406259	769	0.5789473652839661	NO	-
167	ZINC03930676	1726	0.5789473652839661	NO	-
168	ZINC04443746	1997	0.5789473652839661	NO	-
169	ZINC04249870	1931	0.5783132314682007	NO	-
170	ZINC02288808	1009	0.5769230723381042	NO	-
171	ZINC01270673	740	0.5764706134796143	NO	-
172	ZINC01270674	742	0.5764706134796143	NO	-
173	ZINC03684751	1451	0.5764706134796143	NO	-
174	ZINC00532000	385	0.574999988079071	NO	-
175	ZINC02646581	1105	0.574999988079071	NO	-
176	ZINC03277114	1252	0.574999988079071	NO	-
177	ZINC03890841	2066	0.574999988079071	NO	-
178	ZINC03950313	1740	0.5747126340866089	NO	-
179	ZINC03942104	1731	0.5731707215309143	NO	-
180	ZINC01287013	748	0.5730336904525757	NO	-
181	ZINC00488644	353	0.5714285969734192	NO	-
182	ZINC00488644	355	0.5714285969734192	NO	-
183	ZINC01402749	768	0.5714285969734192	NO	-
184	ZINC01901294	908	0.5714285969734192	NO	-
185	ZINC03858040	1559	0.5714285969734192	NO	-
186	ZINC04225078	1927	0.5714285969734192	NO	-
187	ZINC04468620	2036	0.5714285969734192	NO	-
188	ZINC04469726	2039	0.5714285969734192	NO	-
189	ZINC01226928	728	0.5698924660682678	NO	-
190	ZINC02229252	972	0.569767415523529	NO	-
191	ZINC02229254	974	0.569767415523529	NO	-
192	ZINC02280695	1000	0.569767415523529	NO	-
193	ZINC02282906	1004	0.569767415523529	NO	-
194	ZINC02295145	1012	0.569767415523529	NO	-
195	ZINC02883110	1174	0.569767415523529	NO	-
196	ZINC02883111	1176	0.569767415523529	NO	-
197	ZINC03889897	1642	0.569767415523529	NO	-
198	ZINC03979721	1802	0.569767415523529	NO	-
199	ZINC03979735	1805	0.569767415523529	NO	-
200	ZINC03979785	1808	0.569767415523529	NO	-
201	ZINC00202207	151	0.5696202516555786	NO	-
202	ZINC00208895	156	0.5696202516555786	NO	-
203	ZINC00414317	274	0.5696202516555786	NO	-
204	ZINC03569041	1400	0.5696202516555786	NO	-
205	ZINC02281984	1002	0.5681818127632141	NO	-
206	ZINC02331091	1015	0.5681818127632141	NO	-
207	ZINC02331095	1017	0.5681818127632141	NO	-
208	ZINC02342306	1021	0.5681818127632141	NO	-
209	ZINC02342307	1023	0.5681818127632141	NO	-
210	ZINC03542986	1390	0.5681818127632141	NO	-
211	ZINC03854221	1517	0.5681818127632141	NO	-
212	ZINC03866803	1586	0.5681818127632141	NO	-
213	ZINC03979731	1804	0.5681818127632141	NO	-
214	ZINC00542446	407	0.5679012537002563	NO	-
215	ZINC03983253	1816	0.5679012537002563	NO	-
216	ZINC04468463	2035	0.5679012537002563	NO	-
217	ZINC04469951	2043	0.5679012537002563	NO	-
218	ZINC00989407	629	0.5666666626930237	NO	-
219	ZINC00386462	265	0.5662650465965271	NO	-
220	ZINC00420563	286	0.5662650465965271	NO	-
221	ZINC01402749	767	0.5662650465965271	NO	-
222	ZINC03599947	1424	0.5662650465965271	NO	-
223	ZINC03629243	1443	0.5657894611358643	NO	-
224	ZINC04016575	1865	0.5657894611358643	NO	-
225	ZINC04414852	1990	0.5657894611358643	NO	-
226	ZINC00828771	568	0.5652173757553101	NO	-
227	ZINC00828772	570	0.5652173757553101	NO	-
228	ZINC00882482	590	0.5652173757553101	NO	-
229	ZINC01270673	739	0.5647059082984924	NO	-
230	ZINC01270674	741	0.5647059082984924	NO	-
231	ZINC02285496	1006	0.5647059082984924	NO	-
232	ZINC02394307	1042	0.5647059082984924	NO	-
233	ZINC02412977	1051	0.5647059082984924	NO	-
234	ZINC03890033	1647	0.5647059082984924	NO	-
235	ZINC03979754	1806	0.5647059082984924	NO	-
236	ZINC03980324	1811	0.5647059082984924	NO	-
237	ZINC03997186	1843	0.5647059082984924	NO	-
238	ZINC03997187	1846	0.5647059082984924	NO	-
239	ZINC04467850	2029	0.5647059082984924	NO	-
240	ZINC04467883	2030	0.5647059082984924	NO	-
241	ZINC01565908	864	0.5641025900840759	NO	-
242	ZINC00828771	569	0.563829779624939	NO	-
243	ZINC00828772	571	0.563829779624939	NO	-
244	ZINC00958362	621	0.5632184147834778	NO	-
245	ZINC03991981	1837	0.5632184147834778	NO	-
246	ZINC03277114	1251	0.5625	NO	-
247	ZINC03905171	1683	0.5625	NO	-
248	ZINC00420818	289	0.5617977380752563	NO	-
249	ZINC03859256	1569	0.5617977380752563	NO	-
250	ZINC00543176	408	0.5609756112098694	NO	-
251	ZINC01562968	860	0.5609756112098694	NO	-
252	ZINC04633254	2065	0.5609756112098694	NO	-
253	ZINC00545600	414	0.5600000023841858	NO	-
254	ZINC01751661	886	0.5600000023841858	NO	-
255	ZINC03165637	1215	0.5600000023841858	NO	-
256	ZINC00111773	92	0.5595238208770752	NO	-
257	ZINC00386462	266	0.5595238208770752	NO	-
258	ZINC00480397	346	0.5595238208770752	NO	-
259	ZINC00536746	386	0.5595238208770752	NO	-
260	ZINC00544452	409	0.5595238208770752	NO	-
261	ZINC00545788	416	0.5595238208770752	NO	-
262	ZINC00545944	417	0.5595238208770752	NO	-
263	ZINC00594111	451	0.5595238208770752	NO	-
264	ZINC01921806	916	0.5595238208770752	NO	-
265	ZINC03814452	21	0.5588235259056091	YES	12
266	ZINC00545600	415	0.5584415793418884	NO	-
267	ZINC03521367	1376	0.5584415793418884	NO	-
268	ZINC03526225	1385	0.5584415793418884	NO	-
269	ZINC03854082	1512	0.5584415793418884	NO	-
270	ZINC03854083	1513	0.5584415793418884	NO	-
271	ZINC03854084	1514	0.5584415793418884	NO	-
272	ZINC03854085	1515	0.5584415793418884	NO	-
273	ZINC04322035	1963	0.5584415793418884	NO	-
274	ZINC00058582	55	0.5581395626068115	NO	-
275	ZINC00377620	255	0.5581395626068115	NO	-
276	ZINC02230035	977	0.5581395626068115	NO	-
277	ZINC02230037	980	0.5581395626068115	NO	-
278	ZINC02283905	1005	0.5581395626068115	NO	-
279	ZINC02286082	1008	0.5581395626068115	NO	-
280	ZINC02334610	1018	0.5581395626068115	NO	-
281	ZINC03859256	1568	0.5581395626068115	NO	-
282	ZINC03979757	1807	0.5581395626068115	NO	-
283	ZINC03985039	1821	0.5581395626068115	NO	-
284	ZINC00024494	19	0.5569620132446289	NO	-
285	ZINC03543351	1391	0.5569620132446289	NO	-
286	ZINC03567272	1399	0.5569620132446289	NO	-
287	ZINC03848466	1478	0.5569620132446289	NO	-
288	ZINC02218054	960	0.5568181872367859	NO	-
289	ZINC02218057	963	0.5568181872367859	NO	-
290	ZINC02637648	1099	0.5568181872367859	NO	-
291	ZINC02957652	1194	0.5568181872367859	NO	-
292	ZINC03859256	1570	0.5568181872367859	NO	-
293	ZINC00195959	140	0.5555555820465088	NO	-
294	ZINC03545071	1393	0.5555555820465088	NO	-
295	ZINC03862078	1584	0.5555555820465088	NO	-
296	ZINC03863213	1585	0.5555555820465088	NO	-
297	ZINC03866803	1587	0.5555555820465088	NO	-
298	ZINC03892123	1660	0.5555555820465088	NO	-
299	ZINC04396022	1985	0.5555555820465088	NO	-
300	ZINC02206022	954	0.5542168617248535	NO	-
301	ZINC02370715	1039	0.5542168617248535	NO	-
302	ZINC03987997	1829	0.5542168617248535	NO	-
303	ZINC03961836	1746	0.5540540814399719	NO	-
304	ZINC00905575	606	0.5529412031173706	NO	-
305	ZINC01921444	912	0.5529412031173706	NO	-
306	ZINC04001106	1856	0.5529412031173706	NO	-
307	ZINC00656938	496	0.5526315569877625	NO	-
308	ZINC03816083	1459	0.5526315569877625	NO	-
309	ZINC03819467	1466	0.5526315569877625	NO	-
310	ZINC00251956	182	0.5517241358757019	NO	-
311	ZINC03855134	1528	0.5517241358757019	NO	-
312	ZINC00024494	18	0.5512820482254028	NO	-
313	ZINC03819467	1467	0.5512820482254028	NO	-
314	ZINC03855134	1529	0.550561785697937	NO	-
315	ZINC04301499	1946	0.550561785697937	NO	-
316	ZINC02635905	1096	0.550000011920929	NO	-
317	ZINC02718711	1127	0.550000011920929	NO	-
318	ZINC02718711	1128	0.550000011920929	NO	-
319	ZINC03857122	1541	0.550000011920929	NO	-
320	ZINC04001228	1858	0.550000011920929	NO	-
321	ZINC03857518	1551	0.5494505763053894	NO	-
322	ZINC04306149	1948	0.5494505763053894	NO	-
323	ZINC00892393	593	0.5487805008888245	NO	-
324	ZINC00892395	594	0.5487805008888245	NO	-
325	ZINC02636591	1097	0.5487805008888245	NO	-
326	ZINC03533002	1386	0.5487805008888245	NO	-
327	ZINC03950311	1739	0.5487805008888245	NO	-
328	ZINC04510180	2054	0.5487805008888245	NO	-
329	ZINC03814460	2	0.5487805008888245	YES	2
330	ZINC00093102	83	0.5476190447807312	NO	-
331	ZINC00384991	258	0.5476190447807312	NO	-
332	ZINC00385130	262	0.5476190447807312	NO	-
333	ZINC00385170	263	0.5476190447807312	NO	-
334	ZINC00414335	275	0.5476190447807312	NO	-
335	ZINC00414336	276	0.5476190447807312	NO	-
336	ZINC00531980	383	0.5476190447807312	NO	-
337	ZINC00531981	384	0.5476190447807312	NO	-
338	ZINC00536909	390	0.5476190447807312	NO	-
339	ZINC02224268	969	0.5476190447807312	NO	-
340	ZINC03867736	1601	0.5476190447807312	NO	-
341	ZINC04225062	1924	0.5476190447807312	NO	-
342	ZINC03599237	1423	0.5465116500854492	NO	-
343	ZINC03838332	1473	0.5465116500854492	NO	-
344	ZINC03997186	1845	0.5465116500854492	NO	-
345	ZINC03997187	1848	0.5465116500854492	NO	-
346	ZINC04316714	1951	0.5465116500854492	NO	-
347	ZINC04467883	2031	0.5465116500854492	NO	-
348	ZINC00312149	224	0.5454545617103577	NO	-
349	ZINC00602630	456	0.5454545617103577	NO	-
350	ZINC00627266	482	0.5454545617103577	NO	-
351	ZINC02875345	1168	0.5454545617103577	NO	-
352	ZINC00060962	56	0.5443037748336792	NO	-
353	ZINC00524445	377	0.5443037748336792	NO	-
354	ZINC02425992	1053	0.5443037748336792	NO	-
355	ZINC02433720	1056	0.54347825050354	NO	-
356	ZINC00131561	103	0.5432098507881165	NO	-
357	ZINC00131980	104	0.5432098507881165	NO	-
358	ZINC00415281	279	0.5432098507881165	NO	-
359	ZINC04225008	1912	0.5432098507881165	NO	-
360	ZINC00627266	481	0.5411764979362488	NO	-
361	ZINC01287224	753	0.5411764979362488	NO	-
362	ZINC01649532	875	0.5411764979362488	NO	-
363	ZINC02639567	1100	0.5411764979362488	NO	-
364	ZINC03985039	1822	0.5411764979362488	NO	-
365	ZINC03961966	1747	0.5405405163764954	NO	-
366	ZINC00112082	95	0.540229856967926	NO	-
367	ZINC00627266	483	0.540229856967926	NO	-
368	ZINC01331362	760	0.540229856967926	NO	-
369	ZINC01648569	874	0.540229856967926	NO	-
370	ZINC02230035	978	0.540229856967926	NO	-
371	ZINC02230035	979	0.540229856967926	NO	-
372	ZINC02230037	981	0.540229856967926	NO	-
373	ZINC02230037	982	0.540229856967926	NO	-
374	ZINC02334610	1019	0.540229856967926	NO	-
375	ZINC03855199	1530	0.540229856967926	NO	-
376	ZINC03868690	1619	0.540229856967926	NO	-
377	ZINC04466204	2028	0.540229856967926	NO	-
378	ZINC00088067	77	0.5394737124443054	NO	-
379	ZINC00015788	8	0.5393258333206177	NO	-
380	ZINC01422528	787	0.5393258333206177	NO	-
381	ZINC02218054	961	0.5393258333206177	NO	-
382	ZINC02218054	962	0.5393258333206177	NO	-
383	ZINC02218057	964	0.5393258333206177	NO	-
384	ZINC02218057	965	0.5393258333206177	NO	-
385	ZINC02443543	1060	0.5393258333206177	NO	-
386	ZINC02443546	1061	0.5393258333206177	NO	-
387	ZINC02957650	1193	0.5393258333206177	NO	-
388	ZINC03855199	1531	0.5393258333206177	NO	-
389	ZINC03906621	1688	0.5393258333206177	NO	-
390	ZINC00405998	270	0.5384615659713745	NO	-
391	ZINC00405999	271	0.5384615659713745	NO	-
392	ZINC01875861	906	0.5384615659713745	NO	-
393	ZINC03523313	1378	0.5384615659713745	NO	-
394	ZINC03903596	1680	0.5384615659713745	NO	-
395	ZINC04306374	1949	0.5384615659713745	NO	-
396	ZINC04444068	1998	0.5384615659713745	NO	-
397	ZINC00730212	510	0.5375000238418579	NO	-
398	ZINC00730214	511	0.5375000238418579	NO	-
399	ZINC03277957	1253	0.5375000238418579	NO	-
400	ZINC00384992	259	0.5365853905677795	NO	-
401	ZINC00385129	261	0.5365853905677795	NO	-
402	ZINC00892397	595	0.5365853905677795	NO	-
403	ZINC00892399	596	0.5365853905677795	NO	-
404	ZINC02616089	1086	0.5365853905677795	NO	-
405	ZINC03232480	1227	0.5365853905677795	NO	-
406	ZINC03232480	1228	0.5365853905677795	NO	-
407	ZINC04384164	1978	0.5365853905677795	NO	-
408	ZINC04618623	2062	0.5365853905677795	NO	-
409	ZINC00112082	94	0.5357142686843872	NO	-
410	ZINC00385011	260	0.5357142686843872	NO	-
411	ZINC02620245	1087	0.5357142686843872	NO	-
412	ZINC03421791	1319	0.5357142686843872	NO	-
413	ZINC03500673	1364	0.5357142686843872	NO	-
414	ZINC03820622	1471	0.5357142686843872	NO	-
415	ZINC03820622	1472	0.5357142686843872	NO	-
416	ZINC03890933	1653	0.5357142686843872	NO	-
417	ZINC03972729	1787	0.5357142686843872	NO	-
418	ZINC04470451	2046	0.5357142686843872	NO	-
419	ZINC01366443	761	0.5348837375640869	NO	-
420	ZINC02656491	1108	0.5348837375640869	NO	-
421	ZINC02792937	1142	0.5348837375640869	NO	-
422	ZINC02792937	1143	0.5348837375640869	NO	-
423	ZINC00140767	111	0.5340909361839294	NO	-
424	ZINC00200632	148	0.5340909361839294	NO	-
425	ZINC01490962	839	0.5340909361839294	NO	-
426	ZINC02718696	1125	0.5340909361839294	NO	-
427	ZINC03625390	1441	0.5340909361839294	NO	-
428	ZINC02242379	990	0.5333333611488342	NO	-
429	ZINC02242380	993	0.5333333611488342	NO	-
430	ZINC04061397	1872	0.532608687877655	NO	-
431	ZINC00850688	581	0.5324675440788269	NO	-
432	ZINC03994742	1841	0.5324675440788269	NO	-
433	ZINC00026882	24	0.5316455960273743	NO	-
434	ZINC00262118	188	0.5316455960273743	NO	-
435	ZINC03939563	1730	0.5316455960273743	NO	-
436	ZINC04225028	1921	0.5316455960273743	NO	-
437	ZINC03814462	28	0.5316455960273743	YES	16
438	ZINC00602554	455	0.5308641791343689	NO	-
439	ZINC03855454	1532	0.5308641791343689	NO	-
440	ZINC03911072	1713	0.5308641791343689	NO	-
441	ZINC01933339	923	0.5306122303009033	NO	-
442	ZINC00260968	186	0.5301204919815063	NO	-
443	ZINC01034440	646	0.5301204919815063	NO	-
444	ZINC01066689	663	0.5301204919815063	NO	-
445	ZINC03569957	1402	0.5301204919815063	NO	-
446	ZINC03672785	1450	0.5301204919815063	NO	-
447	ZINC00033458	36	0.529411792755127	NO	-
448	ZINC00140767	110	0.529411792755127	NO	-
449	ZINC00338129	235	0.529411792755127	NO	-
450	ZINC00368634	247	0.529411792755127	NO	-
451	ZINC00368635	248	0.529411792755127	NO	-
452	ZINC00368637	249	0.529411792755127	NO	-
453	ZINC00368638	250	0.529411792755127	NO	-
454	ZINC01442519	811	0.529411792755127	NO	-
455	ZINC01770633	894	0.529411792755127	NO	-
456	ZINC01921257	911	0.529411792755127	NO	-
457	ZINC02344649	1024	0.529411792755127	NO	-
458	ZINC03223828	1224	0.529411792755127	NO	-
459	ZINC03421791	1318	0.529411792755127	NO	-
460	ZINC03857206	1544	0.529411792755127	NO	-
461	ZINC03857207	1545	0.529411792755127	NO	-
462	ZINC03859546	1576	0.529411792755127	NO	-
463	ZINC03859547	1577	0.529411792755127	NO	-
464	ZINC03991922	1836	0.529411792755127	NO	-
465	ZINC04464215	2013	0.529411792755127	NO	-
466	ZINC04468440	2034	0.529411792755127	NO	-
467	ZINC03814465	32	0.529411792755127	YES	19
468	ZINC00015788	7	0.5287356376647949	NO	-
469	ZINC00031246	34	0.5287356376647949	NO	-
470	ZINC00033458	37	0.5287356376647949	NO	-
471	ZINC00416710	280	0.5287356376647949	NO	-
472	ZINC00719257	508	0.5287356376647949	NO	-
473	ZINC01762580	891	0.5287356376647949	NO	-
474	ZINC04322748	1964	0.5287356376647949	NO	-
475	ZINC00232118	167	0.5280898809432983	NO	-
476	ZINC02438586	1058	0.5274725556373596	NO	-
477	ZINC02957721	1195	0.5274725556373596	NO	-
478	ZINC01564714	861	0.5256410241127014	NO	-
479	ZINC01564714	862	0.5256410241127014	NO	-
480	ZINC03814478	45	0.5252525210380554	YES	31
481	ZINC00243607	178	0.5249999761581421	NO	-
482	ZINC00405969	269	0.5249999761581421	NO	-
483	ZINC01013829	639	0.5249999761581421	NO	-
484	ZINC00023543	3	0.5249999761581421	YES	3
485	ZINC03814458	4	0.5249999761581421	YES	3
486	ZINC00618711	470	0.5243902206420898	NO	-
487	ZINC00892400	597	0.5243902206420898	NO	-
488	ZINC00892402	598	0.5243902206420898	NO	-
489	ZINC01287040	751	0.5243902206420898	NO	-
490	ZINC02201893	952	0.5243902206420898	NO	-
491	ZINC02239389	983	0.5243902206420898	NO	-
492	ZINC03872756	1623	0.5243902206420898	NO	-
493	ZINC00522045	373	0.523809552192688	NO	-
494	ZINC00538061	401	0.523809552192688	NO	-
495	ZINC00778548	520	0.523809552192688	NO	-
496	ZINC01274349	743	0.523809552192688	NO	-
497	ZINC01442519	810	0.523809552192688	NO	-
498	ZINC02501815	1077	0.523809552192688	NO	-
499	ZINC03907399	1690	0.523809552192688	NO	-
500	ZINC00956535	618	0.5232558250427246	NO	-
501	ZINC03315679	1266	0.5232558250427246	NO	-
502	ZINC00632664	487	0.5227272510528564	NO	-
503	ZINC01257904	736	0.5227272510528564	NO	-
504	ZINC02627708	1093	0.5227272510528564	NO	-
505	ZINC03259140	1244	0.5227272510528564	NO	-
506	ZINC04317212	1956	0.5227272510528564	NO	-
507	ZINC00232244	168	0.5222222208976746	NO	-
508	ZINC00801751	545	0.5222222208976746	NO	-
509	ZINC00971529	623	0.5222222208976746	NO	-
510	ZINC03906579	1686	0.5222222208976746	NO	-
511	ZINC03908803	1700	0.5222222208976746	NO	-
512	ZINC03908803	1701	0.5222222208976746	NO	-
513	ZINC01933339	922	0.5204081535339355	NO	-
514	ZINC00075929	68	0.5199999809265137	NO	-
515	ZINC00312488	225	0.5199999809265137	NO	-
516	ZINC03819466	1464	0.5199999809265137	NO	-
517	ZINC03819466	1465	0.5194805264472961	NO	-
518	ZINC00046591	50	0.5189873576164246	NO	-
519	ZINC00046592	51	0.5189873576164246	NO	-
520	ZINC00179064	127	0.5189873576164246	NO	-
521	ZINC00424178	297	0.5189873576164246	NO	-
522	ZINC00573720	436	0.5189873576164246	NO	-
523	ZINC03549491	1395	0.5189873576164246	NO	-
524	ZINC03873764	1625	0.5189873576164246	NO	-
525	ZINC00257702	184	0.5185185074806213	NO	-
526	ZINC00257702	185	0.5185185074806213	NO	-
527	ZINC01445823	812	0.5185185074806213	NO	-
528	ZINC01445823	813	0.5185185074806213	NO	-
529	ZINC03346440	1275	0.5185185074806213	NO	-
530	ZINC03422313	1320	0.5185185074806213	NO	-
531	ZINC03422316	1321	0.5185185074806213	NO	-
532	ZINC03971619	1782	0.5185185074806213	NO	-
533	ZINC04003092	1860	0.5185185074806213	NO	-
534	ZINC04003092	1861	0.5185185074806213	NO	-
535	ZINC00184781	135	0.5180723071098328	NO	-
536	ZINC02636918	1098	0.5180723071098328	NO	-
537	ZINC02800860	1145	0.5180723071098328	NO	-
538	ZINC02911114	1186	0.5180723071098328	NO	-
539	ZINC03026374	1200	0.5180723071098328	NO	-
540	ZINC03367199	1284	0.5180723071098328	NO	-
541	ZINC03399998	1296	0.5180723071098328	NO	-
542	ZINC03400580	1297	0.5180723071098328	NO	-
543	ZINC03569956	1401	0.5180723071098328	NO	-
544	ZINC04036978	1867	0.5180723071098328	NO	-
545	ZINC04457938	2006	0.5180723071098328	NO	-
546	ZINC01175432	711	0.5176470875740051	NO	-
547	ZINC01314018	755	0.5176470875740051	NO	-
548	ZINC01314019	756	0.5176470875740051	NO	-
549	ZINC01468101	818	0.5176470875740051	NO	-
550	ZINC03889127	1638	0.5176470875740051	NO	-
551	ZINC03907213	1689	0.5176470875740051	NO	-
552	ZINC04225078	1925	0.5176470875740051	NO	-
553	ZINC01287047	752	0.517241358757019	NO	-
554	ZINC02406133	1049	0.517241358757019	NO	-
555	ZINC02406134	1050	0.517241358757019	NO	-
556	ZINC02889561	1180	0.517241358757019	NO	-
557	ZINC03814475	20	0.517241358757019	YES	11
558	ZINC00928787	609	0.516853928565979	NO	-
559	ZINC04252233	1932	0.516853928565979	NO	-
560	ZINC04317212	1957	0.516853928565979	NO	-
561	ZINC00971529	624	0.5164835453033447	NO	-
562	ZINC01191528	718	0.5164835453033447	NO	-
563	ZINC02242379	991	0.5164835453033447	NO	-
564	ZINC02242379	992	0.5164835453033447	NO	-
565	ZINC02242380	994	0.5164835453033447	NO	-
566	ZINC02242380	995	0.5164835453033447	NO	-
567	ZINC03906620	1687	0.5164835453033447	NO	-
568	ZINC03908803	1699	0.5164835453033447	NO	-
569	ZINC01933353	926	0.5154638886451721	NO	-
570	ZINC01933353	927	0.5154638886451721	NO	-
571	ZINC03629241	1442	0.5135135054588318	NO	-
572	ZINC00026735	22	0.5131579041481018	NO	-
573	ZINC00241720	175	0.5128205418586731	NO	-
574	ZINC03869100	1621	0.5128205418586731	NO	-
575	ZINC04149018	1896	0.5128205418586731	NO	-
576	ZINC04149018	1897	0.5128205418586731	NO	-
577	ZINC00261822	187	0.512499988079071	NO	-
578	ZINC02746649	1133	0.512499988079071	NO	-
579	ZINC03633167	1444	0.512499988079071	NO	-
580	ZINC03817246	1460	0.512499988079071	NO	-
581	ZINC03814449	23	0.512499988079071	YES	13
582	ZINC00406639	272	0.5121951103210449	NO	-
583	ZINC02701715	1118	0.5121951103210449	NO	-
584	ZINC02706520	1120	0.5121951103210449	NO	-
585	ZINC03857261	1547	0.5121951103210449	NO	-
586	ZINC03857262	1548	0.5121951103210449	NO	-
587	ZINC04225010	1915	0.5121951103210449	NO	-
588	ZINC04384164	1976	0.5121951103210449	NO	-
589	ZINC04384164	1977	0.5121951103210449	NO	-
590	ZINC04412065	1989	0.5121951103210449	NO	-
591	ZINC00077379	70	0.511904776096344	NO	-
592	ZINC00366897	245	0.511904776096344	NO	-
593	ZINC00422916	290	0.511904776096344	NO	-
594	ZINC02239738	984	0.511904776096344	NO	-
595	ZINC03247320	1237	0.511904776096344	NO	-
596	ZINC03872756	1624	0.511904776096344	NO	-
597	ZINC03969858	1767	0.511904776096344	NO	-
598	ZINC03986791	1823	0.511904776096344	NO	-
599	ZINC00051499	52	0.5116279125213623	NO	-
600	ZINC00344276	238	0.5116279125213623	NO	-
601	ZINC04225078	1926	0.5116279125213623	NO	-
602	ZINC04387006	1983	0.5116279125213623	NO	-
603	ZINC00707790	503	0.5113636255264282	NO	-
604	ZINC01440225	809	0.5113636255264282	NO	-
605	ZINC01490962	840	0.5113636255264282	NO	-
606	ZINC03254008	1242	0.5113636255264282	NO	-
607	ZINC03509822	1370	0.5113636255264282	NO	-
608	ZINC00160140	117	0.5111111402511597	NO	-
609	ZINC00232114	166	0.5111111402511597	NO	-
610	ZINC02432791	1054	0.5111111402511597	NO	-
611	ZINC02432793	1055	0.5111111402511597	NO	-
612	ZINC04280317	1944	0.510869562625885	NO	-
613	ZINC04001306	1859	0.5106382966041565	NO	-
614	ZINC00800924	537	0.5068492889404297	NO	-
615	ZINC00800924	539	0.5068492889404297	NO	-
616	ZINC00800924	540	0.5068492889404297	NO	-
617	ZINC03887459	1637	0.5064935088157654	NO	-
618	ZINC00076679	69	0.5063291192054749	NO	-
619	ZINC00175333	125	0.5063291192054749	NO	-
620	ZINC01000015	633	0.5063291192054749	NO	-
621	ZINC01164451	709	0.5063291192054749	NO	-
622	ZINC03562567	1397	0.5063291192054749	NO	-
623	ZINC00419360	283	0.5061728358268738	NO	-
624	ZINC00537312	392	0.5061728358268738	NO	-
625	ZINC00537312	393	0.5061728358268738	NO	-
626	ZINC00537312	394	0.5061728358268738	NO	-
627	ZINC00820214	565	0.5061728358268738	NO	-
628	ZINC00845957	578	0.5061728358268738	NO	-
629	ZINC02872187	1165	0.5061728358268738	NO	-
630	ZINC03992897	1838	0.5061728358268738	NO	-
631	ZINC04209900	1906	0.5061728358268738	NO	-
632	ZINC04357769	1975	0.5061728358268738	NO	-
633	ZINC00429751	300	0.5060241222381592	NO	-
634	ZINC00433797	301	0.5060241222381592	NO	-
635	ZINC01159067	707	0.5060241222381592	NO	-
636	ZINC01282729	745	0.5060241222381592	NO	-
637	ZINC02624806	1090	0.5060241222381592	NO	-
638	ZINC03346126	1274	0.5060241222381592	NO	-
639	ZINC03859117	1566	0.5060241222381592	NO	-
640	ZINC03904475	1682	0.5060241222381592	NO	-
641	ZINC04083562	1873	0.5060241222381592	NO	-
642	ZINC00536828	388	0.5058823823928833	NO	-
643	ZINC00536829	389	0.5058823823928833	NO	-
644	ZINC00537288	391	0.5058823823928833	NO	-
645	ZINC00545519	410	0.5058823823928833	NO	-
646	ZINC00545520	412	0.5058823823928833	NO	-
647	ZINC01757600	888	0.5058823823928833	NO	-
648	ZINC01757601	889	0.5058823823928833	NO	-
649	ZINC01921207	910	0.5058823823928833	NO	-
650	ZINC02956113	1191	0.5058823823928833	NO	-
651	ZINC03015596	1199	0.5058823823928833	NO	-
652	ZINC03971030	1779	0.5058823823928833	NO	-
653	ZINC03991076	1834	0.5058823823928833	NO	-
654	ZINC04464443	2015	0.5058823823928833	NO	-
655	ZINC03969632	2067	0.5058823823928833	NO	-
656	ZINC02441614	1059	0.5057471394538879	NO	-
657	ZINC02626208	1092	0.5057471394538879	NO	-
658	ZINC03242403	1236	0.5057471394538879	NO	-
659	ZINC03490940	1362	0.5057471394538879	NO	-
660	ZINC04225027	1918	0.5057471394538879	NO	-
661	ZINC03814451	37	0.5057471394538879	YES	23
662	ZINC00680571	498	0.5056179761886597	NO	-
663	ZINC03233795	1230	0.5056179761886597	NO	-
664	ZINC03365833	1283	0.5054945349693298	NO	-
665	ZINC03946539	1735	0.5054945349693298	NO	-
666	ZINC04333542	1965	0.5054945349693298	NO	-
667	ZINC01933411	928	0.5051546096801758	NO	-
668	ZINC01933411	929	0.5051546096801758	NO	-
669	ZINC01933412	930	0.5051546096801758	NO	-
670	ZINC01933412	931	0.5051546096801758	NO	-
671	ZINC03581231	1422	0.5050504803657532	NO	-
672	ZINC00061263	57	0.5	NO	-
673	ZINC00063403	58	0.5	NO	-
674	ZINC00063405	59	0.5	NO	-
675	ZINC00108901	87	0.5	NO	-
676	ZINC00108905	88	0.5	NO	-
677	ZINC00210582	157	0.5	NO	-
678	ZINC00242784	177	0.5	NO	-
679	ZINC00285933	198	0.5	NO	-
680	ZINC00620845	475	0.5	NO	-
681	ZINC00626811	480	0.5	NO	-
682	ZINC00632673	488	0.5	NO	-
683	ZINC00803803	547	0.5	NO	-
684	ZINC00889193	592	0.5	NO	-
685	ZINC01487985	836	0.5	NO	-
686	ZINC01743784	884	0.5	NO	-
687	ZINC01921497	913	0.5	NO	-
688	ZINC01933349	925	0.5	NO	-
689	ZINC02364272	1035	0.5	NO	-
690	ZINC02364274	1036	0.5	NO	-
691	ZINC02394634	1044	0.5	NO	-
692	ZINC02464124	1068	0.5	NO	-
693	ZINC02686997	1116	0.5	NO	-
694	ZINC02873919	1167	0.5	NO	-
695	ZINC03209767	1223	0.5	NO	-
696	ZINC03370728	1285	0.5	NO	-
697	ZINC03399027	1295	0.5	NO	-
698	ZINC03430767	1324	0.5	NO	-
699	ZINC03819371	1462	0.5	NO	-
700	ZINC03848773	1481	0.5	NO	-
701	ZINC03857165	1542	0.5	NO	-
702	ZINC03857166	1543	0.5	NO	-
703	ZINC03857926	1556	0.5	NO	-
704	ZINC03889733	1641	0.5	NO	-
705	ZINC03892014	1659	0.5	NO	-
706	ZINC03908217	1695	0.5	NO	-
707	ZINC03971030	1780	0.5	NO	-
708	ZINC03997564	1851	0.5	NO	-
709	ZINC04001046	1854	0.5	NO	-
710	ZINC04036978	1866	0.5	NO	-
711	ZINC04164300	1898	0.5	NO	-
712	ZINC04437605	1992	0.5	NO	-
713	ZINC00023841	30	0.5	YES	17
714	ZINC04617745	41	0.5	YES	27
715	ZINC02091772	940	0.49484536051750183	NO	-
716	ZINC04306131	1947	0.49484536051750183	NO	-
717	ZINC01275284	744	0.49462366104125977	NO	-
718	ZINC03030062	1201	0.49462366104125977	NO	-
719	ZINC03303856	1255	0.49462366104125977	NO	-
720	ZINC03476479	1356	0.49462366104125977	NO	-
721	ZINC04164369	1899	0.49462366104125977	NO	-
722	ZINC03896584	1667	0.49450549483299255	NO	-
723	ZINC04225006	1909	0.49450549483299255	NO	-
724	ZINC00928787	610	0.49438202381134033	NO	-
725	ZINC02664125	1112	0.49438202381134033	NO	-
726	ZINC02664126	1113	0.49438202381134033	NO	-
727	ZINC02718696	1123	0.49438202381134033	NO	-
728	ZINC03516690	1373	0.49438202381134033	NO	-
729	ZINC03912608	1719	0.49438202381134033	NO	-
730	ZINC00386402	264	0.49425286054611206	NO	-
731	ZINC00523794	376	0.49425286054611206	NO	-
732	ZINC02222691	968	0.49425286054611206	NO	-
733	ZINC02241203	985	0.49425286054611206	NO	-
734	ZINC02241203	986	0.49425286054611206	NO	-
735	ZINC02241203	987	0.49425286054611206	NO	-
736	ZINC02455498	1065	0.49425286054611206	NO	-
737	ZINC02849038	1154	0.49425286054611206	NO	-
738	ZINC03518222	1374	0.49425286054611206	NO	-
739	ZINC03518223	1375	0.49425286054611206	NO	-
740	ZINC03971750	2068	0.49425286054611206	NO	-
741	ZINC00202450	152	0.4941176474094391	NO	-
742	ZINC00327475	231	0.4941176474094391	NO	-
743	ZINC00484384	349	0.4941176474094391	NO	-
744	ZINC00545519	411	0.4941176474094391	NO	-
745	ZINC00545520	413	0.4941176474094391	NO	-
746	ZINC00546362	419	0.4941176474094391	NO	-
747	ZINC00550502	423	0.4941176474094391	NO	-
748	ZINC00980184	627	0.4941176474094391	NO	-
749	ZINC01062292	659	0.4941176474094391	NO	-
750	ZINC01178204	714	0.4941176474094391	NO	-
751	ZINC01178205	715	0.4941176474094391	NO	-
752	ZINC03768044	1455	0.4941176474094391	NO	-
753	ZINC03912301	1717	0.4941176474094391	NO	-
754	ZINC04225062	1922	0.4941176474094391	NO	-
755	ZINC04316714	1950	0.4941176474094391	NO	-
756	ZINC04455842	2002	0.4941176474094391	NO	-
757	ZINC03814459	1	0.4941176474094391	YES	2
758	ZINC00036871	42	0.4939759075641632	NO	-
759	ZINC00419224	281	0.4939759075641632	NO	-
760	ZINC00546362	418	0.4939759075641632	NO	-
761	ZINC00546362	420	0.4939759075641632	NO	-
762	ZINC00550502	422	0.4939759075641632	NO	-
763	ZINC00550502	424	0.4939759075641632	NO	-
764	ZINC00619715	472	0.4939759075641632	NO	-
765	ZINC00621001	477	0.4939759075641632	NO	-
766	ZINC00942179	611	0.4939759075641632	NO	-
767	ZINC01021169	642	0.4939759075641632	NO	-
768	ZINC03451257	1335	0.4939759075641632	NO	-
769	ZINC03858957	1565	0.4939759075641632	NO	-
770	ZINC03982892	1814	0.4939759075641632	NO	-
771	ZINC03982893	1815	0.4939759075641632	NO	-
772	ZINC04115821	1880	0.4939759075641632	NO	-
773	ZINC04252423	1933	0.4939759075641632	NO	-
774	ZINC00241030	174	0.4938271641731262	NO	-
775	ZINC02718711	1126	0.4938271641731262	NO	-
776	ZINC03611421	1433	0.4938271641731262	NO	-
777	ZINC04038098	1869	0.4938271641731262	NO	-
778	ZINC04317740	1959	0.4938271641731262	NO	-
779	ZINC00044363	48	0.49367088079452515	NO	-
780	ZINC00173711	123	0.49367088079452515	NO	-
781	ZINC03976846	1795	0.49367088079452515	NO	-
782	ZINC03976848	1796	0.49367088079452515	NO	-
783	ZINC04468422	2033	0.49367088079452515	NO	-
784	ZINC00784486	529	0.4935064911842346	NO	-
785	ZINC00800924	538	0.4933333396911621	NO	-
786	ZINC00800924	541	0.4933333396911621	NO	-
787	ZINC00800924	542	0.4933333396911621	NO	-
788	ZINC04115421	1877	0.4933333396911621	NO	-
789	ZINC04115421	1878	0.4933333396911621	NO	-
790	ZINC04627346	2064	0.49295774102211	NO	-
791	ZINC01085868	670	0.4897959232330322	NO	-
792	ZINC01933349	924	0.4897959232330322	NO	-
793	ZINC02646102	1104	0.489130437374115	NO	-
794	ZINC00200627	147	0.4888888895511627	NO	-
795	ZINC02718696	1124	0.4888888895511627	NO	-
796	ZINC04274663	1942	0.4888888895511627	NO	-
797	ZINC02362449	1034	0.4886363744735718	NO	-
798	ZINC03848752	1480	0.4886363744735718	NO	-
799	ZINC03969042	1753	0.4886363744735718	NO	-
800	ZINC03969043	1754	0.4886363744735718	NO	-
801	ZINC04469667	2037	0.4886363744735718	NO	-
802	ZINC00773601	517	0.4883720874786377	NO	-
803	ZINC00803803	548	0.4883720874786377	NO	-
804	ZINC00989378	628	0.4883720874786377	NO	-
805	ZINC01261422	737	0.4883720874786377	NO	-
806	ZINC01647428	872	0.4883720874786377	NO	-
807	ZINC02230028	975	0.4883720874786377	NO	-
808	ZINC02230029	976	0.4883720874786377	NO	-
809	ZINC02444459	1062	0.4883720874786377	NO	-
810	ZINC02444461	1063	0.4883720874786377	NO	-
811	ZINC02792937	1141	0.4883720874786377	NO	-
812	ZINC02871334	1163	0.4883720874786377	NO	-
813	ZINC03236367	1233	0.4883720874786377	NO	-
814	ZINC03315679	1265	0.4883720874786377	NO	-
815	ZINC03513665	1371	0.4883720874786377	NO	-
816	ZINC03853719	1509	0.4883720874786377	NO	-
817	ZINC04225062	1923	0.4883720874786377	NO	-
818	ZINC04517027	2057	0.4883720874786377	NO	-
819	ZINC04517096	2058	0.4883720874786377	NO	-
820	ZINC04517145	2059	0.4883720874786377	NO	-
821	ZINC00046565	49	0.488095223903656	NO	-
822	ZINC00242394	176	0.488095223903656	NO	-
823	ZINC00337066	232	0.488095223903656	NO	-
824	ZINC00337066	233	0.488095223903656	NO	-
825	ZINC00464766	323	0.488095223903656	NO	-
826	ZINC00464766	324	0.488095223903656	NO	-
827	ZINC00496110	359	0.488095223903656	NO	-
828	ZINC00496370	360	0.488095223903656	NO	-
829	ZINC00522668	374	0.488095223903656	NO	-
830	ZINC00753986	514	0.488095223903656	NO	-
831	ZINC03513691	1372	0.488095223903656	NO	-
832	ZINC03868476	1617	0.488095223903656	NO	-
833	ZINC03868477	1618	0.488095223903656	NO	-
834	ZINC03912357	1718	0.488095223903656	NO	-
835	ZINC00462783	314	0.4878048896789551	NO	-
836	ZINC00472534	338	0.4878048896789551	NO	-
837	ZINC00472535	339	0.4878048896789551	NO	-
838	ZINC00559951	432	0.4878048896789551	NO	-
839	ZINC01177047	712	0.4878048896789551	NO	-
840	ZINC03232480	1226	0.4878048896789551	NO	-
841	ZINC03417633	1308	0.4878048896789551	NO	-
842	ZINC03900896	1675	0.4878048896789551	NO	-
843	ZINC03974315	1789	0.4878048896789551	NO	-
844	ZINC04038098	1868	0.4878048896789551	NO	-
845	ZINC04317740	1962	0.4878048896789551	NO	-
846	ZINC04386416	1979	0.4878048896789551	NO	-
847	ZINC04386416	1980	0.4878048896789551	NO	-
848	ZINC04469897	2041	0.4878048896789551	NO	-
849	ZINC00340320	237	0.48750001192092896	NO	-
850	ZINC00468095	330	0.48750001192092896	NO	-
851	ZINC00480398	347	0.48750001192092896	NO	-
852	ZINC00619616	471	0.48750001192092896	NO	-
853	ZINC01086128	671	0.48750001192092896	NO	-
854	ZINC02195168	948	0.4871794879436493	NO	-
855	ZINC00477228	343	0.4864864945411682	NO	-
856	ZINC03857999	1558	0.4864864945411682	NO	-
857	ZINC04001083	1855	0.4864864945411682	NO	-
858	ZINC01933338	920	0.48514851927757263	NO	-
859	ZINC01933338	921	0.48514851927757263	NO	-
860	ZINC01922752	917	0.4845360815525055	NO	-
861	ZINC03428816	1323	0.4842105209827423	NO	-
862	ZINC02622008	1088	0.4838709533214569	NO	-
863	ZINC02622009	1089	0.4838709533214569	NO	-
864	ZINC01559383	859	0.48351648449897766	NO	-
865	ZINC02643434	1102	0.48351648449897766	NO	-
866	ZINC01086386	672	0.483146071434021	NO	-
867	ZINC01086387	673	0.483146071434021	NO	-
868	ZINC03973678	1788	0.483146071434021	NO	-
869	ZINC03987088	1824	0.483146071434021	NO	-
870	ZINC01250699	734	0.48275861144065857	NO	-
871	ZINC01414899	784	0.48275861144065857	NO	-
872	ZINC01817178	899	0.48275861144065857	NO	-
873	ZINC02861066	1158	0.48275861144065857	NO	-
874	ZINC03239152	1234	0.48275861144065857	NO	-
875	ZINC03890791	1650	0.48275861144065857	NO	-
876	ZINC03890793	1651	0.48275861144065857	NO	-
877	ZINC03814464	12	0.48275861144065857	YES	7
878	ZINC00006108	2	0.48235294222831726	NO	-
879	ZINC00205663	155	0.48235294222831726	NO	-
880	ZINC01287014	749	0.48235294222831726	NO	-
881	ZINC01504513	847	0.48235294222831726	NO	-
882	ZINC02107081	942	0.48235294222831726	NO	-
883	ZINC02358367	1029	0.48235294222831726	NO	-
884	ZINC02358367	1030	0.48235294222831726	NO	-
885	ZINC02358367	1031	0.48235294222831726	NO	-
886	ZINC02503176	1078	0.48235294222831726	NO	-
887	ZINC03848745	1479	0.48235294222831726	NO	-
888	ZINC03855459	1533	0.48235294222831726	NO	-
889	ZINC03972725	1786	0.48235294222831726	NO	-
890	ZINC03982845	1812	0.48235294222831726	NO	-
891	ZINC03982846	1813	0.48235294222831726	NO	-
892	ZINC04354261	1973	0.48235294222831726	NO	-
893	ZINC00144849	113	0.4819277226924896	NO	-
894	ZINC00302347	214	0.4819277226924896	NO	-
895	ZINC00419226	282	0.4819277226924896	NO	-
896	ZINC00419436	284	0.4819277226924896	NO	-
897	ZINC01516501	852	0.4819277226924896	NO	-
898	ZINC01516501	853	0.4819277226924896	NO	-
899	ZINC01516501	854	0.4819277226924896	NO	-
900	ZINC02032655	934	0.4819277226924896	NO	-
901	ZINC02437100	1057	0.4819277226924896	NO	-
902	ZINC03859205	1567	0.4819277226924896	NO	-
903	ZINC04225008	1910	0.4819277226924896	NO	-
904	ZINC04317740	1960	0.4819277226924896	NO	-
905	ZINC04317740	1961	0.4819277226924896	NO	-
906	ZINC04457938	2007	0.4819277226924896	NO	-
907	ZINC00080999	72	0.48148149251937866	NO	-
908	ZINC00469975	332	0.48148149251937866	NO	-
909	ZINC00619819	473	0.48148149251937866	NO	-
910	ZINC03401099	1298	0.48148149251937866	NO	-
911	ZINC03424585	1322	0.48148149251937866	NO	-
912	ZINC03443309	1329	0.48148149251937866	NO	-
913	ZINC03451805	1336	0.48148149251937866	NO	-
914	ZINC00192916	139	0.4810126721858978	NO	-
915	ZINC00289930	203	0.4810126721858978	NO	-
916	ZINC03611421	1431	0.4810126721858978	NO	-
917	ZINC03611421	1432	0.4810126721858978	NO	-
918	ZINC04262754	1939	0.4810126721858978	NO	-
919	ZINC04399775	1986	0.4810126721858978	NO	-
920	ZINC00299763	212	0.48051947355270386	NO	-
921	ZINC00299766	213	0.48051947355270386	NO	-
922	ZINC03312328	1261	0.47959184646606445	NO	-
923	ZINC03344605	1273	0.478723406791687	NO	-
924	ZINC03452289	1339	0.47826087474823	NO	-
925	ZINC03908811	1706	0.47826087474823	NO	-
926	ZINC03908811	1707	0.47826087474823	NO	-
927	ZINC04047444	1870	0.47826087474823	NO	-
928	ZINC03902931	1677	0.47777777910232544	NO	-
929	ZINC00063411	60	0.47727271914482117	NO	-
930	ZINC00063412	61	0.47727271914482117	NO	-
931	ZINC00091356	80	0.47727271914482117	NO	-
932	ZINC00091359	81	0.47727271914482117	NO	-
933	ZINC00773686	518	0.47727271914482117	NO	-
934	ZINC01226303	725	0.47727271914482117	NO	-
935	ZINC03579607	1412	0.47727271914482117	NO	-
936	ZINC03579609	1413	0.47727271914482117	NO	-
937	ZINC03579694	1416	0.47727271914482117	NO	-
938	ZINC03579696	1417	0.47727271914482117	NO	-
939	ZINC03848773	1482	0.47727271914482117	NO	-
940	ZINC03853152	1501	0.47727271914482117	NO	-
941	ZINC03853153	1502	0.47727271914482117	NO	-
942	ZINC03867603	1594	0.47727271914482117	NO	-
943	ZINC03867604	1596	0.47727271914482117	NO	-
944	ZINC03868287	1609	0.47727271914482117	NO	-
945	ZINC03868288	1610	0.47727271914482117	NO	-
946	ZINC03868297	1612	0.47727271914482117	NO	-
947	ZINC03868783	1620	0.47727271914482117	NO	-
948	ZINC03891492	1655	0.47727271914482117	NO	-
949	ZINC03970340	1775	0.47727271914482117	NO	-
950	ZINC03970340	1777	0.47727271914482117	NO	-
951	ZINC03983467	1819	0.47727271914482117	NO	-
952	ZINC03983468	1820	0.47727271914482117	NO	-
953	ZINC04121320	1886	0.47727271914482117	NO	-
954	ZINC04465966	2027	0.47727271914482117	NO	-
955	ZINC00682264	499	0.4767441749572754	NO	-
956	ZINC00797907	532	0.4767441749572754	NO	-
957	ZINC00800928	543	0.4767441749572754	NO	-
958	ZINC01121013	681	0.4767441749572754	NO	-
959	ZINC01121015	682	0.4767441749572754	NO	-
960	ZINC02241863	988	0.4767441749572754	NO	-
961	ZINC02241864	989	0.4767441749572754	NO	-
962	ZINC02695916	1117	0.4767441749572754	NO	-
963	ZINC00297622	211	0.4761904776096344	NO	-
964	ZINC00970022	622	0.4761904776096344	NO	-
965	ZINC01516393	849	0.4761904776096344	NO	-
966	ZINC01516393	850	0.4761904776096344	NO	-
967	ZINC01516393	851	0.4761904776096344	NO	-
968	ZINC02293438	1010	0.4761904776096344	NO	-
969	ZINC04087362	1874	0.4761904776096344	NO	-
970	ZINC04225008	1911	0.4761904776096344	NO	-
971	ZINC00092130	82	0.47560974955558777	NO	-
972	ZINC00605940	457	0.47560974955558777	NO	-
973	ZINC01132406	694	0.47560974955558777	NO	-
974	ZINC04400600	1987	0.47560974955558777	NO	-
975	ZINC04618467	2061	0.47560974955558777	NO	-
976	ZINC01893624	907	0.4749999940395355	NO	-
977	ZINC03819372	1463	0.4749999940395355	NO	-
978	ZINC03857987	1557	0.4749999940395355	NO	-
979	ZINC00244316	179	0.4743589758872986	NO	-
980	ZINC03310584	1258	0.4743589758872986	NO	-
981	ZINC03855968	1536	0.4743589758872986	NO	-
982	ZINC04262754	1937	0.4743589758872986	NO	-
983	ZINC04262754	1938	0.4743589758872986	NO	-
984	ZINC04517021	2056	0.4743589758872986	NO	-
985	ZINC03908817	1709	0.47422680258750916	NO	-
986	ZINC03908817	1710	0.47422680258750916	NO	-
987	ZINC03814444	39	0.47422680258750916	YES	25
988	ZINC00612374	462	0.4736842215061188	NO	-
989	ZINC02653437	1107	0.4736842215061188	NO	-
990	ZINC03394618	1292	0.4736842215061188	NO	-
991	ZINC03462023	1347	0.4736842215061188	NO	-
992	ZINC03908811	1705	0.47311827540397644	NO	-
993	ZINC00479618	345	0.47297295928001404	NO	-
994	ZINC00037147	43	0.47252747416496277	NO	-
995	ZINC03476479	1354	0.47252747416496277	NO	-
996	ZINC03476479	1355	0.47252747416496277	NO	-
997	ZINC00438112	302	0.47191011905670166	NO	-
998	ZINC02640211	1101	0.47191011905670166	NO	-
999	ZINC03457402	1343	0.47191011905670166	NO	-
1000	ZINC03579578	1410	0.47191011905670166	NO	-
1001	ZINC03579580	1411	0.47191011905670166	NO	-
1002	ZINC03579647	1414	0.47191011905670166	NO	-
1003	ZINC03579649	1415	0.47191011905670166	NO	-
1004	ZINC03579721	1418	0.47191011905670166	NO	-
1005	ZINC03579723	1419	0.47191011905670166	NO	-
1006	ZINC03579745	1420	0.47191011905670166	NO	-
1007	ZINC03579747	1421	0.47191011905670166	NO	-
1008	ZINC03868283	1608	0.47191011905670166	NO	-
1009	ZINC03868295	1611	0.47191011905670166	NO	-
1010	ZINC03868301	1613	0.47191011905670166	NO	-
1011	ZINC03868302	1614	0.47191011905670166	NO	-
1012	ZINC03868305	1615	0.47191011905670166	NO	-
1013	ZINC04464814	2016	0.47191011905670166	NO	-
1014	ZINC00755030	516	0.4712643623352051	NO	-
1015	ZINC01647428	873	0.4712643623352051	NO	-
1016	ZINC03487860	1361	0.4712643623352051	NO	-
1017	ZINC03857449	1550	0.4712643623352051	NO	-
1018	ZINC03970340	1776	0.4712643623352051	NO	-
1019	ZINC04000920	1853	0.4712643623352051	NO	-
1020	ZINC04277178	1943	0.4712643623352051	NO	-
1021	ZINC00620375	474	0.47058823704719543	NO	-
1022	ZINC01468985	819	0.47058823704719543	NO	-
1023	ZINC01468985	820	0.47058823704719543	NO	-
1024	ZINC01468986	821	0.47058823704719543	NO	-
1025	ZINC01468986	822	0.47058823704719543	NO	-
1026	ZINC01468998	823	0.47058823704719543	NO	-
1027	ZINC01468998	824	0.47058823704719543	NO	-
1028	ZINC02890243	1182	0.47058823704719543	NO	-
1029	ZINC03114015	1210	0.47058823704719543	NO	-
1030	ZINC03854935	1524	0.47058823704719543	NO	-
1031	ZINC04436478	2069	0.47058823704719543	NO	-
1032	ZINC00204943	153	0.46987950801849365	NO	-
1033	ZINC02414821	1052	0.46987950801849365	NO	-
1034	ZINC02569032	1083	0.46987950801849365	NO	-
1035	ZINC03850330	1489	0.46987950801849365	NO	-
1036	ZINC04115821	1879	0.46987950801849365	NO	-
1037	ZINC04225010	1913	0.46987950801849365	NO	-
1038	ZINC04464867	2018	0.46987950801849365	NO	-
1039	ZINC01427091	790	0.4693877696990967	NO	-
1040	ZINC03859303	1572	0.4693877696990967	NO	-
1041	ZINC04316746	1953	0.4693877696990967	NO	-
1042	ZINC00080999	71	0.4691357910633087	NO	-
1043	ZINC00174868	124	0.4691357910633087	NO	-
1044	ZINC00235408	169	0.4691357910633087	NO	-
1045	ZINC00235408	170	0.4691357910633087	NO	-
1046	ZINC00311458	223	0.4691357910633087	NO	-
1047	ZINC00486917	351	0.4691357910633087	NO	-
1048	ZINC03388109	1291	0.4691357910633087	NO	-
1049	ZINC04339085	1968	0.4691357910633087	NO	-
1050	ZINC04339085	1969	0.4691357910633087	NO	-
1051	ZINC00505204	364	0.4683544337749481	NO	-
1052	ZINC00011462	3	0.4675324559211731	NO	-
1053	ZINC04123815	1888	0.4675324559211731	NO	-
1054	ZINC02218983	966	0.46739131212234497	NO	-
1055	ZINC03859924	1578	0.46739131212234497	NO	-
1056	ZINC04460325	2011	0.46739131212234497	NO	-
1057	ZINC02251491	996	0.46666666865348816	NO	-
1058	ZINC03364172	1282	0.46666666865348816	NO	-
1059	ZINC03867603	1595	0.46666666865348816	NO	-
1060	ZINC03867604	1597	0.46666666865348816	NO	-
1061	ZINC03902931	1676	0.46666666865348816	NO	-
1062	ZINC03912682	1721	0.46666666865348816	NO	-
1063	ZINC00718534	506	0.46590909361839294	NO	-
1064	ZINC01269215	738	0.46590909361839294	NO	-
1065	ZINC03330634	1270	0.46590909361839294	NO	-
1066	ZINC03579553	1408	0.46590909361839294	NO	-
1067	ZINC03579555	1409	0.46590909361839294	NO	-
1068	ZINC03853646	1504	0.46590909361839294	NO	-
1069	ZINC03853647	1505	0.46590909361839294	NO	-
1070	ZINC03854735	1522	0.46590909361839294	NO	-
1071	ZINC03854736	1523	0.46590909361839294	NO	-
1072	ZINC04225027	1916	0.46590909361839294	NO	-
1073	ZINC01078715	668	0.4653465449810028	NO	-
1074	ZINC01123502	685	0.4653465449810028	NO	-
1075	ZINC00290896	204	0.4651162922382355	NO	-
1076	ZINC00290924	205	0.4651162922382355	NO	-
1077	ZINC00427775	299	0.4651162922382355	NO	-
1078	ZINC00552242	426	0.4651162922382355	NO	-
1079	ZINC00552243	429	0.4651162922382355	NO	-
1080	ZINC00797907	533	0.4651162922382355	NO	-
1081	ZINC00800928	544	0.4651162922382355	NO	-
1082	ZINC00998370	631	0.4651162922382355	NO	-
1083	ZINC03839468	1474	0.4651162922382355	NO	-
1084	ZINC03867507	1590	0.4651162922382355	NO	-
1085	ZINC03892124	1661	0.4651162922382355	NO	-
1086	ZINC03892125	1662	0.4651162922382355	NO	-
1087	ZINC03911020	1712	0.4651162922382355	NO	-
1088	ZINC03971671	1783	0.4651162922382355	NO	-
1089	ZINC03971672	1784	0.4651162922382355	NO	-
1090	ZINC04465605	2023	0.4651162922382355	NO	-
1091	ZINC03814479	8	0.4651162922382355	YES	4
1092	ZINC01130655	691	0.46464645862579346	NO	-
1093	ZINC00552242	425	0.4642857015132904	NO	-
1094	ZINC00552242	427	0.4642857015132904	NO	-
1095	ZINC00552243	428	0.4642857015132904	NO	-
1096	ZINC00552243	430	0.4642857015132904	NO	-
1097	ZINC00911865	608	0.4642857015132904	NO	-
1098	ZINC01820117	900	0.4642857015132904	NO	-
1099	ZINC01820118	901	0.4642857015132904	NO	-
1100	ZINC02090285	939	0.4642857015132904	NO	-
1101	ZINC02366590	1037	0.4642857015132904	NO	-
1102	ZINC02366591	1038	0.4642857015132904	NO	-
1103	ZINC02490472	1072	0.4642857015132904	NO	-
1104	ZINC02490475	1073	0.4642857015132904	NO	-
1105	ZINC02914418	1187	0.4642857015132904	NO	-
1106	ZINC03398403	1293	0.4642857015132904	NO	-
1107	ZINC03859952	1579	0.4642857015132904	NO	-
1108	ZINC04225010	1914	0.4642857015132904	NO	-
1109	ZINC04455842	2001	0.4642857015132904	NO	-
1110	ZINC04511285	2055	0.4642857015132904	NO	-
1111	ZINC01430703	795	0.4639175236225128	NO	-
1112	ZINC02855742	1155	0.4639175236225128	NO	-
1113	ZINC02884767	1178	0.4639175236225128	NO	-
1114	ZINC00616753	468	0.46341463923454285	NO	-
1115	ZINC00616753	469	0.46341463923454285	NO	-
1116	ZINC00798419	535	0.46341463923454285	NO	-
1117	ZINC00798420	536	0.46341463923454285	NO	-
1118	ZINC01133011	696	0.46341463923454285	NO	-
1119	ZINC01133013	697	0.46341463923454285	NO	-
1120	ZINC01148703	700	0.46341463923454285	NO	-
1121	ZINC01148705	701	0.46341463923454285	NO	-
1122	ZINC02652000	1106	0.46341463923454285	NO	-
1123	ZINC03421125	1317	0.46341463923454285	NO	-
1124	ZINC03848801	1483	0.46341463923454285	NO	-
1125	ZINC03892799	1663	0.46341463923454285	NO	-
1126	ZINC04140357	1893	0.46341463923454285	NO	-
1127	ZINC04140358	1894	0.46341463923454285	NO	-
1128	ZINC04465444	2020	0.46341463923454285	NO	-
1129	ZINC00809825	562	0.4625000059604645	NO	-
1130	ZINC01464778	816	0.4625000059604645	NO	-
1131	ZINC02865347	1160	0.4625000059604645	NO	-
1132	ZINC02865348	1161	0.4625000059604645	NO	-
1133	ZINC03418907	1312	0.4625000059604645	NO	-
1134	ZINC03418909	1313	0.4625000059604645	NO	-
1135	ZINC03857263	1549	0.4625000059604645	NO	-
1136	ZINC03859309	1573	0.4625000059604645	NO	-
1137	ZINC03892820	1664	0.4625000059604645	NO	-
1138	ZINC03969562	1764	0.4625000059604645	NO	-
1139	ZINC03990116	1832	0.4625000059604645	NO	-
1140	ZINC04225028	1919	0.4625000059604645	NO	-
1141	ZINC04465475	2021	0.4625000059604645	NO	-
1142	ZINC00024689	21	0.46236559748649597	NO	-
1143	ZINC04225006	1907	0.46236559748649597	NO	-
1144	ZINC04509491	2053	0.46236559748649597	NO	-
1145	ZINC00024689	20	0.4615384638309479	NO	-
1146	ZINC00546591	421	0.4615384638309479	NO	-
1147	ZINC03262087	1247	0.4615384638309479	NO	-
1148	ZINC03605753	1429	0.4615384638309479	NO	-
1149	ZINC03990116	1831	0.4615384638309479	NO	-
1150	ZINC03990116	1833	0.4615384638309479	NO	-
1151	ZINC00306331	220	0.4606741666793823	NO	-
1152	ZINC00806331	554	0.4606741666793823	NO	-
1153	ZINC00822266	566	0.4606741666793823	NO	-
1154	ZINC03850674	1490	0.4606741666793823	NO	-
1155	ZINC03969945	1768	0.4606741666793823	NO	-
1156	ZINC03969946	1769	0.4606741666793823	NO	-
1157	ZINC04188299	1903	0.4606741666793823	NO	-
1158	ZINC04225027	1917	0.4606741666793823	NO	-
1159	ZINC03814467	9	0.46052631735801697	YES	5
1160	ZINC01427091	791	0.46000000834465027	NO	-
1161	ZINC00449951	308	0.4597701132297516	NO	-
1162	ZINC02898108	1183	0.4597701132297516	NO	-
1163	ZINC03538373	1387	0.4597701132297516	NO	-
1164	ZINC03538375	1388	0.4597701132297516	NO	-
1165	ZINC03539616	1389	0.4597701132297516	NO	-
1166	ZINC03853628	1503	0.4597701132297516	NO	-
1167	ZINC03867986	1605	0.4597701132297516	NO	-
1168	ZINC03867987	1606	0.4597701132297516	NO	-
1169	ZINC03956598	1741	0.4597701132297516	NO	-
1170	ZINC04465903	2026	0.4597701132297516	NO	-
1171	ZINC01130655	690	0.4591836631298065	NO	-
1172	ZINC01395945	762	0.4591836631298065	NO	-
1173	ZINC01395945	763	0.4591836631298065	NO	-
1174	ZINC03867595	1592	0.4591836631298065	NO	-
1175	ZINC03867595	1593	0.4591836631298065	NO	-
1176	ZINC03899739	1669	0.4591836631298065	NO	-
1177	ZINC03908817	1708	0.4591836631298065	NO	-
1178	ZINC00111808	93	0.4588235318660736	NO	-
1179	ZINC00205662	154	0.4588235318660736	NO	-
1180	ZINC03625097	1440	0.4588235318660736	NO	-
1181	ZINC04457821	2005	0.4588235318660736	NO	-
1182	ZINC00023904	19	0.4588235318660736	YES	11
1183	ZINC03859303	1571	0.4583333432674408	NO	-
1184	ZINC00269543	194	0.45783132314682007	NO	-
1185	ZINC00269547	195	0.45783132314682007	NO	-
1186	ZINC00464766	322	0.45783132314682007	NO	-
1187	ZINC01774311	895	0.45783132314682007	NO	-
1188	ZINC02701912	1119	0.45783132314682007	NO	-
1189	ZINC03612639	1436	0.45783132314682007	NO	-
1190	ZINC03612643	1438	0.45783132314682007	NO	-
1191	ZINC03852061	1492	0.45783132314682007	NO	-
1192	ZINC03852063	1493	0.45783132314682007	NO	-
1193	ZINC03857236	1546	0.45783132314682007	NO	-
1194	ZINC04464245	2014	0.45783132314682007	NO	-
1195	ZINC00727263	509	0.457446813583374	NO	-
1196	ZINC04225006	1908	0.457446813583374	NO	-
1197	ZINC04225028	1920	0.45679011940956116	NO	-
1198	ZINC03886810	1636	0.45652174949645996	NO	-
1199	ZINC03946244	1733	0.45652174949645996	NO	-
1200	ZINC00994145	630	0.4556961953639984	NO	-
1201	ZINC01583340	865	0.4556961953639984	NO	-
1202	ZINC03256326	1243	0.4556961953639984	NO	-
1203	ZINC00822279	567	0.4555555582046509	NO	-
1204	ZINC01226298	724	0.4555555582046509	NO	-
1205	ZINC02201250	949	0.4555555582046509	NO	-
1206	ZINC02201250	950	0.4555555582046509	NO	-
1207	ZINC02201250	951	0.4555555582046509	NO	-
1208	ZINC02762092	1136	0.4555555582046509	NO	-
1209	ZINC03452289	1338	0.4555555582046509	NO	-
1210	ZINC03521633	1377	0.4555555582046509	NO	-
1211	ZINC03867702	1598	0.4555555582046509	NO	-
1212	ZINC03908601	1698	0.4555555582046509	NO	-
1213	ZINC00718534	507	0.4545454680919647	NO	-
1214	ZINC01923449	918	0.4545454680919647	NO	-
1215	ZINC02861066	1156	0.4545454680919647	NO	-
1216	ZINC02861066	1157	0.4545454680919647	NO	-
1217	ZINC03579549	1406	0.4545454680919647	NO	-
1218	ZINC03579551	1407	0.4545454680919647	NO	-
1219	ZINC03868281	1607	0.4545454680919647	NO	-
1220	ZINC03993158	1839	0.4545454680919647	NO	-
1221	ZINC04316941	1955	0.4545454680919647	NO	-
1222	ZINC04469807	2040	0.4545454680919647	NO	-
1223	ZINC01430048	793	0.4536082446575165	NO	-
1224	ZINC01430703	796	0.4536082446575165	NO	-
1225	ZINC02884767	1177	0.4536082446575165	NO	-
1226	ZINC03899739	1668	0.4536082446575165	NO	-
1227	ZINC03899739	1670	0.4536082446575165	NO	-
1228	ZINC00268949	193	0.45348837971687317	NO	-
1229	ZINC01458801	814	0.45348837971687317	NO	-
1230	ZINC01458802	815	0.45348837971687317	NO	-
1231	ZINC03081892	1208	0.45348837971687317	NO	-
1232	ZINC03859952	1580	0.45348837971687317	NO	-
1233	ZINC04130122	1890	0.45348837971687317	NO	-
1234	ZINC04354261	1971	0.45348837971687317	NO	-
1235	ZINC04354261	1972	0.45348837971687317	NO	-
1236	ZINC01069513	665	0.4526315927505493	NO	-
1237	ZINC03447830	1333	0.4526315927505493	NO	-
1238	ZINC02795765	1144	0.4523809552192688	NO	-
1239	ZINC02817772	1149	0.4523809552192688	NO	-
1240	ZINC03853116	1500	0.4523809552192688	NO	-
1241	ZINC04455842	2000	0.4523809552192688	NO	-
1242	ZINC00156146	116	0.4516128897666931	NO	-
1243	ZINC00350899	239	0.4516128897666931	NO	-
1244	ZINC02767278	1137	0.4516128897666931	NO	-
1245	ZINC03385737	1290	0.4516128897666931	NO	-
1246	ZINC03471000	1348	0.4516128897666931	NO	-
1247	ZINC01001471	634	0.45121949911117554	NO	-
1248	ZINC01132406	693	0.45121949911117554	NO	-
1249	ZINC01132406	695	0.45121949911117554	NO	-
1250	ZINC02841894	1152	0.45121949911117554	NO	-
1251	ZINC03418676	1309	0.45121949911117554	NO	-
1252	ZINC03814455	11	0.45121949911117554	YES	6
1253	ZINC03957475	1743	0.450549453496933	NO	-
1254	ZINC00173711	121	0.44999998807907104	NO	-
1255	ZINC00173711	122	0.44999998807907104	NO	-
1256	ZINC00536819	387	0.44999998807907104	NO	-
1257	ZINC00620935	476	0.44999998807907104	NO	-
1258	ZINC01079717	669	0.44999998807907104	NO	-
1259	ZINC01159464	708	0.44999998807907104	NO	-
1260	ZINC03814476	18	0.44999998807907104	YES	11
1261	ZINC00706105	502	0.449438214302063	NO	-
1262	ZINC00806331	555	0.449438214302063	NO	-
1263	ZINC03168325	1216	0.449438214302063	NO	-
1264	ZINC03551212	1396	0.449438214302063	NO	-
1265	ZINC03857661	1552	0.44871795177459717	NO	-
1266	ZINC03857662	1553	0.44871795177459717	NO	-
1267	ZINC03937865	1729	0.44871795177459717	NO	-
1268	ZINC00229628	162	0.4482758641242981	NO	-
1269	ZINC00425636	298	0.4482758641242981	NO	-
1270	ZINC01493911	842	0.4482758641242981	NO	-
1271	ZINC02906730	1184	0.4482758641242981	NO	-
1272	ZINC02907399	1185	0.4482758641242981	NO	-
1273	ZINC03398506	1294	0.4482758641242981	NO	-
1274	ZINC03408381	1302	0.4482758641242981	NO	-
1275	ZINC03409156	1303	0.4482758641242981	NO	-
1276	ZINC03418740	1310	0.4482758641242981	NO	-
1277	ZINC03853684	1506	0.4482758641242981	NO	-
1278	ZINC03853685	1507	0.4482758641242981	NO	-
1279	ZINC03853706	1508	0.4482758641242981	NO	-
1280	ZINC03853725	1510	0.4482758641242981	NO	-
1281	ZINC04387006	1981	0.4482758641242981	NO	-
1282	ZINC00090175	78	0.44736841320991516	NO	-
1283	ZINC03847448	1476	0.44736841320991516	NO	-
1284	ZINC00112763	96	0.4470588266849518	NO	-
1285	ZINC00112768	97	0.4470588266849518	NO	-
1286	ZINC03192256	1219	0.4470588266849518	NO	-
1287	ZINC03854986	1527	0.4470588266849518	NO	-
1288	ZINC03970103	1770	0.4470588266849518	NO	-
1289	ZINC04116118	1883	0.4470588266849518	NO	-
1290	ZINC01149065	702	0.44680851697921753	NO	-
1291	ZINC03231911	1225	0.44680851697921753	NO	-
1292	ZINC01220755	723	0.4457831382751465	NO	-
1293	ZINC01323132	757	0.4457831382751465	NO	-
1294	ZINC02205681	953	0.4457831382751465	NO	-
1295	ZINC03858540	1564	0.4457831382751465	NO	-
1296	ZINC03890758	1648	0.4457831382751465	NO	-
1297	ZINC03890759	1649	0.4457831382751465	NO	-
1298	ZINC03890932	1652	0.4457831382751465	NO	-
1299	ZINC03892832	1665	0.4457831382751465	NO	-
1300	ZINC03969515	1763	0.4457831382751465	NO	-
1301	ZINC04131200	1891	0.4457831382751465	NO	-
1302	ZINC04465480	2022	0.4457831382751465	NO	-
1303	ZINC04469934	2042	0.4457831382751465	NO	-
1304	ZINC01397428	764	0.44565218687057495	NO	-
1305	ZINC02955379	1190	0.44565218687057495	NO	-
1306	ZINC00603011	29	0.4455445408821106	YES	16
1307	ZINC04617748	42	0.4455445408821106	YES	28
1308	ZINC00367746	246	0.4444444477558136	NO	-
1309	ZINC00774161	519	0.4444444477558136	NO	-
1310	ZINC02123307	944	0.4444444477558136	NO	-
1311	ZINC02139584	946	0.4444444477558136	NO	-
1312	ZINC02282306	1003	0.4444444477558136	NO	-
1313	ZINC02675026	1114	0.4444444477558136	NO	-
1314	ZINC02675027	1115	0.4444444477558136	NO	-
1315	ZINC03525556	1384	0.4444444477558136	NO	-
1316	ZINC03867889	1604	0.4444444477558136	NO	-
1317	ZINC03908805	1703	0.4444444477558136	NO	-
1318	ZINC03908805	1704	0.4444444477558136	NO	-
1319	ZINC04339085	1970	0.4444444477558136	NO	-
1320	ZINC04465805	2025	0.4444444477558136	NO	-
1321	ZINC01430048	794	0.44329896569252014	NO	-
1322	ZINC03912694	1722	0.44329896569252014	NO	-
1323	ZINC00201168	149	0.4431818127632141	NO	-
1324	ZINC01490039	838	0.4431818127632141	NO	-
1325	ZINC02447652	1064	0.4431818127632141	NO	-
1326	ZINC03040096	1205	0.4431818127632141	NO	-
1327	ZINC03480404	1359	0.4431818127632141	NO	-
1328	ZINC00053422	53	0.4430379867553711	NO	-
1329	ZINC00240282	172	0.4430379867553711	NO	-
1330	ZINC02193841	947	0.4430379867553711	NO	-
1331	ZINC03315424	1262	0.4430379867553711	NO	-
1332	ZINC03937864	1728	0.4430379867553711	NO	-
1333	ZINC03406022	1301	0.44186046719551086	NO	-
1334	ZINC04335551	1966	0.44186046719551086	NO	-
1335	ZINC04457821	2004	0.44186046719551086	NO	-
1336	ZINC01123416	684	0.44117647409439087	NO	-
1337	ZINC01921716	915	0.44086021184921265	NO	-
1338	ZINC02602352	1085	0.44086021184921265	NO	-
1339	ZINC02742899	1131	0.44086021184921265	NO	-
1340	ZINC02757241	1135	0.44086021184921265	NO	-
1341	ZINC03475056	1351	0.44086021184921265	NO	-
1342	ZINC00228979	161	0.4404761791229248	NO	-
1343	ZINC00314531	228	0.4404761791229248	NO	-
1344	ZINC00685711	500	0.4404761791229248	NO	-
1345	ZINC00804199	550	0.4404761791229248	NO	-
1346	ZINC00808721	556	0.4404761791229248	NO	-
1347	ZINC01059584	656	0.4404761791229248	NO	-
1348	ZINC01059586	657	0.4404761791229248	NO	-
1349	ZINC03261619	1246	0.4404761791229248	NO	-
1350	ZINC03969743	1766	0.4404761791229248	NO	-
1351	ZINC00612499	463	0.4399999976158142	NO	-
1352	ZINC01427076	789	0.4399999976158142	NO	-
1353	ZINC03260190	1245	0.4399999976158142	NO	-
1354	ZINC02263907	997	0.4395604431629181	NO	-
1355	ZINC03814453	33	0.4395604431629181	YES	20
1356	ZINC00600716	454	0.4390243887901306	NO	-
1357	ZINC00835013	573	0.4390243887901306	NO	-
1358	ZINC00835015	574	0.4390243887901306	NO	-
1359	ZINC03418903	1311	0.4390243887901306	NO	-
1360	ZINC01398659	766	0.43820226192474365	NO	-
1361	ZINC00704338	501	0.4375	NO	-
1362	ZINC00954834	617	0.4375	NO	-
1363	ZINC01125011	686	0.4375	NO	-
1364	ZINC03858168	1561	0.4375	NO	-
1365	ZINC01122918	683	0.43689319491386414	NO	-
1366	ZINC02222522	967	0.43689319491386414	NO	-
1367	ZINC01287026	750	0.4367816150188446	NO	-
1368	ZINC03403272	1299	0.4367816150188446	NO	-
1369	ZINC03406014	1300	0.4367816150188446	NO	-
1370	ZINC03908590	1697	0.4367816150188446	NO	-
1371	ZINC04505136	2052	0.4367816150188446	NO	-
1372	ZINC01501298	845	0.43617022037506104	NO	-
1373	ZINC02359831	1032	0.43617022037506104	NO	-
1374	ZINC02359833	1033	0.43617022037506104	NO	-
1375	ZINC03233731	1229	0.43617022037506104	NO	-
1376	ZINC03437006	1326	0.43617022037506104	NO	-
1377	ZINC03900725	1674	0.43617022037506104	NO	-
1378	ZINC03523894	1379	0.43589743971824646	NO	-
1379	ZINC03523895	1380	0.43589743971824646	NO	-
1380	ZINC00003491	13	0.43589743971824646	YES	8
1381	ZINC03331253	1271	0.43529412150382996	NO	-
1382	ZINC03378050	1287	0.43529412150382996	NO	-
1383	ZINC03912073	1714	0.43529412150382996	NO	-
1384	ZINC03814468	16	0.43529412150382996	YES	10
1385	ZINC00115651	98	0.43478259444236755	NO	-
1386	ZINC02351195	1026	0.43478259444236755	NO	-
1387	ZINC02351196	1027	0.43478259444236755	NO	-
1388	ZINC04459965	2010	0.43478259444236755	NO	-
1389	ZINC00819629	563	0.4343434274196625	NO	-
1390	ZINC00819646	564	0.4343434274196625	NO	-
1391	ZINC03099816	1209	0.4343434274196625	NO	-
1392	ZINC03819713	1470	0.4343434274196625	NO	-
1393	ZINC03988254	1830	0.4343434274196625	NO	-
1394	ZINC01464985	817	0.43421053886413574	NO	-
1395	ZINC03324120	1267	0.43421053886413574	NO	-
1396	ZINC00034136	38	0.4337349534034729	NO	-
1397	ZINC02228301	970	0.4337349534034729	NO	-
1398	ZINC03856349	1539	0.4337349534034729	NO	-
1399	ZINC03856350	1540	0.4337349534034729	NO	-
1400	ZINC03889962	1643	0.4337349534034729	NO	-
1401	ZINC03889963	1644	0.4337349534034729	NO	-
1402	ZINC03889965	1645	0.4337349534034729	NO	-
1403	ZINC03889966	1646	0.4337349534034729	NO	-
1404	ZINC03903110	1679	0.4337349534034729	NO	-
1405	ZINC03970301	1774	0.4337349534034729	NO	-
1406	ZINC04464841	2017	0.4337349534034729	NO	-
1407	ZINC03814473	14	0.4337349534034729	YES	8
1408	ZINC03819713	1468	0.4329896867275238	NO	-
1409	ZINC03819713	1469	0.4329896867275238	NO	-
1410	ZINC04316746	1952	0.4329896867275238	NO	-
1411	ZINC00116246	99	0.43209877610206604	NO	-
1412	ZINC00798337	534	0.43209877610206604	NO	-
1413	ZINC03612639	1435	0.43209877610206604	NO	-
1414	ZINC03612643	1437	0.43209877610206604	NO	-
1415	ZINC00188976	136	0.4318181872367859	NO	-
1416	ZINC04387006	1982	0.4318181872367859	NO	-
1417	ZINC00011880	4	0.43157893419265747	NO	-
1418	ZINC00562999	434	0.43157893419265747	NO	-
1419	ZINC01191511	717	0.43157893419265747	NO	-
1420	ZINC01742873	883	0.43157893419265747	NO	-
1421	ZINC03852870	1499	0.43157893419265747	NO	-
1422	ZINC03575225	1403	0.4313725531101227	NO	-
1423	ZINC04337669	1967	0.4313725531101227	NO	-
1424	ZINC00516672	372	0.4303797483444214	NO	-
1425	ZINC00621224	479	0.4303797483444214	NO	-
1426	ZINC04124245	1889	0.4303797483444214	NO	-
1427	ZINC00073386	65	0.43023255467414856	NO	-
1428	ZINC00073386	66	0.43023255467414856	NO	-
1429	ZINC00230102	163	0.43023255467414856	NO	-
1430	ZINC00230102	164	0.43023255467414856	NO	-
1431	ZINC00561559	433	0.43023255467414856	NO	-
1432	ZINC00809456	559	0.43023255467414856	NO	-
1433	ZINC01053398	650	0.43023255467414856	NO	-
1434	ZINC02103242	941	0.43023255467414856	NO	-
1435	ZINC02745558	1132	0.43023255467414856	NO	-
1436	ZINC03525372	1383	0.43023255467414856	NO	-
1437	ZINC03867882	1603	0.43023255467414856	NO	-
1438	ZINC03971938	1785	0.43023255467414856	NO	-
1439	ZINC03974995	1794	0.43023255467414856	NO	-
1440	ZINC04457821	2003	0.43023255467414856	NO	-
1441	ZINC00389256	267	0.4301075339317322	NO	-
1442	ZINC01501285	844	0.4301075339317322	NO	-
1443	ZINC03798959	1458	0.4301075339317322	NO	-
1444	ZINC03908805	1702	0.4300000071525574	NO	-
1445	ZINC04013676	1864	0.4300000071525574	NO	-
1446	ZINC04049838	1871	0.4300000071525574	NO	-
1447	ZINC00020730	16	0.4285714328289032	NO	-
1448	ZINC00539173	404	0.4285714328289032	NO	-
1449	ZINC01486508	834	0.4285714328289032	NO	-
1450	ZINC01486605	835	0.4285714328289032	NO	-
1451	ZINC01542456	857	0.4285714328289032	NO	-
1452	ZINC02355945	1028	0.4285714328289032	NO	-
1453	ZINC02390764	1040	0.4285714328289032	NO	-
1454	ZINC03455255	1342	0.4285714328289032	NO	-
1455	ZINC03716133	1454	0.4285714328289032	NO	-
1456	ZINC04013676	1862	0.4285714328289032	NO	-
1457	ZINC04013676	1863	0.4285714328289032	NO	-
1458	ZINC04116118	1882	0.4285714328289032	NO	-
1459	ZINC00016242	9	0.4270833432674408	NO	-
1460	ZINC02503741	1079	0.4270833432674408	NO	-
1461	ZINC03831630	46	0.4270833432674408	YES	32
1462	ZINC01059884	658	0.42696627974510193	NO	-
1463	ZINC01633085	866	0.42696627974510193	NO	-
1464	ZINC02279894	999	0.42696627974510193	NO	-
1465	ZINC03900335	1673	0.42696627974510193	NO	-
1466	ZINC02089039	938	0.4268292784690857	NO	-
1467	ZINC01067715	664	0.42553192377090454	NO	-
1468	ZINC00867970	588	0.4252873659133911	NO	-
1469	ZINC00867970	589	0.4252873659133911	NO	-
1470	ZINC01150082	703	0.4252873659133911	NO	-
1471	ZINC02273578	998	0.4252873659133911	NO	-
1472	ZINC03033338	1202	0.4252873659133911	NO	-
1473	ZINC03970212	1771	0.4252873659133911	NO	-
1474	ZINC03970212	1772	0.4252873659133911	NO	-
1475	ZINC02565335	1081	0.42500001192092896	NO	-
1476	ZINC03903795	1681	0.42500001192092896	NO	-
1477	ZINC03908450	1696	0.42391303181648254	NO	-
1478	ZINC04459670	2008	0.42391303181648254	NO	-
1479	ZINC00582103	442	0.42352941632270813	NO	-
1480	ZINC00582183	445	0.42352941632270813	NO	-
1481	ZINC01021233	643	0.42352941632270813	NO	-
1482	ZINC01021235	644	0.42352941632270813	NO	-
1483	ZINC01410157	776	0.42352941632270813	NO	-
1484	ZINC01410159	777	0.42352941632270813	NO	-
1485	ZINC03191456	1217	0.42352941632270813	NO	-
1486	ZINC03983413	1817	0.42352941632270813	NO	-
1487	ZINC03983414	1818	0.42352941632270813	NO	-
1488	ZINC00467851	329	0.42307692766189575	NO	-
1489	ZINC03262185	1248	0.42307692766189575	NO	-
1490	ZINC03867518	1591	0.42307692766189575	NO	-
1491	ZINC04263883	1941	0.42307692766189575	NO	-
1492	ZINC01226644	726	0.42268040776252747	NO	-
1493	ZINC01226646	727	0.42268040776252747	NO	-
1494	ZINC03969364	1762	0.42268040776252747	NO	-
1495	ZINC03995496	1842	0.42268040776252747	NO	-
1496	ZINC03814441	24	0.42268040776252747	YES	14
1497	ZINC01491556	841	0.42222222685813904	NO	-
1498	ZINC01864135	905	0.42222222685813904	NO	-
1499	ZINC02927738	1188	0.42222222685813904	NO	-
1500	ZINC04257400	1935	0.42222222685813904	NO	-
1501	ZINC00240267	171	0.42168673872947693	NO	-
1502	ZINC02838937	1151	0.42168673872947693	NO	-
1503	ZINC03357945	1281	0.42168673872947693	NO	-
1504	ZINC03421125	1316	0.42168673872947693	NO	-
1505	ZINC04488323	2049	0.42168673872947693	NO	-
1506	ZINC03847309	1475	0.42105263471603394	NO	-
1507	ZINC01069617	666	0.41999998688697815	NO	-
1508	ZINC02869356	1162	0.41999998688697815	NO	-
1509	ZINC03419250	1315	0.4197530746459961	NO	-
1510	ZINC00002112	1	0.4193548262119293	NO	-
1511	ZINC03440590	1328	0.4193548262119293	NO	-
1512	ZINC00056094	54	0.41860464215278625	NO	-
1513	ZINC00071925	64	0.41860464215278625	NO	-
1514	ZINC03974943	1790	0.41860464215278625	NO	-
1515	ZINC03974949	1791	0.41860464215278625	NO	-
1516	ZINC01496007	843	0.4183673560619354	NO	-
1517	ZINC03138355	1213	0.4183673560619354	NO	-
1518	ZINC04316941	1954	0.4183673560619354	NO	-
1519	ZINC00616033	465	0.4177215099334717	NO	-
1520	ZINC03384831	1289	0.4177215099334717	NO	-
1521	ZINC00596540	453	0.4175824224948883	NO	-
1522	ZINC00949673	613	0.4175824224948883	NO	-
1523	ZINC00949674	614	0.4175824224948883	NO	-
1524	ZINC00160866	118	0.4166666567325592	NO	-
1525	ZINC00804199	549	0.4166666567325592	NO	-
1526	ZINC03903110	1678	0.4166666567325592	NO	-
1527	ZINC03932775	1727	0.4166666567325592	NO	-
1528	ZINC03969743	1765	0.4166666567325592	NO	-
1529	ZINC03970301	1773	0.4166666567325592	NO	-
1530	ZINC04116118	1881	0.4166666567325592	NO	-
1531	ZINC04263628	1940	0.4166666567325592	NO	-
1532	ZINC04617746	40	0.4166666567325592	YES	26
1533	ZINC00017176	11	0.41584157943725586	NO	-
1534	ZINC01026085	645	0.41584157943725586	NO	-
1535	ZINC02884887	1179	0.41584157943725586	NO	-
1536	ZINC02391227	1041	0.4157303273677826	NO	-
1537	ZINC02394847	1045	0.4157303273677826	NO	-
1538	ZINC00218284	160	0.4146341383457184	NO	-
1539	ZINC00616753	467	0.4146341383457184	NO	-
1540	ZINC01642466	870	0.4146341383457184	NO	-
1541	ZINC02974475	1196	0.4146341383457184	NO	-
1542	ZINC03854412	1518	0.4146341383457184	NO	-
1543	ZINC03889477	1640	0.4146341383457184	NO	-
1544	ZINC04092555	1876	0.4146341383457184	NO	-
1545	ZINC00594085	450	0.4141414165496826	NO	-
1546	ZINC00907969	607	0.4141414165496826	NO	-
1547	ZINC01050089	648	0.4141414165496826	NO	-
1548	ZINC02294211	1011	0.4141414165496826	NO	-
1549	ZINC01054565	652	0.4137931168079376	NO	-
1550	ZINC02208645	956	0.4137931168079376	NO	-
1551	ZINC02208649	957	0.4137931168079376	NO	-
1552	ZINC03524412	1381	0.4137931168079376	NO	-
1553	ZINC03974950	1792	0.4137931168079376	NO	-
1554	ZINC03974952	1793	0.4137931168079376	NO	-
1555	ZINC03977204	1797	0.4137931168079376	NO	-
1556	ZINC03977206	1798	0.4137931168079376	NO	-
1557	ZINC00610103	459	0.41333332657814026	NO	-
1558	ZINC02998512	1197	0.41304346919059753	NO	-
1559	ZINC03854640	1521	0.41304346919059753	NO	-
1560	ZINC00370871	251	0.4124999940395355	NO	-
1561	ZINC03852400	1495	0.4124999940395355	NO	-
1562	ZINC00902552	602	0.41237112879753113	NO	-
1563	ZINC00902552	603	0.41237112879753113	NO	-
1564	ZINC03203516	1221	0.41237112879753113	NO	-
1565	ZINC03814477	15	0.4117647111415863	YES	9
1566	ZINC03814470	10	0.41111111640930176	YES	5
1567	ZINC03250347	1238	0.410526305437088	NO	-
1568	ZINC03250349	1239	0.410526305437088	NO	-
1569	ZINC03239959	1235	0.41025641560554504	NO	-
1570	ZINC03900317	1672	0.41025641560554504	NO	-
1571	ZINC00264610	190	0.40963855385780334	NO	-
1572	ZINC00778934	522	0.40963855385780334	NO	-
1573	ZINC00778934	523	0.40963855385780334	NO	-
1574	ZINC00778980	525	0.40963855385780334	NO	-
1575	ZINC00778980	526	0.40963855385780334	NO	-
1576	ZINC02551044	1080	0.40963855385780334	NO	-
1577	ZINC00732046	512	0.40909090638160706	NO	-
1578	ZINC02474569	1069	0.40909090638160706	NO	-
1579	ZINC04257391	1934	0.40909090638160706	NO	-
1580	ZINC04257438	1936	0.40909090638160706	NO	-
1581	ZINC00527353	382	0.40860214829444885	NO	-
1582	ZINC03856130	1537	0.40860214829444885	NO	-
1583	ZINC03856131	1538	0.40860214829444885	NO	-
1584	ZINC00902554	604	0.40816327929496765	NO	-
1585	ZINC00902554	605	0.40816327929496765	NO	-
1586	ZINC00510745	368	0.40740740299224854	NO	-
1587	ZINC00795157	531	0.40697672963142395	NO	-
1588	ZINC03191611	1218	0.40697672963142395	NO	-
1589	ZINC03325389	1268	0.40625	NO	-
1590	ZINC03475713	1352	0.40625	NO	-
1591	ZINC03475717	1353	0.40625	NO	-
1592	ZINC03852151	1494	0.40625	NO	-
1593	ZINC03814447	38	0.40625	YES	24
1594	ZINC02485379	1071	0.40594059228897095	NO	-
1595	ZINC03814469	17	0.40594059228897095	YES	10
1596	ZINC00516369	370	0.40506330132484436	NO	-
1597	ZINC03263124	1249	0.40506330132484436	NO	-
1598	ZINC00460879	312	0.4047619104385376	NO	-
1599	ZINC00463972	320	0.4047619104385376	NO	-
1600	ZINC00778934	521	0.4047619104385376	NO	-
1601	ZINC00778980	524	0.4047619104385376	NO	-
1602	ZINC01420979	786	0.4047619104385376	NO	-
1603	ZINC02831043	1150	0.4047619104385376	NO	-
1604	ZINC03044893	1206	0.4047619104385376	NO	-
1605	ZINC03484042	1360	0.4047619104385376	NO	-
1606	ZINC03507808	1367	0.4047619104385376	NO	-
1607	ZINC03507809	1368	0.4047619104385376	NO	-
1608	ZINC01923565	919	0.40449437499046326	NO	-
1609	ZINC02568372	1082	0.40449437499046326	NO	-
1610	ZINC03858109	1560	0.40449437499046326	NO	-
1611	ZINC04500759	2050	0.40449437499046326	NO	-
1612	ZINC04143893	1895	0.40425533056259155	NO	-
1613	ZINC00948458	612	0.4040403962135315	NO	-
1614	ZINC03793004	1457	0.4040403962135315	NO	-
1615	ZINC00020210	13	0.4038461446762085	NO	-
1616	ZINC03264694	1250	0.4025973975658417	NO	-
1617	ZINC03963079	1748	0.4025973975658417	NO	-
1618	ZINC00099178	84	0.40243902802467346	NO	-
1619	ZINC00099180	85	0.40243902802467346	NO	-
1620	ZINC03909297	1711	0.40243902802467346	NO	-
1621	ZINC00266266	192	0.40229883790016174	NO	-
1622	ZINC02064738	936	0.40229883790016174	NO	-
1623	ZINC02064740	937	0.40229883790016174	NO	-
1624	ZINC03040096	1203	0.40229883790016174	NO	-
1625	ZINC03040096	1204	0.40229883790016174	NO	-
1626	ZINC03443406	1330	0.4021739065647125	NO	-
1627	ZINC00020212	15	0.4020618498325348	NO	-
1628	ZINC01759701	890	0.4019607901573181	NO	-
1629	ZINC03959725	1744	0.4019607901573181	NO	-
1630	ZINC00359424	243	0.4000000059604645	NO	-
1631	ZINC00444432	305	0.4000000059604645	NO	-
1632	ZINC00570028	435	0.4000000059604645	NO	-
1633	ZINC00621164	478	0.4000000059604645	NO	-
1634	ZINC00809473	560	0.4000000059604645	NO	-
1635	ZINC00809474	561	0.4000000059604645	NO	-
1636	ZINC01019119	640	0.4000000059604645	NO	-
1637	ZINC01086630	674	0.4000000059604645	NO	-
1638	ZINC01111842	679	0.4000000059604645	NO	-
1639	ZINC01188054	716	0.4000000059604645	NO	-
1640	ZINC01216699	721	0.4000000059604645	NO	-
1641	ZINC02206143	955	0.4000000059604645	NO	-
1642	ZINC02461453	1067	0.4000000059604645	NO	-
1643	ZINC03311553	1260	0.4000000059604645	NO	-
1644	ZINC03461841	1346	0.4000000059604645	NO	-
1645	ZINC03605572	1426	0.4000000059604645	NO	-
1646	ZINC03987897	1828	0.4000000059604645	NO	-
1647	ZINC04189180	1904	0.4000000059604645	NO	-
1648	ZINC00596539	452	0.3980582654476166	NO	-
1649	ZINC02398872	1047	0.3979591727256775	NO	-
1650	ZINC00181056	129	0.3978494703769684	NO	-
1651	ZINC01750506	885	0.3978494703769684	NO	-
1652	ZINC00314236	226	0.39759036898612976	NO	-
1653	ZINC00629534	486	0.39759036898612976	NO	-
1654	ZINC00809403	557	0.39759036898612976	NO	-
1655	ZINC00809405	558	0.39759036898612976	NO	-
1656	ZINC01118516	680	0.39759036898612976	NO	-
1657	ZINC01438427	798	0.39759036898612976	NO	-
1658	ZINC01438427	799	0.39759036898612976	NO	-
1659	ZINC01438428	801	0.39759036898612976	NO	-
1660	ZINC01438428	802	0.39759036898612976	NO	-
1661	ZINC01438429	804	0.39759036898612976	NO	-
1662	ZINC01438429	805	0.39759036898612976	NO	-
1663	ZINC01438430	807	0.39759036898612976	NO	-
1664	ZINC01438430	808	0.39759036898612976	NO	-
1665	ZINC02769180	1138	0.39759036898612976	NO	-
1666	ZINC03968685	1750	0.39759036898612976	NO	-
1667	ZINC01475794	829	0.3956044018268585	NO	-
1668	ZINC03310261	1256	0.39534884691238403	NO	-
1669	ZINC03310264	1257	0.39534884691238403	NO	-
1670	ZINC00340320	236	0.395061731338501	NO	-
1671	ZINC01177943	713	0.395061731338501	NO	-
1672	ZINC03461798	1345	0.395061731338501	NO	-
1673	ZINC00803011	546	0.39393940567970276	NO	-
1674	ZINC03907499	1692	0.39393940567970276	NO	-
1675	ZINC00972467	625	0.3928571343421936	NO	-
1676	ZINC01438427	797	0.3928571343421936	NO	-
1677	ZINC01438428	800	0.3928571343421936	NO	-
1678	ZINC01438429	803	0.3928571343421936	NO	-
1679	ZINC01438430	806	0.3928571343421936	NO	-
1680	ZINC03792996	1456	0.3921568691730499	NO	-
1681	ZINC00030061	29	0.3918918967247009	NO	-
1682	ZINC02710542	1122	0.39175257086753845	NO	-
1683	ZINC03969357	1756	0.39175257086753845	NO	-
1684	ZINC03969358	1757	0.39175257086753845	NO	-
1685	ZINC03969360	1758	0.39175257086753845	NO	-
1686	ZINC03969361	1759	0.39175257086753845	NO	-
1687	ZINC03969362	1760	0.39175257086753845	NO	-
1688	ZINC03969363	1761	0.39175257086753845	NO	-
1689	ZINC03987802	1826	0.39175257086753845	NO	-
1690	ZINC03987803	1827	0.39175257086753845	NO	-
1691	ZINC04617747	26	0.39175257086753845	YES	14
1692	ZINC03814433	43	0.3909091055393219	YES	29
1693	ZINC00136283	105	0.39024388790130615	NO	-
1694	ZINC00485187	350	0.39024388790130615	NO	-
1695	ZINC00493329	356	0.39024388790130615	NO	-
1696	ZINC00523032	375	0.39024388790130615	NO	-
1697	ZINC03609966	1430	0.39024388790130615	NO	-
1698	ZINC00716305	504	0.38947367668151855	NO	-
1699	ZINC00716307	505	0.38947367668151855	NO	-
1700	ZINC02475412	1070	0.38947367668151855	NO	-
1701	ZINC01248309	733	0.3883495032787323	NO	-
1702	ZINC01829243	902	0.38823530077934265	NO	-
1703	ZINC04387106	1984	0.38823530077934265	NO	-
1704	ZINC04229215	1929	0.3877550959587097	NO	-
1705	ZINC03979959	1809	0.38749998807907104	NO	-
1706	ZINC03979959	1810	0.38749998807907104	NO	-
1707	ZINC03415139	1305	0.3866666555404663	NO	-
1708	ZINC04192758	1905	0.3863636255264282	NO	-
1709	ZINC00131422	102	0.3861386179924011	NO	-
1710	ZINC00953372	616	0.3861386179924011	NO	-
1711	ZINC01063549	661	0.3861386179924011	NO	-
1712	ZINC00253966	183	0.3855421543121338	NO	-
1713	ZINC00263080	189	0.3855421543121338	NO	-
1714	ZINC01191698	719	0.3855421543121338	NO	-
1715	ZINC03891868	1657	0.3855421543121338	NO	-
1716	ZINC03891962	1658	0.3855421543121338	NO	-
1717	ZINC03657382	1449	0.3854166567325592	NO	-
1718	ZINC03854526	1519	0.3854166567325592	NO	-
1719	ZINC03854527	1520	0.3854166567325592	NO	-
1720	ZINC00466653	327	0.38461539149284363	NO	-
1721	ZINC02394556	1043	0.38461539149284363	NO	-
1722	ZINC02461441	1066	0.38383838534355164	NO	-
1723	ZINC03127361	1211	0.38383838534355164	NO	-
1724	ZINC03577161	1405	0.38383838534355164	NO	-
1725	ZINC03814450	31	0.38383838534355164	YES	18
1726	ZINC02571071	1084	0.38372093439102173	NO	-
1727	ZINC00804424	552	0.38235294818878174	NO	-
1728	ZINC00338018	234	0.3820224702358246	NO	-
1729	ZINC03890998	1654	0.3820224702358246	NO	-
1730	ZINC02398872	1046	0.3814432919025421	NO	-
1731	ZINC04405560	1988	0.3814432919025421	NO	-
1732	ZINC00136336	106	0.380952388048172	NO	-
1733	ZINC00136339	107	0.380952388048172	NO	-
1734	ZINC00314337	227	0.380952388048172	NO	-
1735	ZINC00381188	257	0.380952388048172	NO	-
1736	ZINC00493385	357	0.380952388048172	NO	-
1737	ZINC00493386	358	0.380952388048172	NO	-
1738	ZINC00581180	438	0.380952388048172	NO	-
1739	ZINC00581181	439	0.380952388048172	NO	-
1740	ZINC00582152	443	0.380952388048172	NO	-
1741	ZINC00582153	444	0.380952388048172	NO	-
1742	ZINC00582398	446	0.380952388048172	NO	-
1743	ZINC01002240	635	0.380952388048172	NO	-
1744	ZINC03913141	1723	0.380952388048172	NO	-
1745	ZINC03997416	1849	0.380952388048172	NO	-
1746	ZINC00884868	591	0.3804347813129425	NO	-
1747	ZINC00017176	10	0.3799999952316284	NO	-
1748	ZINC00497633	361	0.37974682450294495	NO	-
1749	ZINC00581122	437	0.37974682450294495	NO	-
1750	ZINC00581954	440	0.37974682450294495	NO	-
1751	ZINC01091063	677	0.37931033968925476	NO	-
1752	ZINC00423416	296	0.3786407709121704	NO	-
1753	ZINC02404828	1048	0.3786407709121704	NO	-
1754	ZINC01170602	710	0.37804877758026123	NO	-
1755	ZINC01741722	882	0.3777777850627899	NO	-
1756	ZINC03507636	1365	0.3777777850627899	NO	-
1757	ZINC03380464	1288	0.37662336230278015	NO	-
1758	ZINC03605510	1425	0.37662336230278015	NO	-
1759	ZINC00304032	218	0.3764705955982208	NO	-
1760	ZINC00444594	307	0.3764705955982208	NO	-
1761	ZINC03002481	1198	0.3764705955982208	NO	-
1762	ZINC00177981	126	0.37634408473968506	NO	-
1763	ZINC00784478	527	0.37634408473968506	NO	-
1764	ZINC00848822	579	0.37634408473968506	NO	-
1765	ZINC00848824	580	0.37634408473968506	NO	-
1766	ZINC00182687	132	0.3762376308441162	NO	-
1767	ZINC00804384	551	0.3762376308441162	NO	-
1768	ZINC02842257	1153	0.3762376308441162	NO	-
1769	ZINC00634100	490	0.375	NO	-
1770	ZINC00859942	587	0.375	NO	-
1771	ZINC01131178	692	0.375	NO	-
1772	ZINC04500766	2051	0.375	NO	-
1773	ZINC00784480	528	0.3737373650074005	NO	-
1774	ZINC00859413	583	0.37362638115882874	NO	-
1775	ZINC03415256	1306	0.37362638115882874	NO	-
1776	ZINC03415262	1307	0.37362638115882874	NO	-
1777	ZINC00471237	333	0.3734939694404602	NO	-
1778	ZINC00471238	334	0.3734939694404602	NO	-
1779	ZINC00835772	575	0.3734939694404602	NO	-
1780	ZINC01796995	897	0.3734939694404602	NO	-
1781	ZINC03418933	1314	0.3734939694404602	NO	-
1782	ZINC00201361	150	0.3723404109477997	NO	-
1783	ZINC03447011	1331	0.3717948794364929	NO	-
1784	ZINC03447015	1332	0.3717948794364929	NO	-
1785	ZINC03605594	1427	0.3717948794364929	NO	-
1786	ZINC03605629	1428	0.3717948794364929	NO	-
1787	ZINC00634110	491	0.3711340129375458	NO	-
1788	ZINC03048129	1207	0.3711340129375458	NO	-
1789	ZINC04138271	1892	0.3711340129375458	NO	-
1790	ZINC04229215	1928	0.3711340129375458	NO	-
1791	ZINC03814440	27	0.3711340129375458	YES	15
1792	ZINC03414169	1304	0.37078651785850525	NO	-
1793	ZINC00444406	303	0.3695652186870575	NO	-
1794	ZINC00067894	63	0.369047611951828	NO	-
1795	ZINC00020210	12	0.3689320385456085	NO	-
1796	ZINC01136286	698	0.3689320385456085	NO	-
1797	ZINC02871468	1164	0.3684210479259491	NO	-
1798	ZINC03814443	25	0.3684210479259491	YES	14
1799	ZINC03885399	1629	0.3679245412349701	NO	-
1800	ZINC00950289	615	0.36734694242477417	NO	-
1801	ZINC03906387	1684	0.36734694242477417	NO	-
1802	ZINC00103368	86	0.36666667461395264	NO	-
1803	ZINC00585137	448	0.3663366436958313	NO	-
1804	ZINC03234083	1231	0.3663366436958313	NO	-
1805	ZINC03235207	1232	0.3663366436958313	NO	-
1806	ZINC03906393	1685	0.3663366436958313	NO	-
1807	ZINC03997530	1850	0.3663366436958313	NO	-
1808	ZINC00023778	17	0.3658536672592163	NO	-
1809	ZINC03507831	1369	0.3658536672592163	NO	-
1810	ZINC04184177	1902	0.3658536672592163	NO	-
1811	ZINC03310808	1259	0.3655914068222046	NO	-
1812	ZINC03893108	1666	0.3655914068222046	NO	-
1813	ZINC01428351	792	0.36538460850715637	NO	-
1814	ZINC00307448	221	0.364705890417099	NO	-
1815	ZINC00020212	14	0.3645833432674408	NO	-
1816	ZINC01057166	655	0.3645833432674408	NO	-
1817	ZINC01097629	678	0.3645833432674408	NO	-
1818	ZINC03653491	1448	0.3645833432674408	NO	-
1819	ZINC03885399	1631	0.3644859790802002	NO	-
1820	ZINC00296098	209	0.3636363744735718	NO	-
1821	ZINC01062654	660	0.3636363744735718	NO	-
1822	ZINC01902225	909	0.3636363744735718	NO	-
1823	ZINC04001225	1857	0.3636363744735718	NO	-
1824	ZINC03207937	1222	0.36274510622024536	NO	-
1825	ZINC03854968	1525	0.36274510622024536	NO	-
1826	ZINC03854969	1526	0.36274510622024536	NO	-
1827	ZINC00288284	199	0.36250001192092896	NO	-
1828	ZINC04123400	1887	0.36250001192092896	NO	-
1829	ZINC00314545	229	0.3614457845687866	NO	-
1830	ZINC02812305	1147	0.3614457845687866	NO	-
1831	ZINC04479358	2047	0.3614457845687866	NO	-
1832	ZINC00464378	321	0.3611111044883728	NO	-
1833	ZINC01673110	877	0.3611111044883728	NO	-
1834	ZINC00634089	489	0.36082473397254944	NO	-
1835	ZINC01020411	641	0.36082473397254944	NO	-
1836	ZINC01049914	647	0.3604651093482971	NO	-
1837	ZINC01234546	731	0.36000001430511475	NO	-
1838	ZINC03352709	1276	0.36000001430511475	NO	-
1839	ZINC03899983	1671	0.36000001430511475	NO	-
1840	ZINC03452854	1340	0.3595505654811859	NO	-
1841	ZINC00423403	292	0.35922330617904663	NO	-
1842	ZINC01196922	720	0.35922330617904663	NO	-
1843	ZINC00444455	306	0.3586956560611725	NO	-
1844	ZINC00073812	67	0.35789474844932556	NO	-
1845	ZINC03621269	1439	0.35789474844932556	NO	-
1846	ZINC00250761	181	0.3571428656578064	NO	-
1847	ZINC00423413	295	0.3571428656578064	NO	-
1848	ZINC00478429	344	0.3571428656578064	NO	-
1849	ZINC02055809	935	0.3571428656578064	NO	-
1850	ZINC02881720	1171	0.3571428656578064	NO	-
1851	ZINC03970589	1778	0.3571428656578064	NO	-
1852	ZINC00144593	112	0.3564356565475464	NO	-
1853	ZINC00302412	215	0.3564356565475464	NO	-
1854	ZINC04465794	2024	0.35576921701431274	NO	-
1855	ZINC00147887	115	0.35555556416511536	NO	-
1856	ZINC00318835	230	0.35555556416511536	NO	-
1857	ZINC00753072	513	0.35555556416511536	NO	-
1858	ZINC00790039	530	0.35555556416511536	NO	-
1859	ZINC01426143	788	0.35555556416511536	NO	-
1860	ZINC03885403	1633	0.35514017939567566	NO	-
1861	ZINC00899089	600	0.3544303774833679	NO	-
1862	ZINC02624887	1091	0.3541666567325592	NO	-
1863	ZINC02770016	1139	0.3541666567325592	NO	-
1864	ZINC03968692	1751	0.3541666567325592	NO	-
1865	ZINC00138774	108	0.3529411852359772	NO	-
1866	ZINC00978964	626	0.3529411852359772	NO	-
1867	ZINC01690047	881	0.3529411852359772	NO	-
1868	ZINC01398087	765	0.35227271914482117	NO	-
1869	ZINC01475798	830	0.35227271914482117	NO	-
1870	ZINC03885403	1635	0.35185185074806213	NO	-
1871	ZINC00379784	256	0.35164836049079895	NO	-
1872	ZINC01218273	722	0.35164836049079895	NO	-
1873	ZINC00216209	158	0.3510638177394867	NO	-
1874	ZINC03357297	1279	0.3510638177394867	NO	-
1875	ZINC03357298	1280	0.3510638177394867	NO	-
1876	ZINC04460363	2012	0.3510638177394867	NO	-
1877	ZINC00628252	484	0.3505154550075531	NO	-
1878	ZINC00628254	485	0.3505154550075531	NO	-
1879	ZINC01803016	898	0.3505154550075531	NO	-
1880	ZINC01232417	729	0.3499999940395355	NO	-
1881	ZINC02928150	1189	0.3499999940395355	NO	-
1882	ZINC00067891	62	0.34939759969711304	NO	-
1883	ZINC00508932	366	0.34939759969711304	NO	-
1884	ZINC00508996	367	0.34939759969711304	NO	-
1885	ZINC00423412	294	0.349056601524353	NO	-
1886	ZINC02811392	1146	0.3483146131038666	NO	-
1887	ZINC00582562	447	0.3478260934352875	NO	-
1888	ZINC00303420	217	0.34736841917037964	NO	-
1889	ZINC02663849	1111	0.34736841917037964	NO	-
1890	ZINC03448750	1334	0.34736841917037964	NO	-
1891	ZINC00396454	268	0.3469387888908386	NO	-
1892	ZINC03375427	1286	0.3469387888908386	NO	-
1893	ZINC00037928	44	0.3465346395969391	NO	-
1894	ZINC00122316	100	0.3465346395969391	NO	-
1895	ZINC00359140	242	0.3465346395969391	NO	-
1896	ZINC00508861	365	0.3465346395969391	NO	-
1897	ZINC03929451	1725	0.3465346395969391	NO	-
1898	ZINC00423393	291	0.3461538553237915	NO	-
1899	ZINC01752717	887	0.3461538553237915	NO	-
1900	ZINC03507638	1366	0.3461538553237915	NO	-
1901	ZINC03885399	1628	0.3461538553237915	NO	-
1902	ZINC03885399	1630	0.3461538553237915	NO	-
1903	ZINC01679981	879	0.34567901492118835	NO	-
1904	ZINC01943942	932	0.3452380895614624	NO	-
1905	ZINC03818681	1461	0.3448275923728943	NO	-
1906	ZINC00291660	207	0.3444444537162781	NO	-
1907	ZINC00616249	466	0.3444444537162781	NO	-
1908	ZINC00090736	79	0.34408602118492126	NO	-
1909	ZINC00216210	159	0.34408602118492126	NO	-
1910	ZINC00264694	191	0.34375	NO	-
1911	ZINC02873537	1166	0.34343433380126953	NO	-
1912	ZINC03907514	1693	0.34343433380126953	NO	-
1913	ZINC00837458	576	0.343137264251709	NO	-
1914	ZINC00612070	460	0.34090909361839294	NO	-
1915	ZINC03912626	1720	0.34090909361839294	NO	-
1916	ZINC00171422	120	0.34065935015678406	NO	-
1917	ZINC00371350	253	0.34065935015678406	NO	-
1918	ZINC00371351	254	0.34065935015678406	NO	-
1919	ZINC00200529	142	0.3404255211353302	NO	-
1920	ZINC00270138	196	0.3404255211353302	NO	-
1921	ZINC03299205	1254	0.3404255211353302	NO	-
1922	ZINC01006661	636	0.34020617604255676	NO	-
1923	ZINC01233421	730	0.3380281627178192	NO	-
1924	ZINC00452803	309	0.33766233921051025	NO	-
1925	ZINC00469559	331	0.33734938502311707	NO	-
1926	ZINC00030345	31	0.3368421196937561	NO	-
1927	ZINC00858222	582	0.33673468232154846	NO	-
1928	ZINC03250759	1240	0.33673468232154846	NO	-
1929	ZINC03889415	1639	0.33673468232154846	NO	-
1930	ZINC00129955	101	0.3366336524486542	NO	-
1931	ZINC00806199	553	0.3366336524486542	NO	-
1932	ZINC00042824	47	0.3333333432674408	NO	-
1933	ZINC00082027	73	0.3333333432674408	NO	-
1934	ZINC02881801	1172	0.3333333432674408	NO	-
1935	ZINC03885403	1632	0.3333333432674408	NO	-
1936	ZINC03885403	1634	0.3333333432674408	NO	-
1937	ZINC00754802	515	0.3300970792770386	NO	-
1938	ZINC03878226	1626	0.3300970792770386	NO	-
1939	ZINC00192823	138	0.33000001311302185	NO	-
1940	ZINC00516382	371	0.33000001311302185	NO	-
1941	ZINC00999033	632	0.33000001311302185	NO	-
1942	ZINC03327463	1269	0.33000001311302185	NO	-
1943	ZINC01009042	638	0.3298968970775604	NO	-
1944	ZINC00146145	114	0.3297872245311737	NO	-
1945	ZINC00183494	133	0.32967033982276917	NO	-
1946	ZINC03967863	1749	0.32967033982276917	NO	-
1947	ZINC00086200	74	0.3295454680919647	NO	-
1948	ZINC02119734	943	0.32926830649375916	NO	-
1949	ZINC00899378	601	0.3291139304637909	NO	-
1950	ZINC01489524	837	0.32673266530036926	NO	-
1951	ZINC00423409	293	0.3265306055545807	NO	-
1952	ZINC01063649	662	0.3265306055545807	NO	-
1953	ZINC03315507	1263	0.3265306055545807	NO	-
1954	ZINC03315508	1264	0.3265306055545807	NO	-
1955	ZINC03907516	1694	0.3265306055545807	NO	-
1956	ZINC02755015	1134	0.3263157904148102	NO	-
1957	ZINC02889987	1181	0.3263157904148102	NO	-
1958	ZINC03135479	1212	0.3263157904148102	NO	-
1959	ZINC03454137	1341	0.3263157904148102	NO	-
1960	ZINC03957125	1742	0.3263157904148102	NO	-
1961	ZINC00444408	304	0.3258427083492279	NO	-
1962	ZINC00471590	335	0.3253012001514435	NO	-
1963	ZINC00471591	336	0.3253012001514435	NO	-
1964	ZINC01504350	846	0.3235294222831726	NO	-
1965	ZINC00029692	25	0.3232323229312897	NO	-
1966	ZINC00296101	210	0.3232323229312897	NO	-
1967	ZINC03891757	1656	0.3232323229312897	NO	-
1968	ZINC03907498	1691	0.3232323229312897	NO	-
1969	ZINC01009031	637	0.3229166567325592	NO	-
1970	ZINC01768737	892	0.3229166567325592	NO	-
1971	ZINC02629084	1095	0.3229166567325592	NO	-
1972	ZINC03968693	1752	0.3229166567325592	NO	-
1973	ZINC04429509	1991	0.3229166567325592	NO	-
1974	ZINC04439209	1993	0.3229166567325592	NO	-
1975	ZINC04439209	1994	0.3229166567325592	NO	-
1976	ZINC03852427	1496	0.32258063554763794	NO	-
1977	ZINC04284111	1945	0.32258063554763794	NO	-
1978	ZINC00030867	33	0.3214285671710968	NO	-
1979	ZINC03612561	1434	0.32098764181137085	NO	-
1980	ZINC03871987	1622	0.3205128312110901	NO	-
1981	ZINC00303324	216	0.3199999928474426	NO	-
1982	ZINC00524818	378	0.3199999928474426	NO	-
1983	ZINC00524820	379	0.3199999928474426	NO	-
1984	ZINC03196310	1220	0.3199999928474426	NO	-
1985	ZINC03912150	1715	0.3199999928474426	NO	-
1986	ZINC03977720	1799	0.3199999928474426	NO	-
1987	ZINC00171219	119	0.3195876181125641	NO	-
1988	ZINC01472306	825	0.3195876181125641	NO	-
1989	ZINC00029703	28	0.3191489279270172	NO	-
1990	ZINC03918624	1724	0.3186813294887543	NO	-
1991	ZINC00645252	494	0.3173076808452606	NO	-
1992	ZINC00837460	577	0.3173076808452606	NO	-
1993	ZINC03879159	1627	0.3173076808452606	NO	-
1994	ZINC00029693	27	0.31683167815208435	NO	-
1995	ZINC00588371	449	0.31683167815208435	NO	-
1996	ZINC03474356	1349	0.31683167815208435	NO	-
1997	ZINC03474387	1350	0.31683167815208435	NO	-
1998	ZINC00029692	26	0.3163265287876129	NO	-
1999	ZINC03949012	1738	0.3163265287876129	NO	-
2000	ZINC03959951	1745	0.3163265287876129	NO	-
2001	ZINC00454299	310	0.31578946113586426	NO	-
2002	ZINC01677089	878	0.31521740555763245	NO	-
2003	ZINC00357252	241	0.31460675597190857	NO	-
2004	ZINC00581973	441	0.31460675597190857	NO	-
2005	ZINC01257009	735	0.3137255012989044	NO	-
2006	ZINC00463896	318	0.31313130259513855	NO	-
2007	ZINC00463897	319	0.31313130259513855	NO	-
2008	ZINC01127103	688	0.31313130259513855	NO	-
2009	ZINC00179323	128	0.3125	NO	-
2010	ZINC00288907	201	0.3125	NO	-
2011	ZINC00184122	134	0.31182795763015747	NO	-
2012	ZINC00558000	431	0.31182795763015747	NO	-
2013	ZINC00609289	458	0.31182795763015747	NO	-
2014	ZINC03868456	1616	0.3095238208770752	NO	-
2015	ZINC01054225	651	0.30927833914756775	NO	-
2016	ZINC02708086	1121	0.30927833914756775	NO	-
2017	ZINC00463141	315	0.3085106313228607	NO	-
2018	ZINC00894595	599	0.3085106313228607	NO	-
2019	ZINC01472307	826	0.3085106313228607	NO	-
2020	ZINC00360394	244	0.30693069100379944	NO	-
2021	ZINC01324658	758	0.30693069100379944	NO	-
2022	ZINC01050101	649	0.30612245202064514	NO	-
2023	ZINC01055805	653	0.30612245202064514	NO	-
2024	ZINC01076219	667	0.30612245202064514	NO	-
2025	ZINC03946515	1734	0.30612245202064514	NO	-
2026	ZINC00182207	130	0.3052631616592407	NO	-
2027	ZINC01151507	705	0.3052631616592407	NO	-
2028	ZINC01151508	706	0.3052631616592407	NO	-
2029	ZINC03152896	1214	0.3052631616592407	NO	-
2030	ZINC02815897	1148	0.3047619163990021	NO	-
2031	ZINC00463201	316	0.30434781312942505	NO	-
2032	ZINC00463202	317	0.30434781312942505	NO	-
2033	ZINC00288913	202	0.30392158031463623	NO	-
2034	ZINC03991916	1835	0.30392158031463623	NO	-
2035	ZINC00291524	206	0.3030303120613098	NO	-
2036	ZINC01137185	699	0.3030303120613098	NO	-
2037	ZINC01508268	848	0.3030303120613098	NO	-
2038	ZINC03576280	1404	0.3030303120613098	NO	-
2039	ZINC02880011	1169	0.30263158679008484	NO	-
2040	ZINC02880012	1170	0.30263158679008484	NO	-
2041	ZINC01055888	654	0.3020833432674408	NO	-
2042	ZINC01768798	893	0.3020833432674408	NO	-
2043	ZINC02644838	1103	0.3020833432674408	NO	-
2044	ZINC00035663	41	0.301075279712677	NO	-
2045	ZINC00270140	197	0.301075279712677	NO	-
2046	ZINC00524878	380	0.301075279712677	NO	-
2047	ZINC00645784	495	0.301075279712677	NO	-
2048	ZINC00638477	492	0.30000001192092896	NO	-
2049	ZINC00638480	493	0.30000001192092896	NO	-
2050	ZINC03545563	1394	0.30000001192092896	NO	-
2051	ZINC00030344	30	0.2978723347187042	NO	-
2052	ZINC00041963	45	0.2978723347187042	NO	-
2053	ZINC00859871	585	0.2978723347187042	NO	-
2054	ZINC00859873	586	0.2978723347187042	NO	-
2055	ZINC01150869	704	0.2978723347187042	NO	-
2056	ZINC02737585	1130	0.2978723347187042	NO	-
2057	ZINC00352127	240	0.2970297038555145	NO	-
2058	ZINC00499027	362	0.2970297038555145	NO	-
2059	ZINC00191061	137	0.29591837525367737	NO	-
2060	ZINC00514219	369	0.29591837525367737	NO	-
2061	ZINC00249385	180	0.2947368323802948	NO	-
2062	ZINC00474231	340	0.2947368323802948	NO	-
2063	ZINC01841772	903	0.2947368323802948	NO	-
2064	ZINC03852795	1498	0.2947368323802948	NO	-
2065	ZINC01238258	732	0.29411765933036804	NO	-
2066	ZINC03969050	1755	0.29411765933036804	NO	-
2067	ZINC04459813	2009	0.29411765933036804	NO	-
2068	ZINC00199882	141	0.29347825050354004	NO	-
2069	ZINC00475021	342	0.29347825050354004	NO	-
2070	ZINC00612172	461	0.29347825050354004	NO	-
2071	ZINC01646589	871	0.29347825050354004	NO	-
2072	ZINC03851148	1491	0.29347825050354004	NO	-
2073	ZINC04118140	1885	0.2933333218097687	NO	-
2074	ZINC00466138	325	0.2929292917251587	NO	-
2075	ZINC00466139	326	0.2929292917251587	NO	-
2076	ZINC03648322	1447	0.2921348214149475	NO	-
2077	ZINC00474730	341	0.2916666567325592	NO	-
2078	ZINC03971214	1781	0.2916666567325592	NO	-
2079	ZINC00288904	200	0.29032257199287415	NO	-
2080	ZINC00371036	252	0.29032257199287415	NO	-
2081	ZINC04484140	2048	0.29032257199287415	NO	-
2082	ZINC00311448	222	0.28999999165534973	NO	-
2083	ZINC00466925	328	0.28999999165534973	NO	-
2084	ZINC00035578	39	0.2886597812175751	NO	-
2085	ZINC02285620	1007	0.2886597812175751	NO	-
2086	ZINC00041963	46	0.28723403811454773	NO	-
2087	ZINC01125293	687	0.28723403811454773	NO	-
2088	ZINC03451937	1337	0.28723403811454773	NO	-
2089	ZINC00111293	89	0.2857142984867096	NO	-
2090	ZINC00676471	497	0.2857142984867096	NO	-
2091	ZINC00182438	131	0.28421053290367126	NO	-
2092	ZINC03860916	1583	0.28421053290367126	NO	-
2093	ZINC04088451	1875	0.28421053290367126	NO	-
2094	ZINC00002103	0	0.28282827138900757	NO	-
2095	ZINC00461594	313	0.28155338764190674	NO	-
2096	ZINC00296088	208	0.28125	NO	-
2097	ZINC01088128	675	0.28125	NO	-
2098	ZINC01088131	676	0.28125	NO	-
2099	ZINC03459709	1344	0.28125	NO	-
2100	ZINC00035660	40	0.2795698940753937	NO	-
2101	ZINC00524891	381	0.2795698940753937	NO	-
2102	ZINC01128417	689	0.2795698940753937	NO	-
2103	ZINC03912239	1716	0.2795698940753937	NO	-
2104	ZINC00030796	32	0.27659574151039124	NO	-
2105	ZINC02736849	1129	0.27659574151039124	NO	-
2106	ZINC03852768	1497	0.27659574151039124	NO	-
2107	ZINC00240440	173	0.27551019191741943	NO	-
2108	ZINC00031648	35	0.27450981736183167	NO	-
2109	ZINC02628513	1094	0.27450981736183167	NO	-
2110	ZINC02779975	1140	0.27272728085517883	NO	-
2111	ZINC00457156	311	0.27173912525177	NO	-
2112	ZINC03476658	1357	0.2688172161579132	NO	-
2113	ZINC03476660	1358	0.2688172161579132	NO	-
2114	ZINC01683957	880	0.26530611515045166	NO	-
2115	ZINC02861550	1159	0.25471699237823486	NO	-
2116	ZINC00613475	464	0.2525252401828766	NO	-
2117	ZINC00859491	584	0.23711340129375458	NO	-
