# Supplementary material for: Optimal assignment methods for ligand-based virtual screening
Source: J Cheminform. 2009 Aug 25;1:14. doi: 10.1186/1758-2946-1-14 (PMC2820492; doi:10.1186/1758-2946-1-14)
Supplement: Additional file 2 — Archive of the result files. The file Results.tar.gz is a Gzip compressed Tar archive containing the results file of each method for each data set. The result files are tab-separated plain text files including the following information: method name, active data set with size, cluster information and the distribution of the molecules over the clusters, decoy data set with size, ratio active:decoy, AUC, awAUC, BEDROC scores for predefined alpha values as suggested by Truchon and Bayly [63], relative enrichment factor [67], ROC enrichments, awROC enrichments at predefined false positive fractions, chemotype enrichment, ROC data points, and the ranking of each structure. [file 1758-2946-1-14-S2.zip › Results/TanimotoMACCS.SQ.DUD=cox2.Q.COX2_S58.sdf.A.DUD_cox2_clustered_I_MM.sdf.D.DUD_cox2_decoys_ID_pass_MWP0000644]

###################################################################################################
# Screening Result File
# User: jahn
# Method used: TanimotoMACCS
> <Method_Name>
TanimotoMACCS
# Screening mode: Single Query Screening
#	Calculations performed: 12818
#	Start time of the calculation: Mon Mar 09 13:05:03 CET 2009
#	End time of the calculation: Mon Mar 09 13:24:52 CET 2009
# Data set information
#	Query molecule name:	S58 from data set: ./data/queries/COX2_S58.sdf
#	Active data set: /rahome/chemoinf/SVS/data/actives/DUD_cox2_clustered_I_MM.sdf with cluster information
#		Size: 212 molecules
#		Number of clusters: 44
#		Cluster Summery:
#			Cluster number	# molecules	% of actives
#			1		1		0.472
#			2		4		1.887
#			3		10		4.717
#			4		3		1.415
#			5		3		1.415
#			6		1		0.472
#			7		99		46.698
#			8		1		0.472
#			9		1		0.472
#			10		16		7.547
#			11		1		0.472
#			12		2		0.943
#			13		3		1.415
#			14		5		2.358
#			15		3		1.415
#			16		9		4.245
#			17		6		2.83
#			18		1		0.472
#			19		7		3.302
#			20		6		2.83
#			21		2		0.943
#			22		2		0.943
#			23		1		0.472
#			24		1		0.472
#			25		1		0.472
#			26		1		0.472
#			27		1		0.472
#			28		1		0.472
#			29		4		1.887
#			30		1		0.472
#			31		1		0.472
#			32		1		0.472
#			33		1		0.472
#			34		1		0.472
#			35		2		0.943
#			36		1		0.472
#			37		1		0.472
#			38		1		0.472
#			39		1		0.472
#			40		1		0.472
#			41		1		0.472
#			42		1		0.472
#			43		1		0.472
#			44		1		0.472
#	Decoy data set: /rahome/chemoinf/SVS/data/decoys/DUD_cox2_decoys_ID_pass_MWPass_I_MM.sdf
#		Size: 12606 molecules
#	Ratio actives : decoys
#		1.0 : 59.4623
#	The active and decoy data set were part of the DUD with problem identifier: cox2
> <AUC>
#	 ROC AUC
	0.7993296094402487
> <awAUC>
#	 ROC awAUC
	0.558242500031583
> <BEDROC Scores>
#	Alpha Values	BEDROC Scores	Literature: J. Chem. Inf. Model., Vol. 47, No. 2, 2007, 488-508
	106.9	0.5506
	100.0	0.5459
	53.6	0.5319
	50.0	0.5331
	32.2	0.55
	20.0	0.5808
	16.1	0.5973
	10.0	0.6353
	8.0	0.6532
> <Relative enrichment factor>
#	Fraction dataset	Enrichment factor	 Literature: DOI: 10.1021/ci800303k
	0.0010	93.61834919644251
	0.01	51.49009205804337
	0.02	43.867924528301884
	0.05	59.905660377358494
	0.1	69.81132075471699
	0.2	74.05660377358491
	0.25	75.47169811320755
> <ROC Enrichments>
#	True decoy fraction	Enrichment	Literature: J Comput Aided Mol Des (2008) 22:133-139
	0.1	192.1088534107402
	0.5	61.32045990566037
	1.0	41.67040558609419
	2.0	25.148072190319937
	5.0	12.250545704631762
	10.0	7.07322729789176
> <awROC Enrichments>
#	Decoy fraction	Enrichment
	0.1	55.907092907092895
	0.5	17.03055879667206
	1.0	10.702326626785286
	2.0	6.784028775901308
	5.0	4.897797507563752
	10.0	3.882864579578497
> <Chemotype enrichment>
#	% data set	% active cluster	Literature: http://dud.docking.org/wombat/
	0.0	0.0
	0.0080	0.0
	0.0080	2.273
	0.164	2.273
	0.164	4.545
	0.265	4.545
	0.265	6.818
	0.382	6.818
	0.382	9.091
	0.663	9.091
	0.663	11.364
	0.718	11.364
	0.718	13.636
	1.404	13.636
	1.404	15.909
	1.592	15.909
	1.592	18.182
	2.2	18.182
	2.2	20.455
	2.418	20.455
	2.418	22.727
	4.018	22.727
	4.018	25.0
	4.189	25.0
	4.189	27.273
	5.547	27.273
	5.547	29.545
	5.656	29.545
	5.656	31.818
	7.724	31.818
	7.724	34.091
	8.566	34.091
	8.566	36.364
	9.323	36.364
	9.323	38.636
	9.846	38.636
	9.846	40.909
	9.994	40.909
	9.994	43.182
	10.368	43.182
	10.368	45.455
	10.766	45.455
	10.766	47.727
	11.523	47.727
	11.523	50.0
	33.039	50.0
	33.039	52.273
	35.435	52.273
	35.435	54.545
	36.098	54.545
	36.098	56.818
	42.417	56.818
	42.417	59.091
	46.482	59.091
	46.482	61.364
	52.286	61.364
	52.286	63.636
	53.058	63.636
	53.058	65.909
	54.47	65.909
	54.47	68.182
	60.696	68.182
	60.696	70.455
	66.984	70.455
	66.984	72.727
	69.153	72.727
	69.153	75.0
	71.392	75.0
	71.392	77.273
	71.969	77.273
	71.969	79.545
	76.985	79.545
	76.985	81.818
	82.54	81.818
	82.54	84.091
	94.453	84.091
	94.453	86.364
	95.233	86.364
	95.233	88.636
	97.597	88.636
	97.597	90.909
	99.321	90.909
	99.321	93.182
	99.602	93.182
	99.602	95.455
	99.727	95.455
	99.727	97.727
	99.992	97.727
	99.992	100.0
	100.0	100.0
> <ROC curve data>
#	False positive rate	true positive rate
	0.0	0.0
	0.0	0.0991
	1.0E-4	0.0991
	1.0E-4	0.1651
	3.0E-4	0.1651
	3.0E-4	0.1792
	7.0E-4	0.1792
	7.0E-4	0.1887
	8.0E-4	0.1887
	8.0E-4	0.1981
	0.0011	0.1981
	0.0011	0.217
	0.0014	0.217
	0.0014	0.2358
	0.0024	0.2358
	0.0024	0.2594
	0.0027	0.2594
	0.0027	0.2877
	0.0029	0.2877
	0.0029	0.2972
	0.0039	0.2972
	0.0039	0.3066
	0.0046	0.3066
	0.0046	0.3113
	0.0053	0.3113
	0.0053	0.316
	0.0054	0.316
	0.0054	0.3208
	0.0055	0.3208
	0.0055	0.3302
	0.0056	0.3302
	0.0056	0.3396
	0.0060	0.3396
	0.0060	0.3491
	0.0070	0.3491
	0.0070	0.3538
	0.0072	0.3538
	0.0072	0.3679
	0.0080	0.3679
	0.0080	0.3726
	0.0085	0.3726
	0.0085	0.3868
	0.0091	0.3868
	0.0091	0.3915
	0.0095	0.3915
	0.0095	0.4057
	0.0098	0.4057
	0.0098	0.4151
	0.0099	0.4151
	0.0099	0.4198
	0.0102	0.4198
	0.0102	0.4245
	0.0106	0.4245
	0.0106	0.4292
	0.0113	0.4292
	0.0113	0.434
	0.0125	0.434
	0.0125	0.4387
	0.0133	0.4387
	0.0133	0.4434
	0.0144	0.4434
	0.0144	0.4481
	0.0148	0.4481
	0.0148	0.4575
	0.0157	0.4575
	0.0157	0.467
	0.0167	0.467
	0.0167	0.4764
	0.0171	0.4764
	0.0171	0.4811
	0.019	0.4811
	0.019	0.4906
	0.0196	0.4906
	0.0196	0.4953
	0.0197	0.4953
	0.0197	0.5
	0.0198	0.5
	0.0198	0.5047
	0.0213	0.5047
	0.0213	0.5142
	0.0223	0.5142
	0.0223	0.5189
	0.026	0.5189
	0.026	0.5283
	0.0275	0.5283
	0.0275	0.5472
	0.0316	0.5472
	0.0316	0.5613
	0.0331	0.5613
	0.0331	0.5708
	0.0359	0.5708
	0.0359	0.5849
	0.0384	0.5849
	0.0384	0.5943
	0.0389	0.5943
	0.0389	0.5991
	0.0462	0.5991
	0.0462	0.6038
	0.0473	0.6038
	0.0473	0.6085
	0.0479	0.6085
	0.0479	0.6132
	0.0579	0.6132
	0.0579	0.6179
	0.0608	0.6179
	0.0608	0.6274
	0.0664	0.6274
	0.0664	0.6368
	0.0677	0.6368
	0.0677	0.6415
	0.0723	0.6415
	0.0723	0.6462
	0.0753	0.6462
	0.0753	0.6509
	0.0761	0.6509
	0.0761	0.6557
	0.0783	0.6557
	0.0783	0.6604
	0.0787	0.6604
	0.0787	0.6651
	0.0797	0.6651
	0.0797	0.6698
	0.0801	0.6698
	0.0801	0.6745
	0.0834	0.6745
	0.0834	0.6792
	0.0852	0.6792
	0.0852	0.6887
	0.0884	0.6887
	0.0884	0.6934
	0.0899	0.6934
	0.0899	0.6981
	0.0936	0.6981
	0.0936	0.7028
	0.0976	0.7028
	0.0976	0.7075
	0.1052	0.7075
	0.1052	0.7123
	0.1192	0.7123
	0.1192	0.717
	0.1253	0.717
	0.1253	0.7217
	0.1349	0.7217
	0.1349	0.7264
	0.1444	0.7264
	0.1444	0.7311
	0.1497	0.7311
	0.1497	0.7358
	0.1666	0.7358
	0.1666	0.7406
	0.1946	0.7406
	0.1946	0.7453
	0.2165	0.7453
	0.2165	0.75
	0.2362	0.75
	0.2362	0.7547
	0.2795	0.7547
	0.2795	0.7594
	0.3231	0.7594
	0.3231	0.7642
	0.3474	0.7642
	0.3474	0.7689
	0.354	0.7689
	0.354	0.7736
	0.3897	0.7736
	0.3897	0.7783
	0.395	0.7783
	0.395	0.783
	0.4112	0.783
	0.4112	0.7877
	0.418	0.7877
	0.418	0.7925
	0.4592	0.7925
	0.4592	0.7972
	0.5064	0.7972
	0.5064	0.8019
	0.5181	0.8019
	0.5181	0.8066
	0.5259	0.8066
	0.5259	0.8113
	0.5401	0.8113
	0.5401	0.816
	0.547	0.816
	0.547	0.8208
	0.5509	0.8208
	0.5509	0.8255
	0.5554	0.8255
	0.5554	0.8302
	0.5881	0.8302
	0.5881	0.8349
	0.603	0.8349
	0.603	0.8396
	0.6669	0.8396
	0.6669	0.8443
	0.6888	0.8443
	0.6888	0.8538
	0.7115	0.8538
	0.7115	0.8585
	0.713	0.8585
	0.713	0.8632
	0.7172	0.8632
	0.7172	0.8679
	0.7479	0.8679
	0.7479	0.8774
	0.7552	0.8774
	0.7552	0.8821
	0.7679	0.8821
	0.7679	0.8868
	0.7877	0.8868
	0.7877	0.8915
	0.8172	0.8915
	0.8172	0.8962
	0.8241	0.8962
	0.8241	0.9009
	0.832	0.9009
	0.832	0.9057
	0.9122	0.9057
	0.9122	0.9104
	0.9192	0.9104
	0.9192	0.9151
	0.933	0.9151
	0.933	0.9198
	0.9366	0.9198
	0.9366	0.9245
	0.9447	0.9245
	0.9447	0.934
	0.9526	0.934
	0.9526	0.9387
	0.9543	0.9387
	0.9543	0.9434
	0.9594	0.9434
	0.9594	0.9481
	0.9658	0.9481
	0.9658	0.9528
	0.9763	0.9528
	0.9763	0.9575
	0.9881	0.9575
	0.9881	0.9623
	0.9898	0.9623
	0.9898	0.967
	0.9936	0.967
	0.9936	0.9717
	0.9964	0.9717
	0.9964	0.9764
	0.9969	0.9764
	0.9969	0.9811
	0.9974	0.9811
	0.9974	0.9906
	1.0	0.9906
	1.0	1.0
> <Screening Table>
# Rank	Mol name	Index in data set	Similarity 2 query	Active	Cluster number
1	ZINC03814697	89	0.9846153855323792	YES	7
2	ZINC03814722	91	0.9846153855323792	YES	7
3	ZINC03814698	92	0.9846153855323792	YES	7
4	ZINC03814718	93	0.9846153855323792	YES	7
5	ZINC03814715	42	0.9696969985961914	YES	7
6	ZINC00020206	53	0.9696969985961914	YES	7
7	ZINC00601195	71	0.9696969985961914	YES	7
8	ZINC03814725	52	0.9692307710647583	YES	7
9	ZINC03814824	86	0.9545454382896423	YES	7
10	ZINC02570895	87	0.9545454382896423	YES	7
11	ZINC03814705	90	0.9545454382896423	YES	7
12	ZINC03814699	94	0.9545454382896423	YES	7
13	ZINC03814711	44	0.9402984976768494	YES	7
14	ZINC03814713	76	0.9402984976768494	YES	7
15	ZINC03814704	96	0.9402984976768494	YES	7
16	ZINC03814622	80	0.9275362491607666	YES	7
17	ZINC03814687	111	0.9275362491607666	YES	7
18	ZINC03814706	97	0.9264705777168274	YES	7
19	ZINC03814684	58	0.9130434989929199	YES	7
20	ZINC03814693	59	0.9130434989929199	YES	7
21	ZINC01489152	204	0.9130434989929199	YES	37
22	ZINC02631219	5582	0.9117646813392639	NO	-
23	ZINC00020207	39	0.9117646813392639	YES	7
24	ZINC03814594	81	0.9117646813392639	YES	7
25	ZINC03814612	98	0.9117646813392639	YES	7
26	ZINC03814571	117	0.9014084339141846	YES	7
27	ZINC03814686	119	0.9014084339141846	YES	7
28	ZINC03814621	74	0.8985507488250732	YES	7
29	ZINC03814585	88	0.8985507488250732	YES	7
30	ZINC03814586	64	0.8970588445663452	YES	7
31	ZINC03814716	51	0.89552241563797	YES	7
32	ZINC03814707	115	0.8873239159584045	YES	7
33	ZINC03814760	95	0.8857142925262451	YES	7
34	ZINC03814509	199	0.8857142925262451	YES	33
35	ZINC03814595	83	0.8840579986572266	YES	7
36	ZINC00022443	23	0.8787878751754761	YES	7
37	ZINC01033896	2637	0.875	NO	-
38	ZINC01034673	2644	0.8732394576072693	NO	-
39	ZINC02804553	6301	0.8714285492897034	NO	-
40	ZINC03814625	77	0.8714285492897034	YES	7
41	ZINC00841383	85	0.8714285492897034	YES	7
42	ZINC00607803	102	0.8648648858070374	YES	7
43	ZINC01077613	2975	0.8630136847496033	NO	-
44	ZINC01123207	3178	0.8630136847496033	NO	-
45	ZINC02792154	6206	0.8611111044883728	NO	-
46	ZINC03277514	7408	0.8611111044883728	NO	-
47	ZINC03973292	11253	0.8611111044883728	NO	-
48	ZINC03814624	78	0.8571428656578064	YES	7
49	ZINC03814630	169	0.8550724387168884	YES	19
50	ZINC03961768	11058	0.8529411554336548	NO	-
51	ZINC00601196	84	0.8513513803482056	YES	7
52	ZINC03814702	99	0.8513513803482056	YES	7
53	ZINC01033893	2636	0.8493150472640991	NO	-
54	ZINC01034674	2645	0.8493150472640991	NO	-
55	ZINC02791908	6200	0.8472222089767456	NO	-
56	ZINC03347787	7668	0.8472222089767456	NO	-
57	ZINC03814634	173	0.8450704216957092	YES	19
58	ZINC03814701	101	0.8399999737739563	YES	7
59	ZINC03814708	112	0.8399999737739563	YES	7
60	ZINC00602158	33	0.8382353186607361	YES	7
61	ZINC02804149	6298	0.837837815284729	NO	-
62	ZINC02767092	6128	0.835616409778595	NO	-
63	ZINC03340820	7631	0.835616409778595	NO	-
64	ZINC04036384	11519	0.8333333134651184	NO	-
65	ZINC03814633	172	0.8309859037399292	YES	19
66	ZINC03814635	174	0.8309859037399292	YES	19
67	ZINC03814714	100	0.8289473652839661	YES	7
68	ZINC03814721	103	0.8289473652839661	YES	7
69	ZINC00668158	1016	0.8285714387893677	NO	-
70	ZINC02726543	6034	0.8285714387893677	NO	-
71	ZINC02792147	6205	0.8266666531562805	NO	-
72	ZINC03828993	9554	0.8266666531562805	NO	-
73	ZINC01038101	2691	0.8243243098258972	NO	-
74	ZINC02780387	6143	0.8243243098258972	NO	-
75	ZINC03239642	7303	0.8243243098258972	NO	-
76	ZINC01030880	2610	0.8235294222831726	NO	-
77	ZINC03997654	11430	0.8235294222831726	NO	-
78	ZINC01047949	2769	0.8194444179534912	NO	-
79	ZINC03179204	7190	0.8194444179534912	NO	-
80	ZINC03179204	7191	0.8194444179534912	NO	-
81	ZINC00601201	50	0.8181818127632141	YES	7
82	ZINC03814712	68	0.8181818127632141	YES	7
83	ZINC03814703	116	0.8181818127632141	YES	7
84	ZINC03814710	120	0.8181818127632141	YES	7
85	ZINC03814696	165	0.8181818127632141	YES	17
86	ZINC02319269	4913	0.8169013857841492	NO	-
87	ZINC01323960	3683	0.8133333325386047	NO	-
88	ZINC01424652	3921	0.8133333325386047	NO	-
89	ZINC01037613	2682	0.8115941882133484	NO	-
90	ZINC03814570	43	0.8115941882133484	YES	7
91	ZINC03814717	49	0.8108108043670654	YES	7
92	ZINC03814802	129	0.8088235259056091	YES	10
93	ZINC03814724	164	0.807692289352417	YES	17
94	ZINC03814681	132	0.8059701323509216	YES	10
95	ZINC03814682	133	0.8059701323509216	YES	10
96	ZINC03392404	7906	0.8055555820465088	NO	-
97	ZINC03532685	8819	0.8051947951316833	NO	-
98	ZINC03814609	110	0.8051947951316833	YES	7
99	ZINC03814620	82	0.8028169274330139	YES	7
100	ZINC02761532	6108	0.8026315569877625	NO	-
101	ZINC02763732	6120	0.8026315569877625	NO	-
102	ZINC02804923	6303	0.8026315569877625	NO	-
103	ZINC01038155	2694	0.800000011920929	NO	-
104	ZINC01201043	3520	0.800000011920929	NO	-
105	ZINC01512467	4243	0.800000011920929	NO	-
106	ZINC01513112	4246	0.800000011920929	NO	-
107	ZINC02804945	6304	0.800000011920929	NO	-
108	ZINC03997581	11428	0.800000011920929	NO	-
109	ZINC01068752	2883	0.7972972989082336	NO	-
110	ZINC02804507	6300	0.7972972989082336	NO	-
111	ZINC02483847	5332	0.7971014380455017	NO	-
112	ZINC02804036	6297	0.7948718070983887	NO	-
113	ZINC03814614	107	0.7948718070983887	YES	7
114	ZINC03814611	109	0.7948718070983887	YES	7
115	ZINC01428301	3941	0.7945205569267273	NO	-
116	ZINC03819970	9536	0.7945205569267273	NO	-
117	ZINC01027149	2579	0.7941176295280457	NO	-
118	ZINC02643962	5632	0.7922077775001526	NO	-
119	ZINC02792310	6208	0.7922077775001526	NO	-
120	ZINC03326835	7567	0.7922077775001526	NO	-
121	ZINC00593412	696	0.7916666865348816	NO	-
122	ZINC00947349	2255	0.7916666865348816	NO	-
123	ZINC01650665	4328	0.7894737124443054	NO	-
124	ZINC03814515	167	0.7875000238418579	YES	17
125	ZINC02840623	6363	0.7866666913032532	NO	-
126	ZINC01494140	4159	0.7857142686843872	NO	-
127	ZINC01038564	2698	0.7837837934494019	NO	-
128	ZINC01430264	3955	0.7837837934494019	NO	-
129	ZINC02351330	5009	0.7837837934494019	NO	-
130	ZINC01028406	2587	0.7820512652397156	NO	-
131	ZINC01037522	2679	0.7808219194412231	NO	-
132	ZINC01038941	2699	0.7808219194412231	NO	-
133	ZINC02749573	6087	0.7808219194412231	NO	-
134	ZINC00007588	25	0.779411792755127	YES	7
135	ZINC02792233	6207	0.7792207598686218	NO	-
136	ZINC03814636	175	0.7763158082962036	YES	19
137	ZINC03290177	7448	0.7746478915214539	NO	-
138	ZINC00602119	69	0.7746478915214539	YES	7
139	ZINC03814590	105	0.7746478915214539	YES	7
140	ZINC01034868	2651	0.7733333110809326	NO	-
141	ZINC00006596	26	0.7714285850524902	YES	7
142	ZINC03814580	61	0.7714285850524902	YES	7
143	ZINC04465486	12330	0.7702702879905701	NO	-
144	ZINC02637107	5607	0.7692307829856873	NO	-
145	ZINC02804661	6302	0.7692307829856873	NO	-
146	ZINC00841601	1755	0.7662337422370911	NO	-
147	ZINC02660693	5738	0.7662337422370911	NO	-
148	ZINC00851339	1846	0.7631579041481018	NO	-
149	ZINC00602593	34	0.7605633735656738	YES	7
150	ZINC03814616	75	0.7605633735656738	YES	7
151	ZINC00836267	1727	0.7599999904632568	NO	-
152	ZINC03228232	7285	0.7599999904632568	NO	-
153	ZINC01035146	2655	0.7594936490058899	NO	-
154	ZINC01308267	3671	0.7567567825317383	NO	-
155	ZINC03283071	7423	0.7567567825317383	NO	-
156	ZINC00592510	681	0.7564102411270142	NO	-
157	ZINC01068752	2884	0.7564102411270142	NO	-
158	ZINC03457544	8217	0.7564102411270142	NO	-
159	ZINC01038176	2695	0.7534246444702148	NO	-
160	ZINC01033448	2631	0.7532467246055603	NO	-
161	ZINC01205947	3526	0.7532467246055603	NO	-
162	ZINC01381982	3796	0.7532467246055603	NO	-
163	ZINC03814507	72	0.7530864477157593	YES	7
164	ZINC00752639	1295	0.75	NO	-
165	ZINC01039669	2701	0.75	NO	-
166	ZINC02172757	4661	0.75	NO	-
167	ZINC03814618	55	0.75	YES	7
168	ZINC03814748	63	0.75	YES	7
169	ZINC03814623	79	0.75	YES	7
170	ZINC01038100	2690	0.746835470199585	NO	-
171	ZINC01043410	2745	0.746835470199585	NO	-
172	ZINC00593361	695	0.746666669845581	NO	-
173	ZINC00598647	705	0.746666669845581	NO	-
174	ZINC01023465	2555	0.7464788556098938	NO	-
175	ZINC01515599	4257	0.7464788556098938	NO	-
176	ZINC01865114	4400	0.7435897588729858	NO	-
177	ZINC01037568	2680	0.7432432174682617	NO	-
178	ZINC03084447	7151	0.7432432174682617	NO	-
179	ZINC03283109	7424	0.7432432174682617	NO	-
180	ZINC03814534	194	0.7432432174682617	YES	29
181	ZINC00126076	146	0.7428571581840515	NO	-
182	ZINC01380655	3789	0.7407407164573669	NO	-
183	ZINC01380786	3793	0.7407407164573669	NO	-
184	ZINC01380787	3794	0.7407407164573669	NO	-
185	ZINC03416813	8010	0.7407407164573669	NO	-
186	ZINC03223743	7269	0.7402597665786743	NO	-
187	ZINC00008604	35	0.7402597665786743	YES	7
188	ZINC00006662	36	0.7402597665786743	YES	7
189	ZINC03814567	60	0.7402597665786743	YES	7
190	ZINC02362359	5050	0.7397260069847107	NO	-
191	ZINC02522298	5402	0.7397260069847107	NO	-
192	ZINC01380472	3786	0.737500011920929	NO	-
193	ZINC01380784	3792	0.737500011920929	NO	-
194	ZINC03959408	11051	0.737500011920929	NO	-
195	ZINC00585753	657	0.7368420958518982	NO	-
196	ZINC02660072	5733	0.7368420958518982	NO	-
197	ZINC03854254	10057	0.7368420958518982	NO	-
198	ZINC03814600	41	0.7361111044883728	YES	7
199	ZINC02206755	4709	0.7341772317886353	NO	-
200	ZINC02206756	4710	0.7341772317886353	NO	-
201	ZINC01519354	4277	0.7333333492279053	NO	-
202	ZINC01519355	4278	0.7333333492279053	NO	-
203	ZINC02272849	4845	0.7333333492279053	NO	-
204	ZINC00601817	153	0.7323943376541138	YES	16
205	ZINC03814778	156	0.7323943376541138	YES	16
206	ZINC00841385	170	0.7323943376541138	YES	19
207	ZINC00592513	682	0.7307692170143127	NO	-
208	ZINC01042162	2734	0.7307692170143127	NO	-
209	ZINC04249102	11855	0.7307692170143127	NO	-
210	ZINC03132969	7165	0.7297297120094299	NO	-
211	ZINC03814617	56	0.7297297120094299	YES	7
212	ZINC03814583	114	0.7297297120094299	YES	7
213	ZINC00810235	1534	0.7285714149475098	NO	-
214	ZINC03814548	73	0.7285714149475098	YES	7
215	ZINC01037593	2681	0.7272727489471436	NO	-
216	ZINC04248423	11849	0.7272727489471436	NO	-
217	ZINC02513372	5401	0.7236841917037964	NO	-
218	ZINC04297044	11978	0.7222222089767456	NO	-
219	ZINC00838698	160	0.7222222089767456	YES	16
220	ZINC03852005	9714	0.7215189933776855	NO	-
221	ZINC03852008	9715	0.7215189933776855	NO	-
222	ZINC03854262	10061	0.7215189933776855	NO	-
223	ZINC04248501	11850	0.7215189933776855	NO	-
224	ZINC00006916	30	0.720588207244873	YES	7
225	ZINC01543604	4305	0.7195122241973877	NO	-
226	ZINC02414843	5158	0.7195122241973877	NO	-
227	ZINC03626892	9387	0.7195122241973877	NO	-
228	ZINC03626893	9388	0.7195122241973877	NO	-
229	ZINC00600415	707	0.7179487347602844	NO	-
230	ZINC01025382	2568	0.7179487347602844	NO	-
231	ZINC01390358	3822	0.7179487347602844	NO	-
232	ZINC02865661	6441	0.7179487347602844	NO	-
233	ZINC04392327	12167	0.7179487347602844	NO	-
234	ZINC00581585	45	0.7179487347602844	YES	7
235	ZINC01033448	2632	0.7160493731498718	NO	-
236	ZINC01042159	2732	0.7160493731498718	NO	-
237	ZINC01032939	2626	0.7142857313156128	NO	-
238	ZINC01177455	3450	0.7142857313156128	NO	-
239	ZINC01749821	4347	0.7142857313156128	NO	-
240	ZINC02789890	6186	0.7142857313156128	NO	-
241	ZINC03022458	7082	0.7142857313156128	NO	-
242	ZINC03031421	7114	0.7142857313156128	NO	-
243	ZINC03854255	10059	0.7142857313156128	NO	-
244	ZINC00592396	680	0.7124999761581421	NO	-
245	ZINC01380779	3791	0.7124999761581421	NO	-
246	ZINC02319574	4914	0.7124999761581421	NO	-
247	ZINC03855166	10193	0.7124999761581421	NO	-
248	ZINC03856175	10231	0.7124999761581421	NO	-
249	ZINC00702229	1133	0.7123287916183472	NO	-
250	ZINC03814632	171	0.7123287916183472	YES	19
251	ZINC00841599	1754	0.7108433842658997	NO	-
252	ZINC01428725	3944	0.7105262875556946	NO	-
253	ZINC02641767	5626	0.7105262875556946	NO	-
254	ZINC03976949	11298	0.7105262875556946	NO	-
255	ZINC01042161	2733	0.7088607549667358	NO	-
256	ZINC03854263	10063	0.7088607549667358	NO	-
257	ZINC03854267	10065	0.7088607549667358	NO	-
258	ZINC00935452	2161	0.7083333134651184	NO	-
259	ZINC01040614	2726	0.7083333134651184	NO	-
260	ZINC01519212	4268	0.7083333134651184	NO	-
261	ZINC01519213	4269	0.7083333134651184	NO	-
262	ZINC03814661	123	0.7076923251152039	YES	10
263	ZINC03983584	11359	0.707317054271698	NO	-
264	ZINC01519324	4274	0.7066666483879089	NO	-
265	ZINC01519325	4275	0.7066666483879089	NO	-
266	ZINC03675983	9468	0.7066666483879089	NO	-
267	ZINC03867132	10720	0.7066666483879089	NO	-
268	ZINC03867531	10762	0.7066666483879089	NO	-
269	ZINC01377217	3780	0.7058823704719543	NO	-
270	ZINC04249103	11856	0.7058823704719543	NO	-
271	ZINC00836278	1729	0.7051281929016113	NO	-
272	ZINC01037355	2677	0.7051281929016113	NO	-
273	ZINC03676074	9474	0.7051281929016113	NO	-
274	ZINC03676075	9475	0.7051281929016113	NO	-
275	ZINC03676076	9476	0.7051281929016113	NO	-
276	ZINC03676077	9477	0.7051281929016113	NO	-
277	ZINC03814591	113	0.7051281929016113	YES	7
278	ZINC00583673	656	0.7037037014961243	NO	-
279	ZINC04315013	12008	0.7037037014961243	NO	-
280	ZINC04042641	11530	0.7023809552192688	NO	-
281	ZINC04042643	11531	0.7023809552192688	NO	-
282	ZINC03814741	178	0.7014925479888916	YES	20
283	ZINC03814575	193	0.7014925479888916	YES	29
284	ZINC01055840	2818	0.701298713684082	NO	-
285	ZINC01354451	3723	0.701298713684082	NO	-
286	ZINC03031086	7109	0.701298713684082	NO	-
287	ZINC03319735	7536	0.701298713684082	NO	-
288	ZINC04249113	11857	0.701298713684082	NO	-
289	ZINC02360224	5045	0.699999988079071	NO	-
290	ZINC02360226	5046	0.699999988079071	NO	-
291	ZINC03452752	8184	0.699999988079071	NO	-
292	ZINC03854254	10058	0.699999988079071	NO	-
293	ZINC03983583	11358	0.699999988079071	NO	-
294	ZINC02863457	6432	0.6987951993942261	NO	-
295	ZINC00634742	836	0.698630154132843	NO	-
296	ZINC00006694	28	0.698630154132843	YES	7
297	ZINC03814662	124	0.6969696879386902	YES	10
298	ZINC00600659	708	0.6962025165557861	NO	-
299	ZINC00800845	1472	0.6962025165557861	NO	-
300	ZINC00800847	1473	0.6962025165557861	NO	-
301	ZINC01428401	3942	0.6962025165557861	NO	-
302	ZINC01514699	4255	0.6962025165557861	NO	-
303	ZINC03217835	7254	0.6962025165557861	NO	-
304	ZINC04248418	11848	0.6962025165557861	NO	-
305	ZINC04248562	11851	0.6962025165557861	NO	-
306	ZINC01050103	2784	0.695652186870575	NO	-
307	ZINC03566218	9064	0.6951219439506531	NO	-
308	ZINC03867083	10717	0.6951219439506531	NO	-
309	ZINC04137681	11665	0.6944444179534912	NO	-
310	ZINC00598515	11	0.6944444179534912	YES	3
311	ZINC03814558	70	0.6944444179534912	YES	7
312	ZINC02960724	6954	0.6941176652908325	NO	-
313	ZINC01034865	2650	0.6933333277702332	NO	-
314	ZINC01463394	4076	0.6933333277702332	NO	-
315	ZINC03675971	9464	0.6933333277702332	NO	-
316	ZINC03675972	9465	0.6933333277702332	NO	-
317	ZINC03675973	9466	0.6933333277702332	NO	-
318	ZINC03814656	67	0.6933333277702332	YES	7
319	ZINC01063760	2864	0.692307710647583	NO	-
320	ZINC01097268	3037	0.692307710647583	NO	-
321	ZINC01128359	3225	0.692307710647583	NO	-
322	ZINC01128360	3226	0.692307710647583	NO	-
323	ZINC01162377	3392	0.692307710647583	NO	-
324	ZINC01165765	3421	0.692307710647583	NO	-
325	ZINC01401324	3861	0.692307710647583	NO	-
326	ZINC01401325	3862	0.692307710647583	NO	-
327	ZINC01401352	3864	0.692307710647583	NO	-
328	ZINC01401354	3865	0.692307710647583	NO	-
329	ZINC01519377	4279	0.692307710647583	NO	-
330	ZINC03021526	7073	0.692307710647583	NO	-
331	ZINC03022013	7078	0.692307710647583	NO	-
332	ZINC03022947	7084	0.692307710647583	NO	-
333	ZINC03031226	7112	0.692307710647583	NO	-
334	ZINC03235516	7296	0.692307710647583	NO	-
335	ZINC03548436	8907	0.692307710647583	NO	-
336	ZINC03598451	9199	0.692307710647583	NO	-
337	ZINC03608383	9277	0.692307710647583	NO	-
338	ZINC03608474	9279	0.692307710647583	NO	-
339	ZINC03608830	9286	0.692307710647583	NO	-
340	ZINC03611352	9321	0.692307710647583	NO	-
341	ZINC03611936	9336	0.692307710647583	NO	-
342	ZINC03676063	9472	0.692307710647583	NO	-
343	ZINC03814588	104	0.692307710647583	YES	7
344	ZINC03814582	106	0.692307710647583	YES	7
345	ZINC01018725	2528	0.6913580298423767	NO	-
346	ZINC01351320	3715	0.6913580298423767	NO	-
347	ZINC02196506	4684	0.6913580298423767	NO	-
348	ZINC02320033	4918	0.6913580298423767	NO	-
349	ZINC02338554	4961	0.6913580298423767	NO	-
350	ZINC03654316	9433	0.6913580298423767	NO	-
351	ZINC03850630	9626	0.6913580298423767	NO	-
352	ZINC03814652	32	0.6911764740943909	YES	7
353	ZINC00836267	1728	0.6904761791229248	NO	-
354	ZINC03814574	192	0.6901408433914185	YES	29
355	ZINC01519380	4280	0.6883116960525513	NO	-
356	ZINC02660070	5732	0.6883116960525513	NO	-
357	ZINC03814581	62	0.6883116960525513	YES	7
358	ZINC00591483	677	0.6875	NO	-
359	ZINC00979149	2384	0.6875	NO	-
360	ZINC00979150	2385	0.6875	NO	-
361	ZINC01034820	2649	0.6875	NO	-
362	ZINC01034870	2652	0.6875	NO	-
363	ZINC01327466	3698	0.6875	NO	-
364	ZINC01393822	3840	0.6875	NO	-
365	ZINC03676120	9482	0.6875	NO	-
366	ZINC03676121	9483	0.6875	NO	-
367	ZINC03676122	9484	0.6875	NO	-
368	ZINC03676123	9485	0.6875	NO	-
369	ZINC03676212	9488	0.6875	NO	-
370	ZINC03676213	9489	0.6875	NO	-
371	ZINC03676214	9490	0.6875	NO	-
372	ZINC03676215	9491	0.6875	NO	-
373	ZINC03850630	9625	0.6875	NO	-
374	ZINC01078712	2985	0.6867470145225525	NO	-
375	ZINC03854262	10062	0.6867470145225525	NO	-
376	ZINC03858177	10407	0.6867470145225525	NO	-
377	ZINC03814732	177	0.6865671873092651	YES	20
378	ZINC00021008	40	0.6857143044471741	YES	7
379	ZINC01033324	2630	0.6849315166473389	NO	-
380	ZINC02499522	5354	0.6849315166473389	NO	-
381	ZINC00495378	538	0.6842105388641357	NO	-
382	ZINC01519322	4272	0.6842105388641357	NO	-
383	ZINC01519323	4273	0.6842105388641357	NO	-
384	ZINC03153567	7175	0.6842105388641357	NO	-
385	ZINC03675958	9458	0.6842105388641357	NO	-
386	ZINC03675959	9459	0.6842105388641357	NO	-
387	ZINC03675960	9460	0.6842105388641357	NO	-
388	ZINC03675968	9461	0.6842105388641357	NO	-
389	ZINC03675969	9462	0.6842105388641357	NO	-
390	ZINC03675970	9463	0.6842105388641357	NO	-
391	ZINC00838704	161	0.6842105388641357	YES	16
392	ZINC00800828	1470	0.6835442781448364	NO	-
393	ZINC00800830	1471	0.6835442781448364	NO	-
394	ZINC00858210	1926	0.6835442781448364	NO	-
395	ZINC01431576	3962	0.6835442781448364	NO	-
396	ZINC03021245	7069	0.6835442781448364	NO	-
397	ZINC03021344	7070	0.6835442781448364	NO	-
398	ZINC03087642	7152	0.6835442781448364	NO	-
399	ZINC03355690	7698	0.6835442781448364	NO	-
400	ZINC03355693	7699	0.6835442781448364	NO	-
401	ZINC03368418	7767	0.6835442781448364	NO	-
402	ZINC03676050	9469	0.6835442781448364	NO	-
403	ZINC03676051	9470	0.6835442781448364	NO	-
404	ZINC03676052	9471	0.6835442781448364	NO	-
405	ZINC01029186	2592	0.6829268336296082	NO	-
406	ZINC01035900	2663	0.6829268336296082	NO	-
407	ZINC01084311	3008	0.6829268336296082	NO	-
408	ZINC02351296	5008	0.6829268336296082	NO	-
409	ZINC02365246	5056	0.6829268336296082	NO	-
410	ZINC03850715	9630	0.6829268336296082	NO	-
411	ZINC04042645	11532	0.6823529601097107	NO	-
412	ZINC04479881	12413	0.6823529601097107	NO	-
413	ZINC02243966	4820	0.6805555820465088	NO	-
414	ZINC00630600	820	0.6800000071525574	NO	-
415	ZINC00600721	709	0.6794871687889099	NO	-
416	ZINC00670482	1026	0.6794871687889099	NO	-
417	ZINC00854174	1864	0.6794871687889099	NO	-
418	ZINC01165603	3420	0.6794871687889099	NO	-
419	ZINC01219340	3567	0.6794871687889099	NO	-
420	ZINC01401320	3860	0.6794871687889099	NO	-
421	ZINC03167083	7179	0.6794871687889099	NO	-
422	ZINC03205595	7223	0.6794871687889099	NO	-
423	ZINC03247926	7326	0.6794871687889099	NO	-
424	ZINC03483298	8425	0.6794871687889099	NO	-
425	ZINC03548314	8903	0.6794871687889099	NO	-
426	ZINC03608164	9275	0.6794871687889099	NO	-
427	ZINC00838412	1742	0.6790123581886292	NO	-
428	ZINC00838416	1743	0.6790123581886292	NO	-
429	ZINC01032939	2627	0.6790123581886292	NO	-
430	ZINC01084311	3007	0.6790123581886292	NO	-
431	ZINC01156917	3361	0.6790123581886292	NO	-
432	ZINC01327474	3699	0.6790123581886292	NO	-
433	ZINC03850715	9629	0.6790123581886292	NO	-
434	ZINC03854255	10060	0.6790123581886292	NO	-
435	ZINC04394092	12168	0.6790123581886292	NO	-
436	ZINC01027166	2580	0.6785714030265808	NO	-
437	ZINC01027259	2583	0.6785714030265808	NO	-
438	ZINC03856151	10230	0.6785714030265808	NO	-
439	ZINC03814651	22	0.6764705777168274	YES	7
440	ZINC00840871	13	0.6760563254356384	YES	3
441	ZINC04389371	12164	0.6756756901741028	NO	-
442	ZINC00086592	79	0.6753246784210205	NO	-
443	ZINC00835945	1718	0.6753246784210205	NO	-
444	ZINC00921775	2136	0.6753246784210205	NO	-
445	ZINC00921777	2137	0.6753246784210205	NO	-
446	ZINC00921781	2138	0.6753246784210205	NO	-
447	ZINC00983072	2393	0.6753246784210205	NO	-
448	ZINC01059647	2845	0.6753246784210205	NO	-
449	ZINC01196051	3502	0.6753246784210205	NO	-
450	ZINC00537777	584	0.675000011920929	NO	-
451	ZINC00652806	965	0.675000011920929	NO	-
452	ZINC00717276	1199	0.675000011920929	NO	-
453	ZINC01044047	2750	0.675000011920929	NO	-
454	ZINC01136383	3270	0.675000011920929	NO	-
455	ZINC01327439	3694	0.675000011920929	NO	-
456	ZINC04249101	11854	0.675000011920929	NO	-
457	ZINC04484198	12422	0.675000011920929	NO	-
458	ZINC03854263	10064	0.6746987700462341	NO	-
459	ZINC03854267	10066	0.6746987700462341	NO	-
460	ZINC00579472	125	0.6714285612106323	YES	10
461	ZINC03814806	126	0.6714285612106323	YES	10
462	ZINC03814805	127	0.6714285612106323	YES	10
463	ZINC03814804	128	0.6714285612106323	YES	10
464	ZINC03498772	8585	0.6712328791618347	NO	-
465	ZINC03498775	8586	0.6712328791618347	NO	-
466	ZINC01125604	3195	0.6710526347160339	NO	-
467	ZINC01208115	3531	0.6710526347160339	NO	-
468	ZINC01208719	3533	0.6710526347160339	NO	-
469	ZINC04070726	11568	0.6710526347160339	NO	-
470	ZINC04389367	12163	0.6710526347160339	NO	-
471	ZINC00826768	1651	0.6708860993385315	NO	-
472	ZINC01089989	3021	0.6708860993385315	NO	-
473	ZINC01151941	3340	0.6708860993385315	NO	-
474	ZINC01326946	3690	0.6708860993385315	NO	-
475	ZINC01327434	3693	0.6708860993385315	NO	-
476	ZINC01401356	3866	0.6708860993385315	NO	-
477	ZINC01401357	3867	0.6708860993385315	NO	-
478	ZINC01463364	4075	0.6708860993385315	NO	-
479	ZINC01501555	4189	0.6708860993385315	NO	-
480	ZINC03022480	7083	0.6708860993385315	NO	-
481	ZINC03023355	7086	0.6708860993385315	NO	-
482	ZINC03284097	7429	0.6708860993385315	NO	-
483	ZINC03284100	7430	0.6708860993385315	NO	-
484	ZINC03287601	7438	0.6708860993385315	NO	-
485	ZINC03287603	7439	0.6708860993385315	NO	-
486	ZINC03347057	7666	0.6708860993385315	NO	-
487	ZINC04148649	11679	0.6708860993385315	NO	-
488	ZINC00855143	1871	0.6707317233085632	NO	-
489	ZINC01029189	2593	0.6707317233085632	NO	-
490	ZINC01052748	2798	0.6707317233085632	NO	-
491	ZINC01351318	3714	0.6707317233085632	NO	-
492	ZINC01027186	2581	0.6705882549285889	NO	-
493	ZINC02662620	5750	0.6705882549285889	NO	-
494	ZINC00580367	650	0.6666666865348816	NO	-
495	ZINC00580367	653	0.6666666865348816	NO	-
496	ZINC00587847	663	0.6666666865348816	NO	-
497	ZINC00631201	824	0.6666666865348816	NO	-
498	ZINC00835940	1717	0.6666666865348816	NO	-
499	ZINC00983424	2404	0.6666666865348816	NO	-
500	ZINC01040622	2727	0.6666666865348816	NO	-
501	ZINC01073071	2947	0.6666666865348816	NO	-
502	ZINC01115797	3135	0.6666666865348816	NO	-
503	ZINC01119260	3149	0.6666666865348816	NO	-
504	ZINC01390442	3824	0.6666666865348816	NO	-
505	ZINC02455814	5250	0.6666666865348816	NO	-
506	ZINC02461542	5269	0.6666666865348816	NO	-
507	ZINC02851158	6392	0.6666666865348816	NO	-
508	ZINC03186686	7202	0.6666666865348816	NO	-
509	ZINC03590682	9150	0.6666666865348816	NO	-
510	ZINC03675979	9467	0.6666666865348816	NO	-
511	ZINC03676096	9478	0.6666666865348816	NO	-
512	ZINC03676097	9479	0.6666666865348816	NO	-
513	ZINC03676098	9480	0.6666666865348816	NO	-
514	ZINC03983550	11357	0.6666666865348816	NO	-
515	ZINC03814809	151	0.6666666865348816	YES	15
516	ZINC00601816	154	0.6666666865348816	YES	16
517	ZINC03814816	155	0.6666666865348816	YES	16
518	ZINC00855147	1872	0.6626505851745605	NO	-
519	ZINC01029336	2595	0.6626505851745605	NO	-
520	ZINC01519438	4286	0.6626505851745605	NO	-
521	ZINC01519466	4295	0.6626505851745605	NO	-
522	ZINC01519467	4296	0.6626505851745605	NO	-
523	ZINC01519468	4297	0.6626505851745605	NO	-
524	ZINC02342707	4978	0.6626505851745605	NO	-
525	ZINC03983638	11364	0.6626505851745605	NO	-
526	ZINC03215838	7241	0.6625000238418579	NO	-
527	ZINC04035346	11517	0.6625000238418579	NO	-
528	ZINC00672384	1043	0.6623376607894897	NO	-
529	ZINC01136264	3269	0.6623376607894897	NO	-
530	ZINC02184760	4673	0.6623376607894897	NO	-
531	ZINC03170045	7183	0.6623376607894897	NO	-
532	ZINC00429826	489	0.662162184715271	NO	-
533	ZINC01033026	2628	0.662162184715271	NO	-
534	ZINC03367837	7756	0.662162184715271	NO	-
535	ZINC03498758	8583	0.662162184715271	NO	-
536	ZINC03498761	8584	0.662162184715271	NO	-
537	ZINC03814803	196	0.6619718074798584	YES	30
538	ZINC03814657	66	0.6617646813392639	YES	7
539	ZINC01156917	3362	0.658823549747467	NO	-
540	ZINC02467663	5309	0.658823549747467	NO	-
541	ZINC02867146	6442	0.658823549747467	NO	-
542	ZINC00728707	1256	0.6585366129875183	NO	-
543	ZINC00855063	1869	0.6585366129875183	NO	-
544	ZINC00855064	1870	0.6585366129875183	NO	-
545	ZINC00860669	1932	0.6585366129875183	NO	-
546	ZINC01193736	3491	0.6585366129875183	NO	-
547	ZINC01053702	2803	0.6582278609275818	NO	-
548	ZINC01196451	3505	0.6582278609275818	NO	-
549	ZINC01401336	3863	0.6582278609275818	NO	-
550	ZINC02663584	5755	0.6582278609275818	NO	-
551	ZINC03023327	7085	0.6582278609275818	NO	-
552	ZINC03023511	7088	0.6582278609275818	NO	-
553	ZINC03023512	7089	0.6582278609275818	NO	-
554	ZINC03023717	7090	0.6582278609275818	NO	-
555	ZINC03025011	7095	0.6582278609275818	NO	-
556	ZINC03031090	7110	0.6582278609275818	NO	-
557	ZINC03032702	7116	0.6582278609275818	NO	-
558	ZINC03427708	8068	0.6582278609275818	NO	-
559	ZINC03439999	8116	0.6582278609275818	NO	-
560	ZINC03561581	8998	0.6582278609275818	NO	-
561	ZINC03611350	9320	0.6582278609275818	NO	-
562	ZINC03611378	9323	0.6582278609275818	NO	-
563	ZINC03611387	9325	0.6582278609275818	NO	-
564	ZINC03611388	9326	0.6582278609275818	NO	-
565	ZINC00630615	822	0.6578947305679321	NO	-
566	ZINC00921766	2135	0.6578947305679321	NO	-
567	ZINC01047241	2762	0.6578947305679321	NO	-
568	ZINC01080515	3000	0.6578947305679321	NO	-
569	ZINC01065521	2871	0.6575342416763306	NO	-
570	ZINC02619212	5469	0.6575342416763306	NO	-
571	ZINC03493061	8469	0.6575342416763306	NO	-
572	ZINC03493062	8470	0.6575342416763306	NO	-
573	ZINC03504057	8634	0.6575342416763306	NO	-
574	ZINC03880334	10882	0.6575342416763306	NO	-
575	ZINC03814812	157	0.6575342416763306	YES	16
576	ZINC03814815	158	0.6575342416763306	YES	16
577	ZINC00838696	159	0.6575342416763306	YES	16
578	ZINC00652806	966	0.6547619104385376	NO	-
579	ZINC01034870	2653	0.6547619104385376	NO	-
580	ZINC01110159	3094	0.6547619104385376	NO	-
581	ZINC01207704	3530	0.6547619104385376	NO	-
582	ZINC02362582	5052	0.6547619104385376	NO	-
583	ZINC02456181	5255	0.6547619104385376	NO	-
584	ZINC02467702	5310	0.6547619104385376	NO	-
585	ZINC04131692	11647	0.6547619104385376	NO	-
586	ZINC01136251	3268	0.654321014881134	NO	-
587	ZINC01428290	3939	0.654321014881134	NO	-
588	ZINC01489250	4147	0.654321014881134	NO	-
589	ZINC03676071	9473	0.654321014881134	NO	-
590	ZINC00811650	1547	0.6538461446762085	NO	-
591	ZINC01214149	3556	0.6538461446762085	NO	-
592	ZINC01505452	4208	0.6538461446762085	NO	-
593	ZINC01519350	4276	0.6538461446762085	NO	-
594	ZINC03970495	11183	0.6538461446762085	NO	-
595	ZINC00645828	922	0.653333306312561	NO	-
596	ZINC01023468	2556	0.653333306312561	NO	-
597	ZINC01159445	3386	0.653333306312561	NO	-
598	ZINC01425749	3923	0.653333306312561	NO	-
599	ZINC02862057	6430	0.653333306312561	NO	-
600	ZINC03538252	8861	0.653333306312561	NO	-
601	ZINC03538257	8862	0.653333306312561	NO	-
602	ZINC03538263	8864	0.653333306312561	NO	-
603	ZINC03547803	8899	0.653333306312561	NO	-
604	ZINC03547863	8900	0.653333306312561	NO	-
605	ZINC03555620	8959	0.653333306312561	NO	-
606	ZINC03562179	9001	0.653333306312561	NO	-
607	ZINC03565830	9055	0.653333306312561	NO	-
608	ZINC03603687	9248	0.653333306312561	NO	-
609	ZINC03814551	24	0.6521739363670349	YES	7
610	ZINC03814671	131	0.6521739363670349	YES	10
611	ZINC00704990	1151	0.650602400302887	NO	-
612	ZINC00717315	1201	0.650602400302887	NO	-
613	ZINC01519453	4290	0.650602400302887	NO	-
614	ZINC03166037	7177	0.650602400302887	NO	-
615	ZINC03388605	7900	0.650602400302887	NO	-
616	ZINC03676117	9481	0.650602400302887	NO	-
617	ZINC03814604	166	0.650602400302887	YES	17
618	ZINC00793054	1420	0.6499999761581421	NO	-
619	ZINC00855900	1879	0.6499999761581421	NO	-
620	ZINC00887976	2034	0.6499999761581421	NO	-
621	ZINC01063328	2862	0.6499999761581421	NO	-
622	ZINC01136501	3271	0.6499999761581421	NO	-
623	ZINC01196869	3507	0.6499999761581421	NO	-
624	ZINC01326948	3691	0.6499999761581421	NO	-
625	ZINC01327442	3695	0.6499999761581421	NO	-
626	ZINC03021358	7071	0.6499999761581421	NO	-
627	ZINC03021360	7072	0.6499999761581421	NO	-
628	ZINC03021528	7074	0.6499999761581421	NO	-
629	ZINC03022037	7080	0.6499999761581421	NO	-
630	ZINC03023471	7087	0.6499999761581421	NO	-
631	ZINC03023815	7091	0.6499999761581421	NO	-
632	ZINC03024382	7093	0.6499999761581421	NO	-
633	ZINC03024413	7094	0.6499999761581421	NO	-
634	ZINC03031222	7111	0.6499999761581421	NO	-
635	ZINC03548438	8908	0.6499999761581421	NO	-
636	ZINC03559801	8988	0.6499999761581421	NO	-
637	ZINC03565839	9056	0.6499999761581421	NO	-
638	ZINC03565863	9057	0.6499999761581421	NO	-
639	ZINC03598463	9201	0.6499999761581421	NO	-
640	ZINC03608385	9278	0.6499999761581421	NO	-
641	ZINC03608476	9280	0.6499999761581421	NO	-
642	ZINC03608831	9287	0.6499999761581421	NO	-
643	ZINC03608834	9288	0.6499999761581421	NO	-
644	ZINC03611354	9322	0.6499999761581421	NO	-
645	ZINC03611379	9324	0.6499999761581421	NO	-
646	ZINC03611910	9334	0.6499999761581421	NO	-
647	ZINC03611931	9335	0.6499999761581421	NO	-
648	ZINC03611940	9337	0.6499999761581421	NO	-
649	ZINC03611942	9338	0.6499999761581421	NO	-
650	ZINC03612988	9344	0.6499999761581421	NO	-
651	ZINC04148631	11678	0.6499999761581421	NO	-
652	ZINC00755096	1309	0.649350643157959	NO	-
653	ZINC00943976	2232	0.649350643157959	NO	-
654	ZINC00944067	2234	0.649350643157959	NO	-
655	ZINC01034292	2640	0.649350643157959	NO	-
656	ZINC01080105	2999	0.649350643157959	NO	-
657	ZINC01210183	3536	0.649350643157959	NO	-
658	ZINC03274195	7392	0.649350643157959	NO	-
659	ZINC03450324	8168	0.649350643157959	NO	-
660	ZINC03499016	8597	0.649350643157959	NO	-
661	ZINC04325164	12045	0.649350643157959	NO	-
662	ZINC01057324	2826	0.6486486196517944	NO	-
663	ZINC01130898	3242	0.6486486196517944	NO	-
664	ZINC01130900	3243	0.6486486196517944	NO	-
665	ZINC03492902	8465	0.6486486196517944	NO	-
666	ZINC03492904	8466	0.6486486196517944	NO	-
667	ZINC03493169	8473	0.6486486196517944	NO	-
668	ZINC03498543	8575	0.6486486196517944	NO	-
669	ZINC03498884	8587	0.6486486196517944	NO	-
670	ZINC03498886	8588	0.6486486196517944	NO	-
671	ZINC01469604	4120	0.6470588445663452	NO	-
672	ZINC02928023	6834	0.6470588445663452	NO	-
673	ZINC02928025	6835	0.6470588445663452	NO	-
674	ZINC04053792	11545	0.6470588445663452	NO	-
675	ZINC01037364	2678	0.6463414430618286	NO	-
676	ZINC04233598	11819	0.6463414430618286	NO	-
677	ZINC00912881	2109	0.6455696225166321	NO	-
678	ZINC01055526	2816	0.6455696225166321	NO	-
679	ZINC03207913	7226	0.6455696225166321	NO	-
680	ZINC03212980	7236	0.6455696225166321	NO	-
681	ZINC03215131	7239	0.6455696225166321	NO	-
682	ZINC04138282	11667	0.6455696225166321	NO	-
683	ZINC04325165	12046	0.6455696225166321	NO	-
684	ZINC00630606	821	0.6447368264198303	NO	-
685	ZINC00675652	1061	0.6447368264198303	NO	-
686	ZINC00944089	2236	0.6447368264198303	NO	-
687	ZINC01146531	3311	0.6447368264198303	NO	-
688	ZINC01392852	3833	0.6447368264198303	NO	-
689	ZINC01403832	3876	0.6447368264198303	NO	-
690	ZINC02801674	6279	0.6447368264198303	NO	-
691	ZINC03538282	8866	0.6447368264198303	NO	-
692	ZINC04389448	12165	0.6447368264198303	NO	-
693	ZINC02543415	5413	0.644444465637207	NO	-
694	ZINC00665861	1008	0.6438356041908264	NO	-
695	ZINC00667327	1011	0.6438356041908264	NO	-
696	ZINC01130730	3240	0.6438356041908264	NO	-
697	ZINC02855011	6399	0.6438356041908264	NO	-
698	ZINC02875834	6487	0.6438356041908264	NO	-
699	ZINC03293495	7459	0.6438356041908264	NO	-
700	ZINC02638655	5613	0.6436781883239746	NO	-
701	ZINC00987816	2426	0.6428571343421936	NO	-
702	ZINC01027252	2582	0.6428571343421936	NO	-
703	ZINC01519433	4281	0.6428571343421936	NO	-
704	ZINC01519448	4287	0.6428571343421936	NO	-
705	ZINC01519449	4288	0.6428571343421936	NO	-
706	ZINC01519450	4289	0.6428571343421936	NO	-
707	ZINC02662928	5751	0.6428571343421936	NO	-
708	ZINC03318174	7525	0.6428571343421936	NO	-
709	ZINC03530148	8807	0.6428571343421936	NO	-
710	ZINC03562124	9000	0.6428571343421936	NO	-
711	ZINC03814628	207	0.6428571343421936	YES	40
712	ZINC00821180	1626	0.6419752836227417	NO	-
713	ZINC00854155	1863	0.6419752836227417	NO	-
714	ZINC01074517	2955	0.6419752836227417	NO	-
715	ZINC01095620	3033	0.6419752836227417	NO	-
716	ZINC01519250	4270	0.6419752836227417	NO	-
717	ZINC02455833	5251	0.6419752836227417	NO	-
718	ZINC03021534	7075	0.6419752836227417	NO	-
719	ZINC03339365	7621	0.6419752836227417	NO	-
720	ZINC03532850	8824	0.6419752836227417	NO	-
721	ZINC03532851	8825	0.6419752836227417	NO	-
722	ZINC03532855	8826	0.6419752836227417	NO	-
723	ZINC00944065	2233	0.6410256624221802	NO	-
724	ZINC02184790	4674	0.6410256624221802	NO	-
725	ZINC03814677	200	0.6410256624221802	YES	34
726	ZINC01112695	3105	0.6399999856948853	NO	-
727	ZINC01113678	3114	0.6399999856948853	NO	-
728	ZINC01136583	3273	0.6399999856948853	NO	-
729	ZINC01514396	4254	0.6399999856948853	NO	-
730	ZINC02665263	5763	0.6399999856948853	NO	-
731	ZINC03538262	8863	0.6399999856948853	NO	-
732	ZINC03538266	8865	0.6399999856948853	NO	-
733	ZINC03555633	8960	0.6399999856948853	NO	-
734	ZINC00022442	48	0.6399999856948853	YES	7
735	ZINC03347831	7669	0.6395348906517029	NO	-
736	ZINC03676167	9487	0.6395348906517029	NO	-
737	ZINC01519436	4284	0.6385542154312134	NO	-
738	ZINC01519437	4285	0.6385542154312134	NO	-
739	ZINC01519465	4294	0.6385542154312134	NO	-
740	ZINC01639178	4327	0.6385542154312134	NO	-
741	ZINC03259430	7355	0.6385542154312134	NO	-
742	ZINC03855101	10191	0.6385542154312134	NO	-
743	ZINC04350831	12095	0.6385542154312134	NO	-
744	ZINC00670446	1025	0.637499988079071	NO	-
745	ZINC00670563	1028	0.637499988079071	NO	-
746	ZINC00793022	1419	0.637499988079071	NO	-
747	ZINC00818895	1610	0.637499988079071	NO	-
748	ZINC00837369	1732	0.637499988079071	NO	-
749	ZINC01119279	3150	0.637499988079071	NO	-
750	ZINC01206013	3527	0.637499988079071	NO	-
751	ZINC01208147	3532	0.637499988079071	NO	-
752	ZINC01512311	4241	0.637499988079071	NO	-
753	ZINC02658168	5725	0.637499988079071	NO	-
754	ZINC03020712	7068	0.637499988079071	NO	-
755	ZINC03325899	7561	0.637499988079071	NO	-
756	ZINC03483301	8426	0.637499988079071	NO	-
757	ZINC03483334	8427	0.637499988079071	NO	-
758	ZINC03532830	8823	0.637499988079071	NO	-
759	ZINC03548315	8904	0.637499988079071	NO	-
760	ZINC00413147	425	0.6363636255264282	NO	-
761	ZINC00416657	436	0.6363636255264282	NO	-
762	ZINC00625659	773	0.6363636255264282	NO	-
763	ZINC00632779	829	0.6363636255264282	NO	-
764	ZINC00703673	1147	0.6363636255264282	NO	-
765	ZINC01312130	3673	0.6363636255264282	NO	-
766	ZINC01312131	3674	0.6363636255264282	NO	-
767	ZINC01440127	3983	0.6363636255264282	NO	-
768	ZINC03169449	7181	0.6363636255264282	NO	-
769	ZINC03498557	8576	0.6363636255264282	NO	-
770	ZINC03498567	8578	0.6363636255264282	NO	-
771	ZINC03498954	8590	0.6363636255264282	NO	-
772	ZINC03499001	8593	0.6363636255264282	NO	-
773	ZINC03499002	8594	0.6363636255264282	NO	-
774	ZINC03499011	8596	0.6363636255264282	NO	-
775	ZINC03499026	8599	0.6363636255264282	NO	-
776	ZINC03499046	8601	0.6363636255264282	NO	-
777	ZINC03499066	8603	0.6363636255264282	NO	-
778	ZINC03504206	8639	0.6363636255264282	NO	-
779	ZINC02437632	5220	0.6352941393852234	NO	-
780	ZINC03609175	9290	0.6352941393852234	NO	-
781	ZINC00622864	750	0.6351351141929626	NO	-
782	ZINC00731703	1259	0.6351351141929626	NO	-
783	ZINC00731704	1260	0.6351351141929626	NO	-
784	ZINC01132231	3245	0.6351351141929626	NO	-
785	ZINC01138083	3280	0.6351351141929626	NO	-
786	ZINC01478456	4130	0.6351351141929626	NO	-
787	ZINC01506071	4210	0.6351351141929626	NO	-
788	ZINC02503434	5384	0.6351351141929626	NO	-
789	ZINC02868452	6448	0.6351351141929626	NO	-
790	ZINC03555616	8958	0.6351351141929626	NO	-
791	ZINC03656462	9435	0.6351351141929626	NO	-
792	ZINC00663835	1000	0.6341463327407837	NO	-
793	ZINC00675594	1057	0.6341463327407837	NO	-
794	ZINC00784111	1388	0.6341463327407837	NO	-
795	ZINC00803031	1483	0.6341463327407837	NO	-
796	ZINC01157463	3366	0.6341463327407837	NO	-
797	ZINC01519254	4271	0.6341463327407837	NO	-
798	ZINC02692445	5786	0.6341463327407837	NO	-
799	ZINC02713596	5909	0.6341463327407837	NO	-
800	ZINC02802413	6285	0.6341463327407837	NO	-
801	ZINC02802414	6286	0.6341463327407837	NO	-
802	ZINC03024156	7092	0.6341463327407837	NO	-
803	ZINC03030409	7106	0.6341463327407837	NO	-
804	ZINC03031327	7113	0.6341463327407837	NO	-
805	ZINC03368423	7768	0.6341463327407837	NO	-
806	ZINC03988816	11396	0.6341463327407837	NO	-
807	ZINC02512892	5400	0.6333333253860474	NO	-
808	ZINC00580367	651	0.6329113841056824	NO	-
809	ZINC00580367	652	0.6329113841056824	NO	-
810	ZINC00670534	1027	0.6329113841056824	NO	-
811	ZINC00670710	1031	0.6329113841056824	NO	-
812	ZINC00804755	1489	0.6329113841056824	NO	-
813	ZINC00826775	1652	0.6329113841056824	NO	-
814	ZINC00826788	1653	0.6329113841056824	NO	-
815	ZINC00973397	2358	0.6329113841056824	NO	-
816	ZINC01059653	2846	0.6329113841056824	NO	-
817	ZINC01074970	2961	0.6329113841056824	NO	-
818	ZINC01164940	3413	0.6329113841056824	NO	-
819	ZINC02494776	5341	0.6329113841056824	NO	-
820	ZINC02876477	6489	0.6329113841056824	NO	-
821	ZINC03097239	7157	0.6329113841056824	NO	-
822	ZINC03219103	7255	0.6329113841056824	NO	-
823	ZINC03548461	8909	0.6329113841056824	NO	-
824	ZINC03598378	9198	0.6329113841056824	NO	-
825	ZINC03598461	9200	0.6329113841056824	NO	-
826	ZINC03598466	9202	0.6329113841056824	NO	-
827	ZINC03598468	9203	0.6329113841056824	NO	-
828	ZINC01044046	2749	0.6321839094161987	NO	-
829	ZINC02659590	5730	0.6321839094161987	NO	-
830	ZINC02663139	5752	0.6321839094161987	NO	-
831	ZINC00619868	736	0.6315789222717285	NO	-
832	ZINC00624871	766	0.6315789222717285	NO	-
833	ZINC01037643	2683	0.6315789222717285	NO	-
834	ZINC01077907	2978	0.6315789222717285	NO	-
835	ZINC01084491	3009	0.6315789222717285	NO	-
836	ZINC02861746	6427	0.6315789222717285	NO	-
837	ZINC03153566	7174	0.6315789222717285	NO	-
838	ZINC03538413	8869	0.6315789222717285	NO	-
839	ZINC03548920	8911	0.6315789222717285	NO	-
840	ZINC03553839	8934	0.6315789222717285	NO	-
841	ZINC03553933	8937	0.6315789222717285	NO	-
842	ZINC03554032	8939	0.6315789222717285	NO	-
843	ZINC03554107	8940	0.6315789222717285	NO	-
844	ZINC00987795	2425	0.6309523582458496	NO	-
845	ZINC01327462	3697	0.6309523582458496	NO	-
846	ZINC03247637	7322	0.6309523582458496	NO	-
847	ZINC01144201	3304	0.6301369667053223	NO	-
848	ZINC01756055	4350	0.6301369667053223	NO	-
849	ZINC02850887	6391	0.6301369667053223	NO	-
850	ZINC03493086	8471	0.6301369667053223	NO	-
851	ZINC00622340	745	0.6296296119689941	NO	-
852	ZINC00657339	982	0.6296296119689941	NO	-
853	ZINC00712101	1169	0.6296296119689941	NO	-
854	ZINC01093652	3030	0.6296296119689941	NO	-
855	ZINC01142180	3296	0.6296296119689941	NO	-
856	ZINC02647899	5651	0.6296296119689941	NO	-
857	ZINC02686565	5773	0.6296296119689941	NO	-
858	ZINC02722175	6012	0.6296296119689941	NO	-
859	ZINC03427403	8065	0.6296296119689941	NO	-
860	ZINC03546622	8894	0.6296296119689941	NO	-
861	ZINC00021455	46	0.6296296119689941	YES	7
862	ZINC00669961	1020	0.6282051205635071	NO	-
863	ZINC00677747	1068	0.6282051205635071	NO	-
864	ZINC00679521	1083	0.6282051205635071	NO	-
865	ZINC00709800	1165	0.6282051205635071	NO	-
866	ZINC00717311	1200	0.6282051205635071	NO	-
867	ZINC00790439	1404	0.6282051205635071	NO	-
868	ZINC00790456	1405	0.6282051205635071	NO	-
869	ZINC00850312	1842	0.6282051205635071	NO	-
870	ZINC01109003	3076	0.6282051205635071	NO	-
871	ZINC01178660	3455	0.6282051205635071	NO	-
872	ZINC01353472	3716	0.6282051205635071	NO	-
873	ZINC01353601	3717	0.6282051205635071	NO	-
874	ZINC01353602	3718	0.6282051205635071	NO	-
875	ZINC02440706	5225	0.6282051205635071	NO	-
876	ZINC02621224	5483	0.6282051205635071	NO	-
877	ZINC02625287	5529	0.6282051205635071	NO	-
878	ZINC02634843	5594	0.6282051205635071	NO	-
879	ZINC02884520	6519	0.6282051205635071	NO	-
880	ZINC03259502	7356	0.6282051205635071	NO	-
881	ZINC03274180	7391	0.6282051205635071	NO	-
882	ZINC03274251	7393	0.6282051205635071	NO	-
883	ZINC03278679	7411	0.6282051205635071	NO	-
884	ZINC03278685	7412	0.6282051205635071	NO	-
885	ZINC03345525	7649	0.6282051205635071	NO	-
886	ZINC03367743	7754	0.6282051205635071	NO	-
887	ZINC03367979	7759	0.6282051205635071	NO	-
888	ZINC03368007	7760	0.6282051205635071	NO	-
889	ZINC03368078	7763	0.6282051205635071	NO	-
890	ZINC03492844	8463	0.6282051205635071	NO	-
891	ZINC03492848	8464	0.6282051205635071	NO	-
892	ZINC03498569	8579	0.6282051205635071	NO	-
893	ZINC03498573	8580	0.6282051205635071	NO	-
894	ZINC03498920	8589	0.6282051205635071	NO	-
895	ZINC03499004	8595	0.6282051205635071	NO	-
896	ZINC03499018	8598	0.6282051205635071	NO	-
897	ZINC03499996	8611	0.6282051205635071	NO	-
898	ZINC03500018	8613	0.6282051205635071	NO	-
899	ZINC04617754	150	0.6282051205635071	YES	15
900	ZINC03814577	195	0.6282051205635071	YES	29
901	ZINC00671714	1041	0.6279069781303406	NO	-
902	ZINC01021954	2552	0.6279069781303406	NO	-
903	ZINC01032333	2616	0.6279069781303406	NO	-
904	ZINC03656783	9436	0.6279069781303406	NO	-
905	ZINC03656785	9437	0.6279069781303406	NO	-
906	ZINC03676155	9486	0.6279069781303406	NO	-
907	ZINC00983158	2395	0.6266666650772095	NO	-
908	ZINC01027844	2585	0.6266666650772095	NO	-
909	ZINC01037720	2685	0.6266666650772095	NO	-
910	ZINC01062467	2859	0.6266666650772095	NO	-
911	ZINC01128539	3228	0.6266666650772095	NO	-
912	ZINC01390368	3823	0.6266666650772095	NO	-
913	ZINC01390627	3828	0.6266666650772095	NO	-
914	ZINC02730779	6043	0.6266666650772095	NO	-
915	ZINC02871741	6467	0.6266666650772095	NO	-
916	ZINC03292976	7457	0.6266666650772095	NO	-
917	ZINC03367802	7755	0.6266666650772095	NO	-
918	ZINC03581158	9137	0.6266666650772095	NO	-
919	ZINC03656287	9434	0.6266666650772095	NO	-
920	ZINC03970297	11168	0.6266666650772095	NO	-
921	ZINC03970297	11169	0.6266666650772095	NO	-
922	ZINC03970297	11170	0.6266666650772095	NO	-
923	ZINC04137703	11666	0.6266666650772095	NO	-
924	ZINC01059815	2848	0.6265060305595398	NO	-
925	ZINC01059818	2849	0.6265060305595398	NO	-
926	ZINC01072823	2944	0.6265060305595398	NO	-
927	ZINC01072825	2945	0.6265060305595398	NO	-
928	ZINC01519454	4291	0.6265060305595398	NO	-
929	ZINC01519455	4292	0.6265060305595398	NO	-
930	ZINC02465341	5275	0.6265060305595398	NO	-
931	ZINC02465344	5276	0.6265060305595398	NO	-
932	ZINC02465349	5277	0.6265060305595398	NO	-
933	ZINC02715974	5930	0.6265060305595398	NO	-
934	ZINC03022029	7079	0.6265060305595398	NO	-
935	ZINC03022310	7081	0.6265060305595398	NO	-
936	ZINC03257707	7347	0.6265060305595398	NO	-
937	ZINC00844080	1768	0.625	NO	-
938	ZINC00844100	1769	0.625	NO	-
939	ZINC00944078	2235	0.625	NO	-
940	ZINC00982720	2392	0.625	NO	-
941	ZINC01115064	3125	0.625	NO	-
942	ZINC01145080	3307	0.625	NO	-
943	ZINC01502649	4191	0.625	NO	-
944	ZINC01514098	4249	0.625	NO	-
945	ZINC01514099	4250	0.625	NO	-
946	ZINC02852448	6393	0.625	NO	-
947	ZINC03186689	7203	0.625	NO	-
948	ZINC03257619	7346	0.625	NO	-
949	ZINC03422207	8040	0.625	NO	-
950	ZINC04389352	12162	0.6236559152603149	NO	-
951	ZINC02713150	5864	0.6235294342041016	NO	-
952	ZINC03308058	7492	0.6235294342041016	NO	-
953	ZINC03550694	8925	0.6235294342041016	NO	-
954	ZINC03959901	11054	0.6235294342041016	NO	-
955	ZINC00734141	1264	0.6233766078948975	NO	-
956	ZINC01392853	3834	0.6233766078948975	NO	-
957	ZINC03856132	10229	0.6233766078948975	NO	-
958	ZINC03970041	11148	0.6233766078948975	NO	-
959	ZINC04461503	12283	0.6222222447395325	NO	-
960	ZINC00714298	1184	0.6219512224197388	NO	-
961	ZINC00789577	1402	0.6219512224197388	NO	-
962	ZINC01158742	3380	0.6219512224197388	NO	-
963	ZINC02455799	5249	0.6219512224197388	NO	-
964	ZINC03324042	7549	0.6219512224197388	NO	-
965	ZINC00937626	2173	0.6216216087341309	NO	-
966	ZINC00983139	2394	0.6216216087341309	NO	-
967	ZINC01067403	2876	0.6216216087341309	NO	-
968	ZINC01137379	3277	0.6216216087341309	NO	-
969	ZINC02850364	6387	0.6216216087341309	NO	-
970	ZINC03184997	7198	0.6216216087341309	NO	-
971	ZINC03814663	130	0.6216216087341309	YES	10
972	ZINC03814673	135	0.6216216087341309	YES	10
973	ZINC00586685	661	0.6206896305084229	NO	-
974	ZINC00819652	1621	0.6206896305084229	NO	-
975	ZINC00819660	1623	0.6206896305084229	NO	-
976	ZINC00834769	1712	0.6206896305084229	NO	-
977	ZINC01079728	2992	0.6206896305084229	NO	-
978	ZINC02863478	6433	0.6206896305084229	NO	-
979	ZINC00640374	889	0.6202531456947327	NO	-
980	ZINC00942388	2224	0.6202531456947327	NO	-
981	ZINC01074874	2957	0.6202531456947327	NO	-
982	ZINC03672776	9456	0.6202531456947327	NO	-
983	ZINC03548908	8910	0.6197183132171631	NO	-
984	ZINC01076405	2967	0.6190476417541504	NO	-
985	ZINC01150816	3337	0.6190476417541504	NO	-
986	ZINC01519434	4282	0.6190476417541504	NO	-
987	ZINC01519435	4283	0.6190476417541504	NO	-
988	ZINC02693140	5805	0.6190476417541504	NO	-
989	ZINC04316234	12021	0.6190476417541504	NO	-
990	ZINC03814521	141	0.6190476417541504	YES	12
991	ZINC01079638	2991	0.6184210777282715	NO	-
992	ZINC03332191	7590	0.6184210777282715	NO	-
993	ZINC00631155	823	0.6172839403152466	NO	-
994	ZINC00893215	2047	0.6172839403152466	NO	-
995	ZINC01040524	2724	0.6172839403152466	NO	-
996	ZINC01118279	3144	0.6172839403152466	NO	-
997	ZINC01119255	3148	0.6172839403152466	NO	-
998	ZINC01148663	3331	0.6172839403152466	NO	-
999	ZINC02938434	6851	0.6172839403152466	NO	-
1000	ZINC03254863	7341	0.6172839403152466	NO	-
1001	ZINC03532826	8821	0.6172839403152466	NO	-
1002	ZINC03557916	8968	0.6172839403152466	NO	-
1003	ZINC03620920	9378	0.6172839403152466	NO	-
1004	ZINC00528218	567	0.6164383292198181	NO	-
1005	ZINC01037877	2687	0.6164383292198181	NO	-
1006	ZINC02882798	6507	0.6164383292198181	NO	-
1007	ZINC01499928	4185	0.6162790656089783	NO	-
1008	ZINC01654698	4334	0.6162790656089783	NO	-
1009	ZINC04042651	11533	0.6162790656089783	NO	-
1010	ZINC04347259	12081	0.6162790656089783	NO	-
1011	ZINC00622975	751	0.6153846383094788	NO	-
1012	ZINC00625688	774	0.6153846383094788	NO	-
1013	ZINC00708755	1163	0.6153846383094788	NO	-
1014	ZINC00734139	1262	0.6153846383094788	NO	-
1015	ZINC00734140	1263	0.6153846383094788	NO	-
1016	ZINC00976350	2368	0.6153846383094788	NO	-
1017	ZINC00976354	2369	0.6153846383094788	NO	-
1018	ZINC00990597	2442	0.6153846383094788	NO	-
1019	ZINC01109309	3081	0.6153846383094788	NO	-
1020	ZINC01502678	4192	0.6153846383094788	NO	-
1021	ZINC02858607	6408	0.6153846383094788	NO	-
1022	ZINC03274824	7398	0.6153846383094788	NO	-
1023	ZINC03452436	8178	0.6153846383094788	NO	-
1024	ZINC03493230	8476	0.6153846383094788	NO	-
1025	ZINC03493248	8478	0.6153846383094788	NO	-
1026	ZINC03493251	8479	0.6153846383094788	NO	-
1027	ZINC03499054	8602	0.6153846383094788	NO	-
1028	ZINC03499994	8610	0.6153846383094788	NO	-
1029	ZINC03500016	8612	0.6153846383094788	NO	-
1030	ZINC03504001	8632	0.6153846383094788	NO	-
1031	ZINC03504185	8637	0.6153846383094788	NO	-
1032	ZINC03504193	8638	0.6153846383094788	NO	-
1033	ZINC04376029	12135	0.6153846383094788	NO	-
1034	ZINC04518490	12568	0.6153846383094788	NO	-
1035	ZINC00806138	1504	0.6144578456878662	NO	-
1036	ZINC04315017	12009	0.6144578456878662	NO	-
1037	ZINC00819649	1619	0.6136363744735718	NO	-
1038	ZINC00446055	492	0.6133333444595337	NO	-
1039	ZINC01196752	3506	0.6133333444595337	NO	-
1040	ZINC01213991	3555	0.6133333444595337	NO	-
1041	ZINC01473731	4129	0.6133333444595337	NO	-
1042	ZINC01478731	4131	0.6133333444595337	NO	-
1043	ZINC02868450	6447	0.6133333444595337	NO	-
1044	ZINC03326798	7566	0.6133333444595337	NO	-
1045	ZINC03555650	8962	0.6133333444595337	NO	-
1046	ZINC04316653	12027	0.6133333444595337	NO	-
1047	ZINC04424509	12220	0.6133333444595337	NO	-
1048	ZINC03814674	136	0.6133333444595337	YES	10
1049	ZINC00580365	646	0.612500011920929	NO	-
1050	ZINC00580365	649	0.612500011920929	NO	-
1051	ZINC00670444	1024	0.612500011920929	NO	-
1052	ZINC00805462	1496	0.612500011920929	NO	-
1053	ZINC00834441	1708	0.612500011920929	NO	-
1054	ZINC00854634	1865	0.612500011920929	NO	-
1055	ZINC01009461	2503	0.612500011920929	NO	-
1056	ZINC01088070	3017	0.612500011920929	NO	-
1057	ZINC01093394	3029	0.612500011920929	NO	-
1058	ZINC01123135	3177	0.612500011920929	NO	-
1059	ZINC01506150	4211	0.612500011920929	NO	-
1060	ZINC01512867	4244	0.612500011920929	NO	-
1061	ZINC03548335	8905	0.612500011920929	NO	-
1062	ZINC03548341	8906	0.612500011920929	NO	-
1063	ZINC03549309	8914	0.612500011920929	NO	-
1064	ZINC03549313	8915	0.612500011920929	NO	-
1065	ZINC01327444	3696	0.6117647290229797	NO	-
1066	ZINC04522086	12572	0.6117647290229797	NO	-
1067	ZINC00834770	1713	0.6111111044883728	NO	-
1068	ZINC00413180	426	0.6103895902633667	NO	-
1069	ZINC00634189	833	0.6103895902633667	NO	-
1070	ZINC00694031	1125	0.6103895902633667	NO	-
1071	ZINC01010112	2505	0.6103895902633667	NO	-
1072	ZINC01010113	2506	0.6103895902633667	NO	-
1073	ZINC01303295	3664	0.6103895902633667	NO	-
1074	ZINC03236332	7298	0.6103895902633667	NO	-
1075	ZINC03291488	7452	0.6103895902633667	NO	-
1076	ZINC03452617	8180	0.6103895902633667	NO	-
1077	ZINC03452619	8181	0.6103895902633667	NO	-
1078	ZINC03452882	8185	0.6103895902633667	NO	-
1079	ZINC03452949	8186	0.6103895902633667	NO	-
1080	ZINC03493190	8474	0.6103895902633667	NO	-
1081	ZINC03516309	8717	0.6103895902633667	NO	-
1082	ZINC03516310	8718	0.6103895902633667	NO	-
1083	ZINC04293685	11976	0.6103895902633667	NO	-
1084	ZINC04501000	12519	0.6103895902633667	NO	-
1085	ZINC04518360	12567	0.6103895902633667	NO	-
1086	ZINC04518493	12569	0.6103895902633667	NO	-
1087	ZINC03814654	57	0.6103895902633667	YES	7
1088	ZINC00751877	1292	0.6097561120986938	NO	-
1089	ZINC00752704	1297	0.6097561120986938	NO	-
1090	ZINC00796606	1445	0.6097561120986938	NO	-
1091	ZINC00796607	1446	0.6097561120986938	NO	-
1092	ZINC01061410	2855	0.6097561120986938	NO	-
1093	ZINC01074153	2951	0.6097561120986938	NO	-
1094	ZINC01078328	2980	0.6097561120986938	NO	-
1095	ZINC01078330	2981	0.6097561120986938	NO	-
1096	ZINC02889363	6522	0.6097561120986938	NO	-
1097	ZINC03030401	7105	0.6097561120986938	NO	-
1098	ZINC03814773	185	0.6097561120986938	YES	22
1099	ZINC00819651	1620	0.6091954112052917	NO	-
1100	ZINC00384919	391	0.6081081032752991	NO	-
1101	ZINC03324955	7552	0.6081081032752991	NO	-
1102	ZINC03969495	11107	0.6081081032752991	NO	-
1103	ZINC04464366	12301	0.6081081032752991	NO	-
1104	ZINC00622987	752	0.607594907283783	NO	-
1105	ZINC01078312	2979	0.607594907283783	NO	-
1106	ZINC01282772	3645	0.607594907283783	NO	-
1107	ZINC01282773	3646	0.607594907283783	NO	-
1108	ZINC02883451	6510	0.607594907283783	NO	-
1109	ZINC02969287	6969	0.607594907283783	NO	-
1110	ZINC03367971	7758	0.607594907283783	NO	-
1111	ZINC03368019	7761	0.607594907283783	NO	-
1112	ZINC03368036	7762	0.607594907283783	NO	-
1113	ZINC03478110	8396	0.607594907283783	NO	-
1114	ZINC03493223	8475	0.607594907283783	NO	-
1115	ZINC03493234	8477	0.607594907283783	NO	-
1116	ZINC03493294	8480	0.607594907283783	NO	-
1117	ZINC03493335	8481	0.607594907283783	NO	-
1118	ZINC03498561	8577	0.607594907283783	NO	-
1119	ZINC03498980	8591	0.607594907283783	NO	-
1120	ZINC03498992	8592	0.607594907283783	NO	-
1121	ZINC03499044	8600	0.607594907283783	NO	-
1122	ZINC03504022	8633	0.607594907283783	NO	-
1123	ZINC03555676	8963	0.607594907283783	NO	-
1124	ZINC03649263	9424	0.607594907283783	NO	-
1125	ZINC03654274	9431	0.607594907283783	NO	-
1126	ZINC04113474	11629	0.607594907283783	NO	-
1127	ZINC00601905	137	0.607594907283783	YES	10
1128	ZINC01034801	2647	0.6071428656578064	NO	-
1129	ZINC01463529	4077	0.6071428656578064	NO	-
1130	ZINC03608324	9276	0.6071428656578064	NO	-
1131	ZINC03609214	9291	0.6071428656578064	NO	-
1132	ZINC03886656	10891	0.6071428656578064	NO	-
1133	ZINC03814774	108	0.6067415475845337	YES	7
1134	ZINC00988015	2428	0.6056337952613831	NO	-
1135	ZINC00988035	2429	0.6056337952613831	NO	-
1136	ZINC00623071	753	0.6052631735801697	NO	-
1137	ZINC00625831	775	0.6052631735801697	NO	-
1138	ZINC02725940	6031	0.6052631735801697	NO	-
1139	ZINC03368114	7764	0.6052631735801697	NO	-
1140	ZINC04316178	12020	0.6052631735801697	NO	-
1141	ZINC00738236	1268	0.604938268661499	NO	-
1142	ZINC00789567	1401	0.604938268661499	NO	-
1143	ZINC01032807	2624	0.604938268661499	NO	-
1144	ZINC01156457	3358	0.604938268661499	NO	-
1145	ZINC01158785	3381	0.604938268661499	NO	-
1146	ZINC04496398	12496	0.604938268661499	NO	-
1147	ZINC03814549	118	0.604938268661499	YES	7
1148	ZINC00672626	1046	0.604651153087616	NO	-
1149	ZINC01034757	2646	0.604651153087616	NO	-
1150	ZINC01519462	4293	0.604651153087616	NO	-
1151	ZINC02647963	5653	0.604651153087616	NO	-
1152	ZINC02647964	5654	0.604651153087616	NO	-
1153	ZINC00601833	140	0.604651153087616	YES	12
1154	ZINC01119484	3153	0.6027397513389587	NO	-
1155	ZINC00625014	770	0.6025640964508057	NO	-
1156	ZINC00916920	2120	0.6025640964508057	NO	-
1157	ZINC00972017	2356	0.6025640964508057	NO	-
1158	ZINC01046454	2758	0.6025640964508057	NO	-
1159	ZINC01101890	3044	0.6025640964508057	NO	-
1160	ZINC01143107	3301	0.6025640964508057	NO	-
1161	ZINC02201351	4703	0.6025640964508057	NO	-
1162	ZINC02656737	5715	0.6025640964508057	NO	-
1163	ZINC02721754	6011	0.6025640964508057	NO	-
1164	ZINC03287342	7437	0.6025640964508057	NO	-
1165	ZINC03809502	9517	0.6025640964508057	NO	-
1166	ZINC04501002	12520	0.6025640964508057	NO	-
1167	ZINC04510261	12542	0.6025640964508057	NO	-
1168	ZINC04518501	12570	0.6025640964508057	NO	-
1169	ZINC04518521	12571	0.6025640964508057	NO	-
1170	ZINC00791930	1414	0.6024096608161926	NO	-
1171	ZINC00791933	1415	0.6024096608161926	NO	-
1172	ZINC00796871	1449	0.6024096608161926	NO	-
1173	ZINC00796872	1450	0.6024096608161926	NO	-
1174	ZINC02883010	6508	0.6024096608161926	NO	-
1175	ZINC02883011	6509	0.6024096608161926	NO	-
1176	ZINC04192896	11775	0.6024096608161926	NO	-
1177	ZINC00819644	1617	0.6022727489471436	NO	-
1178	ZINC00819645	1618	0.6022727489471436	NO	-
1179	ZINC04184290	11766	0.6022727489471436	NO	-
1180	ZINC00668678	1018	0.6000000238418579	NO	-
1181	ZINC00682814	1100	0.6000000238418579	NO	-
1182	ZINC01119491	3154	0.6000000238418579	NO	-
1183	ZINC01148435	3328	0.6000000238418579	NO	-
1184	ZINC01397423	3855	0.6000000238418579	NO	-
1185	ZINC01499914	4181	0.6000000238418579	NO	-
1186	ZINC01499924	4184	0.6000000238418579	NO	-
1187	ZINC03216754	7248	0.6000000238418579	NO	-
1188	ZINC03554253	8942	0.6000000238418579	NO	-
1189	ZINC03554933	8953	0.6000000238418579	NO	-
1190	ZINC03554935	8954	0.6000000238418579	NO	-
1191	ZINC03654315	9432	0.6000000238418579	NO	-
1192	ZINC03959919	11055	0.6000000238418579	NO	-
1193	ZINC04110118	11627	0.6000000238418579	NO	-
1194	ZINC04369162	12126	0.6000000238418579	NO	-
1195	ZINC03814535	208	0.6000000238418579	YES	41
1196	ZINC01022545	2553	0.5978260636329651	NO	-
1197	ZINC02647981	5655	0.5977011322975159	NO	-
1198	ZINC02647982	5656	0.5977011322975159	NO	-
1199	ZINC00778627	1333	0.5975610017776489	NO	-
1200	ZINC00789425	1400	0.5975610017776489	NO	-
1201	ZINC01145479	3308	0.5975610017776489	NO	-
1202	ZINC01147890	3324	0.5975610017776489	NO	-
1203	ZINC01158801	3382	0.5975610017776489	NO	-
1204	ZINC01295790	3660	0.5975610017776489	NO	-
1205	ZINC02658838	5728	0.5975610017776489	NO	-
1206	ZINC02870575	6459	0.5975610017776489	NO	-
1207	ZINC03330504	7577	0.5975610017776489	NO	-
1208	ZINC03339388	7622	0.5975610017776489	NO	-
1209	ZINC04307075	11987	0.5975610017776489	NO	-
1210	ZINC00386371	395	0.5974025726318359	NO	-
1211	ZINC01028095	2586	0.5974025726318359	NO	-
1212	ZINC03379885	7837	0.5974025726318359	NO	-
1213	ZINC03492922	8467	0.5974025726318359	NO	-
1214	ZINC03883471	10889	0.5974025726318359	NO	-
1215	ZINC03902579	10999	0.5974025726318359	NO	-
1216	ZINC04315624	12011	0.5974025726318359	NO	-
1217	ZINC04445668	12274	0.5974025726318359	NO	-
1218	ZINC04501128	12522	0.5974025726318359	NO	-
1219	ZINC03814675	138	0.5974025726318359	YES	10
1220	ZINC03814730	181	0.5974025726318359	YES	20
1221	ZINC01495692	4164	0.5972222089767456	NO	-
1222	ZINC03986550	11384	0.5972222089767456	NO	-
1223	ZINC03047590	7131	0.5955055952072144	NO	-
1224	ZINC03854659	10143	0.5952380895614624	NO	-
1225	ZINC03854680	10149	0.5952380895614624	NO	-
1226	ZINC00652810	967	0.594936728477478	NO	-
1227	ZINC01141428	3293	0.594936728477478	NO	-
1228	ZINC01148395	3327	0.594936728477478	NO	-
1229	ZINC01489236	4146	0.594936728477478	NO	-
1230	ZINC02792955	6213	0.594936728477478	NO	-
1231	ZINC03291775	7453	0.594936728477478	NO	-
1232	ZINC03338787	7620	0.594936728477478	NO	-
1233	ZINC03409663	7979	0.594936728477478	NO	-
1234	ZINC03409665	7980	0.594936728477478	NO	-
1235	ZINC03424286	8050	0.594936728477478	NO	-
1236	ZINC03424299	8052	0.594936728477478	NO	-
1237	ZINC03424717	8055	0.594936728477478	NO	-
1238	ZINC03424740	8056	0.594936728477478	NO	-
1239	ZINC03424768	8057	0.594936728477478	NO	-
1240	ZINC03424828	8058	0.594936728477478	NO	-
1241	ZINC03885220	10890	0.594936728477478	NO	-
1242	ZINC04473091	12396	0.594936728477478	NO	-
1243	ZINC00868698	1959	0.5945945978164673	NO	-
1244	ZINC01385703	3809	0.5945945978164673	NO	-
1245	ZINC02713232	5885	0.5945945978164673	NO	-
1246	ZINC02763232	6119	0.5945945978164673	NO	-
1247	ZINC03335211	7603	0.5945945978164673	NO	-
1248	ZINC03852951	9766	0.5945945978164673	NO	-
1249	ZINC03968980	11082	0.5945945978164673	NO	-
1250	ZINC02437770	5221	0.593406617641449	NO	-
1251	ZINC03997623	11429	0.593406617641449	NO	-
1252	ZINC01032476	2618	0.5930232405662537	NO	-
1253	ZINC01499911	4180	0.5930232405662537	NO	-
1254	ZINC00828633	1679	0.5925925970077515	NO	-
1255	ZINC00892989	2045	0.5925925970077515	NO	-
1256	ZINC00893190	2046	0.5925925970077515	NO	-
1257	ZINC00899927	2077	0.5925925970077515	NO	-
1258	ZINC00944465	2238	0.5925925970077515	NO	-
1259	ZINC01148062	3325	0.5925925970077515	NO	-
1260	ZINC01171031	3436	0.5925925970077515	NO	-
1261	ZINC01175377	3446	0.5925925970077515	NO	-
1262	ZINC03814676	206	0.5925925970077515	YES	39
1263	ZINC00991718	2450	0.5921052694320679	NO	-
1264	ZINC01424233	3917	0.5921052694320679	NO	-
1265	ZINC02616830	5464	0.5921052694320679	NO	-
1266	ZINC02636919	5604	0.5921052694320679	NO	-
1267	ZINC02645575	5639	0.5921052694320679	NO	-
1268	ZINC02806233	6305	0.5921052694320679	NO	-
1269	ZINC03298551	7472	0.5921052694320679	NO	-
1270	ZINC03315123	7518	0.5921052694320679	NO	-
1271	ZINC03329659	7574	0.5921052694320679	NO	-
1272	ZINC03335624	7605	0.5921052694320679	NO	-
1273	ZINC04316171	12018	0.5921052694320679	NO	-
1274	ZINC04596820	12578	0.5921052694320679	NO	-
1275	ZINC02915961	6666	0.591549277305603	NO	-
1276	ZINC02915963	6667	0.591549277305603	NO	-
1277	ZINC01396039	3848	0.5909090638160706	NO	-
1278	ZINC01396040	3849	0.5909090638160706	NO	-
1279	ZINC01396041	3850	0.5909090638160706	NO	-
1280	ZINC01396042	3851	0.5909090638160706	NO	-
1281	ZINC01546537	148	0.5909090638160706	YES	14
1282	ZINC00651704	962	0.5903614163398743	NO	-
1283	ZINC00752700	1296	0.5903614163398743	NO	-
1284	ZINC00796822	1447	0.5903614163398743	NO	-
1285	ZINC00796824	1448	0.5903614163398743	NO	-
1286	ZINC01024077	2559	0.5903614163398743	NO	-
1287	ZINC01057425	2828	0.5903614163398743	NO	-
1288	ZINC03282026	7419	0.5903614163398743	NO	-
1289	ZINC03498614	8581	0.5903614163398743	NO	-
1290	ZINC00422534	441	0.5897436141967773	NO	-
1291	ZINC00613698	727	0.5897436141967773	NO	-
1292	ZINC00680616	1093	0.5897436141967773	NO	-
1293	ZINC00795754	1440	0.5897436141967773	NO	-
1294	ZINC00897346	2073	0.5897436141967773	NO	-
1295	ZINC00937521	2171	0.5897436141967773	NO	-
1296	ZINC01050105	2785	0.5897436141967773	NO	-
1297	ZINC01407127	3889	0.5897436141967773	NO	-
1298	ZINC02523997	5409	0.5897436141967773	NO	-
1299	ZINC03236346	7299	0.5897436141967773	NO	-
1300	ZINC03322830	7546	0.5897436141967773	NO	-
1301	ZINC03416362	8009	0.5897436141967773	NO	-
1302	ZINC03452615	8179	0.5897436141967773	NO	-
1303	ZINC03452987	8187	0.5897436141967773	NO	-
1304	ZINC03506194	8653	0.5897436141967773	NO	-
1305	ZINC03506197	8654	0.5897436141967773	NO	-
1306	ZINC03509854	8687	0.5897436141967773	NO	-
1307	ZINC03543191	8878	0.5897436141967773	NO	-
1308	ZINC02692813	5798	0.5890411138534546	NO	-
1309	ZINC02914708	6633	0.5890411138534546	NO	-
1310	ZINC02914710	6634	0.5890411138534546	NO	-
1311	ZINC04254213	11879	0.5890411138534546	NO	-
1312	ZINC00580811	654	0.5888888835906982	NO	-
1313	ZINC04192434	11773	0.5882353186607361	NO	-
1314	ZINC00670612	1029	0.5874999761581421	NO	-
1315	ZINC02523538	5405	0.5874999761581421	NO	-
1316	ZINC03339917	7626	0.5874999761581421	NO	-
1317	ZINC03410278	7989	0.5874999761581421	NO	-
1318	ZINC03506088	8651	0.5874999761581421	NO	-
1319	ZINC03506217	8655	0.5874999761581421	NO	-
1320	ZINC03506219	8656	0.5874999761581421	NO	-
1321	ZINC03520202	8744	0.5874999761581421	NO	-
1322	ZINC03560608	8991	0.5874999761581421	NO	-
1323	ZINC03571469	9076	0.5874999761581421	NO	-
1324	ZINC03609697	9293	0.5874999761581421	NO	-
1325	ZINC03809502	9518	0.5874999761581421	NO	-
1326	ZINC04059327	11554	0.5874999761581421	NO	-
1327	ZINC04421834	12219	0.5874999761581421	NO	-
1328	ZINC04496125	12495	0.5874999761581421	NO	-
1329	ZINC03814533	209	0.5874999761581421	YES	42
1330	ZINC00360424	371	0.5866666436195374	NO	-
1331	ZINC02284812	4861	0.5866666436195374	NO	-
1332	ZINC02284812	4862	0.5866666436195374	NO	-
1333	ZINC02698852	5815	0.5866666436195374	NO	-
1334	ZINC02705768	5841	0.5866666436195374	NO	-
1335	ZINC02713236	5886	0.5866666436195374	NO	-
1336	ZINC02715825	5922	0.5866666436195374	NO	-
1337	ZINC02732073	6056	0.5866666436195374	NO	-
1338	ZINC03217226	7249	0.5866666436195374	NO	-
1339	ZINC03495638	8500	0.5866666436195374	NO	-
1340	ZINC03495640	8501	0.5866666436195374	NO	-
1341	ZINC03561923	8999	0.5866666436195374	NO	-
1342	ZINC03979752	11310	0.5866666436195374	NO	-
1343	ZINC03979752	11311	0.5866666436195374	NO	-
1344	ZINC04347803	12083	0.5866666436195374	NO	-
1345	ZINC04470054	12382	0.5866666436195374	NO	-
1346	ZINC04470054	12383	0.5866666436195374	NO	-
1347	ZINC03380080	7839	0.5862069129943848	NO	-
1348	ZINC02648655	5659	0.5853658318519592	NO	-
1349	ZINC02970166	6975	0.5853658318519592	NO	-
1350	ZINC03536743	8852	0.5853658318519592	NO	-
1351	ZINC01049166	2777	0.5844155550003052	NO	-
1352	ZINC01096799	3034	0.5844155550003052	NO	-
1353	ZINC01256146	3618	0.5844155550003052	NO	-
1354	ZINC01392854	3835	0.5844155550003052	NO	-
1355	ZINC02755123	6097	0.5844155550003052	NO	-
1356	ZINC02957660	6941	0.5844155550003052	NO	-
1357	ZINC03050323	7134	0.5844155550003052	NO	-
1358	ZINC03216451	7245	0.5844155550003052	NO	-
1359	ZINC03406264	7962	0.5844155550003052	NO	-
1360	ZINC03409841	7981	0.5844155550003052	NO	-
1361	ZINC03409843	7982	0.5844155550003052	NO	-
1362	ZINC03492126	8461	0.5844155550003052	NO	-
1363	ZINC03859435	10542	0.5844155550003052	NO	-
1364	ZINC03969855	11124	0.5844155550003052	NO	-
1365	ZINC03970030	11142	0.5844155550003052	NO	-
1366	ZINC03975046	11287	0.5844155550003052	NO	-
1367	ZINC04334774	12068	0.5844155550003052	NO	-
1368	ZINC04131931	11648	0.584269642829895	NO	-
1369	ZINC00580365	647	0.5833333134651184	NO	-
1370	ZINC00580365	648	0.5833333134651184	NO	-
1371	ZINC00680550	1092	0.5833333134651184	NO	-
1372	ZINC03498616	8582	0.5833333134651184	NO	-
1373	ZINC00819657	1622	0.5824176073074341	NO	-
1374	ZINC00655314	972	0.5822784900665283	NO	-
1375	ZINC00890078	2042	0.5822784900665283	NO	-
1376	ZINC01147015	3313	0.5822784900665283	NO	-
1377	ZINC02523738	5406	0.5822784900665283	NO	-
1378	ZINC02523782	5408	0.5822784900665283	NO	-
1379	ZINC03859435	10543	0.5822784900665283	NO	-
1380	ZINC03959950	182	0.5822784900665283	YES	21
1381	ZINC00679867	1089	0.5810810923576355	NO	-
1382	ZINC00721192	1232	0.5810810923576355	NO	-
1383	ZINC01246934	3607	0.5810810923576355	NO	-
1384	ZINC01246935	3608	0.5810810923576355	NO	-
1385	ZINC01252091	3612	0.5810810923576355	NO	-
1386	ZINC01385702	3808	0.5810810923576355	NO	-
1387	ZINC02147944	4649	0.5810810923576355	NO	-
1388	ZINC02699066	5832	0.5810810923576355	NO	-
1389	ZINC03194344	7213	0.5810810923576355	NO	-
1390	ZINC03477162	8390	0.5810810923576355	NO	-
1391	ZINC03477163	8391	0.5810810923576355	NO	-
1392	ZINC03970871	11186	0.5810810923576355	NO	-
1393	ZINC04267863	11898	0.5810810923576355	NO	-
1394	ZINC04474903	12397	0.5810810923576355	NO	-
1395	ZINC00124283	144	0.5802469253540039	NO	-
1396	ZINC00778479	1331	0.5802469253540039	NO	-
1397	ZINC00779162	1347	0.5802469253540039	NO	-
1398	ZINC00869540	1964	0.5802469253540039	NO	-
1399	ZINC00876297	1982	0.5802469253540039	NO	-
1400	ZINC00896955	2064	0.5802469253540039	NO	-
1401	ZINC00897215	2069	0.5802469253540039	NO	-
1402	ZINC00897255	2070	0.5802469253540039	NO	-
1403	ZINC00912365	2105	0.5802469253540039	NO	-
1404	ZINC01049290	2778	0.5802469253540039	NO	-
1405	ZINC01078500	2984	0.5802469253540039	NO	-
1406	ZINC01106395	3058	0.5802469253540039	NO	-
1407	ZINC01119309	3151	0.5802469253540039	NO	-
1408	ZINC01134162	3257	0.5802469253540039	NO	-
1409	ZINC01134620	3260	0.5802469253540039	NO	-
1410	ZINC01147639	3317	0.5802469253540039	NO	-
1411	ZINC01154980	3351	0.5802469253540039	NO	-
1412	ZINC02220529	4759	0.5802469253540039	NO	-
1413	ZINC02226283	4779	0.5802469253540039	NO	-
1414	ZINC02325811	4929	0.5802469253540039	NO	-
1415	ZINC02331296	4947	0.5802469253540039	NO	-
1416	ZINC02370923	5071	0.5802469253540039	NO	-
1417	ZINC02374520	5082	0.5802469253540039	NO	-
1418	ZINC02396016	5113	0.5802469253540039	NO	-
1419	ZINC02415372	5164	0.5802469253540039	NO	-
1420	ZINC02868399	6446	0.5802469253540039	NO	-
1421	ZINC02868983	6453	0.5802469253540039	NO	-
1422	ZINC03014348	7054	0.5802469253540039	NO	-
1423	ZINC03153637	7176	0.5802469253540039	NO	-
1424	ZINC03372928	7823	0.5802469253540039	NO	-
1425	ZINC03410255	7987	0.5802469253540039	NO	-
1426	ZINC03416218	8008	0.5802469253540039	NO	-
1427	ZINC03506089	8652	0.5802469253540039	NO	-
1428	ZINC03578112	9081	0.5802469253540039	NO	-
1429	ZINC03578155	9084	0.5802469253540039	NO	-
1430	ZINC03833348	9556	0.5802469253540039	NO	-
1431	ZINC03867302	10737	0.5802469253540039	NO	-
1432	ZINC04059351	11555	0.5802469253540039	NO	-
1433	ZINC04061637	11559	0.5802469253540039	NO	-
1434	ZINC00667741	1012	0.5789473652839661	NO	-
1435	ZINC00682237	1095	0.5789473652839661	NO	-
1436	ZINC00939028	2189	0.5789473652839661	NO	-
1437	ZINC01540203	4301	0.5789473652839661	NO	-
1438	ZINC02902637	6532	0.5789473652839661	NO	-
1439	ZINC02911336	6555	0.5789473652839661	NO	-
1440	ZINC03259393	7354	0.5789473652839661	NO	-
1441	ZINC03349225	7672	0.5789473652839661	NO	-
1442	ZINC03490531	8456	0.5789473652839661	NO	-
1443	ZINC03857314	10304	0.5789473652839661	NO	-
1444	ZINC03857315	10305	0.5789473652839661	NO	-
1445	ZINC03857980	10385	0.5789473652839661	NO	-
1446	ZINC03857982	10386	0.5789473652839661	NO	-
1447	ZINC03912251	11023	0.5789473652839661	NO	-
1448	ZINC04000766	11445	0.5789473652839661	NO	-
1449	ZINC04268181	11901	0.5789473652839661	NO	-
1450	ZINC04347806	12084	0.5789473652839661	NO	-
1451	ZINC00670959	1037	0.5783132314682007	NO	-
1452	ZINC01001152	2484	0.5783132314682007	NO	-
1453	ZINC01514798	4256	0.5783132314682007	NO	-
1454	ZINC01245892	3605	0.577464759349823	NO	-
1455	ZINC01495694	4165	0.577464759349823	NO	-
1456	ZINC04087798	11584	0.577464759349823	NO	-
1457	ZINC00801890	1479	0.5769230723381042	NO	-
1458	ZINC00939028	2190	0.5769230723381042	NO	-
1459	ZINC00939030	2191	0.5769230723381042	NO	-
1460	ZINC00940735	2204	0.5769230723381042	NO	-
1461	ZINC00940741	2205	0.5769230723381042	NO	-
1462	ZINC00940742	2206	0.5769230723381042	NO	-
1463	ZINC02645555	5638	0.5769230723381042	NO	-
1464	ZINC02860469	6416	0.5769230723381042	NO	-
1465	ZINC02860470	6417	0.5769230723381042	NO	-
1466	ZINC03318667	7528	0.5769230723381042	NO	-
1467	ZINC03318669	7529	0.5769230723381042	NO	-
1468	ZINC03431339	8083	0.5769230723381042	NO	-
1469	ZINC03892174	10983	0.5769230723381042	NO	-
1470	ZINC03970031	11143	0.5769230723381042	NO	-
1471	ZINC03970032	11144	0.5769230723381042	NO	-
1472	ZINC04333004	12066	0.5769230723381042	NO	-
1473	ZINC04375991	12134	0.5769230723381042	NO	-
1474	ZINC04464374	12302	0.5769230723381042	NO	-
1475	ZINC04464374	12303	0.5769230723381042	NO	-
1476	ZINC04465274	12325	0.5769230723381042	NO	-
1477	ZINC00006765	1	0.5769230723381042	YES	2
1478	ZINC01416960	3901	0.5764706134796143	NO	-
1479	ZINC03030664	7107	0.5764706134796143	NO	-
1480	ZINC00721384	1233	0.5753424763679504	NO	-
1481	ZINC02917690	6714	0.5753424763679504	NO	-
1482	ZINC02918267	6737	0.5753424763679504	NO	-
1483	ZINC02918268	6738	0.5753424763679504	NO	-
1484	ZINC00416852	437	0.574999988079071	NO	-
1485	ZINC00652931	968	0.574999988079071	NO	-
1486	ZINC00670319	1021	0.574999988079071	NO	-
1487	ZINC00695460	1126	0.574999988079071	NO	-
1488	ZINC00814729	1573	0.574999988079071	NO	-
1489	ZINC00933980	2158	0.574999988079071	NO	-
1490	ZINC00939030	2192	0.574999988079071	NO	-
1491	ZINC00993923	2460	0.574999988079071	NO	-
1492	ZINC00997717	2472	0.574999988079071	NO	-
1493	ZINC01197846	3511	0.574999988079071	NO	-
1494	ZINC01404127	3877	0.574999988079071	NO	-
1495	ZINC01404128	3878	0.574999988079071	NO	-
1496	ZINC01415826	3898	0.574999988079071	NO	-
1497	ZINC01415827	3899	0.574999988079071	NO	-
1498	ZINC02544540	5415	0.574999988079071	NO	-
1499	ZINC02621496	5491	0.574999988079071	NO	-
1500	ZINC03370266	7801	0.574999988079071	NO	-
1501	ZINC03370268	7802	0.574999988079071	NO	-
1502	ZINC03424707	8054	0.574999988079071	NO	-
1503	ZINC03455943	8195	0.574999988079071	NO	-
1504	ZINC03492124	8460	0.574999988079071	NO	-
1505	ZINC03850059	9612	0.574999988079071	NO	-
1506	ZINC03850565	9618	0.574999988079071	NO	-
1507	ZINC04144676	11673	0.574999988079071	NO	-
1508	ZINC04443468	12262	0.574999988079071	NO	-
1509	ZINC04443584	12271	0.574999988079071	NO	-
1510	ZINC00809080	1528	0.5733333230018616	NO	-
1511	ZINC01020466	2549	0.5733333230018616	NO	-
1512	ZINC01478848	4132	0.5733333230018616	NO	-
1513	ZINC01503579	4199	0.5733333230018616	NO	-
1514	ZINC02692802	5795	0.5733333230018616	NO	-
1515	ZINC02692809	5796	0.5733333230018616	NO	-
1516	ZINC02692828	5800	0.5733333230018616	NO	-
1517	ZINC02698871	5818	0.5733333230018616	NO	-
1518	ZINC02713188	5869	0.5733333230018616	NO	-
1519	ZINC02713217	5881	0.5733333230018616	NO	-
1520	ZINC02713227	5883	0.5733333230018616	NO	-
1521	ZINC02713230	5884	0.5733333230018616	NO	-
1522	ZINC02713311	5897	0.5733333230018616	NO	-
1523	ZINC02713313	5898	0.5733333230018616	NO	-
1524	ZINC02715817	5918	0.5733333230018616	NO	-
1525	ZINC02715819	5920	0.5733333230018616	NO	-
1526	ZINC02731280	6050	0.5733333230018616	NO	-
1527	ZINC02790371	6189	0.5733333230018616	NO	-
1528	ZINC02790371	6190	0.5733333230018616	NO	-
1529	ZINC02808658	6316	0.5733333230018616	NO	-
1530	ZINC02808658	6317	0.5733333230018616	NO	-
1531	ZINC02808658	6318	0.5733333230018616	NO	-
1532	ZINC02902623	6531	0.5733333230018616	NO	-
1533	ZINC03664948	9450	0.5733333230018616	NO	-
1534	ZINC03853672	9948	0.5733333230018616	NO	-
1535	ZINC03868786	10852	0.5733333230018616	NO	-
1536	ZINC03969888	11128	0.5733333230018616	NO	-
1537	ZINC04315639	12012	0.5733333230018616	NO	-
1538	ZINC04316341	12025	0.5733333230018616	NO	-
1539	ZINC00732273	1261	0.5731707215309143	NO	-
1540	ZINC00897194	2068	0.5731707215309143	NO	-
1541	ZINC01002754	2489	0.5731707215309143	NO	-
1542	ZINC01119379	3152	0.5731707215309143	NO	-
1543	ZINC01141820	3294	0.5731707215309143	NO	-
1544	ZINC01483729	4133	0.5731707215309143	NO	-
1545	ZINC02376744	5084	0.5731707215309143	NO	-
1546	ZINC02382042	5091	0.5731707215309143	NO	-
1547	ZINC03014348	7055	0.5731707215309143	NO	-
1548	ZINC03296090	7468	0.5731707215309143	NO	-
1549	ZINC03544789	8886	0.5731707215309143	NO	-
1550	ZINC03544790	8887	0.5731707215309143	NO	-
1551	ZINC03578111	9080	0.5731707215309143	NO	-
1552	ZINC03578113	9082	0.5731707215309143	NO	-
1553	ZINC03578130	9083	0.5731707215309143	NO	-
1554	ZINC03983020	11338	0.5731707215309143	NO	-
1555	ZINC04059211	11551	0.5731707215309143	NO	-
1556	ZINC04246790	11846	0.5731707215309143	NO	-
1557	ZINC04379699	12141	0.5731707215309143	NO	-
1558	ZINC04409092	12203	0.5731707215309143	NO	-
1559	ZINC00372149	378	0.5714285969734192	NO	-
1560	ZINC00644448	913	0.5714285969734192	NO	-
1561	ZINC00703581	1143	0.5714285969734192	NO	-
1562	ZINC00703582	1144	0.5714285969734192	NO	-
1563	ZINC00703583	1145	0.5714285969734192	NO	-
1564	ZINC00703584	1146	0.5714285969734192	NO	-
1565	ZINC00998592	2476	0.5714285969734192	NO	-
1566	ZINC01037691	2684	0.5714285969734192	NO	-
1567	ZINC01348633	3712	0.5714285969734192	NO	-
1568	ZINC01348635	3713	0.5714285969734192	NO	-
1569	ZINC01499923	4183	0.5714285969734192	NO	-
1570	ZINC02426963	5191	0.5714285969734192	NO	-
1571	ZINC02633615	5587	0.5714285969734192	NO	-
1572	ZINC02731563	6052	0.5714285969734192	NO	-
1573	ZINC02731564	6053	0.5714285969734192	NO	-
1574	ZINC02802478	6289	0.5714285969734192	NO	-
1575	ZINC02809153	6326	0.5714285969734192	NO	-
1576	ZINC02809774	6328	0.5714285969734192	NO	-
1577	ZINC03276384	7405	0.5714285969734192	NO	-
1578	ZINC03375608	7826	0.5714285969734192	NO	-
1579	ZINC03516987	8725	0.5714285969734192	NO	-
1580	ZINC03517137	8726	0.5714285969734192	NO	-
1581	ZINC03550290	8921	0.5714285969734192	NO	-
1582	ZINC03554907	8952	0.5714285969734192	NO	-
1583	ZINC03968557	11074	0.5714285969734192	NO	-
1584	ZINC03983785	11375	0.5714285969734192	NO	-
1585	ZINC04622626	12587	0.5714285969734192	NO	-
1586	ZINC01037826	2686	0.569767415523529	NO	-
1587	ZINC02911296	6553	0.569767415523529	NO	-
1588	ZINC00361479	374	0.5696202516555786	NO	-
1589	ZINC00801891	1480	0.5696202516555786	NO	-
1590	ZINC00851200	1845	0.5696202516555786	NO	-
1591	ZINC00858866	1927	0.5696202516555786	NO	-
1592	ZINC00859847	1931	0.5696202516555786	NO	-
1593	ZINC00897327	2071	0.5696202516555786	NO	-
1594	ZINC00897332	2072	0.5696202516555786	NO	-
1595	ZINC01038062	2689	0.5696202516555786	NO	-
1596	ZINC01144081	3303	0.5696202516555786	NO	-
1597	ZINC01336821	3708	0.5696202516555786	NO	-
1598	ZINC01405002	3885	0.5696202516555786	NO	-
1599	ZINC02461973	5270	0.5696202516555786	NO	-
1600	ZINC02621227	5484	0.5696202516555786	NO	-
1601	ZINC02786232	6157	0.5696202516555786	NO	-
1602	ZINC02792682	6212	0.5696202516555786	NO	-
1603	ZINC02806496	6306	0.5696202516555786	NO	-
1604	ZINC02806497	6307	0.5696202516555786	NO	-
1605	ZINC02859488	6413	0.5696202516555786	NO	-
1606	ZINC02861971	6429	0.5696202516555786	NO	-
1607	ZINC03349260	7673	0.5696202516555786	NO	-
1608	ZINC03409921	7983	0.5696202516555786	NO	-
1609	ZINC03497244	8524	0.5696202516555786	NO	-
1610	ZINC03538244	8860	0.5696202516555786	NO	-
1611	ZINC03538283	8867	0.5696202516555786	NO	-
1612	ZINC03538287	8868	0.5696202516555786	NO	-
1613	ZINC03851084	9664	0.5696202516555786	NO	-
1614	ZINC03938662	11036	0.5696202516555786	NO	-
1615	ZINC04035452	11518	0.5696202516555786	NO	-
1616	ZINC00223037	283	0.5694444179534912	NO	-
1617	ZINC02437127	5218	0.5694444179534912	NO	-
1618	ZINC02915436	6657	0.5694444179534912	NO	-
1619	ZINC02915437	6658	0.5694444179534912	NO	-
1620	ZINC02919262	6785	0.5694444179534912	NO	-
1621	ZINC02919263	6786	0.5694444179534912	NO	-
1622	ZINC02919264	6787	0.5694444179534912	NO	-
1623	ZINC02919267	6788	0.5694444179534912	NO	-
1624	ZINC01034803	2648	0.5681818127632141	NO	-
1625	ZINC01040555	2725	0.5681818127632141	NO	-
1626	ZINC03325939	7563	0.5681818127632141	NO	-
1627	ZINC00525544	563	0.5679012537002563	NO	-
1628	ZINC00734847	1265	0.5679012537002563	NO	-
1629	ZINC00819533	1615	0.5679012537002563	NO	-
1630	ZINC01323858	3682	0.5679012537002563	NO	-
1631	ZINC01403163	3875	0.5679012537002563	NO	-
1632	ZINC02366625	5061	0.5679012537002563	NO	-
1633	ZINC02371637	5072	0.5679012537002563	NO	-
1634	ZINC02381181	5090	0.5679012537002563	NO	-
1635	ZINC02396642	5114	0.5679012537002563	NO	-
1636	ZINC02646101	5647	0.5679012537002563	NO	-
1637	ZINC02656770	5716	0.5679012537002563	NO	-
1638	ZINC02761511	6107	0.5679012537002563	NO	-
1639	ZINC02795348	6243	0.5679012537002563	NO	-
1640	ZINC02795349	6244	0.5679012537002563	NO	-
1641	ZINC02869371	6457	0.5679012537002563	NO	-
1642	ZINC03312798	7505	0.5679012537002563	NO	-
1643	ZINC03354813	7693	0.5679012537002563	NO	-
1644	ZINC03432232	8085	0.5679012537002563	NO	-
1645	ZINC03545828	8892	0.5679012537002563	NO	-
1646	ZINC03555559	8957	0.5679012537002563	NO	-
1647	ZINC03555646	8961	0.5679012537002563	NO	-
1648	ZINC03559180	8983	0.5679012537002563	NO	-
1649	ZINC03559182	8984	0.5679012537002563	NO	-
1650	ZINC03561026	8993	0.5679012537002563	NO	-
1651	ZINC03902579	11000	0.5679012537002563	NO	-
1652	ZINC03970033	11145	0.5679012537002563	NO	-
1653	ZINC04001418	11465	0.5679012537002563	NO	-
1654	ZINC04256873	11883	0.5679012537002563	NO	-
1655	ZINC03814655	162	0.5679012537002563	YES	17
1656	ZINC02906919	6539	0.5675675868988037	NO	-
1657	ZINC02942071	6864	0.5675675868988037	NO	-
1658	ZINC03826461	9550	0.5675675868988037	NO	-
1659	ZINC04154952	11684	0.5675675868988037	NO	-
1660	ZINC04268026	11899	0.5675675868988037	NO	-
1661	ZINC01499917	4182	0.5666666626930237	NO	-
1662	ZINC00648821	955	0.5662650465965271	NO	-
1663	ZINC00664242	1003	0.5662650465965271	NO	-
1664	ZINC00675622	1059	0.5662650465965271	NO	-
1665	ZINC01032479	2619	0.5662650465965271	NO	-
1666	ZINC01077010	2972	0.5662650465965271	NO	-
1667	ZINC01111496	3096	0.5662650465965271	NO	-
1668	ZINC01404983	3884	0.5662650465965271	NO	-
1669	ZINC02349127	5002	0.5662650465965271	NO	-
1670	ZINC02522434	5403	0.5662650465965271	NO	-
1671	ZINC02657518	5719	0.5662650465965271	NO	-
1672	ZINC03492993	8468	0.5662650465965271	NO	-
1673	ZINC03501605	8623	0.5662650465965271	NO	-
1674	ZINC03501745	8624	0.5662650465965271	NO	-
1675	ZINC03519437	8737	0.5662650465965271	NO	-
1676	ZINC03550192	8919	0.5662650465965271	NO	-
1677	ZINC03553856	8935	0.5662650465965271	NO	-
1678	ZINC03892378	10986	0.5662650465965271	NO	-
1679	ZINC03959900	11053	0.5662650465965271	NO	-
1680	ZINC04510138	12541	0.5662650465965271	NO	-
1681	ZINC00949731	2269	0.5657894611358643	NO	-
1682	ZINC00949732	2270	0.5657894611358643	NO	-
1683	ZINC00949737	2271	0.5657894611358643	NO	-
1684	ZINC00949738	2272	0.5657894611358643	NO	-
1685	ZINC01004740	2496	0.5657894611358643	NO	-
1686	ZINC01005611	2500	0.5657894611358643	NO	-
1687	ZINC02692816	5799	0.5657894611358643	NO	-
1688	ZINC02692835	5802	0.5657894611358643	NO	-
1689	ZINC02699041	5819	0.5657894611358643	NO	-
1690	ZINC02699042	5820	0.5657894611358643	NO	-
1691	ZINC02713320	5901	0.5657894611358643	NO	-
1692	ZINC02713334	5906	0.5657894611358643	NO	-
1693	ZINC02713335	5907	0.5657894611358643	NO	-
1694	ZINC02713346	5908	0.5657894611358643	NO	-
1695	ZINC02716077	5931	0.5657894611358643	NO	-
1696	ZINC02744091	6075	0.5657894611358643	NO	-
1697	ZINC02808464	6313	0.5657894611358643	NO	-
1698	ZINC02808464	6314	0.5657894611358643	NO	-
1699	ZINC03302389	7485	0.5657894611358643	NO	-
1700	ZINC03459073	8222	0.5657894611358643	NO	-
1701	ZINC03852121	9719	0.5657894611358643	NO	-
1702	ZINC03856392	10246	0.5657894611358643	NO	-
1703	ZINC03857310	10300	0.5657894611358643	NO	-
1704	ZINC03857311	10301	0.5657894611358643	NO	-
1705	ZINC03857470	10322	0.5657894611358643	NO	-
1706	ZINC03970101	11153	0.5657894611358643	NO	-
1707	ZINC04468621	12371	0.5657894611358643	NO	-
1708	ZINC04483339	12415	0.5657894611358643	NO	-
1709	ZINC00675620	1058	0.5647059082984924	NO	-
1710	ZINC00792844	1417	0.5647059082984924	NO	-
1711	ZINC00792845	1418	0.5647059082984924	NO	-
1712	ZINC01069758	2888	0.5647059082984924	NO	-
1713	ZINC01353670	3719	0.5647059082984924	NO	-
1714	ZINC03522900	8747	0.5647059082984924	NO	-
1715	ZINC00424330	458	0.5641025900840759	NO	-
1716	ZINC00646478	947	0.5641025900840759	NO	-
1717	ZINC00646479	948	0.5641025900840759	NO	-
1718	ZINC00646480	949	0.5641025900840759	NO	-
1719	ZINC00646481	950	0.5641025900840759	NO	-
1720	ZINC01392436	3832	0.5641025900840759	NO	-
1721	ZINC02071327	4596	0.5641025900840759	NO	-
1722	ZINC02284824	4863	0.5641025900840759	NO	-
1723	ZINC03336359	7611	0.5641025900840759	NO	-
1724	ZINC03356527	7701	0.5641025900840759	NO	-
1725	ZINC03855011	10185	0.5641025900840759	NO	-
1726	ZINC03866680	10692	0.5641025900840759	NO	-
1727	ZINC03868183	10811	0.5641025900840759	NO	-
1728	ZINC04375988	12133	0.5641025900840759	NO	-
1729	ZINC04465935	12339	0.5641025900840759	NO	-
1730	ZINC04486983	12461	0.5641025900840759	NO	-
1731	ZINC04610757	12583	0.5641025900840759	NO	-
1732	ZINC03814766	38	0.5641025900840759	YES	7
1733	ZINC02356161	5031	0.5633803009986877	NO	-
1734	ZINC02356163	5032	0.5633803009986877	NO	-
1735	ZINC02398833	5119	0.5633803009986877	NO	-
1736	ZINC02398834	5120	0.5633803009986877	NO	-
1737	ZINC02914676	6629	0.5633803009986877	NO	-
1738	ZINC02914677	6630	0.5633803009986877	NO	-
1739	ZINC02914690	6631	0.5633803009986877	NO	-
1740	ZINC02914691	6632	0.5633803009986877	NO	-
1741	ZINC02917678	6712	0.5633803009986877	NO	-
1742	ZINC02917680	6713	0.5633803009986877	NO	-
1743	ZINC00642599	902	0.5632184147834778	NO	-
1744	ZINC02792372	6211	0.5632184147834778	NO	-
1745	ZINC04501042	12521	0.5632184147834778	NO	-
1746	ZINC00625369	771	0.5625	NO	-
1747	ZINC00848229	1811	0.5625	NO	-
1748	ZINC00848230	1812	0.5625	NO	-
1749	ZINC00924229	2139	0.5625	NO	-
1750	ZINC02030832	4584	0.5625	NO	-
1751	ZINC02663462	5753	0.5625	NO	-
1752	ZINC02787857	6167	0.5625	NO	-
1753	ZINC02969391	6970	0.5625	NO	-
1754	ZINC03353106	7690	0.5625	NO	-
1755	ZINC03467430	8364	0.5625	NO	-
1756	ZINC03495514	8498	0.5625	NO	-
1757	ZINC03505604	8643	0.5625	NO	-
1758	ZINC03505648	8646	0.5625	NO	-
1759	ZINC03505744	8649	0.5625	NO	-
1760	ZINC03565999	9063	0.5625	NO	-
1761	ZINC03866680	10693	0.5625	NO	-
1762	ZINC00360420	370	0.5616438388824463	NO	-
1763	ZINC02919249	6783	0.5616438388824463	NO	-
1764	ZINC02919251	6784	0.5616438388824463	NO	-
1765	ZINC00686662	1114	0.5609756112098694	NO	-
1766	ZINC00831646	1692	0.5609756112098694	NO	-
1767	ZINC00832643	1699	0.5609756112098694	NO	-
1768	ZINC00896443	2063	0.5609756112098694	NO	-
1769	ZINC00897169	2065	0.5609756112098694	NO	-
1770	ZINC00897173	2066	0.5609756112098694	NO	-
1771	ZINC00897174	2067	0.5609756112098694	NO	-
1772	ZINC00907258	2097	0.5609756112098694	NO	-
1773	ZINC00907274	2098	0.5609756112098694	NO	-
1774	ZINC00917190	2123	0.5609756112098694	NO	-
1775	ZINC01032662	2621	0.5609756112098694	NO	-
1776	ZINC01053885	2805	0.5609756112098694	NO	-
1777	ZINC01487141	4143	0.5609756112098694	NO	-
1778	ZINC02193432	4679	0.5609756112098694	NO	-
1779	ZINC02338766	4964	0.5609756112098694	NO	-
1780	ZINC02351780	5013	0.5609756112098694	NO	-
1781	ZINC02445681	5235	0.5609756112098694	NO	-
1782	ZINC02786314	6158	0.5609756112098694	NO	-
1783	ZINC02786315	6159	0.5609756112098694	NO	-
1784	ZINC02788977	6179	0.5609756112098694	NO	-
1785	ZINC02788978	6180	0.5609756112098694	NO	-
1786	ZINC02788979	6181	0.5609756112098694	NO	-
1787	ZINC02788980	6182	0.5609756112098694	NO	-
1788	ZINC02796296	6250	0.5609756112098694	NO	-
1789	ZINC02958586	6949	0.5609756112098694	NO	-
1790	ZINC03183670	7196	0.5609756112098694	NO	-
1791	ZINC03336206	7610	0.5609756112098694	NO	-
1792	ZINC03357045	7702	0.5609756112098694	NO	-
1793	ZINC03424293	8051	0.5609756112098694	NO	-
1794	ZINC03608681	9285	0.5609756112098694	NO	-
1795	ZINC03665069	9451	0.5609756112098694	NO	-
1796	ZINC03868787	10853	0.5609756112098694	NO	-
1797	ZINC04403212	12178	0.5609756112098694	NO	-
1798	ZINC00682476	1096	0.5600000023841858	NO	-
1799	ZINC00812116	1551	0.5600000023841858	NO	-
1800	ZINC00879554	2006	0.5600000023841858	NO	-
1801	ZINC00941067	2215	0.5600000023841858	NO	-
1802	ZINC00994075	2461	0.5600000023841858	NO	-
1803	ZINC01385695	3807	0.5600000023841858	NO	-
1804	ZINC01388051	3815	0.5600000023841858	NO	-
1805	ZINC01404557	3880	0.5600000023841858	NO	-
1806	ZINC01404596	3881	0.5600000023841858	NO	-
1807	ZINC02692501	5787	0.5600000023841858	NO	-
1808	ZINC02692503	5788	0.5600000023841858	NO	-
1809	ZINC02692773	5789	0.5600000023841858	NO	-
1810	ZINC02699062	5830	0.5600000023841858	NO	-
1811	ZINC02713183	5866	0.5600000023841858	NO	-
1812	ZINC02713187	5868	0.5600000023841858	NO	-
1813	ZINC02713207	5876	0.5600000023841858	NO	-
1814	ZINC02715808	5913	0.5600000023841858	NO	-
1815	ZINC02788950	6177	0.5600000023841858	NO	-
1816	ZINC02788950	6178	0.5600000023841858	NO	-
1817	ZINC03211165	7232	0.5600000023841858	NO	-
1818	ZINC03852899	9762	0.5600000023841858	NO	-
1819	ZINC03853697	9958	0.5600000023841858	NO	-
1820	ZINC03853698	9959	0.5600000023841858	NO	-
1821	ZINC03862341	10668	0.5600000023841858	NO	-
1822	ZINC03862475	10670	0.5600000023841858	NO	-
1823	ZINC03912366	11024	0.5600000023841858	NO	-
1824	ZINC00724317	1237	0.5595238208770752	NO	-
1825	ZINC02762981	6116	0.5595238208770752	NO	-
1826	ZINC03324253	7550	0.5595238208770752	NO	-
1827	ZINC03493105	8472	0.5595238208770752	NO	-
1828	ZINC00532815	576	0.5584415793418884	NO	-
1829	ZINC00547356	599	0.5584415793418884	NO	-
1830	ZINC00626621	784	0.5584415793418884	NO	-
1831	ZINC00645532	921	0.5584415793418884	NO	-
1832	ZINC00646418	934	0.5584415793418884	NO	-
1833	ZINC00646420	935	0.5584415793418884	NO	-
1834	ZINC00656396	978	0.5584415793418884	NO	-
1835	ZINC00703553	1139	0.5584415793418884	NO	-
1836	ZINC00703554	1140	0.5584415793418884	NO	-
1837	ZINC00939027	2187	0.5584415793418884	NO	-
1838	ZINC00949729	2267	0.5584415793418884	NO	-
1839	ZINC00949730	2268	0.5584415793418884	NO	-
1840	ZINC01038134	2693	0.5584415793418884	NO	-
1841	ZINC01244817	3601	0.5584415793418884	NO	-
1842	ZINC01244818	3602	0.5584415793418884	NO	-
1843	ZINC02713330	5905	0.5584415793418884	NO	-
1844	ZINC02730616	6041	0.5584415793418884	NO	-
1845	ZINC02732887	6057	0.5584415793418884	NO	-
1846	ZINC02756170	6101	0.5584415793418884	NO	-
1847	ZINC02786317	6160	0.5584415793418884	NO	-
1848	ZINC02807632	6311	0.5584415793418884	NO	-
1849	ZINC03249946	7333	0.5584415793418884	NO	-
1850	ZINC03332108	7589	0.5584415793418884	NO	-
1851	ZINC03467140	8356	0.5584415793418884	NO	-
1852	ZINC04094419	11602	0.5584415793418884	NO	-
1853	ZINC04116038	11630	0.5584415793418884	NO	-
1854	ZINC04279573	11935	0.5584415793418884	NO	-
1855	ZINC00007001	37	0.5584415793418884	YES	7
1856	ZINC01128150	3222	0.5581395626068115	NO	-
1857	ZINC02859229	6411	0.5581395626068115	NO	-
1858	ZINC03021559	7076	0.5581395626068115	NO	-
1859	ZINC03030665	7108	0.5581395626068115	NO	-
1860	ZINC04484209	12423	0.5581395626068115	NO	-
1861	ZINC00701901	1132	0.5569620132446289	NO	-
1862	ZINC00939027	2188	0.5569620132446289	NO	-
1863	ZINC00940669	2200	0.5569620132446289	NO	-
1864	ZINC00940670	2201	0.5569620132446289	NO	-
1865	ZINC00940703	2202	0.5569620132446289	NO	-
1866	ZINC00940704	2203	0.5569620132446289	NO	-
1867	ZINC00940746	2207	0.5569620132446289	NO	-
1868	ZINC00940748	2208	0.5569620132446289	NO	-
1869	ZINC01038055	2688	0.5569620132446289	NO	-
1870	ZINC01040115	2708	0.5569620132446289	NO	-
1871	ZINC01043642	2746	0.5569620132446289	NO	-
1872	ZINC02262275	4836	0.5569620132446289	NO	-
1873	ZINC02338867	4965	0.5569620132446289	NO	-
1874	ZINC02359878	5043	0.5569620132446289	NO	-
1875	ZINC02359880	5044	0.5569620132446289	NO	-
1876	ZINC02394771	5108	0.5569620132446289	NO	-
1877	ZINC02394773	5109	0.5569620132446289	NO	-
1878	ZINC02399215	5121	0.5569620132446289	NO	-
1879	ZINC02794007	6227	0.5569620132446289	NO	-
1880	ZINC02794190	6230	0.5569620132446289	NO	-
1881	ZINC02794530	6234	0.5569620132446289	NO	-
1882	ZINC02794567	6235	0.5569620132446289	NO	-
1883	ZINC02947878	6888	0.5569620132446289	NO	-
1884	ZINC02947880	6889	0.5569620132446289	NO	-
1885	ZINC03477172	8393	0.5569620132446289	NO	-
1886	ZINC03858726	10474	0.5569620132446289	NO	-
1887	ZINC03858727	10475	0.5569620132446289	NO	-
1888	ZINC03868709	10850	0.5569620132446289	NO	-
1889	ZINC03889735	10915	0.5569620132446289	NO	-
1890	ZINC03889736	10916	0.5569620132446289	NO	-
1891	ZINC04394870	12170	0.5569620132446289	NO	-
1892	ZINC04499414	12515	0.5569620132446289	NO	-
1893	ZINC00526802	564	0.5555555820465088	NO	-
1894	ZINC00527573	566	0.5555555820465088	NO	-
1895	ZINC00530456	574	0.5555555820465088	NO	-
1896	ZINC00533076	577	0.5555555820465088	NO	-
1897	ZINC00628719	801	0.5555555820465088	NO	-
1898	ZINC00693599	1124	0.5555555820465088	NO	-
1899	ZINC00695463	1127	0.5555555820465088	NO	-
1900	ZINC00905177	2087	0.5555555820465088	NO	-
1901	ZINC01057797	2834	0.5555555820465088	NO	-
1902	ZINC01058011	2837	0.5555555820465088	NO	-
1903	ZINC01323856	3681	0.5555555820465088	NO	-
1904	ZINC01394949	3845	0.5555555820465088	NO	-
1905	ZINC01415792	3897	0.5555555820465088	NO	-
1906	ZINC01431304	3957	0.5555555820465088	NO	-
1907	ZINC02228773	4782	0.5555555820465088	NO	-
1908	ZINC02228775	4783	0.5555555820465088	NO	-
1909	ZINC02356007	5030	0.5555555820465088	NO	-
1910	ZINC02367020	5062	0.5555555820465088	NO	-
1911	ZINC02367022	5063	0.5555555820465088	NO	-
1912	ZINC02378298	5086	0.5555555820465088	NO	-
1913	ZINC02400960	5126	0.5555555820465088	NO	-
1914	ZINC02400961	5127	0.5555555820465088	NO	-
1915	ZINC02403908	5134	0.5555555820465088	NO	-
1916	ZINC02405797	5140	0.5555555820465088	NO	-
1917	ZINC02405798	5141	0.5555555820465088	NO	-
1918	ZINC02625505	5531	0.5555555820465088	NO	-
1919	ZINC02625506	5532	0.5555555820465088	NO	-
1920	ZINC02713238	5887	0.5555555820465088	NO	-
1921	ZINC02904738	6534	0.5555555820465088	NO	-
1922	ZINC02957684	6944	0.5555555820465088	NO	-
1923	ZINC03238890	7302	0.5555555820465088	NO	-
1924	ZINC03243910	7308	0.5555555820465088	NO	-
1925	ZINC03340494	7629	0.5555555820465088	NO	-
1926	ZINC03345226	7647	0.5555555820465088	NO	-
1927	ZINC03457181	8212	0.5555555820465088	NO	-
1928	ZINC03457183	8213	0.5555555820465088	NO	-
1929	ZINC03495859	8510	0.5555555820465088	NO	-
1930	ZINC03496071	8514	0.5555555820465088	NO	-
1931	ZINC03599096	9212	0.5555555820465088	NO	-
1932	ZINC03599098	9213	0.5555555820465088	NO	-
1933	ZINC03850363	9614	0.5555555820465088	NO	-
1934	ZINC03850933	9652	0.5555555820465088	NO	-
1935	ZINC03851088	9666	0.5555555820465088	NO	-
1936	ZINC03890051	10936	0.5555555820465088	NO	-
1937	ZINC03890052	10937	0.5555555820465088	NO	-
1938	ZINC03968194	11068	0.5555555820465088	NO	-
1939	ZINC03970035	11146	0.5555555820465088	NO	-
1940	ZINC03970037	11147	0.5555555820465088	NO	-
1941	ZINC03987960	11394	0.5555555820465088	NO	-
1942	ZINC03987961	11395	0.5555555820465088	NO	-
1943	ZINC04001417	11464	0.5555555820465088	NO	-
1944	ZINC04443576	12270	0.5555555820465088	NO	-
1945	ZINC00623772	756	0.5542168617248535	NO	-
1946	ZINC00632031	825	0.5542168617248535	NO	-
1947	ZINC00734880	1266	0.5542168617248535	NO	-
1948	ZINC00819533	1616	0.5542168617248535	NO	-
1949	ZINC00845061	1771	0.5542168617248535	NO	-
1950	ZINC00896441	2062	0.5542168617248535	NO	-
1951	ZINC01057658	2833	0.5542168617248535	NO	-
1952	ZINC01365068	3769	0.5542168617248535	NO	-
1953	ZINC02367526	5065	0.5542168617248535	NO	-
1954	ZINC02383869	5093	0.5542168617248535	NO	-
1955	ZINC02388956	5099	0.5542168617248535	NO	-
1956	ZINC02718015	5966	0.5542168617248535	NO	-
1957	ZINC02718015	5968	0.5542168617248535	NO	-
1958	ZINC02779281	6140	0.5542168617248535	NO	-
1959	ZINC02780248	6142	0.5542168617248535	NO	-
1960	ZINC02957644	6940	0.5542168617248535	NO	-
1961	ZINC02957740	6945	0.5542168617248535	NO	-
1962	ZINC02957742	6946	0.5542168617248535	NO	-
1963	ZINC03205736	7224	0.5542168617248535	NO	-
1964	ZINC03234457	7291	0.5542168617248535	NO	-
1965	ZINC03384252	7856	0.5542168617248535	NO	-
1966	ZINC03542450	8871	0.5542168617248535	NO	-
1967	ZINC03542451	8872	0.5542168617248535	NO	-
1968	ZINC03799698	9512	0.5542168617248535	NO	-
1969	ZINC03971890	11220	0.5542168617248535	NO	-
1970	ZINC03971893	11221	0.5542168617248535	NO	-
1971	ZINC03975064	11288	0.5542168617248535	NO	-
1972	ZINC04316176	12019	0.5542168617248535	NO	-
1973	ZINC04410168	12204	0.5542168617248535	NO	-
1974	ZINC04470306	12386	0.5542168617248535	NO	-
1975	ZINC00537736	152	0.5542168617248535	YES	15
1976	ZINC00310279	340	0.5540540814399719	NO	-
1977	ZINC00385409	393	0.5540540814399719	NO	-
1978	ZINC00385410	394	0.5540540814399719	NO	-
1979	ZINC00558304	610	0.5540540814399719	NO	-
1980	ZINC01002696	2488	0.5540540814399719	NO	-
1981	ZINC02763878	6121	0.5540540814399719	NO	-
1982	ZINC02915965	6668	0.5540540814399719	NO	-
1983	ZINC03435648	8099	0.5540540814399719	NO	-
1984	ZINC03551832	8928	0.5540540814399719	NO	-
1985	ZINC03912765	11025	0.5540540814399719	NO	-
1986	ZINC03969147	11091	0.5540540814399719	NO	-
1987	ZINC03969148	11092	0.5540540814399719	NO	-
1988	ZINC04314699	12005	0.5540540814399719	NO	-
1989	ZINC00410516	415	0.5529412031173706	NO	-
1990	ZINC00410517	416	0.5529412031173706	NO	-
1991	ZINC00410518	417	0.5529412031173706	NO	-
1992	ZINC00779326	1350	0.5529412031173706	NO	-
1993	ZINC01030554	2606	0.5529412031173706	NO	-
1994	ZINC02631383	5584	0.5529412031173706	NO	-
1995	ZINC02660805	5739	0.5529412031173706	NO	-
1996	ZINC02717973	5955	0.5529412031173706	NO	-
1997	ZINC02717973	5956	0.5529412031173706	NO	-
1998	ZINC02726508	6033	0.5529412031173706	NO	-
1999	ZINC04503560	12528	0.5529412031173706	NO	-
2000	ZINC00679775	1086	0.5526315569877625	NO	-
2001	ZINC00994835	2463	0.5526315569877625	NO	-
2002	ZINC01002630	2487	0.5526315569877625	NO	-
2003	ZINC01502625	4190	0.5526315569877625	NO	-
2004	ZINC01803243	4374	0.5526315569877625	NO	-
2005	ZINC02053502	4587	0.5526315569877625	NO	-
2006	ZINC02125500	4637	0.5526315569877625	NO	-
2007	ZINC02217026	4746	0.5526315569877625	NO	-
2008	ZINC02217028	4747	0.5526315569877625	NO	-
2009	ZINC02499967	5358	0.5526315569877625	NO	-
2010	ZINC02499968	5359	0.5526315569877625	NO	-
2011	ZINC02499970	5360	0.5526315569877625	NO	-
2012	ZINC02499971	5361	0.5526315569877625	NO	-
2013	ZINC02646779	5649	0.5526315569877625	NO	-
2014	ZINC02652573	5691	0.5526315569877625	NO	-
2015	ZINC02660928	5741	0.5526315569877625	NO	-
2016	ZINC02692788	5792	0.5526315569877625	NO	-
2017	ZINC02698856	5816	0.5526315569877625	NO	-
2018	ZINC02698858	5817	0.5526315569877625	NO	-
2019	ZINC02699055	5825	0.5526315569877625	NO	-
2020	ZINC02699063	5831	0.5526315569877625	NO	-
2021	ZINC02713197	5871	0.5526315569877625	NO	-
2022	ZINC02713202	5873	0.5526315569877625	NO	-
2023	ZINC02713204	5874	0.5526315569877625	NO	-
2024	ZINC02713205	5875	0.5526315569877625	NO	-
2025	ZINC02713209	5877	0.5526315569877625	NO	-
2026	ZINC02713210	5878	0.5526315569877625	NO	-
2027	ZINC02715811	5914	0.5526315569877625	NO	-
2028	ZINC02715812	5915	0.5526315569877625	NO	-
2029	ZINC02715815	5917	0.5526315569877625	NO	-
2030	ZINC02715834	5924	0.5526315569877625	NO	-
2031	ZINC03462782	8320	0.5526315569877625	NO	-
2032	ZINC03468579	8366	0.5526315569877625	NO	-
2033	ZINC03853117	9808	0.5526315569877625	NO	-
2034	ZINC03857680	10348	0.5526315569877625	NO	-
2035	ZINC03857815	10366	0.5526315569877625	NO	-
2036	ZINC03858301	10416	0.5526315569877625	NO	-
2037	ZINC03858303	10417	0.5526315569877625	NO	-
2038	ZINC03858728	10476	0.5526315569877625	NO	-
2039	ZINC03863347	10679	0.5526315569877625	NO	-
2040	ZINC03863348	10680	0.5526315569877625	NO	-
2041	ZINC04000919	11446	0.5526315569877625	NO	-
2042	ZINC04442861	12250	0.5526315569877625	NO	-
2043	ZINC03814735	180	0.5526315569877625	YES	20
2044	ZINC02523745	5407	0.5517241358757019	NO	-
2045	ZINC03021559	7077	0.5517241358757019	NO	-
2046	ZINC03459653	8238	0.5517241358757019	NO	-
2047	ZINC04059324	11553	0.5517241358757019	NO	-
2048	ZINC00667777	1013	0.5512820482254028	NO	-
2049	ZINC00703579	1141	0.5512820482254028	NO	-
2050	ZINC00703580	1142	0.5512820482254028	NO	-
2051	ZINC00950930	2275	0.5512820482254028	NO	-
2052	ZINC00950931	2276	0.5512820482254028	NO	-
2053	ZINC00956264	2312	0.5512820482254028	NO	-
2054	ZINC00956265	2313	0.5512820482254028	NO	-
2055	ZINC00987948	2427	0.5512820482254028	NO	-
2056	ZINC00988037	2430	0.5512820482254028	NO	-
2057	ZINC01034025	2639	0.5512820482254028	NO	-
2058	ZINC01324091	3684	0.5512820482254028	NO	-
2059	ZINC01503488	4196	0.5512820482254028	NO	-
2060	ZINC01936737	4434	0.5512820482254028	NO	-
2061	ZINC01936738	4435	0.5512820482254028	NO	-
2062	ZINC02625275	5527	0.5512820482254028	NO	-
2063	ZINC02625276	5528	0.5512820482254028	NO	-
2064	ZINC02777550	6139	0.5512820482254028	NO	-
2065	ZINC02911335	6554	0.5512820482254028	NO	-
2066	ZINC02914632	6626	0.5512820482254028	NO	-
2067	ZINC02914633	6627	0.5512820482254028	NO	-
2068	ZINC02916040	6672	0.5512820482254028	NO	-
2069	ZINC02916041	6673	0.5512820482254028	NO	-
2070	ZINC02916042	6674	0.5512820482254028	NO	-
2071	ZINC02916043	6675	0.5512820482254028	NO	-
2072	ZINC02918260	6735	0.5512820482254028	NO	-
2073	ZINC02918261	6736	0.5512820482254028	NO	-
2074	ZINC02918857	6756	0.5512820482254028	NO	-
2075	ZINC02940435	6858	0.5512820482254028	NO	-
2076	ZINC02940527	6860	0.5512820482254028	NO	-
2077	ZINC03341634	7635	0.5512820482254028	NO	-
2078	ZINC03469008	8367	0.5512820482254028	NO	-
2079	ZINC03674139	9457	0.5512820482254028	NO	-
2080	ZINC03852347	9723	0.5512820482254028	NO	-
2081	ZINC03858684	10472	0.5512820482254028	NO	-
2082	ZINC03858685	10473	0.5512820482254028	NO	-
2083	ZINC03859015	10512	0.5512820482254028	NO	-
2084	ZINC03859200	10526	0.5512820482254028	NO	-
2085	ZINC03976747	11297	0.5512820482254028	NO	-
2086	ZINC01118762	3145	0.550561785697937	NO	-
2087	ZINC03018556	7067	0.550561785697937	NO	-
2088	ZINC00108609	121	0.550000011920929	NO	-
2089	ZINC00111509	127	0.550000011920929	NO	-
2090	ZINC00856221	1887	0.550000011920929	NO	-
2091	ZINC00856222	1888	0.550000011920929	NO	-
2092	ZINC00863293	1940	0.550000011920929	NO	-
2093	ZINC00863300	1941	0.550000011920929	NO	-
2094	ZINC00998092	2474	0.550000011920929	NO	-
2095	ZINC01148605	3329	0.550000011920929	NO	-
2096	ZINC01148607	3330	0.550000011920929	NO	-
2097	ZINC01336817	3707	0.550000011920929	NO	-
2098	ZINC01428186	3937	0.550000011920929	NO	-
2099	ZINC02405243	5139	0.550000011920929	NO	-
2100	ZINC02700614	5835	0.550000011920929	NO	-
2101	ZINC02793093	6214	0.550000011920929	NO	-
2102	ZINC03026002	7096	0.550000011920929	NO	-
2103	ZINC03180717	7193	0.550000011920929	NO	-
2104	ZINC03467170	8358	0.550000011920929	NO	-
2105	ZINC03467239	8363	0.550000011920929	NO	-
2106	ZINC03473863	8373	0.550000011920929	NO	-
2107	ZINC03475065	8385	0.550000011920929	NO	-
2108	ZINC03497242	8523	0.550000011920929	NO	-
2109	ZINC03538423	8870	0.550000011920929	NO	-
2110	ZINC03561038	8994	0.550000011920929	NO	-
2111	ZINC03561039	8995	0.550000011920929	NO	-
2112	ZINC03602666	9243	0.550000011920929	NO	-
2113	ZINC03602675	9244	0.550000011920929	NO	-
2114	ZINC03602699	9245	0.550000011920929	NO	-
2115	ZINC03851106	9668	0.550000011920929	NO	-
2116	ZINC03852671	9744	0.550000011920929	NO	-
2117	ZINC04638630	12600	0.550000011920929	NO	-
2118	ZINC00455839	516	0.5487805008888245	NO	-
2119	ZINC00766320	1320	0.5487805008888245	NO	-
2120	ZINC00819531	1613	0.5487805008888245	NO	-
2121	ZINC00837128	1730	0.5487805008888245	NO	-
2122	ZINC01026731	2576	0.5487805008888245	NO	-
2123	ZINC01029667	2599	0.5487805008888245	NO	-
2124	ZINC01059132	2842	0.5487805008888245	NO	-
2125	ZINC01062095	2858	0.5487805008888245	NO	-
2126	ZINC02200810	4699	0.5487805008888245	NO	-
2127	ZINC02264426	4838	0.5487805008888245	NO	-
2128	ZINC02399496	5122	0.5487805008888245	NO	-
2129	ZINC02997817	7035	0.5487805008888245	NO	-
2130	ZINC03228403	7286	0.5487805008888245	NO	-
2131	ZINC03446468	8145	0.5487805008888245	NO	-
2132	ZINC03477171	8392	0.5487805008888245	NO	-
2133	ZINC03483338	8428	0.5487805008888245	NO	-
2134	ZINC03483341	8429	0.5487805008888245	NO	-
2135	ZINC03495860	8511	0.5487805008888245	NO	-
2136	ZINC03849415	9578	0.5487805008888245	NO	-
2137	ZINC03849714	9595	0.5487805008888245	NO	-
2138	ZINC03850954	9655	0.5487805008888245	NO	-
2139	ZINC03851084	9665	0.5487805008888245	NO	-
2140	ZINC03854245	10054	0.5487805008888245	NO	-
2141	ZINC03854246	10055	0.5487805008888245	NO	-
2142	ZINC03854634	10139	0.5487805008888245	NO	-
2143	ZINC03967976	11064	0.5487805008888245	NO	-
2144	ZINC03968033	11065	0.5487805008888245	NO	-
2145	ZINC04001491	11467	0.5487805008888245	NO	-
2146	ZINC04248755	11852	0.5487805008888245	NO	-
2147	ZINC04249578	11858	0.5487805008888245	NO	-
2148	ZINC04249578	11859	0.5487805008888245	NO	-
2149	ZINC04315742	12014	0.5487805008888245	NO	-
2150	ZINC04443597	12272	0.5487805008888245	NO	-
2151	ZINC02694337	5807	0.5483871102333069	NO	-
2152	ZINC00222325	253	0.5479452013969421	NO	-
2153	ZINC00222326	254	0.5479452013969421	NO	-
2154	ZINC00222456	267	0.5479452013969421	NO	-
2155	ZINC00222468	268	0.5479452013969421	NO	-
2156	ZINC00222470	269	0.5479452013969421	NO	-
2157	ZINC01050434	2786	0.5479452013969421	NO	-
2158	ZINC01050435	2787	0.5479452013969421	NO	-
2159	ZINC01132982	3248	0.5479452013969421	NO	-
2160	ZINC01132984	3249	0.5479452013969421	NO	-
2161	ZINC02493629	5337	0.5479452013969421	NO	-
2162	ZINC02493631	5338	0.5479452013969421	NO	-
2163	ZINC02601118	5452	0.5479452013969421	NO	-
2164	ZINC02601119	5453	0.5479452013969421	NO	-
2165	ZINC02871502	6461	0.5479452013969421	NO	-
2166	ZINC02871503	6462	0.5479452013969421	NO	-
2167	ZINC02919071	6771	0.5479452013969421	NO	-
2168	ZINC02919072	6772	0.5479452013969421	NO	-
2169	ZINC02919160	6777	0.5479452013969421	NO	-
2170	ZINC02919162	6778	0.5479452013969421	NO	-
2171	ZINC02919276	6789	0.5479452013969421	NO	-
2172	ZINC02919278	6790	0.5479452013969421	NO	-
2173	ZINC03968518	11072	0.5479452013969421	NO	-
2174	ZINC03968518	11073	0.5479452013969421	NO	-
2175	ZINC00630176	818	0.5476190447807312	NO	-
2176	ZINC01053930	2806	0.5476190447807312	NO	-
2177	ZINC01191863	3489	0.5476190447807312	NO	-
2178	ZINC01348562	3710	0.5476190447807312	NO	-
2179	ZINC01348565	3711	0.5476190447807312	NO	-
2180	ZINC02061937	4589	0.5476190447807312	NO	-
2181	ZINC02398189	5117	0.5476190447807312	NO	-
2182	ZINC02498205	5352	0.5476190447807312	NO	-
2183	ZINC02636981	5606	0.5476190447807312	NO	-
2184	ZINC03294201	7462	0.5476190447807312	NO	-
2185	ZINC03408218	7975	0.5476190447807312	NO	-
2186	ZINC03867522	10761	0.5476190447807312	NO	-
2187	ZINC04278818	11932	0.5476190447807312	NO	-
2188	ZINC04439325	12241	0.5476190447807312	NO	-
2189	ZINC00069682	58	0.54666668176651	NO	-
2190	ZINC00822428	1631	0.54666668176651	NO	-
2191	ZINC01040334	2723	0.54666668176651	NO	-
2192	ZINC01076710	2971	0.54666668176651	NO	-
2193	ZINC02808272	6312	0.54666668176651	NO	-
2194	ZINC02906823	6538	0.54666668176651	NO	-
2195	ZINC03853712	9965	0.54666668176651	NO	-
2196	ZINC03853763	9974	0.54666668176651	NO	-
2197	ZINC03853765	9975	0.54666668176651	NO	-
2198	ZINC03853766	9976	0.54666668176651	NO	-
2199	ZINC03858364	10433	0.54666668176651	NO	-
2200	ZINC03858365	10434	0.54666668176651	NO	-
2201	ZINC00523590	560	0.5465116500854492	NO	-
2202	ZINC00648016	953	0.5465116500854492	NO	-
2203	ZINC00813784	1562	0.5465116500854492	NO	-
2204	ZINC01125152	3192	0.5465116500854492	NO	-
2205	ZINC01396016	3846	0.5465116500854492	NO	-
2206	ZINC01396020	3847	0.5465116500854492	NO	-
2207	ZINC02282897	4857	0.5465116500854492	NO	-
2208	ZINC02376753	5085	0.5465116500854492	NO	-
2209	ZINC02717830	5948	0.5465116500854492	NO	-
2210	ZINC02717830	5950	0.5465116500854492	NO	-
2211	ZINC02717973	5957	0.5465116500854492	NO	-
2212	ZINC02922841	6803	0.5465116500854492	NO	-
2213	ZINC03221109	7261	0.5465116500854492	NO	-
2214	ZINC03351760	7685	0.5465116500854492	NO	-
2215	ZINC03477550	8394	0.5465116500854492	NO	-
2216	ZINC00646436	939	0.5454545617103577	NO	-
2217	ZINC00646437	940	0.5454545617103577	NO	-
2218	ZINC00723864	1235	0.5454545617103577	NO	-
2219	ZINC00723865	1236	0.5454545617103577	NO	-
2220	ZINC00727038	1245	0.5454545617103577	NO	-
2221	ZINC00828668	1680	0.5454545617103577	NO	-
2222	ZINC00828669	1681	0.5454545617103577	NO	-
2223	ZINC00949720	2266	0.5454545617103577	NO	-
2224	ZINC00954656	2299	0.5454545617103577	NO	-
2225	ZINC00954657	2300	0.5454545617103577	NO	-
2226	ZINC00956291	2314	0.5454545617103577	NO	-
2227	ZINC00956296	2315	0.5454545617103577	NO	-
2228	ZINC01960194	4483	0.5454545617103577	NO	-
2229	ZINC02483541	5327	0.5454545617103577	NO	-
2230	ZINC02483550	5328	0.5454545617103577	NO	-
2231	ZINC02616839	5465	0.5454545617103577	NO	-
2232	ZINC02665145	5761	0.5454545617103577	NO	-
2233	ZINC02692775	5791	0.5454545617103577	NO	-
2234	ZINC02692795	5794	0.5454545617103577	NO	-
2235	ZINC02713325	5902	0.5454545617103577	NO	-
2236	ZINC02713327	5903	0.5454545617103577	NO	-
2237	ZINC02713328	5904	0.5454545617103577	NO	-
2238	ZINC02762552	6113	0.5454545617103577	NO	-
2239	ZINC02777011	6137	0.5454545617103577	NO	-
2240	ZINC02788167	6171	0.5454545617103577	NO	-
2241	ZINC02794768	6238	0.5454545617103577	NO	-
2242	ZINC02918045	6719	0.5454545617103577	NO	-
2243	ZINC02918929	6761	0.5454545617103577	NO	-
2244	ZINC02959818	6950	0.5454545617103577	NO	-
2245	ZINC02959820	6951	0.5454545617103577	NO	-
2246	ZINC03008120	7044	0.5454545617103577	NO	-
2247	ZINC03008121	7045	0.5454545617103577	NO	-
2248	ZINC03008122	7046	0.5454545617103577	NO	-
2249	ZINC03200577	7220	0.5454545617103577	NO	-
2250	ZINC03598197	9197	0.5454545617103577	NO	-
2251	ZINC03850844	9640	0.5454545617103577	NO	-
2252	ZINC03851044	9660	0.5454545617103577	NO	-
2253	ZINC03851046	9661	0.5454545617103577	NO	-
2254	ZINC03970443	11182	0.5454545617103577	NO	-
2255	ZINC04347774	12082	0.5454545617103577	NO	-
2256	ZINC04369170	12127	0.5454545617103577	NO	-
2257	ZINC03814653	31	0.5454545617103577	YES	7
2258	ZINC00272932	321	0.5443037748336792	NO	-
2259	ZINC00411847	419	0.5443037748336792	NO	-
2260	ZINC00416418	434	0.5443037748336792	NO	-
2261	ZINC00646474	944	0.5443037748336792	NO	-
2262	ZINC00646475	945	0.5443037748336792	NO	-
2263	ZINC00646476	946	0.5443037748336792	NO	-
2264	ZINC00853590	1861	0.5443037748336792	NO	-
2265	ZINC00873468	1980	0.5443037748336792	NO	-
2266	ZINC00873471	1981	0.5443037748336792	NO	-
2267	ZINC01119612	3155	0.5443037748336792	NO	-
2268	ZINC01119616	3156	0.5443037748336792	NO	-
2269	ZINC01155205	3352	0.5443037748336792	NO	-
2270	ZINC01212009	3548	0.5443037748336792	NO	-
2271	ZINC01212010	3549	0.5443037748336792	NO	-
2272	ZINC01212012	3550	0.5443037748336792	NO	-
2273	ZINC01212014	3551	0.5443037748336792	NO	-
2274	ZINC01503377	4194	0.5443037748336792	NO	-
2275	ZINC02293610	4873	0.5443037748336792	NO	-
2276	ZINC02394952	5110	0.5443037748336792	NO	-
2277	ZINC02394954	5111	0.5443037748336792	NO	-
2278	ZINC02636247	5600	0.5443037748336792	NO	-
2279	ZINC02765075	6127	0.5443037748336792	NO	-
2280	ZINC02918695	6751	0.5443037748336792	NO	-
2281	ZINC02918696	6752	0.5443037748336792	NO	-
2282	ZINC02927951	6832	0.5443037748336792	NO	-
2283	ZINC02928000	6833	0.5443037748336792	NO	-
2284	ZINC02940428	6856	0.5443037748336792	NO	-
2285	ZINC02940496	6859	0.5443037748336792	NO	-
2286	ZINC02947979	6893	0.5443037748336792	NO	-
2287	ZINC02947980	6894	0.5443037748336792	NO	-
2288	ZINC03345977	7655	0.5443037748336792	NO	-
2289	ZINC03377466	7832	0.5443037748336792	NO	-
2290	ZINC03402717	7947	0.5443037748336792	NO	-
2291	ZINC03496042	8513	0.5443037748336792	NO	-
2292	ZINC03853668	9944	0.5443037748336792	NO	-
2293	ZINC03853669	9945	0.5443037748336792	NO	-
2294	ZINC03857495	10326	0.5443037748336792	NO	-
2295	ZINC03857496	10327	0.5443037748336792	NO	-
2296	ZINC03867292	10733	0.5443037748336792	NO	-
2297	ZINC03873494	10863	0.5443037748336792	NO	-
2298	ZINC03873675	10867	0.5443037748336792	NO	-
2299	ZINC03889742	10917	0.5443037748336792	NO	-
2300	ZINC03889743	10918	0.5443037748336792	NO	-
2301	ZINC04000552	11439	0.5443037748336792	NO	-
2302	ZINC04377158	12136	0.5443037748336792	NO	-
2303	ZINC04441544	12246	0.5443037748336792	NO	-
2304	ZINC04638631	12601	0.5443037748336792	NO	-
2305	ZINC02791949	6202	0.54347825050354	NO	-
2306	ZINC00594044	701	0.5432098507881165	NO	-
2307	ZINC00655750	976	0.5432098507881165	NO	-
2308	ZINC00912377	2106	0.5432098507881165	NO	-
2309	ZINC00937464	2170	0.5432098507881165	NO	-
2310	ZINC00944310	2237	0.5432098507881165	NO	-
2311	ZINC00959681	2341	0.5432098507881165	NO	-
2312	ZINC00959682	2342	0.5432098507881165	NO	-
2313	ZINC00976251	2367	0.5432098507881165	NO	-
2314	ZINC01004399	2492	0.5432098507881165	NO	-
2315	ZINC01018184	2527	0.5432098507881165	NO	-
2316	ZINC01091465	3027	0.5432098507881165	NO	-
2317	ZINC01365322	3771	0.5432098507881165	NO	-
2318	ZINC01385071	3800	0.5432098507881165	NO	-
2319	ZINC01423312	3915	0.5432098507881165	NO	-
2320	ZINC01428667	3943	0.5432098507881165	NO	-
2321	ZINC01429265	3951	0.5432098507881165	NO	-
2322	ZINC02352997	5014	0.5432098507881165	NO	-
2323	ZINC02511190	5392	0.5432098507881165	NO	-
2324	ZINC02799026	6263	0.5432098507881165	NO	-
2325	ZINC02854671	6397	0.5432098507881165	NO	-
2326	ZINC03095780	7155	0.5432098507881165	NO	-
2327	ZINC03357314	7706	0.5432098507881165	NO	-
2328	ZINC03410179	7985	0.5432098507881165	NO	-
2329	ZINC03410182	7986	0.5432098507881165	NO	-
2330	ZINC03423738	8046	0.5432098507881165	NO	-
2331	ZINC03423912	8049	0.5432098507881165	NO	-
2332	ZINC03496181	8515	0.5432098507881165	NO	-
2333	ZINC03505634	8644	0.5432098507881165	NO	-
2334	ZINC03505689	8647	0.5432098507881165	NO	-
2335	ZINC03505732	8648	0.5432098507881165	NO	-
2336	ZINC03551902	8929	0.5432098507881165	NO	-
2337	ZINC03553756	8933	0.5432098507881165	NO	-
2338	ZINC03853303	9844	0.5432098507881165	NO	-
2339	ZINC03858848	10486	0.5432098507881165	NO	-
2340	ZINC03970015	11141	0.5432098507881165	NO	-
2341	ZINC04059365	11556	0.5432098507881165	NO	-
2342	ZINC04279702	11936	0.5432098507881165	NO	-
2343	ZINC04443316	12257	0.5432098507881165	NO	-
2344	ZINC03447093	8146	0.5428571701049805	NO	-
2345	ZINC00068312	53	0.5421686768531799	NO	-
2346	ZINC00105873	113	0.5421686768531799	NO	-
2347	ZINC00567738	624	0.5421686768531799	NO	-
2348	ZINC00569623	632	0.5421686768531799	NO	-
2349	ZINC00779371	1353	0.5421686768531799	NO	-
2350	ZINC00831382	1691	0.5421686768531799	NO	-
2351	ZINC00848713	1815	0.5421686768531799	NO	-
2352	ZINC01013943	2517	0.5421686768531799	NO	-
2353	ZINC01042671	2735	0.5421686768531799	NO	-
2354	ZINC01058010	2836	0.5421686768531799	NO	-
2355	ZINC01077424	2973	0.5421686768531799	NO	-
2356	ZINC01108495	3071	0.5421686768531799	NO	-
2357	ZINC01112604	3104	0.5421686768531799	NO	-
2358	ZINC01122584	3167	0.5421686768531799	NO	-
2359	ZINC01141087	3289	0.5421686768531799	NO	-
2360	ZINC02220292	4758	0.5421686768531799	NO	-
2361	ZINC02390962	5103	0.5421686768531799	NO	-
2362	ZINC02621019	5480	0.5421686768531799	NO	-
2363	ZINC02816747	6336	0.5421686768531799	NO	-
2364	ZINC02816749	6337	0.5421686768531799	NO	-
2365	ZINC02861237	6422	0.5421686768531799	NO	-
2366	ZINC02861238	6423	0.5421686768531799	NO	-
2367	ZINC02914397	6587	0.5421686768531799	NO	-
2368	ZINC02914399	6588	0.5421686768531799	NO	-
2369	ZINC02915875	6664	0.5421686768531799	NO	-
2370	ZINC02915877	6665	0.5421686768531799	NO	-
2371	ZINC03345966	7654	0.5421686768531799	NO	-
2372	ZINC03415321	8001	0.5421686768531799	NO	-
2373	ZINC03617963	9361	0.5421686768531799	NO	-
2374	ZINC03665069	9452	0.5421686768531799	NO	-
2375	ZINC03853169	9821	0.5421686768531799	NO	-
2376	ZINC03853170	9822	0.5421686768531799	NO	-
2377	ZINC02916272	6676	0.5416666865348816	NO	-
2378	ZINC02916273	6677	0.5416666865348816	NO	-
2379	ZINC00151215	171	0.5411764979362488	NO	-
2380	ZINC00593052	689	0.5411764979362488	NO	-
2381	ZINC00779325	1349	0.5411764979362488	NO	-
2382	ZINC00780175	1357	0.5411764979362488	NO	-
2383	ZINC00948506	2260	0.5411764979362488	NO	-
2384	ZINC00983539	2408	0.5411764979362488	NO	-
2385	ZINC01099398	3042	0.5411764979362488	NO	-
2386	ZINC02374411	5081	0.5411764979362488	NO	-
2387	ZINC02386490	5097	0.5411764979362488	NO	-
2388	ZINC02561680	5421	0.5411764979362488	NO	-
2389	ZINC02740902	6072	0.5411764979362488	NO	-
2390	ZINC02796324	6252	0.5411764979362488	NO	-
2391	ZINC02796394	6253	0.5411764979362488	NO	-
2392	ZINC02796469	6254	0.5411764979362488	NO	-
2393	ZINC03000532	7038	0.5411764979362488	NO	-
2394	ZINC03000881	7039	0.5411764979362488	NO	-
2395	ZINC03007367	7041	0.5411764979362488	NO	-
2396	ZINC03430898	8080	0.5411764979362488	NO	-
2397	ZINC03514777	8715	0.5411764979362488	NO	-
2398	ZINC03592497	9154	0.5411764979362488	NO	-
2399	ZINC03854652	10142	0.5411764979362488	NO	-
2400	ZINC03854679	10148	0.5411764979362488	NO	-
2401	ZINC00222489	274	0.5405405163764954	NO	-
2402	ZINC00222490	275	0.5405405163764954	NO	-
2403	ZINC00712848	1173	0.5405405163764954	NO	-
2404	ZINC01244870	3603	0.5405405163764954	NO	-
2405	ZINC02919391	6793	0.5405405163764954	NO	-
2406	ZINC02919393	6794	0.5405405163764954	NO	-
2407	ZINC01134580	3259	0.540229856967926	NO	-
2408	ZINC01196356	3503	0.540229856967926	NO	-
2409	ZINC02436838	5216	0.540229856967926	NO	-
2410	ZINC00095758	93	0.5394737124443054	NO	-
2411	ZINC00095763	94	0.5394737124443054	NO	-
2412	ZINC00384926	392	0.5394737124443054	NO	-
2413	ZINC01158307	3373	0.5394737124443054	NO	-
2414	ZINC01158308	3374	0.5394737124443054	NO	-
2415	ZINC01398862	3858	0.5394737124443054	NO	-
2416	ZINC02050669	4585	0.5394737124443054	NO	-
2417	ZINC02808500	6315	0.5394737124443054	NO	-
2418	ZINC02808701	6319	0.5394737124443054	NO	-
2419	ZINC02808713	6320	0.5394737124443054	NO	-
2420	ZINC02808739	6321	0.5394737124443054	NO	-
2421	ZINC02808796	6322	0.5394737124443054	NO	-
2422	ZINC03444448	8129	0.5394737124443054	NO	-
2423	ZINC03444451	8130	0.5394737124443054	NO	-
2424	ZINC04089620	11596	0.5394737124443054	NO	-
2425	ZINC02496207	5343	0.5393258333206177	NO	-
2426	ZINC02496207	5344	0.5393258333206177	NO	-
2427	ZINC02576638	5431	0.5393258333206177	NO	-
2428	ZINC02717974	5958	0.5393258333206177	NO	-
2429	ZINC02717974	5961	0.5393258333206177	NO	-
2430	ZINC02717975	5962	0.5393258333206177	NO	-
2431	ZINC02717975	5963	0.5393258333206177	NO	-
2432	ZINC03008134	7047	0.5393258333206177	NO	-
2433	ZINC03008135	7048	0.5393258333206177	NO	-
2434	ZINC03008136	7049	0.5393258333206177	NO	-
2435	ZINC00374287	381	0.5384615659713745	NO	-
2436	ZINC00558030	605	0.5384615659713745	NO	-
2437	ZINC00558286	609	0.5384615659713745	NO	-
2438	ZINC00646438	941	0.5384615659713745	NO	-
2439	ZINC00650978	960	0.5384615659713745	NO	-
2440	ZINC00683663	1102	0.5384615659713745	NO	-
2441	ZINC00848924	1816	0.5384615659713745	NO	-
2442	ZINC00949715	2264	0.5384615659713745	NO	-
2443	ZINC00949716	2265	0.5384615659713745	NO	-
2444	ZINC00991566	2448	0.5384615659713745	NO	-
2445	ZINC00991567	2449	0.5384615659713745	NO	-
2446	ZINC00999556	2477	0.5384615659713745	NO	-
2447	ZINC01081952	3004	0.5384615659713745	NO	-
2448	ZINC01081953	3005	0.5384615659713745	NO	-
2449	ZINC01226050	3575	0.5384615659713745	NO	-
2450	ZINC02769322	6132	0.5384615659713745	NO	-
2451	ZINC02788167	6172	0.5384615659713745	NO	-
2452	ZINC02795296	6241	0.5384615659713745	NO	-
2453	ZINC02795683	6247	0.5384615659713745	NO	-
2454	ZINC02799296	6266	0.5384615659713745	NO	-
2455	ZINC02800308	6272	0.5384615659713745	NO	-
2456	ZINC03509849	8686	0.5384615659713745	NO	-
2457	ZINC03853261	9838	0.5384615659713745	NO	-
2458	ZINC03853262	9839	0.5384615659713745	NO	-
2459	ZINC03853342	9853	0.5384615659713745	NO	-
2460	ZINC03857202	10287	0.5384615659713745	NO	-
2461	ZINC03857203	10288	0.5384615659713745	NO	-
2462	ZINC03862466	10669	0.5384615659713745	NO	-
2463	ZINC03969350	11098	0.5384615659713745	NO	-
2464	ZINC04358365	12110	0.5384615659713745	NO	-
2465	ZINC04427132	12228	0.5384615659713745	NO	-
2466	ZINC00621358	742	0.5375000238418579	NO	-
2467	ZINC00633087	830	0.5375000238418579	NO	-
2468	ZINC00638045	852	0.5375000238418579	NO	-
2469	ZINC00638047	853	0.5375000238418579	NO	-
2470	ZINC00656799	979	0.5375000238418579	NO	-
2471	ZINC00656804	980	0.5375000238418579	NO	-
2472	ZINC00950990	2277	0.5375000238418579	NO	-
2473	ZINC00950991	2278	0.5375000238418579	NO	-
2474	ZINC01015890	2523	0.5375000238418579	NO	-
2475	ZINC01027061	2578	0.5375000238418579	NO	-
2476	ZINC01040113	2706	0.5375000238418579	NO	-
2477	ZINC01040114	2707	0.5375000238418579	NO	-
2478	ZINC01131918	3244	0.5375000238418579	NO	-
2479	ZINC01401959	3869	0.5375000238418579	NO	-
2480	ZINC01401960	3870	0.5375000238418579	NO	-
2481	ZINC01404963	3882	0.5375000238418579	NO	-
2482	ZINC01404964	3883	0.5375000238418579	NO	-
2483	ZINC01405013	3886	0.5375000238418579	NO	-
2484	ZINC01468122	4114	0.5375000238418579	NO	-
2485	ZINC02183273	4671	0.5375000238418579	NO	-
2486	ZINC02224391	4769	0.5375000238418579	NO	-
2487	ZINC02224392	4770	0.5375000238418579	NO	-
2488	ZINC02663505	5754	0.5375000238418579	NO	-
2489	ZINC02730999	6046	0.5375000238418579	NO	-
2490	ZINC02794640	6236	0.5375000238418579	NO	-
2491	ZINC02794792	6239	0.5375000238418579	NO	-
2492	ZINC02914497	6606	0.5375000238418579	NO	-
2493	ZINC02914499	6607	0.5375000238418579	NO	-
2494	ZINC02914573	6618	0.5375000238418579	NO	-
2495	ZINC02914575	6619	0.5375000238418579	NO	-
2496	ZINC02914594	6622	0.5375000238418579	NO	-
2497	ZINC02914596	6623	0.5375000238418579	NO	-
2498	ZINC02918145	6724	0.5375000238418579	NO	-
2499	ZINC02918147	6725	0.5375000238418579	NO	-
2500	ZINC02918691	6749	0.5375000238418579	NO	-
2501	ZINC02918693	6750	0.5375000238418579	NO	-
2502	ZINC02918817	6754	0.5375000238418579	NO	-
2503	ZINC02918819	6755	0.5375000238418579	NO	-
2504	ZINC02948006	6895	0.5375000238418579	NO	-
2505	ZINC02948008	6896	0.5375000238418579	NO	-
2506	ZINC03226271	7274	0.5375000238418579	NO	-
2507	ZINC03226272	7275	0.5375000238418579	NO	-
2508	ZINC03270719	7386	0.5375000238418579	NO	-
2509	ZINC03853122	9809	0.5375000238418579	NO	-
2510	ZINC03853123	9810	0.5375000238418579	NO	-
2511	ZINC03853347	9854	0.5375000238418579	NO	-
2512	ZINC03853348	9855	0.5375000238418579	NO	-
2513	ZINC03853651	9938	0.5375000238418579	NO	-
2514	ZINC03853652	9939	0.5375000238418579	NO	-
2515	ZINC03853666	9942	0.5375000238418579	NO	-
2516	ZINC03853667	9943	0.5375000238418579	NO	-
2517	ZINC03853670	9946	0.5375000238418579	NO	-
2518	ZINC03853671	9947	0.5375000238418579	NO	-
2519	ZINC03854176	10047	0.5375000238418579	NO	-
2520	ZINC03854177	10048	0.5375000238418579	NO	-
2521	ZINC03854668	10146	0.5375000238418579	NO	-
2522	ZINC03854669	10147	0.5375000238418579	NO	-
2523	ZINC03858036	10392	0.5375000238418579	NO	-
2524	ZINC03869104	10857	0.5375000238418579	NO	-
2525	ZINC03972089	11223	0.5375000238418579	NO	-
2526	ZINC03972091	11224	0.5375000238418579	NO	-
2527	ZINC03977363	11302	0.5375000238418579	NO	-
2528	ZINC03982806	11321	0.5375000238418579	NO	-
2529	ZINC03982807	11322	0.5375000238418579	NO	-
2530	ZINC03982997	11334	0.5375000238418579	NO	-
2531	ZINC03982998	11335	0.5375000238418579	NO	-
2532	ZINC04167516	11730	0.5375000238418579	NO	-
2533	ZINC04334768	12067	0.5375000238418579	NO	-
2534	ZINC04443473	12263	0.5375000238418579	NO	-
2535	ZINC00153717	172	0.5365853905677795	NO	-
2536	ZINC00679924	1091	0.5365853905677795	NO	-
2537	ZINC00718298	1212	0.5365853905677795	NO	-
2538	ZINC00778517	1332	0.5365853905677795	NO	-
2539	ZINC00779372	1354	0.5365853905677795	NO	-
2540	ZINC00856195	1886	0.5365853905677795	NO	-
2541	ZINC00918352	2128	0.5365853905677795	NO	-
2542	ZINC01068233	2877	0.5365853905677795	NO	-
2543	ZINC01098597	3040	0.5365853905677795	NO	-
2544	ZINC01387980	3812	0.5365853905677795	NO	-
2545	ZINC01391240	3830	0.5365853905677795	NO	-
2546	ZINC02435104	5212	0.5365853905677795	NO	-
2547	ZINC02435105	5213	0.5365853905677795	NO	-
2548	ZINC02622606	5505	0.5365853905677795	NO	-
2549	ZINC02644190	5634	0.5365853905677795	NO	-
2550	ZINC02653672	5694	0.5365853905677795	NO	-
2551	ZINC02797758	6259	0.5365853905677795	NO	-
2552	ZINC02817142	6338	0.5365853905677795	NO	-
2553	ZINC02914441	6589	0.5365853905677795	NO	-
2554	ZINC03222610	7267	0.5365853905677795	NO	-
2555	ZINC03266709	7375	0.5365853905677795	NO	-
2556	ZINC03270466	7385	0.5365853905677795	NO	-
2557	ZINC03274438	7396	0.5365853905677795	NO	-
2558	ZINC03304860	7490	0.5365853905677795	NO	-
2559	ZINC03334948	7602	0.5365853905677795	NO	-
2560	ZINC03466263	8352	0.5365853905677795	NO	-
2561	ZINC03496217	8516	0.5365853905677795	NO	-
2562	ZINC03496363	8517	0.5365853905677795	NO	-
2563	ZINC03500621	8621	0.5365853905677795	NO	-
2564	ZINC03533587	8834	0.5365853905677795	NO	-
2565	ZINC03554264	8944	0.5365853905677795	NO	-
2566	ZINC03579831	9135	0.5365853905677795	NO	-
2567	ZINC03579833	9136	0.5365853905677795	NO	-
2568	ZINC03599172	9214	0.5365853905677795	NO	-
2569	ZINC03599217	9215	0.5365853905677795	NO	-
2570	ZINC03599251	9216	0.5365853905677795	NO	-
2571	ZINC03633429	9410	0.5365853905677795	NO	-
2572	ZINC03857316	10306	0.5365853905677795	NO	-
2573	ZINC03857317	10307	0.5365853905677795	NO	-
2574	ZINC04315744	12015	0.5365853905677795	NO	-
2575	ZINC00639055	880	0.5357142686843872	NO	-
2576	ZINC00724363	1239	0.5357142686843872	NO	-
2577	ZINC00819531	1614	0.5357142686843872	NO	-
2578	ZINC00869920	1965	0.5357142686843872	NO	-
2579	ZINC00872709	1979	0.5357142686843872	NO	-
2580	ZINC00925331	2143	0.5357142686843872	NO	-
2581	ZINC01000999	2482	0.5357142686843872	NO	-
2582	ZINC01030745	2607	0.5357142686843872	NO	-
2583	ZINC01251300	3611	0.5357142686843872	NO	-
2584	ZINC01379196	3784	0.5357142686843872	NO	-
2585	ZINC01379197	3785	0.5357142686843872	NO	-
2586	ZINC01518580	4267	0.5357142686843872	NO	-
2587	ZINC02718015	5967	0.5357142686843872	NO	-
2588	ZINC02718015	5969	0.5357142686843872	NO	-
2589	ZINC02906698	6537	0.5357142686843872	NO	-
2590	ZINC03067128	7141	0.5357142686843872	NO	-
2591	ZINC03400209	7934	0.5357142686843872	NO	-
2592	ZINC03408893	7978	0.5357142686843872	NO	-
2593	ZINC03497153	8520	0.5357142686843872	NO	-
2594	ZINC03851088	9667	0.5357142686843872	NO	-
2595	ZINC04240363	11822	0.5357142686843872	NO	-
2596	ZINC04315603	12010	0.5357142686843872	NO	-
2597	ZINC04362107	12119	0.5357142686843872	NO	-
2598	ZINC04503505	12526	0.5357142686843872	NO	-
2599	ZINC00718697	1213	0.5348837375640869	NO	-
2600	ZINC00840297	1750	0.5348837375640869	NO	-
2601	ZINC00845302	1772	0.5348837375640869	NO	-
2602	ZINC00855902	1880	0.5348837375640869	NO	-
2603	ZINC01385547	3805	0.5348837375640869	NO	-
2604	ZINC02387028	5098	0.5348837375640869	NO	-
2605	ZINC02796269	6249	0.5348837375640869	NO	-
2606	ZINC03453056	8188	0.5348837375640869	NO	-
2607	ZINC03555208	8956	0.5348837375640869	NO	-
2608	ZINC03880680	10883	0.5348837375640869	NO	-
2609	ZINC03959898	11052	0.5348837375640869	NO	-
2610	ZINC04479471	12412	0.5348837375640869	NO	-
2611	ZINC00017499	145	0.5348837375640869	YES	14
2612	ZINC02302235	4884	0.534246563911438	NO	-
2613	ZINC02355779	5029	0.534246563911438	NO	-
2614	ZINC00995313	2465	0.5340909361839294	NO	-
2615	ZINC01118879	3146	0.5340909361839294	NO	-
2616	ZINC03127574	7164	0.5340909361839294	NO	-
2617	ZINC03207943	7227	0.5340909361839294	NO	-
2618	ZINC03283771	7427	0.5340909361839294	NO	-
2619	ZINC00222503	276	0.5333333611488342	NO	-
2620	ZINC00222504	277	0.5333333611488342	NO	-
2621	ZINC01045920	2754	0.5333333611488342	NO	-
2622	ZINC01047525	2764	0.5333333611488342	NO	-
2623	ZINC03983643	11365	0.5333333611488342	NO	-
2624	ZINC00815724	1596	0.5324675440788269	NO	-
2625	ZINC00888708	2037	0.5324675440788269	NO	-
2626	ZINC01055257	2814	0.5324675440788269	NO	-
2627	ZINC01064182	2867	0.5324675440788269	NO	-
2628	ZINC01070491	2892	0.5324675440788269	NO	-
2629	ZINC01079429	2988	0.5324675440788269	NO	-
2630	ZINC01829455	4389	0.5324675440788269	NO	-
2631	ZINC02775135	6136	0.5324675440788269	NO	-
2632	ZINC03854594	10129	0.5324675440788269	NO	-
2633	ZINC03854595	10130	0.5324675440788269	NO	-
2634	ZINC03857781	10358	0.5324675440788269	NO	-
2635	ZINC03857996	10389	0.5324675440788269	NO	-
2636	ZINC03858366	10435	0.5324675440788269	NO	-
2637	ZINC03858367	10436	0.5324675440788269	NO	-
2638	ZINC03859862	10634	0.5324675440788269	NO	-
2639	ZINC00628253	795	0.5316455960273743	NO	-
2640	ZINC00628255	796	0.5316455960273743	NO	-
2641	ZINC00633395	831	0.5316455960273743	NO	-
2642	ZINC00633398	832	0.5316455960273743	NO	-
2643	ZINC00728342	1250	0.5316455960273743	NO	-
2644	ZINC00728344	1251	0.5316455960273743	NO	-
2645	ZINC00729871	1258	0.5316455960273743	NO	-
2646	ZINC00826017	1644	0.5316455960273743	NO	-
2647	ZINC00826018	1645	0.5316455960273743	NO	-
2648	ZINC00826019	1646	0.5316455960273743	NO	-
2649	ZINC00826020	1647	0.5316455960273743	NO	-
2650	ZINC00991199	2445	0.5316455960273743	NO	-
2651	ZINC01109413	3083	0.5316455960273743	NO	-
2652	ZINC01109414	3084	0.5316455960273743	NO	-
2653	ZINC01317959	3679	0.5316455960273743	NO	-
2654	ZINC01332351	3701	0.5316455960273743	NO	-
2655	ZINC01496596	4167	0.5316455960273743	NO	-
2656	ZINC02236522	4797	0.5316455960273743	NO	-
2657	ZINC02236524	4798	0.5316455960273743	NO	-
2658	ZINC02319691	4915	0.5316455960273743	NO	-
2659	ZINC02319692	4916	0.5316455960273743	NO	-
2660	ZINC02446340	5236	0.5316455960273743	NO	-
2661	ZINC02917998	6717	0.5316455960273743	NO	-
2662	ZINC02917999	6718	0.5316455960273743	NO	-
2663	ZINC02918813	6753	0.5316455960273743	NO	-
2664	ZINC02918926	6759	0.5316455960273743	NO	-
2665	ZINC02918927	6760	0.5316455960273743	NO	-
2666	ZINC02919188	6779	0.5316455960273743	NO	-
2667	ZINC02919190	6780	0.5316455960273743	NO	-
2668	ZINC02940626	6861	0.5316455960273743	NO	-
2669	ZINC02947855	6886	0.5316455960273743	NO	-
2670	ZINC02947857	6887	0.5316455960273743	NO	-
2671	ZINC03304187	7488	0.5316455960273743	NO	-
2672	ZINC03495707	8504	0.5316455960273743	NO	-
2673	ZINC03495708	8505	0.5316455960273743	NO	-
2674	ZINC03848478	9576	0.5316455960273743	NO	-
2675	ZINC03850844	9641	0.5316455960273743	NO	-
2676	ZINC03856190	10234	0.5316455960273743	NO	-
2677	ZINC03856498	10260	0.5316455960273743	NO	-
2678	ZINC03858393	10445	0.5316455960273743	NO	-
2679	ZINC03858394	10446	0.5316455960273743	NO	-
2680	ZINC00193962	207	0.5308641791343689	NO	-
2681	ZINC00217175	229	0.5308641791343689	NO	-
2682	ZINC00354418	362	0.5308641791343689	NO	-
2683	ZINC00354419	363	0.5308641791343689	NO	-
2684	ZINC00525260	561	0.5308641791343689	NO	-
2685	ZINC00525265	562	0.5308641791343689	NO	-
2686	ZINC00529405	569	0.5308641791343689	NO	-
2687	ZINC00716809	1197	0.5308641791343689	NO	-
2688	ZINC00716811	1198	0.5308641791343689	NO	-
2689	ZINC00811291	1545	0.5308641791343689	NO	-
2690	ZINC00907458	2099	0.5308641791343689	NO	-
2691	ZINC00971143	2353	0.5308641791343689	NO	-
2692	ZINC01032746	2622	0.5308641791343689	NO	-
2693	ZINC01032747	2623	0.5308641791343689	NO	-
2694	ZINC01057431	2829	0.5308641791343689	NO	-
2695	ZINC01057433	2830	0.5308641791343689	NO	-
2696	ZINC01076478	2970	0.5308641791343689	NO	-
2697	ZINC01108887	3074	0.5308641791343689	NO	-
2698	ZINC01108888	3075	0.5308641791343689	NO	-
2699	ZINC01128246	3224	0.5308641791343689	NO	-
2700	ZINC01211627	3545	0.5308641791343689	NO	-
2701	ZINC01211630	3546	0.5308641791343689	NO	-
2702	ZINC01223284	3570	0.5308641791343689	NO	-
2703	ZINC01223303	3571	0.5308641791343689	NO	-
2704	ZINC01365024	3767	0.5308641791343689	NO	-
2705	ZINC01394387	3842	0.5308641791343689	NO	-
2706	ZINC01428993	3950	0.5308641791343689	NO	-
2707	ZINC01447509	4016	0.5308641791343689	NO	-
2708	ZINC01468125	4116	0.5308641791343689	NO	-
2709	ZINC01468185	4118	0.5308641791343689	NO	-
2710	ZINC01510200	4230	0.5308641791343689	NO	-
2711	ZINC02653823	5695	0.5308641791343689	NO	-
2712	ZINC02699061	5829	0.5308641791343689	NO	-
2713	ZINC02713282	5893	0.5308641791343689	NO	-
2714	ZINC02713315	5899	0.5308641791343689	NO	-
2715	ZINC02785780	6156	0.5308641791343689	NO	-
2716	ZINC02795539	6246	0.5308641791343689	NO	-
2717	ZINC02907325	6540	0.5308641791343689	NO	-
2718	ZINC02914172	6563	0.5308641791343689	NO	-
2719	ZINC02914174	6564	0.5308641791343689	NO	-
2720	ZINC02914446	6590	0.5308641791343689	NO	-
2721	ZINC02914448	6591	0.5308641791343689	NO	-
2722	ZINC02914472	6596	0.5308641791343689	NO	-
2723	ZINC02914474	6597	0.5308641791343689	NO	-
2724	ZINC02915370	6647	0.5308641791343689	NO	-
2725	ZINC02915373	6648	0.5308641791343689	NO	-
2726	ZINC02917894	6715	0.5308641791343689	NO	-
2727	ZINC02917895	6716	0.5308641791343689	NO	-
2728	ZINC02942050	6863	0.5308641791343689	NO	-
2729	ZINC02981809	7009	0.5308641791343689	NO	-
2730	ZINC03222413	7263	0.5308641791343689	NO	-
2731	ZINC03353606	7692	0.5308641791343689	NO	-
2732	ZINC03357904	7707	0.5308641791343689	NO	-
2733	ZINC03393115	7909	0.5308641791343689	NO	-
2734	ZINC03410173	7984	0.5308641791343689	NO	-
2735	ZINC03423720	8045	0.5308641791343689	NO	-
2736	ZINC03475109	8387	0.5308641791343689	NO	-
2737	ZINC03524352	8758	0.5308641791343689	NO	-
2738	ZINC03559698	8987	0.5308641791343689	NO	-
2739	ZINC03582148	9138	0.5308641791343689	NO	-
2740	ZINC03853723	9966	0.5308641791343689	NO	-
2741	ZINC03853965	10021	0.5308641791343689	NO	-
2742	ZINC03853986	10028	0.5308641791343689	NO	-
2743	ZINC03853987	10029	0.5308641791343689	NO	-
2744	ZINC03853990	10032	0.5308641791343689	NO	-
2745	ZINC03853991	10033	0.5308641791343689	NO	-
2746	ZINC03854197	10049	0.5308641791343689	NO	-
2747	ZINC03854198	10050	0.5308641791343689	NO	-
2748	ZINC03854660	10144	0.5308641791343689	NO	-
2749	ZINC03854661	10145	0.5308641791343689	NO	-
2750	ZINC03858296	10412	0.5308641791343689	NO	-
2751	ZINC03858297	10413	0.5308641791343689	NO	-
2752	ZINC03858760	10478	0.5308641791343689	NO	-
2753	ZINC03858761	10479	0.5308641791343689	NO	-
2754	ZINC03963897	11060	0.5308641791343689	NO	-
2755	ZINC03963898	11061	0.5308641791343689	NO	-
2756	ZINC03969196	11094	0.5308641791343689	NO	-
2757	ZINC03969197	11095	0.5308641791343689	NO	-
2758	ZINC03971867	11216	0.5308641791343689	NO	-
2759	ZINC03971868	11217	0.5308641791343689	NO	-
2760	ZINC03997175	11426	0.5308641791343689	NO	-
2761	ZINC04316312	12022	0.5308641791343689	NO	-
2762	ZINC00083240	73	0.5301204919815063	NO	-
2763	ZINC00175116	182	0.5301204919815063	NO	-
2764	ZINC00175583	184	0.5301204919815063	NO	-
2765	ZINC00452580	508	0.5301204919815063	NO	-
2766	ZINC00558586	611	0.5301204919815063	NO	-
2767	ZINC00558588	612	0.5301204919815063	NO	-
2768	ZINC00569317	628	0.5301204919815063	NO	-
2769	ZINC00569621	631	0.5301204919815063	NO	-
2770	ZINC00569624	633	0.5301204919815063	NO	-
2771	ZINC00645054	917	0.5301204919815063	NO	-
2772	ZINC00645055	918	0.5301204919815063	NO	-
2773	ZINC00645056	919	0.5301204919815063	NO	-
2774	ZINC00645057	920	0.5301204919815063	NO	-
2775	ZINC00728432	1253	0.5301204919815063	NO	-
2776	ZINC00728441	1255	0.5301204919815063	NO	-
2777	ZINC00794781	1424	0.5301204919815063	NO	-
2778	ZINC00897557	2074	0.5301204919815063	NO	-
2779	ZINC00971067	2352	0.5301204919815063	NO	-
2780	ZINC01122873	3171	0.5301204919815063	NO	-
2781	ZINC01122874	3172	0.5301204919815063	NO	-
2782	ZINC01123365	3180	0.5301204919815063	NO	-
2783	ZINC01123367	3181	0.5301204919815063	NO	-
2784	ZINC01421284	3902	0.5301204919815063	NO	-
2785	ZINC01496891	4168	0.5301204919815063	NO	-
2786	ZINC01503379	4195	0.5301204919815063	NO	-
2787	ZINC01516567	4259	0.5301204919815063	NO	-
2788	ZINC02869318	6456	0.5301204919815063	NO	-
2789	ZINC03038185	7123	0.5301204919815063	NO	-
2790	ZINC03222883	7268	0.5301204919815063	NO	-
2791	ZINC03235352	7295	0.5301204919815063	NO	-
2792	ZINC03495858	8509	0.5301204919815063	NO	-
2793	ZINC03543371	8879	0.5301204919815063	NO	-
2794	ZINC03579776	9119	0.5301204919815063	NO	-
2795	ZINC03579778	9120	0.5301204919815063	NO	-
2796	ZINC03579784	9123	0.5301204919815063	NO	-
2797	ZINC03579786	9124	0.5301204919815063	NO	-
2798	ZINC03579827	9133	0.5301204919815063	NO	-
2799	ZINC03579829	9134	0.5301204919815063	NO	-
2800	ZINC03592150	9153	0.5301204919815063	NO	-
2801	ZINC03620610	9373	0.5301204919815063	NO	-
2802	ZINC03851106	9669	0.5301204919815063	NO	-
2803	ZINC03852671	9745	0.5301204919815063	NO	-
2804	ZINC03868309	10820	0.5301204919815063	NO	-
2805	ZINC03974308	11275	0.5301204919815063	NO	-
2806	ZINC03982995	11332	0.5301204919815063	NO	-
2807	ZINC03982996	11333	0.5301204919815063	NO	-
2808	ZINC04186815	11770	0.5301204919815063	NO	-
2809	ZINC04266701	11894	0.5301204919815063	NO	-
2810	ZINC04286738	11954	0.5301204919815063	NO	-
2811	ZINC04334968	12070	0.5301204919815063	NO	-
2812	ZINC04454374	12278	0.5301204919815063	NO	-
2813	ZINC04465975	12343	0.5301204919815063	NO	-
2814	ZINC04469967	12380	0.5301204919815063	NO	-
2815	ZINC04484186	12421	0.5301204919815063	NO	-
2816	ZINC00808542	1524	0.529411792755127	NO	-
2817	ZINC01030810	2609	0.529411792755127	NO	-
2818	ZINC01039211	2700	0.529411792755127	NO	-
2819	ZINC01454991	4068	0.529411792755127	NO	-
2820	ZINC01454992	4069	0.529411792755127	NO	-
2821	ZINC02218756	4751	0.529411792755127	NO	-
2822	ZINC02497590	5347	0.529411792755127	NO	-
2823	ZINC02720886	6009	0.529411792755127	NO	-
2824	ZINC02720887	6010	0.529411792755127	NO	-
2825	ZINC02802708	6292	0.529411792755127	NO	-
2826	ZINC03235061	7293	0.529411792755127	NO	-
2827	ZINC03294629	7464	0.529411792755127	NO	-
2828	ZINC03401924	7944	0.529411792755127	NO	-
2829	ZINC03609014	9289	0.529411792755127	NO	-
2830	ZINC03852667	9742	0.529411792755127	NO	-
2831	ZINC04465251	12322	0.529411792755127	NO	-
2832	ZINC04465730	12336	0.529411792755127	NO	-
2833	ZINC00212744	224	0.5287356376647949	NO	-
2834	ZINC00780178	1358	0.5287356376647949	NO	-
2835	ZINC00813895	1563	0.5287356376647949	NO	-
2836	ZINC01074918	2959	0.5287356376647949	NO	-
2837	ZINC01077435	2974	0.5287356376647949	NO	-
2838	ZINC02394330	5107	0.5287356376647949	NO	-
2839	ZINC02686525	5772	0.5287356376647949	NO	-
2840	ZINC02741774	6073	0.5287356376647949	NO	-
2841	ZINC02796315	6251	0.5287356376647949	NO	-
2842	ZINC02873656	6472	0.5287356376647949	NO	-
2843	ZINC03421668	8034	0.5287356376647949	NO	-
2844	ZINC03558965	8981	0.5287356376647949	NO	-
2845	ZINC03851977	9712	0.5287356376647949	NO	-
2846	ZINC03971792	11215	0.5287356376647949	NO	-
2847	ZINC04365514	12122	0.5287356376647949	NO	-
2848	ZINC01110141	3093	0.5280898809432983	NO	-
2849	ZINC01153080	3345	0.5280898809432983	NO	-
2850	ZINC03268739	7380	0.5280898809432983	NO	-
2851	ZINC03404817	7952	0.5280898809432983	NO	-
2852	ZINC03485715	8433	0.5280898809432983	NO	-
2853	ZINC03485766	8434	0.5280898809432983	NO	-
2854	ZINC03851977	9713	0.5280898809432983	NO	-
2855	ZINC01501206	4187	0.5277777910232544	NO	-
2856	ZINC01501208	4188	0.5277777910232544	NO	-
2857	ZINC02225992	4778	0.5274725556373596	NO	-
2858	ZINC00222350	258	0.5270270109176636	NO	-
2859	ZINC00222352	259	0.5270270109176636	NO	-
2860	ZINC00222379	260	0.5270270109176636	NO	-
2861	ZINC00222380	261	0.5270270109176636	NO	-
2862	ZINC00640456	891	0.5270270109176636	NO	-
2863	ZINC00941206	2216	0.5270270109176636	NO	-
2864	ZINC01500125	4186	0.5270270109176636	NO	-
2865	ZINC01509336	4226	0.5270270109176636	NO	-
2866	ZINC02485179	5333	0.5270270109176636	NO	-
2867	ZINC02499960	5357	0.5270270109176636	NO	-
2868	ZINC02919111	6775	0.5270270109176636	NO	-
2869	ZINC02919112	6776	0.5270270109176636	NO	-
2870	ZINC02919364	6791	0.5270270109176636	NO	-
2871	ZINC02919365	6792	0.5270270109176636	NO	-
2872	ZINC02919665	6796	0.5270270109176636	NO	-
2873	ZINC02919667	6797	0.5270270109176636	NO	-
2874	ZINC04380352	12142	0.5270270109176636	NO	-
2875	ZINC02792058	6204	0.5268816947937012	NO	-
2876	ZINC03435735	8100	0.5268816947937012	NO	-
2877	ZINC00384819	390	0.5263158082962036	NO	-
2878	ZINC01503545	4198	0.5263158082962036	NO	-
2879	ZINC01781184	4361	0.5263158082962036	NO	-
2880	ZINC01781186	4362	0.5263158082962036	NO	-
2881	ZINC01837099	4392	0.5263158082962036	NO	-
2882	ZINC01837100	4393	0.5263158082962036	NO	-
2883	ZINC02806517	6308	0.5263158082962036	NO	-
2884	ZINC02807015	6309	0.5263158082962036	NO	-
2885	ZINC02919786	6798	0.5263158082962036	NO	-
2886	ZINC03474977	8379	0.5263158082962036	NO	-
2887	ZINC03495554	8499	0.5263158082962036	NO	-
2888	ZINC00007002	29	0.5263158082962036	YES	7
2889	ZINC00003289	0	0.5256410241127014	NO	-
2890	ZINC00131897	148	0.5256410241127014	NO	-
2891	ZINC00131945	149	0.5256410241127014	NO	-
2892	ZINC00268443	315	0.5256410241127014	NO	-
2893	ZINC00357246	365	0.5256410241127014	NO	-
2894	ZINC00858965	1929	0.5256410241127014	NO	-
2895	ZINC00888708	2038	0.5256410241127014	NO	-
2896	ZINC00991200	2446	0.5256410241127014	NO	-
2897	ZINC01127710	3217	0.5256410241127014	NO	-
2898	ZINC01178841	3456	0.5256410241127014	NO	-
2899	ZINC01250704	3610	0.5256410241127014	NO	-
2900	ZINC02220641	4761	0.5256410241127014	NO	-
2901	ZINC02220644	4762	0.5256410241127014	NO	-
2902	ZINC02317582	4910	0.5256410241127014	NO	-
2903	ZINC02410473	5150	0.5256410241127014	NO	-
2904	ZINC02410474	5151	0.5256410241127014	NO	-
2905	ZINC02661853	5743	0.5256410241127014	NO	-
2906	ZINC02731098	6047	0.5256410241127014	NO	-
2907	ZINC02768835	6129	0.5256410241127014	NO	-
2908	ZINC02794830	6240	0.5256410241127014	NO	-
2909	ZINC02795322	6242	0.5256410241127014	NO	-
2910	ZINC02795687	6248	0.5256410241127014	NO	-
2911	ZINC02798586	6261	0.5256410241127014	NO	-
2912	ZINC02799057	6264	0.5256410241127014	NO	-
2913	ZINC02800455	6275	0.5256410241127014	NO	-
2914	ZINC02869022	6454	0.5256410241127014	NO	-
2915	ZINC02869023	6455	0.5256410241127014	NO	-
2916	ZINC02914587	6620	0.5256410241127014	NO	-
2917	ZINC02914589	6621	0.5256410241127014	NO	-
2918	ZINC02914618	6624	0.5256410241127014	NO	-
2919	ZINC02914619	6625	0.5256410241127014	NO	-
2920	ZINC02915142	6637	0.5256410241127014	NO	-
2921	ZINC02915144	6638	0.5256410241127014	NO	-
2922	ZINC02918135	6722	0.5256410241127014	NO	-
2923	ZINC02918137	6723	0.5256410241127014	NO	-
2924	ZINC02918944	6762	0.5256410241127014	NO	-
2925	ZINC02918945	6763	0.5256410241127014	NO	-
2926	ZINC02919090	6773	0.5256410241127014	NO	-
2927	ZINC02919092	6774	0.5256410241127014	NO	-
2928	ZINC03334751	7601	0.5256410241127014	NO	-
2929	ZINC03432544	8087	0.5256410241127014	NO	-
2930	ZINC03438925	8112	0.5256410241127014	NO	-
2931	ZINC03613170	9347	0.5256410241127014	NO	-
2932	ZINC03818839	9527	0.5256410241127014	NO	-
2933	ZINC03853114	9807	0.5256410241127014	NO	-
2934	ZINC03853143	9817	0.5256410241127014	NO	-
2935	ZINC03854638	10140	0.5256410241127014	NO	-
2936	ZINC03969173	11093	0.5256410241127014	NO	-
2937	ZINC00003289	1	0.5249999761581421	NO	-
2938	ZINC00677228	1067	0.5249999761581421	NO	-
2939	ZINC00707267	1158	0.5249999761581421	NO	-
2940	ZINC00719221	1215	0.5249999761581421	NO	-
2941	ZINC00826008	1641	0.5249999761581421	NO	-
2942	ZINC00853609	1862	0.5249999761581421	NO	-
2943	ZINC00863302	1942	0.5249999761581421	NO	-
2944	ZINC00947148	2254	0.5249999761581421	NO	-
2945	ZINC00979564	2386	0.5249999761581421	NO	-
2946	ZINC00979565	2387	0.5249999761581421	NO	-
2947	ZINC01036178	2667	0.5249999761581421	NO	-
2948	ZINC01068570	2881	0.5249999761581421	NO	-
2949	ZINC01068572	2882	0.5249999761581421	NO	-
2950	ZINC01122493	3166	0.5249999761581421	NO	-
2951	ZINC01182574	3462	0.5249999761581421	NO	-
2952	ZINC01211241	3541	0.5249999761581421	NO	-
2953	ZINC01211244	3542	0.5249999761581421	NO	-
2954	ZINC01211345	3543	0.5249999761581421	NO	-
2955	ZINC01211348	3544	0.5249999761581421	NO	-
2956	ZINC01439413	3975	0.5249999761581421	NO	-
2957	ZINC01776041	4357	0.5249999761581421	NO	-
2958	ZINC01776043	4358	0.5249999761581421	NO	-
2959	ZINC01777541	4359	0.5249999761581421	NO	-
2960	ZINC01777543	4360	0.5249999761581421	NO	-
2961	ZINC02206974	4711	0.5249999761581421	NO	-
2962	ZINC02206976	4712	0.5249999761581421	NO	-
2963	ZINC02233055	4791	0.5249999761581421	NO	-
2964	ZINC02233058	4792	0.5249999761581421	NO	-
2965	ZINC02290675	4867	0.5249999761581421	NO	-
2966	ZINC02290677	4868	0.5249999761581421	NO	-
2967	ZINC02355127	5026	0.5249999761581421	NO	-
2968	ZINC02447114	5237	0.5249999761581421	NO	-
2969	ZINC02723010	6019	0.5249999761581421	NO	-
2970	ZINC02749346	6086	0.5249999761581421	NO	-
2971	ZINC02762576	6114	0.5249999761581421	NO	-
2972	ZINC02764309	6123	0.5249999761581421	NO	-
2973	ZINC02768934	6130	0.5249999761581421	NO	-
2974	ZINC02784701	6153	0.5249999761581421	NO	-
2975	ZINC02791357	6193	0.5249999761581421	NO	-
2976	ZINC02794658	6237	0.5249999761581421	NO	-
2977	ZINC02916028	6669	0.5249999761581421	NO	-
2978	ZINC03360345	7721	0.5249999761581421	NO	-
2979	ZINC03816527	9519	0.5249999761581421	NO	-
2980	ZINC03818839	9528	0.5249999761581421	NO	-
2981	ZINC03827365	9551	0.5249999761581421	NO	-
2982	ZINC03853511	9902	0.5249999761581421	NO	-
2983	ZINC03853515	9904	0.5249999761581421	NO	-
2984	ZINC03853797	9985	0.5249999761581421	NO	-
2985	ZINC03853798	9986	0.5249999761581421	NO	-
2986	ZINC03858395	10447	0.5249999761581421	NO	-
2987	ZINC03858396	10448	0.5249999761581421	NO	-
2988	ZINC03873658	10865	0.5249999761581421	NO	-
2989	ZINC03873659	10866	0.5249999761581421	NO	-
2990	ZINC03969999	11139	0.5249999761581421	NO	-
2991	ZINC03970000	11140	0.5249999761581421	NO	-
2992	ZINC03986634	11385	0.5249999761581421	NO	-
2993	ZINC03986636	11386	0.5249999761581421	NO	-
2994	ZINC03987323	11389	0.5249999761581421	NO	-
2995	ZINC03987325	11390	0.5249999761581421	NO	-
2996	ZINC04315967	12016	0.5249999761581421	NO	-
2997	ZINC04488243	12466	0.5249999761581421	NO	-
2998	ZINC00507735	540	0.5243902206420898	NO	-
2999	ZINC00591636	679	0.5243902206420898	NO	-
3000	ZINC00594041	700	0.5243902206420898	NO	-
3001	ZINC00651559	961	0.5243902206420898	NO	-
3002	ZINC00655265	970	0.5243902206420898	NO	-
3003	ZINC00655265	971	0.5243902206420898	NO	-
3004	ZINC00814980	1581	0.5243902206420898	NO	-
3005	ZINC00815305	1592	0.5243902206420898	NO	-
3006	ZINC00886824	2027	0.5243902206420898	NO	-
3007	ZINC00955782	2307	0.5243902206420898	NO	-
3008	ZINC01035445	2657	0.5243902206420898	NO	-
3009	ZINC01070680	2895	0.5243902206420898	NO	-
3010	ZINC01090152	3022	0.5243902206420898	NO	-
3011	ZINC01109577	3086	0.5243902206420898	NO	-
3012	ZINC01109578	3087	0.5243902206420898	NO	-
3013	ZINC01468122	4115	0.5243902206420898	NO	-
3014	ZINC02082164	4619	0.5243902206420898	NO	-
3015	ZINC02448324	5240	0.5243902206420898	NO	-
3016	ZINC02660841	5740	0.5243902206420898	NO	-
3017	ZINC02699046	5823	0.5243902206420898	NO	-
3018	ZINC02699047	5824	0.5243902206420898	NO	-
3019	ZINC02705761	5840	0.5243902206420898	NO	-
3020	ZINC02713215	5880	0.5243902206420898	NO	-
3021	ZINC02713218	5882	0.5243902206420898	NO	-
3022	ZINC02713240	5888	0.5243902206420898	NO	-
3023	ZINC02715818	5919	0.5243902206420898	NO	-
3024	ZINC02715820	5921	0.5243902206420898	NO	-
3025	ZINC02715836	5926	0.5243902206420898	NO	-
3026	ZINC02716078	5932	0.5243902206420898	NO	-
3027	ZINC02783649	6148	0.5243902206420898	NO	-
3028	ZINC02789690	6183	0.5243902206420898	NO	-
3029	ZINC02789691	6184	0.5243902206420898	NO	-
3030	ZINC02789692	6185	0.5243902206420898	NO	-
3031	ZINC02868805	6450	0.5243902206420898	NO	-
3032	ZINC02918247	6733	0.5243902206420898	NO	-
3033	ZINC02918250	6734	0.5243902206420898	NO	-
3034	ZINC03083621	7150	0.5243902206420898	NO	-
3035	ZINC03332540	7593	0.5243902206420898	NO	-
3036	ZINC03332540	7594	0.5243902206420898	NO	-
3037	ZINC03351411	7684	0.5243902206420898	NO	-
3038	ZINC03357904	7708	0.5243902206420898	NO	-
3039	ZINC03357904	7709	0.5243902206420898	NO	-
3040	ZINC03423705	8044	0.5243902206420898	NO	-
3041	ZINC03423843	8048	0.5243902206420898	NO	-
3042	ZINC03554648	8951	0.5243902206420898	NO	-
3043	ZINC03852148	9722	0.5243902206420898	NO	-
3044	ZINC03853147	9818	0.5243902206420898	NO	-
3045	ZINC03853148	9819	0.5243902206420898	NO	-
3046	ZINC03854606	10133	0.5243902206420898	NO	-
3047	ZINC03854607	10134	0.5243902206420898	NO	-
3048	ZINC03854922	10176	0.5243902206420898	NO	-
3049	ZINC03857312	10302	0.5243902206420898	NO	-
3050	ZINC03857313	10303	0.5243902206420898	NO	-
3051	ZINC03857603	10335	0.5243902206420898	NO	-
3052	ZINC03857604	10336	0.5243902206420898	NO	-
3053	ZINC03857712	10351	0.5243902206420898	NO	-
3054	ZINC03857713	10352	0.5243902206420898	NO	-
3055	ZINC03867207	10723	0.5243902206420898	NO	-
3056	ZINC03867292	10734	0.5243902206420898	NO	-
3057	ZINC04150969	11681	0.5243902206420898	NO	-
3058	ZINC04186114	11768	0.5243902206420898	NO	-
3059	ZINC04193349	11780	0.5243902206420898	NO	-
3060	ZINC04316334	12024	0.5243902206420898	NO	-
3061	ZINC00638093	854	0.523809552192688	NO	-
3062	ZINC00638094	855	0.523809552192688	NO	-
3063	ZINC00684120	1106	0.523809552192688	NO	-
3064	ZINC00684121	1107	0.523809552192688	NO	-
3065	ZINC00712877	1174	0.523809552192688	NO	-
3066	ZINC00848486	1814	0.523809552192688	NO	-
3067	ZINC00989610	2438	0.523809552192688	NO	-
3068	ZINC01005421	2499	0.523809552192688	NO	-
3069	ZINC01052110	2796	0.523809552192688	NO	-
3070	ZINC01176074	3448	0.523809552192688	NO	-
3071	ZINC01184868	3475	0.523809552192688	NO	-
3072	ZINC02325204	4927	0.523809552192688	NO	-
3073	ZINC02505953	5390	0.523809552192688	NO	-
3074	ZINC02730930	6045	0.523809552192688	NO	-
3075	ZINC02798360	6260	0.523809552192688	NO	-
3076	ZINC02802345	6282	0.523809552192688	NO	-
3077	ZINC02802346	6283	0.523809552192688	NO	-
3078	ZINC02861966	6428	0.523809552192688	NO	-
3079	ZINC02915792	6661	0.523809552192688	NO	-
3080	ZINC02915797	6662	0.523809552192688	NO	-
3081	ZINC02915800	6663	0.523809552192688	NO	-
3082	ZINC03287831	7441	0.523809552192688	NO	-
3083	ZINC03522932	8749	0.523809552192688	NO	-
3084	ZINC03579615	9101	0.523809552192688	NO	-
3085	ZINC03579617	9102	0.523809552192688	NO	-
3086	ZINC03579733	9115	0.523809552192688	NO	-
3087	ZINC03579735	9116	0.523809552192688	NO	-
3088	ZINC03579741	9117	0.523809552192688	NO	-
3089	ZINC03579743	9118	0.523809552192688	NO	-
3090	ZINC00312185	341	0.5232558250427246	NO	-
3091	ZINC00412867	423	0.5232558250427246	NO	-
3092	ZINC00413240	427	0.5232558250427246	NO	-
3093	ZINC00588008	664	0.5232558250427246	NO	-
3094	ZINC00684880	1110	0.5232558250427246	NO	-
3095	ZINC00813772	1561	0.5232558250427246	NO	-
3096	ZINC00940474	2199	0.5232558250427246	NO	-
3097	ZINC01024657	2562	0.5232558250427246	NO	-
3098	ZINC01128857	3230	0.5232558250427246	NO	-
3099	ZINC01366029	3774	0.5232558250427246	NO	-
3100	ZINC01366331	3775	0.5232558250427246	NO	-
3101	ZINC01443540	4011	0.5232558250427246	NO	-
3102	ZINC02802250	6281	0.5232558250427246	NO	-
3103	ZINC02957669	6942	0.5232558250427246	NO	-
3104	ZINC03339645	7624	0.5232558250427246	NO	-
3105	ZINC03408218	7976	0.5232558250427246	NO	-
3106	ZINC03459069	8221	0.5232558250427246	NO	-
3107	ZINC03459078	8223	0.5232558250427246	NO	-
3108	ZINC03556265	8964	0.5232558250427246	NO	-
3109	ZINC03601316	9237	0.5232558250427246	NO	-
3110	ZINC03740112	9496	0.5232558250427246	NO	-
3111	ZINC03877273	10879	0.5232558250427246	NO	-
3112	ZINC04246448	11845	0.5232558250427246	NO	-
3113	ZINC01111949	3103	0.5227272510528564	NO	-
3114	ZINC02220045	4757	0.5227272510528564	NO	-
3115	ZINC02500284	5374	0.5227272510528564	NO	-
3116	ZINC02769672	6133	0.5227272510528564	NO	-
3117	ZINC02797229	6258	0.5227272510528564	NO	-
3118	ZINC03073249	7146	0.5227272510528564	NO	-
3119	ZINC03820047	9537	0.5227272510528564	NO	-
3120	ZINC03850824	9636	0.5227272510528564	NO	-
3121	ZINC03854343	10074	0.5227272510528564	NO	-
3122	ZINC03854344	10075	0.5227272510528564	NO	-
3123	ZINC03891100	10974	0.5227272510528564	NO	-
3124	ZINC00675671	1062	0.5222222208976746	NO	-
3125	ZINC01196356	3504	0.5222222208976746	NO	-
3126	ZINC02483554	5329	0.5222222208976746	NO	-
3127	ZINC02717825	5938	0.5222222208976746	NO	-
3128	ZINC02717825	5939	0.5222222208976746	NO	-
3129	ZINC02717826	5941	0.5222222208976746	NO	-
3130	ZINC02717826	5943	0.5222222208976746	NO	-
3131	ZINC02717832	5952	0.5222222208976746	NO	-
3132	ZINC02717832	5954	0.5222222208976746	NO	-
3133	ZINC02808810	6324	0.5222222208976746	NO	-
3134	ZINC02808811	6325	0.5222222208976746	NO	-
3135	ZINC03520089	8740	0.5222222208976746	NO	-
3136	ZINC01030773	2608	0.52173912525177	NO	-
3137	ZINC00006509	176	0.52173912525177	YES	20
3138	ZINC01856818	4397	0.5205479264259338	NO	-
3139	ZINC00235731	298	0.5199999809265137	NO	-
3140	ZINC01988101	4555	0.5199999809265137	NO	-
3141	ZINC03891693	10980	0.5199999809265137	NO	-
3142	ZINC03891746	10981	0.5199999809265137	NO	-
3143	ZINC03983644	11366	0.5199999809265137	NO	-
3144	ZINC04469902	12379	0.5199999809265137	NO	-
3145	ZINC00780256	1359	0.5194805264472961	NO	-
3146	ZINC00780257	1360	0.5194805264472961	NO	-
3147	ZINC00795800	1441	0.5194805264472961	NO	-
3148	ZINC00815207	1590	0.5194805264472961	NO	-
3149	ZINC00993605	2455	0.5194805264472961	NO	-
3150	ZINC01503491	4197	0.5194805264472961	NO	-
3151	ZINC02625570	5533	0.5194805264472961	NO	-
3152	ZINC02795422	6245	0.5194805264472961	NO	-
3153	ZINC02800033	6269	0.5194805264472961	NO	-
3154	ZINC02918915	6757	0.5194805264472961	NO	-
3155	ZINC02918916	6758	0.5194805264472961	NO	-
3156	ZINC02919192	6781	0.5194805264472961	NO	-
3157	ZINC02919193	6782	0.5194805264472961	NO	-
3158	ZINC03417018	8011	0.5194805264472961	NO	-
3159	ZINC03417021	8012	0.5194805264472961	NO	-
3160	ZINC03982837	11328	0.5194805264472961	NO	-
3161	ZINC03982838	11329	0.5194805264472961	NO	-
3162	ZINC04479453	12410	0.5194805264472961	NO	-
3163	ZINC00182482	187	0.5189873576164246	NO	-
3164	ZINC00222478	270	0.5189873576164246	NO	-
3165	ZINC00222481	271	0.5189873576164246	NO	-
3166	ZINC00222486	272	0.5189873576164246	NO	-
3167	ZINC00222488	273	0.5189873576164246	NO	-
3168	ZINC00624025	759	0.5189873576164246	NO	-
3169	ZINC00660909	989	0.5189873576164246	NO	-
3170	ZINC00667988	1014	0.5189873576164246	NO	-
3171	ZINC00707299	1159	0.5189873576164246	NO	-
3172	ZINC01000074	2478	0.5189873576164246	NO	-
3173	ZINC01057599	2832	0.5189873576164246	NO	-
3174	ZINC01109755	3089	0.5189873576164246	NO	-
3175	ZINC01109756	3090	0.5189873576164246	NO	-
3176	ZINC01305957	3668	0.5189873576164246	NO	-
3177	ZINC01398862	3859	0.5189873576164246	NO	-
3178	ZINC01467368	4110	0.5189873576164246	NO	-
3179	ZINC01467369	4111	0.5189873576164246	NO	-
3180	ZINC01757734	4351	0.5189873576164246	NO	-
3181	ZINC01757737	4352	0.5189873576164246	NO	-
3182	ZINC01821000	4384	0.5189873576164246	NO	-
3183	ZINC01821001	4385	0.5189873576164246	NO	-
3184	ZINC02208996	4715	0.5189873576164246	NO	-
3185	ZINC02209000	4716	0.5189873576164246	NO	-
3186	ZINC02210420	4725	0.5189873576164246	NO	-
3187	ZINC02210422	4726	0.5189873576164246	NO	-
3188	ZINC02401923	5128	0.5189873576164246	NO	-
3189	ZINC02401924	5129	0.5189873576164246	NO	-
3190	ZINC02411024	5152	0.5189873576164246	NO	-
3191	ZINC02411025	5153	0.5189873576164246	NO	-
3192	ZINC02418401	5168	0.5189873576164246	NO	-
3193	ZINC02418402	5169	0.5189873576164246	NO	-
3194	ZINC02591720	5446	0.5189873576164246	NO	-
3195	ZINC02591721	5447	0.5189873576164246	NO	-
3196	ZINC02868957	6451	0.5189873576164246	NO	-
3197	ZINC02868958	6452	0.5189873576164246	NO	-
3198	ZINC02916036	6670	0.5189873576164246	NO	-
3199	ZINC02916037	6671	0.5189873576164246	NO	-
3200	ZINC03818838	9525	0.5189873576164246	NO	-
3201	ZINC03851066	9662	0.5189873576164246	NO	-
3202	ZINC03853255	9836	0.5189873576164246	NO	-
3203	ZINC03853256	9837	0.5189873576164246	NO	-
3204	ZINC03857880	10376	0.5189873576164246	NO	-
3205	ZINC03857989	10387	0.5189873576164246	NO	-
3206	ZINC03857990	10388	0.5189873576164246	NO	-
3207	ZINC03892310	10985	0.5189873576164246	NO	-
3208	ZINC03972517	11245	0.5189873576164246	NO	-
3209	ZINC03972519	11246	0.5189873576164246	NO	-
3210	ZINC03972520	11247	0.5189873576164246	NO	-
3211	ZINC03972521	11248	0.5189873576164246	NO	-
3212	ZINC03973673	11268	0.5189873576164246	NO	-
3213	ZINC03973677	11269	0.5189873576164246	NO	-
3214	ZINC03973679	11270	0.5189873576164246	NO	-
3215	ZINC04315737	12013	0.5189873576164246	NO	-
3216	ZINC04460726	12282	0.5189873576164246	NO	-
3217	ZINC04470426	12391	0.5189873576164246	NO	-
3218	ZINC04479451	12409	0.5189873576164246	NO	-
3219	ZINC00448597	495	0.5185185074806213	NO	-
3220	ZINC00448599	496	0.5185185074806213	NO	-
3221	ZINC00591636	678	0.5185185074806213	NO	-
3222	ZINC00671452	1040	0.5185185074806213	NO	-
3223	ZINC00683657	1101	0.5185185074806213	NO	-
3224	ZINC00807042	1520	0.5185185074806213	NO	-
3225	ZINC00807044	1521	0.5185185074806213	NO	-
3226	ZINC01061690	2856	0.5185185074806213	NO	-
3227	ZINC01111909	3101	0.5185185074806213	NO	-
3228	ZINC01111911	3102	0.5185185074806213	NO	-
3229	ZINC01126272	3210	0.5185185074806213	NO	-
3230	ZINC01213671	3554	0.5185185074806213	NO	-
3231	ZINC01379176	3781	0.5185185074806213	NO	-
3232	ZINC01379177	3782	0.5185185074806213	NO	-
3233	ZINC01508520	4220	0.5185185074806213	NO	-
3234	ZINC02215927	4741	0.5185185074806213	NO	-
3235	ZINC02215930	4742	0.5185185074806213	NO	-
3236	ZINC02259525	4832	0.5185185074806213	NO	-
3237	ZINC02629229	5569	0.5185185074806213	NO	-
3238	ZINC02648900	5663	0.5185185074806213	NO	-
3239	ZINC02660594	5736	0.5185185074806213	NO	-
3240	ZINC02763122	6118	0.5185185074806213	NO	-
3241	ZINC02914502	6608	0.5185185074806213	NO	-
3242	ZINC02914503	6609	0.5185185074806213	NO	-
3243	ZINC02914557	6614	0.5185185074806213	NO	-
3244	ZINC02914559	6615	0.5185185074806213	NO	-
3245	ZINC02914561	6616	0.5185185074806213	NO	-
3246	ZINC02914563	6617	0.5185185074806213	NO	-
3247	ZINC02918244	6731	0.5185185074806213	NO	-
3248	ZINC02918246	6732	0.5185185074806213	NO	-
3249	ZINC02947823	6884	0.5185185074806213	NO	-
3250	ZINC02947825	6885	0.5185185074806213	NO	-
3251	ZINC02947885	6890	0.5185185074806213	NO	-
3252	ZINC02947886	6891	0.5185185074806213	NO	-
3253	ZINC02947911	6892	0.5185185074806213	NO	-
3254	ZINC03151839	7173	0.5185185074806213	NO	-
3255	ZINC03400165	7933	0.5185185074806213	NO	-
3256	ZINC03500755	8622	0.5185185074806213	NO	-
3257	ZINC03818838	9526	0.5185185074806213	NO	-
3258	ZINC03820389	9547	0.5185185074806213	NO	-
3259	ZINC03850378	9615	0.5185185074806213	NO	-
3260	ZINC03850606	9622	0.5185185074806213	NO	-
3261	ZINC03850989	9658	0.5185185074806213	NO	-
3262	ZINC03852431	9729	0.5185185074806213	NO	-
3263	ZINC03853462	9877	0.5185185074806213	NO	-
3264	ZINC03853463	9878	0.5185185074806213	NO	-
3265	ZINC03853988	10030	0.5185185074806213	NO	-
3266	ZINC03853989	10031	0.5185185074806213	NO	-
3267	ZINC03859738	10622	0.5185185074806213	NO	-
3268	ZINC03859739	10623	0.5185185074806213	NO	-
3269	ZINC03862483	10671	0.5185185074806213	NO	-
3270	ZINC03867391	10745	0.5185185074806213	NO	-
3271	ZINC03889399	10904	0.5185185074806213	NO	-
3272	ZINC03889400	10905	0.5185185074806213	NO	-
3273	ZINC03936641	11033	0.5185185074806213	NO	-
3274	ZINC03956586	11049	0.5185185074806213	NO	-
3275	ZINC03956587	11050	0.5185185074806213	NO	-
3276	ZINC03968139	11066	0.5185185074806213	NO	-
3277	ZINC03968168	11067	0.5185185074806213	NO	-
3278	ZINC03968197	11069	0.5185185074806213	NO	-
3279	ZINC03970111	11155	0.5185185074806213	NO	-
3280	ZINC03970112	11156	0.5185185074806213	NO	-
3281	ZINC04094419	11603	0.5185185074806213	NO	-
3282	ZINC04452674	12276	0.5185185074806213	NO	-
3283	ZINC04496487	12498	0.5185185074806213	NO	-
3284	ZINC04510049	12540	0.5185185074806213	NO	-
3285	ZINC04511902	12547	0.5185185074806213	NO	-
3286	ZINC00052558	45	0.5180723071098328	NO	-
3287	ZINC00643330	906	0.5180723071098328	NO	-
3288	ZINC00753202	1299	0.5180723071098328	NO	-
3289	ZINC00810624	1543	0.5180723071098328	NO	-
3290	ZINC00810624	1544	0.5180723071098328	NO	-
3291	ZINC00815361	1593	0.5180723071098328	NO	-
3292	ZINC00834590	1709	0.5180723071098328	NO	-
3293	ZINC00843754	1761	0.5180723071098328	NO	-
3294	ZINC00854700	1866	0.5180723071098328	NO	-
3295	ZINC00878894	1999	0.5180723071098328	NO	-
3296	ZINC00918281	2127	0.5180723071098328	NO	-
3297	ZINC01038119	2692	0.5180723071098328	NO	-
3298	ZINC01167863	3424	0.5180723071098328	NO	-
3299	ZINC01384896	3799	0.5180723071098328	NO	-
3300	ZINC01468125	4117	0.5180723071098328	NO	-
3301	ZINC01468185	4119	0.5180723071098328	NO	-
3302	ZINC02313622	4905	0.5180723071098328	NO	-
3303	ZINC02455972	5254	0.5180723071098328	NO	-
3304	ZINC02686584	5774	0.5180723071098328	NO	-
3305	ZINC02686586	5775	0.5180723071098328	NO	-
3306	ZINC02699045	5822	0.5180723071098328	NO	-
3307	ZINC02713192	5870	0.5180723071098328	NO	-
3308	ZINC02713199	5872	0.5180723071098328	NO	-
3309	ZINC02713256	5889	0.5180723071098328	NO	-
3310	ZINC02713260	5890	0.5180723071098328	NO	-
3311	ZINC02715832	5923	0.5180723071098328	NO	-
3312	ZINC02715835	5925	0.5180723071098328	NO	-
3313	ZINC02715843	5929	0.5180723071098328	NO	-
3314	ZINC02764716	6126	0.5180723071098328	NO	-
3315	ZINC02794475	6231	0.5180723071098328	NO	-
3316	ZINC02872873	6471	0.5180723071098328	NO	-
3317	ZINC02874164	6477	0.5180723071098328	NO	-
3318	ZINC03340114	7627	0.5180723071098328	NO	-
3319	ZINC03348471	7670	0.5180723071098328	NO	-
3320	ZINC03495857	8508	0.5180723071098328	NO	-
3321	ZINC03528445	8796	0.5180723071098328	NO	-
3322	ZINC03528447	8797	0.5180723071098328	NO	-
3323	ZINC03528460	8798	0.5180723071098328	NO	-
3324	ZINC03528683	8799	0.5180723071098328	NO	-
3325	ZINC03579780	9121	0.5180723071098328	NO	-
3326	ZINC03579782	9122	0.5180723071098328	NO	-
3327	ZINC03662528	9446	0.5180723071098328	NO	-
3328	ZINC03852960	9772	0.5180723071098328	NO	-
3329	ZINC03852961	9773	0.5180723071098328	NO	-
3330	ZINC03853005	9794	0.5180723071098328	NO	-
3331	ZINC03853649	9936	0.5180723071098328	NO	-
3332	ZINC03853650	9937	0.5180723071098328	NO	-
3333	ZINC03853661	9940	0.5180723071098328	NO	-
3334	ZINC03853662	9941	0.5180723071098328	NO	-
3335	ZINC03853674	9949	0.5180723071098328	NO	-
3336	ZINC03853675	9950	0.5180723071098328	NO	-
3337	ZINC03854586	10121	0.5180723071098328	NO	-
3338	ZINC03854587	10122	0.5180723071098328	NO	-
3339	ZINC03854588	10123	0.5180723071098328	NO	-
3340	ZINC03854589	10124	0.5180723071098328	NO	-
3341	ZINC03857093	10268	0.5180723071098328	NO	-
3342	ZINC03857094	10269	0.5180723071098328	NO	-
3343	ZINC03857120	10272	0.5180723071098328	NO	-
3344	ZINC03857121	10273	0.5180723071098328	NO	-
3345	ZINC03857748	10355	0.5180723071098328	NO	-
3346	ZINC03857749	10356	0.5180723071098328	NO	-
3347	ZINC03867934	10792	0.5180723071098328	NO	-
3348	ZINC03908642	11017	0.5180723071098328	NO	-
3349	ZINC03997175	11427	0.5180723071098328	NO	-
3350	ZINC04268836	11902	0.5180723071098328	NO	-
3351	ZINC04465879	12338	0.5180723071098328	NO	-
3352	ZINC04496569	12502	0.5180723071098328	NO	-
3353	ZINC00773802	1325	0.5176470875740051	NO	-
3354	ZINC00832782	1702	0.5176470875740051	NO	-
3355	ZINC00840540	1752	0.5176470875740051	NO	-
3356	ZINC00840542	1753	0.5176470875740051	NO	-
3357	ZINC00886839	2029	0.5176470875740051	NO	-
3358	ZINC01146509	3310	0.5176470875740051	NO	-
3359	ZINC01422615	3914	0.5176470875740051	NO	-
3360	ZINC02229207	4784	0.5176470875740051	NO	-
3361	ZINC02755189	6098	0.5176470875740051	NO	-
3362	ZINC02784455	6150	0.5176470875740051	NO	-
3363	ZINC02784455	6151	0.5176470875740051	NO	-
3364	ZINC02784978	6155	0.5176470875740051	NO	-
3365	ZINC03052204	7137	0.5176470875740051	NO	-
3366	ZINC03404418	7951	0.5176470875740051	NO	-
3367	ZINC03533946	8837	0.5176470875740051	NO	-
3368	ZINC03579586	9097	0.5176470875740051	NO	-
3369	ZINC03579588	9098	0.5176470875740051	NO	-
3370	ZINC03701094	9495	0.5176470875740051	NO	-
3371	ZINC03799704	9513	0.5176470875740051	NO	-
3372	ZINC03854930	10177	0.5176470875740051	NO	-
3373	ZINC03854931	10178	0.5176470875740051	NO	-
3374	ZINC03868284	10814	0.5176470875740051	NO	-
3375	ZINC04255852	11881	0.5176470875740051	NO	-
3376	ZINC04464538	12306	0.5176470875740051	NO	-
3377	ZINC00642598	901	0.517241358757019	NO	-
3378	ZINC00780973	1374	0.517241358757019	NO	-
3379	ZINC01026731	2577	0.517241358757019	NO	-
3380	ZINC01028478	2589	0.517241358757019	NO	-
3381	ZINC01391241	3831	0.517241358757019	NO	-
3382	ZINC02619659	5471	0.517241358757019	NO	-
3383	ZINC02625493	5530	0.517241358757019	NO	-
3384	ZINC02687651	5782	0.517241358757019	NO	-
3385	ZINC02730751	6042	0.517241358757019	NO	-
3386	ZINC02898607	6527	0.517241358757019	NO	-
3387	ZINC03203817	7221	0.517241358757019	NO	-
3388	ZINC03254976	7342	0.517241358757019	NO	-
3389	ZINC03417666	8013	0.517241358757019	NO	-
3390	ZINC03492336	8462	0.517241358757019	NO	-
3391	ZINC03496365	8518	0.517241358757019	NO	-
3392	ZINC03496368	8519	0.517241358757019	NO	-
3393	ZINC03520163	8742	0.517241358757019	NO	-
3394	ZINC03850725	9631	0.517241358757019	NO	-
3395	ZINC03994975	11425	0.517241358757019	NO	-
3396	ZINC04484644	12428	0.517241358757019	NO	-
3397	ZINC04484644	12429	0.517241358757019	NO	-
3398	ZINC00751776	1290	0.516853928565979	NO	-
3399	ZINC04420379	12216	0.516853928565979	NO	-
3400	ZINC04510344	12543	0.5164835453033447	NO	-
3401	ZINC01324203	3685	0.5161290168762207	NO	-
3402	ZINC02717829	5945	0.5161290168762207	NO	-
3403	ZINC02717829	5946	0.5161290168762207	NO	-
3404	ZINC03410272	7988	0.5161290168762207	NO	-
3405	ZINC03520183	8743	0.5161290168762207	NO	-
3406	ZINC00366717	375	0.5135135054588318	NO	-
3407	ZINC00619916	737	0.5135135054588318	NO	-
3408	ZINC00867950	1957	0.5135135054588318	NO	-
3409	ZINC00867950	1958	0.5135135054588318	NO	-
3410	ZINC01187335	3482	0.5135135054588318	NO	-
3411	ZINC03012414	7051	0.5135135054588318	NO	-
3412	ZINC03361563	7722	0.5135135054588318	NO	-
3413	ZINC03554337	8949	0.5135135054588318	NO	-
3414	ZINC03969923	11134	0.5135135054588318	NO	-
3415	ZINC03980372	11314	0.5135135054588318	NO	-
3416	ZINC00096982	96	0.5131579041481018	NO	-
3417	ZINC00096985	97	0.5131579041481018	NO	-
3418	ZINC00096987	98	0.5131579041481018	NO	-
3419	ZINC00096992	99	0.5131579041481018	NO	-
3420	ZINC00096996	100	0.5131579041481018	NO	-
3421	ZINC00096999	101	0.5131579041481018	NO	-
3422	ZINC00165003	176	0.5131579041481018	NO	-
3423	ZINC00165005	177	0.5131579041481018	NO	-
3424	ZINC00171426	181	0.5131579041481018	NO	-
3425	ZINC00413049	424	0.5131579041481018	NO	-
3426	ZINC00450802	498	0.5131579041481018	NO	-
3427	ZINC01385579	3806	0.5131579041481018	NO	-
3428	ZINC02500105	5365	0.5131579041481018	NO	-
3429	ZINC02500107	5366	0.5131579041481018	NO	-
3430	ZINC02500109	5367	0.5131579041481018	NO	-
3431	ZINC02500111	5368	0.5131579041481018	NO	-
3432	ZINC02500113	5369	0.5131579041481018	NO	-
3433	ZINC02500115	5370	0.5131579041481018	NO	-
3434	ZINC02500117	5371	0.5131579041481018	NO	-
3435	ZINC03405266	7955	0.5131579041481018	NO	-
3436	ZINC03554149	8941	0.5131579041481018	NO	-
3437	ZINC03603045	9246	0.5131579041481018	NO	-
3438	ZINC00355492	364	0.5128205418586731	NO	-
3439	ZINC00383316	388	0.5128205418586731	NO	-
3440	ZINC00613181	726	0.5128205418586731	NO	-
3441	ZINC02648410	5658	0.5128205418586731	NO	-
3442	ZINC02763048	6117	0.5128205418586731	NO	-
3443	ZINC02784492	6152	0.5128205418586731	NO	-
3444	ZINC00222250	246	0.512499988079071	NO	-
3445	ZINC00222251	247	0.512499988079071	NO	-
3446	ZINC00270086	317	0.512499988079071	NO	-
3447	ZINC00421595	439	0.512499988079071	NO	-
3448	ZINC00616467	735	0.512499988079071	NO	-
3449	ZINC00804782	1490	0.512499988079071	NO	-
3450	ZINC00807037	1518	0.512499988079071	NO	-
3451	ZINC00807038	1519	0.512499988079071	NO	-
3452	ZINC00822291	1629	0.512499988079071	NO	-
3453	ZINC00822292	1630	0.512499988079071	NO	-
3454	ZINC00824610	1635	0.512499988079071	NO	-
3455	ZINC00830378	1688	0.512499988079071	NO	-
3456	ZINC00952207	2289	0.512499988079071	NO	-
3457	ZINC00952208	2290	0.512499988079071	NO	-
3458	ZINC00978162	2379	0.512499988079071	NO	-
3459	ZINC01025356	2567	0.512499988079071	NO	-
3460	ZINC01068234	2878	0.512499988079071	NO	-
3461	ZINC01107476	3062	0.512499988079071	NO	-
3462	ZINC01107477	3063	0.512499988079071	NO	-
3463	ZINC01187329	3481	0.512499988079071	NO	-
3464	ZINC01212146	3552	0.512499988079071	NO	-
3465	ZINC01212149	3553	0.512499988079071	NO	-
3466	ZINC02333573	4952	0.512499988079071	NO	-
3467	ZINC02735492	6060	0.512499988079071	NO	-
3468	ZINC02849593	6385	0.512499988079071	NO	-
3469	ZINC02849594	6386	0.512499988079071	NO	-
3470	ZINC02916376	6685	0.512499988079071	NO	-
3471	ZINC02916378	6686	0.512499988079071	NO	-
3472	ZINC03185557	7199	0.512499988079071	NO	-
3473	ZINC03267565	7377	0.512499988079071	NO	-
3474	ZINC03290669	7450	0.512499988079071	NO	-
3475	ZINC03358126	7713	0.512499988079071	NO	-
3476	ZINC03358129	7714	0.512499988079071	NO	-
3477	ZINC03425125	8060	0.512499988079071	NO	-
3478	ZINC03597917	9196	0.512499988079071	NO	-
3479	ZINC03820389	9546	0.512499988079071	NO	-
3480	ZINC03853643	9934	0.512499988079071	NO	-
3481	ZINC03858967	10507	0.512499988079071	NO	-
3482	ZINC03858968	10508	0.512499988079071	NO	-
3483	ZINC03863019	10676	0.512499988079071	NO	-
3484	ZINC03868666	10848	0.512499988079071	NO	-
3485	ZINC03967669	11063	0.512499988079071	NO	-
3486	ZINC03975110	11289	0.512499988079071	NO	-
3487	ZINC03975113	11290	0.512499988079071	NO	-
3488	ZINC03983283	11343	0.512499988079071	NO	-
3489	ZINC03983286	11344	0.512499988079071	NO	-
3490	ZINC04457688	12280	0.512499988079071	NO	-
3491	ZINC04468370	12359	0.512499988079071	NO	-
3492	ZINC04633485	12599	0.512499988079071	NO	-
3493	ZINC00147475	164	0.5121951103210449	NO	-
3494	ZINC00147521	165	0.5121951103210449	NO	-
3495	ZINC00317395	349	0.5121951103210449	NO	-
3496	ZINC00360417	369	0.5121951103210449	NO	-
3497	ZINC00527238	565	0.5121951103210449	NO	-
3498	ZINC00801497	1476	0.5121951103210449	NO	-
3499	ZINC00814841	1574	0.5121951103210449	NO	-
3500	ZINC00905423	2088	0.5121951103210449	NO	-
3501	ZINC00912914	2110	0.5121951103210449	NO	-
3502	ZINC01047540	2765	0.5121951103210449	NO	-
3503	ZINC01141166	3291	0.5121951103210449	NO	-
3504	ZINC01291390	3658	0.5121951103210449	NO	-
3505	ZINC01291391	3659	0.5121951103210449	NO	-
3506	ZINC01385725	3810	0.5121951103210449	NO	-
3507	ZINC01387981	3813	0.5121951103210449	NO	-
3508	ZINC01394389	3843	0.5121951103210449	NO	-
3509	ZINC01397438	3856	0.5121951103210449	NO	-
3510	ZINC02064210	4590	0.5121951103210449	NO	-
3511	ZINC02236902	4800	0.5121951103210449	NO	-
3512	ZINC02236903	4801	0.5121951103210449	NO	-
3513	ZINC02241199	4815	0.5121951103210449	NO	-
3514	ZINC02241200	4816	0.5121951103210449	NO	-
3515	ZINC02275601	4847	0.5121951103210449	NO	-
3516	ZINC02424424	5183	0.5121951103210449	NO	-
3517	ZINC02699044	5821	0.5121951103210449	NO	-
3518	ZINC02699056	5826	0.5121951103210449	NO	-
3519	ZINC02705752	5839	0.5121951103210449	NO	-
3520	ZINC02713179	5865	0.5121951103210449	NO	-
3521	ZINC02713184	5867	0.5121951103210449	NO	-
3522	ZINC02713212	5879	0.5121951103210449	NO	-
3523	ZINC02713264	5891	0.5121951103210449	NO	-
3524	ZINC02713272	5892	0.5121951103210449	NO	-
3525	ZINC02715814	5916	0.5121951103210449	NO	-
3526	ZINC02715841	5927	0.5121951103210449	NO	-
3527	ZINC02794054	6229	0.5121951103210449	NO	-
3528	ZINC02914349	6579	0.5121951103210449	NO	-
3529	ZINC02914350	6580	0.5121951103210449	NO	-
3530	ZINC02915353	6639	0.5121951103210449	NO	-
3531	ZINC02915354	6640	0.5121951103210449	NO	-
3532	ZINC02918071	6720	0.5121951103210449	NO	-
3533	ZINC02918073	6721	0.5121951103210449	NO	-
3534	ZINC02919910	6800	0.5121951103210449	NO	-
3535	ZINC02919912	6801	0.5121951103210449	NO	-
3536	ZINC02922853	6806	0.5121951103210449	NO	-
3537	ZINC02944981	6873	0.5121951103210449	NO	-
3538	ZINC03287642	7440	0.5121951103210449	NO	-
3539	ZINC03299220	7473	0.5121951103210449	NO	-
3540	ZINC03449615	8156	0.5121951103210449	NO	-
3541	ZINC03579788	9125	0.5121951103210449	NO	-
3542	ZINC03579790	9126	0.5121951103210449	NO	-
3543	ZINC03852023	9716	0.5121951103210449	NO	-
3544	ZINC03853005	9793	0.5121951103210449	NO	-
3545	ZINC03858375	10439	0.5121951103210449	NO	-
3546	ZINC03861971	10661	0.5121951103210449	NO	-
3547	ZINC03862339	10667	0.5121951103210449	NO	-
3548	ZINC03862846	10672	0.5121951103210449	NO	-
3549	ZINC03862847	10673	0.5121951103210449	NO	-
3550	ZINC03864235	10687	0.5121951103210449	NO	-
3551	ZINC03867725	10774	0.5121951103210449	NO	-
3552	ZINC03868310	10821	0.5121951103210449	NO	-
3553	ZINC03889403	10906	0.5121951103210449	NO	-
3554	ZINC03919294	11026	0.5121951103210449	NO	-
3555	ZINC03980745	11317	0.5121951103210449	NO	-
3556	ZINC03983436	11353	0.5121951103210449	NO	-
3557	ZINC03984402	11376	0.5121951103210449	NO	-
3558	ZINC04488259	12468	0.5121951103210449	NO	-
3559	ZINC04501146	12523	0.5121951103210449	NO	-
3560	ZINC04511607	12545	0.5121951103210449	NO	-
3561	ZINC00008728	4	0.511904776096344	NO	-
3562	ZINC00593179	691	0.511904776096344	NO	-
3563	ZINC00857164	1908	0.511904776096344	NO	-
3564	ZINC00866704	1954	0.511904776096344	NO	-
3565	ZINC00866706	1955	0.511904776096344	NO	-
3566	ZINC00866707	1956	0.511904776096344	NO	-
3567	ZINC00974385	2362	0.511904776096344	NO	-
3568	ZINC00997377	2471	0.511904776096344	NO	-
3569	ZINC01056841	2825	0.511904776096344	NO	-
3570	ZINC01109939	3091	0.511904776096344	NO	-
3571	ZINC01122768	3169	0.511904776096344	NO	-
3572	ZINC01122770	3170	0.511904776096344	NO	-
3573	ZINC01218438	3566	0.511904776096344	NO	-
3574	ZINC01373421	3779	0.511904776096344	NO	-
3575	ZINC01393657	3839	0.511904776096344	NO	-
3576	ZINC02448690	5241	0.511904776096344	NO	-
3577	ZINC02655298	5699	0.511904776096344	NO	-
3578	ZINC02692812	5797	0.511904776096344	NO	-
3579	ZINC02692831	5801	0.511904776096344	NO	-
3580	ZINC02705770	5842	0.511904776096344	NO	-
3581	ZINC02705773	5843	0.511904776096344	NO	-
3582	ZINC02713290	5896	0.511904776096344	NO	-
3583	ZINC02713317	5900	0.511904776096344	NO	-
3584	ZINC02731402	6051	0.511904776096344	NO	-
3585	ZINC02731594	6054	0.511904776096344	NO	-
3586	ZINC02788788	6176	0.511904776096344	NO	-
3587	ZINC02878319	6495	0.511904776096344	NO	-
3588	ZINC03133787	7167	0.511904776096344	NO	-
3589	ZINC03188405	7206	0.511904776096344	NO	-
3590	ZINC03449784	8157	0.511904776096344	NO	-
3591	ZINC03553895	8936	0.511904776096344	NO	-
3592	ZINC03579571	9095	0.511904776096344	NO	-
3593	ZINC03579573	9096	0.511904776096344	NO	-
3594	ZINC03579596	9099	0.511904776096344	NO	-
3595	ZINC03579598	9100	0.511904776096344	NO	-
3596	ZINC03579623	9105	0.511904776096344	NO	-
3597	ZINC03579624	9106	0.511904776096344	NO	-
3598	ZINC03579674	9111	0.511904776096344	NO	-
3599	ZINC03579676	9112	0.511904776096344	NO	-
3600	ZINC03850663	9627	0.511904776096344	NO	-
3601	ZINC03853124	9811	0.511904776096344	NO	-
3602	ZINC03853125	9812	0.511904776096344	NO	-
3603	ZINC03853710	9963	0.511904776096344	NO	-
3604	ZINC03853711	9964	0.511904776096344	NO	-
3605	ZINC03868286	10815	0.511904776096344	NO	-
3606	ZINC03868296	10818	0.511904776096344	NO	-
3607	ZINC03970153	11160	0.511904776096344	NO	-
3608	ZINC03970154	11161	0.511904776096344	NO	-
3609	ZINC03977696	11306	0.511904776096344	NO	-
3610	ZINC03983766	11373	0.511904776096344	NO	-
3611	ZINC04249578	11860	0.511904776096344	NO	-
3612	ZINC04267470	11897	0.511904776096344	NO	-
3613	ZINC04316170	12017	0.511904776096344	NO	-
3614	ZINC04316368	12026	0.511904776096344	NO	-
3615	ZINC04492935	12490	0.511904776096344	NO	-
3616	ZINC04492935	12491	0.511904776096344	NO	-
3617	ZINC04511776	12546	0.511904776096344	NO	-
3618	ZINC00427387	482	0.5116279125213623	NO	-
3619	ZINC00646090	924	0.5116279125213623	NO	-
3620	ZINC00646448	942	0.5116279125213623	NO	-
3621	ZINC00646449	943	0.5116279125213623	NO	-
3622	ZINC00667132	1010	0.5116279125213623	NO	-
3623	ZINC00795615	1437	0.5116279125213623	NO	-
3624	ZINC00795616	1438	0.5116279125213623	NO	-
3625	ZINC00952453	2291	0.5116279125213623	NO	-
3626	ZINC00952454	2292	0.5116279125213623	NO	-
3627	ZINC00977626	2377	0.5116279125213623	NO	-
3628	ZINC01000880	2481	0.5116279125213623	NO	-
3629	ZINC01060518	2852	0.5116279125213623	NO	-
3630	ZINC01076466	2968	0.5116279125213623	NO	-
3631	ZINC01076468	2969	0.5116279125213623	NO	-
3632	ZINC01313357	3675	0.5116279125213623	NO	-
3633	ZINC02070950	4595	0.5116279125213623	NO	-
3634	ZINC02179855	4665	0.5116279125213623	NO	-
3635	ZINC02437024	5217	0.5116279125213623	NO	-
3636	ZINC02918993	6768	0.5116279125213623	NO	-
3637	ZINC02918995	6769	0.5116279125213623	NO	-
3638	ZINC02918997	6770	0.5116279125213623	NO	-
3639	ZINC03291444	7451	0.5116279125213623	NO	-
3640	ZINC03330594	7578	0.5116279125213623	NO	-
3641	ZINC03550288	8920	0.5116279125213623	NO	-
3642	ZINC03550297	8922	0.5116279125213623	NO	-
3643	ZINC03550299	8923	0.5116279125213623	NO	-
3644	ZINC03554255	8943	0.5116279125213623	NO	-
3645	ZINC03554331	8948	0.5116279125213623	NO	-
3646	ZINC03587270	9148	0.5116279125213623	NO	-
3647	ZINC03653343	9429	0.5116279125213623	NO	-
3648	ZINC03653345	9430	0.5116279125213623	NO	-
3649	ZINC03851115	9670	0.5116279125213623	NO	-
3650	ZINC03854906	10174	0.5116279125213623	NO	-
3651	ZINC03856513	10262	0.5116279125213623	NO	-
3652	ZINC04145544	11677	0.5116279125213623	NO	-
3653	ZINC04193237	11778	0.5116279125213623	NO	-
3654	ZINC04379115	12137	0.5116279125213623	NO	-
3655	ZINC04436256	12236	0.5116279125213623	NO	-
3656	ZINC00779324	1348	0.5113636255264282	NO	-
3657	ZINC00779327	1351	0.5113636255264282	NO	-
3658	ZINC00796999	1451	0.5113636255264282	NO	-
3659	ZINC00905161	2086	0.5113636255264282	NO	-
3660	ZINC00993729	2458	0.5113636255264282	NO	-
3661	ZINC01035709	2661	0.5113636255264282	NO	-
3662	ZINC02180981	4666	0.5113636255264282	NO	-
3663	ZINC02686517	5770	0.5113636255264282	NO	-
3664	ZINC02717830	5949	0.5113636255264282	NO	-
3665	ZINC02717830	5951	0.5113636255264282	NO	-
3666	ZINC02790259	6188	0.5113636255264282	NO	-
3667	ZINC02803212	6294	0.5113636255264282	NO	-
3668	ZINC02864534	6440	0.5113636255264282	NO	-
3669	ZINC03852667	9743	0.5113636255264282	NO	-
3670	ZINC00797415	1457	0.5111111402511597	NO	-
3671	ZINC01158086	3372	0.5111111402511597	NO	-
3672	ZINC02496207	5345	0.5111111402511597	NO	-
3673	ZINC03866805	10703	0.5111111402511597	NO	-
3674	ZINC03866806	10704	0.5111111402511597	NO	-
3675	ZINC03866807	10705	0.5111111402511597	NO	-
3676	ZINC04000738	11442	0.5111111402511597	NO	-
3677	ZINC04000739	11443	0.5111111402511597	NO	-
3678	ZINC04000740	11444	0.5111111402511597	NO	-
3679	ZINC04038539	11524	0.5111111402511597	NO	-
3680	ZINC04440755	12242	0.5111111402511597	NO	-
3681	ZINC04464916	12314	0.5111111402511597	NO	-
3682	ZINC04505668	12538	0.5111111402511597	NO	-
3683	ZINC01056679	2824	0.510869562625885	NO	-
3684	ZINC03519472	8738	0.5104166865348816	NO	-
3685	ZINC00009201	10	0.5070422291755676	YES	3
3686	ZINC00222285	252	0.5066666603088379	NO	-
3687	ZINC00640444	890	0.5066666603088379	NO	-
3688	ZINC00891995	2043	0.5066666603088379	NO	-
3689	ZINC02916281	6680	0.5066666603088379	NO	-
3690	ZINC04070185	11565	0.5066666603088379	NO	-
3691	ZINC04193735	11784	0.5066666603088379	NO	-
3692	ZINC00222518	280	0.5064935088157654	NO	-
3693	ZINC00222523	281	0.5064935088157654	NO	-
3694	ZINC00222524	282	0.5064935088157654	NO	-
3695	ZINC00655698	974	0.5064935088157654	NO	-
3696	ZINC00655701	975	0.5064935088157654	NO	-
3697	ZINC00947350	2256	0.5064935088157654	NO	-
3698	ZINC02590564	5441	0.5064935088157654	NO	-
3699	ZINC02590565	5442	0.5064935088157654	NO	-
3700	ZINC02635641	5595	0.5064935088157654	NO	-
3701	ZINC02639548	5616	0.5064935088157654	NO	-
3702	ZINC02949704	6906	0.5064935088157654	NO	-
3703	ZINC02949706	6907	0.5064935088157654	NO	-
3704	ZINC00114832	130	0.5063291192054749	NO	-
3705	ZINC00222254	248	0.5063291192054749	NO	-
3706	ZINC00222255	249	0.5063291192054749	NO	-
3707	ZINC00222256	250	0.5063291192054749	NO	-
3708	ZINC00222257	251	0.5063291192054749	NO	-
3709	ZINC00222391	262	0.5063291192054749	NO	-
3710	ZINC00222393	263	0.5063291192054749	NO	-
3711	ZINC00554574	602	0.5063291192054749	NO	-
3712	ZINC00554575	603	0.5063291192054749	NO	-
3713	ZINC00620376	739	0.5063291192054749	NO	-
3714	ZINC00620377	740	0.5063291192054749	NO	-
3715	ZINC00643095	905	0.5063291192054749	NO	-
3716	ZINC00858971	1930	0.5063291192054749	NO	-
3717	ZINC01043167	2739	0.5063291192054749	NO	-
3718	ZINC01043168	2740	0.5063291192054749	NO	-
3719	ZINC01047730	2767	0.5063291192054749	NO	-
3720	ZINC01106081	3056	0.5063291192054749	NO	-
3721	ZINC02506158	5391	0.5063291192054749	NO	-
3722	ZINC02588021	5439	0.5063291192054749	NO	-
3723	ZINC02588022	5440	0.5063291192054749	NO	-
3724	ZINC02793344	6217	0.5063291192054749	NO	-
3725	ZINC02793345	6218	0.5063291192054749	NO	-
3726	ZINC02794025	6228	0.5063291192054749	NO	-
3727	ZINC02916274	6678	0.5063291192054749	NO	-
3728	ZINC02916276	6679	0.5063291192054749	NO	-
3729	ZINC03429481	8076	0.5063291192054749	NO	-
3730	ZINC03525065	8769	0.5063291192054749	NO	-
3731	ZINC03853747	9969	0.5063291192054749	NO	-
3732	ZINC03854644	10141	0.5063291192054749	NO	-
3733	ZINC00193519	205	0.5061728358268738	NO	-
3734	ZINC00193683	206	0.5061728358268738	NO	-
3735	ZINC00204949	215	0.5061728358268738	NO	-
3736	ZINC00204950	216	0.5061728358268738	NO	-
3737	ZINC00294195	325	0.5061728358268738	NO	-
3738	ZINC00422535	442	0.5061728358268738	NO	-
3739	ZINC00522585	558	0.5061728358268738	NO	-
3740	ZINC00522586	559	0.5061728358268738	NO	-
3741	ZINC00628167	794	0.5061728358268738	NO	-
3742	ZINC00628786	802	0.5061728358268738	NO	-
3743	ZINC00671780	1042	0.5061728358268738	NO	-
3744	ZINC00872266	1978	0.5061728358268738	NO	-
3745	ZINC00886832	2028	0.5061728358268738	NO	-
3746	ZINC00888165	2036	0.5061728358268738	NO	-
3747	ZINC00918063	2125	0.5061728358268738	NO	-
3748	ZINC00924230	2140	0.5061728358268738	NO	-
3749	ZINC01034326	2642	0.5061728358268738	NO	-
3750	ZINC01042701	2736	0.5061728358268738	NO	-
3751	ZINC01047767	2768	0.5061728358268738	NO	-
3752	ZINC01111903	3099	0.5061728358268738	NO	-
3753	ZINC01111904	3100	0.5061728358268738	NO	-
3754	ZINC01210621	3537	0.5061728358268738	NO	-
3755	ZINC01210623	3538	0.5061728358268738	NO	-
3756	ZINC01210624	3539	0.5061728358268738	NO	-
3757	ZINC01210625	3540	0.5061728358268738	NO	-
3758	ZINC01226280	3576	0.5061728358268738	NO	-
3759	ZINC01394390	3844	0.5061728358268738	NO	-
3760	ZINC01465855	4081	0.5061728358268738	NO	-
3761	ZINC01487037	4140	0.5061728358268738	NO	-
3762	ZINC02324512	4923	0.5061728358268738	NO	-
3763	ZINC02424057	5181	0.5061728358268738	NO	-
3764	ZINC02428761	5194	0.5061728358268738	NO	-
3765	ZINC02430911	5202	0.5061728358268738	NO	-
3766	ZINC02503783	5385	0.5061728358268738	NO	-
3767	ZINC02587434	5435	0.5061728358268738	NO	-
3768	ZINC02587435	5436	0.5061728358268738	NO	-
3769	ZINC02612848	5456	0.5061728358268738	NO	-
3770	ZINC02612849	5457	0.5061728358268738	NO	-
3771	ZINC02917122	6688	0.5061728358268738	NO	-
3772	ZINC03014924	7056	0.5061728358268738	NO	-
3773	ZINC03026683	7097	0.5061728358268738	NO	-
3774	ZINC03214197	7237	0.5061728358268738	NO	-
3775	ZINC03249461	7331	0.5061728358268738	NO	-
3776	ZINC03267166	7376	0.5061728358268738	NO	-
3777	ZINC03402627	7946	0.5061728358268738	NO	-
3778	ZINC03426639	8064	0.5061728358268738	NO	-
3779	ZINC03433239	8089	0.5061728358268738	NO	-
3780	ZINC03513647	8710	0.5061728358268738	NO	-
3781	ZINC03513647	8711	0.5061728358268738	NO	-
3782	ZINC03513650	8712	0.5061728358268738	NO	-
3783	ZINC03513650	8713	0.5061728358268738	NO	-
3784	ZINC03612123	9339	0.5061728358268738	NO	-
3785	ZINC03612471	9343	0.5061728358268738	NO	-
3786	ZINC03853449	9873	0.5061728358268738	NO	-
3787	ZINC03853450	9874	0.5061728358268738	NO	-
3788	ZINC03853455	9875	0.5061728358268738	NO	-
3789	ZINC03853456	9876	0.5061728358268738	NO	-
3790	ZINC03853512	9903	0.5061728358268738	NO	-
3791	ZINC03853877	9993	0.5061728358268738	NO	-
3792	ZINC03853878	9994	0.5061728358268738	NO	-
3793	ZINC03858324	10430	0.5061728358268738	NO	-
3794	ZINC03858325	10431	0.5061728358268738	NO	-
3795	ZINC03859521	10566	0.5061728358268738	NO	-
3796	ZINC03891069	10971	0.5061728358268738	NO	-
3797	ZINC03891116	10978	0.5061728358268738	NO	-
3798	ZINC03969355	11099	0.5061728358268738	NO	-
3799	ZINC03969924	11135	0.5061728358268738	NO	-
3800	ZINC03969925	11136	0.5061728358268738	NO	-
3801	ZINC03969947	11138	0.5061728358268738	NO	-
3802	ZINC03971216	11191	0.5061728358268738	NO	-
3803	ZINC03983645	11367	0.5061728358268738	NO	-
3804	ZINC03991256	11405	0.5061728358268738	NO	-
3805	ZINC03991257	11406	0.5061728358268738	NO	-
3806	ZINC03991258	11407	0.5061728358268738	NO	-
3807	ZINC03991259	11408	0.5061728358268738	NO	-
3808	ZINC03991443	11409	0.5061728358268738	NO	-
3809	ZINC04273338	11904	0.5061728358268738	NO	-
3810	ZINC04435986	12234	0.5061728358268738	NO	-
3811	ZINC04464594	12309	0.5061728358268738	NO	-
3812	ZINC04488239	12465	0.5061728358268738	NO	-
3813	ZINC00183236	190	0.5060241222381592	NO	-
3814	ZINC00360403	368	0.5060241222381592	NO	-
3815	ZINC00368264	377	0.5060241222381592	NO	-
3816	ZINC00412861	422	0.5060241222381592	NO	-
3817	ZINC00447974	493	0.5060241222381592	NO	-
3818	ZINC00464075	521	0.5060241222381592	NO	-
3819	ZINC00590214	672	0.5060241222381592	NO	-
3820	ZINC00660004	987	0.5060241222381592	NO	-
3821	ZINC00679774	1085	0.5060241222381592	NO	-
3822	ZINC00679791	1087	0.5060241222381592	NO	-
3823	ZINC00713254	1178	0.5060241222381592	NO	-
3824	ZINC00717320	1202	0.5060241222381592	NO	-
3825	ZINC00756440	1313	0.5060241222381592	NO	-
3826	ZINC00756459	1314	0.5060241222381592	NO	-
3827	ZINC00794504	1423	0.5060241222381592	NO	-
3828	ZINC00829416	1683	0.5060241222381592	NO	-
3829	ZINC00897632	2075	0.5060241222381592	NO	-
3830	ZINC00918754	2129	0.5060241222381592	NO	-
3831	ZINC00977467	2374	0.5060241222381592	NO	-
3832	ZINC01003866	2490	0.5060241222381592	NO	-
3833	ZINC01033919	2638	0.5060241222381592	NO	-
3834	ZINC01035531	2658	0.5060241222381592	NO	-
3835	ZINC01035533	2659	0.5060241222381592	NO	-
3836	ZINC01050950	2789	0.5060241222381592	NO	-
3837	ZINC01050951	2790	0.5060241222381592	NO	-
3838	ZINC01105526	3052	0.5060241222381592	NO	-
3839	ZINC01125689	3196	0.5060241222381592	NO	-
3840	ZINC01125692	3198	0.5060241222381592	NO	-
3841	ZINC01163757	3410	0.5060241222381592	NO	-
3842	ZINC01196002	3501	0.5060241222381592	NO	-
3843	ZINC01291364	3657	0.5060241222381592	NO	-
3844	ZINC01356129	3724	0.5060241222381592	NO	-
3845	ZINC01380555	3788	0.5060241222381592	NO	-
3846	ZINC01487037	4141	0.5060241222381592	NO	-
3847	ZINC01487037	4142	0.5060241222381592	NO	-
3848	ZINC01902050	4411	0.5060241222381592	NO	-
3849	ZINC02787359	6162	0.5060241222381592	NO	-
3850	ZINC02791256	6192	0.5060241222381592	NO	-
3851	ZINC02791494	6194	0.5060241222381592	NO	-
3852	ZINC02791501	6195	0.5060241222381592	NO	-
3853	ZINC02791669	6196	0.5060241222381592	NO	-
3854	ZINC02914353	6581	0.5060241222381592	NO	-
3855	ZINC02914354	6582	0.5060241222381592	NO	-
3856	ZINC02914356	6583	0.5060241222381592	NO	-
3857	ZINC02914358	6584	0.5060241222381592	NO	-
3858	ZINC02914480	6598	0.5060241222381592	NO	-
3859	ZINC02914482	6599	0.5060241222381592	NO	-
3860	ZINC02914485	6600	0.5060241222381592	NO	-
3861	ZINC02914487	6601	0.5060241222381592	NO	-
3862	ZINC03227444	7278	0.5060241222381592	NO	-
3863	ZINC03227456	7280	0.5060241222381592	NO	-
3864	ZINC03227460	7281	0.5060241222381592	NO	-
3865	ZINC03227462	7282	0.5060241222381592	NO	-
3866	ZINC03424374	8053	0.5060241222381592	NO	-
3867	ZINC03848478	9577	0.5060241222381592	NO	-
3868	ZINC03850993	9659	0.5060241222381592	NO	-
3869	ZINC03853690	9954	0.5060241222381592	NO	-
3870	ZINC03853691	9955	0.5060241222381592	NO	-
3871	ZINC03854545	10106	0.5060241222381592	NO	-
3872	ZINC03854546	10107	0.5060241222381592	NO	-
3873	ZINC03857606	10337	0.5060241222381592	NO	-
3874	ZINC03857607	10338	0.5060241222381592	NO	-
3875	ZINC03858048	10394	0.5060241222381592	NO	-
3876	ZINC03886686	10892	0.5060241222381592	NO	-
3877	ZINC03898471	10997	0.5060241222381592	NO	-
3878	ZINC03968198	11070	0.5060241222381592	NO	-
3879	ZINC03970109	11154	0.5060241222381592	NO	-
3880	ZINC03971869	11218	0.5060241222381592	NO	-
3881	ZINC03971870	11219	0.5060241222381592	NO	-
3882	ZINC04062270	11561	0.5060241222381592	NO	-
3883	ZINC04164465	11727	0.5060241222381592	NO	-
3884	ZINC04465417	12329	0.5060241222381592	NO	-
3885	ZINC04586827	12574	0.5060241222381592	NO	-
3886	ZINC04628439	12596	0.5060241222381592	NO	-
3887	ZINC00495778	539	0.5058823823928833	NO	-
3888	ZINC00646424	936	0.5058823823928833	NO	-
3889	ZINC00684886	1111	0.5058823823928833	NO	-
3890	ZINC00862303	1938	0.5058823823928833	NO	-
3891	ZINC01032085	2613	0.5058823823928833	NO	-
3892	ZINC01147770	3319	0.5058823823928833	NO	-
3893	ZINC01312102	3672	0.5058823823928833	NO	-
3894	ZINC01437009	3970	0.5058823823928833	NO	-
3895	ZINC01767615	4353	0.5058823823928833	NO	-
3896	ZINC02340007	4971	0.5058823823928833	NO	-
3897	ZINC02713289	5895	0.5058823823928833	NO	-
3898	ZINC02788031	6170	0.5058823823928833	NO	-
3899	ZINC02947602	6880	0.5058823823928833	NO	-
3900	ZINC02947624	6883	0.5058823823928833	NO	-
3901	ZINC03341750	7638	0.5058823823928833	NO	-
3902	ZINC03357983	7711	0.5058823823928833	NO	-
3903	ZINC03486774	8437	0.5058823823928833	NO	-
3904	ZINC03528441	8794	0.5058823823928833	NO	-
3905	ZINC03528443	8795	0.5058823823928833	NO	-
3906	ZINC03563264	9011	0.5058823823928833	NO	-
3907	ZINC03579638	9109	0.5058823823928833	NO	-
3908	ZINC03579640	9110	0.5058823823928833	NO	-
3909	ZINC03579710	9113	0.5058823823928833	NO	-
3910	ZINC03579712	9114	0.5058823823928833	NO	-
3911	ZINC03857192	10283	0.5058823823928833	NO	-
3912	ZINC03859423	10540	0.5058823823928833	NO	-
3913	ZINC03859424	10541	0.5058823823928833	NO	-
3914	ZINC03867295	10735	0.5058823823928833	NO	-
3915	ZINC03867930	10790	0.5058823823928833	NO	-
3916	ZINC03867931	10791	0.5058823823928833	NO	-
3917	ZINC03868294	10817	0.5058823823928833	NO	-
3918	ZINC03868299	10819	0.5058823823928833	NO	-
3919	ZINC04000969	11449	0.5058823823928833	NO	-
3920	ZINC04266423	11892	0.5058823823928833	NO	-
3921	ZINC04316327	12023	0.5058823823928833	NO	-
3922	ZINC04366292	12125	0.5058823823928833	NO	-
3923	ZINC04465872	12337	0.5058823823928833	NO	-
3924	ZINC04465964	12342	0.5058823823928833	NO	-
3925	ZINC04485512	12448	0.5058823823928833	NO	-
3926	ZINC04485512	12449	0.5058823823928833	NO	-
3927	ZINC00426538	475	0.5057471394538879	NO	-
3928	ZINC00675513	1054	0.5057471394538879	NO	-
3929	ZINC00794796	1426	0.5057471394538879	NO	-
3930	ZINC00849570	1837	0.5057471394538879	NO	-
3931	ZINC01098597	3041	0.5057471394538879	NO	-
3932	ZINC01415844	3900	0.5057471394538879	NO	-
3933	ZINC02616568	5462	0.5057471394538879	NO	-
3934	ZINC02788007	6169	0.5057471394538879	NO	-
3935	ZINC02802750	6293	0.5057471394538879	NO	-
3936	ZINC02876717	6490	0.5057471394538879	NO	-
3937	ZINC03272268	7389	0.5057471394538879	NO	-
3938	ZINC03768341	9497	0.5057471394538879	NO	-
3939	ZINC04001410	11463	0.5057471394538879	NO	-
3940	ZINC04193333	11779	0.5057471394538879	NO	-
3941	ZINC04361837	12118	0.5057471394538879	NO	-
3942	ZINC04414352	12210	0.5057471394538879	NO	-
3943	ZINC00646327	929	0.5056179761886597	NO	-
3944	ZINC00958867	2336	0.5056179761886597	NO	-
3945	ZINC00993791	2459	0.5056179761886597	NO	-
3946	ZINC01035892	2662	0.5056179761886597	NO	-
3947	ZINC01331867	3700	0.5056179761886597	NO	-
3948	ZINC02280456	4852	0.5056179761886597	NO	-
3949	ZINC02511890	5399	0.5056179761886597	NO	-
3950	ZINC02717815	5934	0.5056179761886597	NO	-
3951	ZINC02717815	5936	0.5056179761886597	NO	-
3952	ZINC03571210	9073	0.5056179761886597	NO	-
3953	ZINC03850725	9632	0.5056179761886597	NO	-
3954	ZINC03859442	10550	0.5056179761886597	NO	-
3955	ZINC03859711	10619	0.5056179761886597	NO	-
3956	ZINC03873699	10871	0.5056179761886597	NO	-
3957	ZINC03873700	10872	0.5056179761886597	NO	-
3958	ZINC04427114	12227	0.5056179761886597	NO	-
3959	ZINC04468553	12370	0.5056179761886597	NO	-
3960	ZINC04516184	12563	0.5056179761886597	NO	-
3961	ZINC00827419	1670	0.5054945349693298	NO	-
3962	ZINC00827420	1671	0.5054945349693298	NO	-
3963	ZINC00840297	1751	0.5054945349693298	NO	-
3964	ZINC00885725	2026	0.5054945349693298	NO	-
3965	ZINC01184144	3473	0.5054945349693298	NO	-
3966	ZINC02634148	5590	0.5054945349693298	NO	-
3967	ZINC02717974	5959	0.5054945349693298	NO	-
3968	ZINC02717974	5960	0.5054945349693298	NO	-
3969	ZINC02717975	5964	0.5054945349693298	NO	-
3970	ZINC02717975	5965	0.5054945349693298	NO	-
3971	ZINC03449552	8155	0.5054945349693298	NO	-
3972	ZINC03864333	10690	0.5054945349693298	NO	-
3973	ZINC01028470	2588	0.5053763389587402	NO	-
3974	ZINC00060444	50	0.5	NO	-
3975	ZINC00070733	61	0.5	NO	-
3976	ZINC00097734	105	0.5	NO	-
3977	ZINC00107104	116	0.5	NO	-
3978	ZINC00205353	219	0.5	NO	-
3979	ZINC00411634	418	0.5	NO	-
3980	ZINC00536744	579	0.5	NO	-
3981	ZINC00543346	596	0.5	NO	-
3982	ZINC00558031	606	0.5	NO	-
3983	ZINC00614591	730	0.5	NO	-
3984	ZINC00628132	793	0.5	NO	-
3985	ZINC00628402	798	0.5	NO	-
3986	ZINC00634771	837	0.5	NO	-
3987	ZINC00642964	903	0.5	NO	-
3988	ZINC00643421	908	0.5	NO	-
3989	ZINC00648927	956	0.5	NO	-
3990	ZINC00648927	957	0.5	NO	-
3991	ZINC00683666	1103	0.5	NO	-
3992	ZINC00684267	1109	0.5	NO	-
3993	ZINC00704025	1149	0.5	NO	-
3994	ZINC00721401	1234	0.5	NO	-
3995	ZINC00724965	1242	0.5	NO	-
3996	ZINC00787346	1397	0.5	NO	-
3997	ZINC00794781	1425	0.5	NO	-
3998	ZINC00806026	1503	0.5	NO	-
3999	ZINC00815423	1595	0.5	NO	-
4000	ZINC00828519	1678	0.5	NO	-
4001	ZINC00845322	1774	0.5	NO	-
4002	ZINC00846033	1779	0.5	NO	-
4003	ZINC00855937	1881	0.5	NO	-
4004	ZINC00855938	1882	0.5	NO	-
4005	ZINC00856272	1889	0.5	NO	-
4006	ZINC00856285	1893	0.5	NO	-
4007	ZINC00871868	1977	0.5	NO	-
4008	ZINC00879635	2008	0.5	NO	-
4009	ZINC00888138	2035	0.5	NO	-
4010	ZINC00928889	2147	0.5	NO	-
4011	ZINC00936616	2166	0.5	NO	-
4012	ZINC00940456	2198	0.5	NO	-
4013	ZINC00958252	2325	0.5	NO	-
4014	ZINC00958253	2326	0.5	NO	-
4015	ZINC00958261	2327	0.5	NO	-
4016	ZINC00972745	2357	0.5	NO	-
4017	ZINC00996377	2469	0.5	NO	-
4018	ZINC01032049	2612	0.5	NO	-
4019	ZINC01036426	2670	0.5	NO	-
4020	ZINC01036558	2674	0.5	NO	-
4021	ZINC01109179	3077	0.5	NO	-
4022	ZINC01109180	3079	0.5	NO	-
4023	ZINC01116070	3137	0.5	NO	-
4024	ZINC01123968	3184	0.5	NO	-
4025	ZINC01125703	3201	0.5	NO	-
4026	ZINC01125706	3203	0.5	NO	-
4027	ZINC01183834	3470	0.5	NO	-
4028	ZINC01183837	3471	0.5	NO	-
4029	ZINC01203029	3523	0.5	NO	-
4030	ZINC01231063	3588	0.5	NO	-
4031	ZINC01247514	3609	0.5	NO	-
4032	ZINC01269011	3628	0.5	NO	-
4033	ZINC01269012	3629	0.5	NO	-
4034	ZINC01276229	3641	0.5	NO	-
4035	ZINC01307495	3670	0.5	NO	-
4036	ZINC01379178	3783	0.5	NO	-
4037	ZINC01380726	3790	0.5	NO	-
4038	ZINC01508976	4224	0.5	NO	-
4039	ZINC01509349	4227	0.5	NO	-
4040	ZINC01513055	4245	0.5	NO	-
4041	ZINC01698188	4339	0.5	NO	-
4042	ZINC01771872	4354	0.5	NO	-
4043	ZINC01771875	4355	0.5	NO	-
4044	ZINC01781368	4363	0.5	NO	-
4045	ZINC01781370	4364	0.5	NO	-
4046	ZINC01903629	4412	0.5	NO	-
4047	ZINC01903630	4413	0.5	NO	-
4048	ZINC02200330	4697	0.5	NO	-
4049	ZINC02216496	4745	0.5	NO	-
4050	ZINC02219005	4753	0.5	NO	-
4051	ZINC02225012	4772	0.5	NO	-
4052	ZINC02347937	4995	0.5	NO	-
4053	ZINC02354226	5025	0.5	NO	-
4054	ZINC02363267	5053	0.5	NO	-
4055	ZINC02400155	5123	0.5	NO	-
4056	ZINC02406641	5142	0.5	NO	-
4057	ZINC02407995	5145	0.5	NO	-
4058	ZINC02419294	5170	0.5	NO	-
4059	ZINC02419295	5171	0.5	NO	-
4060	ZINC02423729	5180	0.5	NO	-
4061	ZINC02424076	5182	0.5	NO	-
4062	ZINC02433627	5208	0.5	NO	-
4063	ZINC02447237	5238	0.5	NO	-
4064	ZINC02457618	5263	0.5	NO	-
4065	ZINC02459012	5268	0.5	NO	-
4066	ZINC02483574	5330	0.5	NO	-
4067	ZINC02498212	5353	0.5	NO	-
4068	ZINC02524278	5410	0.5	NO	-
4069	ZINC02555991	5419	0.5	NO	-
4070	ZINC02587997	5437	0.5	NO	-
4071	ZINC02587998	5438	0.5	NO	-
4072	ZINC02592385	5448	0.5	NO	-
4073	ZINC02592386	5449	0.5	NO	-
4074	ZINC02623811	5517	0.5	NO	-
4075	ZINC02630768	5581	0.5	NO	-
4076	ZINC02634653	5592	0.5	NO	-
4077	ZINC02638773	5614	0.5	NO	-
4078	ZINC02642491	5630	0.5	NO	-
4079	ZINC02699057	5827	0.5	NO	-
4080	ZINC02699060	5828	0.5	NO	-
4081	ZINC02700427	5834	0.5	NO	-
4082	ZINC02713023	5863	0.5	NO	-
4083	ZINC02715842	5928	0.5	NO	-
4084	ZINC02736356	6065	0.5	NO	-
4085	ZINC02755762	6100	0.5	NO	-
4086	ZINC02802136	6280	0.5	NO	-
4087	ZINC02811311	6329	0.5	NO	-
4088	ZINC02827460	6350	0.5	NO	-
4089	ZINC02845175	6371	0.5	NO	-
4090	ZINC02871730	6463	0.5	NO	-
4091	ZINC02871731	6464	0.5	NO	-
4092	ZINC02871732	6465	0.5	NO	-
4093	ZINC02871733	6466	0.5	NO	-
4094	ZINC02876903	6491	0.5	NO	-
4095	ZINC02914055	6561	0.5	NO	-
4096	ZINC02914061	6562	0.5	NO	-
4097	ZINC02914316	6571	0.5	NO	-
4098	ZINC02914317	6572	0.5	NO	-
4099	ZINC02914319	6573	0.5	NO	-
4100	ZINC02914321	6574	0.5	NO	-
4101	ZINC02914338	6575	0.5	NO	-
4102	ZINC02914339	6576	0.5	NO	-
4103	ZINC02914341	6577	0.5	NO	-
4104	ZINC02914343	6578	0.5	NO	-
4105	ZINC02915407	6653	0.5	NO	-
4106	ZINC02915409	6654	0.5	NO	-
4107	ZINC02915411	6655	0.5	NO	-
4108	ZINC02915414	6656	0.5	NO	-
4109	ZINC02917384	6703	0.5	NO	-
4110	ZINC02918155	6726	0.5	NO	-
4111	ZINC02918584	6745	0.5	NO	-
4112	ZINC02918587	6746	0.5	NO	-
4113	ZINC02918589	6747	0.5	NO	-
4114	ZINC02918591	6748	0.5	NO	-
4115	ZINC02922839	6802	0.5	NO	-
4116	ZINC02949037	6902	0.5	NO	-
4117	ZINC02956054	6912	0.5	NO	-
4118	ZINC02957672	6943	0.5	NO	-
4119	ZINC03008080	7043	0.5	NO	-
4120	ZINC03052196	7136	0.5	NO	-
4121	ZINC03166187	7178	0.5	NO	-
4122	ZINC03187611	7205	0.5	NO	-
4123	ZINC03194216	7212	0.5	NO	-
4124	ZINC03262904	7365	0.5	NO	-
4125	ZINC03293910	7460	0.5	NO	-
4126	ZINC03334291	7599	0.5	NO	-
4127	ZINC03364759	7735	0.5	NO	-
4128	ZINC03423798	8047	0.5	NO	-
4129	ZINC03446112	8143	0.5	NO	-
4130	ZINC03474768	8375	0.5	NO	-
4131	ZINC03474772	8376	0.5	NO	-
4132	ZINC03505644	8645	0.5	NO	-
4133	ZINC03522910	8748	0.5	NO	-
4134	ZINC03522935	8750	0.5	NO	-
4135	ZINC03545379	8891	0.5	NO	-
4136	ZINC03552663	8930	0.5	NO	-
4137	ZINC03560193	8989	0.5	NO	-
4138	ZINC03562706	9009	0.5	NO	-
4139	ZINC03563887	9040	0.5	NO	-
4140	ZINC03563888	9041	0.5	NO	-
4141	ZINC03602468	9238	0.5	NO	-
4142	ZINC03602470	9239	0.5	NO	-
4143	ZINC03641541	9414	0.5	NO	-
4144	ZINC03820047	9538	0.5	NO	-
4145	ZINC03833029	9555	0.5	NO	-
4146	ZINC03849427	9579	0.5	NO	-
4147	ZINC03850824	9637	0.5	NO	-
4148	ZINC03851066	9663	0.5	NO	-
4149	ZINC03852762	9755	0.5	NO	-
4150	ZINC03852958	9770	0.5	NO	-
4151	ZINC03852959	9771	0.5	NO	-
4152	ZINC03852962	9774	0.5	NO	-
4153	ZINC03852963	9775	0.5	NO	-
4154	ZINC03853141	9815	0.5	NO	-
4155	ZINC03853142	9816	0.5	NO	-
4156	ZINC03853310	9847	0.5	NO	-
4157	ZINC03853330	9850	0.5	NO	-
4158	ZINC03853331	9851	0.5	NO	-
4159	ZINC03853335	9852	0.5	NO	-
4160	ZINC03853349	9856	0.5	NO	-
4161	ZINC03853686	9952	0.5	NO	-
4162	ZINC03853687	9953	0.5	NO	-
4163	ZINC03854590	10125	0.5	NO	-
4164	ZINC03854591	10126	0.5	NO	-
4165	ZINC03854592	10127	0.5	NO	-
4166	ZINC03854593	10128	0.5	NO	-
4167	ZINC03854596	10131	0.5	NO	-
4168	ZINC03854597	10132	0.5	NO	-
4169	ZINC03855175	10194	0.5	NO	-
4170	ZINC03855424	10202	0.5	NO	-
4171	ZINC03855424	10203	0.5	NO	-
4172	ZINC03856492	10259	0.5	NO	-
4173	ZINC03857253	10290	0.5	NO	-
4174	ZINC03857254	10291	0.5	NO	-
4175	ZINC03857419	10313	0.5	NO	-
4176	ZINC03857420	10314	0.5	NO	-
4177	ZINC03857589	10332	0.5	NO	-
4178	ZINC03857590	10333	0.5	NO	-
4179	ZINC03858054	10395	0.5	NO	-
4180	ZINC03858055	10396	0.5	NO	-
4181	ZINC03858298	10414	0.5	NO	-
4182	ZINC03858299	10415	0.5	NO	-
4183	ZINC03858583	10465	0.5	NO	-
4184	ZINC03858584	10466	0.5	NO	-
4185	ZINC03859292	10529	0.5	NO	-
4186	ZINC03859293	10530	0.5	NO	-
4187	ZINC03859589	10581	0.5	NO	-
4188	ZINC03859590	10582	0.5	NO	-
4189	ZINC03862921	10674	0.5	NO	-
4190	ZINC03862922	10675	0.5	NO	-
4191	ZINC03864018	10681	0.5	NO	-
4192	ZINC03889229	10896	0.5	NO	-
4193	ZINC03889232	10897	0.5	NO	-
4194	ZINC03950047	11044	0.5	NO	-
4195	ZINC03969481	11105	0.5	NO	-
4196	ZINC03972870	11249	0.5	NO	-
4197	ZINC03972873	11250	0.5	NO	-
4198	ZINC03972874	11251	0.5	NO	-
4199	ZINC03972879	11252	0.5	NO	-
4200	ZINC03974403	11276	0.5	NO	-
4201	ZINC03974404	11277	0.5	NO	-
4202	ZINC03974473	11278	0.5	NO	-
4203	ZINC03974620	11279	0.5	NO	-
4204	ZINC03974646	11281	0.5	NO	-
4205	ZINC03974990	11283	0.5	NO	-
4206	ZINC03974991	11284	0.5	NO	-
4207	ZINC03974993	11285	0.5	NO	-
4208	ZINC03977607	11304	0.5	NO	-
4209	ZINC03982833	11324	0.5	NO	-
4210	ZINC03982834	11325	0.5	NO	-
4211	ZINC03982946	11330	0.5	NO	-
4212	ZINC03983654	11368	0.5	NO	-
4213	ZINC04000957	11447	0.5	NO	-
4214	ZINC04000958	11448	0.5	NO	-
4215	ZINC04059307	11552	0.5	NO	-
4216	ZINC04061277	11558	0.5	NO	-
4217	ZINC04107347	11616	0.5	NO	-
4218	ZINC04107392	11617	0.5	NO	-
4219	ZINC04124898	11645	0.5	NO	-
4220	ZINC04193741	11785	0.5	NO	-
4221	ZINC04223282	11798	0.5	NO	-
4222	ZINC04249088	11853	0.5	NO	-
4223	ZINC04299412	11981	0.5	NO	-
4224	ZINC04358748	12112	0.5	NO	-
4225	ZINC04361616	12116	0.5	NO	-
4226	ZINC04400827	12176	0.5	NO	-
4227	ZINC04443499	12264	0.5	NO	-
4228	ZINC04468451	12361	0.5	NO	-
4229	ZINC04469581	12377	0.5	NO	-
4230	ZINC04469600	12378	0.5	NO	-
4231	ZINC04470467	12394	0.5	NO	-
4232	ZINC04479457	12411	0.5	NO	-
4233	ZINC04496540	12500	0.5	NO	-
4234	ZINC04627976	12595	0.5	NO	-
4235	ZINC03814683	190	0.5	YES	27
4236	ZINC02730896	6044	0.49473685026168823	NO	-
4237	ZINC00845310	1773	0.49462366104125977	NO	-
4238	ZINC01324204	3686	0.49462366104125977	NO	-
4239	ZINC01324210	3687	0.49462366104125977	NO	-
4240	ZINC01428175	3935	0.49462366104125977	NO	-
4241	ZINC01428175	3936	0.49462366104125977	NO	-
4242	ZINC01428297	3940	0.49462366104125977	NO	-
4243	ZINC02796546	6255	0.49462366104125977	NO	-
4244	ZINC00626371	778	0.49450549483299255	NO	-
4245	ZINC00827418	1669	0.49450549483299255	NO	-
4246	ZINC00885720	2024	0.49450549483299255	NO	-
4247	ZINC00885722	2025	0.49450549483299255	NO	-
4248	ZINC01183479	3466	0.49450549483299255	NO	-
4249	ZINC01305301	3666	0.49450549483299255	NO	-
4250	ZINC01424532	3919	0.49450549483299255	NO	-
4251	ZINC02717832	5953	0.49450549483299255	NO	-
4252	ZINC02815390	6334	0.49450549483299255	NO	-
4253	ZINC02925013	6814	0.49450549483299255	NO	-
4254	ZINC04071281	11570	0.49450549483299255	NO	-
4255	ZINC00427387	483	0.49438202381134033	NO	-
4256	ZINC00755621	1312	0.49438202381134033	NO	-
4257	ZINC01002478	2486	0.49438202381134033	NO	-
4258	ZINC01025165	2566	0.49438202381134033	NO	-
4259	ZINC01738035	4343	0.49438202381134033	NO	-
4260	ZINC02475067	5319	0.49438202381134033	NO	-
4261	ZINC02717815	5935	0.49438202381134033	NO	-
4262	ZINC02717815	5937	0.49438202381134033	NO	-
4263	ZINC02802573	6291	0.49438202381134033	NO	-
4264	ZINC02873656	6473	0.49438202381134033	NO	-
4265	ZINC02873656	6474	0.49438202381134033	NO	-
4266	ZINC03325908	7562	0.49438202381134033	NO	-
4267	ZINC03495790	8507	0.49438202381134033	NO	-
4268	ZINC03505756	8650	0.49438202381134033	NO	-
4269	ZINC03695751	9492	0.49438202381134033	NO	-
4270	ZINC03851115	9671	0.49438202381134033	NO	-
4271	ZINC03889792	10924	0.49438202381134033	NO	-
4272	ZINC04070963	11569	0.49438202381134033	NO	-
4273	ZINC04221258	11794	0.49438202381134033	NO	-
4274	ZINC04478276	12407	0.49438202381134033	NO	-
4275	ZINC00688108	1118	0.49425286054611206	NO	-
4276	ZINC00688109	1119	0.49425286054611206	NO	-
4277	ZINC00766380	1321	0.49425286054611206	NO	-
4278	ZINC00778723	1334	0.49425286054611206	NO	-
4279	ZINC00778724	1335	0.49425286054611206	NO	-
4280	ZINC00805187	1494	0.49425286054611206	NO	-
4281	ZINC00805188	1495	0.49425286054611206	NO	-
4282	ZINC01402155	3871	0.49425286054611206	NO	-
4283	ZINC01489582	4148	0.49425286054611206	NO	-
4284	ZINC02221797	4764	0.49425286054611206	NO	-
4285	ZINC02289773	4866	0.49425286054611206	NO	-
4286	ZINC02620160	5479	0.49425286054611206	NO	-
4287	ZINC02627342	5546	0.49425286054611206	NO	-
4288	ZINC02627343	5547	0.49425286054611206	NO	-
4289	ZINC02627344	5548	0.49425286054611206	NO	-
4290	ZINC02627345	5549	0.49425286054611206	NO	-
4291	ZINC02646028	5643	0.49425286054611206	NO	-
4292	ZINC02646029	5644	0.49425286054611206	NO	-
4293	ZINC02646030	5645	0.49425286054611206	NO	-
4294	ZINC02646031	5646	0.49425286054611206	NO	-
4295	ZINC02660651	5737	0.49425286054611206	NO	-
4296	ZINC02791864	6199	0.49425286054611206	NO	-
4297	ZINC02802504	6290	0.49425286054611206	NO	-
4298	ZINC02809286	6327	0.49425286054611206	NO	-
4299	ZINC03060724	7138	0.49425286054611206	NO	-
4300	ZINC03853427	9870	0.49425286054611206	NO	-
4301	ZINC03858340	10432	0.49425286054611206	NO	-
4302	ZINC03908647	11018	0.49425286054611206	NO	-
4303	ZINC03981739	11320	0.49425286054611206	NO	-
4304	ZINC04005158	11482	0.49425286054611206	NO	-
4305	ZINC04436253	12235	0.49425286054611206	NO	-
4306	ZINC04436665	12239	0.49425286054611206	NO	-
4307	ZINC04492934	12487	0.49425286054611206	NO	-
4308	ZINC04492934	12488	0.49425286054611206	NO	-
4309	ZINC04497317	12510	0.49425286054611206	NO	-
4310	ZINC00662326	991	0.4941176474094391	NO	-
4311	ZINC00662329	992	0.4941176474094391	NO	-
4312	ZINC00668382	1017	0.4941176474094391	NO	-
4313	ZINC00705318	1152	0.4941176474094391	NO	-
4314	ZINC00778477	1330	0.4941176474094391	NO	-
4315	ZINC00779157	1346	0.4941176474094391	NO	-
4316	ZINC00800883	1474	0.4941176474094391	NO	-
4317	ZINC00840293	1748	0.4941176474094391	NO	-
4318	ZINC00846034	1780	0.4941176474094391	NO	-
4319	ZINC00856281	1891	0.4941176474094391	NO	-
4320	ZINC00856283	1892	0.4941176474094391	NO	-
4321	ZINC00870860	1970	0.4941176474094391	NO	-
4322	ZINC00870861	1971	0.4941176474094391	NO	-
4323	ZINC00871845	1975	0.4941176474094391	NO	-
4324	ZINC00871846	1976	0.4941176474094391	NO	-
4325	ZINC00879331	2001	0.4941176474094391	NO	-
4326	ZINC00879335	2002	0.4941176474094391	NO	-
4327	ZINC00879339	2003	0.4941176474094391	NO	-
4328	ZINC00879344	2004	0.4941176474094391	NO	-
4329	ZINC00896171	2055	0.4941176474094391	NO	-
4330	ZINC01050062	2783	0.4941176474094391	NO	-
4331	ZINC01097094	3036	0.4941176474094391	NO	-
4332	ZINC01130251	3237	0.4941176474094391	NO	-
4333	ZINC01157408	3364	0.4941176474094391	NO	-
4334	ZINC01332417	3702	0.4941176474094391	NO	-
4335	ZINC01360643	3743	0.4941176474094391	NO	-
4336	ZINC01404545	3879	0.4941176474094391	NO	-
4337	ZINC01432573	3967	0.4941176474094391	NO	-
4338	ZINC01885038	4403	0.4941176474094391	NO	-
4339	ZINC02209448	4724	0.4941176474094391	NO	-
4340	ZINC02257185	4829	0.4941176474094391	NO	-
4341	ZINC02523219	5404	0.4941176474094391	NO	-
4342	ZINC02692774	5790	0.4941176474094391	NO	-
4343	ZINC02692790	5793	0.4941176474094391	NO	-
4344	ZINC02713287	5894	0.4941176474094391	NO	-
4345	ZINC02792041	6203	0.4941176474094391	NO	-
4346	ZINC02792369	6210	0.4941176474094391	NO	-
4347	ZINC02872707	6470	0.4941176474094391	NO	-
4348	ZINC02915355	6641	0.4941176474094391	NO	-
4349	ZINC02915356	6642	0.4941176474094391	NO	-
4350	ZINC02956030	6908	0.4941176474094391	NO	-
4351	ZINC02956042	6909	0.4941176474094391	NO	-
4352	ZINC02956044	6910	0.4941176474094391	NO	-
4353	ZINC02956052	6911	0.4941176474094391	NO	-
4354	ZINC02956127	6914	0.4941176474094391	NO	-
4355	ZINC03528436	8792	0.4941176474094391	NO	-
4356	ZINC03528437	8793	0.4941176474094391	NO	-
4357	ZINC03579619	9103	0.4941176474094391	NO	-
4358	ZINC03579621	9104	0.4941176474094391	NO	-
4359	ZINC03579634	9107	0.4941176474094391	NO	-
4360	ZINC03579636	9108	0.4941176474094391	NO	-
4361	ZINC03579817	9129	0.4941176474094391	NO	-
4362	ZINC03579818	9130	0.4941176474094391	NO	-
4363	ZINC03630225	9392	0.4941176474094391	NO	-
4364	ZINC03853881	9997	0.4941176474094391	NO	-
4365	ZINC03853882	9998	0.4941176474094391	NO	-
4366	ZINC03867391	10746	0.4941176474094391	NO	-
4367	ZINC03868292	10816	0.4941176474094391	NO	-
4368	ZINC03889858	10927	0.4941176474094391	NO	-
4369	ZINC03889861	10928	0.4941176474094391	NO	-
4370	ZINC04005158	11481	0.4941176474094391	NO	-
4371	ZINC04150979	11682	0.4941176474094391	NO	-
4372	ZINC04266777	11895	0.4941176474094391	NO	-
4373	ZINC00056309	49	0.4939759075641632	NO	-
4374	ZINC00073967	67	0.4939759075641632	NO	-
4375	ZINC00223665	287	0.4939759075641632	NO	-
4376	ZINC00421595	440	0.4939759075641632	NO	-
4377	ZINC00461635	518	0.4939759075641632	NO	-
4378	ZINC00537114	582	0.4939759075641632	NO	-
4379	ZINC00643351	907	0.4939759075641632	NO	-
4380	ZINC00806847	1516	0.4939759075641632	NO	-
4381	ZINC00806848	1517	0.4939759075641632	NO	-
4382	ZINC00855940	1883	0.4939759075641632	NO	-
4383	ZINC00908104	2101	0.4939759075641632	NO	-
4384	ZINC01000087	2479	0.4939759075641632	NO	-
4385	ZINC01014623	2522	0.4939759075641632	NO	-
4386	ZINC01069692	2887	0.4939759075641632	NO	-
4387	ZINC01130620	3238	0.4939759075641632	NO	-
4388	ZINC01130621	3239	0.4939759075641632	NO	-
4389	ZINC01276563	3642	0.4939759075641632	NO	-
4390	ZINC01365453	3772	0.4939759075641632	NO	-
4391	ZINC01380800	3795	0.4939759075641632	NO	-
4392	ZINC01441761	4003	0.4939759075641632	NO	-
4393	ZINC01441762	4005	0.4939759075641632	NO	-
4394	ZINC01980589	4522	0.4939759075641632	NO	-
4395	ZINC01988094	4554	0.4939759075641632	NO	-
4396	ZINC02239388	4809	0.4939759075641632	NO	-
4397	ZINC02239390	4810	0.4939759075641632	NO	-
4398	ZINC02366344	5059	0.4939759075641632	NO	-
4399	ZINC02366345	5060	0.4939759075641632	NO	-
4400	ZINC02708871	5852	0.4939759075641632	NO	-
4401	ZINC02728424	6037	0.4939759075641632	NO	-
4402	ZINC02762812	6115	0.4939759075641632	NO	-
4403	ZINC02830116	6353	0.4939759075641632	NO	-
4404	ZINC02914376	6585	0.4939759075641632	NO	-
4405	ZINC02914378	6586	0.4939759075641632	NO	-
4406	ZINC02918343	6739	0.4939759075641632	NO	-
4407	ZINC02918345	6740	0.4939759075641632	NO	-
4408	ZINC02922845	6804	0.4939759075641632	NO	-
4409	ZINC03336855	7614	0.4939759075641632	NO	-
4410	ZINC03412922	7996	0.4939759075641632	NO	-
4411	ZINC03531746	8810	0.4939759075641632	NO	-
4412	ZINC03562309	9004	0.4939759075641632	NO	-
4413	ZINC03562312	9005	0.4939759075641632	NO	-
4414	ZINC03850463	9616	0.4939759075641632	NO	-
4415	ZINC03850535	9617	0.4939759075641632	NO	-
4416	ZINC03850572	9619	0.4939759075641632	NO	-
4417	ZINC03853374	9860	0.4939759075641632	NO	-
4418	ZINC03867705	10770	0.4939759075641632	NO	-
4419	ZINC03890788	10963	0.4939759075641632	NO	-
4420	ZINC03967010	11062	0.4939759075641632	NO	-
4421	ZINC03970056	11150	0.4939759075641632	NO	-
4422	ZINC04062228	11560	0.4939759075641632	NO	-
4423	ZINC04322647	12044	0.4939759075641632	NO	-
4424	ZINC04325446	12048	0.4939759075641632	NO	-
4425	ZINC04488229	12464	0.4939759075641632	NO	-
4426	ZINC04488255	12467	0.4939759075641632	NO	-
4427	ZINC00154440	173	0.4938271641731262	NO	-
4428	ZINC00537354	583	0.4938271641731262	NO	-
4429	ZINC00540843	588	0.4938271641731262	NO	-
4430	ZINC00541264	590	0.4938271641731262	NO	-
4431	ZINC00542003	591	0.4938271641731262	NO	-
4432	ZINC00543297	595	0.4938271641731262	NO	-
4433	ZINC00545445	598	0.4938271641731262	NO	-
4434	ZINC00624492	761	0.4938271641731262	NO	-
4435	ZINC00624496	764	0.4938271641731262	NO	-
4436	ZINC00636641	843	0.4938271641731262	NO	-
4437	ZINC00986286	2419	0.4938271641731262	NO	-
4438	ZINC01019469	2534	0.4938271641731262	NO	-
4439	ZINC01019470	2537	0.4938271641731262	NO	-
4440	ZINC01075859	2962	0.4938271641731262	NO	-
4441	ZINC01075861	2963	0.4938271641731262	NO	-
4442	ZINC01075862	2964	0.4938271641731262	NO	-
4443	ZINC01075864	2965	0.4938271641731262	NO	-
4444	ZINC01171607	3438	0.4938271641731262	NO	-
4445	ZINC01252559	3613	0.4938271641731262	NO	-
4446	ZINC01269118	3630	0.4938271641731262	NO	-
4447	ZINC01270825	3634	0.4938271641731262	NO	-
4448	ZINC01354431	3720	0.4938271641731262	NO	-
4449	ZINC01398101	3857	0.4938271641731262	NO	-
4450	ZINC01799643	4373	0.4938271641731262	NO	-
4451	ZINC01988110	4556	0.4938271641731262	NO	-
4452	ZINC02649534	5667	0.4938271641731262	NO	-
4453	ZINC02657349	5718	0.4938271641731262	NO	-
4454	ZINC02914450	6592	0.4938271641731262	NO	-
4455	ZINC02914452	6593	0.4938271641731262	NO	-
4456	ZINC02914454	6594	0.4938271641731262	NO	-
4457	ZINC02914456	6595	0.4938271641731262	NO	-
4458	ZINC02914489	6602	0.4938271641731262	NO	-
4459	ZINC02914491	6603	0.4938271641731262	NO	-
4460	ZINC02914493	6604	0.4938271641731262	NO	-
4461	ZINC02914495	6605	0.4938271641731262	NO	-
4462	ZINC02914505	6610	0.4938271641731262	NO	-
4463	ZINC02914507	6611	0.4938271641731262	NO	-
4464	ZINC02914509	6612	0.4938271641731262	NO	-
4465	ZINC02914510	6613	0.4938271641731262	NO	-
4466	ZINC02918170	6727	0.4938271641731262	NO	-
4467	ZINC02918172	6728	0.4938271641731262	NO	-
4468	ZINC02918174	6729	0.4938271641731262	NO	-
4469	ZINC02918175	6730	0.4938271641731262	NO	-
4470	ZINC02918965	6764	0.4938271641731262	NO	-
4471	ZINC02918967	6765	0.4938271641731262	NO	-
4472	ZINC02918968	6766	0.4938271641731262	NO	-
4473	ZINC02918970	6767	0.4938271641731262	NO	-
4474	ZINC03247154	7318	0.4938271641731262	NO	-
4475	ZINC03247156	7319	0.4938271641731262	NO	-
4476	ZINC03377523	7833	0.4938271641731262	NO	-
4477	ZINC03431169	8082	0.4938271641731262	NO	-
4478	ZINC03456458	8199	0.4938271641731262	NO	-
4479	ZINC03475043	8384	0.4938271641731262	NO	-
4480	ZINC03475126	8388	0.4938271641731262	NO	-
4481	ZINC03622691	9382	0.4938271641731262	NO	-
4482	ZINC03828085	9553	0.4938271641731262	NO	-
4483	ZINC03857624	10341	0.4938271641731262	NO	-
4484	ZINC03857625	10342	0.4938271641731262	NO	-
4485	ZINC03859563	10570	0.4938271641731262	NO	-
4486	ZINC03972442	11225	0.4938271641731262	NO	-
4487	ZINC03972443	11226	0.4938271641731262	NO	-
4488	ZINC03972444	11227	0.4938271641731262	NO	-
4489	ZINC03972445	11228	0.4938271641731262	NO	-
4490	ZINC03972476	11239	0.4938271641731262	NO	-
4491	ZINC03972477	11240	0.4938271641731262	NO	-
4492	ZINC03972478	11241	0.4938271641731262	NO	-
4493	ZINC03972479	11242	0.4938271641731262	NO	-
4494	ZINC03973454	11258	0.4938271641731262	NO	-
4495	ZINC03973459	11259	0.4938271641731262	NO	-
4496	ZINC03973463	11260	0.4938271641731262	NO	-
4497	ZINC03973466	11261	0.4938271641731262	NO	-
4498	ZINC03974956	11282	0.4938271641731262	NO	-
4499	ZINC04087768	11583	0.4938271641731262	NO	-
4500	ZINC04179111	11762	0.4938271641731262	NO	-
4501	ZINC04441535	12245	0.4938271641731262	NO	-
4502	ZINC01200970	3519	0.49367088079452515	NO	-
4503	ZINC01227186	3580	0.49367088079452515	NO	-
4504	ZINC01227187	3581	0.49367088079452515	NO	-
4505	ZINC01227710	3582	0.49367088079452515	NO	-
4506	ZINC01227711	3583	0.49367088079452515	NO	-
4507	ZINC02858469	6407	0.49367088079452515	NO	-
4508	ZINC03250201	7335	0.49367088079452515	NO	-
4509	ZINC03399673	7932	0.49367088079452515	NO	-
4510	ZINC03406991	7972	0.49367088079452515	NO	-
4511	ZINC03852695	9747	0.49367088079452515	NO	-
4512	ZINC03852759	9753	0.49367088079452515	NO	-
4513	ZINC03852760	9754	0.49367088079452515	NO	-
4514	ZINC03852998	9791	0.49367088079452515	NO	-
4515	ZINC03852999	9792	0.49367088079452515	NO	-
4516	ZINC03854349	10076	0.49367088079452515	NO	-
4517	ZINC03854350	10077	0.49367088079452515	NO	-
4518	ZINC04000709	11441	0.49367088079452515	NO	-
4519	ZINC00222342	255	0.4935064911842346	NO	-
4520	ZINC00222344	256	0.4935064911842346	NO	-
4521	ZINC00222345	257	0.4935064911842346	NO	-
4522	ZINC00222395	264	0.4935064911842346	NO	-
4523	ZINC00222396	265	0.4935064911842346	NO	-
4524	ZINC00222398	266	0.4935064911842346	NO	-
4525	ZINC00670654	1030	0.4935064911842346	NO	-
4526	ZINC01053504	2799	0.4935064911842346	NO	-
4527	ZINC01189548	3483	0.4935064911842346	NO	-
4528	ZINC01189548	3484	0.4935064911842346	NO	-
4529	ZINC01633083	4321	0.4935064911842346	NO	-
4530	ZINC02500076	5362	0.4935064911842346	NO	-
4531	ZINC02500078	5363	0.4935064911842346	NO	-
4532	ZINC02500080	5364	0.4935064911842346	NO	-
4533	ZINC02914674	6628	0.4935064911842346	NO	-
4534	ZINC03982835	11326	0.4935064911842346	NO	-
4535	ZINC03982836	11327	0.4935064911842346	NO	-
4536	ZINC00054031	47	0.4933333396911621	NO	-
4537	ZINC00777983	1326	0.4933333396911621	NO	-
4538	ZINC02832403	6358	0.4933333396911621	NO	-
4539	ZINC03853407	9867	0.4933333396911621	NO	-
4540	ZINC01426275	3925	0.4931506812572479	NO	-
4541	ZINC02686629	5777	0.4931506812572479	NO	-
4542	ZINC03814799	188	0.4931506812572479	YES	25
4543	ZINC03950536	11045	0.49295774102211	NO	-
4544	ZINC01428175	3934	0.4893617033958435	NO	-
4545	ZINC04038539	11525	0.4893617033958435	NO	-
4546	ZINC00558189	608	0.489130437374115	NO	-
4547	ZINC00646334	930	0.489130437374115	NO	-
4548	ZINC00646335	931	0.489130437374115	NO	-
4549	ZINC00780174	1356	0.489130437374115	NO	-
4550	ZINC00958651	2330	0.489130437374115	NO	-
4551	ZINC00958652	2331	0.489130437374115	NO	-
4552	ZINC02218572	4749	0.489130437374115	NO	-
4553	ZINC02341966	4973	0.489130437374115	NO	-
4554	ZINC02543480	5414	0.489130437374115	NO	-
4555	ZINC02717825	5940	0.489130437374115	NO	-
4556	ZINC02717826	5942	0.489130437374115	NO	-
4557	ZINC02717826	5944	0.489130437374115	NO	-
4558	ZINC02747108	6081	0.489130437374115	NO	-
4559	ZINC02963608	6960	0.489130437374115	NO	-
4560	ZINC03208686	7228	0.489130437374115	NO	-
4561	ZINC00807692	1522	0.4888888895511627	NO	-
4562	ZINC00807693	1523	0.4888888895511627	NO	-
4563	ZINC00958522	2329	0.4888888895511627	NO	-
4564	ZINC01149354	3334	0.4888888895511627	NO	-
4565	ZINC01269677	3632	0.4888888895511627	NO	-
4566	ZINC01269677	3633	0.4888888895511627	NO	-
4567	ZINC02686626	5776	0.4888888895511627	NO	-
4568	ZINC03008323	7050	0.4888888895511627	NO	-
4569	ZINC03068881	7142	0.4888888895511627	NO	-
4570	ZINC03524387	8761	0.4888888895511627	NO	-
4571	ZINC03579077	9085	0.4888888895511627	NO	-
4572	ZINC03857771	10357	0.4888888895511627	NO	-
4573	ZINC03859932	10644	0.4888888895511627	NO	-
4574	ZINC03873701	10873	0.4888888895511627	NO	-
4575	ZINC04464568	12307	0.4888888895511627	NO	-
4576	ZINC00646434	937	0.4886363744735718	NO	-
4577	ZINC00646435	938	0.4886363744735718	NO	-
4578	ZINC00843754	1762	0.4886363744735718	NO	-
4579	ZINC00878894	2000	0.4886363744735718	NO	-
4580	ZINC01032660	2620	0.4886363744735718	NO	-
4581	ZINC01126326	3211	0.4886363744735718	NO	-
4582	ZINC01207323	3529	0.4886363744735718	NO	-
4583	ZINC01427142	3927	0.4886363744735718	NO	-
4584	ZINC02225198	4774	0.4886363744735718	NO	-
4585	ZINC02639916	5619	0.4886363744735718	NO	-
4586	ZINC02791685	6197	0.4886363744735718	NO	-
4587	ZINC02791686	6198	0.4886363744735718	NO	-
4588	ZINC03986393	11381	0.4886363744735718	NO	-
4589	ZINC04083482	11580	0.4886363744735718	NO	-
4590	ZINC00558039	607	0.4883720874786377	NO	-
4591	ZINC00800729	1469	0.4883720874786377	NO	-
4592	ZINC00940751	2209	0.4883720874786377	NO	-
4593	ZINC00940752	2210	0.4883720874786377	NO	-
4594	ZINC00940753	2211	0.4883720874786377	NO	-
4595	ZINC00940754	2212	0.4883720874786377	NO	-
4596	ZINC00975905	2366	0.4883720874786377	NO	-
4597	ZINC01036455	2671	0.4883720874786377	NO	-
4598	ZINC01040027	2702	0.4883720874786377	NO	-
4599	ZINC01040046	2704	0.4883720874786377	NO	-
4600	ZINC01183712	3468	0.4883720874786377	NO	-
4601	ZINC01431337	3958	0.4883720874786377	NO	-
4602	ZINC01820155	4382	0.4883720874786377	NO	-
4603	ZINC01820156	4383	0.4883720874786377	NO	-
4604	ZINC01889870	4404	0.4883720874786377	NO	-
4605	ZINC01889875	4405	0.4883720874786377	NO	-
4606	ZINC02329765	4942	0.4883720874786377	NO	-
4607	ZINC02656219	5703	0.4883720874786377	NO	-
4608	ZINC02656220	5704	0.4883720874786377	NO	-
4609	ZINC02720614	6008	0.4883720874786377	NO	-
4610	ZINC02787743	6165	0.4883720874786377	NO	-
4611	ZINC02787760	6166	0.4883720874786377	NO	-
4612	ZINC02792321	6209	0.4883720874786377	NO	-
4613	ZINC02856099	6402	0.4883720874786377	NO	-
4614	ZINC02965744	6965	0.4883720874786377	NO	-
4615	ZINC03659643	9438	0.4883720874786377	NO	-
4616	ZINC03851269	9680	0.4883720874786377	NO	-
4617	ZINC03889228	10895	0.4883720874786377	NO	-
4618	ZINC03970850	11184	0.4883720874786377	NO	-
4619	ZINC03970851	11185	0.4883720874786377	NO	-
4620	ZINC04056497	11548	0.4883720874786377	NO	-
4621	ZINC04088031	11586	0.4883720874786377	NO	-
4622	ZINC04266551	11893	0.4883720874786377	NO	-
4623	ZINC04268051	11900	0.4883720874786377	NO	-
4624	ZINC04470021	12381	0.4883720874786377	NO	-
4625	ZINC04483451	12416	0.4883720874786377	NO	-
4626	ZINC04492935	12492	0.4883720874786377	NO	-
4627	ZINC03814825	202	0.4883720874786377	YES	35
4628	ZINC00126050	145	0.488095223903656	NO	-
4629	ZINC00412663	420	0.488095223903656	NO	-
4630	ZINC00857146	1903	0.488095223903656	NO	-
4631	ZINC00857152	1904	0.488095223903656	NO	-
4632	ZINC00861820	1936	0.488095223903656	NO	-
4633	ZINC00870472	1968	0.488095223903656	NO	-
4634	ZINC00886858	2030	0.488095223903656	NO	-
4635	ZINC00952673	2296	0.488095223903656	NO	-
4636	ZINC00986106	2417	0.488095223903656	NO	-
4637	ZINC00986107	2418	0.488095223903656	NO	-
4638	ZINC01032431	2617	0.488095223903656	NO	-
4639	ZINC01149342	3332	0.488095223903656	NO	-
4640	ZINC01149343	3333	0.488095223903656	NO	-
4641	ZINC01495944	4166	0.488095223903656	NO	-
4642	ZINC01980619	4523	0.488095223903656	NO	-
4643	ZINC01980620	4524	0.488095223903656	NO	-
4644	ZINC02079924	4616	0.488095223903656	NO	-
4645	ZINC02144160	4643	0.488095223903656	NO	-
4646	ZINC02155098	4655	0.488095223903656	NO	-
4647	ZINC02239323	4807	0.488095223903656	NO	-
4648	ZINC02239325	4808	0.488095223903656	NO	-
4649	ZINC02244370	4821	0.488095223903656	NO	-
4650	ZINC02339072	4966	0.488095223903656	NO	-
4651	ZINC02339073	4967	0.488095223903656	NO	-
4652	ZINC02408356	5147	0.488095223903656	NO	-
4653	ZINC02656265	5711	0.488095223903656	NO	-
4654	ZINC02656266	5712	0.488095223903656	NO	-
4655	ZINC02747795	6084	0.488095223903656	NO	-
4656	ZINC02747795	6085	0.488095223903656	NO	-
4657	ZINC02787177	6161	0.488095223903656	NO	-
4658	ZINC02793805	6223	0.488095223903656	NO	-
4659	ZINC02844226	6370	0.488095223903656	NO	-
4660	ZINC02941367	6862	0.488095223903656	NO	-
4661	ZINC03224264	7271	0.488095223903656	NO	-
4662	ZINC03227448	7279	0.488095223903656	NO	-
4663	ZINC03227463	7283	0.488095223903656	NO	-
4664	ZINC03268335	7378	0.488095223903656	NO	-
4665	ZINC03332540	7595	0.488095223903656	NO	-
4666	ZINC03579145	9089	0.488095223903656	NO	-
4667	ZINC03616024	9357	0.488095223903656	NO	-
4668	ZINC03616027	9358	0.488095223903656	NO	-
4669	ZINC03697026	9493	0.488095223903656	NO	-
4670	ZINC03770718	9499	0.488095223903656	NO	-
4671	ZINC03854323	10071	0.488095223903656	NO	-
4672	ZINC03858322	10428	0.488095223903656	NO	-
4673	ZINC03858323	10429	0.488095223903656	NO	-
4674	ZINC03858368	10437	0.488095223903656	NO	-
4675	ZINC03858369	10438	0.488095223903656	NO	-
4676	ZINC03859521	10567	0.488095223903656	NO	-
4677	ZINC03890339	10948	0.488095223903656	NO	-
4678	ZINC04164325	11726	0.488095223903656	NO	-
4679	ZINC04178794	11761	0.488095223903656	NO	-
4680	ZINC04252818	11875	0.488095223903656	NO	-
4681	ZINC04334777	12069	0.488095223903656	NO	-
4682	ZINC00222512	278	0.4878048896789551	NO	-
4683	ZINC00222516	279	0.4878048896789551	NO	-
4684	ZINC00683715	1104	0.4878048896789551	NO	-
4685	ZINC00683716	1105	0.4878048896789551	NO	-
4686	ZINC00684186	1108	0.4878048896789551	NO	-
4687	ZINC00986287	2420	0.4878048896789551	NO	-
4688	ZINC00986288	2421	0.4878048896789551	NO	-
4689	ZINC01048264	2772	0.4878048896789551	NO	-
4690	ZINC01048265	2773	0.4878048896789551	NO	-
4691	ZINC01120722	3159	0.4878048896789551	NO	-
4692	ZINC01129887	3235	0.4878048896789551	NO	-
4693	ZINC01129889	3236	0.4878048896789551	NO	-
4694	ZINC01163472	3408	0.4878048896789551	NO	-
4695	ZINC01164503	3412	0.4878048896789551	NO	-
4696	ZINC01408768	3890	0.4878048896789551	NO	-
4697	ZINC01451804	4053	0.4878048896789551	NO	-
4698	ZINC01451805	4056	0.4878048896789551	NO	-
4699	ZINC01451868	4059	0.4878048896789551	NO	-
4700	ZINC01451869	4062	0.4878048896789551	NO	-
4701	ZINC01451869	4064	0.4878048896789551	NO	-
4702	ZINC02209147	4719	0.4878048896789551	NO	-
4703	ZINC02209150	4720	0.4878048896789551	NO	-
4704	ZINC02326883	4933	0.4878048896789551	NO	-
4705	ZINC02396922	5115	0.4878048896789551	NO	-
4706	ZINC02396923	5116	0.4878048896789551	NO	-
4707	ZINC02407706	5143	0.4878048896789551	NO	-
4708	ZINC02414614	5157	0.4878048896789551	NO	-
4709	ZINC02415545	5165	0.4878048896789551	NO	-
4710	ZINC02420722	5176	0.4878048896789551	NO	-
4711	ZINC02431323	5203	0.4878048896789551	NO	-
4712	ZINC02571238	5428	0.4878048896789551	NO	-
4713	ZINC02646112	5648	0.4878048896789551	NO	-
4714	ZINC02800131	6270	0.4878048896789551	NO	-
4715	ZINC02915103	6635	0.4878048896789551	NO	-
4716	ZINC02915105	6636	0.4878048896789551	NO	-
4717	ZINC02915359	6643	0.4878048896789551	NO	-
4718	ZINC02915360	6644	0.4878048896789551	NO	-
4719	ZINC02915361	6645	0.4878048896789551	NO	-
4720	ZINC02915362	6646	0.4878048896789551	NO	-
4721	ZINC02917174	6694	0.4878048896789551	NO	-
4722	ZINC02917373	6697	0.4878048896789551	NO	-
4723	ZINC02917375	6698	0.4878048896789551	NO	-
4724	ZINC02917381	6701	0.4878048896789551	NO	-
4725	ZINC02917383	6702	0.4878048896789551	NO	-
4726	ZINC03275214	7403	0.4878048896789551	NO	-
4727	ZINC03395451	7913	0.4878048896789551	NO	-
4728	ZINC03555008	8955	0.4878048896789551	NO	-
4729	ZINC03557588	8967	0.4878048896789551	NO	-
4730	ZINC03603203	9247	0.4878048896789551	NO	-
4731	ZINC03612368	9342	0.4878048896789551	NO	-
4732	ZINC03849634	9591	0.4878048896789551	NO	-
4733	ZINC03889702	10911	0.4878048896789551	NO	-
4734	ZINC03889704	10912	0.4878048896789551	NO	-
4735	ZINC03973469	11262	0.4878048896789551	NO	-
4736	ZINC03973472	11263	0.4878048896789551	NO	-
4737	ZINC03973475	11264	0.4878048896789551	NO	-
4738	ZINC03973477	11265	0.4878048896789551	NO	-
4739	ZINC04470504	12395	0.4878048896789551	NO	-
4740	ZINC01069315	2885	0.48750001192092896	NO	-
4741	ZINC01107845	3065	0.48750001192092896	NO	-
4742	ZINC01487669	4144	0.48750001192092896	NO	-
4743	ZINC01498240	4170	0.48750001192092896	NO	-
4744	ZINC01588733	4308	0.48750001192092896	NO	-
4745	ZINC01889967	4406	0.48750001192092896	NO	-
4746	ZINC01889969	4407	0.48750001192092896	NO	-
4747	ZINC02366129	5058	0.48750001192092896	NO	-
4748	ZINC02550182	5418	0.48750001192092896	NO	-
4749	ZINC03343605	7640	0.48750001192092896	NO	-
4750	ZINC03819427	9532	0.48750001192092896	NO	-
4751	ZINC03855175	10195	0.48750001192092896	NO	-
4752	ZINC03857962	10383	0.48750001192092896	NO	-
4753	ZINC03857963	10384	0.48750001192092896	NO	-
4754	ZINC03858459	10449	0.48750001192092896	NO	-
4755	ZINC03858460	10450	0.48750001192092896	NO	-
4756	ZINC03866726	10698	0.48750001192092896	NO	-
4757	ZINC04369218	12128	0.48750001192092896	NO	-
4758	ZINC00110844	125	0.4871794879436493	NO	-
4759	ZINC00906583	2096	0.4871794879436493	NO	-
4760	ZINC01087966	3014	0.4871794879436493	NO	-
4761	ZINC02407910	5144	0.4871794879436493	NO	-
4762	ZINC02723851	6021	0.4871794879436493	NO	-
4763	ZINC02947417	6876	0.4871794879436493	NO	-
4764	ZINC02947418	6877	0.4871794879436493	NO	-
4765	ZINC03092739	7154	0.4871794879436493	NO	-
4766	ZINC03330032	7576	0.4871794879436493	NO	-
4767	ZINC03853275	9841	0.4871794879436493	NO	-
4768	ZINC00535410	578	0.4868420958518982	NO	-
4769	ZINC00880483	2009	0.4868420958518982	NO	-
4770	ZINC00880483	2010	0.4868420958518982	NO	-
4771	ZINC00946147	2244	0.4868420958518982	NO	-
4772	ZINC00946147	2245	0.4868420958518982	NO	-
4773	ZINC01168660	3429	0.4868420958518982	NO	-
4774	ZINC02295934	4875	0.4868420958518982	NO	-
4775	ZINC03851674	9699	0.4868420958518982	NO	-
4776	ZINC03851676	9700	0.4868420958518982	NO	-
4777	ZINC03851678	9701	0.4868420958518982	NO	-
4778	ZINC03851681	9702	0.4868420958518982	NO	-
4779	ZINC03859716	10620	0.4868420958518982	NO	-
4780	ZINC04070265	11567	0.4868420958518982	NO	-
4781	ZINC04517385	12565	0.4868420958518982	NO	-
4782	ZINC00888916	2041	0.4864864945411682	NO	-
4783	ZINC03036004	7120	0.4864864945411682	NO	-
4784	ZINC03853566	9912	0.4864864945411682	NO	-
4785	ZINC02717829	5947	0.4842105209827423	NO	-
4786	ZINC02940063	6852	0.4842105209827423	NO	-
4787	ZINC00797414	1455	0.4838709533214569	NO	-
4788	ZINC00825313	1638	0.4838709533214569	NO	-
4789	ZINC00825314	1639	0.4838709533214569	NO	-
4790	ZINC02309407	4897	0.4838709533214569	NO	-
4791	ZINC02309408	4898	0.4838709533214569	NO	-
4792	ZINC02310663	4901	0.4838709533214569	NO	-
4793	ZINC02310664	4902	0.4838709533214569	NO	-
4794	ZINC02764621	6125	0.4838709533214569	NO	-
4795	ZINC03211992	7233	0.4838709533214569	NO	-
4796	ZINC04331217	12061	0.4838709533214569	NO	-
4797	ZINC04477697	12403	0.4838709533214569	NO	-
4798	ZINC04622812	12589	0.4838709533214569	NO	-
4799	ZINC01510031	4229	0.48351648449897766	NO	-
4800	ZINC01512036	4238	0.48351648449897766	NO	-
4801	ZINC02241935	4818	0.48351648449897766	NO	-
4802	ZINC02324595	4924	0.48351648449897766	NO	-
4803	ZINC02860911	6420	0.48351648449897766	NO	-
4804	ZINC03441110	8118	0.48351648449897766	NO	-
4805	ZINC03494210	8487	0.48351648449897766	NO	-
4806	ZINC03519288	8736	0.48351648449897766	NO	-
4807	ZINC03602493	9240	0.48351648449897766	NO	-
4808	ZINC03602507	9241	0.48351648449897766	NO	-
4809	ZINC04224013	11800	0.48351648449897766	NO	-
4810	ZINC04299414	11982	0.48351648449897766	NO	-
4811	ZINC00815391	1594	0.483146071434021	NO	-
4812	ZINC00958238	2324	0.483146071434021	NO	-
4813	ZINC01049576	2779	0.483146071434021	NO	-
4814	ZINC01246128	3606	0.483146071434021	NO	-
4815	ZINC01514253	4253	0.483146071434021	NO	-
4816	ZINC01966567	4492	0.483146071434021	NO	-
4817	ZINC01966568	4493	0.483146071434021	NO	-
4818	ZINC02194830	4682	0.483146071434021	NO	-
4819	ZINC02349727	5003	0.483146071434021	NO	-
4820	ZINC02793123	6215	0.483146071434021	NO	-
4821	ZINC02960739	6955	0.483146071434021	NO	-
4822	ZINC03554297	8945	0.483146071434021	NO	-
4823	ZINC03604240	9249	0.483146071434021	NO	-
4824	ZINC03855551	10212	0.483146071434021	NO	-
4825	ZINC03855562	10214	0.483146071434021	NO	-
4826	ZINC04121334	11639	0.483146071434021	NO	-
4827	ZINC04484644	12430	0.483146071434021	NO	-
4828	ZINC00622651	747	0.48275861144065857	NO	-
4829	ZINC00693386	1123	0.48275861144065857	NO	-
4830	ZINC00696829	1129	0.48275861144065857	NO	-
4831	ZINC00795604	1435	0.48275861144065857	NO	-
4832	ZINC00795605	1436	0.48275861144065857	NO	-
4833	ZINC00811410	1546	0.48275861144065857	NO	-
4834	ZINC00822510	1632	0.48275861144065857	NO	-
4835	ZINC00822511	1633	0.48275861144065857	NO	-
4836	ZINC00830948	1689	0.48275861144065857	NO	-
4837	ZINC01036555	2673	0.48275861144065857	NO	-
4838	ZINC01040197	2709	0.48275861144065857	NO	-
4839	ZINC01120947	3161	0.48275861144065857	NO	-
4840	ZINC01125689	3197	0.48275861144065857	NO	-
4841	ZINC01125692	3199	0.48275861144065857	NO	-
4842	ZINC01198956	3513	0.48275861144065857	NO	-
4843	ZINC01365043	3768	0.48275861144065857	NO	-
4844	ZINC01390474	3827	0.48275861144065857	NO	-
4845	ZINC02628011	5559	0.48275861144065857	NO	-
4846	ZINC02628012	5560	0.48275861144065857	NO	-
4847	ZINC02628013	5561	0.48275861144065857	NO	-
4848	ZINC02628014	5562	0.48275861144065857	NO	-
4849	ZINC02657556	5720	0.48275861144065857	NO	-
4850	ZINC02662426	5749	0.48275861144065857	NO	-
4851	ZINC02928109	6836	0.48275861144065857	NO	-
4852	ZINC02947617	6882	0.48275861144065857	NO	-
4853	ZINC03206279	7225	0.48275861144065857	NO	-
4854	ZINC03327092	7568	0.48275861144065857	NO	-
4855	ZINC03357983	7712	0.48275861144065857	NO	-
4856	ZINC03841276	9572	0.48275861144065857	NO	-
4857	ZINC03855488	10207	0.48275861144065857	NO	-
4858	ZINC03855489	10208	0.48275861144065857	NO	-
4859	ZINC03855490	10209	0.48275861144065857	NO	-
4860	ZINC03855491	10210	0.48275861144065857	NO	-
4861	ZINC03866346	10691	0.48275861144065857	NO	-
4862	ZINC03866785	10701	0.48275861144065857	NO	-
4863	ZINC03867115	10718	0.48275861144065857	NO	-
4864	ZINC04062272	11562	0.48275861144065857	NO	-
4865	ZINC04407951	12199	0.48275861144065857	NO	-
4866	ZINC04407951	12200	0.48275861144065857	NO	-
4867	ZINC04485512	12450	0.48275861144065857	NO	-
4868	ZINC04497483	12511	0.48275861144065857	NO	-
4869	ZINC00251183	305	0.48235294222831726	NO	-
4870	ZINC00348642	358	0.48235294222831726	NO	-
4871	ZINC00539123	587	0.48235294222831726	NO	-
4872	ZINC00588627	669	0.48235294222831726	NO	-
4873	ZINC00856274	1890	0.48235294222831726	NO	-
4874	ZINC01061851	2857	0.48235294222831726	NO	-
4875	ZINC01184545	3474	0.48235294222831726	NO	-
4876	ZINC01388013	3814	0.48235294222831726	NO	-
4877	ZINC01441529	3997	0.48235294222831726	NO	-
4878	ZINC01441530	3998	0.48235294222831726	NO	-
4879	ZINC02465497	5280	0.48235294222831726	NO	-
4880	ZINC02465546	5281	0.48235294222831726	NO	-
4881	ZINC02467198	5307	0.48235294222831726	NO	-
4882	ZINC02656235	5708	0.48235294222831726	NO	-
4883	ZINC02656236	5709	0.48235294222831726	NO	-
4884	ZINC02733821	6058	0.48235294222831726	NO	-
4885	ZINC02874198	6482	0.48235294222831726	NO	-
4886	ZINC02874199	6483	0.48235294222831726	NO	-
4887	ZINC02910871	6550	0.48235294222831726	NO	-
4888	ZINC02914236	6565	0.48235294222831726	NO	-
4889	ZINC02914238	6566	0.48235294222831726	NO	-
4890	ZINC02914240	6567	0.48235294222831726	NO	-
4891	ZINC02914242	6568	0.48235294222831726	NO	-
4892	ZINC02915385	6649	0.48235294222831726	NO	-
4893	ZINC02915386	6650	0.48235294222831726	NO	-
4894	ZINC02915388	6651	0.48235294222831726	NO	-
4895	ZINC02915390	6652	0.48235294222831726	NO	-
4896	ZINC02915682	6659	0.48235294222831726	NO	-
4897	ZINC02915683	6660	0.48235294222831726	NO	-
4898	ZINC02940430	6857	0.48235294222831726	NO	-
4899	ZINC03061883	7139	0.48235294222831726	NO	-
4900	ZINC03340407	7628	0.48235294222831726	NO	-
4901	ZINC03415550	8007	0.48235294222831726	NO	-
4902	ZINC03420731	8028	0.48235294222831726	NO	-
4903	ZINC03421803	8038	0.48235294222831726	NO	-
4904	ZINC03466284	8353	0.48235294222831726	NO	-
4905	ZINC03485771	8435	0.48235294222831726	NO	-
4906	ZINC03579823	9131	0.48235294222831726	NO	-
4907	ZINC03579825	9132	0.48235294222831726	NO	-
4908	ZINC03625514	9386	0.48235294222831726	NO	-
4909	ZINC03635259	9411	0.48235294222831726	NO	-
4910	ZINC03850186	9613	0.48235294222831726	NO	-
4911	ZINC03852473	9733	0.48235294222831726	NO	-
4912	ZINC03852476	9734	0.48235294222831726	NO	-
4913	ZINC03852498	9739	0.48235294222831726	NO	-
4914	ZINC03852505	9740	0.48235294222831726	NO	-
4915	ZINC03852507	9741	0.48235294222831726	NO	-
4916	ZINC03854980	10184	0.48235294222831726	NO	-
4917	ZINC03867705	10771	0.48235294222831726	NO	-
4918	ZINC03973900	11271	0.48235294222831726	NO	-
4919	ZINC03973902	11272	0.48235294222831726	NO	-
4920	ZINC04000566	11440	0.48235294222831726	NO	-
4921	ZINC04276005	11923	0.48235294222831726	NO	-
4922	ZINC04443518	12266	0.48235294222831726	NO	-
4923	ZINC04467621	12352	0.48235294222831726	NO	-
4924	ZINC00222149	237	0.4819277226924896	NO	-
4925	ZINC00222150	238	0.4819277226924896	NO	-
4926	ZINC00222152	239	0.4819277226924896	NO	-
4927	ZINC00222153	240	0.4819277226924896	NO	-
4928	ZINC00620081	738	0.4819277226924896	NO	-
4929	ZINC00624492	760	0.4819277226924896	NO	-
4930	ZINC00624492	762	0.4819277226924896	NO	-
4931	ZINC00624496	763	0.4819277226924896	NO	-
4932	ZINC00624496	765	0.4819277226924896	NO	-
4933	ZINC00688095	1117	0.4819277226924896	NO	-
4934	ZINC00784761	1392	0.4819277226924896	NO	-
4935	ZINC00784762	1393	0.4819277226924896	NO	-
4936	ZINC00804231	1488	0.4819277226924896	NO	-
4937	ZINC00846456	1788	0.4819277226924896	NO	-
4938	ZINC00849064	1818	0.4819277226924896	NO	-
4939	ZINC00849065	1822	0.4819277226924896	NO	-
4940	ZINC00849066	1828	0.4819277226924896	NO	-
4941	ZINC00857144	1901	0.4819277226924896	NO	-
4942	ZINC00857145	1902	0.4819277226924896	NO	-
4943	ZINC01019469	2533	0.4819277226924896	NO	-
4944	ZINC01019469	2535	0.4819277226924896	NO	-
4945	ZINC01019470	2536	0.4819277226924896	NO	-
4946	ZINC01019470	2538	0.4819277226924896	NO	-
4947	ZINC01024250	2561	0.4819277226924896	NO	-
4948	ZINC01090884	3024	0.4819277226924896	NO	-
4949	ZINC01441205	3991	0.4819277226924896	NO	-
4950	ZINC01441206	3993	0.4819277226924896	NO	-
4951	ZINC01441757	3999	0.4819277226924896	NO	-
4952	ZINC01441758	4001	0.4819277226924896	NO	-
4953	ZINC02215749	4740	0.4819277226924896	NO	-
4954	ZINC02227302	4781	0.4819277226924896	NO	-
4955	ZINC02347227	4989	0.4819277226924896	NO	-
4956	ZINC02409023	5148	0.4819277226924896	NO	-
4957	ZINC02799225	6265	0.4819277226924896	NO	-
4958	ZINC02802464	6287	0.4819277226924896	NO	-
4959	ZINC02808802	6323	0.4819277226924896	NO	-
4960	ZINC02909748	6544	0.4819277226924896	NO	-
4961	ZINC02917429	6706	0.4819277226924896	NO	-
4962	ZINC02917435	6708	0.4819277226924896	NO	-
4963	ZINC02956517	6929	0.4819277226924896	NO	-
4964	ZINC03145318	7171	0.4819277226924896	NO	-
4965	ZINC03249515	7332	0.4819277226924896	NO	-
4966	ZINC03269871	7382	0.4819277226924896	NO	-
4967	ZINC03561162	8996	0.4819277226924896	NO	-
4968	ZINC03561164	8997	0.4819277226924896	NO	-
4969	ZINC03562214	9002	0.4819277226924896	NO	-
4970	ZINC03562217	9003	0.4819277226924896	NO	-
4971	ZINC03851323	9684	0.4819277226924896	NO	-
4972	ZINC03851325	9685	0.4819277226924896	NO	-
4973	ZINC03853605	9922	0.4819277226924896	NO	-
4974	ZINC03857506	10330	0.4819277226924896	NO	-
4975	ZINC03857507	10331	0.4819277226924896	NO	-
4976	ZINC03857818	10367	0.4819277226924896	NO	-
4977	ZINC03857819	10368	0.4819277226924896	NO	-
4978	ZINC03889789	10922	0.4819277226924896	NO	-
4979	ZINC03889790	10923	0.4819277226924896	NO	-
4980	ZINC03890226	10941	0.4819277226924896	NO	-
4981	ZINC03890227	10942	0.4819277226924896	NO	-
4982	ZINC03908063	11009	0.4819277226924896	NO	-
4983	ZINC03968805	11078	0.4819277226924896	NO	-
4984	ZINC03983506	11356	0.4819277226924896	NO	-
4985	ZINC03983603	11361	0.4819277226924896	NO	-
4986	ZINC04002624	11471	0.4819277226924896	NO	-
4987	ZINC04034450	11516	0.4819277226924896	NO	-
4988	ZINC04107412	11619	0.4819277226924896	NO	-
4989	ZINC04160944	11722	0.4819277226924896	NO	-
4990	ZINC04161530	11723	0.4819277226924896	NO	-
4991	ZINC04276006	11924	0.4819277226924896	NO	-
4992	ZINC04292039	11970	0.4819277226924896	NO	-
4993	ZINC04451766	12275	0.4819277226924896	NO	-
4994	ZINC00084232	76	0.48148149251937866	NO	-
4995	ZINC00258782	310	0.48148149251937866	NO	-
4996	ZINC00297117	327	0.48148149251937866	NO	-
4997	ZINC00381058	385	0.48148149251937866	NO	-
4998	ZINC00457825	517	0.48148149251937866	NO	-
4999	ZINC00509455	542	0.48148149251937866	NO	-
5000	ZINC00531982	575	0.48148149251937866	NO	-
5001	ZINC00567785	625	0.48148149251937866	NO	-
5002	ZINC00652051	963	0.48148149251937866	NO	-
5003	ZINC00838635	1744	0.48148149251937866	NO	-
5004	ZINC00852672	1860	0.48148149251937866	NO	-
5005	ZINC00938143	2176	0.48148149251937866	NO	-
5006	ZINC01021585	2551	0.48148149251937866	NO	-
5007	ZINC01133117	3250	0.48148149251937866	NO	-
5008	ZINC01170260	3433	0.48148149251937866	NO	-
5009	ZINC01354437	3721	0.48148149251937866	NO	-
5010	ZINC01354449	3722	0.48148149251937866	NO	-
5011	ZINC01389438	3820	0.48148149251937866	NO	-
5012	ZINC01988128	4558	0.48148149251937866	NO	-
5013	ZINC02425599	5188	0.48148149251937866	NO	-
5014	ZINC02425600	5189	0.48148149251937866	NO	-
5015	ZINC02466892	5294	0.48148149251937866	NO	-
5016	ZINC02466917	5299	0.48148149251937866	NO	-
5017	ZINC02466927	5300	0.48148149251937866	NO	-
5018	ZINC02466932	5303	0.48148149251937866	NO	-
5019	ZINC02466979	5306	0.48148149251937866	NO	-
5020	ZINC02684637	5768	0.48148149251937866	NO	-
5021	ZINC02761783	6110	0.48148149251937866	NO	-
5022	ZINC02978789	7007	0.48148149251937866	NO	-
5023	ZINC02982327	7012	0.48148149251937866	NO	-
5024	ZINC03544827	8888	0.48148149251937866	NO	-
5025	ZINC03852956	9768	0.48148149251937866	NO	-
5026	ZINC03852971	9778	0.48148149251937866	NO	-
5027	ZINC03853467	9882	0.48148149251937866	NO	-
5028	ZINC03853468	9883	0.48148149251937866	NO	-
5029	ZINC03853469	9884	0.48148149251937866	NO	-
5030	ZINC03853470	9885	0.48148149251937866	NO	-
5031	ZINC03854706	10160	0.48148149251937866	NO	-
5032	ZINC03854707	10161	0.48148149251937866	NO	-
5033	ZINC03857701	10349	0.48148149251937866	NO	-
5034	ZINC03857702	10350	0.48148149251937866	NO	-
5035	ZINC03992872	11420	0.48148149251937866	NO	-
5036	ZINC03992874	11421	0.48148149251937866	NO	-
5037	ZINC04107409	11618	0.48148149251937866	NO	-
5038	ZINC04441531	12244	0.48148149251937866	NO	-
5039	ZINC00124106	143	0.4810126721858978	NO	-
5040	ZINC01428887	3946	0.4810126721858978	NO	-
5041	ZINC01428891	3947	0.4810126721858978	NO	-
5042	ZINC01636490	4325	0.4810126721858978	NO	-
5043	ZINC01748352	4345	0.4810126721858978	NO	-
5044	ZINC01748356	4346	0.4810126721858978	NO	-
5045	ZINC01792280	4368	0.4810126721858978	NO	-
5046	ZINC01792282	4369	0.4810126721858978	NO	-
5047	ZINC01808392	4376	0.4810126721858978	NO	-
5048	ZINC01808394	4377	0.4810126721858978	NO	-
5049	ZINC01822746	4387	0.4810126721858978	NO	-
5050	ZINC02590605	5443	0.4810126721858978	NO	-
5051	ZINC02590606	5444	0.4810126721858978	NO	-
5052	ZINC02640989	5624	0.4810126721858978	NO	-
5053	ZINC02723826	6020	0.4810126721858978	NO	-
5054	ZINC02738121	6067	0.4810126721858978	NO	-
5055	ZINC02917579	6710	0.4810126721858978	NO	-
5056	ZINC03853031	9795	0.4810126721858978	NO	-
5057	ZINC03853072	9804	0.4810126721858978	NO	-
5058	ZINC03853269	9840	0.4810126721858978	NO	-
5059	ZINC03857594	10334	0.4810126721858978	NO	-
5060	ZINC03968892	11079	0.4810126721858978	NO	-
5061	ZINC04464484	12305	0.4810126721858978	NO	-
5062	ZINC00052067	44	0.48051947355270386	NO	-
5063	ZINC00054136	48	0.48051947355270386	NO	-
5064	ZINC00423756	456	0.48051947355270386	NO	-
5065	ZINC00483983	531	0.48051947355270386	NO	-
5066	ZINC00629517	807	0.48051947355270386	NO	-
5067	ZINC00629535	809	0.48051947355270386	NO	-
5068	ZINC00936606	2165	0.48051947355270386	NO	-
5069	ZINC01029309	2594	0.48051947355270386	NO	-
5070	ZINC02947466	6878	0.48051947355270386	NO	-
5071	ZINC02947467	6879	0.48051947355270386	NO	-
5072	ZINC04192902	11776	0.48051947355270386	NO	-
5073	ZINC00024377	13	0.47999998927116394	NO	-
5074	ZINC00948690	2261	0.47999998927116394	NO	-
5075	ZINC02023357	4582	0.47999998927116394	NO	-
5076	ZINC03856432	10249	0.47999998927116394	NO	-
5077	ZINC04002427	11469	0.47999998927116394	NO	-
5078	ZINC00009969	54	0.47999998927116394	YES	7
5079	ZINC01389370	3819	0.4791666567325592	NO	-
5080	ZINC03950538	11046	0.47887325286865234	NO	-
5081	ZINC00884327	2022	0.478723406791687	NO	-
5082	ZINC02218656	4750	0.478723406791687	NO	-
5083	ZINC00657070	981	0.47826087474823	NO	-
5084	ZINC00752375	1293	0.47826087474823	NO	-
5085	ZINC00773742	1324	0.47826087474823	NO	-
5086	ZINC00794796	1427	0.47826087474823	NO	-
5087	ZINC01195779	3500	0.47826087474823	NO	-
5088	ZINC01508286	4217	0.47826087474823	NO	-
5089	ZINC01518256	4263	0.47826087474823	NO	-
5090	ZINC03849745	9597	0.47826087474823	NO	-
5091	ZINC04299406	11980	0.47826087474823	NO	-
5092	ZINC04477715	12404	0.47826087474823	NO	-
5093	ZINC00728433	1254	0.47777777910232544	NO	-
5094	ZINC01106739	3059	0.47777777910232544	NO	-
5095	ZINC01191115	3486	0.47777777910232544	NO	-
5096	ZINC01332493	3704	0.47777777910232544	NO	-
5097	ZINC01402221	3873	0.47777777910232544	NO	-
5098	ZINC02195911	4683	0.47777777910232544	NO	-
5099	ZINC02793337	6216	0.47777777910232544	NO	-
5100	ZINC02793956	6226	0.47777777910232544	NO	-
5101	ZINC02802380	6284	0.47777777910232544	NO	-
5102	ZINC02960353	6952	0.47777777910232544	NO	-
5103	ZINC03384702	7857	0.47777777910232544	NO	-
5104	ZINC03524386	8760	0.47777777910232544	NO	-
5105	ZINC03602546	9242	0.47777777910232544	NO	-
5106	ZINC04170035	11746	0.47777777910232544	NO	-
5107	ZINC00104100	109	0.47727271914482117	NO	-
5108	ZINC00569484	629	0.47727271914482117	NO	-
5109	ZINC00569498	630	0.47727271914482117	NO	-
5110	ZINC00603537	713	0.47727271914482117	NO	-
5111	ZINC00682705	1097	0.47727271914482117	NO	-
5112	ZINC00856292	1894	0.47727271914482117	NO	-
5113	ZINC00856293	1895	0.47727271914482117	NO	-
5114	ZINC00856298	1896	0.47727271914482117	NO	-
5115	ZINC00877464	1985	0.47727271914482117	NO	-
5116	ZINC00882443	2019	0.47727271914482117	NO	-
5117	ZINC00951621	2287	0.47727271914482117	NO	-
5118	ZINC00959162	2338	0.47727271914482117	NO	-
5119	ZINC01173550	3441	0.47727271914482117	NO	-
5120	ZINC01276004	3640	0.47727271914482117	NO	-
5121	ZINC01313481	3676	0.47727271914482117	NO	-
5122	ZINC01357808	3725	0.47727271914482117	NO	-
5123	ZINC01357813	3726	0.47727271914482117	NO	-
5124	ZINC01432572	3966	0.47727271914482117	NO	-
5125	ZINC01438184	3971	0.47727271914482117	NO	-
5126	ZINC01455319	4070	0.47727271914482117	NO	-
5127	ZINC02320010	4917	0.47727271914482117	NO	-
5128	ZINC02475314	5320	0.47727271914482117	NO	-
5129	ZINC02630681	5577	0.47727271914482117	NO	-
5130	ZINC02630682	5578	0.47727271914482117	NO	-
5131	ZINC02630683	5579	0.47727271914482117	NO	-
5132	ZINC02630684	5580	0.47727271914482117	NO	-
5133	ZINC02639749	5618	0.47727271914482117	NO	-
5134	ZINC02706732	5844	0.47727271914482117	NO	-
5135	ZINC02800604	6278	0.47727271914482117	NO	-
5136	ZINC02859480	6412	0.47727271914482117	NO	-
5137	ZINC02908864	6541	0.47727271914482117	NO	-
5138	ZINC02956074	6913	0.47727271914482117	NO	-
5139	ZINC03410876	7992	0.47727271914482117	NO	-
5140	ZINC03867534	10763	0.47727271914482117	NO	-
5141	ZINC04396349	12172	0.47727271914482117	NO	-
5142	ZINC04485064	12431	0.47727271914482117	NO	-
5143	ZINC04485064	12432	0.47727271914482117	NO	-
5144	ZINC04497489	12512	0.47727271914482117	NO	-
5145	ZINC03791739	8	0.47727271914482117	YES	3
5146	ZINC00107088	115	0.4767441749572754	NO	-
5147	ZINC00718975	1214	0.4767441749572754	NO	-
5148	ZINC01040287	2718	0.4767441749572754	NO	-
5149	ZINC01055697	2817	0.4767441749572754	NO	-
5150	ZINC01109179	3078	0.4767441749572754	NO	-
5151	ZINC01109180	3080	0.4767441749572754	NO	-
5152	ZINC01114737	3116	0.4767441749572754	NO	-
5153	ZINC01114740	3118	0.4767441749572754	NO	-
5154	ZINC01122068	3165	0.4767441749572754	NO	-
5155	ZINC01125703	3202	0.4767441749572754	NO	-
5156	ZINC01125706	3204	0.4767441749572754	NO	-
5157	ZINC01127912	3218	0.4767441749572754	NO	-
5158	ZINC01127917	3220	0.4767441749572754	NO	-
5159	ZINC01161845	3390	0.4767441749572754	NO	-
5160	ZINC01178441	3453	0.4767441749572754	NO	-
5161	ZINC01332424	3703	0.4767441749572754	NO	-
5162	ZINC01388620	3817	0.4767441749572754	NO	-
5163	ZINC01825892	4388	0.4767441749572754	NO	-
5164	ZINC02193318	4678	0.4767441749572754	NO	-
5165	ZINC02349048	5001	0.4767441749572754	NO	-
5166	ZINC02381150	5089	0.4767441749572754	NO	-
5167	ZINC02394009	5106	0.4767441749572754	NO	-
5168	ZINC02465493	5279	0.4767441749572754	NO	-
5169	ZINC02645657	5640	0.4767441749572754	NO	-
5170	ZINC02807410	6310	0.4767441749572754	NO	-
5171	ZINC02917133	6689	0.4767441749572754	NO	-
5172	ZINC02947613	6881	0.4767441749572754	NO	-
5173	ZINC02977821	7004	0.4767441749572754	NO	-
5174	ZINC02977822	7005	0.4767441749572754	NO	-
5175	ZINC02977889	7006	0.4767441749572754	NO	-
5176	ZINC03222575	7264	0.4767441749572754	NO	-
5177	ZINC03222576	7265	0.4767441749572754	NO	-
5178	ZINC03241429	7306	0.4767441749572754	NO	-
5179	ZINC03330673	7579	0.4767441749572754	NO	-
5180	ZINC03415550	8006	0.4767441749572754	NO	-
5181	ZINC03421803	8037	0.4767441749572754	NO	-
5182	ZINC03423615	8043	0.4767441749572754	NO	-
5183	ZINC03430536	8078	0.4767441749572754	NO	-
5184	ZINC03653265	9428	0.4767441749572754	NO	-
5185	ZINC03850769	9635	0.4767441749572754	NO	-
5186	ZINC03857137	10276	0.4767441749572754	NO	-
5187	ZINC03857138	10277	0.4767441749572754	NO	-
5188	ZINC03860111	10657	0.4767441749572754	NO	-
5189	ZINC03868565	10840	0.4767441749572754	NO	-
5190	ZINC03889772	10919	0.4767441749572754	NO	-
5191	ZINC03890185	10940	0.4767441749572754	NO	-
5192	ZINC03983294	11345	0.4767441749572754	NO	-
5193	ZINC04117386	11633	0.4767441749572754	NO	-
5194	ZINC04180801	11763	0.4767441749572754	NO	-
5195	ZINC00487792	532	0.4761904776096344	NO	-
5196	ZINC00487793	533	0.4761904776096344	NO	-
5197	ZINC00549457	600	0.4761904776096344	NO	-
5198	ZINC00708391	1162	0.4761904776096344	NO	-
5199	ZINC00780623	1366	0.4761904776096344	NO	-
5200	ZINC00806842	1514	0.4761904776096344	NO	-
5201	ZINC00806844	1515	0.4761904776096344	NO	-
5202	ZINC00845813	1776	0.4761904776096344	NO	-
5203	ZINC00846460	1800	0.4761904776096344	NO	-
5204	ZINC00846461	1804	0.4761904776096344	NO	-
5205	ZINC00857154	1905	0.4761904776096344	NO	-
5206	ZINC00857155	1906	0.4761904776096344	NO	-
5207	ZINC00857157	1907	0.4761904776096344	NO	-
5208	ZINC00857170	1910	0.4761904776096344	NO	-
5209	ZINC00857171	1911	0.4761904776096344	NO	-
5210	ZINC00857204	1912	0.4761904776096344	NO	-
5211	ZINC00857205	1913	0.4761904776096344	NO	-
5212	ZINC00877067	1983	0.4761904776096344	NO	-
5213	ZINC00877119	1984	0.4761904776096344	NO	-
5214	ZINC00881549	2012	0.4761904776096344	NO	-
5215	ZINC00903107	2083	0.4761904776096344	NO	-
5216	ZINC00996155	2466	0.4761904776096344	NO	-
5217	ZINC01029454	2596	0.4761904776096344	NO	-
5218	ZINC01035689	2660	0.4761904776096344	NO	-
5219	ZINC01043258	2742	0.4761904776096344	NO	-
5220	ZINC01080902	3002	0.4761904776096344	NO	-
5221	ZINC01080902	3003	0.4761904776096344	NO	-
5222	ZINC01164503	3411	0.4761904776096344	NO	-
5223	ZINC01291358	3655	0.4761904776096344	NO	-
5224	ZINC01291359	3656	0.4761904776096344	NO	-
5225	ZINC01405298	3888	0.4761904776096344	NO	-
5226	ZINC01451804	4052	0.4761904776096344	NO	-
5227	ZINC01451804	4054	0.4761904776096344	NO	-
5228	ZINC01451805	4055	0.4761904776096344	NO	-
5229	ZINC01451805	4057	0.4761904776096344	NO	-
5230	ZINC01451868	4058	0.4761904776096344	NO	-
5231	ZINC01451868	4060	0.4761904776096344	NO	-
5232	ZINC01451869	4061	0.4761904776096344	NO	-
5233	ZINC01451869	4063	0.4761904776096344	NO	-
5234	ZINC01518342	4264	0.4761904776096344	NO	-
5235	ZINC01518517	4265	0.4761904776096344	NO	-
5236	ZINC01980963	4525	0.4761904776096344	NO	-
5237	ZINC01980964	4526	0.4761904776096344	NO	-
5238	ZINC02200899	4700	0.4761904776096344	NO	-
5239	ZINC02239679	4812	0.4761904776096344	NO	-
5240	ZINC02262485	4837	0.4761904776096344	NO	-
5241	ZINC02358843	5039	0.4761904776096344	NO	-
5242	ZINC02358843	5040	0.4761904776096344	NO	-
5243	ZINC02499920	5355	0.4761904776096344	NO	-
5244	ZINC02624451	5520	0.4761904776096344	NO	-
5245	ZINC02731227	6049	0.4761904776096344	NO	-
5246	ZINC02757253	6104	0.4761904776096344	NO	-
5247	ZINC02764023	6122	0.4761904776096344	NO	-
5248	ZINC02914296	6569	0.4761904776096344	NO	-
5249	ZINC02914298	6570	0.4761904776096344	NO	-
5250	ZINC03300139	7475	0.4761904776096344	NO	-
5251	ZINC03327732	7573	0.4761904776096344	NO	-
5252	ZINC03401810	7943	0.4761904776096344	NO	-
5253	ZINC03613833	9354	0.4761904776096344	NO	-
5254	ZINC03697493	9494	0.4761904776096344	NO	-
5255	ZINC03849712	9594	0.4761904776096344	NO	-
5256	ZINC03850892	9647	0.4761904776096344	NO	-
5257	ZINC03850985	9656	0.4761904776096344	NO	-
5258	ZINC03859016	10513	0.4761904776096344	NO	-
5259	ZINC03859141	10522	0.4761904776096344	NO	-
5260	ZINC03859142	10523	0.4761904776096344	NO	-
5261	ZINC03889957	10934	0.4761904776096344	NO	-
5262	ZINC03889958	10935	0.4761904776096344	NO	-
5263	ZINC03890348	10949	0.4761904776096344	NO	-
5264	ZINC03890350	10950	0.4761904776096344	NO	-
5265	ZINC03890351	10951	0.4761904776096344	NO	-
5266	ZINC03890352	10952	0.4761904776096344	NO	-
5267	ZINC03894878	10996	0.4761904776096344	NO	-
5268	ZINC03973433	11254	0.4761904776096344	NO	-
5269	ZINC03973435	11255	0.4761904776096344	NO	-
5270	ZINC03973440	11256	0.4761904776096344	NO	-
5271	ZINC03973447	11257	0.4761904776096344	NO	-
5272	ZINC04159562	11721	0.4761904776096344	NO	-
5273	ZINC04312429	12003	0.4761904776096344	NO	-
5274	ZINC04312429	12004	0.4761904776096344	NO	-
5275	ZINC04365606	12124	0.4761904776096344	NO	-
5276	ZINC04425522	12221	0.4761904776096344	NO	-
5277	ZINC04466284	12345	0.4761904776096344	NO	-
5278	ZINC04502297	12525	0.4761904776096344	NO	-
5279	ZINC00222156	241	0.47560974955558777	NO	-
5280	ZINC00222157	242	0.47560974955558777	NO	-
5281	ZINC00222159	243	0.47560974955558777	NO	-
5282	ZINC00222160	244	0.47560974955558777	NO	-
5283	ZINC00222161	245	0.47560974955558777	NO	-
5284	ZINC00256205	308	0.47560974955558777	NO	-
5285	ZINC00256207	309	0.47560974955558777	NO	-
5286	ZINC00341054	352	0.47560974955558777	NO	-
5287	ZINC00645027	916	0.47560974955558777	NO	-
5288	ZINC00784763	1394	0.47560974955558777	NO	-
5289	ZINC00784764	1395	0.47560974955558777	NO	-
5290	ZINC01059848	2851	0.47560974955558777	NO	-
5291	ZINC01111876	3098	0.47560974955558777	NO	-
5292	ZINC01172726	3440	0.47560974955558777	NO	-
5293	ZINC01199596	3514	0.47560974955558777	NO	-
5294	ZINC01245071	3604	0.47560974955558777	NO	-
5295	ZINC01272630	3636	0.47560974955558777	NO	-
5296	ZINC02373326	5078	0.47560974955558777	NO	-
5297	ZINC02499921	5356	0.47560974955558777	NO	-
5298	ZINC02793680	6221	0.47560974955558777	NO	-
5299	ZINC02793681	6222	0.47560974955558777	NO	-
5300	ZINC02863588	6435	0.47560974955558777	NO	-
5301	ZINC02863589	6436	0.47560974955558777	NO	-
5302	ZINC02863590	6437	0.47560974955558777	NO	-
5303	ZINC02863591	6438	0.47560974955558777	NO	-
5304	ZINC02916347	6681	0.47560974955558777	NO	-
5305	ZINC02916349	6682	0.47560974955558777	NO	-
5306	ZINC02916350	6683	0.47560974955558777	NO	-
5307	ZINC02916352	6684	0.47560974955558777	NO	-
5308	ZINC03183673	7197	0.47560974955558777	NO	-
5309	ZINC03196048	7216	0.47560974955558777	NO	-
5310	ZINC03560628	8992	0.47560974955558777	NO	-
5311	ZINC03619920	9365	0.47560974955558777	NO	-
5312	ZINC03660385	9440	0.47560974955558777	NO	-
5313	ZINC03660386	9441	0.47560974955558777	NO	-
5314	ZINC03819427	9533	0.47560974955558777	NO	-
5315	ZINC03859369	10536	0.47560974955558777	NO	-
5316	ZINC03866726	10699	0.47560974955558777	NO	-
5317	ZINC04002427	11468	0.47560974955558777	NO	-
5318	ZINC00183867	191	0.4749999940395355	NO	-
5319	ZINC00427367	480	0.4749999940395355	NO	-
5320	ZINC00451278	500	0.4749999940395355	NO	-
5321	ZINC00628430	799	0.4749999940395355	NO	-
5322	ZINC00720042	1225	0.4749999940395355	NO	-
5323	ZINC01022694	2554	0.4749999940395355	NO	-
5324	ZINC01056233	2821	0.4749999940395355	NO	-
5325	ZINC01123086	3175	0.4749999940395355	NO	-
5326	ZINC01123088	3176	0.4749999940395355	NO	-
5327	ZINC01227146	3578	0.4749999940395355	NO	-
5328	ZINC01227147	3579	0.4749999940395355	NO	-
5329	ZINC01326406	3688	0.4749999940395355	NO	-
5330	ZINC01326408	3689	0.4749999940395355	NO	-
5331	ZINC01508179	4216	0.4749999940395355	NO	-
5332	ZINC02465424	5278	0.4749999940395355	NO	-
5333	ZINC02841929	6367	0.4749999940395355	NO	-
5334	ZINC02917580	6711	0.4749999940395355	NO	-
5335	ZINC03195822	7214	0.4749999940395355	NO	-
5336	ZINC03331754	7581	0.4749999940395355	NO	-
5337	ZINC03346995	7665	0.4749999940395355	NO	-
5338	ZINC03475038	8382	0.4749999940395355	NO	-
5339	ZINC03852136	9720	0.4749999940395355	NO	-
5340	ZINC03852141	9721	0.4749999940395355	NO	-
5341	ZINC03854001	10036	0.4749999940395355	NO	-
5342	ZINC03854002	10037	0.4749999940395355	NO	-
5343	ZINC03857276	10294	0.4749999940395355	NO	-
5344	ZINC03857277	10295	0.4749999940395355	NO	-
5345	ZINC03858083	10404	0.4749999940395355	NO	-
5346	ZINC03891078	10972	0.4749999940395355	NO	-
5347	ZINC03891079	10973	0.4749999940395355	NO	-
5348	ZINC04136643	11662	0.4749999940395355	NO	-
5349	ZINC04465413	12328	0.4749999940395355	NO	-
5350	ZINC00838584	65	0.4749999940395355	YES	7
5351	ZINC00416637	435	0.4743589758872986	NO	-
5352	ZINC00753931	1304	0.4743589758872986	NO	-
5353	ZINC00814038	1564	0.4743589758872986	NO	-
5354	ZINC00814040	1565	0.4743589758872986	NO	-
5355	ZINC00902363	2078	0.4743589758872986	NO	-
5356	ZINC01054042	2807	0.4743589758872986	NO	-
5357	ZINC01162183	3391	0.4743589758872986	NO	-
5358	ZINC01989653	4576	0.4743589758872986	NO	-
5359	ZINC02193072	4677	0.4743589758872986	NO	-
5360	ZINC02305520	4889	0.4743589758872986	NO	-
5361	ZINC02943857	6872	0.4743589758872986	NO	-
5362	ZINC03662600	9447	0.4743589758872986	NO	-
5363	ZINC03853976	10025	0.4743589758872986	NO	-
5364	ZINC03854690	10155	0.4743589758872986	NO	-
5365	ZINC03855098	10189	0.4743589758872986	NO	-
5366	ZINC03863128	10678	0.4743589758872986	NO	-
5367	ZINC03867249	10729	0.4743589758872986	NO	-
5368	ZINC03867250	10730	0.4743589758872986	NO	-
5369	ZINC03976714	11296	0.4743589758872986	NO	-
5370	ZINC00626371	779	0.4736842215061188	NO	-
5371	ZINC00753722	1302	0.4736842215061188	NO	-
5372	ZINC00878168	1993	0.4736842215061188	NO	-
5373	ZINC01069577	2886	0.4736842215061188	NO	-
5374	ZINC01200628	3518	0.4736842215061188	NO	-
5375	ZINC01508501	4219	0.4736842215061188	NO	-
5376	ZINC02752964	6093	0.4736842215061188	NO	-
5377	ZINC03402298	7945	0.4736842215061188	NO	-
5378	ZINC03853566	9913	0.4736842215061188	NO	-
5379	ZINC03856214	10235	0.4736842215061188	NO	-
5380	ZINC03856215	10236	0.4736842215061188	NO	-
5381	ZINC03856216	10237	0.4736842215061188	NO	-
5382	ZINC03856217	10238	0.4736842215061188	NO	-
5383	ZINC03981413	11319	0.4736842215061188	NO	-
5384	ZINC04031746	11501	0.4736842215061188	NO	-
5385	ZINC04052579	11542	0.4736842215061188	NO	-
5386	ZINC04291553	11967	0.4736842215061188	NO	-
5387	ZINC04348554	12091	0.4736842215061188	NO	-
5388	ZINC00953139	2297	0.47311827540397644	NO	-
5389	ZINC00953140	2298	0.47311827540397644	NO	-
5390	ZINC00958787	2332	0.47311827540397644	NO	-
5391	ZINC00958788	2333	0.47311827540397644	NO	-
5392	ZINC00958801	2334	0.47311827540397644	NO	-
5393	ZINC00958802	2335	0.47311827540397644	NO	-
5394	ZINC02835422	6360	0.47311827540397644	NO	-
5395	ZINC03534828	8846	0.47311827540397644	NO	-
5396	ZINC03534828	8847	0.47311827540397644	NO	-
5397	ZINC03563630	9025	0.47311827540397644	NO	-
5398	ZINC04314939	12006	0.47311827540397644	NO	-
5399	ZINC04622698	12588	0.47311827540397644	NO	-
5400	ZINC00120875	140	0.47297295928001404	NO	-
5401	ZINC02293988	4874	0.47252747416496277	NO	-
5402	ZINC02634777	5593	0.47252747416496277	NO	-
5403	ZINC02793436	6219	0.47252747416496277	NO	-
5404	ZINC02922850	6805	0.47252747416496277	NO	-
5405	ZINC03396438	7916	0.47252747416496277	NO	-
5406	ZINC03396447	7917	0.47252747416496277	NO	-
5407	ZINC03430794	8079	0.47252747416496277	NO	-
5408	ZINC03551645	8927	0.47252747416496277	NO	-
5409	ZINC03867454	10747	0.47252747416496277	NO	-
5410	ZINC03987429	11392	0.47252747416496277	NO	-
5411	ZINC04037560	11522	0.47252747416496277	NO	-
5412	ZINC04070152	11564	0.47252747416496277	NO	-
5413	ZINC00812616	1553	0.47191011905670166	NO	-
5414	ZINC00864681	1943	0.47191011905670166	NO	-
5415	ZINC00937375	2169	0.47191011905670166	NO	-
5416	ZINC01129754	3233	0.47191011905670166	NO	-
5417	ZINC01204343	3524	0.47191011905670166	NO	-
5418	ZINC01791469	4367	0.47191011905670166	NO	-
5419	ZINC02264522	4839	0.47191011905670166	NO	-
5420	ZINC02798851	6262	0.47191011905670166	NO	-
5421	ZINC02853413	6394	0.47191011905670166	NO	-
5422	ZINC02863511	6434	0.47191011905670166	NO	-
5423	ZINC02930612	6837	0.47191011905670166	NO	-
5424	ZINC03077134	7147	0.47191011905670166	NO	-
5425	ZINC03221009	7259	0.47191011905670166	NO	-
5426	ZINC03360310	7719	0.47191011905670166	NO	-
5427	ZINC03429049	8070	0.47191011905670166	NO	-
5428	ZINC03514636	8714	0.47191011905670166	NO	-
5429	ZINC03554301	8946	0.47191011905670166	NO	-
5430	ZINC03594143	9168	0.47191011905670166	NO	-
5431	ZINC03851798	9706	0.47191011905670166	NO	-
5432	ZINC03854936	10180	0.47191011905670166	NO	-
5433	ZINC03859187	10525	0.47191011905670166	NO	-
5434	ZINC03867305	10738	0.47191011905670166	NO	-
5435	ZINC04441228	12243	0.47191011905670166	NO	-
5436	ZINC04492934	12489	0.47191011905670166	NO	-
5437	ZINC03814791	191	0.47191011905670166	YES	28
5438	ZINC00149828	168	0.4712643623352051	NO	-
5439	ZINC00182525	188	0.4712643623352051	NO	-
5440	ZINC00215041	225	0.4712643623352051	NO	-
5441	ZINC00588632	670	0.4712643623352051	NO	-
5442	ZINC00668148	1015	0.4712643623352051	NO	-
5443	ZINC00780633	1367	0.4712643623352051	NO	-
5444	ZINC00882944	2020	0.4712643623352051	NO	-
5445	ZINC00947760	2258	0.4712643623352051	NO	-
5446	ZINC00956739	2320	0.4712643623352051	NO	-
5447	ZINC01078989	2987	0.4712643623352051	NO	-
5448	ZINC01102320	3045	0.4712643623352051	NO	-
5449	ZINC01102321	3046	0.4712643623352051	NO	-
5450	ZINC01163428	3404	0.4712643623352051	NO	-
5451	ZINC01163429	3405	0.4712643623352051	NO	-
5452	ZINC01211952	3547	0.4712643623352051	NO	-
5453	ZINC01264571	3625	0.4712643623352051	NO	-
5454	ZINC01397271	3854	0.4712643623352051	NO	-
5455	ZINC01415543	3896	0.4712643623352051	NO	-
5456	ZINC01441761	4004	0.4712643623352051	NO	-
5457	ZINC01441762	4006	0.4712643623352051	NO	-
5458	ZINC01633779	4323	0.4712643623352051	NO	-
5459	ZINC01924513	4420	0.4712643623352051	NO	-
5460	ZINC02210572	4727	0.4712643623352051	NO	-
5461	ZINC02344230	4980	0.4712643623352051	NO	-
5462	ZINC02344231	4981	0.4712643623352051	NO	-
5463	ZINC02622590	5504	0.4712643623352051	NO	-
5464	ZINC02650037	5678	0.4712643623352051	NO	-
5465	ZINC02652562	5690	0.4712643623352051	NO	-
5466	ZINC02787407	6163	0.4712643623352051	NO	-
5467	ZINC02787450	6164	0.4712643623352051	NO	-
5468	ZINC02917394	6704	0.4712643623352051	NO	-
5469	ZINC03335401	7604	0.4712643623352051	NO	-
5470	ZINC03369286	7790	0.4712643623352051	NO	-
5471	ZINC03507320	8672	0.4712643623352051	NO	-
5472	ZINC03618496	9362	0.4712643623352051	NO	-
5473	ZINC03852489	9737	0.4712643623352051	NO	-
5474	ZINC03856114	10224	0.4712643623352051	NO	-
5475	ZINC03856115	10225	0.4712643623352051	NO	-
5476	ZINC03856116	10226	0.4712643623352051	NO	-
5477	ZINC03857435	10315	0.4712643623352051	NO	-
5478	ZINC03857436	10316	0.4712643623352051	NO	-
5479	ZINC03857501	10328	0.4712643623352051	NO	-
5480	ZINC03857502	10329	0.4712643623352051	NO	-
5481	ZINC03859151	10524	0.4712643623352051	NO	-
5482	ZINC03968664	11077	0.4712643623352051	NO	-
5483	ZINC03987372	11391	0.4712643623352051	NO	-
5484	ZINC04076421	11572	0.4712643623352051	NO	-
5485	ZINC04139799	11668	0.4712643623352051	NO	-
5486	ZINC04233888	11820	0.4712643623352051	NO	-
5487	ZINC04330036	12057	0.4712643623352051	NO	-
5488	ZINC04417188	12215	0.4712643623352051	NO	-
5489	ZINC04443516	12265	0.4712643623352051	NO	-
5490	ZINC04485513	12451	0.4712643623352051	NO	-
5491	ZINC04485513	12452	0.4712643623352051	NO	-
5492	ZINC00107310	119	0.47058823704719543	NO	-
5493	ZINC00107314	120	0.47058823704719543	NO	-
5494	ZINC00178324	185	0.47058823704719543	NO	-
5495	ZINC00420554	438	0.47058823704719543	NO	-
5496	ZINC00536987	580	0.47058823704719543	NO	-
5497	ZINC00638108	856	0.47058823704719543	NO	-
5498	ZINC00638109	857	0.47058823704719543	NO	-
5499	ZINC00638112	858	0.47058823704719543	NO	-
5500	ZINC00638115	859	0.47058823704719543	NO	-
5501	ZINC00684912	1112	0.47058823704719543	NO	-
5502	ZINC00845859	1777	0.47058823704719543	NO	-
5503	ZINC00845860	1778	0.47058823704719543	NO	-
5504	ZINC00846456	1787	0.47058823704719543	NO	-
5505	ZINC00846456	1789	0.47058823704719543	NO	-
5506	ZINC00846456	1790	0.47058823704719543	NO	-
5507	ZINC00849064	1817	0.47058823704719543	NO	-
5508	ZINC00849064	1819	0.47058823704719543	NO	-
5509	ZINC00849064	1820	0.47058823704719543	NO	-
5510	ZINC00849065	1821	0.47058823704719543	NO	-
5511	ZINC00849065	1823	0.47058823704719543	NO	-
5512	ZINC00849065	1824	0.47058823704719543	NO	-
5513	ZINC00849066	1825	0.47058823704719543	NO	-
5514	ZINC00849066	1826	0.47058823704719543	NO	-
5515	ZINC00849066	1827	0.47058823704719543	NO	-
5516	ZINC00857230	1918	0.47058823704719543	NO	-
5517	ZINC00857231	1919	0.47058823704719543	NO	-
5518	ZINC00917207	2124	0.47058823704719543	NO	-
5519	ZINC00933475	2157	0.47058823704719543	NO	-
5520	ZINC01025690	2571	0.47058823704719543	NO	-
5521	ZINC01128242	3223	0.47058823704719543	NO	-
5522	ZINC01451802	4047	0.47058823704719543	NO	-
5523	ZINC01451803	4050	0.47058823704719543	NO	-
5524	ZINC02120703	4634	0.47058823704719543	NO	-
5525	ZINC02145768	4647	0.47058823704719543	NO	-
5526	ZINC02199037	4692	0.47058823704719543	NO	-
5527	ZINC02199039	4693	0.47058823704719543	NO	-
5528	ZINC02358495	5036	0.47058823704719543	NO	-
5529	ZINC02358496	5037	0.47058823704719543	NO	-
5530	ZINC02403079	5132	0.47058823704719543	NO	-
5531	ZINC02627855	5554	0.47058823704719543	NO	-
5532	ZINC02633186	5586	0.47058823704719543	NO	-
5533	ZINC02726331	6032	0.47058823704719543	NO	-
5534	ZINC02794506	6232	0.47058823704719543	NO	-
5535	ZINC02794507	6233	0.47058823704719543	NO	-
5536	ZINC02800315	6273	0.47058823704719543	NO	-
5537	ZINC03242195	7307	0.47058823704719543	NO	-
5538	ZINC03345733	7650	0.47058823704719543	NO	-
5539	ZINC03345735	7652	0.47058823704719543	NO	-
5540	ZINC03368559	7774	0.47058823704719543	NO	-
5541	ZINC03400271	7937	0.47058823704719543	NO	-
5542	ZINC03405263	7954	0.47058823704719543	NO	-
5543	ZINC03431071	8081	0.47058823704719543	NO	-
5544	ZINC03507183	8662	0.47058823704719543	NO	-
5545	ZINC03507209	8664	0.47058823704719543	NO	-
5546	ZINC03507211	8665	0.47058823704719543	NO	-
5547	ZINC03507214	8666	0.47058823704719543	NO	-
5548	ZINC03507274	8670	0.47058823704719543	NO	-
5549	ZINC03507322	8673	0.47058823704719543	NO	-
5550	ZINC03579141	9087	0.47058823704719543	NO	-
5551	ZINC03579152	9090	0.47058823704719543	NO	-
5552	ZINC03579160	9091	0.47058823704719543	NO	-
5553	ZINC03617727	9359	0.47058823704719543	NO	-
5554	ZINC03821151	9549	0.47058823704719543	NO	-
5555	ZINC03849640	9592	0.47058823704719543	NO	-
5556	ZINC03849808	9602	0.47058823704719543	NO	-
5557	ZINC03849812	9603	0.47058823704719543	NO	-
5558	ZINC03853311	9848	0.47058823704719543	NO	-
5559	ZINC03853312	9849	0.47058823704719543	NO	-
5560	ZINC03853614	9926	0.47058823704719543	NO	-
5561	ZINC03853616	9927	0.47058823704719543	NO	-
5562	ZINC03854681	10150	0.47058823704719543	NO	-
5563	ZINC03854682	10151	0.47058823704719543	NO	-
5564	ZINC03857789	10360	0.47058823704719543	NO	-
5565	ZINC03857790	10362	0.47058823704719543	NO	-
5566	ZINC03859860	10633	0.47058823704719543	NO	-
5567	ZINC03864293	10688	0.47058823704719543	NO	-
5568	ZINC03864294	10689	0.47058823704719543	NO	-
5569	ZINC03867232	10726	0.47058823704719543	NO	-
5570	ZINC03873753	10875	0.47058823704719543	NO	-
5571	ZINC03878081	10880	0.47058823704719543	NO	-
5572	ZINC03889705	10913	0.47058823704719543	NO	-
5573	ZINC03890441	10958	0.47058823704719543	NO	-
5574	ZINC04161531	11724	0.47058823704719543	NO	-
5575	ZINC04321014	12043	0.47058823704719543	NO	-
5576	ZINC04330012	12056	0.47058823704719543	NO	-
5577	ZINC04330038	12059	0.47058823704719543	NO	-
5578	ZINC04467586	12348	0.47058823704719543	NO	-
5579	ZINC00614554	729	0.46987950801849365	NO	-
5580	ZINC00636890	844	0.46987950801849365	NO	-
5581	ZINC00643637	910	0.46987950801849365	NO	-
5582	ZINC00729751	1257	0.46987950801849365	NO	-
5583	ZINC00831224	1690	0.46987950801849365	NO	-
5584	ZINC00908103	2100	0.46987950801849365	NO	-
5585	ZINC01040792	2728	0.46987950801849365	NO	-
5586	ZINC01124365	3187	0.46987950801849365	NO	-
5587	ZINC01147806	3321	0.46987950801849365	NO	-
5588	ZINC01147812	3323	0.46987950801849365	NO	-
5589	ZINC01199849	3515	0.46987950801849365	NO	-
5590	ZINC01215212	3561	0.46987950801849365	NO	-
5591	ZINC02169080	4657	0.46987950801849365	NO	-
5592	ZINC02194492	4681	0.46987950801849365	NO	-
5593	ZINC02223096	4766	0.46987950801849365	NO	-
5594	ZINC02328165	4937	0.46987950801849365	NO	-
5595	ZINC02616501	5460	0.46987950801849365	NO	-
5596	ZINC02647605	5650	0.46987950801849365	NO	-
5597	ZINC02756317	6102	0.46987950801849365	NO	-
5598	ZINC02756317	6103	0.46987950801849365	NO	-
5599	ZINC02909731	6543	0.46987950801849365	NO	-
5600	ZINC02917161	6690	0.46987950801849365	NO	-
5601	ZINC02917164	6691	0.46987950801849365	NO	-
5602	ZINC02917165	6692	0.46987950801849365	NO	-
5603	ZINC02917377	6699	0.46987950801849365	NO	-
5604	ZINC02917379	6700	0.46987950801849365	NO	-
5605	ZINC03524681	8765	0.46987950801849365	NO	-
5606	ZINC03631270	9406	0.46987950801849365	NO	-
5607	ZINC03631272	9407	0.46987950801849365	NO	-
5608	ZINC03821151	9548	0.46987950801849365	NO	-
5609	ZINC03852755	9750	0.46987950801849365	NO	-
5610	ZINC03853940	10019	0.46987950801849365	NO	-
5611	ZINC03853941	10020	0.46987950801849365	NO	-
5612	ZINC03857718	10353	0.46987950801849365	NO	-
5613	ZINC03857719	10354	0.46987950801849365	NO	-
5614	ZINC03858100	10406	0.46987950801849365	NO	-
5615	ZINC03858673	10470	0.46987950801849365	NO	-
5616	ZINC03858674	10471	0.46987950801849365	NO	-
5617	ZINC03858866	10490	0.46987950801849365	NO	-
5618	ZINC03867569	10766	0.46987950801849365	NO	-
5619	ZINC03908266	11012	0.46987950801849365	NO	-
5620	ZINC03970065	11151	0.46987950801849365	NO	-
5621	ZINC03970066	11152	0.46987950801849365	NO	-
5622	ZINC03983349	11346	0.46987950801849365	NO	-
5623	ZINC04136643	11663	0.46987950801849365	NO	-
5624	ZINC04169488	11733	0.46987950801849365	NO	-
5625	ZINC04175670	11758	0.46987950801849365	NO	-
5626	ZINC04441950	12247	0.46987950801849365	NO	-
5627	ZINC04586984	12576	0.46987950801849365	NO	-
5628	ZINC04091852	11599	0.4693877696990967	NO	-
5629	ZINC00870478	1969	0.4691357910633087	NO	-
5630	ZINC02265804	4841	0.4691357910633087	NO	-
5631	ZINC02372808	5074	0.4691357910633087	NO	-
5632	ZINC02466901	5295	0.4691357910633087	NO	-
5633	ZINC02466929	5301	0.4691357910633087	NO	-
5634	ZINC02466930	5302	0.4691357910633087	NO	-
5635	ZINC02501250	5376	0.4691357910633087	NO	-
5636	ZINC02874573	6485	0.4691357910633087	NO	-
5637	ZINC02880818	6506	0.4691357910633087	NO	-
5638	ZINC03217527	7251	0.4691357910633087	NO	-
5639	ZINC03217528	7252	0.4691357910633087	NO	-
5640	ZINC03475100	8386	0.4691357910633087	NO	-
5641	ZINC03566579	9065	0.4691357910633087	NO	-
5642	ZINC04050391	11539	0.4691357910633087	NO	-
5643	ZINC04145150	11674	0.4691357910633087	NO	-
5644	ZINC04145150	11675	0.4691357910633087	NO	-
5645	ZINC04331310	12062	0.4691357910633087	NO	-
5646	ZINC04385433	12155	0.4691357910633087	NO	-
5647	ZINC04619926	12585	0.4691357910633087	NO	-
5648	ZINC00797414	1456	0.46875	NO	-
5649	ZINC01389370	3818	0.46875	NO	-
5650	ZINC00843954	1767	0.4683544337749481	NO	-
5651	ZINC00983222	2396	0.4683544337749481	NO	-
5652	ZINC00983223	2397	0.4683544337749481	NO	-
5653	ZINC01051770	2793	0.4683544337749481	NO	-
5654	ZINC01051771	2794	0.4683544337749481	NO	-
5655	ZINC01053588	2801	0.4683544337749481	NO	-
5656	ZINC01053591	2802	0.4683544337749481	NO	-
5657	ZINC01056340	2822	0.4683544337749481	NO	-
5658	ZINC01127527	3216	0.4683544337749481	NO	-
5659	ZINC01149393	3335	0.4683544337749481	NO	-
5660	ZINC01149395	3336	0.4683544337749481	NO	-
5661	ZINC02328831	4939	0.4683544337749481	NO	-
5662	ZINC02328832	4940	0.4683544337749481	NO	-
5663	ZINC02848191	6383	0.4683544337749481	NO	-
5664	ZINC02848192	6384	0.4683544337749481	NO	-
5665	ZINC03853229	9831	0.4683544337749481	NO	-
5666	ZINC03972461	11233	0.4683544337749481	NO	-
5667	ZINC03972467	11234	0.4683544337749481	NO	-
5668	ZINC03993027	11422	0.4683544337749481	NO	-
5669	ZINC03993028	11423	0.4683544337749481	NO	-
5670	ZINC04365402	12121	0.4683544337749481	NO	-
5671	ZINC04469578	12376	0.4683544337749481	NO	-
5672	ZINC03524399	8763	0.4680851101875305	NO	-
5673	ZINC04274463	11907	0.4680851101875305	NO	-
5674	ZINC00521118	555	0.4675324559211731	NO	-
5675	ZINC00753722	1303	0.4675324559211731	NO	-
5676	ZINC00878160	1989	0.4675324559211731	NO	-
5677	ZINC00878162	1990	0.4675324559211731	NO	-
5678	ZINC00878164	1991	0.4675324559211731	NO	-
5679	ZINC00878166	1992	0.4675324559211731	NO	-
5680	ZINC01113173	3112	0.4675324559211731	NO	-
5681	ZINC01178159	3452	0.4675324559211731	NO	-
5682	ZINC02404903	5136	0.4675324559211731	NO	-
5683	ZINC03889953	10933	0.4675324559211731	NO	-
5684	ZINC04278835	11933	0.4675324559211731	NO	-
5685	ZINC04464837	12312	0.4675324559211731	NO	-
5686	ZINC00696882	1131	0.46739131212234497	NO	-
5687	ZINC00812616	1554	0.46739131212234497	NO	-
5688	ZINC00866691	1950	0.46739131212234497	NO	-
5689	ZINC00866692	1951	0.46739131212234497	NO	-
5690	ZINC00866693	1952	0.46739131212234497	NO	-
5691	ZINC00866694	1953	0.46739131212234497	NO	-
5692	ZINC02820542	6348	0.46739131212234497	NO	-
5693	ZINC03211992	7234	0.46739131212234497	NO	-
5694	ZINC03211992	7235	0.46739131212234497	NO	-
5695	ZINC03524538	8764	0.46739131212234497	NO	-
5696	ZINC03876241	10877	0.46739131212234497	NO	-
5697	ZINC03968948	11081	0.46739131212234497	NO	-
5698	ZINC00840293	1749	0.46666666865348816	NO	-
5699	ZINC01040281	2714	0.46666666865348816	NO	-
5700	ZINC01046805	2761	0.46666666865348816	NO	-
5701	ZINC01332666	3706	0.46666666865348816	NO	-
5702	ZINC01347399	3709	0.46666666865348816	NO	-
5703	ZINC01455319	4071	0.46666666865348816	NO	-
5704	ZINC01509326	4225	0.46666666865348816	NO	-
5705	ZINC01814617	4379	0.46666666865348816	NO	-
5706	ZINC01814617	4380	0.46666666865348816	NO	-
5707	ZINC01814617	4381	0.46666666865348816	NO	-
5708	ZINC01928087	4424	0.46666666865348816	NO	-
5709	ZINC02181819	4670	0.46666666865348816	NO	-
5710	ZINC02322163	4920	0.46666666865348816	NO	-
5711	ZINC02342231	4974	0.46666666865348816	NO	-
5712	ZINC02342233	4975	0.46666666865348816	NO	-
5713	ZINC02738311	6068	0.46666666865348816	NO	-
5714	ZINC02788416	6175	0.46666666865348816	NO	-
5715	ZINC02965757	6966	0.46666666865348816	NO	-
5716	ZINC03313538	7509	0.46666666865348816	NO	-
5717	ZINC03325753	7560	0.46666666865348816	NO	-
5718	ZINC03451179	8171	0.46666666865348816	NO	-
5719	ZINC03858895	10498	0.46666666865348816	NO	-
5720	ZINC03866721	10695	0.46666666865348816	NO	-
5721	ZINC03866722	10696	0.46666666865348816	NO	-
5722	ZINC03866723	10697	0.46666666865348816	NO	-
5723	ZINC03888215	10894	0.46666666865348816	NO	-
5724	ZINC03949183	11041	0.46666666865348816	NO	-
5725	ZINC04248212	11847	0.46666666865348816	NO	-
5726	ZINC04517391	12566	0.46666666865348816	NO	-
5727	ZINC00622666	748	0.46590909361839294	NO	-
5728	ZINC00675675	1063	0.46590909361839294	NO	-
5729	ZINC00675677	1064	0.46590909361839294	NO	-
5730	ZINC00827197	1660	0.46590909361839294	NO	-
5731	ZINC00827198	1661	0.46590909361839294	NO	-
5732	ZINC00834103	1706	0.46590909361839294	NO	-
5733	ZINC00837616	1738	0.46590909361839294	NO	-
5734	ZINC00837618	1739	0.46590909361839294	NO	-
5735	ZINC00952471	2293	0.46590909361839294	NO	-
5736	ZINC00957798	2321	0.46590909361839294	NO	-
5737	ZINC00996941	2470	0.46590909361839294	NO	-
5738	ZINC01040331	2722	0.46590909361839294	NO	-
5739	ZINC01140528	3286	0.46590909361839294	NO	-
5740	ZINC01305836	3667	0.46590909361839294	NO	-
5741	ZINC01364191	3750	0.46590909361839294	NO	-
5742	ZINC01364193	3751	0.46590909361839294	NO	-
5743	ZINC01364195	3752	0.46590909361839294	NO	-
5744	ZINC01364200	3753	0.46590909361839294	NO	-
5745	ZINC01364473	3760	0.46590909361839294	NO	-
5746	ZINC01364475	3761	0.46590909361839294	NO	-
5747	ZINC01439274	3973	0.46590909361839294	NO	-
5748	ZINC01439275	3974	0.46590909361839294	NO	-
5749	ZINC02374036	5079	0.46590909361839294	NO	-
5750	ZINC02374038	5080	0.46590909361839294	NO	-
5751	ZINC02384610	5094	0.46590909361839294	NO	-
5752	ZINC02384613	5095	0.46590909361839294	NO	-
5753	ZINC02474906	5316	0.46590909361839294	NO	-
5754	ZINC02619823	5474	0.46590909361839294	NO	-
5755	ZINC02619824	5475	0.46590909361839294	NO	-
5756	ZINC02720355	6007	0.46590909361839294	NO	-
5757	ZINC02781592	6144	0.46590909361839294	NO	-
5758	ZINC02781593	6145	0.46590909361839294	NO	-
5759	ZINC02927689	6826	0.46590909361839294	NO	-
5760	ZINC02927697	6828	0.46590909361839294	NO	-
5761	ZINC03140347	7170	0.46590909361839294	NO	-
5762	ZINC03368642	7777	0.46590909361839294	NO	-
5763	ZINC03421837	8039	0.46590909361839294	NO	-
5764	ZINC03455692	8192	0.46590909361839294	NO	-
5765	ZINC03660503	9442	0.46590909361839294	NO	-
5766	ZINC03851852	9710	0.46590909361839294	NO	-
5767	ZINC03851855	9711	0.46590909361839294	NO	-
5768	ZINC03852491	9738	0.46590909361839294	NO	-
5769	ZINC03971351	11199	0.46590909361839294	NO	-
5770	ZINC04045967	11537	0.46590909361839294	NO	-
5771	ZINC04331140	12060	0.46590909361839294	NO	-
5772	ZINC04465267	12324	0.46590909361839294	NO	-
5773	ZINC00246098	304	0.4651162922382355	NO	-
5774	ZINC00529174	568	0.4651162922382355	NO	-
5775	ZINC00646558	951	0.4651162922382355	NO	-
5776	ZINC00712845	1172	0.4651162922382355	NO	-
5777	ZINC00801883	1478	0.4651162922382355	NO	-
5778	ZINC00815189	1589	0.4651162922382355	NO	-
5779	ZINC00846460	1799	0.4651162922382355	NO	-
5780	ZINC00846460	1801	0.4651162922382355	NO	-
5781	ZINC00846460	1802	0.4651162922382355	NO	-
5782	ZINC00846461	1803	0.4651162922382355	NO	-
5783	ZINC00846461	1805	0.4651162922382355	NO	-
5784	ZINC00858928	1928	0.4651162922382355	NO	-
5785	ZINC01049692	2780	0.4651162922382355	NO	-
5786	ZINC01049692	2782	0.4651162922382355	NO	-
5787	ZINC01074969	2960	0.4651162922382355	NO	-
5788	ZINC01128953	3231	0.4651162922382355	NO	-
5789	ZINC01163047	3397	0.4651162922382355	NO	-
5790	ZINC01262768	3621	0.4651162922382355	NO	-
5791	ZINC01451095	4035	0.4651162922382355	NO	-
5792	ZINC01451096	4038	0.4651162922382355	NO	-
5793	ZINC01451448	4044	0.4651162922382355	NO	-
5794	ZINC01451802	4046	0.4651162922382355	NO	-
5795	ZINC01451802	4048	0.4651162922382355	NO	-
5796	ZINC01451803	4049	0.4651162922382355	NO	-
5797	ZINC01451803	4051	0.4651162922382355	NO	-
5798	ZINC01486025	4139	0.4651162922382355	NO	-
5799	ZINC02152544	4654	0.4651162922382355	NO	-
5800	ZINC02234286	4794	0.4651162922382355	NO	-
5801	ZINC02467204	5308	0.4651162922382355	NO	-
5802	ZINC02557738	5420	0.4651162922382355	NO	-
5803	ZINC02617407	5467	0.4651162922382355	NO	-
5804	ZINC02918347	6741	0.4651162922382355	NO	-
5805	ZINC02918349	6742	0.4651162922382355	NO	-
5806	ZINC02918351	6743	0.4651162922382355	NO	-
5807	ZINC02918352	6744	0.4651162922382355	NO	-
5808	ZINC03260855	7359	0.4651162922382355	NO	-
5809	ZINC03275019	7400	0.4651162922382355	NO	-
5810	ZINC03275969	7404	0.4651162922382355	NO	-
5811	ZINC03415452	8003	0.4651162922382355	NO	-
5812	ZINC03421706	8036	0.4651162922382355	NO	-
5813	ZINC03443433	8123	0.4651162922382355	NO	-
5814	ZINC03495651	8502	0.4651162922382355	NO	-
5815	ZINC03507216	8667	0.4651162922382355	NO	-
5816	ZINC03507257	8668	0.4651162922382355	NO	-
5817	ZINC03562329	9006	0.4651162922382355	NO	-
5818	ZINC03562331	9007	0.4651162922382355	NO	-
5819	ZINC03617779	9360	0.4651162922382355	NO	-
5820	ZINC03630227	9393	0.4651162922382355	NO	-
5821	ZINC03630732	9396	0.4651162922382355	NO	-
5822	ZINC03851843	9708	0.4651162922382355	NO	-
5823	ZINC03851845	9709	0.4651162922382355	NO	-
5824	ZINC03857789	10359	0.4651162922382355	NO	-
5825	ZINC03857790	10361	0.4651162922382355	NO	-
5826	ZINC03857874	10372	0.4651162922382355	NO	-
5827	ZINC03857875	10374	0.4651162922382355	NO	-
5828	ZINC03859131	10521	0.4651162922382355	NO	-
5829	ZINC03859463	10556	0.4651162922382355	NO	-
5830	ZINC03859685	10612	0.4651162922382355	NO	-
5831	ZINC03859686	10613	0.4651162922382355	NO	-
5832	ZINC03860062	10653	0.4651162922382355	NO	-
5833	ZINC03860063	10654	0.4651162922382355	NO	-
5834	ZINC03892834	10992	0.4651162922382355	NO	-
5835	ZINC03971757	11214	0.4651162922382355	NO	-
5836	ZINC03983072	11340	0.4651162922382355	NO	-
5837	ZINC03983073	11341	0.4651162922382355	NO	-
5838	ZINC04003948	11474	0.4651162922382355	NO	-
5839	ZINC04044878	11536	0.4651162922382355	NO	-
5840	ZINC04079199	11576	0.4651162922382355	NO	-
5841	ZINC04194497	11786	0.4651162922382355	NO	-
5842	ZINC04371897	12130	0.4651162922382355	NO	-
5843	ZINC04465265	12323	0.4651162922382355	NO	-
5844	ZINC00084052	75	0.4642857015132904	NO	-
5845	ZINC00221345	232	0.4642857015132904	NO	-
5846	ZINC00374115	380	0.4642857015132904	NO	-
5847	ZINC00423596	445	0.4642857015132904	NO	-
5848	ZINC00423650	449	0.4642857015132904	NO	-
5849	ZINC00423656	450	0.4642857015132904	NO	-
5850	ZINC00423691	453	0.4642857015132904	NO	-
5851	ZINC00423728	455	0.4642857015132904	NO	-
5852	ZINC00428169	486	0.4642857015132904	NO	-
5853	ZINC00688093	1116	0.4642857015132904	NO	-
5854	ZINC00817341	1598	0.4642857015132904	NO	-
5855	ZINC00838635	1745	0.4642857015132904	NO	-
5856	ZINC00846458	1792	0.4642857015132904	NO	-
5857	ZINC00846459	1796	0.4642857015132904	NO	-
5858	ZINC00857207	1914	0.4642857015132904	NO	-
5859	ZINC00857209	1915	0.4642857015132904	NO	-
5860	ZINC00986343	2422	0.4642857015132904	NO	-
5861	ZINC01036235	2669	0.4642857015132904	NO	-
5862	ZINC01059351	2843	0.4642857015132904	NO	-
5863	ZINC01516598	4260	0.4642857015132904	NO	-
5864	ZINC02449554	5242	0.4642857015132904	NO	-
5865	ZINC02464031	5274	0.4642857015132904	NO	-
5866	ZINC02656249	5710	0.4642857015132904	NO	-
5867	ZINC02917427	6705	0.4642857015132904	NO	-
5868	ZINC02974073	7001	0.4642857015132904	NO	-
5869	ZINC02982664	7014	0.4642857015132904	NO	-
5870	ZINC03244705	7309	0.4642857015132904	NO	-
5871	ZINC03292441	7455	0.4642857015132904	NO	-
5872	ZINC03292442	7456	0.4642857015132904	NO	-
5873	ZINC03329847	7575	0.4642857015132904	NO	-
5874	ZINC03340835	7632	0.4642857015132904	NO	-
5875	ZINC03495674	8503	0.4642857015132904	NO	-
5876	ZINC03495741	8506	0.4642857015132904	NO	-
5877	ZINC03671964	9455	0.4642857015132904	NO	-
5878	ZINC03793234	9504	0.4642857015132904	NO	-
5879	ZINC03793234	9505	0.4642857015132904	NO	-
5880	ZINC03793234	9506	0.4642857015132904	NO	-
5881	ZINC03793234	9507	0.4642857015132904	NO	-
5882	ZINC03850890	9645	0.4642857015132904	NO	-
5883	ZINC03868560	10839	0.4642857015132904	NO	-
5884	ZINC03873696	10870	0.4642857015132904	NO	-
5885	ZINC03873718	10874	0.4642857015132904	NO	-
5886	ZINC04151511	11683	0.4642857015132904	NO	-
5887	ZINC04275997	11922	0.4642857015132904	NO	-
5888	ZINC04414447	12212	0.4642857015132904	NO	-
5889	ZINC00951562	2286	0.4639175236225128	NO	-
5890	ZINC00081340	70	0.46341463923454285	NO	-
5891	ZINC00783868	1378	0.46341463923454285	NO	-
5892	ZINC01013103	2511	0.46341463923454285	NO	-
5893	ZINC01042725	2737	0.46341463923454285	NO	-
5894	ZINC01126258	3208	0.46341463923454285	NO	-
5895	ZINC01152102	3341	0.46341463923454285	NO	-
5896	ZINC01169872	3431	0.46341463923454285	NO	-
5897	ZINC01169924	3432	0.46341463923454285	NO	-
5898	ZINC01183772	3469	0.46341463923454285	NO	-
5899	ZINC01192664	3490	0.46341463923454285	NO	-
5900	ZINC01223309	3572	0.46341463923454285	NO	-
5901	ZINC02073911	4597	0.46341463923454285	NO	-
5902	ZINC02232742	4790	0.46341463923454285	NO	-
5903	ZINC02433219	5206	0.46341463923454285	NO	-
5904	ZINC02501250	5375	0.46341463923454285	NO	-
5905	ZINC02722869	6013	0.46341463923454285	NO	-
5906	ZINC02722878	6015	0.46341463923454285	NO	-
5907	ZINC02722880	6016	0.46341463923454285	NO	-
5908	ZINC02722966	6017	0.46341463923454285	NO	-
5909	ZINC02982521	7013	0.46341463923454285	NO	-
5910	ZINC02988978	7020	0.46341463923454285	NO	-
5911	ZINC03475031	8380	0.46341463923454285	NO	-
5912	ZINC03613324	9348	0.46341463923454285	NO	-
5913	ZINC03630826	9404	0.46341463923454285	NO	-
5914	ZINC03852957	9769	0.46341463923454285	NO	-
5915	ZINC03853594	9920	0.46341463923454285	NO	-
5916	ZINC04496736	12505	0.46341463923454285	NO	-
5917	ZINC01071075	2896	0.46315789222717285	NO	-
5918	ZINC00122461	141	0.4625000059604645	NO	-
5919	ZINC00541084	589	0.4625000059604645	NO	-
5920	ZINC00629517	808	0.4625000059604645	NO	-
5921	ZINC00629535	810	0.4625000059604645	NO	-
5922	ZINC00715141	1190	0.4625000059604645	NO	-
5923	ZINC00715142	1191	0.4625000059604645	NO	-
5924	ZINC00842539	1759	0.4625000059604645	NO	-
5925	ZINC00842540	1760	0.4625000059604645	NO	-
5926	ZINC00871820	1974	0.4625000059604645	NO	-
5927	ZINC00940821	2213	0.4625000059604645	NO	-
5928	ZINC00940822	2214	0.4625000059604645	NO	-
5929	ZINC01072373	2932	0.4625000059604645	NO	-
5930	ZINC01072375	2933	0.4625000059604645	NO	-
5931	ZINC02022493	4580	0.4625000059604645	NO	-
5932	ZINC02501250	5377	0.4625000059604645	NO	-
5933	ZINC02627929	5555	0.4625000059604645	NO	-
5934	ZINC02627930	5556	0.4625000059604645	NO	-
5935	ZINC02649574	5676	0.4625000059604645	NO	-
5936	ZINC02649575	5677	0.4625000059604645	NO	-
5937	ZINC02859639	6414	0.4625000059604645	NO	-
5938	ZINC02859640	6415	0.4625000059604645	NO	-
5939	ZINC02987042	7018	0.4625000059604645	NO	-
5940	ZINC03504119	8635	0.4625000059604645	NO	-
5941	ZINC03504122	8636	0.4625000059604645	NO	-
5942	ZINC03853059	9802	0.4625000059604645	NO	-
5943	ZINC03856188	10233	0.4625000059604645	NO	-
5944	ZINC03856452	10251	0.4625000059604645	NO	-
5945	ZINC03859440	10548	0.4625000059604645	NO	-
5946	ZINC03859441	10549	0.4625000059604645	NO	-
5947	ZINC03890370	10954	0.4625000059604645	NO	-
5948	ZINC03890372	10955	0.4625000059604645	NO	-
5949	ZINC03972489	11243	0.4625000059604645	NO	-
5950	ZINC03972492	11244	0.4625000059604645	NO	-
5951	ZINC03977031	11299	0.4625000059604645	NO	-
5952	ZINC03977140	11300	0.4625000059604645	NO	-
5953	ZINC03983016	11336	0.4625000059604645	NO	-
5954	ZINC03983018	11337	0.4625000059604645	NO	-
5955	ZINC04136643	11661	0.4625000059604645	NO	-
5956	ZINC04427406	12229	0.4625000059604645	NO	-
5957	ZINC04470422	12390	0.4625000059604645	NO	-
5958	ZINC03814539	203	0.4625000059604645	YES	36
5959	ZINC01057402	2827	0.46236559748649597	NO	-
5960	ZINC02622904	5509	0.46236559748649597	NO	-
5961	ZINC03600352	9219	0.46236559748649597	NO	-
5962	ZINC03600354	9220	0.46236559748649597	NO	-
5963	ZINC03855551	10213	0.46236559748649597	NO	-
5964	ZINC03855562	10215	0.46236559748649597	NO	-
5965	ZINC04052068	11540	0.46236559748649597	NO	-
5966	ZINC04121250	11638	0.46236559748649597	NO	-
5967	ZINC04620225	12586	0.46236559748649597	NO	-
5968	ZINC00665329	1005	0.4615384638309479	NO	-
5969	ZINC00665331	1006	0.4615384638309479	NO	-
5970	ZINC00714011	1182	0.4615384638309479	NO	-
5971	ZINC00827223	1663	0.4615384638309479	NO	-
5972	ZINC00827224	1664	0.4615384638309479	NO	-
5973	ZINC01040027	2703	0.4615384638309479	NO	-
5974	ZINC01040046	2705	0.4615384638309479	NO	-
5975	ZINC01040279	2712	0.4615384638309479	NO	-
5976	ZINC01046801	2760	0.4615384638309479	NO	-
5977	ZINC01050606	2788	0.4615384638309479	NO	-
5978	ZINC01068385	2879	0.4615384638309479	NO	-
5979	ZINC01168270	3428	0.4615384638309479	NO	-
5980	ZINC01380543	3787	0.4615384638309479	NO	-
5981	ZINC01431362	3959	0.4615384638309479	NO	-
5982	ZINC01431363	3960	0.4615384638309479	NO	-
5983	ZINC01567274	4307	0.4615384638309479	NO	-
5984	ZINC01989629	4572	0.4615384638309479	NO	-
5985	ZINC01989635	4575	0.4615384638309479	NO	-
5986	ZINC02647907	5652	0.4615384638309479	NO	-
5987	ZINC02749612	6088	0.4615384638309479	NO	-
5988	ZINC02754955	6096	0.4615384638309479	NO	-
5989	ZINC02762017	6112	0.4615384638309479	NO	-
5990	ZINC02770436	6134	0.4615384638309479	NO	-
5991	ZINC02784812	6154	0.4615384638309479	NO	-
5992	ZINC02846827	6375	0.4615384638309479	NO	-
5993	ZINC03108289	7162	0.4615384638309479	NO	-
5994	ZINC03411579	7994	0.4615384638309479	NO	-
5995	ZINC03520098	8741	0.4615384638309479	NO	-
5996	ZINC03868041	10801	0.4615384638309479	NO	-
5997	ZINC04623124	12592	0.4615384638309479	NO	-
5998	ZINC00544367	597	0.4606741666793823	NO	-
5999	ZINC00583608	655	0.4606741666793823	NO	-
6000	ZINC00587143	662	0.4606741666793823	NO	-
6001	ZINC00646226	925	0.4606741666793823	NO	-
6002	ZINC00812760	1557	0.4606741666793823	NO	-
6003	ZINC00812764	1558	0.4606741666793823	NO	-
6004	ZINC00856316	1897	0.4606741666793823	NO	-
6005	ZINC00877465	1986	0.4606741666793823	NO	-
6006	ZINC01117775	3141	0.4606741666793823	NO	-
6007	ZINC01365212	3770	0.4606741666793823	NO	-
6008	ZINC01928062	4423	0.4606741666793823	NO	-
6009	ZINC02183885	4672	0.4606741666793823	NO	-
6010	ZINC02230151	4787	0.4606741666793823	NO	-
6011	ZINC02309903	4900	0.4606741666793823	NO	-
6012	ZINC02347125	4987	0.4606741666793823	NO	-
6013	ZINC02347126	4988	0.4606741666793823	NO	-
6014	ZINC02369848	5068	0.4606741666793823	NO	-
6015	ZINC02761984	6111	0.4606741666793823	NO	-
6016	ZINC02788334	6173	0.4606741666793823	NO	-
6017	ZINC02788388	6174	0.4606741666793823	NO	-
6018	ZINC02942105	6865	0.4606741666793823	NO	-
6019	ZINC02970281	6976	0.4606741666793823	NO	-
6020	ZINC03015126	7058	0.4606741666793823	NO	-
6021	ZINC03015143	7061	0.4606741666793823	NO	-
6022	ZINC03015145	7062	0.4606741666793823	NO	-
6023	ZINC03018104	7065	0.4606741666793823	NO	-
6024	ZINC03286365	7435	0.4606741666793823	NO	-
6025	ZINC03289008	7446	0.4606741666793823	NO	-
6026	ZINC03337997	7616	0.4606741666793823	NO	-
6027	ZINC03854574	10119	0.4606741666793823	NO	-
6028	ZINC03858958	10506	0.4606741666793823	NO	-
6029	ZINC03867786	10779	0.4606741666793823	NO	-
6030	ZINC03892243	10984	0.4606741666793823	NO	-
6031	ZINC03942711	11037	0.4606741666793823	NO	-
6032	ZINC03973589	11266	0.4606741666793823	NO	-
6033	ZINC04465720	12335	0.4606741666793823	NO	-
6034	ZINC00097308	102	0.46052631735801697	NO	-
6035	ZINC00097313	103	0.46052631735801697	NO	-
6036	ZINC00613065	725	0.46052631735801697	NO	-
6037	ZINC00678562	1076	0.46052631735801697	NO	-
6038	ZINC00861830	1937	0.46052631735801697	NO	-
6039	ZINC03969799	11116	0.46052631735801697	NO	-
6040	ZINC04053628	11544	0.46000000834465027	NO	-
6041	ZINC00568951	627	0.4597701132297516	NO	-
6042	ZINC00627050	789	0.4597701132297516	NO	-
6043	ZINC00634686	835	0.4597701132297516	NO	-
6044	ZINC00652339	964	0.4597701132297516	NO	-
6045	ZINC00663193	997	0.4597701132297516	NO	-
6046	ZINC00714217	1183	0.4597701132297516	NO	-
6047	ZINC00805126	1491	0.4597701132297516	NO	-
6048	ZINC00805126	1493	0.4597701132297516	NO	-
6049	ZINC00815188	1588	0.4597701132297516	NO	-
6050	ZINC00830007	1686	0.4597701132297516	NO	-
6051	ZINC00831824	1694	0.4597701132297516	NO	-
6052	ZINC00834610	1711	0.4597701132297516	NO	-
6053	ZINC00854835	1867	0.4597701132297516	NO	-
6054	ZINC00854836	1868	0.4597701132297516	NO	-
6055	ZINC00918082	2126	0.4597701132297516	NO	-
6056	ZINC00993633	2456	0.4597701132297516	NO	-
6057	ZINC00993634	2457	0.4597701132297516	NO	-
6058	ZINC01090856	3023	0.4597701132297516	NO	-
6059	ZINC01114832	3120	0.4597701132297516	NO	-
6060	ZINC01151310	3339	0.4597701132297516	NO	-
6061	ZINC01167681	3423	0.4597701132297516	NO	-
6062	ZINC01194957	3496	0.4597701132297516	NO	-
6063	ZINC01194959	3497	0.4597701132297516	NO	-
6064	ZINC01441205	3992	0.4597701132297516	NO	-
6065	ZINC01441206	3994	0.4597701132297516	NO	-
6066	ZINC01441757	4000	0.4597701132297516	NO	-
6067	ZINC01441758	4002	0.4597701132297516	NO	-
6068	ZINC01451095	4034	0.4597701132297516	NO	-
6069	ZINC01451095	4036	0.4597701132297516	NO	-
6070	ZINC01451096	4037	0.4597701132297516	NO	-
6071	ZINC01451096	4039	0.4597701132297516	NO	-
6072	ZINC01451448	4043	0.4597701132297516	NO	-
6073	ZINC01451448	4045	0.4597701132297516	NO	-
6074	ZINC01660905	4336	0.4597701132297516	NO	-
6075	ZINC01749917	4348	0.4597701132297516	NO	-
6076	ZINC02219246	4754	0.4597701132297516	NO	-
6077	ZINC02219249	4755	0.4597701132297516	NO	-
6078	ZINC02304564	4887	0.4597701132297516	NO	-
6079	ZINC02570389	5424	0.4597701132297516	NO	-
6080	ZINC02648394	5657	0.4597701132297516	NO	-
6081	ZINC02800277	6271	0.4597701132297516	NO	-
6082	ZINC02847513	6379	0.4597701132297516	NO	-
6083	ZINC03260855	7358	0.4597701132297516	NO	-
6084	ZINC03275019	7399	0.4597701132297516	NO	-
6085	ZINC03406656	7970	0.4597701132297516	NO	-
6086	ZINC03415452	8002	0.4597701132297516	NO	-
6087	ZINC03415493	8005	0.4597701132297516	NO	-
6088	ZINC03421706	8035	0.4597701132297516	NO	-
6089	ZINC03507318	8671	0.4597701132297516	NO	-
6090	ZINC03630294	9394	0.4597701132297516	NO	-
6091	ZINC03850892	9648	0.4597701132297516	NO	-
6092	ZINC03850985	9657	0.4597701132297516	NO	-
6093	ZINC03853174	9823	0.4597701132297516	NO	-
6094	ZINC03853478	9888	0.4597701132297516	NO	-
6095	ZINC03853678	9951	0.4597701132297516	NO	-
6096	ZINC03854539	10104	0.4597701132297516	NO	-
6097	ZINC03854540	10105	0.4597701132297516	NO	-
6098	ZINC03857874	10371	0.4597701132297516	NO	-
6099	ZINC03857875	10373	0.4597701132297516	NO	-
6100	ZINC03867506	10759	0.4597701132297516	NO	-
6101	ZINC03894033	10995	0.4597701132297516	NO	-
6102	ZINC03969049	11086	0.4597701132297516	NO	-
6103	ZINC03969870	11125	0.4597701132297516	NO	-
6104	ZINC03969870	11127	0.4597701132297516	NO	-
6105	ZINC03971691	11212	0.4597701132297516	NO	-
6106	ZINC03971692	11213	0.4597701132297516	NO	-
6107	ZINC04108450	11625	0.4597701132297516	NO	-
6108	ZINC04243588	11836	0.4597701132297516	NO	-
6109	ZINC04351141	12096	0.4597701132297516	NO	-
6110	ZINC04420526	12218	0.4597701132297516	NO	-
6111	ZINC04464961	12317	0.4597701132297516	NO	-
6112	ZINC04291543	11966	0.45945945382118225	NO	-
6113	ZINC04627879	12594	0.45945945382118225	NO	-
6114	ZINC00423594	444	0.4588235318660736	NO	-
6115	ZINC00542999	593	0.4588235318660736	NO	-
6116	ZINC00543000	594	0.4588235318660736	NO	-
6117	ZINC00676051	1065	0.4588235318660736	NO	-
6118	ZINC00857228	1916	0.4588235318660736	NO	-
6119	ZINC00857229	1917	0.4588235318660736	NO	-
6120	ZINC00857232	1920	0.4588235318660736	NO	-
6121	ZINC00857233	1921	0.4588235318660736	NO	-
6122	ZINC00857234	1922	0.4588235318660736	NO	-
6123	ZINC00857235	1923	0.4588235318660736	NO	-
6124	ZINC00869316	1963	0.4588235318660736	NO	-
6125	ZINC01035979	2665	0.4588235318660736	NO	-
6126	ZINC01036534	2672	0.4588235318660736	NO	-
6127	ZINC01089803	3019	0.4588235318660736	NO	-
6128	ZINC01089804	3020	0.4588235318660736	NO	-
6129	ZINC01126265	3209	0.4588235318660736	NO	-
6130	ZINC01147806	3320	0.4588235318660736	NO	-
6131	ZINC01147812	3322	0.4588235318660736	NO	-
6132	ZINC01210026	3535	0.4588235318660736	NO	-
6133	ZINC01450464	4020	0.4588235318660736	NO	-
6134	ZINC01450465	4023	0.4588235318660736	NO	-
6135	ZINC01450482	4029	0.4588235318660736	NO	-
6136	ZINC01450483	4032	0.4588235318660736	NO	-
6137	ZINC02236460	4796	0.4588235318660736	NO	-
6138	ZINC02351362	5010	0.4588235318660736	NO	-
6139	ZINC02351364	5011	0.4588235318660736	NO	-
6140	ZINC02416943	5166	0.4588235318660736	NO	-
6141	ZINC02416944	5167	0.4588235318660736	NO	-
6142	ZINC02430391	5198	0.4588235318660736	NO	-
6143	ZINC02430393	5199	0.4588235318660736	NO	-
6144	ZINC02444926	5230	0.4588235318660736	NO	-
6145	ZINC02453472	5247	0.4588235318660736	NO	-
6146	ZINC02561792	5422	0.4588235318660736	NO	-
6147	ZINC02626192	5537	0.4588235318660736	NO	-
6148	ZINC02629237	5570	0.4588235318660736	NO	-
6149	ZINC02692961	5803	0.4588235318660736	NO	-
6150	ZINC02911482	6556	0.4588235318660736	NO	-
6151	ZINC03222599	7266	0.4588235318660736	NO	-
6152	ZINC03410811	7991	0.4588235318660736	NO	-
6153	ZINC03562750	9010	0.4588235318660736	NO	-
6154	ZINC03771670	9500	0.4588235318660736	NO	-
6155	ZINC03849689	9593	0.4588235318660736	NO	-
6156	ZINC03850883	9643	0.4588235318660736	NO	-
6157	ZINC03852411	9727	0.4588235318660736	NO	-
6158	ZINC03852414	9728	0.4588235318660736	NO	-
6159	ZINC03853606	9923	0.4588235318660736	NO	-
6160	ZINC03859306	10531	0.4588235318660736	NO	-
6161	ZINC03868672	10849	0.4588235318660736	NO	-
6162	ZINC03869148	10861	0.4588235318660736	NO	-
6163	ZINC03873693	10869	0.4588235318660736	NO	-
6164	ZINC03890380	10956	0.4588235318660736	NO	-
6165	ZINC03890381	10957	0.4588235318660736	NO	-
6166	ZINC03908360	11014	0.4588235318660736	NO	-
6167	ZINC03969483	11106	0.4588235318660736	NO	-
6168	ZINC04435961	12233	0.4588235318660736	NO	-
6169	ZINC04466369	12346	0.4588235318660736	NO	-
6170	ZINC04468499	12366	0.4588235318660736	NO	-
6171	ZINC04627597	12593	0.4588235318660736	NO	-
6172	ZINC00819085	1611	0.4583333432674408	NO	-
6173	ZINC02820502	6347	0.4583333432674408	NO	-
6174	ZINC03849745	9598	0.4583333432674408	NO	-
6175	ZINC03853222	9830	0.4583333432674408	NO	-
6176	ZINC00083827	74	0.45783132314682007	NO	-
6177	ZINC00097683	104	0.45783132314682007	NO	-
6178	ZINC00314292	345	0.45783132314682007	NO	-
6179	ZINC00314293	346	0.45783132314682007	NO	-
6180	ZINC00427367	481	0.45783132314682007	NO	-
6181	ZINC00450188	497	0.45783132314682007	NO	-
6182	ZINC00823031	1634	0.45783132314682007	NO	-
6183	ZINC00888745	2039	0.45783132314682007	NO	-
6184	ZINC00896262	2058	0.45783132314682007	NO	-
6185	ZINC00896265	2059	0.45783132314682007	NO	-
6186	ZINC01046119	2756	0.45783132314682007	NO	-
6187	ZINC01046120	2757	0.45783132314682007	NO	-
6188	ZINC01048677	2775	0.45783132314682007	NO	-
6189	ZINC01163176	3399	0.45783132314682007	NO	-
6190	ZINC01439795	3976	0.45783132314682007	NO	-
6191	ZINC01633081	4320	0.45783132314682007	NO	-
6192	ZINC01660907	4337	0.45783132314682007	NO	-
6193	ZINC02169988	4659	0.45783132314682007	NO	-
6194	ZINC02543400	5412	0.45783132314682007	NO	-
6195	ZINC02624018	5519	0.45783132314682007	NO	-
6196	ZINC02629539	5573	0.45783132314682007	NO	-
6197	ZINC02960479	6953	0.45783132314682007	NO	-
6198	ZINC02976279	7003	0.45783132314682007	NO	-
6199	ZINC03268810	7381	0.45783132314682007	NO	-
6200	ZINC03355083	7696	0.45783132314682007	NO	-
6201	ZINC03495890	8512	0.45783132314682007	NO	-
6202	ZINC03527876	8790	0.45783132314682007	NO	-
6203	ZINC03527877	8791	0.45783132314682007	NO	-
6204	ZINC03537770	8856	0.45783132314682007	NO	-
6205	ZINC03571258	9075	0.45783132314682007	NO	-
6206	ZINC03850612	9623	0.45783132314682007	NO	-
6207	ZINC03851669	9697	0.45783132314682007	NO	-
6208	ZINC03852985	9781	0.45783132314682007	NO	-
6209	ZINC03854247	10056	0.45783132314682007	NO	-
6210	ZINC03855102	10192	0.45783132314682007	NO	-
6211	ZINC03857101	10270	0.45783132314682007	NO	-
6212	ZINC03857102	10271	0.45783132314682007	NO	-
6213	ZINC03857256	10292	0.45783132314682007	NO	-
6214	ZINC03857258	10293	0.45783132314682007	NO	-
6215	ZINC03858081	10403	0.45783132314682007	NO	-
6216	ZINC03858887	10495	0.45783132314682007	NO	-
6217	ZINC03859335	10533	0.45783132314682007	NO	-
6218	ZINC03867486	10749	0.45783132314682007	NO	-
6219	ZINC03868022	10799	0.45783132314682007	NO	-
6220	ZINC03873875	10876	0.45783132314682007	NO	-
6221	ZINC04032980	11508	0.45783132314682007	NO	-
6222	ZINC04052076	11541	0.45783132314682007	NO	-
6223	ZINC04123117	11644	0.45783132314682007	NO	-
6224	ZINC04253206	11877	0.45783132314682007	NO	-
6225	ZINC04442988	12252	0.45783132314682007	NO	-
6226	ZINC04443552	12269	0.45783132314682007	NO	-
6227	ZINC04618456	12584	0.45783132314682007	NO	-
6228	ZINC00881981	2018	0.457446813583374	NO	-
6229	ZINC02878827	6496	0.457446813583374	NO	-
6230	ZINC02878828	6497	0.457446813583374	NO	-
6231	ZINC03579810	9127	0.457446813583374	NO	-
6232	ZINC03579812	9128	0.457446813583374	NO	-
6233	ZINC03868313	10822	0.457446813583374	NO	-
6234	ZINC03893240	10994	0.457446813583374	NO	-
6235	ZINC04170035	11747	0.457446813583374	NO	-
6236	ZINC00375082	382	0.45679011940956116	NO	-
6237	ZINC00639541	883	0.45679011940956116	NO	-
6238	ZINC00724961	1240	0.45679011940956116	NO	-
6239	ZINC00724962	1241	0.45679011940956116	NO	-
6240	ZINC00877895	1987	0.45679011940956116	NO	-
6241	ZINC01048096	2770	0.45679011940956116	NO	-
6242	ZINC01051759	2791	0.45679011940956116	NO	-
6243	ZINC01051761	2792	0.45679011940956116	NO	-
6244	ZINC01072370	2930	0.45679011940956116	NO	-
6245	ZINC01072372	2931	0.45679011940956116	NO	-
6246	ZINC01489756	4149	0.45679011940956116	NO	-
6247	ZINC01491442	4158	0.45679011940956116	NO	-
6248	ZINC01913356	4416	0.45679011940956116	NO	-
6249	ZINC02364296	5055	0.45679011940956116	NO	-
6250	ZINC02652540	5689	0.45679011940956116	NO	-
6251	ZINC02702076	5836	0.45679011940956116	NO	-
6252	ZINC03347460	7667	0.45679011940956116	NO	-
6253	ZINC03408627	7977	0.45679011940956116	NO	-
6254	ZINC03495397	8496	0.45679011940956116	NO	-
6255	ZINC03552665	8931	0.45679011940956116	NO	-
6256	ZINC03793666	9508	0.45679011940956116	NO	-
6257	ZINC03818320	9523	0.45679011940956116	NO	-
6258	ZINC03852389	9725	0.45679011940956116	NO	-
6259	ZINC03853530	9907	0.45679011940956116	NO	-
6260	ZINC03855098	10190	0.45679011940956116	NO	-
6261	ZINC03859358	10534	0.45679011940956116	NO	-
6262	ZINC03938231	11035	0.45679011940956116	NO	-
6263	ZINC03963861	11059	0.45679011940956116	NO	-
6264	ZINC03992865	11417	0.45679011940956116	NO	-
6265	ZINC03992866	11418	0.45679011940956116	NO	-
6266	ZINC03992867	11419	0.45679011940956116	NO	-
6267	ZINC04001319	11458	0.45679011940956116	NO	-
6268	ZINC04002427	11470	0.45679011940956116	NO	-
6269	ZINC04109527	11626	0.45679011940956116	NO	-
6270	ZINC04159017	11720	0.45679011940956116	NO	-
6271	ZINC04317648	12032	0.45679011940956116	NO	-
6272	ZINC04437724	12240	0.45679011940956116	NO	-
6273	ZINC01040197	2710	0.45652174949645996	NO	-
6274	ZINC01194874	3495	0.45652174949645996	NO	-
6275	ZINC03579078	9086	0.45652174949645996	NO	-
6276	ZINC03851798	9707	0.45652174949645996	NO	-
6277	ZINC03868044	10803	0.45652174949645996	NO	-
6278	ZINC03889814	10925	0.45652174949645996	NO	-
6279	ZINC00588139	666	0.4556961953639984	NO	-
6280	ZINC00713170	1176	0.4556961953639984	NO	-
6281	ZINC00713171	1177	0.4556961953639984	NO	-
6282	ZINC00805919	1500	0.4556961953639984	NO	-
6283	ZINC00805920	1501	0.4556961953639984	NO	-
6284	ZINC00821643	1627	0.4556961953639984	NO	-
6285	ZINC00821644	1628	0.4556961953639984	NO	-
6286	ZINC00826686	1649	0.4556961953639984	NO	-
6287	ZINC00826687	1650	0.4556961953639984	NO	-
6288	ZINC01027507	2584	0.4556961953639984	NO	-
6289	ZINC01152200	3342	0.4556961953639984	NO	-
6290	ZINC01989608	4560	0.4556961953639984	NO	-
6291	ZINC01989615	4566	0.4556961953639984	NO	-
6292	ZINC01989616	4567	0.4556961953639984	NO	-
6293	ZINC01989656	4578	0.4556961953639984	NO	-
6294	ZINC01989657	4579	0.4556961953639984	NO	-
6295	ZINC02874166	6478	0.4556961953639984	NO	-
6296	ZINC02874167	6479	0.4556961953639984	NO	-
6297	ZINC02874168	6480	0.4556961953639984	NO	-
6298	ZINC02874169	6481	0.4556961953639984	NO	-
6299	ZINC02948020	6897	0.4556961953639984	NO	-
6300	ZINC02972825	6988	0.4556961953639984	NO	-
6301	ZINC03336074	7606	0.4556961953639984	NO	-
6302	ZINC03336076	7607	0.4556961953639984	NO	-
6303	ZINC03853129	9813	0.4556961953639984	NO	-
6304	ZINC03853130	9814	0.4556961953639984	NO	-
6305	ZINC03853978	10026	0.4556961953639984	NO	-
6306	ZINC03853979	10027	0.4556961953639984	NO	-
6307	ZINC03854003	10038	0.4556961953639984	NO	-
6308	ZINC03854403	10083	0.4556961953639984	NO	-
6309	ZINC03857199	10285	0.4556961953639984	NO	-
6310	ZINC03857200	10286	0.4556961953639984	NO	-
6311	ZINC03859598	10585	0.4556961953639984	NO	-
6312	ZINC03859599	10586	0.4556961953639984	NO	-
6313	ZINC03867497	10751	0.4556961953639984	NO	-
6314	ZINC03867498	10753	0.4556961953639984	NO	-
6315	ZINC03969565	11113	0.4556961953639984	NO	-
6316	ZINC04183979	11765	0.4556961953639984	NO	-
6317	ZINC00606121	718	0.4555555582046509	NO	-
6318	ZINC00779101	1345	0.4555555582046509	NO	-
6319	ZINC00903253	2084	0.4555555582046509	NO	-
6320	ZINC00951897	2288	0.4555555582046509	NO	-
6321	ZINC01114737	3117	0.4555555582046509	NO	-
6322	ZINC01114740	3119	0.4555555582046509	NO	-
6323	ZINC01127912	3219	0.4555555582046509	NO	-
6324	ZINC01127917	3221	0.4555555582046509	NO	-
6325	ZINC01240351	3598	0.4555555582046509	NO	-
6326	ZINC01240352	3599	0.4555555582046509	NO	-
6327	ZINC02370748	5069	0.4555555582046509	NO	-
6328	ZINC02370750	5070	0.4555555582046509	NO	-
6329	ZINC02571261	5429	0.4555555582046509	NO	-
6330	ZINC02904053	6533	0.4555555582046509	NO	-
6331	ZINC03274431	7394	0.4555555582046509	NO	-
6332	ZINC03274433	7395	0.4555555582046509	NO	-
6333	ZINC03352265	7687	0.4555555582046509	NO	-
6334	ZINC03352267	7688	0.4555555582046509	NO	-
6335	ZINC03521630	8745	0.4555555582046509	NO	-
6336	ZINC03549042	8912	0.4555555582046509	NO	-
6337	ZINC03553952	8938	0.4555555582046509	NO	-
6338	ZINC03853048	9798	0.4555555582046509	NO	-
6339	ZINC03853049	9799	0.4555555582046509	NO	-
6340	ZINC03859381	10538	0.4555555582046509	NO	-
6341	ZINC03859810	10626	0.4555555582046509	NO	-
6342	ZINC03860054	10652	0.4555555582046509	NO	-
6343	ZINC03866845	10706	0.4555555582046509	NO	-
6344	ZINC03971351	11200	0.4555555582046509	NO	-
6345	ZINC03986513	11382	0.4555555582046509	NO	-
6346	ZINC03986515	11383	0.4555555582046509	NO	-
6347	ZINC04468670	12372	0.4555555582046509	NO	-
6348	ZINC00188288	197	0.4545454680919647	NO	-
6349	ZINC00567012	622	0.4545454680919647	NO	-
6350	ZINC00567727	623	0.4545454680919647	NO	-
6351	ZINC00593526	697	0.4545454680919647	NO	-
6352	ZINC00593746	699	0.4545454680919647	NO	-
6353	ZINC00626127	776	0.4545454680919647	NO	-
6354	ZINC00626130	777	0.4545454680919647	NO	-
6355	ZINC00911973	2103	0.4545454680919647	NO	-
6356	ZINC01013350	2512	0.4545454680919647	NO	-
6357	ZINC01065389	2870	0.4545454680919647	NO	-
6358	ZINC01214312	3557	0.4545454680919647	NO	-
6359	ZINC01214313	3558	0.4545454680919647	NO	-
6360	ZINC01388614	3816	0.4545454680919647	NO	-
6361	ZINC01427133	3926	0.4545454680919647	NO	-
6362	ZINC01428191	3938	0.4545454680919647	NO	-
6363	ZINC01651045	4329	0.4545454680919647	NO	-
6364	ZINC01808533	4378	0.4545454680919647	NO	-
6365	ZINC01891830	4409	0.4545454680919647	NO	-
6366	ZINC02457053	5258	0.4545454680919647	NO	-
6367	ZINC02465644	5282	0.4545454680919647	NO	-
6368	ZINC02640666	5622	0.4545454680919647	NO	-
6369	ZINC02651541	5683	0.4545454680919647	NO	-
6370	ZINC02651542	5684	0.4545454680919647	NO	-
6371	ZINC02651543	5685	0.4545454680919647	NO	-
6372	ZINC02651544	5686	0.4545454680919647	NO	-
6373	ZINC02927687	6825	0.4545454680919647	NO	-
6374	ZINC02956132	6915	0.4545454680919647	NO	-
6375	ZINC03264643	7371	0.4545454680919647	NO	-
6376	ZINC03415493	8004	0.4545454680919647	NO	-
6377	ZINC03439953	8115	0.4545454680919647	NO	-
6378	ZINC03475040	8383	0.4545454680919647	NO	-
6379	ZINC03565803	9053	0.4545454680919647	NO	-
6380	ZINC03565901	9058	0.4545454680919647	NO	-
6381	ZINC03637599	9412	0.4545454680919647	NO	-
6382	ZINC03840369	9569	0.4545454680919647	NO	-
6383	ZINC03852478	9735	0.4545454680919647	NO	-
6384	ZINC03867196	10721	0.4545454680919647	NO	-
6385	ZINC03868568	10841	0.4545454680919647	NO	-
6386	ZINC03933926	11028	0.4545454680919647	NO	-
6387	ZINC04003948	11475	0.4545454680919647	NO	-
6388	ZINC04038542	11526	0.4545454680919647	NO	-
6389	ZINC04252222	11873	0.4545454680919647	NO	-
6390	ZINC04289216	11958	0.4545454680919647	NO	-
6391	ZINC04289216	11959	0.4545454680919647	NO	-
6392	ZINC04330037	12058	0.4545454680919647	NO	-
6393	ZINC04365588	12123	0.4545454680919647	NO	-
6394	ZINC04467615	12350	0.4545454680919647	NO	-
6395	ZINC04087629	11582	0.4536082446575165	NO	-
6396	ZINC00221510	235	0.45348837971687317	NO	-
6397	ZINC00592691	684	0.45348837971687317	NO	-
6398	ZINC00650478	959	0.45348837971687317	NO	-
6399	ZINC00702809	1134	0.45348837971687317	NO	-
6400	ZINC00714967	1188	0.45348837971687317	NO	-
6401	ZINC00779391	1355	0.45348837971687317	NO	-
6402	ZINC00831819	1693	0.45348837971687317	NO	-
6403	ZINC00846458	1791	0.45348837971687317	NO	-
6404	ZINC00846458	1793	0.45348837971687317	NO	-
6405	ZINC00846458	1794	0.45348837971687317	NO	-
6406	ZINC00846459	1795	0.45348837971687317	NO	-
6407	ZINC00846459	1797	0.45348837971687317	NO	-
6408	ZINC00846459	1798	0.45348837971687317	NO	-
6409	ZINC00905560	2089	0.45348837971687317	NO	-
6410	ZINC00905561	2090	0.45348837971687317	NO	-
6411	ZINC01020299	2540	0.45348837971687317	NO	-
6412	ZINC01020300	2543	0.45348837971687317	NO	-
6413	ZINC01215212	3562	0.45348837971687317	NO	-
6414	ZINC01232437	3589	0.45348837971687317	NO	-
6415	ZINC01232438	3590	0.45348837971687317	NO	-
6416	ZINC01306171	3669	0.45348837971687317	NO	-
6417	ZINC01450464	4019	0.45348837971687317	NO	-
6418	ZINC01450464	4021	0.45348837971687317	NO	-
6419	ZINC01450465	4022	0.45348837971687317	NO	-
6420	ZINC01450465	4024	0.45348837971687317	NO	-
6421	ZINC01450473	4026	0.45348837971687317	NO	-
6422	ZINC01450482	4028	0.45348837971687317	NO	-
6423	ZINC01450482	4030	0.45348837971687317	NO	-
6424	ZINC01450483	4031	0.45348837971687317	NO	-
6425	ZINC01450483	4033	0.45348837971687317	NO	-
6426	ZINC01589287	4310	0.45348837971687317	NO	-
6427	ZINC02276722	4848	0.45348837971687317	NO	-
6428	ZINC02409113	5149	0.45348837971687317	NO	-
6429	ZINC02712961	5862	0.45348837971687317	NO	-
6430	ZINC02847474	6377	0.45348837971687317	NO	-
6431	ZINC02910842	6548	0.45348837971687317	NO	-
6432	ZINC02917320	6695	0.45348837971687317	NO	-
6433	ZINC02956634	6937	0.45348837971687317	NO	-
6434	ZINC03368464	7769	0.45348837971687317	NO	-
6435	ZINC03368467	7770	0.45348837971687317	NO	-
6436	ZINC03368618	7775	0.45348837971687317	NO	-
6437	ZINC03368619	7776	0.45348837971687317	NO	-
6438	ZINC03405935	7961	0.45348837971687317	NO	-
6439	ZINC03507265	8669	0.45348837971687317	NO	-
6440	ZINC03510982	8689	0.45348837971687317	NO	-
6441	ZINC03853476	9886	0.45348837971687317	NO	-
6442	ZINC03859404	10539	0.45348837971687317	NO	-
6443	ZINC03859628	10595	0.45348837971687317	NO	-
6444	ZINC03859629	10596	0.45348837971687317	NO	-
6445	ZINC04014545	11490	0.45348837971687317	NO	-
6446	ZINC04014547	11492	0.45348837971687317	NO	-
6447	ZINC04041779	11528	0.45348837971687317	NO	-
6448	ZINC04485600	12454	0.45348837971687317	NO	-
6449	ZINC04485600	12456	0.45348837971687317	NO	-
6450	ZINC00051549	43	0.4533333480358124	NO	-
6451	ZINC01116239	3139	0.4533333480358124	NO	-
6452	ZINC03437948	8109	0.4533333480358124	NO	-
6453	ZINC04137667	11664	0.4533333480358124	NO	-
6454	ZINC00779368	1352	0.4526315927505493	NO	-
6455	ZINC03876241	10878	0.4526315927505493	NO	-
6456	ZINC03890355	10953	0.4526315927505493	NO	-
6457	ZINC04037560	11523	0.4526315927505493	NO	-
6458	ZINC00598769	706	0.4523809552192688	NO	-
6459	ZINC00947353	2257	0.4523809552192688	NO	-
6460	ZINC01006133	2501	0.4523809552192688	NO	-
6461	ZINC01070614	2893	0.4523809552192688	NO	-
6462	ZINC01095176	3032	0.4523809552192688	NO	-
6463	ZINC01098007	3039	0.4523809552192688	NO	-
6464	ZINC01146464	3309	0.4523809552192688	NO	-
6465	ZINC01163210	3400	0.4523809552192688	NO	-
6466	ZINC01197262	3508	0.4523809552192688	NO	-
6467	ZINC01215943	3563	0.4523809552192688	NO	-
6468	ZINC01541440	4304	0.4523809552192688	NO	-
6469	ZINC01986879	4553	0.4523809552192688	NO	-
6470	ZINC02617967	5468	0.4523809552192688	NO	-
6471	ZINC03350587	7681	0.4523809552192688	NO	-
6472	ZINC03367553	7753	0.4523809552192688	NO	-
6473	ZINC03615660	9356	0.4523809552192688	NO	-
6474	ZINC03818696	9524	0.4523809552192688	NO	-
6475	ZINC03850839	9638	0.4523809552192688	NO	-
6476	ZINC03856186	10232	0.4523809552192688	NO	-
6477	ZINC03858010	10390	0.4523809552192688	NO	-
6478	ZINC03858217	10409	0.4523809552192688	NO	-
6479	ZINC03859911	10642	0.4523809552192688	NO	-
6480	ZINC03868559	10838	0.4523809552192688	NO	-
6481	ZINC03891111	10976	0.4523809552192688	NO	-
6482	ZINC03979975	11312	0.4523809552192688	NO	-
6483	ZINC03981361	11318	0.4523809552192688	NO	-
6484	ZINC04331499	12063	0.4523809552192688	NO	-
6485	ZINC04408594	12202	0.4523809552192688	NO	-
6486	ZINC04443436	12259	0.4523809552192688	NO	-
6487	ZINC04443465	12261	0.4523809552192688	NO	-
6488	ZINC04443549	12268	0.4523809552192688	NO	-
6489	ZINC04464717	12310	0.4523809552192688	NO	-
6490	ZINC04499833	12517	0.4523809552192688	NO	-
6491	ZINC04499836	12518	0.4523809552192688	NO	-
6492	ZINC02545889	5417	0.45205479860305786	NO	-
6493	ZINC01047621	2766	0.4516128897666931	NO	-
6494	ZINC01071693	2898	0.4516128897666931	NO	-
6495	ZINC01430392	3956	0.4516128897666931	NO	-
6496	ZINC02621035	5481	0.4516128897666931	NO	-
6497	ZINC03319171	7532	0.4516128897666931	NO	-
6498	ZINC03321348	7543	0.4516128897666931	NO	-
6499	ZINC03427622	8066	0.4516128897666931	NO	-
6500	ZINC03524391	8762	0.4516128897666931	NO	-
6501	ZINC03866762	10700	0.4516128897666931	NO	-
6502	ZINC04231556	11818	0.4516128897666931	NO	-
6503	ZINC04300324	11984	0.4516128897666931	NO	-
6504	ZINC04464876	12313	0.4516128897666931	NO	-
6505	ZINC04492677	12481	0.4516128897666931	NO	-
6506	ZINC04492677	12483	0.4516128897666931	NO	-
6507	ZINC00033594	19	0.45121949911117554	NO	-
6508	ZINC00425698	474	0.45121949911117554	NO	-
6509	ZINC00662237	990	0.45121949911117554	NO	-
6510	ZINC00925304	2142	0.45121949911117554	NO	-
6511	ZINC00985117	2415	0.45121949911117554	NO	-
6512	ZINC01026660	2574	0.45121949911117554	NO	-
6513	ZINC01026662	2575	0.45121949911117554	NO	-
6514	ZINC01054113	2808	0.45121949911117554	NO	-
6515	ZINC01059129	2841	0.45121949911117554	NO	-
6516	ZINC01937937	4444	0.45121949911117554	NO	-
6517	ZINC01937938	4445	0.45121949911117554	NO	-
6518	ZINC01938122	4459	0.45121949911117554	NO	-
6519	ZINC01938123	4460	0.45121949911117554	NO	-
6520	ZINC01976827	4506	0.45121949911117554	NO	-
6521	ZINC01982345	4547	0.45121949911117554	NO	-
6522	ZINC01982510	4550	0.45121949911117554	NO	-
6523	ZINC02209353	4721	0.45121949911117554	NO	-
6524	ZINC02466902	5296	0.45121949911117554	NO	-
6525	ZINC02466904	5297	0.45121949911117554	NO	-
6526	ZINC02616718	5463	0.45121949911117554	NO	-
6527	ZINC02627666	5552	0.45121949911117554	NO	-
6528	ZINC02627667	5553	0.45121949911117554	NO	-
6529	ZINC02949677	6904	0.45121949911117554	NO	-
6530	ZINC02949679	6905	0.45121949911117554	NO	-
6531	ZINC03793666	9510	0.45121949911117554	NO	-
6532	ZINC03857139	10278	0.45121949911117554	NO	-
6533	ZINC03857140	10279	0.45121949911117554	NO	-
6534	ZINC03857278	10296	0.45121949911117554	NO	-
6535	ZINC03857279	10297	0.45121949911117554	NO	-
6536	ZINC03858899	10499	0.45121949911117554	NO	-
6537	ZINC03863072	10677	0.45121949911117554	NO	-
6538	ZINC03891024	10968	0.45121949911117554	NO	-
6539	ZINC03891026	10969	0.45121949911117554	NO	-
6540	ZINC03891027	10970	0.45121949911117554	NO	-
6541	ZINC03971566	11202	0.45121949911117554	NO	-
6542	ZINC03971567	11203	0.45121949911117554	NO	-
6543	ZINC03971582	11206	0.45121949911117554	NO	-
6544	ZINC03971585	11207	0.45121949911117554	NO	-
6545	ZINC03971587	11208	0.45121949911117554	NO	-
6546	ZINC03972469	11235	0.45121949911117554	NO	-
6547	ZINC03972471	11236	0.45121949911117554	NO	-
6548	ZINC03972472	11237	0.45121949911117554	NO	-
6549	ZINC03972475	11238	0.45121949911117554	NO	-
6550	ZINC03977218	11301	0.45121949911117554	NO	-
6551	ZINC04253252	11878	0.45121949911117554	NO	-
6552	ZINC04496496	12499	0.45121949911117554	NO	-
6553	ZINC04496824	12506	0.45121949911117554	NO	-
6554	ZINC03814771	183	0.45121949911117554	YES	21
6555	ZINC04090014	11597	0.4507042169570923	NO	-
6556	ZINC00622667	749	0.450549453496933	NO	-
6557	ZINC00715063	1189	0.450549453496933	NO	-
6558	ZINC00917024	2121	0.450549453496933	NO	-
6559	ZINC01040287	2719	0.450549453496933	NO	-
6560	ZINC01440082	3981	0.450549453496933	NO	-
6561	ZINC01440083	3982	0.450549453496933	NO	-
6562	ZINC02353688	5017	0.450549453496933	NO	-
6563	ZINC02353688	5018	0.450549453496933	NO	-
6564	ZINC02353688	5019	0.450549453496933	NO	-
6565	ZINC02353690	5020	0.450549453496933	NO	-
6566	ZINC02353690	5021	0.450549453496933	NO	-
6567	ZINC02353690	5022	0.450549453496933	NO	-
6568	ZINC02804349	6299	0.450549453496933	NO	-
6569	ZINC02917540	6709	0.450549453496933	NO	-
6570	ZINC03015124	7057	0.450549453496933	NO	-
6571	ZINC03199237	7218	0.450549453496933	NO	-
6572	ZINC03235224	7294	0.450549453496933	NO	-
6573	ZINC03285897	7432	0.450549453496933	NO	-
6574	ZINC03285899	7433	0.450549453496933	NO	-
6575	ZINC03339768	7625	0.450549453496933	NO	-
6576	ZINC03456063	8196	0.450549453496933	NO	-
6577	ZINC03973589	11267	0.450549453496933	NO	-
6578	ZINC04186806	11769	0.450549453496933	NO	-
6579	ZINC04308418	11994	0.450549453496933	NO	-
6580	ZINC04622969	12590	0.450549453496933	NO	-
6581	ZINC00044256	23	0.44999998807907104	NO	-
6582	ZINC00044258	24	0.44999998807907104	NO	-
6583	ZINC00044259	25	0.44999998807907104	NO	-
6584	ZINC00048975	36	0.44999998807907104	NO	-
6585	ZINC00048976	37	0.44999998807907104	NO	-
6586	ZINC00070096	59	0.44999998807907104	NO	-
6587	ZINC00070101	60	0.44999998807907104	NO	-
6588	ZINC00184335	192	0.44999998807907104	NO	-
6589	ZINC00184337	193	0.44999998807907104	NO	-
6590	ZINC00282739	323	0.44999998807907104	NO	-
6591	ZINC00282741	324	0.44999998807907104	NO	-
6592	ZINC00309776	337	0.44999998807907104	NO	-
6593	ZINC00309779	338	0.44999998807907104	NO	-
6594	ZINC00382585	386	0.44999998807907104	NO	-
6595	ZINC00382586	387	0.44999998807907104	NO	-
6596	ZINC00813307	1559	0.44999998807907104	NO	-
6597	ZINC00828327	1676	0.44999998807907104	NO	-
6598	ZINC00828328	1677	0.44999998807907104	NO	-
6599	ZINC00851729	1854	0.44999998807907104	NO	-
6600	ZINC00851730	1855	0.44999998807907104	NO	-
6601	ZINC00938697	2185	0.44999998807907104	NO	-
6602	ZINC01072094	2905	0.44999998807907104	NO	-
6603	ZINC01072096	2906	0.44999998807907104	NO	-
6604	ZINC01072184	2907	0.44999998807907104	NO	-
6605	ZINC01072186	2908	0.44999998807907104	NO	-
6606	ZINC01165440	3418	0.44999998807907104	NO	-
6607	ZINC01165441	3419	0.44999998807907104	NO	-
6608	ZINC01194100	3493	0.44999998807907104	NO	-
6609	ZINC01194102	3494	0.44999998807907104	NO	-
6610	ZINC01218200	3565	0.44999998807907104	NO	-
6611	ZINC01430081	3954	0.44999998807907104	NO	-
6612	ZINC01782922	4365	0.44999998807907104	NO	-
6613	ZINC01989613	4565	0.44999998807907104	NO	-
6614	ZINC01989655	4577	0.44999998807907104	NO	-
6615	ZINC02324840	4925	0.44999998807907104	NO	-
6616	ZINC02324841	4926	0.44999998807907104	NO	-
6617	ZINC02702153	5838	0.44999998807907104	NO	-
6618	ZINC02812050	6331	0.44999998807907104	NO	-
6619	ZINC02812051	6332	0.44999998807907104	NO	-
6620	ZINC03450649	8169	0.44999998807907104	NO	-
6621	ZINC03819563	9535	0.44999998807907104	NO	-
6622	ZINC03852387	9724	0.44999998807907104	NO	-
6623	ZINC03857189	10281	0.44999998807907104	NO	-
6624	ZINC03857190	10282	0.44999998807907104	NO	-
6625	ZINC03867794	10780	0.44999998807907104	NO	-
6626	ZINC03969211	11096	0.44999998807907104	NO	-
6627	ZINC04331568	12064	0.44999998807907104	NO	-
6628	ZINC00067011	51	0.449438214302063	NO	-
6629	ZINC00098424	106	0.449438214302063	NO	-
6630	ZINC00109420	124	0.449438214302063	NO	-
6631	ZINC00148866	167	0.449438214302063	NO	-
6632	ZINC00189274	201	0.449438214302063	NO	-
6633	ZINC00221531	236	0.449438214302063	NO	-
6634	ZINC00844789	1770	0.449438214302063	NO	-
6635	ZINC00865848	1944	0.449438214302063	NO	-
6636	ZINC00865849	1945	0.449438214302063	NO	-
6637	ZINC00865850	1946	0.449438214302063	NO	-
6638	ZINC00865851	1947	0.449438214302063	NO	-
6639	ZINC00958315	2328	0.449438214302063	NO	-
6640	ZINC01078434	2982	0.449438214302063	NO	-
6641	ZINC01090886	3025	0.449438214302063	NO	-
6642	ZINC01090887	3026	0.449438214302063	NO	-
6643	ZINC01141348	3292	0.449438214302063	NO	-
6644	ZINC01157901	3367	0.449438214302063	NO	-
6645	ZINC01214569	3559	0.449438214302063	NO	-
6646	ZINC01214570	3560	0.449438214302063	NO	-
6647	ZINC01364461	3756	0.449438214302063	NO	-
6648	ZINC01364464	3757	0.449438214302063	NO	-
6649	ZINC01422529	3912	0.449438214302063	NO	-
6650	ZINC01988127	4557	0.449438214302063	NO	-
6651	ZINC02229739	4785	0.449438214302063	NO	-
6652	ZINC02339791	4970	0.449438214302063	NO	-
6653	ZINC02457059	5259	0.449438214302063	NO	-
6654	ZINC02629110	5568	0.449438214302063	NO	-
6655	ZINC02714370	5912	0.449438214302063	NO	-
6656	ZINC02793883	6225	0.449438214302063	NO	-
6657	ZINC03304132	7487	0.449438214302063	NO	-
6658	ZINC03327092	7569	0.449438214302063	NO	-
6659	ZINC03368715	7782	0.449438214302063	NO	-
6660	ZINC03368729	7783	0.449438214302063	NO	-
6661	ZINC03389484	7902	0.449438214302063	NO	-
6662	ZINC03460303	8266	0.449438214302063	NO	-
6663	ZINC03460305	8267	0.449438214302063	NO	-
6664	ZINC03463710	8326	0.449438214302063	NO	-
6665	ZINC03463715	8327	0.449438214302063	NO	-
6666	ZINC03517192	8727	0.449438214302063	NO	-
6667	ZINC03553660	8932	0.449438214302063	NO	-
6668	ZINC03563469	9014	0.449438214302063	NO	-
6669	ZINC03563483	9015	0.449438214302063	NO	-
6670	ZINC03563509	9016	0.449438214302063	NO	-
6671	ZINC03585980	9139	0.449438214302063	NO	-
6672	ZINC03586009	9141	0.449438214302063	NO	-
6673	ZINC03586011	9142	0.449438214302063	NO	-
6674	ZINC03586016	9143	0.449438214302063	NO	-
6675	ZINC03586037	9144	0.449438214302063	NO	-
6676	ZINC03586054	9145	0.449438214302063	NO	-
6677	ZINC03587166	9147	0.449438214302063	NO	-
6678	ZINC03594150	9169	0.449438214302063	NO	-
6679	ZINC03594152	9170	0.449438214302063	NO	-
6680	ZINC03610473	9302	0.449438214302063	NO	-
6681	ZINC03610474	9303	0.449438214302063	NO	-
6682	ZINC03840290	9562	0.449438214302063	NO	-
6683	ZINC03852467	9732	0.449438214302063	NO	-
6684	ZINC03857887	10377	0.449438214302063	NO	-
6685	ZINC03858016	10391	0.449438214302063	NO	-
6686	ZINC03859463	10557	0.449438214302063	NO	-
6687	ZINC03969382	11100	0.449438214302063	NO	-
6688	ZINC03969383	11101	0.449438214302063	NO	-
6689	ZINC03969384	11102	0.449438214302063	NO	-
6690	ZINC03969385	11103	0.449438214302063	NO	-
6691	ZINC03983424	11349	0.449438214302063	NO	-
6692	ZINC03983425	11350	0.449438214302063	NO	-
6693	ZINC03983426	11351	0.449438214302063	NO	-
6694	ZINC03983427	11352	0.449438214302063	NO	-
6695	ZINC04121434	11641	0.449438214302063	NO	-
6696	ZINC04198376	11789	0.449438214302063	NO	-
6697	ZINC04221409	11797	0.449438214302063	NO	-
6698	ZINC04364105	12120	0.449438214302063	NO	-
6699	ZINC04407951	12201	0.449438214302063	NO	-
6700	ZINC04467613	12349	0.449438214302063	NO	-
6701	ZINC04468120	12357	0.449438214302063	NO	-
6702	ZINC03814807	15	0.4492753744125366	YES	4
6703	ZINC00372305	379	0.44871795177459717	NO	-
6704	ZINC00837562	1736	0.44871795177459717	NO	-
6705	ZINC00837563	1737	0.44871795177459717	NO	-
6706	ZINC00851412	1848	0.44871795177459717	NO	-
6707	ZINC00851413	1849	0.44871795177459717	NO	-
6708	ZINC01001126	2483	0.44871795177459717	NO	-
6709	ZINC01072363	2926	0.44871795177459717	NO	-
6710	ZINC01072365	2927	0.44871795177459717	NO	-
6711	ZINC01107868	3067	0.44871795177459717	NO	-
6712	ZINC01107869	3068	0.44871795177459717	NO	-
6713	ZINC01989630	4573	0.44871795177459717	NO	-
6714	ZINC01989631	4574	0.44871795177459717	NO	-
6715	ZINC02156993	4656	0.44871795177459717	NO	-
6716	ZINC02843366	6368	0.44871795177459717	NO	-
6717	ZINC02843367	6369	0.44871795177459717	NO	-
6718	ZINC02854854	6398	0.44871795177459717	NO	-
6719	ZINC02899735	6530	0.44871795177459717	NO	-
6720	ZINC02919482	6795	0.44871795177459717	NO	-
6721	ZINC03424942	8059	0.44871795177459717	NO	-
6722	ZINC03565664	9048	0.44871795177459717	NO	-
6723	ZINC03565776	9050	0.44871795177459717	NO	-
6724	ZINC03565954	9061	0.44871795177459717	NO	-
6725	ZINC03819563	9534	0.44871795177459717	NO	-
6726	ZINC03852690	9746	0.44871795177459717	NO	-
6727	ZINC03852753	9748	0.44871795177459717	NO	-
6728	ZINC03852754	9749	0.44871795177459717	NO	-
6729	ZINC03853503	9900	0.44871795177459717	NO	-
6730	ZINC03853645	9935	0.44871795177459717	NO	-
6731	ZINC03853787	9979	0.44871795177459717	NO	-
6732	ZINC03853799	9987	0.44871795177459717	NO	-
6733	ZINC03853800	9988	0.44871795177459717	NO	-
6734	ZINC03854417	10087	0.44871795177459717	NO	-
6735	ZINC03854418	10088	0.44871795177459717	NO	-
6736	ZINC03856489	10258	0.44871795177459717	NO	-
6737	ZINC03983630	11363	0.44871795177459717	NO	-
6738	ZINC04231541	11817	0.44871795177459717	NO	-
6739	ZINC00221493	234	0.4482758641242981	NO	-
6740	ZINC00246091	302	0.4482758641242981	NO	-
6741	ZINC00246095	303	0.4482758641242981	NO	-
6742	ZINC00674961	1049	0.4482758641242981	NO	-
6743	ZINC00753665	1300	0.4482758641242981	NO	-
6744	ZINC00837549	1733	0.4482758641242981	NO	-
6745	ZINC00905563	2091	0.4482758641242981	NO	-
6746	ZINC00905564	2092	0.4482758641242981	NO	-
6747	ZINC00905566	2093	0.4482758641242981	NO	-
6748	ZINC01020299	2539	0.4482758641242981	NO	-
6749	ZINC01020299	2541	0.4482758641242981	NO	-
6750	ZINC01020300	2542	0.4482758641242981	NO	-
6751	ZINC01020300	2544	0.4482758641242981	NO	-
6752	ZINC01256109	3617	0.4482758641242981	NO	-
6753	ZINC01327015	3692	0.4482758641242981	NO	-
6754	ZINC01359534	3729	0.4482758641242981	NO	-
6755	ZINC01359538	3730	0.4482758641242981	NO	-
6756	ZINC01359541	3731	0.4482758641242981	NO	-
6757	ZINC01359544	3732	0.4482758641242981	NO	-
6758	ZINC01428171	3933	0.4482758641242981	NO	-
6759	ZINC01450473	4025	0.4482758641242981	NO	-
6760	ZINC01450473	4027	0.4482758641242981	NO	-
6761	ZINC01451100	4041	0.4482758641242981	NO	-
6762	ZINC02266114	4842	0.4482758641242981	NO	-
6763	ZINC02326662	4932	0.4482758641242981	NO	-
6764	ZINC02449554	5243	0.4482758641242981	NO	-
6765	ZINC02570458	5425	0.4482758641242981	NO	-
6766	ZINC02654347	5698	0.4482758641242981	NO	-
6767	ZINC02910848	6549	0.4482758641242981	NO	-
6768	ZINC02967122	6968	0.4482758641242981	NO	-
6769	ZINC03477582	8395	0.4482758641242981	NO	-
6770	ZINC03505473	8640	0.4482758641242981	NO	-
6771	ZINC03505473	8641	0.4482758641242981	NO	-
6772	ZINC03518123	8731	0.4482758641242981	NO	-
6773	ZINC03662219	9445	0.4482758641242981	NO	-
6774	ZINC03816740	9520	0.4482758641242981	NO	-
6775	ZINC03820246	9539	0.4482758641242981	NO	-
6776	ZINC03850890	9646	0.4482758641242981	NO	-
6777	ZINC03854327	10073	0.4482758641242981	NO	-
6778	ZINC03867503	10755	0.4482758641242981	NO	-
6779	ZINC03867504	10757	0.4482758641242981	NO	-
6780	ZINC04002624	11472	0.4482758641242981	NO	-
6781	ZINC04014545	11489	0.4482758641242981	NO	-
6782	ZINC04014547	11491	0.4482758641242981	NO	-
6783	ZINC04023832	11497	0.4482758641242981	NO	-
6784	ZINC04119093	11636	0.4482758641242981	NO	-
6785	ZINC04121597	11642	0.4482758641242981	NO	-
6786	ZINC04185507	11767	0.4482758641242981	NO	-
6787	ZINC04346642	12079	0.4482758641242981	NO	-
6788	ZINC04390234	12166	0.4482758641242981	NO	-
6789	ZINC04479359	12408	0.4482758641242981	NO	-
6790	ZINC04513644	12554	0.4482758641242981	NO	-
6791	ZINC00969701	2347	0.4479166567325592	NO	-
6792	ZINC03464244	8340	0.4479166567325592	NO	-
6793	ZINC03464249	8341	0.4479166567325592	NO	-
6794	ZINC03464599	8349	0.4479166567325592	NO	-
6795	ZINC04102592	11610	0.4479166567325592	NO	-
6796	ZINC00468255	526	0.44736841320991516	NO	-
6797	ZINC01115438	3129	0.44736841320991516	NO	-
6798	ZINC01140393	3284	0.44736841320991516	NO	-
6799	ZINC02818879	6344	0.44736841320991516	NO	-
6800	ZINC02821512	6349	0.44736841320991516	NO	-
6801	ZINC03814769	143	0.44736841320991516	YES	13
6802	ZINC00178931	186	0.4470588266849518	NO	-
6803	ZINC00423649	448	0.4470588266849518	NO	-
6804	ZINC00423690	452	0.4470588266849518	NO	-
6805	ZINC00423727	454	0.4470588266849518	NO	-
6806	ZINC00751858	1291	0.4470588266849518	NO	-
6807	ZINC00815064	1583	0.4470588266849518	NO	-
6808	ZINC00856723	1899	0.4470588266849518	NO	-
6809	ZINC00888745	2040	0.4470588266849518	NO	-
6810	ZINC01059747	2847	0.4470588266849518	NO	-
6811	ZINC01124002	3185	0.4470588266849518	NO	-
6812	ZINC01423683	3916	0.4470588266849518	NO	-
6813	ZINC01633240	4322	0.4470588266849518	NO	-
6814	ZINC02209360	4722	0.4470588266849518	NO	-
6815	ZINC02404888	5135	0.4470588266849518	NO	-
6816	ZINC02419361	5172	0.4470588266849518	NO	-
6817	ZINC02452128	5246	0.4470588266849518	NO	-
6818	ZINC02465669	5284	0.4470588266849518	NO	-
6819	ZINC02910834	6546	0.4470588266849518	NO	-
6820	ZINC03395808	7914	0.4470588266849518	NO	-
6821	ZINC03396490	7918	0.4470588266849518	NO	-
6822	ZINC03439899	8114	0.4470588266849518	NO	-
6823	ZINC03853594	9921	0.4470588266849518	NO	-
6824	ZINC03867740	10778	0.4470588266849518	NO	-
6825	ZINC03971152	11188	0.4470588266849518	NO	-
6826	ZINC03971153	11189	0.4470588266849518	NO	-
6827	ZINC03971157	11190	0.4470588266849518	NO	-
6828	ZINC04032980	11509	0.4470588266849518	NO	-
6829	ZINC04033841	11514	0.4470588266849518	NO	-
6830	ZINC04094598	11604	0.4470588266849518	NO	-
6831	ZINC04094598	11605	0.4470588266849518	NO	-
6832	ZINC04145150	11676	0.4470588266849518	NO	-
6833	ZINC04156129	11685	0.4470588266849518	NO	-
6834	ZINC04348393	12086	0.4470588266849518	NO	-
6835	ZINC01315721	3678	0.44680851697921753	NO	-
6836	ZINC01332603	3705	0.44680851697921753	NO	-
6837	ZINC02058134	4588	0.44680851697921753	NO	-
6838	ZINC02304310	4886	0.44680851697921753	NO	-
6839	ZINC02383528	5092	0.44680851697921753	NO	-
6840	ZINC02686523	5771	0.44680851697921753	NO	-
6841	ZINC03859677	10606	0.44680851697921753	NO	-
6842	ZINC03890300	10945	0.44680851697921753	NO	-
6843	ZINC03890301	10946	0.44680851697921753	NO	-
6844	ZINC00052830	46	0.4457831382751465	NO	-
6845	ZINC00069134	55	0.4457831382751465	NO	-
6846	ZINC00196256	209	0.4457831382751465	NO	-
6847	ZINC00714674	1185	0.4457831382751465	NO	-
6848	ZINC00714675	1186	0.4457831382751465	NO	-
6849	ZINC00832948	1703	0.4457831382751465	NO	-
6850	ZINC01030269	2604	0.4457831382751465	NO	-
6851	ZINC01048120	2771	0.4457831382751465	NO	-
6852	ZINC01048679	2776	0.4457831382751465	NO	-
6853	ZINC01156383	3357	0.4457831382751465	NO	-
6854	ZINC01363105	3746	0.4457831382751465	NO	-
6855	ZINC01822100	4386	0.4457831382751465	NO	-
6856	ZINC01830771	4390	0.4457831382751465	NO	-
6857	ZINC02466977	5305	0.4457831382751465	NO	-
6858	ZINC02619402	5470	0.4457831382751465	NO	-
6859	ZINC02659966	5731	0.4457831382751465	NO	-
6860	ZINC02710471	5854	0.4457831382751465	NO	-
6861	ZINC03004376	7040	0.4457831382751465	NO	-
6862	ZINC03219696	7258	0.4457831382751465	NO	-
6863	ZINC03408106	7974	0.4457831382751465	NO	-
6864	ZINC03630764	9400	0.4457831382751465	NO	-
6865	ZINC03793666	9509	0.4457831382751465	NO	-
6866	ZINC03793666	9511	0.4457831382751465	NO	-
6867	ZINC03849855	9607	0.4457831382751465	NO	-
6868	ZINC03854490	10095	0.4457831382751465	NO	-
6869	ZINC03854491	10096	0.4457831382751465	NO	-
6870	ZINC03854686	10153	0.4457831382751465	NO	-
6871	ZINC03854688	10154	0.4457831382751465	NO	-
6872	ZINC03857126	10274	0.4457831382751465	NO	-
6873	ZINC03857127	10275	0.4457831382751465	NO	-
6874	ZINC03857452	10319	0.4457831382751465	NO	-
6875	ZINC03857453	10320	0.4457831382751465	NO	-
6876	ZINC03969252	11097	0.4457831382751465	NO	-
6877	ZINC03971568	11204	0.4457831382751465	NO	-
6878	ZINC03971571	11205	0.4457831382751465	NO	-
6879	ZINC03975034	11286	0.4457831382751465	NO	-
6880	ZINC04119061	11635	0.4457831382751465	NO	-
6881	ZINC04140911	11669	0.4457831382751465	NO	-
6882	ZINC04240924	11824	0.4457831382751465	NO	-
6883	ZINC04443298	12255	0.4457831382751465	NO	-
6884	ZINC00414710	428	0.44565218687057495	NO	-
6885	ZINC00646342	932	0.44565218687057495	NO	-
6886	ZINC00646343	933	0.44565218687057495	NO	-
6887	ZINC00790772	1408	0.44565218687057495	NO	-
6888	ZINC00790774	1409	0.44565218687057495	NO	-
6889	ZINC00791118	1410	0.44565218687057495	NO	-
6890	ZINC00791120	1411	0.44565218687057495	NO	-
6891	ZINC01040284	2716	0.44565218687057495	NO	-
6892	ZINC01117188	3140	0.44565218687057495	NO	-
6893	ZINC01157901	3369	0.44565218687057495	NO	-
6894	ZINC01370823	3776	0.44565218687057495	NO	-
6895	ZINC01405165	3887	0.44565218687057495	NO	-
6896	ZINC01441107	3989	0.44565218687057495	NO	-
6897	ZINC01441107	3990	0.44565218687057495	NO	-
6898	ZINC02656291	5713	0.44565218687057495	NO	-
6899	ZINC02753942	6094	0.44565218687057495	NO	-
6900	ZINC03524384	8759	0.44565218687057495	NO	-
6901	ZINC03598654	9204	0.44565218687057495	NO	-
6902	ZINC03852852	9760	0.44565218687057495	NO	-
6903	ZINC04483753	12417	0.44565218687057495	NO	-
6904	ZINC04483753	12418	0.44565218687057495	NO	-
6905	ZINC00027160	16	0.4444444477558136	NO	-
6906	ZINC00425377	467	0.4444444477558136	NO	-
6907	ZINC00628454	800	0.4444444477558136	NO	-
6908	ZINC00638289	861	0.4444444477558136	NO	-
6909	ZINC00666960	1009	0.4444444477558136	NO	-
6910	ZINC00738253	1275	0.4444444477558136	NO	-
6911	ZINC00738254	1276	0.4444444477558136	NO	-
6912	ZINC00738263	1277	0.4444444477558136	NO	-
6913	ZINC00738264	1278	0.4444444477558136	NO	-
6914	ZINC00738267	1279	0.4444444477558136	NO	-
6915	ZINC00738268	1280	0.4444444477558136	NO	-
6916	ZINC00738273	1283	0.4444444477558136	NO	-
6917	ZINC00738274	1284	0.4444444477558136	NO	-
6918	ZINC00738291	1285	0.4444444477558136	NO	-
6919	ZINC00738292	1286	0.4444444477558136	NO	-
6920	ZINC00738295	1287	0.4444444477558136	NO	-
6921	ZINC00738296	1288	0.4444444477558136	NO	-
6922	ZINC00791340	1413	0.4444444477558136	NO	-
6923	ZINC00819085	1612	0.4444444477558136	NO	-
6924	ZINC00921209	2132	0.4444444477558136	NO	-
6925	ZINC00958874	2337	0.4444444477558136	NO	-
6926	ZINC00971858	2355	0.4444444477558136	NO	-
6927	ZINC00978442	2383	0.4444444477558136	NO	-
6928	ZINC00995161	2464	0.4444444477558136	NO	-
6929	ZINC01040323	2720	0.4444444477558136	NO	-
6930	ZINC01074294	2954	0.4444444477558136	NO	-
6931	ZINC01097090	3035	0.4444444477558136	NO	-
6932	ZINC01114689	3115	0.4444444477558136	NO	-
6933	ZINC01115220	3128	0.4444444477558136	NO	-
6934	ZINC01140395	3285	0.4444444477558136	NO	-
6935	ZINC01441107	3988	0.4444444477558136	NO	-
6936	ZINC01989611	4563	0.4444444477558136	NO	-
6937	ZINC02198489	4691	0.4444444477558136	NO	-
6938	ZINC02260303	4833	0.4444444477558136	NO	-
6939	ZINC02282213	4854	0.4444444477558136	NO	-
6940	ZINC02282214	4855	0.4444444477558136	NO	-
6941	ZINC02637404	5609	0.4444444477558136	NO	-
6942	ZINC02641558	5625	0.4444444477558136	NO	-
6943	ZINC02649536	5668	0.4444444477558136	NO	-
6944	ZINC02649537	5669	0.4444444477558136	NO	-
6945	ZINC02680190	5767	0.4444444477558136	NO	-
6946	ZINC02702081	5837	0.4444444477558136	NO	-
6947	ZINC03015127	7059	0.4444444477558136	NO	-
6948	ZINC03015131	7060	0.4444444477558136	NO	-
6949	ZINC03302756	7486	0.4444444477558136	NO	-
6950	ZINC03368184	7765	0.4444444477558136	NO	-
6951	ZINC03368186	7766	0.4444444477558136	NO	-
6952	ZINC03368478	7771	0.4444444477558136	NO	-
6953	ZINC03368657	7778	0.4444444477558136	NO	-
6954	ZINC03368703	7781	0.4444444477558136	NO	-
6955	ZINC03368772	7786	0.4444444477558136	NO	-
6956	ZINC03389085	7901	0.4444444477558136	NO	-
6957	ZINC03410876	7993	0.4444444477558136	NO	-
6958	ZINC03577856	9079	0.4444444477558136	NO	-
6959	ZINC03592557	9155	0.4444444477558136	NO	-
6960	ZINC03592559	9156	0.4444444477558136	NO	-
6961	ZINC03594159	9171	0.4444444477558136	NO	-
6962	ZINC03594161	9172	0.4444444477558136	NO	-
6963	ZINC03851751	9704	0.4444444477558136	NO	-
6964	ZINC03852392	9726	0.4444444477558136	NO	-
6965	ZINC03854921	10175	0.4444444477558136	NO	-
6966	ZINC03856295	10243	0.4444444477558136	NO	-
6967	ZINC03856296	10244	0.4444444477558136	NO	-
6968	ZINC03856471	10256	0.4444444477558136	NO	-
6969	ZINC03857492	10323	0.4444444477558136	NO	-
6970	ZINC03889780	10920	0.4444444477558136	NO	-
6971	ZINC03889783	10921	0.4444444477558136	NO	-
6972	ZINC03892654	10987	0.4444444477558136	NO	-
6973	ZINC03892674	10988	0.4444444477558136	NO	-
6974	ZINC03892675	10989	0.4444444477558136	NO	-
6975	ZINC04121356	11640	0.4444444477558136	NO	-
6976	ZINC04166317	11728	0.4444444477558136	NO	-
6977	ZINC04178409	11760	0.4444444477558136	NO	-
6978	ZINC04359841	12115	0.4444444477558136	NO	-
6979	ZINC04464412	12304	0.4444444477558136	NO	-
6980	ZINC04485064	12433	0.4444444477558136	NO	-
6981	ZINC04517329	12564	0.4444444477558136	NO	-
6982	ZINC03814538	197	0.4444444477558136	YES	31
6983	ZINC01173729	3442	0.44329896569252014	NO	-
6984	ZINC00646238	926	0.4431818127632141	NO	-
6985	ZINC00646238	927	0.4431818127632141	NO	-
6986	ZINC00649727	958	0.4431818127632141	NO	-
6987	ZINC00660036	988	0.4431818127632141	NO	-
6988	ZINC00682812	1098	0.4431818127632141	NO	-
6989	ZINC00682813	1099	0.4431818127632141	NO	-
6990	ZINC00728417	1252	0.4431818127632141	NO	-
6991	ZINC00759161	1319	0.4431818127632141	NO	-
6992	ZINC00789910	1403	0.4431818127632141	NO	-
6993	ZINC00830006	1685	0.4431818127632141	NO	-
6994	ZINC00857168	1909	0.4431818127632141	NO	-
6995	ZINC00881693	2013	0.4431818127632141	NO	-
6996	ZINC00956563	2316	0.4431818127632141	NO	-
6997	ZINC01036182	2668	0.4431818127632141	NO	-
6998	ZINC01049692	2781	0.4431818127632141	NO	-
6999	ZINC01105723	3053	0.4431818127632141	NO	-
7000	ZINC01109606	3088	0.4431818127632141	NO	-
7001	ZINC01200182	3516	0.4431818127632141	NO	-
7002	ZINC01200411	3517	0.4431818127632141	NO	-
7003	ZINC01359875	3736	0.4431818127632141	NO	-
7004	ZINC01359876	3737	0.4431818127632141	NO	-
7005	ZINC01364456	3754	0.4431818127632141	NO	-
7006	ZINC01364459	3755	0.4431818127632141	NO	-
7007	ZINC01364481	3762	0.4431818127632141	NO	-
7008	ZINC01364533	3763	0.4431818127632141	NO	-
7009	ZINC01364536	3764	0.4431818127632141	NO	-
7010	ZINC01402161	3872	0.4431818127632141	NO	-
7011	ZINC01424825	3922	0.4431818127632141	NO	-
7012	ZINC01451100	4040	0.4431818127632141	NO	-
7013	ZINC01451100	4042	0.4431818127632141	NO	-
7014	ZINC01516598	4261	0.4431818127632141	NO	-
7015	ZINC02444926	5231	0.4431818127632141	NO	-
7016	ZINC02453472	5248	0.4431818127632141	NO	-
7017	ZINC02636035	5599	0.4431818127632141	NO	-
7018	ZINC02693020	5804	0.4431818127632141	NO	-
7019	ZINC02911512	6557	0.4431818127632141	NO	-
7020	ZINC02917168	6693	0.4431818127632141	NO	-
7021	ZINC02969741	6971	0.4431818127632141	NO	-
7022	ZINC03279949	7414	0.4431818127632141	NO	-
7023	ZINC03372167	7820	0.4431818127632141	NO	-
7024	ZINC03445935	8142	0.4431818127632141	NO	-
7025	ZINC03497222	8521	0.4431818127632141	NO	-
7026	ZINC03497390	8525	0.4431818127632141	NO	-
7027	ZINC03497395	8526	0.4431818127632141	NO	-
7028	ZINC03497411	8528	0.4431818127632141	NO	-
7029	ZINC03497456	8532	0.4431818127632141	NO	-
7030	ZINC03554608	8950	0.4431818127632141	NO	-
7031	ZINC03840294	9563	0.4431818127632141	NO	-
7032	ZINC03850883	9644	0.4431818127632141	NO	-
7033	ZINC03853164	9820	0.4431818127632141	NO	-
7034	ZINC03858462	10452	0.4431818127632141	NO	-
7035	ZINC03858463	10453	0.4431818127632141	NO	-
7036	ZINC03869116	10858	0.4431818127632141	NO	-
7037	ZINC03869117	10859	0.4431818127632141	NO	-
7038	ZINC04046612	11538	0.4431818127632141	NO	-
7039	ZINC04101289	11609	0.4431818127632141	NO	-
7040	ZINC04260785	11886	0.4431818127632141	NO	-
7041	ZINC04381952	12149	0.4431818127632141	NO	-
7042	ZINC04381952	12150	0.4431818127632141	NO	-
7043	ZINC04420455	12217	0.4431818127632141	NO	-
7044	ZINC04496707	12503	0.4431818127632141	NO	-
7045	ZINC00588134	665	0.4430379867553711	NO	-
7046	ZINC00626453	780	0.4430379867553711	NO	-
7047	ZINC00626454	781	0.4430379867553711	NO	-
7048	ZINC00878158	1988	0.4430379867553711	NO	-
7049	ZINC00896258	2056	0.4430379867553711	NO	-
7050	ZINC00896261	2057	0.4430379867553711	NO	-
7051	ZINC00941362	2219	0.4430379867553711	NO	-
7052	ZINC00971397	2354	0.4430379867553711	NO	-
7053	ZINC01107864	3066	0.4430379867553711	NO	-
7054	ZINC01718168	4341	0.4430379867553711	NO	-
7055	ZINC01989609	4561	0.4430379867553711	NO	-
7056	ZINC01989610	4562	0.4430379867553711	NO	-
7057	ZINC02144502	4644	0.4430379867553711	NO	-
7058	ZINC02750036	6089	0.4430379867553711	NO	-
7059	ZINC02935578	6841	0.4430379867553711	NO	-
7060	ZINC03518844	8733	0.4430379867553711	NO	-
7061	ZINC03518846	8734	0.4430379867553711	NO	-
7062	ZINC03533839	8836	0.4430379867553711	NO	-
7063	ZINC03853921	10013	0.4430379867553711	NO	-
7064	ZINC03858813	10482	0.4430379867553711	NO	-
7065	ZINC03890455	10959	0.4430379867553711	NO	-
7066	ZINC03990221	11403	0.4430379867553711	NO	-
7067	ZINC03990221	11404	0.4430379867553711	NO	-
7068	ZINC04357863	12108	0.4430379867553711	NO	-
7069	ZINC03814767	144	0.4430379867553711	YES	13
7070	ZINC01040281	2715	0.4421052634716034	NO	-
7071	ZINC03868041	10802	0.4421052634716034	NO	-
7072	ZINC04052599	11543	0.4421052634716034	NO	-
7073	ZINC00780616	1363	0.44186046719551086	NO	-
7074	ZINC00780617	1364	0.44186046719551086	NO	-
7075	ZINC00780619	1365	0.44186046719551086	NO	-
7076	ZINC00815019	1582	0.44186046719551086	NO	-
7077	ZINC00905756	2095	0.44186046719551086	NO	-
7078	ZINC00952672	2295	0.44186046719551086	NO	-
7079	ZINC01126226	3207	0.44186046719551086	NO	-
7080	ZINC01128532	3227	0.44186046719551086	NO	-
7081	ZINC01222274	3569	0.44186046719551086	NO	-
7082	ZINC01230184	3586	0.44186046719551086	NO	-
7083	ZINC01371516	3777	0.44186046719551086	NO	-
7084	ZINC02212693	4734	0.44186046719551086	NO	-
7085	ZINC02340487	4972	0.44186046719551086	NO	-
7086	ZINC02362543	5051	0.44186046719551086	NO	-
7087	ZINC02623955	5518	0.44186046719551086	NO	-
7088	ZINC03257246	7345	0.44186046719551086	NO	-
7089	ZINC03319579	7533	0.44186046719551086	NO	-
7090	ZINC03345733	7651	0.44186046719551086	NO	-
7091	ZINC03345735	7653	0.44186046719551086	NO	-
7092	ZINC03378514	7835	0.44186046719551086	NO	-
7093	ZINC03490546	8457	0.44186046719551086	NO	-
7094	ZINC03490548	8458	0.44186046719551086	NO	-
7095	ZINC03630797	9403	0.44186046719551086	NO	-
7096	ZINC03849715	9596	0.44186046719551086	NO	-
7097	ZINC03851277	9681	0.44186046719551086	NO	-
7098	ZINC03854714	10165	0.44186046719551086	NO	-
7099	ZINC03859911	10643	0.44186046719551086	NO	-
7100	ZINC03860135	10658	0.44186046719551086	NO	-
7101	ZINC03867486	10750	0.44186046719551086	NO	-
7102	ZINC03890749	10962	0.44186046719551086	NO	-
7103	ZINC03908356	11013	0.44186046719551086	NO	-
7104	ZINC03979975	11313	0.44186046719551086	NO	-
7105	ZINC03991902	11410	0.44186046719551086	NO	-
7106	ZINC04225001	11806	0.44186046719551086	NO	-
7107	ZINC04414385	12211	0.44186046719551086	NO	-
7108	ZINC00135986	153	0.44155845046043396	NO	-
7109	ZINC01054444	2809	0.44155845046043396	NO	-
7110	ZINC01123287	3179	0.44155845046043396	NO	-
7111	ZINC01195756	3499	0.44155845046043396	NO	-
7112	ZINC02330215	4946	0.44155845046043396	NO	-
7113	ZINC02818772	6339	0.44155845046043396	NO	-
7114	ZINC02818790	6340	0.44155845046043396	NO	-
7115	ZINC02818791	6341	0.44155845046043396	NO	-
7116	ZINC02818792	6342	0.44155845046043396	NO	-
7117	ZINC02818793	6343	0.44155845046043396	NO	-
7118	ZINC02819154	6345	0.44155845046043396	NO	-
7119	ZINC02943182	6869	0.44155845046043396	NO	-
7120	ZINC00007455	27	0.44155845046043396	YES	7
7121	ZINC00424991	463	0.44086021184921265	NO	-
7122	ZINC00862506	1939	0.44086021184921265	NO	-
7123	ZINC01517166	4262	0.44086021184921265	NO	-
7124	ZINC02457135	5262	0.44086021184921265	NO	-
7125	ZINC02620052	5478	0.44086021184921265	NO	-
7126	ZINC00150192	169	0.4404761791229248	NO	-
7127	ZINC00630046	813	0.4404761791229248	NO	-
7128	ZINC00630049	814	0.4404761791229248	NO	-
7129	ZINC00638839	874	0.4404761791229248	NO	-
7130	ZINC00670854	1035	0.4404761791229248	NO	-
7131	ZINC00671433	1038	0.4404761791229248	NO	-
7132	ZINC00671435	1039	0.4404761791229248	NO	-
7133	ZINC00678722	1078	0.4404761791229248	NO	-
7134	ZINC00720254	1228	0.4404761791229248	NO	-
7135	ZINC00720255	1229	0.4404761791229248	NO	-
7136	ZINC00784028	1386	0.4404761791229248	NO	-
7137	ZINC00784029	1387	0.4404761791229248	NO	-
7138	ZINC00916852	2118	0.4404761791229248	NO	-
7139	ZINC00916853	2119	0.4404761791229248	NO	-
7140	ZINC00948254	2259	0.4404761791229248	NO	-
7141	ZINC01071703	2900	0.4404761791229248	NO	-
7142	ZINC01123432	3182	0.4404761791229248	NO	-
7143	ZINC01138906	3282	0.4404761791229248	NO	-
7144	ZINC01385507	3804	0.4404761791229248	NO	-
7145	ZINC01613400	4313	0.4404761791229248	NO	-
7146	ZINC01843145	4396	0.4404761791229248	NO	-
7147	ZINC01905094	4414	0.4404761791229248	NO	-
7148	ZINC02299948	4881	0.4404761791229248	NO	-
7149	ZINC02346611	4986	0.4404761791229248	NO	-
7150	ZINC02443848	5227	0.4404761791229248	NO	-
7151	ZINC02565787	5423	0.4404761791229248	NO	-
7152	ZINC02628464	5566	0.4404761791229248	NO	-
7153	ZINC03030088	7101	0.4404761791229248	NO	-
7154	ZINC03030090	7102	0.4404761791229248	NO	-
7155	ZINC03049763	7133	0.4404761791229248	NO	-
7156	ZINC03247932	7327	0.4404761791229248	NO	-
7157	ZINC03353195	7691	0.4404761791229248	NO	-
7158	ZINC03383377	7854	0.4404761791229248	NO	-
7159	ZINC03533099	8828	0.4404761791229248	NO	-
7160	ZINC03534292	8843	0.4404761791229248	NO	-
7161	ZINC03842566	9574	0.4404761791229248	NO	-
7162	ZINC03850941	9653	0.4404761791229248	NO	-
7163	ZINC03850943	9654	0.4404761791229248	NO	-
7164	ZINC03852966	9776	0.4404761791229248	NO	-
7165	ZINC03852967	9777	0.4404761791229248	NO	-
7166	ZINC03853694	9956	0.4404761791229248	NO	-
7167	ZINC03853695	9957	0.4404761791229248	NO	-
7168	ZINC03854504	10099	0.4404761791229248	NO	-
7169	ZINC03854505	10100	0.4404761791229248	NO	-
7170	ZINC03854559	10112	0.4404761791229248	NO	-
7171	ZINC03854560	10113	0.4404761791229248	NO	-
7172	ZINC03854815	10170	0.4404761791229248	NO	-
7173	ZINC03858900	10500	0.4404761791229248	NO	-
7174	ZINC03858901	10501	0.4404761791229248	NO	-
7175	ZINC03906271	11005	0.4404761791229248	NO	-
7176	ZINC00192158	204	0.4399999976158142	NO	-
7177	ZINC00672501	1044	0.4399999976158142	NO	-
7178	ZINC03814772	184	0.4399999976158142	YES	22
7179	ZINC00628270	797	0.4395604431629181	NO	-
7180	ZINC01441523	3996	0.4395604431629181	NO	-
7181	ZINC01988200	4559	0.4395604431629181	NO	-
7182	ZINC02080347	4617	0.4395604431629181	NO	-
7183	ZINC02241530	4817	0.4395604431629181	NO	-
7184	ZINC02318760	4912	0.4395604431629181	NO	-
7185	ZINC02348327	4996	0.4395604431629181	NO	-
7186	ZINC02348328	4997	0.4395604431629181	NO	-
7187	ZINC02656295	5714	0.4395604431629181	NO	-
7188	ZINC02659027	5729	0.4395604431629181	NO	-
7189	ZINC02744852	6077	0.4395604431629181	NO	-
7190	ZINC02744853	6078	0.4395604431629181	NO	-
7191	ZINC02830700	6354	0.4395604431629181	NO	-
7192	ZINC03282438	7420	0.4395604431629181	NO	-
7193	ZINC03290462	7449	0.4395604431629181	NO	-
7194	ZINC03360310	7720	0.4395604431629181	NO	-
7195	ZINC03368511	7772	0.4395604431629181	NO	-
7196	ZINC03385008	7859	0.4395604431629181	NO	-
7197	ZINC03852481	9736	0.4395604431629181	NO	-
7198	ZINC03856218	10239	0.4395604431629181	NO	-
7199	ZINC03856219	10240	0.4395604431629181	NO	-
7200	ZINC03858473	10454	0.4395604431629181	NO	-
7201	ZINC03867196	10722	0.4395604431629181	NO	-
7202	ZINC03867503	10756	0.4395604431629181	NO	-
7203	ZINC03867504	10758	0.4395604431629181	NO	-
7204	ZINC04325810	12049	0.4395604431629181	NO	-
7205	ZINC04348496	12090	0.4395604431629181	NO	-
7206	ZINC04457581	12279	0.4395604431629181	NO	-
7207	ZINC04467616	12351	0.4395604431629181	NO	-
7208	ZINC04470363	12388	0.4395604431629181	NO	-
7209	ZINC04566836	12573	0.4395604431629181	NO	-
7210	ZINC00118276	135	0.4390243887901306	NO	-
7211	ZINC00123762	142	0.4390243887901306	NO	-
7212	ZINC00221343	231	0.4390243887901306	NO	-
7213	ZINC00270190	320	0.4390243887901306	NO	-
7214	ZINC00574081	639	0.4390243887901306	NO	-
7215	ZINC00758773	1318	0.4390243887901306	NO	-
7216	ZINC00783989	1381	0.4390243887901306	NO	-
7217	ZINC00784001	1384	0.4390243887901306	NO	-
7218	ZINC00796220	1442	0.4390243887901306	NO	-
7219	ZINC01020301	2546	0.4390243887901306	NO	-
7220	ZINC01020301	2548	0.4390243887901306	NO	-
7221	ZINC01030272	2605	0.4390243887901306	NO	-
7222	ZINC01043173	2741	0.4390243887901306	NO	-
7223	ZINC01109400	3082	0.4390243887901306	NO	-
7224	ZINC01112780	3108	0.4390243887901306	NO	-
7225	ZINC01112781	3109	0.4390243887901306	NO	-
7226	ZINC01202935	3522	0.4390243887901306	NO	-
7227	ZINC01442407	4008	0.4390243887901306	NO	-
7228	ZINC01498232	4169	0.4390243887901306	NO	-
7229	ZINC01859975	4399	0.4390243887901306	NO	-
7230	ZINC01928579	4429	0.4390243887901306	NO	-
7231	ZINC01937939	4446	0.4390243887901306	NO	-
7232	ZINC01938089	4454	0.4390243887901306	NO	-
7233	ZINC01938091	4456	0.4390243887901306	NO	-
7234	ZINC01976808	4504	0.4390243887901306	NO	-
7235	ZINC01976811	4505	0.4390243887901306	NO	-
7236	ZINC01976868	4509	0.4390243887901306	NO	-
7237	ZINC01982320	4542	0.4390243887901306	NO	-
7238	ZINC01982323	4545	0.4390243887901306	NO	-
7239	ZINC01982326	4546	0.4390243887901306	NO	-
7240	ZINC02626263	5538	0.4390243887901306	NO	-
7241	ZINC02686659	5780	0.4390243887901306	NO	-
7242	ZINC02736111	6063	0.4390243887901306	NO	-
7243	ZINC02841568	6366	0.4390243887901306	NO	-
7244	ZINC03171902	7184	0.4390243887901306	NO	-
7245	ZINC03346003	7656	0.4390243887901306	NO	-
7246	ZINC03399571	7931	0.4390243887901306	NO	-
7247	ZINC03449293	8153	0.4390243887901306	NO	-
7248	ZINC03449295	8154	0.4390243887901306	NO	-
7249	ZINC03611613	9329	0.4390243887901306	NO	-
7250	ZINC03820379	9542	0.4390243887901306	NO	-
7251	ZINC03853191	9824	0.4390243887901306	NO	-
7252	ZINC03853192	9825	0.4390243887901306	NO	-
7253	ZINC03853531	9908	0.4390243887901306	NO	-
7254	ZINC03853733	9967	0.4390243887901306	NO	-
7255	ZINC03853734	9968	0.4390243887901306	NO	-
7256	ZINC03857616	10339	0.4390243887901306	NO	-
7257	ZINC03857617	10340	0.4390243887901306	NO	-
7258	ZINC03858076	10401	0.4390243887901306	NO	-
7259	ZINC03858077	10402	0.4390243887901306	NO	-
7260	ZINC03859455	10554	0.4390243887901306	NO	-
7261	ZINC03859456	10555	0.4390243887901306	NO	-
7262	ZINC03867275	10731	0.4390243887901306	NO	-
7263	ZINC03867276	10732	0.4390243887901306	NO	-
7264	ZINC03867497	10752	0.4390243887901306	NO	-
7265	ZINC03867498	10754	0.4390243887901306	NO	-
7266	ZINC03868638	10845	0.4390243887901306	NO	-
7267	ZINC03891449	10979	0.4390243887901306	NO	-
7268	ZINC03970171	11165	0.4390243887901306	NO	-
7269	ZINC03970172	11166	0.4390243887901306	NO	-
7270	ZINC03970174	11167	0.4390243887901306	NO	-
7271	ZINC03971544	11201	0.4390243887901306	NO	-
7272	ZINC04221285	11795	0.4390243887901306	NO	-
7273	ZINC04403989	12181	0.4390243887901306	NO	-
7274	ZINC04485233	12437	0.4390243887901306	NO	-
7275	ZINC00673273	1047	0.43820226192474365	NO	-
7276	ZINC00678417	1073	0.43820226192474365	NO	-
7277	ZINC00741778	1289	0.43820226192474365	NO	-
7278	ZINC00780871	1373	0.43820226192474365	NO	-
7279	ZINC00796280	1443	0.43820226192474365	NO	-
7280	ZINC00805126	1492	0.43820226192474365	NO	-
7281	ZINC01036596	2675	0.43820226192474365	NO	-
7282	ZINC01137362	3276	0.43820226192474365	NO	-
7283	ZINC01301131	3663	0.43820226192474365	NO	-
7284	ZINC01384070	3797	0.43820226192474365	NO	-
7285	ZINC01422530	3913	0.43820226192474365	NO	-
7286	ZINC01468040	4112	0.43820226192474365	NO	-
7287	ZINC01468041	4113	0.43820226192474365	NO	-
7288	ZINC01512397	4242	0.43820226192474365	NO	-
7289	ZINC02333491	4951	0.43820226192474365	NO	-
7290	ZINC02439705	5224	0.43820226192474365	NO	-
7291	ZINC02626077	5535	0.43820226192474365	NO	-
7292	ZINC02626078	5536	0.43820226192474365	NO	-
7293	ZINC02714347	5911	0.43820226192474365	NO	-
7294	ZINC02727984	6035	0.43820226192474365	NO	-
7295	ZINC02917430	6707	0.43820226192474365	NO	-
7296	ZINC02926145	6815	0.43820226192474365	NO	-
7297	ZINC02926147	6816	0.43820226192474365	NO	-
7298	ZINC02926260	6817	0.43820226192474365	NO	-
7299	ZINC02926263	6818	0.43820226192474365	NO	-
7300	ZINC02971871	6982	0.43820226192474365	NO	-
7301	ZINC03187605	7204	0.43820226192474365	NO	-
7302	ZINC03258235	7349	0.43820226192474365	NO	-
7303	ZINC03410810	7990	0.43820226192474365	NO	-
7304	ZINC03420922	8031	0.43820226192474365	NO	-
7305	ZINC03459538	8226	0.43820226192474365	NO	-
7306	ZINC03459540	8227	0.43820226192474365	NO	-
7307	ZINC03460261	8262	0.43820226192474365	NO	-
7308	ZINC03460263	8263	0.43820226192474365	NO	-
7309	ZINC03460282	8264	0.43820226192474365	NO	-
7310	ZINC03460285	8265	0.43820226192474365	NO	-
7311	ZINC03460328	8270	0.43820226192474365	NO	-
7312	ZINC03460467	8274	0.43820226192474365	NO	-
7313	ZINC03460471	8275	0.43820226192474365	NO	-
7314	ZINC03497224	8522	0.43820226192474365	NO	-
7315	ZINC03593054	9157	0.43820226192474365	NO	-
7316	ZINC03593055	9158	0.43820226192474365	NO	-
7317	ZINC03852465	9731	0.43820226192474365	NO	-
7318	ZINC03854703	10159	0.43820226192474365	NO	-
7319	ZINC03857878	10375	0.43820226192474365	NO	-
7320	ZINC03857934	10380	0.43820226192474365	NO	-
7321	ZINC03868592	10842	0.43820226192474365	NO	-
7322	ZINC03868593	10843	0.43820226192474365	NO	-
7323	ZINC03969870	11126	0.43820226192474365	NO	-
7324	ZINC04107134	11614	0.43820226192474365	NO	-
7325	ZINC04454037	12277	0.43820226192474365	NO	-
7326	ZINC04485513	12453	0.43820226192474365	NO	-
7327	ZINC04496732	12504	0.43820226192474365	NO	-
7328	ZINC00451971	501	0.4375	NO	-
7329	ZINC00708026	1160	0.4375	NO	-
7330	ZINC00778069	1327	0.4375	NO	-
7331	ZINC00778070	1328	0.4375	NO	-
7332	ZINC00805902	1498	0.4375	NO	-
7333	ZINC00805903	1499	0.4375	NO	-
7334	ZINC00851727	1852	0.4375	NO	-
7335	ZINC00851728	1853	0.4375	NO	-
7336	ZINC00977588	2376	0.4375	NO	-
7337	ZINC01040279	2713	0.4375	NO	-
7338	ZINC01144323	3306	0.4375	NO	-
7339	ZINC01318051	3680	0.4375	NO	-
7340	ZINC01432050	3965	0.4375	NO	-
7341	ZINC02224376	4767	0.4375	NO	-
7342	ZINC02224377	4768	0.4375	NO	-
7343	ZINC02433529	5207	0.4375	NO	-
7344	ZINC02669328	5764	0.4375	NO	-
7345	ZINC02669330	5765	0.4375	NO	-
7346	ZINC02916563	6687	0.4375	NO	-
7347	ZINC02965882	6967	0.4375	NO	-
7348	ZINC02972531	6986	0.4375	NO	-
7349	ZINC03191415	7208	0.4375	NO	-
7350	ZINC03392545	7908	0.4375	NO	-
7351	ZINC03820379	9541	0.4375	NO	-
7352	ZINC03851746	9703	0.4375	NO	-
7353	ZINC03854325	10072	0.4375	NO	-
7354	ZINC03854399	10079	0.4375	NO	-
7355	ZINC03854486	10091	0.4375	NO	-
7356	ZINC03856222	10241	0.4375	NO	-
7357	ZINC03856223	10242	0.4375	NO	-
7358	ZINC03856488	10257	0.4375	NO	-
7359	ZINC03867130	10719	0.4375	NO	-
7360	ZINC03867727	10775	0.4375	NO	-
7361	ZINC03867728	10776	0.4375	NO	-
7362	ZINC03868044	10804	0.4375	NO	-
7363	ZINC03892676	10990	0.4375	NO	-
7364	ZINC03892677	10991	0.4375	NO	-
7365	ZINC03977707	11308	0.4375	NO	-
7366	ZINC03990221	11402	0.4375	NO	-
7367	ZINC04036920	11520	0.4375	NO	-
7368	ZINC04134719	11655	0.4375	NO	-
7369	ZINC04326673	12055	0.4375	NO	-
7370	ZINC04403810	12180	0.4375	NO	-
7371	ZINC04465354	12327	0.4375	NO	-
7372	ZINC04467552	12347	0.4375	NO	-
7373	ZINC04638640	12602	0.4375	NO	-
7374	ZINC00221355	233	0.4367816150188446	NO	-
7375	ZINC00425248	466	0.4367816150188446	NO	-
7376	ZINC00425405	468	0.4367816150188446	NO	-
7377	ZINC00688789	1120	0.4367816150188446	NO	-
7378	ZINC00719383	1216	0.4367816150188446	NO	-
7379	ZINC00719384	1217	0.4367816150188446	NO	-
7380	ZINC00814334	1568	0.4367816150188446	NO	-
7381	ZINC00814335	1570	0.4367816150188446	NO	-
7382	ZINC00814849	1576	0.4367816150188446	NO	-
7383	ZINC00814853	1577	0.4367816150188446	NO	-
7384	ZINC00814934	1579	0.4367816150188446	NO	-
7385	ZINC00815118	1584	0.4367816150188446	NO	-
7386	ZINC00815155	1586	0.4367816150188446	NO	-
7387	ZINC00935548	2162	0.4367816150188446	NO	-
7388	ZINC00935549	2163	0.4367816150188446	NO	-
7389	ZINC00951475	2283	0.4367816150188446	NO	-
7390	ZINC00983228	2399	0.4367816150188446	NO	-
7391	ZINC00983228	2400	0.4367816150188446	NO	-
7392	ZINC00983457	2406	0.4367816150188446	NO	-
7393	ZINC00983457	2407	0.4367816150188446	NO	-
7394	ZINC01065049	2868	0.4367816150188446	NO	-
7395	ZINC01107664	3064	0.4367816150188446	NO	-
7396	ZINC01268382	3627	0.4367816150188446	NO	-
7397	ZINC01637408	4326	0.4367816150188446	NO	-
7398	ZINC02127896	4638	0.4367816150188446	NO	-
7399	ZINC02211932	4730	0.4367816150188446	NO	-
7400	ZINC02299398	4880	0.4367816150188446	NO	-
7401	ZINC02463717	5272	0.4367816150188446	NO	-
7402	ZINC02465667	5283	0.4367816150188446	NO	-
7403	ZINC02735014	6059	0.4367816150188446	NO	-
7404	ZINC02752353	6090	0.4367816150188446	NO	-
7405	ZINC02880063	6503	0.4367816150188446	NO	-
7406	ZINC03064095	7140	0.4367816150188446	NO	-
7407	ZINC03224068	7270	0.4367816150188446	NO	-
7408	ZINC03277626	7409	0.4367816150188446	NO	-
7409	ZINC03277628	7410	0.4367816150188446	NO	-
7410	ZINC03331920	7586	0.4367816150188446	NO	-
7411	ZINC03346681	7661	0.4367816150188446	NO	-
7412	ZINC03346683	7662	0.4367816150188446	NO	-
7413	ZINC03629980	9390	0.4367816150188446	NO	-
7414	ZINC03660381	9439	0.4367816150188446	NO	-
7415	ZINC03850612	9624	0.4367816150188446	NO	-
7416	ZINC03851669	9698	0.4367816150188446	NO	-
7417	ZINC03867724	10773	0.4367816150188446	NO	-
7418	ZINC03976502	11295	0.4367816150188446	NO	-
7419	ZINC03980719	11315	0.4367816150188446	NO	-
7420	ZINC04103973	11612	0.4367816150188446	NO	-
7421	ZINC04225001	11807	0.4367816150188446	NO	-
7422	ZINC04225012	11810	0.4367816150188446	NO	-
7423	ZINC04260630	11884	0.4367816150188446	NO	-
7424	ZINC04465710	12333	0.4367816150188446	NO	-
7425	ZINC00917024	2122	0.43617022037506104	NO	-
7426	ZINC01157901	3368	0.43617022037506104	NO	-
7427	ZINC02122293	4635	0.43617022037506104	NO	-
7428	ZINC02911654	6560	0.43617022037506104	NO	-
7429	ZINC02970296	6977	0.43617022037506104	NO	-
7430	ZINC03858672	10469	0.43617022037506104	NO	-
7431	ZINC00224401	291	0.43589743971824646	NO	-
7432	ZINC00422715	443	0.43589743971824646	NO	-
7433	ZINC00637087	849	0.43589743971824646	NO	-
7434	ZINC00637089	850	0.43589743971824646	NO	-
7435	ZINC00795431	1433	0.43589743971824646	NO	-
7436	ZINC00795432	1434	0.43589743971824646	NO	-
7437	ZINC00941945	2221	0.43589743971824646	NO	-
7438	ZINC00941946	2222	0.43589743971824646	NO	-
7439	ZINC00947133	2252	0.43589743971824646	NO	-
7440	ZINC00947135	2253	0.43589743971824646	NO	-
7441	ZINC00951400	2279	0.43589743971824646	NO	-
7442	ZINC00951401	2280	0.43589743971824646	NO	-
7443	ZINC01060860	2854	0.43589743971824646	NO	-
7444	ZINC01140645	3287	0.43589743971824646	NO	-
7445	ZINC01147587	3314	0.43589743971824646	NO	-
7446	ZINC01147590	3315	0.43589743971824646	NO	-
7447	ZINC01439910	3977	0.43589743971824646	NO	-
7448	ZINC01466572	4086	0.43589743971824646	NO	-
7449	ZINC01466573	4087	0.43589743971824646	NO	-
7450	ZINC01466578	4091	0.43589743971824646	NO	-
7451	ZINC01466579	4092	0.43589743971824646	NO	-
7452	ZINC01466648	4107	0.43589743971824646	NO	-
7453	ZINC01466649	4108	0.43589743971824646	NO	-
7454	ZINC01510420	4231	0.43589743971824646	NO	-
7455	ZINC01624576	4316	0.43589743971824646	NO	-
7456	ZINC02840784	6364	0.43589743971824646	NO	-
7457	ZINC03855196	10196	0.43589743971824646	NO	-
7458	ZINC03855985	10219	0.43589743971824646	NO	-
7459	ZINC03866691	10694	0.43589743971824646	NO	-
7460	ZINC03983625	11362	0.43589743971824646	NO	-
7461	ZINC04291527	11964	0.43589743971824646	NO	-
7462	ZINC00593098	690	0.43529412150382996	NO	-
7463	ZINC00627354	790	0.43529412150382996	NO	-
7464	ZINC00627355	791	0.43529412150382996	NO	-
7465	ZINC00780657	1368	0.43529412150382996	NO	-
7466	ZINC00841676	1756	0.43529412150382996	NO	-
7467	ZINC00856723	1898	0.43529412150382996	NO	-
7468	ZINC00983228	2398	0.43529412150382996	NO	-
7469	ZINC00983457	2405	0.43529412150382996	NO	-
7470	ZINC00990222	2439	0.43529412150382996	NO	-
7471	ZINC00990223	2440	0.43529412150382996	NO	-
7472	ZINC01072228	2916	0.43529412150382996	NO	-
7473	ZINC01072230	2917	0.43529412150382996	NO	-
7474	ZINC01385336	3803	0.43529412150382996	NO	-
7475	ZINC01443119	4009	0.43529412150382996	NO	-
7476	ZINC01443120	4010	0.43529412150382996	NO	-
7477	ZINC01937858	4436	0.43529412150382996	NO	-
7478	ZINC01938232	4470	0.43529412150382996	NO	-
7479	ZINC01938233	4471	0.43529412150382996	NO	-
7480	ZINC01976941	4511	0.43529412150382996	NO	-
7481	ZINC01982371	4549	0.43529412150382996	NO	-
7482	ZINC01982511	4551	0.43529412150382996	NO	-
7483	ZINC02202809	4706	0.43529412150382996	NO	-
7484	ZINC02240534	4813	0.43529412150382996	NO	-
7485	ZINC02289480	4865	0.43529412150382996	NO	-
7486	ZINC02466913	5298	0.43529412150382996	NO	-
7487	ZINC02532643	5411	0.43529412150382996	NO	-
7488	ZINC02867163	6443	0.43529412150382996	NO	-
7489	ZINC02943038	6867	0.43529412150382996	NO	-
7490	ZINC03179360	7192	0.43529412150382996	NO	-
7491	ZINC03463650	8325	0.43529412150382996	NO	-
7492	ZINC03478909	8400	0.43529412150382996	NO	-
7493	ZINC03478911	8401	0.43529412150382996	NO	-
7494	ZINC03479255	8411	0.43529412150382996	NO	-
7495	ZINC03479374	8415	0.43529412150382996	NO	-
7496	ZINC03479541	8420	0.43529412150382996	NO	-
7497	ZINC03531750	8811	0.43529412150382996	NO	-
7498	ZINC03531859	8817	0.43529412150382996	NO	-
7499	ZINC03535990	8849	0.43529412150382996	NO	-
7500	ZINC03571257	9074	0.43529412150382996	NO	-
7501	ZINC03630762	9399	0.43529412150382996	NO	-
7502	ZINC03853820	9991	0.43529412150382996	NO	-
7503	ZINC03854474	10089	0.43529412150382996	NO	-
7504	ZINC03857079	10265	0.43529412150382996	NO	-
7505	ZINC03857291	10298	0.43529412150382996	NO	-
7506	ZINC03857292	10299	0.43529412150382996	NO	-
7507	ZINC03859333	10532	0.43529412150382996	NO	-
7508	ZINC03859566	10573	0.43529412150382996	NO	-
7509	ZINC03859678	10607	0.43529412150382996	NO	-
7510	ZINC03860022	10649	0.43529412150382996	NO	-
7511	ZINC03867244	10727	0.43529412150382996	NO	-
7512	ZINC03869143	10860	0.43529412150382996	NO	-
7513	ZINC03971250	11192	0.43529412150382996	NO	-
7514	ZINC03971250	11198	0.43529412150382996	NO	-
7515	ZINC04223973	11799	0.43529412150382996	NO	-
7516	ZINC04443304	12256	0.43529412150382996	NO	-
7517	ZINC04443435	12258	0.43529412150382996	NO	-
7518	ZINC04443464	12260	0.43529412150382996	NO	-
7519	ZINC04496549	12501	0.43529412150382996	NO	-
7520	ZINC04497177	12508	0.43529412150382996	NO	-
7521	ZINC04499795	12516	0.43529412150382996	NO	-
7522	ZINC04504241	12531	0.43529412150382996	NO	-
7523	ZINC04606769	12582	0.43529412150382996	NO	-
7524	ZINC04640070	12605	0.43529412150382996	NO	-
7525	ZINC00815259	1591	0.43478259444236755	NO	-
7526	ZINC00845624	1775	0.43478259444236755	NO	-
7527	ZINC02656234	5707	0.43478259444236755	NO	-
7528	ZINC02688960	5783	0.43478259444236755	NO	-
7529	ZINC03325139	7553	0.43478259444236755	NO	-
7530	ZINC03325142	7554	0.43478259444236755	NO	-
7531	ZINC03523040	8751	0.43478259444236755	NO	-
7532	ZINC03523041	8752	0.43478259444236755	NO	-
7533	ZINC03579144	9088	0.43478259444236755	NO	-
7534	ZINC04224043	11802	0.43478259444236755	NO	-
7535	ZINC04394516	12169	0.43478259444236755	NO	-
7536	ZINC04513938	12559	0.43478259444236755	NO	-
7537	ZINC02884945	6520	0.4343434274196625	NO	-
7538	ZINC01020567	2550	0.43421053886413574	NO	-
7539	ZINC01056357	2823	0.43421053886413574	NO	-
7540	ZINC01066277	2872	0.43421053886413574	NO	-
7541	ZINC03261145	7360	0.43421053886413574	NO	-
7542	ZINC03559324	8985	0.43421053886413574	NO	-
7543	ZINC00319463	350	0.4337349534034729	NO	-
7544	ZINC00702811	1135	0.4337349534034729	NO	-
7545	ZINC00783947	1380	0.4337349534034729	NO	-
7546	ZINC00841777	1757	0.4337349534034729	NO	-
7547	ZINC00841778	1758	0.4337349534034729	NO	-
7548	ZINC00849185	1830	0.4337349534034729	NO	-
7549	ZINC00956206	2311	0.4337349534034729	NO	-
7550	ZINC00977783	2378	0.4337349534034729	NO	-
7551	ZINC01040323	2721	0.4337349534034729	NO	-
7552	ZINC01105936	3054	0.4337349534034729	NO	-
7553	ZINC01105937	3055	0.4337349534034729	NO	-
7554	ZINC01167525	3422	0.4337349534034729	NO	-
7555	ZINC01365459	3773	0.4337349534034729	NO	-
7556	ZINC01937921	4438	0.4337349534034729	NO	-
7557	ZINC01937940	4447	0.4337349534034729	NO	-
7558	ZINC01937941	4448	0.4337349534034729	NO	-
7559	ZINC01937942	4449	0.4337349534034729	NO	-
7560	ZINC01937977	4452	0.4337349534034729	NO	-
7561	ZINC01938087	4453	0.4337349534034729	NO	-
7562	ZINC01938090	4455	0.4337349534034729	NO	-
7563	ZINC01938124	4461	0.4337349534034729	NO	-
7564	ZINC01938125	4462	0.4337349534034729	NO	-
7565	ZINC01938126	4463	0.4337349534034729	NO	-
7566	ZINC01938160	4468	0.4337349534034729	NO	-
7567	ZINC01976787	4496	0.4337349534034729	NO	-
7568	ZINC01976795	4500	0.4337349534034729	NO	-
7569	ZINC01976796	4501	0.4337349534034729	NO	-
7570	ZINC01977214	4512	0.4337349534034729	NO	-
7571	ZINC01977221	4515	0.4337349534034729	NO	-
7572	ZINC01977222	4516	0.4337349534034729	NO	-
7573	ZINC01982299	4534	0.4337349534034729	NO	-
7574	ZINC01982308	4539	0.4337349534034729	NO	-
7575	ZINC01982348	4548	0.4337349534034729	NO	-
7576	ZINC03258924	7350	0.4337349534034729	NO	-
7577	ZINC03630722	9395	0.4337349534034729	NO	-
7578	ZINC03853424	9869	0.4337349534034729	NO	-
7579	ZINC03857346	10308	0.4337349534034729	NO	-
7580	ZINC03857347	10309	0.4337349534034729	NO	-
7581	ZINC03858074	10399	0.4337349534034729	NO	-
7582	ZINC03858075	10400	0.4337349534034729	NO	-
7583	ZINC03867324	10740	0.4337349534034729	NO	-
7584	ZINC03867794	10781	0.4337349534034729	NO	-
7585	ZINC03971590	11209	0.4337349534034729	NO	-
7586	ZINC03971593	11210	0.4337349534034729	NO	-
7587	ZINC04357867	12109	0.4337349534034729	NO	-
7588	ZINC04465506	12331	0.4337349534034729	NO	-
7589	ZINC04485191	12436	0.4337349534034729	NO	-
7590	ZINC03814648	163	0.4337349534034729	YES	17
7591	ZINC00974657	2363	0.4333333373069763	NO	-
7592	ZINC01069897	2889	0.4333333373069763	NO	-
7593	ZINC01069899	2890	0.4333333373069763	NO	-
7594	ZINC02347531	4993	0.4333333373069763	NO	-
7595	ZINC02347533	4994	0.4333333373069763	NO	-
7596	ZINC02714320	5910	0.4333333373069763	NO	-
7597	ZINC02910921	6551	0.4333333373069763	NO	-
7598	ZINC02910932	6552	0.4333333373069763	NO	-
7599	ZINC02927622	6823	0.4333333373069763	NO	-
7600	ZINC03230613	7288	0.4333333373069763	NO	-
7601	ZINC03301533	7484	0.4333333373069763	NO	-
7602	ZINC03326414	7565	0.4333333373069763	NO	-
7603	ZINC03368684	7780	0.4333333373069763	NO	-
7604	ZINC03368741	7784	0.4333333373069763	NO	-
7605	ZINC03368767	7785	0.4333333373069763	NO	-
7606	ZINC03368776	7787	0.4333333373069763	NO	-
7607	ZINC03368791	7788	0.4333333373069763	NO	-
7608	ZINC03440080	8117	0.4333333373069763	NO	-
7609	ZINC03456844	8206	0.4333333373069763	NO	-
7610	ZINC03456846	8207	0.4333333373069763	NO	-
7611	ZINC03456882	8208	0.4333333373069763	NO	-
7612	ZINC03456886	8209	0.4333333373069763	NO	-
7613	ZINC03459548	8228	0.4333333373069763	NO	-
7614	ZINC03459550	8229	0.4333333373069763	NO	-
7615	ZINC03460307	8268	0.4333333373069763	NO	-
7616	ZINC03460309	8269	0.4333333373069763	NO	-
7617	ZINC03460535	8276	0.4333333373069763	NO	-
7618	ZINC03460539	8277	0.4333333373069763	NO	-
7619	ZINC03460984	8285	0.4333333373069763	NO	-
7620	ZINC03460988	8286	0.4333333373069763	NO	-
7621	ZINC03461504	8289	0.4333333373069763	NO	-
7622	ZINC03461506	8290	0.4333333373069763	NO	-
7623	ZINC03461509	8291	0.4333333373069763	NO	-
7624	ZINC03461512	8292	0.4333333373069763	NO	-
7625	ZINC03461549	8293	0.4333333373069763	NO	-
7626	ZINC03461555	8294	0.4333333373069763	NO	-
7627	ZINC03461752	8300	0.4333333373069763	NO	-
7628	ZINC03461756	8301	0.4333333373069763	NO	-
7629	ZINC03461938	8302	0.4333333373069763	NO	-
7630	ZINC03461941	8303	0.4333333373069763	NO	-
7631	ZINC03462192	8304	0.4333333373069763	NO	-
7632	ZINC03462195	8305	0.4333333373069763	NO	-
7633	ZINC03462197	8306	0.4333333373069763	NO	-
7634	ZINC03462201	8307	0.4333333373069763	NO	-
7635	ZINC03462247	8308	0.4333333373069763	NO	-
7636	ZINC03462350	8309	0.4333333373069763	NO	-
7637	ZINC03462353	8310	0.4333333373069763	NO	-
7638	ZINC03462537	8314	0.4333333373069763	NO	-
7639	ZINC03462541	8315	0.4333333373069763	NO	-
7640	ZINC03462711	8318	0.4333333373069763	NO	-
7641	ZINC03462715	8319	0.4333333373069763	NO	-
7642	ZINC03462783	8321	0.4333333373069763	NO	-
7643	ZINC03462787	8322	0.4333333373069763	NO	-
7644	ZINC03462864	8323	0.4333333373069763	NO	-
7645	ZINC03462868	8324	0.4333333373069763	NO	-
7646	ZINC03610892	9316	0.4333333373069763	NO	-
7647	ZINC03610894	9317	0.4333333373069763	NO	-
7648	ZINC03660505	9443	0.4333333373069763	NO	-
7649	ZINC03840348	9567	0.4333333373069763	NO	-
7650	ZINC03852462	9730	0.4333333373069763	NO	-
7651	ZINC03859934	10645	0.4333333373069763	NO	-
7652	ZINC04079329	11578	0.4333333373069763	NO	-
7653	ZINC04107183	11615	0.4333333373069763	NO	-
7654	ZINC04182956	11764	0.4333333373069763	NO	-
7655	ZINC04513633	12553	0.4333333373069763	NO	-
7656	ZINC04513729	12557	0.4333333373069763	NO	-
7657	ZINC00696881	1130	0.4329896867275238	NO	-
7658	ZINC02616511	5461	0.4329896867275238	NO	-
7659	ZINC04318590	12040	0.4324324429035187	NO	-
7660	ZINC00429682	488	0.43209877610206604	NO	-
7661	ZINC00520676	553	0.43209877610206604	NO	-
7662	ZINC00563120	614	0.43209877610206604	NO	-
7663	ZINC00563120	616	0.43209877610206604	NO	-
7664	ZINC00563120	617	0.43209877610206604	NO	-
7665	ZINC00592878	685	0.43209877610206604	NO	-
7666	ZINC00637485	851	0.43209877610206604	NO	-
7667	ZINC00640114	888	0.43209877610206604	NO	-
7668	ZINC00738241	1269	0.43209877610206604	NO	-
7669	ZINC00738242	1270	0.43209877610206604	NO	-
7670	ZINC00738271	1281	0.43209877610206604	NO	-
7671	ZINC00738272	1282	0.43209877610206604	NO	-
7672	ZINC00788097	1398	0.43209877610206604	NO	-
7673	ZINC00827165	1659	0.43209877610206604	NO	-
7674	ZINC00846267	1783	0.43209877610206604	NO	-
7675	ZINC00846268	1785	0.43209877610206604	NO	-
7676	ZINC00902699	2081	0.43209877610206604	NO	-
7677	ZINC00902701	2082	0.43209877610206604	NO	-
7678	ZINC01004642	2494	0.43209877610206604	NO	-
7679	ZINC01025036	2565	0.43209877610206604	NO	-
7680	ZINC01071377	2897	0.43209877610206604	NO	-
7681	ZINC01115118	3126	0.43209877610206604	NO	-
7682	ZINC01163094	3398	0.43209877610206604	NO	-
7683	ZINC01201862	3521	0.43209877610206604	NO	-
7684	ZINC01415114	3893	0.43209877610206604	NO	-
7685	ZINC01955116	4479	0.43209877610206604	NO	-
7686	ZINC01989612	4564	0.43209877610206604	NO	-
7687	ZINC02112393	4630	0.43209877610206604	NO	-
7688	ZINC02582319	5434	0.43209877610206604	NO	-
7689	ZINC02649552	5670	0.43209877610206604	NO	-
7690	ZINC02649553	5671	0.43209877610206604	NO	-
7691	ZINC02724189	6025	0.43209877610206604	NO	-
7692	ZINC02724190	6026	0.43209877610206604	NO	-
7693	ZINC02724191	6027	0.43209877610206604	NO	-
7694	ZINC03135787	7169	0.43209877610206604	NO	-
7695	ZINC03181694	7195	0.43209877610206604	NO	-
7696	ZINC03344550	7641	0.43209877610206604	NO	-
7697	ZINC03344551	7642	0.43209877610206604	NO	-
7698	ZINC03344553	7643	0.43209877610206604	NO	-
7699	ZINC03344555	7644	0.43209877610206604	NO	-
7700	ZINC03828071	9552	0.43209877610206604	NO	-
7701	ZINC03849538	9583	0.43209877610206604	NO	-
7702	ZINC03850585	9620	0.43209877610206604	NO	-
7703	ZINC03854549	10108	0.43209877610206604	NO	-
7704	ZINC03858070	10397	0.43209877610206604	NO	-
7705	ZINC03858071	10398	0.43209877610206604	NO	-
7706	ZINC03990221	11401	0.43209877610206604	NO	-
7707	ZINC04228420	11816	0.43209877610206604	NO	-
7708	ZINC04386631	12157	0.43209877610206604	NO	-
7709	ZINC00622642	746	0.4318181872367859	NO	-
7710	ZINC00679906	1090	0.4318181872367859	NO	-
7711	ZINC00803056	1484	0.4318181872367859	NO	-
7712	ZINC00814938	1580	0.4318181872367859	NO	-
7713	ZINC00929820	2152	0.4318181872367859	NO	-
7714	ZINC00988374	2431	0.4318181872367859	NO	-
7715	ZINC01038366	2696	0.4318181872367859	NO	-
7716	ZINC01064153	2866	0.4318181872367859	NO	-
7717	ZINC01270879	3635	0.4318181872367859	NO	-
7718	ZINC01428886	3945	0.4318181872367859	NO	-
7719	ZINC02350931	5007	0.4318181872367859	NO	-
7720	ZINC02359575	5041	0.4318181872367859	NO	-
7721	ZINC02359577	5042	0.4318181872367859	NO	-
7722	ZINC02465963	5286	0.4318181872367859	NO	-
7723	ZINC02466061	5293	0.4318181872367859	NO	-
7724	ZINC02614120	5458	0.4318181872367859	NO	-
7725	ZINC02731213	6048	0.4318181872367859	NO	-
7726	ZINC02910824	6545	0.4318181872367859	NO	-
7727	ZINC03331979	7587	0.4318181872367859	NO	-
7728	ZINC03489964	8455	0.4318181872367859	NO	-
7729	ZINC03563725	9037	0.4318181872367859	NO	-
7730	ZINC03612281	9340	0.4318181872367859	NO	-
7731	ZINC03612286	9341	0.4318181872367859	NO	-
7732	ZINC03622968	9384	0.4318181872367859	NO	-
7733	ZINC03622971	9385	0.4318181872367859	NO	-
7734	ZINC03840302	9566	0.4318181872367859	NO	-
7735	ZINC03850839	9639	0.4318181872367859	NO	-
7736	ZINC03867963	10795	0.4318181872367859	NO	-
7737	ZINC03908219	11011	0.4318181872367859	NO	-
7738	ZINC04087812	11585	0.4318181872367859	NO	-
7739	ZINC04278008	11928	0.4318181872367859	NO	-
7740	ZINC04488348	12469	0.4318181872367859	NO	-
7741	ZINC00974382	2361	0.43157893419265747	NO	-
7742	ZINC03560473	8990	0.43157893419265747	NO	-
7743	ZINC04275377	11919	0.43157893419265747	NO	-
7744	ZINC04406169	12184	0.43157893419265747	NO	-
7745	ZINC00043059	21	0.4303797483444214	NO	-
7746	ZINC00043060	22	0.4303797483444214	NO	-
7747	ZINC00050006	38	0.4303797483444214	NO	-
7748	ZINC00050007	39	0.4303797483444214	NO	-
7749	ZINC00145226	161	0.4303797483444214	NO	-
7750	ZINC00145227	162	0.4303797483444214	NO	-
7751	ZINC00170560	179	0.4303797483444214	NO	-
7752	ZINC00170562	180	0.4303797483444214	NO	-
7753	ZINC00187205	195	0.4303797483444214	NO	-
7754	ZINC00187211	196	0.4303797483444214	NO	-
7755	ZINC00301807	328	0.4303797483444214	NO	-
7756	ZINC00301810	329	0.4303797483444214	NO	-
7757	ZINC00376483	383	0.4303797483444214	NO	-
7758	ZINC00514843	551	0.4303797483444214	NO	-
7759	ZINC00615496	731	0.4303797483444214	NO	-
7760	ZINC00615497	732	0.4303797483444214	NO	-
7761	ZINC00727733	1247	0.4303797483444214	NO	-
7762	ZINC00727734	1248	0.4303797483444214	NO	-
7763	ZINC00984805	2414	0.4303797483444214	NO	-
7764	ZINC01171654	3439	0.4303797483444214	NO	-
7765	ZINC01264766	3626	0.4303797483444214	NO	-
7766	ZINC01425938	3924	0.4303797483444214	NO	-
7767	ZINC02634643	5591	0.4303797483444214	NO	-
7768	ZINC02936966	6842	0.4303797483444214	NO	-
7769	ZINC03192456	7211	0.4303797483444214	NO	-
7770	ZINC03373867	7824	0.4303797483444214	NO	-
7771	ZINC03485929	8436	0.4303797483444214	NO	-
7772	ZINC03495392	8494	0.4303797483444214	NO	-
7773	ZINC03495395	8495	0.4303797483444214	NO	-
7774	ZINC03565928	9060	0.4303797483444214	NO	-
7775	ZINC03853932	10018	0.4303797483444214	NO	-
7776	ZINC03856453	10252	0.4303797483444214	NO	-
7777	ZINC04194501	11787	0.4303797483444214	NO	-
7778	ZINC04291536	11965	0.4303797483444214	NO	-
7779	ZINC04320292	12041	0.4303797483444214	NO	-
7780	ZINC03814751	168	0.4303797483444214	YES	18
7781	ZINC00630055	816	0.43023255467414856	NO	-
7782	ZINC00832170	1696	0.43023255467414856	NO	-
7783	ZINC00832171	1697	0.43023255467414856	NO	-
7784	ZINC00988689	2434	0.43023255467414856	NO	-
7785	ZINC01052134	2797	0.43023255467414856	NO	-
7786	ZINC01060711	2853	0.43023255467414856	NO	-
7787	ZINC01072430	2942	0.43023255467414856	NO	-
7788	ZINC01072432	2943	0.43023255467414856	NO	-
7789	ZINC01512249	4240	0.43023255467414856	NO	-
7790	ZINC02497891	5349	0.43023255467414856	NO	-
7791	ZINC02699429	5833	0.43023255467414856	NO	-
7792	ZINC02724261	6028	0.43023255467414856	NO	-
7793	ZINC02736844	6066	0.43023255467414856	NO	-
7794	ZINC02832880	6359	0.43023255467414856	NO	-
7795	ZINC02932481	6839	0.43023255467414856	NO	-
7796	ZINC02997731	7034	0.43023255467414856	NO	-
7797	ZINC03176258	7187	0.43023255467414856	NO	-
7798	ZINC03263994	7370	0.43023255467414856	NO	-
7799	ZINC03371714	7819	0.43023255467414856	NO	-
7800	ZINC03554314	8947	0.43023255467414856	NO	-
7801	ZINC03613042	9345	0.43023255467414856	NO	-
7802	ZINC03853420	9868	0.43023255467414856	NO	-
7803	ZINC03854563	10116	0.43023255467414856	NO	-
7804	ZINC03854564	10117	0.43023255467414856	NO	-
7805	ZINC03855276	10197	0.43023255467414856	NO	-
7806	ZINC03866802	10702	0.43023255467414856	NO	-
7807	ZINC03867814	10784	0.43023255467414856	NO	-
7808	ZINC03867815	10786	0.43023255467414856	NO	-
7809	ZINC04017450	11494	0.43023255467414856	NO	-
7810	ZINC04032972	11506	0.43023255467414856	NO	-
7811	ZINC04174157	11757	0.43023255467414856	NO	-
7812	ZINC04225001	11805	0.43023255467414856	NO	-
7813	ZINC04225012	11809	0.43023255467414856	NO	-
7814	ZINC04291573	11969	0.43023255467414856	NO	-
7815	ZINC04292216	11972	0.43023255467414856	NO	-
7816	ZINC04445364	12273	0.43023255467414856	NO	-
7817	ZINC04497097	12507	0.43023255467414856	NO	-
7818	ZINC00679837	1088	0.4301075339317322	NO	-
7819	ZINC00721044	1231	0.4301075339317322	NO	-
7820	ZINC00790769	1406	0.4301075339317322	NO	-
7821	ZINC00790771	1407	0.4301075339317322	NO	-
7822	ZINC00796280	1444	0.4301075339317322	NO	-
7823	ZINC00849418	1836	0.4301075339317322	NO	-
7824	ZINC00921246	2133	0.4301075339317322	NO	-
7825	ZINC00921248	2134	0.4301075339317322	NO	-
7826	ZINC00974382	2360	0.4301075339317322	NO	-
7827	ZINC01043264	2743	0.4301075339317322	NO	-
7828	ZINC01961243	4487	0.4301075339317322	NO	-
7829	ZINC01961244	4488	0.4301075339317322	NO	-
7830	ZINC02371819	5073	0.4301075339317322	NO	-
7831	ZINC02591426	5445	0.4301075339317322	NO	-
7832	ZINC02911608	6558	0.4301075339317322	NO	-
7833	ZINC02911618	6559	0.4301075339317322	NO	-
7834	ZINC03849443	9580	0.4301075339317322	NO	-
7835	ZINC03849820	9604	0.4301075339317322	NO	-
7836	ZINC03851751	9705	0.4301075339317322	NO	-
7837	ZINC04387166	12158	0.4301075339317322	NO	-
7838	ZINC04387166	12159	0.4301075339317322	NO	-
7839	ZINC00969701	2348	0.4300000071525574	NO	-
7840	ZINC04102592	11611	0.4300000071525574	NO	-
7841	ZINC00107273	118	0.4285714328289032	NO	-
7842	ZINC00142130	157	0.4285714328289032	NO	-
7843	ZINC00142135	158	0.4285714328289032	NO	-
7844	ZINC00144902	159	0.4285714328289032	NO	-
7845	ZINC00696009	1128	0.4285714328289032	NO	-
7846	ZINC00705717	1154	0.4285714328289032	NO	-
7847	ZINC00705718	1155	0.4285714328289032	NO	-
7848	ZINC00783482	1376	0.4285714328289032	NO	-
7849	ZINC00812708	1555	0.4285714328289032	NO	-
7850	ZINC00881693	2014	0.4285714328289032	NO	-
7851	ZINC00915669	2111	0.4285714328289032	NO	-
7852	ZINC00938508	2180	0.4285714328289032	NO	-
7853	ZINC00938509	2181	0.4285714328289032	NO	-
7854	ZINC00955273	2305	0.4285714328289032	NO	-
7855	ZINC00975302	2365	0.4285714328289032	NO	-
7856	ZINC01020301	2545	0.4285714328289032	NO	-
7857	ZINC01020301	2547	0.4285714328289032	NO	-
7858	ZINC01052087	2795	0.4285714328289032	NO	-
7859	ZINC01063759	2863	0.4285714328289032	NO	-
7860	ZINC01077693	2976	0.4285714328289032	NO	-
7861	ZINC01077696	2977	0.4285714328289032	NO	-
7862	ZINC01088454	3018	0.4285714328289032	NO	-
7863	ZINC01109484	3085	0.4285714328289032	NO	-
7864	ZINC01115158	3127	0.4285714328289032	NO	-
7865	ZINC01191313	3487	0.4285714328289032	NO	-
7866	ZINC01191315	3488	0.4285714328289032	NO	-
7867	ZINC01360596	3740	0.4285714328289032	NO	-
7868	ZINC01363187	3749	0.4285714328289032	NO	-
7869	ZINC01928568	4427	0.4285714328289032	NO	-
7870	ZINC01935502	4432	0.4285714328289032	NO	-
7871	ZINC01938130	4464	0.4285714328289032	NO	-
7872	ZINC01940677	4474	0.4285714328289032	NO	-
7873	ZINC01959285	4480	0.4285714328289032	NO	-
7874	ZINC01959287	4481	0.4285714328289032	NO	-
7875	ZINC01959292	4482	0.4285714328289032	NO	-
7876	ZINC01976791	4499	0.4285714328289032	NO	-
7877	ZINC01979311	4519	0.4285714328289032	NO	-
7878	ZINC01979312	4520	0.4285714328289032	NO	-
7879	ZINC01981624	4529	0.4285714328289032	NO	-
7880	ZINC01982092	4532	0.4285714328289032	NO	-
7881	ZINC01982093	4533	0.4285714328289032	NO	-
7882	ZINC01982302	4537	0.4285714328289032	NO	-
7883	ZINC01989622	4568	0.4285714328289032	NO	-
7884	ZINC01989628	4571	0.4285714328289032	NO	-
7885	ZINC02245964	4823	0.4285714328289032	NO	-
7886	ZINC02350778	5004	0.4285714328289032	NO	-
7887	ZINC02350778	5005	0.4285714328289032	NO	-
7888	ZINC02350778	5006	0.4285714328289032	NO	-
7889	ZINC02356688	5033	0.4285714328289032	NO	-
7890	ZINC02425381	5184	0.4285714328289032	NO	-
7891	ZINC02425382	5185	0.4285714328289032	NO	-
7892	ZINC02686643	5778	0.4285714328289032	NO	-
7893	ZINC02718810	5973	0.4285714328289032	NO	-
7894	ZINC02718810	5974	0.4285714328289032	NO	-
7895	ZINC02718956	5980	0.4285714328289032	NO	-
7896	ZINC02718956	5981	0.4285714328289032	NO	-
7897	ZINC02730067	6038	0.4285714328289032	NO	-
7898	ZINC02730068	6039	0.4285714328289032	NO	-
7899	ZINC02743922	6074	0.4285714328289032	NO	-
7900	ZINC02879045	6501	0.4285714328289032	NO	-
7901	ZINC02956522	6930	0.4285714328289032	NO	-
7902	ZINC02956542	6934	0.4285714328289032	NO	-
7903	ZINC02956544	6935	0.4285714328289032	NO	-
7904	ZINC02962862	6957	0.4285714328289032	NO	-
7905	ZINC02963598	6958	0.4285714328289032	NO	-
7906	ZINC02963604	6959	0.4285714328289032	NO	-
7907	ZINC03215403	7240	0.4285714328289032	NO	-
7908	ZINC03294191	7461	0.4285714328289032	NO	-
7909	ZINC03313639	7510	0.4285714328289032	NO	-
7910	ZINC03313641	7511	0.4285714328289032	NO	-
7911	ZINC03317751	7524	0.4285714328289032	NO	-
7912	ZINC03344716	7645	0.4285714328289032	NO	-
7913	ZINC03368681	7779	0.4285714328289032	NO	-
7914	ZINC03393194	7910	0.4285714328289032	NO	-
7915	ZINC03396842	7919	0.4285714328289032	NO	-
7916	ZINC03405043	7953	0.4285714328289032	NO	-
7917	ZINC03456671	8202	0.4285714328289032	NO	-
7918	ZINC03456673	8203	0.4285714328289032	NO	-
7919	ZINC03462374	8311	0.4285714328289032	NO	-
7920	ZINC03462379	8312	0.4285714328289032	NO	-
7921	ZINC03462552	8316	0.4285714328289032	NO	-
7922	ZINC03462556	8317	0.4285714328289032	NO	-
7923	ZINC03464418	8346	0.4285714328289032	NO	-
7924	ZINC03464422	8347	0.4285714328289032	NO	-
7925	ZINC03499382	8609	0.4285714328289032	NO	-
7926	ZINC03507326	8674	0.4285714328289032	NO	-
7927	ZINC03510698	8688	0.4285714328289032	NO	-
7928	ZINC03568066	9068	0.4285714328289032	NO	-
7929	ZINC03593453	9159	0.4285714328289032	NO	-
7930	ZINC03593456	9160	0.4285714328289032	NO	-
7931	ZINC03820246	9540	0.4285714328289032	NO	-
7932	ZINC03820383	9545	0.4285714328289032	NO	-
7933	ZINC03853387	9863	0.4285714328289032	NO	-
7934	ZINC03853443	9871	0.4285714328289032	NO	-
7935	ZINC03853444	9872	0.4285714328289032	NO	-
7936	ZINC03853625	9929	0.4285714328289032	NO	-
7937	ZINC03853626	9930	0.4285714328289032	NO	-
7938	ZINC03859364	10535	0.4285714328289032	NO	-
7939	ZINC03859372	10537	0.4285714328289032	NO	-
7940	ZINC03867224	10724	0.4285714328289032	NO	-
7941	ZINC03904391	11004	0.4285714328289032	NO	-
7942	ZINC03968513	11071	0.4285714328289032	NO	-
7943	ZINC03970135	11157	0.4285714328289032	NO	-
7944	ZINC04023832	11498	0.4285714328289032	NO	-
7945	ZINC04030181	11499	0.4285714328289032	NO	-
7946	ZINC04037280	11521	0.4285714328289032	NO	-
7947	ZINC04170655	11754	0.4285714328289032	NO	-
7948	ZINC04224040	11801	0.4285714328289032	NO	-
7949	ZINC04299487	11983	0.4285714328289032	NO	-
7950	ZINC04373680	12132	0.4285714328289032	NO	-
7951	ZINC04442437	12248	0.4285714328289032	NO	-
7952	ZINC04468522	12368	0.4285714328289032	NO	-
7953	ZINC04468527	12369	0.4285714328289032	NO	-
7954	ZINC04475259	12398	0.4285714328289032	NO	-
7955	ZINC04475259	12399	0.4285714328289032	NO	-
7956	ZINC04484174	12420	0.4285714328289032	NO	-
7957	ZINC04492425	12480	0.4285714328289032	NO	-
7958	ZINC04503729	12530	0.4285714328289032	NO	-
7959	ZINC04586834	12575	0.4285714328289032	NO	-
7960	ZINC04307132	11988	0.42718446254730225	NO	-
7961	ZINC03817675	9521	0.4270833432674408	NO	-
7962	ZINC00252339	306	0.42696627974510193	NO	-
7963	ZINC00814334	1569	0.42696627974510193	NO	-
7964	ZINC00814335	1571	0.42696627974510193	NO	-
7965	ZINC00814845	1575	0.42696627974510193	NO	-
7966	ZINC00988374	2432	0.42696627974510193	NO	-
7967	ZINC01057595	2831	0.42696627974510193	NO	-
7968	ZINC01079596	2989	0.42696627974510193	NO	-
7969	ZINC01079598	2990	0.42696627974510193	NO	-
7970	ZINC01079893	2993	0.42696627974510193	NO	-
7971	ZINC01079897	2994	0.42696627974510193	NO	-
7972	ZINC01124953	3189	0.42696627974510193	NO	-
7973	ZINC01158539	3378	0.42696627974510193	NO	-
7974	ZINC01239835	3596	0.42696627974510193	NO	-
7975	ZINC01364467	3758	0.42696627974510193	NO	-
7976	ZINC01364471	3759	0.42696627974510193	NO	-
7977	ZINC01364540	3765	0.42696627974510193	NO	-
7978	ZINC01364544	3766	0.42696627974510193	NO	-
7979	ZINC01421902	3903	0.42696627974510193	NO	-
7980	ZINC01421903	3905	0.42696627974510193	NO	-
7981	ZINC01447875	4017	0.42696627974510193	NO	-
7982	ZINC02209094	4717	0.42696627974510193	NO	-
7983	ZINC02209095	4718	0.42696627974510193	NO	-
7984	ZINC02257351	4830	0.42696627974510193	NO	-
7985	ZINC02265309	4840	0.42696627974510193	NO	-
7986	ZINC02411943	5155	0.42696627974510193	NO	-
7987	ZINC02466041	5290	0.42696627974510193	NO	-
7988	ZINC02571166	5427	0.42696627974510193	NO	-
7989	ZINC02722877	6014	0.42696627974510193	NO	-
7990	ZINC02736097	6062	0.42696627974510193	NO	-
7991	ZINC02747201	6082	0.42696627974510193	NO	-
7992	ZINC02747202	6083	0.42696627974510193	NO	-
7993	ZINC03438001	8110	0.42696627974510193	NO	-
7994	ZINC03444439	8128	0.42696627974510193	NO	-
7995	ZINC03460680	8281	0.42696627974510193	NO	-
7996	ZINC03460683	8282	0.42696627974510193	NO	-
7997	ZINC03464895	8350	0.42696627974510193	NO	-
7998	ZINC03502475	8628	0.42696627974510193	NO	-
7999	ZINC03840295	9564	0.42696627974510193	NO	-
8000	ZINC03846534	9575	0.42696627974510193	NO	-
8001	ZINC03908140	11010	0.42696627974510193	NO	-
8002	ZINC04056829	11549	0.42696627974510193	NO	-
8003	ZINC04131933	11649	0.42696627974510193	NO	-
8004	ZINC04131933	11651	0.42696627974510193	NO	-
8005	ZINC04279258	11934	0.42696627974510193	NO	-
8006	ZINC04316829	12029	0.42696627974510193	NO	-
8007	ZINC04345122	12078	0.42696627974510193	NO	-
8008	ZINC04396732	12175	0.42696627974510193	NO	-
8009	ZINC04407078	12190	0.42696627974510193	NO	-
8010	ZINC04504964	12534	0.42696627974510193	NO	-
8011	ZINC00035049	20	0.4268292784690857	NO	-
8012	ZINC00148404	166	0.4268292784690857	NO	-
8013	ZINC00309437	336	0.4268292784690857	NO	-
8014	ZINC00426885	477	0.4268292784690857	NO	-
8015	ZINC00455778	515	0.4268292784690857	NO	-
8016	ZINC00588142	667	0.4268292784690857	NO	-
8017	ZINC00648297	954	0.4268292784690857	NO	-
8018	ZINC00738245	1271	0.4268292784690857	NO	-
8019	ZINC00738246	1272	0.4268292784690857	NO	-
8020	ZINC00738247	1273	0.4268292784690857	NO	-
8021	ZINC00738248	1274	0.4268292784690857	NO	-
8022	ZINC00827292	1665	0.4268292784690857	NO	-
8023	ZINC00938503	2179	0.4268292784690857	NO	-
8024	ZINC00938510	2182	0.4268292784690857	NO	-
8025	ZINC01146932	3312	0.4268292784690857	NO	-
8026	ZINC01175560	3447	0.4268292784690857	NO	-
8027	ZINC01387351	3811	0.4268292784690857	NO	-
8028	ZINC01470340	4122	0.4268292784690857	NO	-
8029	ZINC01470341	4125	0.4268292784690857	NO	-
8030	ZINC01491441	4157	0.4268292784690857	NO	-
8031	ZINC01928620	4430	0.4268292784690857	NO	-
8032	ZINC01937924	4439	0.4268292784690857	NO	-
8033	ZINC01937927	4442	0.4268292784690857	NO	-
8034	ZINC01976786	4495	0.4268292784690857	NO	-
8035	ZINC01976838	4507	0.4268292784690857	NO	-
8036	ZINC01976857	4508	0.4268292784690857	NO	-
8037	ZINC01982321	4543	0.4268292784690857	NO	-
8038	ZINC01982322	4544	0.4268292784690857	NO	-
8039	ZINC02718961	5985	0.4268292784690857	NO	-
8040	ZINC02718969	5995	0.4268292784690857	NO	-
8041	ZINC02718994	5999	0.4268292784690857	NO	-
8042	ZINC02719001	6005	0.4268292784690857	NO	-
8043	ZINC02719003	6006	0.4268292784690857	NO	-
8044	ZINC03275153	7401	0.4268292784690857	NO	-
8045	ZINC03275155	7402	0.4268292784690857	NO	-
8046	ZINC03565588	9043	0.4268292784690857	NO	-
8047	ZINC03853253	9834	0.4268292784690857	NO	-
8048	ZINC03853254	9835	0.4268292784690857	NO	-
8049	ZINC03854486	10092	0.4268292784690857	NO	-
8050	ZINC03856011	10220	0.4268292784690857	NO	-
8051	ZINC03856012	10221	0.4268292784690857	NO	-
8052	ZINC03858856	10487	0.4268292784690857	NO	-
8053	ZINC03987314	11387	0.4268292784690857	NO	-
8054	ZINC03987315	11388	0.4268292784690857	NO	-
8055	ZINC03992702	11413	0.4268292784690857	NO	-
8056	ZINC03992703	11414	0.4268292784690857	NO	-
8057	ZINC03992704	11415	0.4268292784690857	NO	-
8058	ZINC03992705	11416	0.4268292784690857	NO	-
8059	ZINC04005380	11483	0.4268292784690857	NO	-
8060	ZINC04005380	11485	0.4268292784690857	NO	-
8061	ZINC04030232	11500	0.4268292784690857	NO	-
8062	ZINC04119702	11637	0.4268292784690857	NO	-
8063	ZINC04485189	12435	0.4268292784690857	NO	-
8064	ZINC04638658	12604	0.4268292784690857	NO	-
8065	ZINC01513956	4248	0.4266666769981384	NO	-
8066	ZINC00452375	506	0.42553192377090454	NO	-
8067	ZINC01114940	3121	0.42553192377090454	NO	-
8068	ZINC01115572	3130	0.42553192377090454	NO	-
8069	ZINC01133760	3253	0.42553192377090454	NO	-
8070	ZINC01147719	3318	0.42553192377090454	NO	-
8071	ZINC01663401	4338	0.42553192377090454	NO	-
8072	ZINC02649259	5664	0.42553192377090454	NO	-
8073	ZINC03331888	7585	0.42553192377090454	NO	-
8074	ZINC03499156	8604	0.42553192377090454	NO	-
8075	ZINC03499160	8605	0.42553192377090454	NO	-
8076	ZINC03997911	11431	0.42553192377090454	NO	-
8077	ZINC04308599	11997	0.42553192377090454	NO	-
8078	ZINC04467677	12353	0.42553192377090454	NO	-
8079	ZINC04492677	12482	0.42553192377090454	NO	-
8080	ZINC00520467	552	0.4252873659133911	NO	-
8081	ZINC00670401	1023	0.4252873659133911	NO	-
8082	ZINC00780614	1362	0.4252873659133911	NO	-
8083	ZINC00798433	1458	0.4252873659133911	NO	-
8084	ZINC00798433	1459	0.4252873659133911	NO	-
8085	ZINC00983230	2402	0.4252873659133911	NO	-
8086	ZINC00983230	2403	0.4252873659133911	NO	-
8087	ZINC01124976	3190	0.4252873659133911	NO	-
8088	ZINC01359798	3733	0.4252873659133911	NO	-
8089	ZINC01359802	3734	0.4252873659133911	NO	-
8090	ZINC01371517	3778	0.4252873659133911	NO	-
8091	ZINC01427610	3928	0.4252873659133911	NO	-
8092	ZINC01427706	3931	0.4252873659133911	NO	-
8093	ZINC01427707	3932	0.4252873659133911	NO	-
8094	ZINC01429735	3953	0.4252873659133911	NO	-
8095	ZINC01619731	4315	0.4252873659133911	NO	-
8096	ZINC02220614	4760	0.4252873659133911	NO	-
8097	ZINC02330071	4945	0.4252873659133911	NO	-
8098	ZINC02430126	5197	0.4252873659133911	NO	-
8099	ZINC02443848	5228	0.4252873659133911	NO	-
8100	ZINC02628032	5563	0.4252873659133911	NO	-
8101	ZINC02639662	5617	0.4252873659133911	NO	-
8102	ZINC02662412	5747	0.4252873659133911	NO	-
8103	ZINC02662413	5748	0.4252873659133911	NO	-
8104	ZINC02718689	5971	0.4252873659133911	NO	-
8105	ZINC02803642	6295	0.4252873659133911	NO	-
8106	ZINC02803643	6296	0.4252873659133911	NO	-
8107	ZINC02815601	6335	0.4252873659133911	NO	-
8108	ZINC02873849	6476	0.4252873659133911	NO	-
8109	ZINC02917336	6696	0.4252873659133911	NO	-
8110	ZINC03334709	7600	0.4252873659133911	NO	-
8111	ZINC03336459	7613	0.4252873659133911	NO	-
8112	ZINC03355481	7697	0.4252873659133911	NO	-
8113	ZINC03429053	8071	0.4252873659133911	NO	-
8114	ZINC03450928	8170	0.4252873659133911	NO	-
8115	ZINC03475034	8381	0.4252873659133911	NO	-
8116	ZINC03491459	8459	0.4252873659133911	NO	-
8117	ZINC03563457	9012	0.4252873659133911	NO	-
8118	ZINC03563460	9013	0.4252873659133911	NO	-
8119	ZINC03630794	9401	0.4252873659133911	NO	-
8120	ZINC03853620	9928	0.4252873659133911	NO	-
8121	ZINC03853884	9999	0.4252873659133911	NO	-
8122	ZINC03853885	10000	0.4252873659133911	NO	-
8123	ZINC03854048	10044	0.4252873659133911	NO	-
8124	ZINC03854401	10081	0.4252873659133911	NO	-
8125	ZINC03854402	10082	0.4252873659133911	NO	-
8126	ZINC03858495	10462	0.4252873659133911	NO	-
8127	ZINC03858501	10463	0.4252873659133911	NO	-
8128	ZINC03859203	10527	0.4252873659133911	NO	-
8129	ZINC04094598	11606	0.4252873659133911	NO	-
8130	ZINC04291567	11968	0.4252873659133911	NO	-
8131	ZINC04295601	11977	0.4252873659133911	NO	-
8132	ZINC04407873	12198	0.4252873659133911	NO	-
8133	ZINC04468461	12364	0.4252873659133911	NO	-
8134	ZINC04492815	12484	0.4252873659133911	NO	-
8135	ZINC04504900	12532	0.4252873659133911	NO	-
8136	ZINC00626464	782	0.42500001192092896	NO	-
8137	ZINC00626467	783	0.42500001192092896	NO	-
8138	ZINC00635346	840	0.42500001192092896	NO	-
8139	ZINC00637083	847	0.42500001192092896	NO	-
8140	ZINC00637085	848	0.42500001192092896	NO	-
8141	ZINC00715346	1192	0.42500001192092896	NO	-
8142	ZINC00715347	1193	0.42500001192092896	NO	-
8143	ZINC00851725	1850	0.42500001192092896	NO	-
8144	ZINC00851726	1851	0.42500001192092896	NO	-
8145	ZINC00945189	2242	0.42500001192092896	NO	-
8146	ZINC00951402	2281	0.42500001192092896	NO	-
8147	ZINC00951403	2282	0.42500001192092896	NO	-
8148	ZINC01013818	2513	0.42500001192092896	NO	-
8149	ZINC01013819	2514	0.42500001192092896	NO	-
8150	ZINC01013840	2515	0.42500001192092896	NO	-
8151	ZINC01013841	2516	0.42500001192092896	NO	-
8152	ZINC01053513	2800	0.42500001192092896	NO	-
8153	ZINC01134049	3255	0.42500001192092896	NO	-
8154	ZINC01134050	3256	0.42500001192092896	NO	-
8155	ZINC01466557	4082	0.42500001192092896	NO	-
8156	ZINC01466569	4083	0.42500001192092896	NO	-
8157	ZINC01466570	4084	0.42500001192092896	NO	-
8158	ZINC01466576	4089	0.42500001192092896	NO	-
8159	ZINC01466577	4090	0.42500001192092896	NO	-
8160	ZINC01466582	4094	0.42500001192092896	NO	-
8161	ZINC01466583	4095	0.42500001192092896	NO	-
8162	ZINC01466647	4106	0.42500001192092896	NO	-
8163	ZINC02630155	5576	0.42500001192092896	NO	-
8164	ZINC02819374	6346	0.42500001192092896	NO	-
8165	ZINC03017173	7064	0.42500001192092896	NO	-
8166	ZINC03191412	7207	0.42500001192092896	NO	-
8167	ZINC03348679	7671	0.42500001192092896	NO	-
8168	ZINC03372546	7821	0.42500001192092896	NO	-
8169	ZINC03969902	11130	0.42500001192092896	NO	-
8170	ZINC03977616	11305	0.42500001192092896	NO	-
8171	ZINC03977706	11307	0.42500001192092896	NO	-
8172	ZINC04484425	12424	0.42500001192092896	NO	-
8173	ZINC00200621	213	0.42391303181648254	NO	-
8174	ZINC00586567	660	0.42391303181648254	NO	-
8175	ZINC00603854	714	0.42391303181648254	NO	-
8176	ZINC00603854	715	0.42391303181648254	NO	-
8177	ZINC00851770	1856	0.42391303181648254	NO	-
8178	ZINC01072200	2911	0.42391303181648254	NO	-
8179	ZINC01106285	3057	0.42391303181648254	NO	-
8180	ZINC01440014	3978	0.42391303181648254	NO	-
8181	ZINC01440014	3979	0.42391303181648254	NO	-
8182	ZINC01440014	3980	0.42391303181648254	NO	-
8183	ZINC02626746	5539	0.42391303181648254	NO	-
8184	ZINC03191680	7209	0.42391303181648254	NO	-
8185	ZINC04252908	11876	0.42391303181648254	NO	-
8186	ZINC04278679	11931	0.42391303181648254	NO	-
8187	ZINC00389218	400	0.42352941632270813	NO	-
8188	ZINC00389219	401	0.42352941632270813	NO	-
8189	ZINC00389221	402	0.42352941632270813	NO	-
8190	ZINC00389222	403	0.42352941632270813	NO	-
8191	ZINC00428148	484	0.42352941632270813	NO	-
8192	ZINC00542445	592	0.42352941632270813	NO	-
8193	ZINC00624910	767	0.42352941632270813	NO	-
8194	ZINC00624913	768	0.42352941632270813	NO	-
8195	ZINC00624916	769	0.42352941632270813	NO	-
8196	ZINC00638810	865	0.42352941632270813	NO	-
8197	ZINC00638812	866	0.42352941632270813	NO	-
8198	ZINC00638815	867	0.42352941632270813	NO	-
8199	ZINC00638831	871	0.42352941632270813	NO	-
8200	ZINC00638833	872	0.42352941632270813	NO	-
8201	ZINC00638837	873	0.42352941632270813	NO	-
8202	ZINC00638848	876	0.42352941632270813	NO	-
8203	ZINC00639537	881	0.42352941632270813	NO	-
8204	ZINC00639539	882	0.42352941632270813	NO	-
8205	ZINC00675591	1056	0.42352941632270813	NO	-
8206	ZINC00716807	1195	0.42352941632270813	NO	-
8207	ZINC00716808	1196	0.42352941632270813	NO	-
8208	ZINC00806763	1511	0.42352941632270813	NO	-
8209	ZINC00806764	1512	0.42352941632270813	NO	-
8210	ZINC00810411	1539	0.42352941632270813	NO	-
8211	ZINC00810412	1540	0.42352941632270813	NO	-
8212	ZINC00826891	1655	0.42352941632270813	NO	-
8213	ZINC00826892	1656	0.42352941632270813	NO	-
8214	ZINC00832168	1695	0.42352941632270813	NO	-
8215	ZINC00858133	1924	0.42352941632270813	NO	-
8216	ZINC00858134	1925	0.42352941632270813	NO	-
8217	ZINC00983230	2401	0.42352941632270813	NO	-
8218	ZINC01018857	2531	0.42352941632270813	NO	-
8219	ZINC01029117	2590	0.42352941632270813	NO	-
8220	ZINC01029119	2591	0.42352941632270813	NO	-
8221	ZINC01072242	2920	0.42352941632270813	NO	-
8222	ZINC01072244	2921	0.42352941632270813	NO	-
8223	ZINC01186531	3480	0.42352941632270813	NO	-
8224	ZINC01225816	3574	0.42352941632270813	NO	-
8225	ZINC01432689	3968	0.42352941632270813	NO	-
8226	ZINC01928564	4426	0.42352941632270813	NO	-
8227	ZINC01937859	4437	0.42352941632270813	NO	-
8228	ZINC01937947	4450	0.42352941632270813	NO	-
8229	ZINC01938094	4457	0.42352941632270813	NO	-
8230	ZINC01938095	4458	0.42352941632270813	NO	-
8231	ZINC01938132	4465	0.42352941632270813	NO	-
8232	ZINC01938189	4469	0.42352941632270813	NO	-
8233	ZINC01940683	4475	0.42352941632270813	NO	-
8234	ZINC01954731	4477	0.42352941632270813	NO	-
8235	ZINC01976789	4498	0.42352941632270813	NO	-
8236	ZINC01976801	4502	0.42352941632270813	NO	-
8237	ZINC01976869	4510	0.42352941632270813	NO	-
8238	ZINC01977223	4517	0.42352941632270813	NO	-
8239	ZINC01979313	4521	0.42352941632270813	NO	-
8240	ZINC01982303	4538	0.42352941632270813	NO	-
8241	ZINC01982313	4540	0.42352941632270813	NO	-
8242	ZINC02022961	4581	0.42352941632270813	NO	-
8243	ZINC02181564	4668	0.42352941632270813	NO	-
8244	ZINC02181590	4669	0.42352941632270813	NO	-
8245	ZINC02187024	4675	0.42352941632270813	NO	-
8246	ZINC02209399	4723	0.42352941632270813	NO	-
8247	ZINC02224495	4771	0.42352941632270813	NO	-
8248	ZINC02238633	4806	0.42352941632270813	NO	-
8249	ZINC02288122	4864	0.42352941632270813	NO	-
8250	ZINC02431479	5204	0.42352941632270813	NO	-
8251	ZINC02494598	5339	0.42352941632270813	NO	-
8252	ZINC02497242	5346	0.42352941632270813	NO	-
8253	ZINC02497901	5351	0.42352941632270813	NO	-
8254	ZINC02623538	5513	0.42352941632270813	NO	-
8255	ZINC02623539	5514	0.42352941632270813	NO	-
8256	ZINC02649566	5672	0.42352941632270813	NO	-
8257	ZINC02649567	5673	0.42352941632270813	NO	-
8258	ZINC02651497	5682	0.42352941632270813	NO	-
8259	ZINC02718813	5977	0.42352941632270813	NO	-
8260	ZINC02718813	5978	0.42352941632270813	NO	-
8261	ZINC02718962	5987	0.42352941632270813	NO	-
8262	ZINC02718962	5988	0.42352941632270813	NO	-
8263	ZINC02718963	5990	0.42352941632270813	NO	-
8264	ZINC02718963	5991	0.42352941632270813	NO	-
8265	ZINC02718964	5993	0.42352941632270813	NO	-
8266	ZINC02718964	5994	0.42352941632270813	NO	-
8267	ZINC02718980	5997	0.42352941632270813	NO	-
8268	ZINC02718980	5998	0.42352941632270813	NO	-
8269	ZINC02718996	6001	0.42352941632270813	NO	-
8270	ZINC02718996	6002	0.42352941632270813	NO	-
8271	ZINC02718997	6004	0.42352941632270813	NO	-
8272	ZINC02728079	6036	0.42352941632270813	NO	-
8273	ZINC02787910	6168	0.42352941632270813	NO	-
8274	ZINC02878931	6498	0.42352941632270813	NO	-
8275	ZINC02910840	6547	0.42352941632270813	NO	-
8276	ZINC02943523	6870	0.42352941632270813	NO	-
8277	ZINC02986242	7016	0.42352941632270813	NO	-
8278	ZINC03186003	7200	0.42352941632270813	NO	-
8279	ZINC03300088	7474	0.42352941632270813	NO	-
8280	ZINC03332020	7588	0.42352941632270813	NO	-
8281	ZINC03433509	8090	0.42352941632270813	NO	-
8282	ZINC03452385	8174	0.42352941632270813	NO	-
8283	ZINC03452388	8175	0.42352941632270813	NO	-
8284	ZINC03452391	8176	0.42352941632270813	NO	-
8285	ZINC03471150	8369	0.42352941632270813	NO	-
8286	ZINC03517198	8728	0.42352941632270813	NO	-
8287	ZINC03534442	8844	0.42352941632270813	NO	-
8288	ZINC03534443	8845	0.42352941632270813	NO	-
8289	ZINC03559363	8986	0.42352941632270813	NO	-
8290	ZINC03851157	9678	0.42352941632270813	NO	-
8291	ZINC03851278	9682	0.42352941632270813	NO	-
8292	ZINC03851280	9683	0.42352941632270813	NO	-
8293	ZINC03852756	9751	0.42352941632270813	NO	-
8294	ZINC03852757	9752	0.42352941632270813	NO	-
8295	ZINC03852987	9782	0.42352941632270813	NO	-
8296	ZINC03852988	9783	0.42352941632270813	NO	-
8297	ZINC03852997	9790	0.42352941632270813	NO	-
8298	ZINC03853519	9905	0.42352941632270813	NO	-
8299	ZINC03853520	9906	0.42352941632270813	NO	-
8300	ZINC03853629	9931	0.42352941632270813	NO	-
8301	ZINC03853630	9932	0.42352941632270813	NO	-
8302	ZINC03853753	9970	0.42352941632270813	NO	-
8303	ZINC03853754	9971	0.42352941632270813	NO	-
8304	ZINC03853759	9972	0.42352941632270813	NO	-
8305	ZINC03853760	9973	0.42352941632270813	NO	-
8306	ZINC03853790	9980	0.42352941632270813	NO	-
8307	ZINC03853791	9981	0.42352941632270813	NO	-
8308	ZINC03853802	9989	0.42352941632270813	NO	-
8309	ZINC03853803	9990	0.42352941632270813	NO	-
8310	ZINC03853879	9995	0.42352941632270813	NO	-
8311	ZINC03853880	9996	0.42352941632270813	NO	-
8312	ZINC03853887	10001	0.42352941632270813	NO	-
8313	ZINC03853888	10002	0.42352941632270813	NO	-
8314	ZINC03853889	10003	0.42352941632270813	NO	-
8315	ZINC03853890	10004	0.42352941632270813	NO	-
8316	ZINC03853974	10023	0.42352941632270813	NO	-
8317	ZINC03854269	10067	0.42352941632270813	NO	-
8318	ZINC03854270	10068	0.42352941632270813	NO	-
8319	ZINC03854407	10084	0.42352941632270813	NO	-
8320	ZINC03854408	10085	0.42352941632270813	NO	-
8321	ZINC03854488	10093	0.42352941632270813	NO	-
8322	ZINC03854489	10094	0.42352941632270813	NO	-
8323	ZINC03856431	10248	0.42352941632270813	NO	-
8324	ZINC03858857	10488	0.42352941632270813	NO	-
8325	ZINC03858858	10489	0.42352941632270813	NO	-
8326	ZINC03858935	10502	0.42352941632270813	NO	-
8327	ZINC03858936	10503	0.42352941632270813	NO	-
8328	ZINC03858979	10509	0.42352941632270813	NO	-
8329	ZINC03859445	10551	0.42352941632270813	NO	-
8330	ZINC03859446	10552	0.42352941632270813	NO	-
8331	ZINC03859468	10559	0.42352941632270813	NO	-
8332	ZINC03859469	10560	0.42352941632270813	NO	-
8333	ZINC03859488	10561	0.42352941632270813	NO	-
8334	ZINC03859496	10563	0.42352941632270813	NO	-
8335	ZINC03859497	10564	0.42352941632270813	NO	-
8336	ZINC03859575	10574	0.42352941632270813	NO	-
8337	ZINC03859576	10575	0.42352941632270813	NO	-
8338	ZINC03859608	10590	0.42352941632270813	NO	-
8339	ZINC03859609	10591	0.42352941632270813	NO	-
8340	ZINC03862135	10665	0.42352941632270813	NO	-
8341	ZINC03868843	10854	0.42352941632270813	NO	-
8342	ZINC03969697	11115	0.42352941632270813	NO	-
8343	ZINC03970136	11158	0.42352941632270813	NO	-
8344	ZINC03970137	11159	0.42352941632270813	NO	-
8345	ZINC03970412	11181	0.42352941632270813	NO	-
8346	ZINC03983354	11347	0.42352941632270813	NO	-
8347	ZINC03983355	11348	0.42352941632270813	NO	-
8348	ZINC03983704	11371	0.42352941632270813	NO	-
8349	ZINC03983726	11372	0.42352941632270813	NO	-
8350	ZINC04033842	11515	0.42352941632270813	NO	-
8351	ZINC04238103	11821	0.42352941632270813	NO	-
8352	ZINC04470144	12384	0.42352941632270813	NO	-
8353	ZINC04470256	12385	0.42352941632270813	NO	-
8354	ZINC00348392	357	0.42307692766189575	NO	-
8355	ZINC00678737	1080	0.42307692766189575	NO	-
8356	ZINC00846559	1806	0.42307692766189575	NO	-
8357	ZINC00945352	2243	0.42307692766189575	NO	-
8358	ZINC01518540	4266	0.42307692766189575	NO	-
8359	ZINC01625004	4317	0.42307692766189575	NO	-
8360	ZINC02608272	5455	0.42307692766189575	NO	-
8361	ZINC02927725	6829	0.42307692766189575	NO	-
8362	ZINC03134448	7168	0.42307692766189575	NO	-
8363	ZINC03169506	7182	0.42307692766189575	NO	-
8364	ZINC03565663	9047	0.42307692766189575	NO	-
8365	ZINC03854960	10183	0.42307692766189575	NO	-
8366	ZINC03861985	10662	0.42307692766189575	NO	-
8367	ZINC03861986	10663	0.42307692766189575	NO	-
8368	ZINC03867867	10788	0.42307692766189575	NO	-
8369	ZINC01040284	2717	0.42268040776252747	NO	-
8370	ZINC01137905	3279	0.42268040776252747	NO	-
8371	ZINC02656225	5705	0.42268040776252747	NO	-
8372	ZINC02656226	5706	0.42268040776252747	NO	-
8373	ZINC00025802	14	0.42222222685813904	NO	-
8374	ZINC00104114	110	0.42222222685813904	NO	-
8375	ZINC00203512	214	0.42222222685813904	NO	-
8376	ZINC00664103	1001	0.42222222685813904	NO	-
8377	ZINC00813619	1560	0.42222222685813904	NO	-
8378	ZINC00827742	1672	0.42222222685813904	NO	-
8379	ZINC00856087	1884	0.42222222685813904	NO	-
8380	ZINC00905569	2094	0.42222222685813904	NO	-
8381	ZINC01033126	2629	0.42222222685813904	NO	-
8382	ZINC01125695	3200	0.42222222685813904	NO	-
8383	ZINC01154204	3347	0.42222222685813904	NO	-
8384	ZINC01157070	3363	0.42222222685813904	NO	-
8385	ZINC01290768	3652	0.42222222685813904	NO	-
8386	ZINC01304815	3665	0.42222222685813904	NO	-
8387	ZINC01422344	3911	0.42222222685813904	NO	-
8388	ZINC01447875	4018	0.42222222685813904	NO	-
8389	ZINC02279829	4851	0.42222222685813904	NO	-
8390	ZINC02298567	4877	0.42222222685813904	NO	-
8391	ZINC02326645	4931	0.42222222685813904	NO	-
8392	ZINC02329539	4941	0.42222222685813904	NO	-
8393	ZINC02355157	5027	0.42222222685813904	NO	-
8394	ZINC02355724	5028	0.42222222685813904	NO	-
8395	ZINC02466963	5304	0.42222222685813904	NO	-
8396	ZINC02619825	5476	0.42222222685813904	NO	-
8397	ZINC02619826	5477	0.42222222685813904	NO	-
8398	ZINC02730600	6040	0.42222222685813904	NO	-
8399	ZINC02791924	6201	0.42222222685813904	NO	-
8400	ZINC02899397	6528	0.42222222685813904	NO	-
8401	ZINC02943081	6868	0.42222222685813904	NO	-
8402	ZINC02971875	6983	0.42222222685813904	NO	-
8403	ZINC03007467	7042	0.42222222685813904	NO	-
8404	ZINC03217465	7250	0.42222222685813904	NO	-
8405	ZINC03315464	7519	0.42222222685813904	NO	-
8406	ZINC03341517	7633	0.42222222685813904	NO	-
8407	ZINC03341519	7634	0.42222222685813904	NO	-
8408	ZINC03422592	8041	0.42222222685813904	NO	-
8409	ZINC03456658	8200	0.42222222685813904	NO	-
8410	ZINC03456661	8201	0.42222222685813904	NO	-
8411	ZINC03460596	8279	0.42222222685813904	NO	-
8412	ZINC03460600	8280	0.42222222685813904	NO	-
8413	ZINC03460967	8283	0.42222222685813904	NO	-
8414	ZINC03460972	8284	0.42222222685813904	NO	-
8415	ZINC03461602	8295	0.42222222685813904	NO	-
8416	ZINC03461608	8296	0.42222222685813904	NO	-
8417	ZINC03563598	9022	0.42222222685813904	NO	-
8418	ZINC03593665	9163	0.42222222685813904	NO	-
8419	ZINC03593698	9164	0.42222222685813904	NO	-
8420	ZINC03593700	9165	0.42222222685813904	NO	-
8421	ZINC03593732	9166	0.42222222685813904	NO	-
8422	ZINC03593734	9167	0.42222222685813904	NO	-
8423	ZINC03840351	9568	0.42222222685813904	NO	-
8424	ZINC03850927	9650	0.42222222685813904	NO	-
8425	ZINC03853971	10022	0.42222222685813904	NO	-
8426	ZINC03854694	10156	0.42222222685813904	NO	-
8427	ZINC03854695	10157	0.42222222685813904	NO	-
8428	ZINC03854696	10158	0.42222222685813904	NO	-
8429	ZINC03855032	10186	0.42222222685813904	NO	-
8430	ZINC03860046	10651	0.42222222685813904	NO	-
8431	ZINC03867560	10764	0.42222222685813904	NO	-
8432	ZINC03890312	10947	0.42222222685813904	NO	-
8433	ZINC03969033	11085	0.42222222685813904	NO	-
8434	ZINC04289216	11960	0.42222222685813904	NO	-
[truncated: 210,135 more chars]
