# Supplementary material for: Optimal assignment methods for ligand-based virtual screening
Source: J Cheminform. 2009 Aug 25;1:14. doi: 10.1186/1758-2946-1-14 (PMC2820492; doi:10.1186/1758-2946-1-14)
Supplement: Additional file 2 — Archive of the result files. The file Results.tar.gz is a Gzip compressed Tar archive containing the results file of each method for each data set. The result files are tab-separated plain text files including the following information: method name, active data set with size, cluster information and the distribution of the molecules over the clusters, decoy data set with size, ratio active:decoy, AUC, awAUC, BEDROC scores for predefined alpha values as suggested by Truchon and Bayly [63], relative enrichment factor [67], ROC enrichments, awROC enrichments at predefined false positive fractions, chemotype enrichment, ROC data points, and the ranking of each structure. [file 1758-2946-1-14-S2.zip › Results/TanimotoMACCS.SQ.DUD=egfr.Q.EGFR_Erlotinib.sdf.A.DUD_egfr_clustered_I_MM.sdf.D.DUD_egfr_decoys_ID_pa0000644]

###################################################################################################
# Screening Result File
# User: jahn
# Method used: TanimotoMACCS
> <Method_Name>
TanimotoMACCS
# Screening mode: Single Query Screening
#	Calculations performed: 15925
#	Start time of the calculation: Mon Mar 09 13:25:56 CET 2009
#	End time of the calculation: Mon Mar 09 13:46:40 CET 2009
# Data set information
#	Query molecule name:	AQ4 from data set: ./data/queries/EGFR_Erlotinib.sdf
#	Active data set: /rahome/chemoinf/SVS/data/actives/DUD_egfr_clustered_I_MM.sdf with cluster information
#		Size: 365 molecules
#		Number of clusters: 40
#		Cluster Summery:
#			Cluster number	# molecules	% of actives
#			1		9		2.466
#			2		183		50.137
#			3		12		3.288
#			4		1		0.274
#			5		2		0.548
#			6		9		2.466
#			7		7		1.918
#			8		1		0.274
#			9		26		7.123
#			10		10		2.74
#			11		1		0.274
#			12		6		1.644
#			13		2		0.548
#			14		11		3.014
#			15		2		0.548
#			16		16		4.384
#			17		1		0.274
#			18		10		2.74
#			19		2		0.548
#			20		3		0.822
#			21		1		0.274
#			22		3		0.822
#			23		2		0.548
#			24		1		0.274
#			25		3		0.822
#			26		1		0.274
#			27		2		0.548
#			28		4		1.096
#			29		1		0.274
#			30		2		0.548
#			31		10		2.74
#			32		1		0.274
#			33		6		1.644
#			34		2		0.548
#			35		2		0.548
#			36		1		0.274
#			37		2		0.548
#			38		1		0.274
#			39		2		0.548
#			40		4		1.096
#	Decoy data set: /rahome/chemoinf/SVS/data/decoys/DUD_egfr_decoys_ID_pass_MWPass_I_MM.sdf
#		Size: 15560 molecules
#	Ratio actives : decoys
#		1.0 : 42.6301
#	The active and decoy data set were part of the DUD with problem identifier: egfr
> <AUC>
#	 ROC AUC
	0.6442059020319048
> <awAUC>
#	 ROC awAUC
	0.6011234337995555
> <BEDROC Scores>
#	Alpha Values	BEDROC Scores	Literature: J. Chem. Inf. Model., Vol. 47, No. 2, 2007, 488-508
	106.9	0.4377
	100.0	0.4253
	53.6	0.3437
	50.0	0.338
	32.2	0.3134
	20.0	0.3068
	16.1	0.3102
	10.0	0.333
	8.0	0.3516
> <Relative enrichment factor>
#	Fraction dataset	Enrichment factor	 Literature: DOI: 10.1021/ci800303k
	0.0010	94.19152276295134
	0.01	48.35164835164835
	0.02	26.687598116169546
	0.05	26.301369863013697
	0.1	29.863013698630137
	0.2	38.9041095890411
	0.25	43.83561643835616
> <ROC Enrichments>
#	True decoy fraction	Enrichment	Literature: J Comput Aided Mol Des (2008) 22:133-139
	0.1	151.86986301369865
	0.5	41.53705655075518
	1.0	22.13487881981033
	2.0	12.160519845451352
	5.0	5.315068493150685
	10.0	2.9863013698630136
> <awROC Enrichments>
#	Decoy fraction	Enrichment
	0.1	185.26656420765036
	0.5	40.32645390432279
	1.0	20.42553079130949
	2.0	10.954318272043688
	5.0	4.975883360719426
	10.0	2.823877647853057
> <Chemotype enrichment>
#	% data set	% active cluster	Literature: http://dud.docking.org/wombat/
	0.0	0.0
	0.0060	0.0
	0.0060	2.5
	0.025	2.5
	0.025	5.0
	0.044	5.0
	0.044	7.5
	0.05	7.5
	0.05	10.0
	0.088	10.0
	0.088	12.5
	0.1	12.5
	0.1	15.0
	0.138	15.0
	0.138	17.5
	0.264	17.5
	0.264	20.0
	0.32	20.0
	0.32	22.5
	0.49	22.5
	0.49	25.0
	0.609	25.0
	0.609	27.5
	2.179	27.5
	2.179	30.0
	2.744	30.0
	2.744	32.5
	4.195	32.5
	4.195	35.0
	5.513	35.0
	5.513	37.5
	6.889	37.5
	6.889	40.0
	8.151	40.0
	8.151	42.5
	11.422	42.5
	11.422	45.0
	13.62	45.0
	13.62	47.5
	23.24	47.5
	23.24	50.0
	26.625	50.0
	26.625	52.5
	27.378	52.5
	27.378	55.0
	30.235	55.0
	30.235	57.5
	34.009	57.5
	34.009	60.0
	36.797	60.0
	36.797	62.5
	37.984	62.5
	37.984	65.0
	45.721	65.0
	45.721	67.5
	49.005	67.5
	49.005	70.0
	49.011	70.0
	49.011	72.5
	52.954	72.5
	52.954	75.0
	55.234	75.0
	55.234	77.5
	56.025	77.5
	56.025	80.0
	63.039	80.0
	63.039	82.5
	63.611	82.5
	63.611	85.0
	69.915	85.0
	69.915	87.5
	71.052	87.5
	71.052	90.0
	72.389	90.0
	72.389	92.5
	90.311	92.5
	90.311	95.0
	91.724	95.0
	91.724	97.5
	93.972	97.5
	93.972	100.0
	100.0	100.0
> <ROC curve data>
#	False positive rate	true positive rate
	0.0	0.0
	0.0	0.1233
	2.0E-4	0.1233
	2.0E-4	0.1315
	3.0E-4	0.1315
	3.0E-4	0.1342
	4.0E-4	0.1342
	4.0E-4	0.1507
	8.0E-4	0.1507
	8.0E-4	0.1562
	0.0011	0.1562
	0.0011	0.1671
	0.0014	0.1671
	0.0014	0.1836
	0.0019	0.1836
	0.0019	0.1918
	0.0031	0.1918
	0.0031	0.1973
	0.0033	0.1973
	0.0033	0.2027
	0.0042	0.2027
	0.0042	0.2055
	0.0044	0.2055
	0.0044	0.2082
	0.0052	0.2082
	0.0052	0.211
	0.0058	0.211
	0.0058	0.2137
	0.0062	0.2137
	0.0062	0.2164
	0.0085	0.2164
	0.0085	0.2219
	0.0109	0.2219
	0.0109	0.2274
	0.0127	0.2274
	0.0127	0.2301
	0.015	0.2301
	0.015	0.2356
	0.0167	0.2356
	0.0167	0.2411
	0.0176	0.2411
	0.0176	0.2438
	0.0202	0.2438
	0.0202	0.2466
	0.0222	0.2466
	0.0222	0.2493
	0.0227	0.2493
	0.0227	0.2521
	0.037	0.2521
	0.037	0.2548
	0.0413	0.2548
	0.0413	0.2575
	0.0424	0.2575
	0.0424	0.263
	0.0457	0.263
	0.0457	0.2658
	0.0501	0.2658
	0.0501	0.2685
	0.0537	0.2685
	0.0537	0.2712
	0.0641	0.2712
	0.0641	0.2767
	0.0662	0.2767
	0.0662	0.2822
	0.0746	0.2822
	0.0746	0.2849
	0.0767	0.2849
	0.0767	0.2904
	0.0794	0.2904
	0.0794	0.2932
	0.0808	0.2932
	0.0808	0.2959
	0.0824	0.2959
	0.0824	0.2986
	0.1098	0.2986
	0.1098	0.3014
	0.1131	0.3014
	0.1131	0.3123
	0.1173	0.3123
	0.1173	0.3151
	0.1318	0.3151
	0.1318	0.3233
	0.1337	0.3233
	0.1337	0.326
	0.1359	0.326
	0.1359	0.3288
	0.136	0.3288
	0.136	0.3342
	0.1362	0.3342
	0.1362	0.3479
	0.137	0.3479
	0.137	0.3507
	0.1475	0.3507
	0.1475	0.3534
	0.1532	0.3534
	0.1532	0.3562
	0.1533	0.3562
	0.1533	0.3616
	0.1536	0.3616
	0.1536	0.3671
	0.1549	0.3671
	0.1549	0.3781
	0.1636	0.3781
	0.1636	0.3863
	0.1682	0.3863
	0.1682	0.389
	0.2056	0.389
	0.2056	0.4137
	0.2138	0.4137
	0.2138	0.4192
	0.2279	0.4192
	0.2279	0.4247
	0.2356	0.4247
	0.2356	0.4329
	0.2357	0.4329
	0.2357	0.4384
	0.2621	0.4384
	0.2621	0.4438
	0.2629	0.4438
	0.2629	0.4575
	0.263	0.4575
	0.263	0.463
	0.2693	0.463
	0.2693	0.4658
	0.2877	0.4658
	0.2877	0.4685
	0.2927	0.4685
	0.2927	0.4712
	0.2979	0.4712
	0.2979	0.4767
	0.2981	0.4767
	0.2981	0.4822
	0.2996	0.4822
	0.2996	0.5014
	0.3174	0.5014
	0.3174	0.5041
	0.3294	0.5041
	0.3294	0.5096
	0.3319	0.5096
	0.3319	0.5233
	0.3353	0.5233
	0.3353	0.5425
	0.3398	0.5425
	0.3398	0.5452
	0.3567	0.5452
	0.3567	0.5507
	0.3576	0.5507
	0.3576	0.5562
	0.3614	0.5562
	0.3614	0.5589
	0.3634	0.5589
	0.3634	0.5616
	0.3644	0.5616
	0.3644	0.5644
	0.3753	0.5644
	0.3753	0.5726
	0.3789	0.5726
	0.3789	0.5808
	0.3909	0.5808
	0.3909	0.5863
	0.4017	0.5863
	0.4017	0.5918
	0.4141	0.5918
	0.4141	0.6027
	0.4197	0.6027
	0.4197	0.6219
	0.4371	0.6219
	0.4371	0.6274
	0.4487	0.6274
	0.4487	0.6301
	0.4496	0.6301
	0.4496	0.6466
	0.4527	0.6466
	0.4527	0.6493
	0.4623	0.6493
	0.4623	0.6603
	0.4711	0.6603
	0.4711	0.663
	0.4789	0.663
	0.4789	0.6712
	0.4855	0.6712
	0.4855	0.6849
	0.4901	0.6849
	0.4901	0.6932
	0.5092	0.6932
	0.5092	0.6959
	0.5195	0.6959
	0.5195	0.6986
	0.5232	0.6986
	0.5232	0.7014
	0.5254	0.7014
	0.5254	0.7068
	0.5299	0.7068
	0.5299	0.7123
	0.5322	0.7123
	0.5322	0.7178
	0.5482	0.7178
	0.5482	0.7288
	0.5555	0.7288
	0.5555	0.7315
	0.5562	0.7315
	0.5562	0.737
	0.5796	0.737
	0.5796	0.7425
	0.5812	0.7425
	0.5812	0.7507
	0.5933	0.7507
	0.5933	0.7562
	0.6026	0.7562
	0.6026	0.7616
	0.6114	0.7616
	0.6114	0.7699
	0.6175	0.7699
	0.6175	0.7781
	0.6269	0.7781
	0.6269	0.7863
	0.6325	0.7863
	0.6325	0.789
	0.6455	0.789
	0.6455	0.7918
	0.6664	0.7918
	0.6664	0.7945
	0.6701	0.7945
	0.6701	0.8
	0.6897	0.8
	0.6897	0.8055
	0.6965	0.8055
	0.6965	0.8137
	0.708	0.8137
	0.708	0.8164
	0.7217	0.8164
	0.7217	0.8192
	0.7267	0.8192
	0.7267	0.8274
	0.7299	0.8274
	0.7299	0.8301
	0.7379	0.8301
	0.7379	0.8356
	0.7455	0.8356
	0.7455	0.8384
	0.7483	0.8384
	0.7483	0.8411
	0.7634	0.8411
	0.7634	0.8438
	0.7659	0.8438
	0.7659	0.8466
	0.7805	0.8466
	0.7805	0.8493
	0.8003	0.8493
	0.8003	0.8521
	0.808	0.8521
	0.808	0.8575
	0.819	0.8575
	0.819	0.8603
	0.8322	0.8603
	0.8322	0.8658
	0.8343	0.8658
	0.8343	0.874
	0.8476	0.874
	0.8476	0.8767
	0.8504	0.8767
	0.8504	0.8849
	0.8592	0.8849
	0.8592	0.8877
	0.8618	0.8877
	0.8618	0.8986
	0.8692	0.8986
	0.8692	0.9041
	0.8728	0.9041
	0.8728	0.9068
	0.8746	0.9068
	0.8746	0.9096
	0.8766	0.9096
	0.8766	0.9123
	0.8799	0.9123
	0.8799	0.9205
	0.8871	0.9205
	0.8871	0.9233
	0.8916	0.9233
	0.8916	0.926
	0.8976	0.926
	0.8976	0.9288
	0.8989	0.9288
	0.8989	0.9315
	0.9014	0.9315
	0.9014	0.9342
	0.9023	0.9342
	0.9023	0.9397
	0.9129	0.9397
	0.9129	0.9452
	0.9165	0.9452
	0.9165	0.9479
	0.9246	0.9479
	0.9246	0.9534
	0.927	0.9534
	0.927	0.9562
	0.9324	0.9562
	0.9324	0.9589
	0.9392	0.9589
	0.9392	0.9616
	0.9487	0.9616
	0.9487	0.9644
	0.9528	0.9644
	0.9528	0.9671
	0.9569	0.9671
	0.9569	0.9699
	0.9608	0.9699
	0.9608	0.9726
	0.9639	0.9726
	0.9639	0.9753
	0.9658	0.9753
	0.9658	0.989
	0.9677	0.989
	0.9677	0.9918
	0.971	0.9918
	0.971	0.9945
	0.9741	0.9945
	0.9741	0.9973
	0.9792	0.9973
	0.9792	1.0
	1.0	1.0
> <Screening Table>
# Rank	Mol name	Index in data set	Similarity 2 query	Active	Cluster number
1	ZINC03815333	177	0.7796609997749329	YES	2
2	ZINC03815272	169	0.7666666507720947	YES	2
3	ZINC03815352	190	0.7666666507720947	YES	2
4	ZINC01386812	200	0.7666666507720947	YES	3
5	ZINC03815316	147	0.7627118825912476	YES	2
6	ZINC00116727	99	0.7586206793785095	YES	2
7	ZINC03815305	319	0.7586206793785095	YES	23
8	ZINC03815371	322	0.7586206793785095	YES	25
9	ZINC00009851	122	0.75	YES	2
10	ZINC02572485	153	0.7460317611694336	YES	2
11	ZINC03815158	318	0.7457627058029175	YES	23
12	ZINC03815389	323	0.7457627058029175	YES	25
13	ZINC03815297	202	0.7419354915618896	YES	3
14	ZINC04617814	309	0.7301587462425232	YES	19
15	ZINC03815409	310	0.7301587462425232	YES	19
16	ZINC04617798	294	0.7297297120094299	YES	16
17	ZINC03815217	295	0.7297297120094299	YES	16
18	ZINC04617797	296	0.7297297120094299	YES	16
19	ZINC04617799	297	0.7297297120094299	YES	16
20	ZINC03815253	198	0.725806474685669	YES	3
21	ZINC03815365	199	0.725806474685669	YES	3
22	ZINC00018522	314	0.7213114500045776	YES	21
23	ZINC00600292	113	0.7096773982048035	YES	2
24	ZINC01386818	121	0.7096773982048035	YES	2
25	ZINC03815075	126	0.7096773982048035	YES	2
26	ZINC01386782	128	0.7096773982048035	YES	2
27	ZINC03815283	129	0.7096773982048035	YES	2
28	ZINC00116937	131	0.7096773982048035	YES	2
29	ZINC03815032	139	0.7096773982048035	YES	2
30	ZINC03815278	144	0.7096773982048035	YES	2
31	ZINC04617792	286	0.7096773982048035	YES	16
32	ZINC04617793	287	0.7096773982048035	YES	16
33	ZINC03815184	288	0.7096773982048035	YES	16
34	ZINC04617794	289	0.7096773982048035	YES	16
35	ZINC03815066	157	0.703125	YES	2
36	ZINC04617801	290	0.703125	YES	16
37	ZINC04617802	291	0.703125	YES	16
38	ZINC04617803	292	0.703125	YES	16
39	ZINC03815267	293	0.703125	YES	16
40	ZINC00016978	146	0.6984127163887024	YES	2
41	ZINC03815044	168	0.6984127163887024	YES	2
42	ZINC04617805	361	0.6933333277702332	YES	40
43	ZINC04617806	362	0.6933333277702332	YES	40
44	ZINC04617807	363	0.6933333277702332	YES	40
45	ZINC03815325	364	0.6933333277702332	YES	40
46	ZINC01893626	6494	0.6911764740943909	NO	-
47	ZINC03497000	10491	0.6901408433914185	NO	-
48	ZINC00018524	69	0.6875	NO	-
49	ZINC03815396	321	0.6875	YES	25
50	ZINC03815026	166	0.6865671873092651	YES	2
51	ZINC03815395	298	0.6865671873092651	YES	17
52	ZINC02662033	7654	0.6857143044471741	NO	-
53	ZINC03815303	195	0.6833333373069763	YES	3
54	ZINC04195255	14632	0.6805555820465088	NO	-
55	ZINC00429290	2563	0.6764705777168274	NO	-
56	ZINC03497047	10493	0.6760563254356384	NO	-
57	ZINC00104782	29	0.6724137663841248	YES	2
58	ZINC03815280	40	0.6724137663841248	YES	2
59	ZINC04617810	282	0.671875	YES	16
60	ZINC04617809	283	0.671875	YES	16
61	ZINC03815339	284	0.671875	YES	16
62	ZINC04617808	285	0.671875	YES	16
63	ZINC02437661	7222	0.6716417670249939	NO	-
64	ZINC03816540	11456	0.6716417670249939	NO	-
65	ZINC00148660	1004	0.6714285612106323	NO	-
66	ZINC03517207	10770	0.6666666865348816	NO	-
67	ZINC03562856	11022	0.6666666865348816	NO	-
68	ZINC03815256	197	0.6666666865348816	YES	3
69	ZINC03896502	13367	0.6617646813392639	NO	-
70	ZINC03815397	150	0.6612903475761414	YES	2
71	ZINC04102756	14440	0.6578947305679321	NO	-
72	ZINC02662081	7655	0.6575342416763306	NO	-
73	ZINC03459847	10206	0.6571428775787354	NO	-
74	ZINC01034337	4933	0.6567164063453674	NO	-
75	ZINC03815348	135	0.6567164063453674	YES	2
76	ZINC03815401	185	0.65625	YES	2
77	ZINC03815251	33	0.6551724076271057	YES	2
78	ZINC03815324	279	0.6538461446762085	YES	14
79	ZINC03467752	10285	0.6527777910232544	NO	-
80	ZINC00145918	984	0.6521739363670349	NO	-
81	ZINC03240983	9114	0.6521739363670349	NO	-
82	ZINC03349443	9466	0.6521739363670349	NO	-
83	ZINC03349443	9467	0.6521739363670349	NO	-
84	ZINC03815031	116	0.6515151262283325	YES	2
85	ZINC03815273	141	0.6515151262283325	YES	2
86	ZINC03815290	145	0.6515151262283325	YES	2
87	ZINC03815384	148	0.6507936716079712	YES	2
88	ZINC03815300	152	0.6507936716079712	YES	2
89	ZINC03815298	154	0.6507936716079712	YES	2
90	ZINC02621788	7471	0.6478873491287231	NO	-
91	ZINC03599020	11222	0.6478873491287231	NO	-
92	ZINC03868445	12991	0.6478873491287231	NO	-
93	ZINC00800744	4213	0.6428571343421936	NO	-
94	ZINC02252474	6963	0.6428571343421936	NO	-
95	ZINC03254330	9158	0.6428571343421936	NO	-
96	ZINC03987392	14087	0.6428571343421936	NO	-
97	ZINC03815402	214	0.641791045665741	YES	6
98	ZINC03815387	173	0.640625	YES	2
99	ZINC03815358	182	0.640625	YES	2
100	ZINC02663980	7660	0.6388888955116272	NO	-
101	ZINC03324413	9372	0.6388888955116272	NO	-
102	ZINC03459621	10199	0.6388888955116272	NO	-
103	ZINC00111913	730	0.6376811861991882	NO	-
104	ZINC00111913	731	0.6376811861991882	NO	-
105	ZINC03237648	9097	0.6376811861991882	NO	-
106	ZINC03266622	9193	0.6376811861991882	NO	-
107	ZINC03266881	9195	0.6376811861991882	NO	-
108	ZINC03276991	9225	0.6376811861991882	NO	-
109	ZINC03277592	9230	0.6376811861991882	NO	-
110	ZINC03317413	9352	0.6376811861991882	NO	-
111	ZINC03562853	11021	0.6376811861991882	NO	-
112	ZINC03601836	11237	0.6376811861991882	NO	-
113	ZINC03601837	11238	0.6376811861991882	NO	-
114	ZINC03601891	11239	0.6376811861991882	NO	-
115	ZINC02865271	8457	0.6338028311729431	NO	-
116	ZINC03379629	9577	0.6338028311729431	NO	-
117	ZINC03600083	11231	0.6338028311729431	NO	-
118	ZINC00163317	1057	0.6323529481887817	NO	-
119	ZINC03815136	96	0.6307692527770996	YES	2
120	ZINC03815206	120	0.6307692527770996	YES	2
121	ZINC03497058	10494	0.6301369667053223	NO	-
122	ZINC04325855	14890	0.6301369667053223	NO	-
123	ZINC04334034	14908	0.6301369667053223	NO	-
124	ZINC03815411	69	0.6290322542190552	YES	2
125	ZINC03815332	86	0.6290322542190552	YES	2
126	ZINC03266872	9194	0.6285714507102966	NO	-
127	ZINC03511689	10711	0.6285714507102966	NO	-
128	ZINC03979880	13997	0.6285714507102966	NO	-
129	ZINC04169831	14564	0.6285714507102966	NO	-
130	ZINC04169831	14565	0.6285714507102966	NO	-
131	ZINC02735831	7979	0.6266666650772095	NO	-
132	ZINC03340893	9437	0.625	NO	-
133	ZINC03356463	9495	0.625	NO	-
134	ZINC03366292	9522	0.625	NO	-
135	ZINC03439679	10073	0.625	NO	-
136	ZINC03855135	12024	0.625	NO	-
137	ZINC03896502	13366	0.625	NO	-
138	ZINC04102756	14441	0.625	NO	-
139	ZINC04517469	15482	0.625	NO	-
140	ZINC03815323	277	0.6233766078948975	YES	14
141	ZINC00009152	35	0.6231883764266968	NO	-
142	ZINC00111913	732	0.6231883764266968	NO	-
143	ZINC03349443	9468	0.6231883764266968	NO	-
144	ZINC03601912	11240	0.6231883764266968	NO	-
145	ZINC03815391	276	0.6231883764266968	YES	14
146	ZINC03851835	11642	0.6219512224197388	NO	-
147	ZINC00779483	4128	0.6216216087341309	NO	-
148	ZINC04348466	14939	0.6216216087341309	NO	-
149	ZINC00531685	3216	0.6212121248245239	NO	-
150	ZINC00976987	4722	0.6197183132171631	NO	-
151	ZINC00976988	4723	0.6197183132171631	NO	-
152	ZINC03224841	9043	0.6197183132171631	NO	-
153	ZINC03397110	9788	0.6197183132171631	NO	-
154	ZINC03397138	9790	0.6197183132171631	NO	-
155	ZINC03397223	9798	0.6197183132171631	NO	-
156	ZINC03458848	10181	0.6197183132171631	NO	-
157	ZINC04427553	15075	0.6197183132171631	NO	-
158	ZINC03815342	203	0.6197183132171631	YES	3
159	ZINC00465653	2803	0.6164383292198181	NO	-
160	ZINC03425758	9989	0.6164383292198181	NO	-
161	ZINC03571165	11085	0.6164383292198181	NO	-
162	ZINC03852955	11714	0.6164383292198181	NO	-
163	ZINC04169833	14571	0.6164383292198181	NO	-
164	ZINC00013752	50	0.6153846383094788	NO	-
165	ZINC02718958	7893	0.6153846383094788	NO	-
166	ZINC02718958	7894	0.6153846383094788	NO	-
167	ZINC02718990	7938	0.6153846383094788	NO	-
168	ZINC02718990	7939	0.6153846383094788	NO	-
169	ZINC03815038	68	0.6153846383094788	YES	2
170	ZINC01644809	6312	0.6142857074737549	NO	-
171	ZINC04176715	14604	0.6142857074737549	NO	-
172	ZINC00791103	4171	0.6133333444595337	NO	-
173	ZINC00928347	4581	0.6133333444595337	NO	-
174	ZINC03496967	10489	0.6133333444595337	NO	-
175	ZINC03859085	12368	0.6133333444595337	NO	-
176	ZINC03815183	75	0.6129032373428345	YES	2
177	ZINC00350967	1999	0.611940324306488	NO	-
178	ZINC00425530	2514	0.611940324306488	NO	-
179	ZINC03851965	11652	0.611940324306488	NO	-
180	ZINC00613914	3715	0.6111111044883728	NO	-
181	ZINC00986717	4749	0.6111111044883728	NO	-
182	ZINC02616473	7448	0.6111111044883728	NO	-
183	ZINC02626364	7498	0.6111111044883728	NO	-
184	ZINC02691562	7712	0.6111111044883728	NO	-
185	ZINC03165160	8935	0.6111111044883728	NO	-
186	ZINC03397262	9800	0.6111111044883728	NO	-
187	ZINC03519178	10798	0.6111111044883728	NO	-
188	ZINC00425010	2500	0.6086956262588501	NO	-
189	ZINC01432663	6023	0.6086956262588501	NO	-
190	ZINC02084544	6788	0.6086956262588501	NO	-
191	ZINC04333076	14906	0.6086956262588501	NO	-
192	ZINC01058550	5082	0.6081081032752991	NO	-
193	ZINC03231140	9066	0.607594907283783	NO	-
194	ZINC00269301	1697	0.6056337952613831	NO	-
195	ZINC02637305	7557	0.6056337952613831	NO	-
196	ZINC03245606	9132	0.6056337952613831	NO	-
197	ZINC03408219	9883	0.6056337952613831	NO	-
198	ZINC03425629	9987	0.6056337952613831	NO	-
199	ZINC03425632	9988	0.6056337952613831	NO	-
200	ZINC03474052	10331	0.6056337952613831	NO	-
201	ZINC03496999	10490	0.6056337952613831	NO	-
202	ZINC03607020	11262	0.6056337952613831	NO	-
203	ZINC03868446	12992	0.6056337952613831	NO	-
204	ZINC04169837	14574	0.6056337952613831	NO	-
205	ZINC04317860	14877	0.6056337952613831	NO	-
206	ZINC00791101	4170	0.6052631735801697	NO	-
207	ZINC00801759	4215	0.6052631735801697	NO	-
208	ZINC02716256	7823	0.6052631735801697	NO	-
209	ZINC02716259	7824	0.6052631735801697	NO	-
210	ZINC03352723	9484	0.6052631735801697	NO	-
211	ZINC00971101	4698	0.60317462682724	NO	-
212	ZINC01495496	6161	0.60317462682724	NO	-
213	ZINC03815286	72	0.60317462682724	YES	2
214	ZINC03815117	90	0.60317462682724	YES	2
215	ZINC00428349	2550	0.6029411554336548	NO	-
216	ZINC02426971	7194	0.6029411554336548	NO	-
217	ZINC00073676	452	0.6027397513389587	NO	-
218	ZINC00142030	953	0.6027397513389587	NO	-
219	ZINC00144536	973	0.6027397513389587	NO	-
220	ZINC00417980	2391	0.6027397513389587	NO	-
221	ZINC00465653	2801	0.6027397513389587	NO	-
222	ZINC00465653	2802	0.6027397513389587	NO	-
223	ZINC01116906	5344	0.6027397513389587	NO	-
224	ZINC02452086	7249	0.6027397513389587	NO	-
225	ZINC02452086	7250	0.6027397513389587	NO	-
226	ZINC02742400	8006	0.6027397513389587	NO	-
227	ZINC03397153	9791	0.6027397513389587	NO	-
228	ZINC03459624	10200	0.6027397513389587	NO	-
229	ZINC03479489	10406	0.6027397513389587	NO	-
230	ZINC03519178	10797	0.6027397513389587	NO	-
231	ZINC03599085	11223	0.6027397513389587	NO	-
232	ZINC03604448	11256	0.6027397513389587	NO	-
233	ZINC03859852	12434	0.6027397513389587	NO	-
234	ZINC04348690	14941	0.6027397513389587	NO	-
235	ZINC04459499	15126	0.6027397513389587	NO	-
236	ZINC03859078	12366	0.6025640964508057	NO	-
237	ZINC00200003	1225	0.6000000238418579	NO	-
238	ZINC00274058	1716	0.6000000238418579	NO	-
239	ZINC00421630	2426	0.6000000238418579	NO	-
240	ZINC00421631	2427	0.6000000238418579	NO	-
241	ZINC01045014	5005	0.6000000238418579	NO	-
242	ZINC02838395	8384	0.6000000238418579	NO	-
243	ZINC02838395	8385	0.6000000238418579	NO	-
244	ZINC02917168	8610	0.6000000238418579	NO	-
245	ZINC03496961	10488	0.6000000238418579	NO	-
246	ZINC03604404	11253	0.6000000238418579	NO	-
247	ZINC03851835	11643	0.6000000238418579	NO	-
248	ZINC03852908	11705	0.6000000238418579	NO	-
249	ZINC04169833	14569	0.6000000238418579	NO	-
250	ZINC04169833	14570	0.6000000238418579	NO	-
251	ZINC04176758	14605	0.6000000238418579	NO	-
252	ZINC03815320	84	0.6000000238418579	YES	2
253	ZINC03815390	278	0.6000000238418579	YES	14
254	ZINC01560632	6272	0.5974025726318359	NO	-
255	ZINC02664156	7662	0.5974025726318359	NO	-
256	ZINC04348455	14938	0.5974025726318359	NO	-
257	ZINC01040341	4979	0.5972222089767456	NO	-
258	ZINC01181311	5519	0.5972222089767456	NO	-
259	ZINC01266054	5723	0.5972222089767456	NO	-
260	ZINC01266054	5724	0.5972222089767456	NO	-
261	ZINC01312305	5787	0.5972222089767456	NO	-
262	ZINC01986879	6731	0.5972222089767456	NO	-
263	ZINC02197790	6876	0.5972222089767456	NO	-
264	ZINC02197792	6877	0.5972222089767456	NO	-
265	ZINC02452086	7251	0.5972222089767456	NO	-
266	ZINC02664146	7661	0.5972222089767456	NO	-
267	ZINC02691571	7713	0.5972222089767456	NO	-
268	ZINC02693960	7732	0.5972222089767456	NO	-
269	ZINC03391946	9723	0.5972222089767456	NO	-
270	ZINC03402926	9850	0.5972222089767456	NO	-
271	ZINC03497042	10492	0.5972222089767456	NO	-
272	ZINC03604379	11247	0.5972222089767456	NO	-
273	ZINC03607020	11263	0.5972222089767456	NO	-
274	ZINC03608601	11275	0.5972222089767456	NO	-
275	ZINC03611606	11311	0.5972222089767456	NO	-
276	ZINC03849512	11528	0.5972222089767456	NO	-
277	ZINC03849540	11531	0.5972222089767456	NO	-
278	ZINC04013850	14329	0.5972222089767456	NO	-
279	ZINC04088250	14417	0.5972222089767456	NO	-
280	ZINC04224025	14656	0.5972222089767456	NO	-
281	ZINC03815404	184	0.5972222089767456	YES	2
282	ZINC03293975	9290	0.5970149040222168	NO	-
283	ZINC03868897	13040	0.5970149040222168	NO	-
284	ZINC04170190	14588	0.5970149040222168	NO	-
285	ZINC04170190	14589	0.5970149040222168	NO	-
286	ZINC04276833	14800	0.5970149040222168	NO	-
287	ZINC03340322	9434	0.594936728477478	NO	-
288	ZINC04004664	14314	0.594936728477478	NO	-
289	ZINC03237336	9093	0.5945945978164673	NO	-
290	ZINC03379494	9575	0.5945945978164673	NO	-
291	ZINC03468183	10287	0.5945945978164673	NO	-
292	ZINC03549989	10944	0.5945945978164673	NO	-
293	ZINC00023714	86	0.5942028760910034	NO	-
294	ZINC00634482	3846	0.5942028760910034	NO	-
295	ZINC01428820	6002	0.5942028760910034	NO	-
296	ZINC02740288	7999	0.5942028760910034	NO	-
297	ZINC03511195	10703	0.5942028760910034	NO	-
298	ZINC03511196	10704	0.5942028760910034	NO	-
299	ZINC04108176	14448	0.5942028760910034	NO	-
300	ZINC04427983	15077	0.5942028760910034	NO	-
301	ZINC00791091	4169	0.5921052694320679	NO	-
302	ZINC00856087	4435	0.5921052694320679	NO	-
303	ZINC02838395	8383	0.5921052694320679	NO	-
304	ZINC03766183	11435	0.5921052694320679	NO	-
305	ZINC04325793	14888	0.5921052694320679	NO	-
306	ZINC00223225	1353	0.591549277305603	NO	-
307	ZINC00376913	2163	0.591549277305603	NO	-
308	ZINC00376914	2164	0.591549277305603	NO	-
309	ZINC01433039	6025	0.591549277305603	NO	-
310	ZINC02836245	8377	0.591549277305603	NO	-
311	ZINC02875878	8496	0.591549277305603	NO	-
312	ZINC02948905	8679	0.591549277305603	NO	-
313	ZINC03516282	10761	0.591549277305603	NO	-
314	ZINC03517021	10766	0.591549277305603	NO	-
315	ZINC04169839	14575	0.591549277305603	NO	-
316	ZINC04169839	14576	0.591549277305603	NO	-
317	ZINC04194616	14631	0.591549277305603	NO	-
318	ZINC03815351	273	0.5909090638160706	YES	14
319	ZINC01609268	275	0.5909090638160706	YES	14
320	ZINC00574169	3506	0.5897436141967773	NO	-
321	ZINC02718958	7892	0.5897436141967773	NO	-
322	ZINC02718990	7937	0.5897436141967773	NO	-
323	ZINC03280674	9238	0.5897436141967773	NO	-
324	ZINC03636997	11388	0.5897436141967773	NO	-
325	ZINC00119460	772	0.5890411138534546	NO	-
326	ZINC00567874	3470	0.5890411138534546	NO	-
327	ZINC01204133	5567	0.5890411138534546	NO	-
328	ZINC01204134	5568	0.5890411138534546	NO	-
329	ZINC01251606	5703	0.5890411138534546	NO	-
330	ZINC01423555	5966	0.5890411138534546	NO	-
331	ZINC01425678	5980	0.5890411138534546	NO	-
332	ZINC03326054	9376	0.5890411138534546	NO	-
333	ZINC03361131	9508	0.5890411138534546	NO	-
334	ZINC03403196	9852	0.5890411138534546	NO	-
335	ZINC03436222	10041	0.5890411138534546	NO	-
336	ZINC03473987	10326	0.5890411138534546	NO	-
337	ZINC03563350	11023	0.5890411138534546	NO	-
338	ZINC03604471	11257	0.5890411138534546	NO	-
339	ZINC03868024	12915	0.5890411138534546	NO	-
340	ZINC04169837	14572	0.5890411138534546	NO	-
341	ZINC04169837	14573	0.5890411138534546	NO	-
342	ZINC04176505	14602	0.5890411138534546	NO	-
343	ZINC04251238	14738	0.5890411138534546	NO	-
344	ZINC04317860	14875	0.5890411138534546	NO	-
345	ZINC04317860	14876	0.5890411138534546	NO	-
346	ZINC04325826	14889	0.5890411138534546	NO	-
347	ZINC03815309	339	0.5890411138534546	YES	31
348	ZINC03815223	340	0.5890411138534546	YES	31
349	ZINC00347236	1976	0.5882353186607361	NO	-
350	ZINC00425005	2498	0.5882353186607361	NO	-
351	ZINC00425527	2513	0.5882353186607361	NO	-
352	ZINC03821188	11483	0.5882353186607361	NO	-
353	ZINC03821188	11486	0.5882353186607361	NO	-
354	ZINC03992728	14134	0.5882353186607361	NO	-
355	ZINC03992729	14135	0.5882353186607361	NO	-
356	ZINC03992730	14136	0.5882353186607361	NO	-
357	ZINC03992736	14141	0.5882353186607361	NO	-
358	ZINC03992737	14142	0.5882353186607361	NO	-
359	ZINC03992739	14143	0.5882353186607361	NO	-
360	ZINC04426878	15072	0.5882353186607361	NO	-
361	ZINC04426878	15073	0.5882353186607361	NO	-
362	ZINC04464415	15147	0.5882353186607361	NO	-
363	ZINC03815341	208	0.5882353186607361	YES	6
364	ZINC02664821	7666	0.5874999761581421	NO	-
365	ZINC02768903	8132	0.5874999761581421	NO	-
366	ZINC00097809	636	0.5866666436195374	NO	-
367	ZINC00132197	878	0.5866666436195374	NO	-
368	ZINC00274055	1715	0.5866666436195374	NO	-
369	ZINC00856289	4439	0.5866666436195374	NO	-
370	ZINC02368391	7121	0.5866666436195374	NO	-
371	ZINC03411955	9896	0.5866666436195374	NO	-
372	ZINC04292112	14817	0.5866666436195374	NO	-
373	ZINC04464999	15174	0.5866666436195374	NO	-
374	ZINC00421628	2424	0.5857142806053162	NO	-
375	ZINC00421629	2425	0.5857142806053162	NO	-
376	ZINC00429118	2560	0.5857142806053162	NO	-
377	ZINC00469713	2841	0.5857142806053162	NO	-
378	ZINC00523730	3156	0.5857142806053162	NO	-
379	ZINC00542088	3288	0.5857142806053162	NO	-
380	ZINC00545992	3307	0.5857142806053162	NO	-
381	ZINC01768738	6372	0.5857142806053162	NO	-
382	ZINC02088723	6793	0.5857142806053162	NO	-
383	ZINC02088785	6794	0.5857142806053162	NO	-
384	ZINC02088804	6795	0.5857142806053162	NO	-
385	ZINC02088977	6796	0.5857142806053162	NO	-
386	ZINC03443776	10089	0.5857142806053162	NO	-
387	ZINC03517103	10767	0.5857142806053162	NO	-
388	ZINC03517104	10768	0.5857142806053162	NO	-
389	ZINC03858526	12292	0.5857142806053162	NO	-
390	ZINC03858533	12293	0.5857142806053162	NO	-
391	ZINC03858535	12294	0.5857142806053162	NO	-
392	ZINC03858543	12296	0.5857142806053162	NO	-
393	ZINC03862355	12491	0.5857142806053162	NO	-
394	ZINC03968941	13674	0.5857142806053162	NO	-
395	ZINC04169830	14561	0.5857142806053162	NO	-
396	ZINC04169830	14562	0.5857142806053162	NO	-
397	ZINC04169830	14563	0.5857142806053162	NO	-
398	ZINC04169841	14577	0.5857142806053162	NO	-
399	ZINC04169841	14578	0.5857142806053162	NO	-
400	ZINC04348492	14940	0.5857142806053162	NO	-
401	ZINC04470430	15358	0.5857142806053162	NO	-
402	ZINC04470432	15359	0.5857142806053162	NO	-
403	ZINC04470433	15360	0.5857142806053162	NO	-
404	ZINC03815232	62	0.5846154093742371	YES	2
405	ZINC00884716	4510	0.5844155550003052	NO	-
406	ZINC02201803	6889	0.5844155550003052	NO	-
407	ZINC02937804	8658	0.5844155550003052	NO	-
408	ZINC02937961	8659	0.5844155550003052	NO	-
409	ZINC03977081	13942	0.5844155550003052	NO	-
410	ZINC04485335	15395	0.5844155550003052	NO	-
411	ZINC00131027	858	0.5833333134651184	NO	-
412	ZINC00351335	2002	0.5833333134651184	NO	-
413	ZINC00465875	2805	0.5833333134651184	NO	-
414	ZINC01047157	5014	0.5833333134651184	NO	-
415	ZINC01076485	5190	0.5833333134651184	NO	-
416	ZINC02431479	7207	0.5833333134651184	NO	-
417	ZINC02709752	7768	0.5833333134651184	NO	-
418	ZINC02994148	8750	0.5833333134651184	NO	-
419	ZINC02994148	8751	0.5833333134651184	NO	-
420	ZINC03519153	10796	0.5833333134651184	NO	-
421	ZINC03604396	11252	0.5833333134651184	NO	-
422	ZINC04200632	14637	0.5833333134651184	NO	-
423	ZINC04252381	14742	0.5833333134651184	NO	-
424	ZINC04292850	14822	0.5833333134651184	NO	-
425	ZINC04292850	14823	0.5833333134651184	NO	-
426	ZINC00020636	78	0.5822784900665283	NO	-
427	ZINC00904222	4542	0.5822784900665283	NO	-
428	ZINC00904224	4544	0.5822784900665283	NO	-
429	ZINC02688960	7702	0.5822784900665283	NO	-
430	ZINC00184195	1149	0.5820895433425903	NO	-
431	ZINC01271831	5729	0.5820895433425903	NO	-
432	ZINC01426045	5983	0.5820895433425903	NO	-
433	ZINC02402409	7155	0.5820895433425903	NO	-
434	ZINC03963880	13568	0.5820895433425903	NO	-
435	ZINC04170190	14590	0.5820895433425903	NO	-
436	ZINC04276834	14801	0.5820895433425903	NO	-
437	ZINC03815200	224	0.5820895433425903	YES	9
438	ZINC00198853	1222	0.5810810923576355	NO	-
439	ZINC00269301	1698	0.5810810923576355	NO	-
440	ZINC02646763	7589	0.5810810923576355	NO	-
441	ZINC03434284	10015	0.5810810923576355	NO	-
442	ZINC03977379	13956	0.5810810923576355	NO	-
443	ZINC04251238	14736	0.5810810923576355	NO	-
444	ZINC04251238	14737	0.5810810923576355	NO	-
445	ZINC03815370	342	0.5810810923576355	YES	31
446	ZINC02786516	8204	0.5802469253540039	NO	-
447	ZINC00023714	84	0.5797101259231567	NO	-
448	ZINC00023714	85	0.5797101259231567	NO	-
449	ZINC00246648	1532	0.5797101259231567	NO	-
450	ZINC00703760	4026	0.5797101259231567	NO	-
451	ZINC01387350	5859	0.5797101259231567	NO	-
452	ZINC01432662	6022	0.5797101259231567	NO	-
453	ZINC02069756	6780	0.5797101259231567	NO	-
454	ZINC03392273	9727	0.5797101259231567	NO	-
455	ZINC03392276	9728	0.5797101259231567	NO	-
456	ZINC03511707	10712	0.5797101259231567	NO	-
457	ZINC03511709	10713	0.5797101259231567	NO	-
458	ZINC04108183	14449	0.5797101259231567	NO	-
459	ZINC04274805	14785	0.5797101259231567	NO	-
460	ZINC04274805	14786	0.5797101259231567	NO	-
461	ZINC00104788	685	0.5789473652839661	NO	-
462	ZINC00389231	2237	0.5789473652839661	NO	-
463	ZINC00389232	2238	0.5789473652839661	NO	-
464	ZINC00390752	2256	0.5789473652839661	NO	-
465	ZINC00390753	2257	0.5789473652839661	NO	-
466	ZINC00390754	2258	0.5789473652839661	NO	-
467	ZINC00630052	3834	0.5789473652839661	NO	-
468	ZINC00638842	3858	0.5789473652839661	NO	-
469	ZINC01062608	5114	0.5789473652839661	NO	-
470	ZINC02654763	7628	0.5789473652839661	NO	-
471	ZINC03184212	8962	0.5789473652839661	NO	-
472	ZINC03356594	9496	0.5789473652839661	NO	-
473	ZINC03577849	11132	0.5789473652839661	NO	-
474	ZINC03889943	13149	0.5789473652839661	NO	-
475	ZINC04038454	14364	0.5789473652839661	NO	-
476	ZINC04038454	14365	0.5789473652839661	NO	-
477	ZINC00006056	22	0.577464759349823	NO	-
478	ZINC00233978	1438	0.577464759349823	NO	-
479	ZINC00807475	4242	0.577464759349823	NO	-
480	ZINC01773042	6382	0.577464759349823	NO	-
481	ZINC01848955	6458	0.577464759349823	NO	-
482	ZINC02691556	7711	0.577464759349823	NO	-
483	ZINC03234957	9088	0.577464759349823	NO	-
484	ZINC03470778	10305	0.577464759349823	NO	-
485	ZINC03470808	10306	0.577464759349823	NO	-
486	ZINC03516861	10763	0.577464759349823	NO	-
487	ZINC03516862	10764	0.577464759349823	NO	-
488	ZINC03619070	11347	0.577464759349823	NO	-
489	ZINC03857171	12096	0.577464759349823	NO	-
490	ZINC03857172	12097	0.577464759349823	NO	-
491	ZINC03867965	12899	0.577464759349823	NO	-
492	ZINC03948177	13504	0.577464759349823	NO	-
493	ZINC04292850	14824	0.577464759349823	NO	-
494	ZINC00624851	3805	0.5769230723381042	NO	-
495	ZINC00630057	3836	0.5769230723381042	NO	-
496	ZINC00693677	4005	0.5769230723381042	NO	-
497	ZINC00693677	4007	0.5769230723381042	NO	-
498	ZINC02971110	8728	0.5769230723381042	NO	-
499	ZINC02971112	8729	0.5769230723381042	NO	-
500	ZINC04003617	14307	0.5769230723381042	NO	-
501	ZINC04032871	14349	0.5769230723381042	NO	-
502	ZINC04033661	14360	0.5769230723381042	NO	-
503	ZINC00956525	4686	0.5757575631141663	NO	-
504	ZINC00511603	3090	0.5753424763679504	NO	-
505	ZINC00559982	3419	0.5753424763679504	NO	-
506	ZINC00679741	3983	0.5753424763679504	NO	-
507	ZINC00817376	4298	0.5753424763679504	NO	-
508	ZINC01332561	5805	0.5753424763679504	NO	-
509	ZINC01332678	5806	0.5753424763679504	NO	-
510	ZINC01394938	5896	0.5753424763679504	NO	-
511	ZINC02199937	6882	0.5753424763679504	NO	-
512	ZINC02199938	6883	0.5753424763679504	NO	-
513	ZINC02390181	7139	0.5753424763679504	NO	-
514	ZINC02546642	7395	0.5753424763679504	NO	-
515	ZINC02879313	8512	0.5753424763679504	NO	-
516	ZINC03216324	9003	0.5753424763679504	NO	-
517	ZINC03216333	9004	0.5753424763679504	NO	-
518	ZINC03339595	9430	0.5753424763679504	NO	-
519	ZINC03339596	9431	0.5753424763679504	NO	-
520	ZINC03339597	9432	0.5753424763679504	NO	-
521	ZINC03339599	9433	0.5753424763679504	NO	-
522	ZINC03362510	9513	0.5753424763679504	NO	-
523	ZINC03379486	9574	0.5753424763679504	NO	-
524	ZINC03379497	9576	0.5753424763679504	NO	-
525	ZINC03379636	9578	0.5753424763679504	NO	-
526	ZINC03379650	9579	0.5753424763679504	NO	-
527	ZINC03379684	9580	0.5753424763679504	NO	-
528	ZINC03379718	9581	0.5753424763679504	NO	-
529	ZINC03391147	9701	0.5753424763679504	NO	-
530	ZINC03436995	10060	0.5753424763679504	NO	-
531	ZINC03519105	10789	0.5753424763679504	NO	-
532	ZINC03519153	10795	0.5753424763679504	NO	-
533	ZINC03573398	11104	0.5753424763679504	NO	-
534	ZINC03850621	11562	0.5753424763679504	NO	-
535	ZINC03857665	12179	0.5753424763679504	NO	-
536	ZINC03867335	12699	0.5753424763679504	NO	-
537	ZINC03867825	12844	0.5753424763679504	NO	-
538	ZINC03867826	12846	0.5753424763679504	NO	-
539	ZINC03889684	13121	0.5753424763679504	NO	-
540	ZINC04251219	14730	0.5753424763679504	NO	-
541	ZINC04251219	14731	0.5753424763679504	NO	-
542	ZINC04251225	14733	0.5753424763679504	NO	-
543	ZINC04251225	14734	0.5753424763679504	NO	-
544	ZINC04464594	15161	0.5753424763679504	NO	-
545	ZINC00189442	1178	0.574999988079071	NO	-
546	ZINC01040279	4973	0.574999988079071	NO	-
547	ZINC01040284	4975	0.574999988079071	NO	-
548	ZINC03859085	12369	0.574999988079071	NO	-
549	ZINC00149364	1010	0.5735294222831726	NO	-
550	ZINC00286121	1741	0.5735294222831726	NO	-
551	ZINC00428337	2548	0.5735294222831726	NO	-
552	ZINC00446514	2684	0.5735294222831726	NO	-
553	ZINC02505958	7350	0.5735294222831726	NO	-
554	ZINC03244022	9120	0.5735294222831726	NO	-
555	ZINC03489502	10439	0.5735294222831726	NO	-
556	ZINC03570763	11084	0.5735294222831726	NO	-
557	ZINC03858196	12232	0.5735294222831726	NO	-
558	ZINC03868079	12928	0.5735294222831726	NO	-
559	ZINC03868080	12929	0.5735294222831726	NO	-
560	ZINC03868081	12930	0.5735294222831726	NO	-
561	ZINC03868082	12931	0.5735294222831726	NO	-
562	ZINC03868107	12945	0.5735294222831726	NO	-
563	ZINC04000682	14261	0.5735294222831726	NO	-
564	ZINC04443652	15110	0.5735294222831726	NO	-
565	ZINC04457925	15122	0.5735294222831726	NO	-
566	ZINC00132155	873	0.5733333230018616	NO	-
567	ZINC00132194	877	0.5733333230018616	NO	-
568	ZINC00467656	2814	0.5733333230018616	NO	-
569	ZINC00788206	4165	0.5733333230018616	NO	-
570	ZINC00920577	4575	0.5733333230018616	NO	-
571	ZINC00986606	4747	0.5733333230018616	NO	-
572	ZINC01803387	6418	0.5733333230018616	NO	-
573	ZINC02698311	7738	0.5733333230018616	NO	-
574	ZINC02781672	8173	0.5733333230018616	NO	-
575	ZINC02951387	8689	0.5733333230018616	NO	-
576	ZINC03604408	11254	0.5733333230018616	NO	-
577	ZINC03645788	11394	0.5733333230018616	NO	-
578	ZINC04265927	14757	0.5733333230018616	NO	-
579	ZINC04496644	15445	0.5733333230018616	NO	-
580	ZINC04367322	14979	0.5731707215309143	NO	-
581	ZINC00016589	60	0.5714285969734192	NO	-
582	ZINC00073286	442	0.5714285969734192	NO	-
583	ZINC00198853	1223	0.5714285969734192	NO	-
584	ZINC00249536	1539	0.5714285969734192	NO	-
585	ZINC00389252	2242	0.5714285969734192	NO	-
586	ZINC00418142	2395	0.5714285969734192	NO	-
587	ZINC00428476	2552	0.5714285969734192	NO	-
588	ZINC00470716	2852	0.5714285969734192	NO	-
589	ZINC00501896	3007	0.5714285969734192	NO	-
590	ZINC00520516	3130	0.5714285969734192	NO	-
591	ZINC00558260	3394	0.5714285969734192	NO	-
592	ZINC00819404	4322	0.5714285969734192	NO	-
593	ZINC00930041	4589	0.5714285969734192	NO	-
594	ZINC01124963	5368	0.5714285969734192	NO	-
595	ZINC01509829	6225	0.5714285969734192	NO	-
596	ZINC02419656	7182	0.5714285969734192	NO	-
597	ZINC02794380	8243	0.5714285969734192	NO	-
598	ZINC02921300	8629	0.5714285969734192	NO	-
599	ZINC03396854	9768	0.5714285969734192	NO	-
600	ZINC03445358	10095	0.5714285969734192	NO	-
601	ZINC03507202	10611	0.5714285969734192	NO	-
602	ZINC03528548	10854	0.5714285969734192	NO	-
603	ZINC03821188	11484	0.5714285969734192	NO	-
604	ZINC03821188	11485	0.5714285969734192	NO	-
605	ZINC03977379	13957	0.5714285969734192	NO	-
606	ZINC04274578	14775	0.5714285969734192	NO	-
607	ZINC04438331	15086	0.5714285969734192	NO	-
608	ZINC04510097	15467	0.5714285969734192	NO	-
609	ZINC04628064	15532	0.5714285969734192	NO	-
610	ZINC00417124	2381	0.5696202516555786	NO	-
611	ZINC00417125	2383	0.5696202516555786	NO	-
612	ZINC00904234	4546	0.5696202516555786	NO	-
613	ZINC00904237	4548	0.5696202516555786	NO	-
614	ZINC02232900	6938	0.5696202516555786	NO	-
615	ZINC00053302	258	0.5694444179534912	NO	-
616	ZINC00541560	3284	0.5694444179534912	NO	-
617	ZINC01063453	5120	0.5694444179534912	NO	-
618	ZINC02475032	7304	0.5694444179534912	NO	-
619	ZINC02629140	7524	0.5694444179534912	NO	-
620	ZINC02629140	7525	0.5694444179534912	NO	-
621	ZINC02664813	7665	0.5694444179534912	NO	-
622	ZINC03170916	8944	0.5694444179534912	NO	-
623	ZINC03305383	9311	0.5694444179534912	NO	-
624	ZINC03335258	9413	0.5694444179534912	NO	-
625	ZINC03432920	10008	0.5694444179534912	NO	-
626	ZINC03474113	10333	0.5694444179534912	NO	-
627	ZINC03495333	10463	0.5694444179534912	NO	-
628	ZINC03503896	10560	0.5694444179534912	NO	-
629	ZINC03555790	10977	0.5694444179534912	NO	-
630	ZINC03555881	10978	0.5694444179534912	NO	-
631	ZINC03853532	11796	0.5694444179534912	NO	-
632	ZINC03992951	14169	0.5694444179534912	NO	-
633	ZINC03992952	14170	0.5694444179534912	NO	-
634	ZINC03992954	14171	0.5694444179534912	NO	-
635	ZINC04126188	14494	0.5694444179534912	NO	-
636	ZINC04251219	14732	0.5694444179534912	NO	-
637	ZINC04251225	14735	0.5694444179534912	NO	-
638	ZINC04274709	14777	0.5694444179534912	NO	-
639	ZINC04274709	14778	0.5694444179534912	NO	-
640	ZINC04274709	14779	0.5694444179534912	NO	-
641	ZINC04274709	14783	0.5694444179534912	NO	-
642	ZINC04348411	14936	0.5694444179534912	NO	-
643	ZINC04462116	15134	0.5694444179534912	NO	-
644	ZINC00192885	1198	0.5675675868988037	NO	-
645	ZINC00418310	2396	0.5675675868988037	NO	-
646	ZINC00533917	3229	0.5675675868988037	NO	-
647	ZINC00593251	3621	0.5675675868988037	NO	-
648	ZINC00607276	3632	0.5675675868988037	NO	-
649	ZINC00928621	4582	0.5675675868988037	NO	-
650	ZINC02087110	6790	0.5675675868988037	NO	-
651	ZINC02504063	7349	0.5675675868988037	NO	-
652	ZINC02780675	8172	0.5675675868988037	NO	-
653	ZINC03297248	9299	0.5675675868988037	NO	-
654	ZINC03628421	11374	0.5675675868988037	NO	-
655	ZINC03876209	13060	0.5675675868988037	NO	-
656	ZINC03911767	13455	0.5675675868988037	NO	-
657	ZINC03911767	13456	0.5675675868988037	NO	-
658	ZINC04032872	14351	0.5675675868988037	NO	-
659	ZINC04267278	14763	0.5675675868988037	NO	-
660	ZINC04408005	15042	0.5675675868988037	NO	-
661	ZINC04408005	15043	0.5675675868988037	NO	-
662	ZINC04408005	15044	0.5675675868988037	NO	-
663	ZINC00625333	3808	0.5671641826629639	NO	-
664	ZINC02497804	7339	0.5671641826629639	NO	-
665	ZINC03332879	9408	0.5671641826629639	NO	-
666	ZINC03868896	13039	0.5671641826629639	NO	-
667	ZINC03933760	13492	0.5671641826629639	NO	-
668	ZINC03815083	204	0.5671641826629639	YES	4
669	ZINC03859078	12367	0.5662650465965271	NO	-
670	ZINC00097679	630	0.5657894611358643	NO	-
671	ZINC00376365	2159	0.5657894611358643	NO	-
672	ZINC00722763	4064	0.5657894611358643	NO	-
673	ZINC00879104	4491	0.5657894611358643	NO	-
674	ZINC02460541	7273	0.5657894611358643	NO	-
675	ZINC02541931	7388	0.5657894611358643	NO	-
676	ZINC02794368	8241	0.5657894611358643	NO	-
677	ZINC02794369	8242	0.5657894611358643	NO	-
678	ZINC03429494	10001	0.5657894611358643	NO	-
679	ZINC03527193	10846	0.5657894611358643	NO	-
680	ZINC03559674	10999	0.5657894611358643	NO	-
681	ZINC03560617	11009	0.5657894611358643	NO	-
682	ZINC03849999	11544	0.5657894611358643	NO	-
683	ZINC03867839	12860	0.5657894611358643	NO	-
684	ZINC04465827	15238	0.5657894611358643	NO	-
685	ZINC00027507	112	0.5652173757553101	NO	-
686	ZINC00200247	1226	0.5652173757553101	NO	-
687	ZINC00536544	3257	0.5652173757553101	NO	-
688	ZINC00536544	3258	0.5652173757553101	NO	-
689	ZINC01269532	5726	0.5652173757553101	NO	-
690	ZINC03311650	9334	0.5652173757553101	NO	-
691	ZINC03509097	10671	0.5652173757553101	NO	-
692	ZINC03509098	10672	0.5652173757553101	NO	-
693	ZINC03862412	12493	0.5652173757553101	NO	-
694	ZINC03862413	12494	0.5652173757553101	NO	-
695	ZINC03863736	12574	0.5652173757553101	NO	-
696	ZINC03863737	12575	0.5652173757553101	NO	-
697	ZINC03868106	12944	0.5652173757553101	NO	-
698	ZINC03868831	13037	0.5652173757553101	NO	-
699	ZINC03891400	13257	0.5652173757553101	NO	-
700	ZINC03893729	13361	0.5652173757553101	NO	-
701	ZINC04063815	14388	0.5652173757553101	NO	-
702	ZINC04633279	15538	0.5652173757553101	NO	-
703	ZINC02350778	7091	0.5647059082984924	NO	-
704	ZINC02350778	7092	0.5647059082984924	NO	-
705	ZINC02350778	7093	0.5647059082984924	NO	-
706	ZINC00097809	637	0.5641025900840759	NO	-
707	ZINC00419937	2407	0.5641025900840759	NO	-
708	ZINC00879802	4493	0.5641025900840759	NO	-
709	ZINC02794552	8249	0.5641025900840759	NO	-
710	ZINC03223759	9039	0.5641025900840759	NO	-
711	ZINC03263385	9181	0.5641025900840759	NO	-
712	ZINC00175315	1095	0.5633803009986877	NO	-
713	ZINC00298406	1790	0.5633803009986877	NO	-
714	ZINC00891435	4524	0.5633803009986877	NO	-
715	ZINC01095425	5251	0.5633803009986877	NO	-
716	ZINC01792769	6399	0.5633803009986877	NO	-
717	ZINC03016368	8780	0.5633803009986877	NO	-
718	ZINC03364807	9521	0.5633803009986877	NO	-
719	ZINC03382722	9599	0.5633803009986877	NO	-
720	ZINC03401018	9841	0.5633803009986877	NO	-
721	ZINC03425760	9990	0.5633803009986877	NO	-
722	ZINC03479263	10402	0.5633803009986877	NO	-
723	ZINC03608601	11274	0.5633803009986877	NO	-
724	ZINC03611606	11310	0.5633803009986877	NO	-
725	ZINC03868447	12993	0.5633803009986877	NO	-
726	ZINC03868457	12998	0.5633803009986877	NO	-
727	ZINC03868643	13019	0.5633803009986877	NO	-
728	ZINC03889949	13150	0.5633803009986877	NO	-
729	ZINC03969508	13720	0.5633803009986877	NO	-
730	ZINC03986540	14077	0.5633803009986877	NO	-
731	ZINC04341828	14916	0.5633803009986877	NO	-
732	ZINC04387635	15007	0.5633803009986877	NO	-
733	ZINC00416312	2368	0.5625	NO	-
734	ZINC02194830	6871	0.5625	NO	-
735	ZINC03422217	9959	0.5625	NO	-
736	ZINC04156136	14522	0.5625	NO	-
737	ZINC03815146	26	0.5625	YES	2
738	ZINC00853374	4424	0.5616438388824463	NO	-
739	ZINC01130586	5397	0.5616438388824463	NO	-
740	ZINC01386212	5857	0.5616438388824463	NO	-
741	ZINC02948987	8681	0.5616438388824463	NO	-
742	ZINC03241152	9115	0.5616438388824463	NO	-
743	ZINC03388524	9672	0.5616438388824463	NO	-
744	ZINC03527881	10848	0.5616438388824463	NO	-
745	ZINC03715965	11424	0.5616438388824463	NO	-
746	ZINC03817247	11463	0.5616438388824463	NO	-
747	ZINC03857522	12154	0.5616438388824463	NO	-
748	ZINC04224093	14659	0.5616438388824463	NO	-
749	ZINC00904222	4543	0.5609756112098694	NO	-
750	ZINC00904224	4545	0.5609756112098694	NO	-
751	ZINC02636321	7551	0.5609756112098694	NO	-
752	ZINC04460686	15131	0.5609756112098694	NO	-
753	ZINC04245323	14695	0.560606062412262	NO	-
754	ZINC03815118	89	0.560606062412262	YES	2
755	ZINC03815334	132	0.560606062412262	YES	2
756	ZINC00012328	46	0.5600000023841858	NO	-
757	ZINC00096344	604	0.5600000023841858	NO	-
758	ZINC00424903	2490	0.5600000023841858	NO	-
759	ZINC00794831	4175	0.5600000023841858	NO	-
760	ZINC00794831	4176	0.5600000023841858	NO	-
761	ZINC00908104	4564	0.5600000023841858	NO	-
762	ZINC01097663	5256	0.5600000023841858	NO	-
763	ZINC02289912	7001	0.5600000023841858	NO	-
764	ZINC02873849	8490	0.5600000023841858	NO	-
765	ZINC03214800	8994	0.5600000023841858	NO	-
766	ZINC03253148	9155	0.5600000023841858	NO	-
767	ZINC03358171	9502	0.5600000023841858	NO	-
768	ZINC03429053	10000	0.5600000023841858	NO	-
769	ZINC03549991	10945	0.5600000023841858	NO	-
770	ZINC03571189	11086	0.5600000023841858	NO	-
771	ZINC03876209	13059	0.5600000023841858	NO	-
772	ZINC04032865	14347	0.5600000023841858	NO	-
773	ZINC04348708	14943	0.5600000023841858	NO	-
774	ZINC04406373	15026	0.5600000023841858	NO	-
775	ZINC04485193	15391	0.5600000023841858	NO	-
776	ZINC00779368	4125	0.5595238208770752	NO	-
777	ZINC00992641	4771	0.5588235259056091	NO	-
778	ZINC03570254	11077	0.5588235259056091	NO	-
779	ZINC03570272	11078	0.5588235259056091	NO	-
780	ZINC03616497	11339	0.5588235259056091	NO	-
781	ZINC03671313	11422	0.5588235259056091	NO	-
782	ZINC03868098	12936	0.5588235259056091	NO	-
783	ZINC03868099	12937	0.5588235259056091	NO	-
784	ZINC03868104	12942	0.5588235259056091	NO	-
785	ZINC03868105	12943	0.5588235259056091	NO	-
786	ZINC03868475	13001	0.5588235259056091	NO	-
787	ZINC03868480	13002	0.5588235259056091	NO	-
788	ZINC03868481	13003	0.5588235259056091	NO	-
789	ZINC03992732	14138	0.5588235259056091	NO	-
790	ZINC03992733	14139	0.5588235259056091	NO	-
791	ZINC03992735	14140	0.5588235259056091	NO	-
792	ZINC04170239	14591	0.5588235259056091	NO	-
793	ZINC04245239	14694	0.5588235259056091	NO	-
794	ZINC04465921	15243	0.5588235259056091	NO	-
795	ZINC04466093	15256	0.5588235259056091	NO	-
796	ZINC00202125	1243	0.5584415793418884	NO	-
797	ZINC00558282	3398	0.5584415793418884	NO	-
798	ZINC00558624	3405	0.5584415793418884	NO	-
799	ZINC00846034	4407	0.5584415793418884	NO	-
800	ZINC00856283	4437	0.5584415793418884	NO	-
801	ZINC01351344	5818	0.5584415793418884	NO	-
802	ZINC01846274	6456	0.5584415793418884	NO	-
803	ZINC02209094	6896	0.5584415793418884	NO	-
804	ZINC02236516	6946	0.5584415793418884	NO	-
805	ZINC03430464	10004	0.5584415793418884	NO	-
806	ZINC03620610	11364	0.5584415793418884	NO	-
807	ZINC04466004	15252	0.5584415793418884	NO	-
808	ZINC03815199	133	0.5584415793418884	YES	2
809	ZINC00347296	1977	0.5571428537368774	NO	-
810	ZINC00347297	1978	0.5571428537368774	NO	-
811	ZINC00429088	2557	0.5571428537368774	NO	-
812	ZINC00429117	2559	0.5571428537368774	NO	-
813	ZINC00456416	2745	0.5571428537368774	NO	-
814	ZINC00456417	2746	0.5571428537368774	NO	-
815	ZINC00514507	3112	0.5571428537368774	NO	-
816	ZINC00514508	3113	0.5571428537368774	NO	-
817	ZINC00703767	4027	0.5571428537368774	NO	-
818	ZINC02633679	7543	0.5571428537368774	NO	-
819	ZINC02951683	8690	0.5571428537368774	NO	-
820	ZINC03377456	9558	0.5571428537368774	NO	-
821	ZINC03385659	9626	0.5571428537368774	NO	-
822	ZINC03430355	10002	0.5571428537368774	NO	-
823	ZINC03459758	10202	0.5571428537368774	NO	-
824	ZINC03459761	10203	0.5571428537368774	NO	-
825	ZINC03489555	10440	0.5571428537368774	NO	-
826	ZINC03508664	10657	0.5571428537368774	NO	-
827	ZINC03510706	10684	0.5571428537368774	NO	-
828	ZINC03510707	10685	0.5571428537368774	NO	-
829	ZINC03512197	10722	0.5571428537368774	NO	-
830	ZINC03512199	10723	0.5571428537368774	NO	-
831	ZINC03819426	11473	0.5571428537368774	NO	-
832	ZINC03849420	11522	0.5571428537368774	NO	-
833	ZINC03851392	11607	0.5571428537368774	NO	-
834	ZINC03854049	11868	0.5571428537368774	NO	-
835	ZINC04015738	14331	0.5571428537368774	NO	-
836	ZINC04088320	14418	0.5571428537368774	NO	-
837	ZINC00246141	1531	0.5569620132446289	NO	-
838	ZINC00856292	4440	0.5569620132446289	NO	-
839	ZINC01491049	6140	0.5569620132446289	NO	-
840	ZINC01491049	6142	0.5569620132446289	NO	-
841	ZINC02971480	8730	0.5569620132446289	NO	-
842	ZINC02972035	8733	0.5569620132446289	NO	-
843	ZINC03391827	9719	0.5569620132446289	NO	-
844	ZINC03442854	10081	0.5569620132446289	NO	-
845	ZINC03507326	10629	0.5569620132446289	NO	-
846	ZINC03853823	11842	0.5569620132446289	NO	-
847	ZINC00035356	150	0.5555555820465088	NO	-
848	ZINC00067979	399	0.5555555820465088	NO	-
849	ZINC00153814	1035	0.5555555820465088	NO	-
850	ZINC00412777	2338	0.5555555820465088	NO	-
851	ZINC00693677	4006	0.5555555820465088	NO	-
852	ZINC00703536	4024	0.5555555820465088	NO	-
853	ZINC00930650	4591	0.5555555820465088	NO	-
854	ZINC00930698	4592	0.5555555820465088	NO	-
855	ZINC01062720	5115	0.5555555820465088	NO	-
856	ZINC01363131	5830	0.5555555820465088	NO	-
857	ZINC01506795	6215	0.5555555820465088	NO	-
858	ZINC01616429	6295	0.5555555820465088	NO	-
859	ZINC02628891	7521	0.5555555820465088	NO	-
860	ZINC02629140	7526	0.5555555820465088	NO	-
861	ZINC02636562	7554	0.5555555820465088	NO	-
862	ZINC02636563	7555	0.5555555820465088	NO	-
863	ZINC03265050	9188	0.5555555820465088	NO	-
864	ZINC03274969	9216	0.5555555820465088	NO	-
865	ZINC03283951	9258	0.5555555820465088	NO	-
866	ZINC03293010	9288	0.5555555820465088	NO	-
867	ZINC03393020	9741	0.5555555820465088	NO	-
868	ZINC03396657	9767	0.5555555820465088	NO	-
869	ZINC03452531	10137	0.5555555820465088	NO	-
870	ZINC03506784	10590	0.5555555820465088	NO	-
871	ZINC03507081	10609	0.5555555820465088	NO	-
872	ZINC03612217	11316	0.5555555820465088	NO	-
873	ZINC03849316	11513	0.5555555820465088	NO	-
874	ZINC03868796	13028	0.5555555820465088	NO	-
875	ZINC03868797	13029	0.5555555820465088	NO	-
876	ZINC04443157	15097	0.5555555820465088	NO	-
877	ZINC04622724	15515	0.5555555820465088	NO	-
878	ZINC03815169	306	0.5555555820465088	YES	18
879	ZINC04160470	14539	0.5542168617248535	NO	-
880	ZINC04475649	15366	0.5542168617248535	NO	-
881	ZINC00471119	2860	0.5540540814399719	NO	-
882	ZINC00838180	4382	0.5540540814399719	NO	-
883	ZINC01058836	5088	0.5540540814399719	NO	-
884	ZINC01058838	5089	0.5540540814399719	NO	-
885	ZINC01095846	5253	0.5540540814399719	NO	-
886	ZINC01230886	5663	0.5540540814399719	NO	-
887	ZINC01278881	5742	0.5540540814399719	NO	-
888	ZINC02639718	7565	0.5540540814399719	NO	-
889	ZINC02639719	7566	0.5540540814399719	NO	-
890	ZINC02914227	8594	0.5540540814399719	NO	-
891	ZINC02914229	8595	0.5540540814399719	NO	-
892	ZINC03310101	9326	0.5540540814399719	NO	-
893	ZINC03339574	9429	0.5540540814399719	NO	-
894	ZINC03417859	9923	0.5540540814399719	NO	-
895	ZINC03538404	10898	0.5540540814399719	NO	-
896	ZINC03716024	11425	0.5540540814399719	NO	-
897	ZINC03853082	11747	0.5540540814399719	NO	-
898	ZINC03857191	12103	0.5540540814399719	NO	-
899	ZINC03868020	12913	0.5540540814399719	NO	-
900	ZINC03878140	13067	0.5540540814399719	NO	-
901	ZINC04246194	14698	0.5540540814399719	NO	-
902	ZINC04290738	14813	0.5540540814399719	NO	-
903	ZINC04362354	14973	0.5540540814399719	NO	-
904	ZINC00501452	3005	0.5526315569877625	NO	-
905	ZINC00558256	3393	0.5526315569877625	NO	-
906	ZINC00717320	4057	0.5526315569877625	NO	-
907	ZINC00803263	4221	0.5526315569877625	NO	-
908	ZINC01406030	5928	0.5526315569877625	NO	-
909	ZINC01499614	6185	0.5526315569877625	NO	-
910	ZINC02299398	7009	0.5526315569877625	NO	-
911	ZINC02398557	7149	0.5526315569877625	NO	-
912	ZINC02794506	8247	0.5526315569877625	NO	-
913	ZINC02794507	8248	0.5526315569877625	NO	-
914	ZINC03176773	8954	0.5526315569877625	NO	-
915	ZINC03289784	9276	0.5526315569877625	NO	-
916	ZINC03598054	11201	0.5526315569877625	NO	-
917	ZINC03851987	11653	0.5526315569877625	NO	-
918	ZINC03855144	12028	0.5526315569877625	NO	-
919	ZINC03858769	12319	0.5526315569877625	NO	-
920	ZINC03867499	12731	0.5526315569877625	NO	-
921	ZINC03867631	12770	0.5526315569877625	NO	-
922	ZINC03867825	12845	0.5526315569877625	NO	-
923	ZINC03867826	12847	0.5526315569877625	NO	-
924	ZINC03992824	14157	0.5526315569877625	NO	-
925	ZINC04133258	14499	0.5526315569877625	NO	-
926	ZINC04133260	14500	0.5526315569877625	NO	-
927	ZINC04225016	14670	0.5526315569877625	NO	-
928	ZINC04458819	15124	0.5526315569877625	NO	-
929	ZINC04465669	15222	0.5526315569877625	NO	-
930	ZINC04488364	15413	0.5526315569877625	NO	-
931	ZINC00303149	1819	0.5522388219833374	NO	-
932	ZINC00798778	4207	0.5522388219833374	NO	-
933	ZINC03885731	13072	0.5522388219833374	NO	-
934	ZINC04061280	14387	0.5522388219833374	NO	-
935	ZINC03815138	81	0.5522388219833374	YES	2
936	ZINC00559311	3412	0.5512820482254028	NO	-
937	ZINC00819409	4323	0.5512820482254028	NO	-
938	ZINC02455175	7257	0.5512820482254028	NO	-
939	ZINC02466043	7292	0.5512820482254028	NO	-
940	ZINC02698330	7741	0.5512820482254028	NO	-
941	ZINC03351273	9479	0.5512820482254028	NO	-
942	ZINC03577853	11133	0.5512820482254028	NO	-
943	ZINC03816042	11454	0.5512820482254028	NO	-
944	ZINC03899866	13378	0.5512820482254028	NO	-
945	ZINC04032871	14348	0.5512820482254028	NO	-
946	ZINC01658111	6319	0.5507246255874634	NO	-
947	ZINC01748010	6358	0.5507246255874634	NO	-
948	ZINC02069835	6781	0.5507246255874634	NO	-
949	ZINC02183130	6859	0.5507246255874634	NO	-
950	ZINC02183132	6860	0.5507246255874634	NO	-
951	ZINC02511346	7360	0.5507246255874634	NO	-
952	ZINC02699157	7747	0.5507246255874634	NO	-
953	ZINC03037833	8806	0.5507246255874634	NO	-
954	ZINC03037891	8807	0.5507246255874634	NO	-
955	ZINC03175137	8950	0.5507246255874634	NO	-
956	ZINC03198261	8978	0.5507246255874634	NO	-
957	ZINC03223913	9040	0.5507246255874634	NO	-
958	ZINC03366797	9526	0.5507246255874634	NO	-
959	ZINC03858942	12342	0.5507246255874634	NO	-
960	ZINC03858943	12343	0.5507246255874634	NO	-
961	ZINC03858946	12344	0.5507246255874634	NO	-
962	ZINC03858947	12345	0.5507246255874634	NO	-
963	ZINC03858948	12346	0.5507246255874634	NO	-
964	ZINC03858949	12347	0.5507246255874634	NO	-
965	ZINC03858950	12348	0.5507246255874634	NO	-
966	ZINC03858951	12349	0.5507246255874634	NO	-
967	ZINC03858952	12350	0.5507246255874634	NO	-
968	ZINC03899345	13376	0.5507246255874634	NO	-
969	ZINC03968810	13666	0.5507246255874634	NO	-
970	ZINC03992754	14144	0.5507246255874634	NO	-
971	ZINC03992755	14145	0.5507246255874634	NO	-
972	ZINC03992757	14146	0.5507246255874634	NO	-
973	ZINC04129144	14496	0.5507246255874634	NO	-
974	ZINC04274805	14787	0.5507246255874634	NO	-
975	ZINC04464448	15152	0.5507246255874634	NO	-
976	ZINC00424552	2485	0.550000011920929	NO	-
977	ZINC00811122	4252	0.550000011920929	NO	-
978	ZINC00976788	4720	0.550000011920929	NO	-
979	ZINC01408147	5931	0.550000011920929	NO	-
980	ZINC02225198	6929	0.550000011920929	NO	-
981	ZINC02325010	7053	0.550000011920929	NO	-
982	ZINC02971807	8731	0.550000011920929	NO	-
983	ZINC03254008	9156	0.550000011920929	NO	-
984	ZINC03856365	12068	0.550000011920929	NO	-
985	ZINC03861898	12475	0.550000011920929	NO	-
986	ZINC04276008	14797	0.550000011920929	NO	-
987	ZINC04623043	15519	0.550000011920929	NO	-
988	ZINC00053372	259	0.5492957830429077	NO	-
989	ZINC00122289	803	0.5492957830429077	NO	-
990	ZINC00429108	2558	0.5492957830429077	NO	-
991	ZINC00429150	2561	0.5492957830429077	NO	-
992	ZINC00470221	2844	0.5492957830429077	NO	-
993	ZINC00520262	3127	0.5492957830429077	NO	-
994	ZINC00567882	3471	0.5492957830429077	NO	-
995	ZINC00593249	3620	0.5492957830429077	NO	-
996	ZINC00593640	3623	0.5492957830429077	NO	-
997	ZINC00818581	4304	0.5492957830429077	NO	-
998	ZINC01008962	4832	0.5492957830429077	NO	-
999	ZINC01398220	5903	0.5492957830429077	NO	-
1000	ZINC01509345	6222	0.5492957830429077	NO	-
1001	ZINC01807498	6420	0.5492957830429077	NO	-
1002	ZINC01906234	6504	0.5492957830429077	NO	-
1003	ZINC01910689	6509	0.5492957830429077	NO	-
1004	ZINC02190547	6863	0.5492957830429077	NO	-
1005	ZINC02311459	7026	0.5492957830429077	NO	-
1006	ZINC02856752	8428	0.5492957830429077	NO	-
1007	ZINC03217267	9015	0.5492957830429077	NO	-
1008	ZINC03301928	9306	0.5492957830429077	NO	-
1009	ZINC03313322	9340	0.5492957830429077	NO	-
1010	ZINC03397100	9786	0.5492957830429077	NO	-
1011	ZINC03397105	9787	0.5492957830429077	NO	-
1012	ZINC03397194	9794	0.5492957830429077	NO	-
1013	ZINC03474959	10347	0.5492957830429077	NO	-
1014	ZINC03866870	12624	0.5492957830429077	NO	-
1015	ZINC03890692	13217	0.5492957830429077	NO	-
1016	ZINC03945095	13502	0.5492957830429077	NO	-
1017	ZINC03972184	13851	0.5492957830429077	NO	-
1018	ZINC03972190	13852	0.5492957830429077	NO	-
1019	ZINC03972192	13853	0.5492957830429077	NO	-
1020	ZINC03977335	13955	0.5492957830429077	NO	-
1021	ZINC00417124	2382	0.5487805008888245	NO	-
1022	ZINC00417125	2384	0.5487805008888245	NO	-
1023	ZINC00904234	4547	0.5487805008888245	NO	-
1024	ZINC00904237	4549	0.5487805008888245	NO	-
1025	ZINC02922850	8631	0.5487805008888245	NO	-
1026	ZINC04121325	14476	0.5487805008888245	NO	-
1027	ZINC00145373	982	0.5479452013969421	NO	-
1028	ZINC00181659	1132	0.5479452013969421	NO	-
1029	ZINC00190189	1181	0.5479452013969421	NO	-
1030	ZINC00425906	2520	0.5479452013969421	NO	-
1031	ZINC00502274	3008	0.5479452013969421	NO	-
1032	ZINC00534640	3233	0.5479452013969421	NO	-
1033	ZINC00537011	3263	0.5479452013969421	NO	-
1034	ZINC00551772	3348	0.5479452013969421	NO	-
1035	ZINC00559980	3418	0.5479452013969421	NO	-
1036	ZINC00593251	3622	0.5479452013969421	NO	-
1037	ZINC00937548	4606	0.5479452013969421	NO	-
1038	ZINC01426726	5989	0.5479452013969421	NO	-
1039	ZINC01427817	5993	0.5479452013969421	NO	-
1040	ZINC01433040	6026	0.5479452013969421	NO	-
1041	ZINC01658551	6321	0.5479452013969421	NO	-
1042	ZINC01779587	6386	0.5479452013969421	NO	-
1043	ZINC01927607	6554	0.5479452013969421	NO	-
1044	ZINC02544544	7392	0.5479452013969421	NO	-
1045	ZINC02743886	8007	0.5479452013969421	NO	-
1046	ZINC02744187	8013	0.5479452013969421	NO	-
1047	ZINC02947732	8675	0.5479452013969421	NO	-
1048	ZINC02950189	8685	0.5479452013969421	NO	-
1049	ZINC03299350	9301	0.5479452013969421	NO	-
1050	ZINC03382565	9597	0.5479452013969421	NO	-
1051	ZINC03398609	9808	0.5479452013969421	NO	-
1052	ZINC03459191	10190	0.5479452013969421	NO	-
1053	ZINC03523763	10812	0.5479452013969421	NO	-
1054	ZINC03555893	10979	0.5479452013969421	NO	-
1055	ZINC03559699	11001	0.5479452013969421	NO	-
1056	ZINC03862239	12486	0.5479452013969421	NO	-
1057	ZINC03863731	12572	0.5479452013969421	NO	-
1058	ZINC03911063	13454	0.5479452013969421	NO	-
1059	ZINC03945095	13503	0.5479452013969421	NO	-
1060	ZINC03972181	13850	0.5479452013969421	NO	-
1061	ZINC04492166	15418	0.5479452013969421	NO	-
1062	ZINC04492166	15419	0.5479452013969421	NO	-
1063	ZINC00955109	4676	0.546875	NO	-
1064	ZINC00107815	703	0.54666668176651	NO	-
1065	ZINC00118169	765	0.54666668176651	NO	-
1066	ZINC00215908	1296	0.54666668176651	NO	-
1067	ZINC00274407	1717	0.54666668176651	NO	-
1068	ZINC00279959	1726	0.54666668176651	NO	-
1069	ZINC00375904	2158	0.54666668176651	NO	-
1070	ZINC00386106	2216	0.54666668176651	NO	-
1071	ZINC00407508	2296	0.54666668176651	NO	-
1072	ZINC00447982	2689	0.54666668176651	NO	-
1073	ZINC00447982	2691	0.54666668176651	NO	-
1074	ZINC00624999	3806	0.54666668176651	NO	-
1075	ZINC01351331	5817	0.54666668176651	NO	-
1076	ZINC01437610	6038	0.54666668176651	NO	-
1077	ZINC01500678	6189	0.54666668176651	NO	-
1078	ZINC02025670	6754	0.54666668176651	NO	-
1079	ZINC02805438	8328	0.54666668176651	NO	-
1080	ZINC02873816	8488	0.54666668176651	NO	-
1081	ZINC02990052	8742	0.54666668176651	NO	-
1082	ZINC03361877	9511	0.54666668176651	NO	-
1083	ZINC03397135	9789	0.54666668176651	NO	-
1084	ZINC03532479	10866	0.54666668176651	NO	-
1085	ZINC03613042	11323	0.54666668176651	NO	-
1086	ZINC03852846	11695	0.54666668176651	NO	-
1087	ZINC03857670	12180	0.54666668176651	NO	-
1088	ZINC03867312	12698	0.54666668176651	NO	-
1089	ZINC03867938	12884	0.54666668176651	NO	-
1090	ZINC03867952	12892	0.54666668176651	NO	-
1091	ZINC03867965	12900	0.54666668176651	NO	-
1092	ZINC03868583	13013	0.54666668176651	NO	-
1093	ZINC03977420	13961	0.54666668176651	NO	-
1094	ZINC04274709	14781	0.54666668176651	NO	-
1095	ZINC04274709	14782	0.54666668176651	NO	-
1096	ZINC04460191	15129	0.54666668176651	NO	-
1097	ZINC03815171	316	0.54666668176651	YES	22
1098	ZINC03815161	317	0.54666668176651	YES	22
1099	ZINC01069577	5146	0.5465116500854492	NO	-
1100	ZINC00197083	1212	0.5454545617103577	NO	-
1101	ZINC00197088	1213	0.5454545617103577	NO	-
1102	ZINC00528355	3183	0.5454545617103577	NO	-
1103	ZINC00528355	3184	0.5454545617103577	NO	-
1104	ZINC00679906	3988	0.5454545617103577	NO	-
1105	ZINC00846033	4406	0.5454545617103577	NO	-
1106	ZINC00856285	4438	0.5454545617103577	NO	-
1107	ZINC00884716	4509	0.5454545617103577	NO	-
1108	ZINC00928621	4583	0.5454545617103577	NO	-
1109	ZINC01063864	5121	0.5454545617103577	NO	-
1110	ZINC01646795	6313	0.5454545617103577	NO	-
1111	ZINC02252530	6964	0.5454545617103577	NO	-
1112	ZINC02304716	7012	0.5454545617103577	NO	-
1113	ZINC02346017	7081	0.5454545617103577	NO	-
1114	ZINC02455972	7268	0.5454545617103577	NO	-
1115	ZINC02787915	8208	0.5454545617103577	NO	-
1116	ZINC02990786	8746	0.5454545617103577	NO	-
1117	ZINC03230473	9064	0.5454545617103577	NO	-
1118	ZINC03280937	9239	0.5454545617103577	NO	-
1119	ZINC03477582	10394	0.5454545617103577	NO	-
1120	ZINC03528546	10853	0.5454545617103577	NO	-
1121	ZINC03608299	11273	0.5454545617103577	NO	-
1122	ZINC03820249	11475	0.5454545617103577	NO	-
1123	ZINC03848779	11507	0.5454545617103577	NO	-
1124	ZINC03851321	11600	0.5454545617103577	NO	-
1125	ZINC03857554	12163	0.5454545617103577	NO	-
1126	ZINC03857599	12172	0.5454545617103577	NO	-
1127	ZINC03962517	13546	0.5454545617103577	NO	-
1128	ZINC03974046	13885	0.5454545617103577	NO	-
1129	ZINC03974208	13889	0.5454545617103577	NO	-
1130	ZINC04465151	15183	0.5454545617103577	NO	-
1131	ZINC04485142	15389	0.5454545617103577	NO	-
1132	ZINC03815144	74	0.5454545617103577	YES	2
1133	ZINC02047503	341	0.5454545617103577	YES	31
1134	ZINC00236344	1469	0.5443037748336792	NO	-
1135	ZINC00236350	1470	0.5443037748336792	NO	-
1136	ZINC00246131	1529	0.5443037748336792	NO	-
1137	ZINC00929997	4588	0.5443037748336792	NO	-
1138	ZINC01132517	5403	0.5443037748336792	NO	-
1139	ZINC02237398	6949	0.5443037748336792	NO	-
1140	ZINC02404465	7157	0.5443037748336792	NO	-
1141	ZINC02413925	7172	0.5443037748336792	NO	-
1142	ZINC02453070	7252	0.5443037748336792	NO	-
1143	ZINC03293910	9289	0.5443037748336792	NO	-
1144	ZINC03368684	9535	0.5443037748336792	NO	-
1145	ZINC03368715	9536	0.5443037748336792	NO	-
1146	ZINC03389484	9699	0.5443037748336792	NO	-
1147	ZINC03849999	11545	0.5443037748336792	NO	-
1148	ZINC03867796	12819	0.5443037748336792	NO	-
1149	ZINC03867798	12821	0.5443037748336792	NO	-
1150	ZINC03867839	12861	0.5443037748336792	NO	-
1151	ZINC03970352	13781	0.5443037748336792	NO	-
1152	ZINC04121508	14485	0.5443037748336792	NO	-
1153	ZINC04348451	14937	0.5443037748336792	NO	-
1154	ZINC00066944	391	0.5441176295280457	NO	-
1155	ZINC00071215	412	0.5441176295280457	NO	-
1156	ZINC00614136	3719	0.5441176295280457	NO	-
1157	ZINC00614217	3721	0.5441176295280457	NO	-
1158	ZINC01110541	5313	0.5441176295280457	NO	-
1159	ZINC01123278	5365	0.5441176295280457	NO	-
1160	ZINC01891371	6493	0.5441176295280457	NO	-
1161	ZINC01943018	6608	0.5441176295280457	NO	-
1162	ZINC02561443	7410	0.5441176295280457	NO	-
1163	ZINC02654440	7625	0.5441176295280457	NO	-
1164	ZINC03134752	8905	0.5441176295280457	NO	-
1165	ZINC03461478	10231	0.5441176295280457	NO	-
1166	ZINC03514288	10744	0.5441176295280457	NO	-
1167	ZINC03906353	13409	0.5441176295280457	NO	-
1168	ZINC03950084	13506	0.5441176295280457	NO	-
1169	ZINC04001272	14287	0.5441176295280457	NO	-
1170	ZINC04001273	14288	0.5441176295280457	NO	-
1171	ZINC04019047	14335	0.5441176295280457	NO	-
1172	ZINC04019047	14337	0.5441176295280457	NO	-
1173	ZINC04136719	14507	0.5441176295280457	NO	-
1174	ZINC04538897	15493	0.5441176295280457	NO	-
1175	ZINC01078477	5196	0.5432098507881165	NO	-
1176	ZINC01299323	5768	0.5432098507881165	NO	-
1177	ZINC03241843	9117	0.5432098507881165	NO	-
1178	ZINC03347977	9463	0.5432098507881165	NO	-
1179	ZINC03853823	11843	0.5432098507881165	NO	-
1180	ZINC03858049	12216	0.5432098507881165	NO	-
1181	ZINC04167265	14556	0.5432098507881165	NO	-
1182	ZINC00088074	545	0.5428571701049805	NO	-
1183	ZINC00294962	1786	0.5428571701049805	NO	-
1184	ZINC00349412	1985	0.5428571701049805	NO	-
1185	ZINC00417591	2388	0.5428571701049805	NO	-
1186	ZINC00418139	2394	0.5428571701049805	NO	-
1187	ZINC00428367	2551	0.5428571701049805	NO	-
1188	ZINC00792528	4172	0.5428571701049805	NO	-
1189	ZINC00947316	4653	0.5428571701049805	NO	-
1190	ZINC01509794	6224	0.5428571701049805	NO	-
1191	ZINC01567141	6278	0.5428571701049805	NO	-
1192	ZINC01567141	6279	0.5428571701049805	NO	-
1193	ZINC02477459	7308	0.5428571701049805	NO	-
1194	ZINC02633909	7544	0.5428571701049805	NO	-
1195	ZINC02723933	7959	0.5428571701049805	NO	-
1196	ZINC03037814	8805	0.5428571701049805	NO	-
1197	ZINC03459590	10197	0.5428571701049805	NO	-
1198	ZINC03459593	10198	0.5428571701049805	NO	-
1199	ZINC03459840	10204	0.5428571701049805	NO	-
1200	ZINC03459842	10205	0.5428571701049805	NO	-
1201	ZINC03591880	11183	0.5428571701049805	NO	-
1202	ZINC03806542	11451	0.5428571701049805	NO	-
1203	ZINC03858941	12341	0.5428571701049805	NO	-
1204	ZINC03970140	13772	0.5428571701049805	NO	-
1205	ZINC03983057	14040	0.5428571701049805	NO	-
1206	ZINC04413022	15052	0.5428571701049805	NO	-
1207	ZINC00416312	2369	0.5421686768531799	NO	-
1208	ZINC01088187	5223	0.5421686768531799	NO	-
1209	ZINC01088188	5224	0.5421686768531799	NO	-
1210	ZINC02970296	8722	0.5421686768531799	NO	-
1211	ZINC02970297	8723	0.5421686768531799	NO	-
1212	ZINC04156136	14523	0.5421686768531799	NO	-
1213	ZINC00131027	856	0.5416666865348816	NO	-
1214	ZINC00131027	857	0.5416666865348816	NO	-
1215	ZINC00131029	859	0.5416666865348816	NO	-
1216	ZINC00279486	1725	0.5416666865348816	NO	-
1217	ZINC00304479	1829	0.5416666865348816	NO	-
1218	ZINC00353037	2010	0.5416666865348816	NO	-
1219	ZINC00360653	2084	0.5416666865348816	NO	-
1220	ZINC00472972	2880	0.5416666865348816	NO	-
1221	ZINC00510104	3079	0.5416666865348816	NO	-
1222	ZINC00540735	3277	0.5416666865348816	NO	-
1223	ZINC01540499	6264	0.5416666865348816	NO	-
1224	ZINC01736684	6339	0.5416666865348816	NO	-
1225	ZINC01972004	6663	0.5416666865348816	NO	-
1226	ZINC02205740	6892	0.5416666865348816	NO	-
1227	ZINC02205742	6893	0.5416666865348816	NO	-
1228	ZINC02211181	6904	0.5416666865348816	NO	-
1229	ZINC02576670	7424	0.5416666865348816	NO	-
1230	ZINC02657980	7635	0.5416666865348816	NO	-
1231	ZINC02657980	7636	0.5416666865348816	NO	-
1232	ZINC02657980	7637	0.5416666865348816	NO	-
1233	ZINC02858942	8433	0.5416666865348816	NO	-
1234	ZINC02877654	8507	0.5416666865348816	NO	-
1235	ZINC02994148	8749	0.5416666865348816	NO	-
1236	ZINC03132044	8901	0.5416666865348816	NO	-
1237	ZINC03215671	8999	0.5416666865348816	NO	-
1238	ZINC03241214	9116	0.5416666865348816	NO	-
1239	ZINC03319000	9358	0.5416666865348816	NO	-
1240	ZINC03350030	9473	0.5416666865348816	NO	-
1241	ZINC03385465	9622	0.5416666865348816	NO	-
1242	ZINC03397211	9797	0.5416666865348816	NO	-
1243	ZINC03404842	9861	0.5416666865348816	NO	-
1244	ZINC03418179	9926	0.5416666865348816	NO	-
1245	ZINC03439807	10075	0.5416666865348816	NO	-
1246	ZINC03459918	10207	0.5416666865348816	NO	-
1247	ZINC03460038	10212	0.5416666865348816	NO	-
1248	ZINC03508562	10656	0.5416666865348816	NO	-
1249	ZINC03510058	10679	0.5416666865348816	NO	-
1250	ZINC03512070	10717	0.5416666865348816	NO	-
1251	ZINC03519209	10800	0.5416666865348816	NO	-
1252	ZINC03558521	10989	0.5416666865348816	NO	-
1253	ZINC03612217	11315	0.5416666865348816	NO	-
1254	ZINC03819426	11474	0.5416666865348816	NO	-
1255	ZINC03849347	11514	0.5416666865348816	NO	-
1256	ZINC03849530	11530	0.5416666865348816	NO	-
1257	ZINC03849610	11533	0.5416666865348816	NO	-
1258	ZINC03858199	12233	0.5416666865348816	NO	-
1259	ZINC03858536	12295	0.5416666865348816	NO	-
1260	ZINC03970857	13792	0.5416666865348816	NO	-
1261	ZINC03970858	13793	0.5416666865348816	NO	-
1262	ZINC03970859	13794	0.5416666865348816	NO	-
1263	ZINC04255121	14748	0.5416666865348816	NO	-
1264	ZINC04274709	14780	0.5416666865348816	NO	-
1265	ZINC00839395	307	0.5416666865348816	YES	18
1266	ZINC01040279	4974	0.5411764979362488	NO	-
1267	ZINC01040284	4976	0.5411764979362488	NO	-
1268	ZINC00104061	680	0.5405405163764954	NO	-
1269	ZINC00217024	1305	0.5405405163764954	NO	-
1270	ZINC00563599	3438	0.5405405163764954	NO	-
1271	ZINC00563600	3439	0.5405405163764954	NO	-
1272	ZINC00651171	3891	0.5405405163764954	NO	-
1273	ZINC00658385	3918	0.5405405163764954	NO	-
1274	ZINC00714089	4048	0.5405405163764954	NO	-
1275	ZINC00779735	4129	0.5405405163764954	NO	-
1276	ZINC00779746	4130	0.5405405163764954	NO	-
1277	ZINC00807037	4238	0.5405405163764954	NO	-
1278	ZINC00903867	4540	0.5405405163764954	NO	-
1279	ZINC00903868	4541	0.5405405163764954	NO	-
1280	ZINC01105801	5286	0.5405405163764954	NO	-
1281	ZINC01108509	5301	0.5405405163764954	NO	-
1282	ZINC01366262	5834	0.5405405163764954	NO	-
1283	ZINC02451017	7247	0.5405405163764954	NO	-
1284	ZINC02451018	7248	0.5405405163764954	NO	-
1285	ZINC03150994	8918	0.5405405163764954	NO	-
1286	ZINC03247154	9141	0.5405405163764954	NO	-
1287	ZINC03452385	10130	0.5405405163764954	NO	-
1288	ZINC03867646	12782	0.5405405163764954	NO	-
1289	ZINC03892991	13359	0.5405405163764954	NO	-
1290	ZINC03906271	13403	0.5405405163764954	NO	-
1291	ZINC03906274	13406	0.5405405163764954	NO	-
1292	ZINC03969797	13741	0.5405405163764954	NO	-
1293	ZINC03969798	13742	0.5405405163764954	NO	-
1294	ZINC03977587	13980	0.5405405163764954	NO	-
1295	ZINC04052076	14372	0.5405405163764954	NO	-
1296	ZINC04193509	14626	0.5405405163764954	NO	-
1297	ZINC04470301	15348	0.5405405163764954	NO	-
1298	ZINC03815361	5	0.5396825671195984	YES	1
1299	ZINC03815304	7	0.5396825671195984	YES	1
1300	ZINC00424902	2489	0.5394737124443054	NO	-
1301	ZINC00426914	2525	0.5394737124443054	NO	-
1302	ZINC00535919	3238	0.5394737124443054	NO	-
1303	ZINC00536006	3244	0.5394737124443054	NO	-
1304	ZINC00558279	3396	0.5394737124443054	NO	-
1305	ZINC00558281	3397	0.5394737124443054	NO	-
1306	ZINC00558623	3404	0.5394737124443054	NO	-
1307	ZINC00558625	3406	0.5394737124443054	NO	-
1308	ZINC00806256	4229	0.5394737124443054	NO	-
1309	ZINC00978699	4726	0.5394737124443054	NO	-
1310	ZINC01062195	5107	0.5394737124443054	NO	-
1311	ZINC01124976	5369	0.5394737124443054	NO	-
1312	ZINC01147618	5447	0.5394737124443054	NO	-
1313	ZINC02195621	6873	0.5394737124443054	NO	-
1314	ZINC02200899	6884	0.5394737124443054	NO	-
1315	ZINC02539540	7387	0.5394737124443054	NO	-
1316	ZINC02624451	7488	0.5394737124443054	NO	-
1317	ZINC02657460	7634	0.5394737124443054	NO	-
1318	ZINC02776554	8159	0.5394737124443054	NO	-
1319	ZINC02786198	8203	0.5394737124443054	NO	-
1320	ZINC02863346	8453	0.5394737124443054	NO	-
1321	ZINC02914172	8592	0.5394737124443054	NO	-
1322	ZINC02914174	8593	0.5394737124443054	NO	-
1323	ZINC02914349	8596	0.5394737124443054	NO	-
1324	ZINC02914350	8597	0.5394737124443054	NO	-
1325	ZINC02917336	8611	0.5394737124443054	NO	-
1326	ZINC02920911	8628	0.5394737124443054	NO	-
1327	ZINC03468104	10286	0.5394737124443054	NO	-
1328	ZINC03491459	10454	0.5394737124443054	NO	-
1329	ZINC03524271	10814	0.5394737124443054	NO	-
1330	ZINC03592191	11184	0.5394737124443054	NO	-
1331	ZINC03613833	11331	0.5394737124443054	NO	-
1332	ZINC03857716	12186	0.5394737124443054	NO	-
1333	ZINC03867733	12796	0.5394737124443054	NO	-
1334	ZINC03867974	12909	0.5394737124443054	NO	-
1335	ZINC03902933	13389	0.5394737124443054	NO	-
1336	ZINC03975015	13908	0.5394737124443054	NO	-
1337	ZINC04028875	14342	0.5394737124443054	NO	-
1338	ZINC04126188	14495	0.5394737124443054	NO	-
1339	ZINC04167569	14560	0.5394737124443054	NO	-
1340	ZINC04252282	14741	0.5394737124443054	NO	-
1341	ZINC04406453	15030	0.5394737124443054	NO	-
1342	ZINC04438329	15085	0.5394737124443054	NO	-
1343	ZINC03815288	337	0.5394737124443054	YES	31
1344	ZINC00523491	3152	0.5384615659713745	NO	-
1345	ZINC00806056	4227	0.5384615659713745	NO	-
1346	ZINC01018207	4860	0.5384615659713745	NO	-
1347	ZINC01095414	5250	0.5384615659713745	NO	-
1348	ZINC01455662	6062	0.5384615659713745	NO	-
1349	ZINC02718966	7903	0.5384615659713745	NO	-
1350	ZINC02718966	7904	0.5384615659713745	NO	-
1351	ZINC02956042	8693	0.5384615659713745	NO	-
1352	ZINC02956044	8694	0.5384615659713745	NO	-
1353	ZINC03331236	9404	0.5384615659713745	NO	-
1354	ZINC03350525	9474	0.5384615659713745	NO	-
1355	ZINC03417910	9924	0.5384615659713745	NO	-
1356	ZINC03853008	11723	0.5384615659713745	NO	-
1357	ZINC03908140	13426	0.5384615659713745	NO	-
1358	ZINC03963871	13566	0.5384615659713745	NO	-
1359	ZINC04167555	14559	0.5384615659713745	NO	-
1360	ZINC04317187	14860	0.5384615659713745	NO	-
1361	ZINC04330343	14894	0.5384615659713745	NO	-
1362	ZINC04357791	14955	0.5384615659713745	NO	-
1363	ZINC04406373	15027	0.5384615659713745	NO	-
1364	ZINC04406373	15028	0.5384615659713745	NO	-
1365	ZINC03815306	247	0.5384615659713745	YES	9
1366	ZINC00202125	1244	0.5375000238418579	NO	-
1367	ZINC00223763	1371	0.5375000238418579	NO	-
1368	ZINC00428166	2544	0.5375000238418579	NO	-
1369	ZINC00428490	2554	0.5375000238418579	NO	-
1370	ZINC00616875	3746	0.5375000238418579	NO	-
1371	ZINC00632606	3842	0.5375000238418579	NO	-
1372	ZINC01658527	6320	0.5375000238418579	NO	-
1373	ZINC02201737	6888	0.5375000238418579	NO	-
1374	ZINC02238709	6953	0.5375000238418579	NO	-
1375	ZINC02426868	7193	0.5375000238418579	NO	-
1376	ZINC02429976	7203	0.5375000238418579	NO	-
1377	ZINC02449926	7243	0.5375000238418579	NO	-
1378	ZINC02855019	8423	0.5375000238418579	NO	-
1379	ZINC02949199	8683	0.5375000238418579	NO	-
1380	ZINC03853046	11738	0.5375000238418579	NO	-
1381	ZINC03853828	11844	0.5375000238418579	NO	-
1382	ZINC03854013	11866	0.5375000238418579	NO	-
1383	ZINC03857773	12192	0.5375000238418579	NO	-
1384	ZINC03890347	13189	0.5375000238418579	NO	-
1385	ZINC04141749	14512	0.5375000238418579	NO	-
1386	ZINC04511495	15469	0.5375000238418579	NO	-
1387	ZINC03867525	12746	0.5373134613037109	NO	-
1388	ZINC03889054	13081	0.5373134613037109	NO	-
1389	ZINC04019047	14336	0.5373134613037109	NO	-
1390	ZINC04223089	14652	0.5373134613037109	NO	-
1391	ZINC03815137	77	0.5373134613037109	YES	2
1392	ZINC00819141	4314	0.5365853905677795	NO	-
1393	ZINC01491049	6141	0.5365853905677795	NO	-
1394	ZINC01738035	6342	0.5365853905677795	NO	-
1395	ZINC02718957	7890	0.5365853905677795	NO	-
1396	ZINC02718957	7891	0.5365853905677795	NO	-
1397	ZINC02762017	8093	0.5365853905677795	NO	-
1398	ZINC03867186	12671	0.5365853905677795	NO	-
1399	ZINC00176126	1097	0.5362318754196167	NO	-
1400	ZINC00188344	1176	0.5362318754196167	NO	-
1401	ZINC00428347	2549	0.5362318754196167	NO	-
1402	ZINC00449593	2698	0.5362318754196167	NO	-
1403	ZINC01011289	4836	0.5362318754196167	NO	-
1404	ZINC02511346	7359	0.5362318754196167	NO	-
1405	ZINC02631245	7533	0.5362318754196167	NO	-
1406	ZINC02781715	8174	0.5362318754196167	NO	-
1407	ZINC03468727	10290	0.5362318754196167	NO	-
1408	ZINC03487274	10420	0.5362318754196167	NO	-
1409	ZINC03487275	10421	0.5362318754196167	NO	-
1410	ZINC03513724	10742	0.5362318754196167	NO	-
1411	ZINC03517012	10765	0.5362318754196167	NO	-
1412	ZINC03850764	11565	0.5362318754196167	NO	-
1413	ZINC03855410	12042	0.5362318754196167	NO	-
1414	ZINC03855410	12043	0.5362318754196167	NO	-
1415	ZINC03968185	13616	0.5362318754196167	NO	-
1416	ZINC04034014	14361	0.5362318754196167	NO	-
1417	ZINC04361564	14972	0.5362318754196167	NO	-
1418	ZINC04370000	14984	0.5362318754196167	NO	-
1419	ZINC04464965	15172	0.5362318754196167	NO	-
1420	ZINC04317228	14863	0.5357142686843872	NO	-
1421	ZINC00083119	509	0.5352112650871277	NO	-
1422	ZINC00083121	510	0.5352112650871277	NO	-
1423	ZINC00089322	556	0.5352112650871277	NO	-
1424	ZINC00151135	1022	0.5352112650871277	NO	-
1425	ZINC00206253	1257	0.5352112650871277	NO	-
1426	ZINC00206254	1258	0.5352112650871277	NO	-
1427	ZINC00302038	1810	0.5352112650871277	NO	-
1428	ZINC00302042	1812	0.5352112650871277	NO	-
1429	ZINC00534921	3234	0.5352112650871277	NO	-
1430	ZINC01674977	6325	0.5352112650871277	NO	-
1431	ZINC01737643	6340	0.5352112650871277	NO	-
1432	ZINC01738814	6344	0.5352112650871277	NO	-
1433	ZINC01738908	6346	0.5352112650871277	NO	-
1434	ZINC01738952	6347	0.5352112650871277	NO	-
1435	ZINC02627336	7502	0.5352112650871277	NO	-
1436	ZINC02639758	7568	0.5352112650871277	NO	-
1437	ZINC02640327	7569	0.5352112650871277	NO	-
1438	ZINC02861782	8450	0.5352112650871277	NO	-
1439	ZINC03217270	9016	0.5352112650871277	NO	-
1440	ZINC03293010	9287	0.5352112650871277	NO	-
1441	ZINC03340903	9438	0.5352112650871277	NO	-
1442	ZINC03366635	9523	0.5352112650871277	NO	-
1443	ZINC03366850	9527	0.5352112650871277	NO	-
1444	ZINC03366856	9528	0.5352112650871277	NO	-
1445	ZINC03470772	10304	0.5352112650871277	NO	-
1446	ZINC03488696	10427	0.5352112650871277	NO	-
1447	ZINC03488708	10429	0.5352112650871277	NO	-
1448	ZINC03513607	10740	0.5352112650871277	NO	-
1449	ZINC03513609	10741	0.5352112650871277	NO	-
1450	ZINC03591878	11182	0.5352112650871277	NO	-
1451	ZINC03856230	12060	0.5352112650871277	NO	-
1452	ZINC03859271	12379	0.5352112650871277	NO	-
1453	ZINC03859272	12380	0.5352112650871277	NO	-
1454	ZINC03863734	12573	0.5352112650871277	NO	-
1455	ZINC03867306	12697	0.5352112650871277	NO	-
1456	ZINC03899237	13374	0.5352112650871277	NO	-
1457	ZINC03912290	13462	0.5352112650871277	NO	-
1458	ZINC03912292	13463	0.5352112650871277	NO	-
1459	ZINC03969236	13691	0.5352112650871277	NO	-
1460	ZINC03969237	13692	0.5352112650871277	NO	-
1461	ZINC03969238	13693	0.5352112650871277	NO	-
1462	ZINC03969456	13714	0.5352112650871277	NO	-
1463	ZINC03969457	13715	0.5352112650871277	NO	-
1464	ZINC03969458	13716	0.5352112650871277	NO	-
1465	ZINC03971470	13808	0.5352112650871277	NO	-
1466	ZINC03971471	13809	0.5352112650871277	NO	-
1467	ZINC04169832	14568	0.5352112650871277	NO	-
1468	ZINC04169842	14580	0.5352112650871277	NO	-
1469	ZINC04264843	14754	0.5352112650871277	NO	-
1470	ZINC04313414	14844	0.5352112650871277	NO	-
1471	ZINC01324210	5794	0.5348837375640869	NO	-
1472	ZINC02957713	8702	0.5348837375640869	NO	-
1473	ZINC03850537	11556	0.5348837375640869	NO	-
1474	ZINC00034281	147	0.534246563911438	NO	-
1475	ZINC00038288	162	0.534246563911438	NO	-
1476	ZINC00038289	163	0.534246563911438	NO	-
1477	ZINC00318520	1904	0.534246563911438	NO	-
1478	ZINC00389394	2243	0.534246563911438	NO	-
1479	ZINC00425007	2499	0.534246563911438	NO	-
1480	ZINC00444190	2664	0.534246563911438	NO	-
1481	ZINC00602841	3629	0.534246563911438	NO	-
1482	ZINC00608525	3633	0.534246563911438	NO	-
1483	ZINC00608526	3635	0.534246563911438	NO	-
1484	ZINC00610240	3655	0.534246563911438	NO	-
1485	ZINC00828140	4350	0.534246563911438	NO	-
1486	ZINC00839357	4386	0.534246563911438	NO	-
1487	ZINC01042432	4992	0.534246563911438	NO	-
1488	ZINC01487786	6131	0.534246563911438	NO	-
1489	ZINC01960624	6649	0.534246563911438	NO	-
1490	ZINC01972519	6671	0.534246563911438	NO	-
1491	ZINC02422358	7186	0.534246563911438	NO	-
1492	ZINC02627926	7510	0.534246563911438	NO	-
1493	ZINC02660232	7646	0.534246563911438	NO	-
1494	ZINC02699384	7748	0.534246563911438	NO	-
1495	ZINC02701540	7750	0.534246563911438	NO	-
1496	ZINC02701542	7751	0.534246563911438	NO	-
1497	ZINC02849077	8404	0.534246563911438	NO	-
1498	ZINC03233474	9078	0.534246563911438	NO	-
1499	ZINC03391086	9700	0.534246563911438	NO	-
1500	ZINC03395318	9764	0.534246563911438	NO	-
1501	ZINC03455790	10168	0.534246563911438	NO	-
1502	ZINC03455792	10169	0.534246563911438	NO	-
1503	ZINC03479462	10405	0.534246563911438	NO	-
1504	ZINC03493724	10455	0.534246563911438	NO	-
1505	ZINC03560593	11006	0.534246563911438	NO	-
1506	ZINC03598855	11215	0.534246563911438	NO	-
1507	ZINC03598903	11219	0.534246563911438	NO	-
1508	ZINC03849416	11519	0.534246563911438	NO	-
1509	ZINC03849509	11527	0.534246563911438	NO	-
1510	ZINC03852895	11704	0.534246563911438	NO	-
1511	ZINC03863219	12542	0.534246563911438	NO	-
1512	ZINC03902937	13390	0.534246563911438	NO	-
1513	ZINC03970014	13757	0.534246563911438	NO	-
1514	ZINC03973654	13879	0.534246563911438	NO	-
1515	ZINC03987983	14114	0.534246563911438	NO	-
1516	ZINC04001013	14274	0.534246563911438	NO	-
1517	ZINC04132997	14498	0.534246563911438	NO	-
1518	ZINC04435417	15084	0.534246563911438	NO	-
1519	ZINC00059074	315	0.5333333611488342	NO	-
1520	ZINC00059076	316	0.5333333611488342	NO	-
1521	ZINC00096085	601	0.5333333611488342	NO	-
1522	ZINC00110187	721	0.5333333611488342	NO	-
1523	ZINC00146381	989	0.5333333611488342	NO	-
1524	ZINC00206451	1259	0.5333333611488342	NO	-
1525	ZINC00252974	1591	0.5333333611488342	NO	-
1526	ZINC00252991	1593	0.5333333611488342	NO	-
1527	ZINC00291111	1768	0.5333333611488342	NO	-
1528	ZINC00291112	1769	0.5333333611488342	NO	-
1529	ZINC00291113	1770	0.5333333611488342	NO	-
1530	ZINC00291116	1771	0.5333333611488342	NO	-
1531	ZINC00544605	3301	0.5333333611488342	NO	-
1532	ZINC00705436	4029	0.5333333611488342	NO	-
1533	ZINC00835617	4370	0.5333333611488342	NO	-
1534	ZINC00865590	4463	0.5333333611488342	NO	-
1535	ZINC00865591	4464	0.5333333611488342	NO	-
1536	ZINC00865592	4465	0.5333333611488342	NO	-
1537	ZINC00865593	4466	0.5333333611488342	NO	-
1538	ZINC00903785	4538	0.5333333611488342	NO	-
1539	ZINC00903787	4539	0.5333333611488342	NO	-
1540	ZINC00908103	4563	0.5333333611488342	NO	-
1541	ZINC01071750	5160	0.5333333611488342	NO	-
1542	ZINC01129532	5393	0.5333333611488342	NO	-
1543	ZINC01226595	5651	0.5333333611488342	NO	-
1544	ZINC01226597	5652	0.5333333611488342	NO	-
1545	ZINC01435384	6033	0.5333333611488342	NO	-
1546	ZINC01437599	6036	0.5333333611488342	NO	-
1547	ZINC01437600	6037	0.5333333611488342	NO	-
1548	ZINC02223096	6926	0.5333333611488342	NO	-
1549	ZINC02304782	7013	0.5333333611488342	NO	-
1550	ZINC02522144	7372	0.5333333611488342	NO	-
1551	ZINC02631246	7534	0.5333333611488342	NO	-
1552	ZINC02653874	7622	0.5333333611488342	NO	-
1553	ZINC02726530	7961	0.5333333611488342	NO	-
1554	ZINC02805423	8327	0.5333333611488342	NO	-
1555	ZINC02917892	8614	0.5333333611488342	NO	-
1556	ZINC03179360	8960	0.5333333611488342	NO	-
1557	ZINC03231146	9067	0.5333333611488342	NO	-
1558	ZINC03281334	9241	0.5333333611488342	NO	-
1559	ZINC03329894	9397	0.5333333611488342	NO	-
1560	ZINC03529579	10855	0.5333333611488342	NO	-
1561	ZINC03659728	11410	0.5333333611488342	NO	-
1562	ZINC03853210	11767	0.5333333611488342	NO	-
1563	ZINC03853211	11768	0.5333333611488342	NO	-
1564	ZINC03854506	11919	0.5333333611488342	NO	-
1565	ZINC03855083	12002	0.5333333611488342	NO	-
1566	ZINC03868643	13020	0.5333333611488342	NO	-
1567	ZINC03889339	13096	0.5333333611488342	NO	-
1568	ZINC03889340	13097	0.5333333611488342	NO	-
1569	ZINC03905498	13402	0.5333333611488342	NO	-
1570	ZINC03970091	13767	0.5333333611488342	NO	-
1571	ZINC03970092	13768	0.5333333611488342	NO	-
1572	ZINC04162555	14544	0.5333333611488342	NO	-
1573	ZINC04342271	14923	0.5333333611488342	NO	-
1574	ZINC04353808	14948	0.5333333611488342	NO	-
1575	ZINC04517394	15480	0.5333333611488342	NO	-
1576	ZINC00132180	876	0.5324675440788269	NO	-
1577	ZINC00184931	1154	0.5324675440788269	NO	-
1578	ZINC00360584	2082	0.5324675440788269	NO	-
1579	ZINC00417126	2385	0.5324675440788269	NO	-
1580	ZINC00468210	2820	0.5324675440788269	NO	-
1581	ZINC00501158	3001	0.5324675440788269	NO	-
1582	ZINC00503347	3019	0.5324675440788269	NO	-
1583	ZINC00528121	3178	0.5324675440788269	NO	-
1584	ZINC00532535	3218	0.5324675440788269	NO	-
1585	ZINC00541775	3285	0.5324675440788269	NO	-
1586	ZINC00558278	3395	0.5324675440788269	NO	-
1587	ZINC00624999	3807	0.5324675440788269	NO	-
1588	ZINC00679774	3984	0.5324675440788269	NO	-
1589	ZINC00826591	4344	0.5324675440788269	NO	-
1590	ZINC00884408	4508	0.5324675440788269	NO	-
1591	ZINC00904297	4551	0.5324675440788269	NO	-
1592	ZINC01018209	4861	0.5324675440788269	NO	-
1593	ZINC01035533	4948	0.5324675440788269	NO	-
1594	ZINC01040189	4971	0.5324675440788269	NO	-
1595	ZINC01040269	4972	0.5324675440788269	NO	-
1596	ZINC01105526	5284	0.5324675440788269	NO	-
1597	ZINC01142170	5430	0.5324675440788269	NO	-
1598	ZINC02209564	6901	0.5324675440788269	NO	-
1599	ZINC02455171	7255	0.5324675440788269	NO	-
1600	ZINC02455173	7256	0.5324675440788269	NO	-
1601	ZINC02455967	7266	0.5324675440788269	NO	-
1602	ZINC02718703	7833	0.5324675440788269	NO	-
1603	ZINC02718703	7834	0.5324675440788269	NO	-
1604	ZINC02718705	7836	0.5324675440788269	NO	-
1605	ZINC02718705	7837	0.5324675440788269	NO	-
1606	ZINC02718706	7839	0.5324675440788269	NO	-
1607	ZINC02718706	7840	0.5324675440788269	NO	-
1608	ZINC03257007	9165	0.5324675440788269	NO	-
1609	ZINC03368559	9533	0.5324675440788269	NO	-
1610	ZINC03394842	9762	0.5324675440788269	NO	-
1611	ZINC03459517	10193	0.5324675440788269	NO	-
1612	ZINC03518843	10780	0.5324675440788269	NO	-
1613	ZINC03552694	10960	0.5324675440788269	NO	-
1614	ZINC03644692	11393	0.5324675440788269	NO	-
1615	ZINC03889700	13122	0.5324675440788269	NO	-
1616	ZINC03962276	13545	0.5324675440788269	NO	-
1617	ZINC03962868	13549	0.5324675440788269	NO	-
1618	ZINC03963916	13576	0.5324675440788269	NO	-
1619	ZINC03963961	13583	0.5324675440788269	NO	-
1620	ZINC03974222	13890	0.5324675440788269	NO	-
1621	ZINC04157064	14528	0.5324675440788269	NO	-
1622	ZINC04225001	14664	0.5324675440788269	NO	-
1623	ZINC04225012	14667	0.5324675440788269	NO	-
1624	ZINC04317483	14869	0.5324675440788269	NO	-
1625	ZINC04348706	14942	0.5324675440788269	NO	-
1626	ZINC04407553	15036	0.5324675440788269	NO	-
1627	ZINC04496457	15438	0.5324675440788269	NO	-
1628	ZINC00476637	2901	0.5316455960273743	NO	-
1629	ZINC00803263	4222	0.5316455960273743	NO	-
1630	ZINC01240410	5682	0.5316455960273743	NO	-
1631	ZINC01466641	6087	0.5316455960273743	NO	-
1632	ZINC01633779	6303	0.5316455960273743	NO	-
1633	ZINC02182948	6857	0.5316455960273743	NO	-
1634	ZINC02272274	6970	0.5316455960273743	NO	-
1635	ZINC02630609	7530	0.5316455960273743	NO	-
1636	ZINC03007467	8775	0.5316455960273743	NO	-
1637	ZINC03399102	9815	0.5316455960273743	NO	-
1638	ZINC03853829	11846	0.5316455960273743	NO	-
1639	ZINC03854728	11955	0.5316455960273743	NO	-
1640	ZINC03855144	12029	0.5316455960273743	NO	-
1641	ZINC03867499	12732	0.5316455960273743	NO	-
1642	ZINC03867956	12894	0.5316455960273743	NO	-
1643	ZINC03868245	12966	0.5316455960273743	NO	-
1644	ZINC03868451	12995	0.5316455960273743	NO	-
1645	ZINC03889607	13113	0.5316455960273743	NO	-
1646	ZINC03967631	13602	0.5316455960273743	NO	-
1647	ZINC03986065	14073	0.5316455960273743	NO	-
1648	ZINC03986999	14084	0.5316455960273743	NO	-
1649	ZINC04000608	14258	0.5316455960273743	NO	-
1650	ZINC04000609	14259	0.5316455960273743	NO	-
1651	ZINC04465952	15248	0.5316455960273743	NO	-
1652	ZINC04467862	15280	0.5316455960273743	NO	-
1653	ZINC00628270	3821	0.5308641791343689	NO	-
1654	ZINC01036448	4952	0.5308641791343689	NO	-
1655	ZINC02336619	7068	0.5308641791343689	NO	-
1656	ZINC02449343	7240	0.5308641791343689	NO	-
1657	ZINC02659027	7640	0.5308641791343689	NO	-
1658	ZINC03385008	9618	0.5308641791343689	NO	-
1659	ZINC03854712	11953	0.5308641791343689	NO	-
1660	ZINC03856013	12052	0.5308641791343689	NO	-
1661	ZINC03867973	12907	0.5308641791343689	NO	-
1662	ZINC04087530	14414	0.5308641791343689	NO	-
1663	ZINC04157970	14534	0.5308641791343689	NO	-
1664	ZINC04223625	14654	0.5308641791343689	NO	-
1665	ZINC00613132	3705	0.5303030014038086	NO	-
1666	ZINC03867129	12663	0.5303030014038086	NO	-
1667	ZINC00811122	4253	0.5301204919815063	NO	-
1668	ZINC00976788	4721	0.5301204919815063	NO	-
1669	ZINC01408147	5932	0.5301204919815063	NO	-
1670	ZINC01429226	6010	0.5301204919815063	NO	-
1671	ZINC02793436	8232	0.5301204919815063	NO	-
1672	ZINC03426242	9992	0.5301204919815063	NO	-
1673	ZINC04033642	14358	0.5301204919815063	NO	-
1674	ZINC00381005	2178	0.529411792755127	NO	-
1675	ZINC00467868	2817	0.529411792755127	NO	-
1676	ZINC00468524	2823	0.529411792755127	NO	-
1677	ZINC00595551	3626	0.529411792755127	NO	-
1678	ZINC00756467	4087	0.529411792755127	NO	-
1679	ZINC00779144	4118	0.529411792755127	NO	-
1680	ZINC00784479	4157	0.529411792755127	NO	-
1681	ZINC01110822	5315	0.529411792755127	NO	-
1682	ZINC01384813	5846	0.529411792755127	NO	-
1683	ZINC01938900	6598	0.529411792755127	NO	-
1684	ZINC02341966	7074	0.529411792755127	NO	-
1685	ZINC02782493	8177	0.529411792755127	NO	-
1686	ZINC02846288	8397	0.529411792755127	NO	-
1687	ZINC02868137	8458	0.529411792755127	NO	-
1688	ZINC02957721	8703	0.529411792755127	NO	-
1689	ZINC03849557	11532	0.529411792755127	NO	-
1690	ZINC03854772	11958	0.529411792755127	NO	-
1691	ZINC03912390	13467	0.529411792755127	NO	-
1692	ZINC03912391	13468	0.529411792755127	NO	-
1693	ZINC03912393	13469	0.529411792755127	NO	-
1694	ZINC03993136	14189	0.529411792755127	NO	-
1695	ZINC03993137	14190	0.529411792755127	NO	-
1696	ZINC03993139	14191	0.529411792755127	NO	-
1697	ZINC04057021	14376	0.529411792755127	NO	-
1698	ZINC04464524	15157	0.529411792755127	NO	-
1699	ZINC00149822	1015	0.5285714268684387	NO	-
1700	ZINC00260318	1644	0.5285714268684387	NO	-
1701	ZINC00440673	2642	0.5285714268684387	NO	-
1702	ZINC00608794	3640	0.5285714268684387	NO	-
1703	ZINC00669414	3946	0.5285714268684387	NO	-
1704	ZINC01030340	4910	0.5285714268684387	NO	-
1705	ZINC01125129	5371	0.5285714268684387	NO	-
1706	ZINC02124196	6815	0.5285714268684387	NO	-
1707	ZINC02195116	6872	0.5285714268684387	NO	-
1708	ZINC02345253	7080	0.5285714268684387	NO	-
1709	ZINC02627158	7500	0.5285714268684387	NO	-
1710	ZINC02643437	7579	0.5285714268684387	NO	-
1711	ZINC03250461	9148	0.5285714268684387	NO	-
1712	ZINC03250995	9152	0.5285714268684387	NO	-
1713	ZINC03890694	13218	0.5285714268684387	NO	-
1714	ZINC03913129	13481	0.5285714268684387	NO	-
1715	ZINC03988832	14115	0.5285714268684387	NO	-
1716	ZINC03992861	14161	0.5285714268684387	NO	-
1717	ZINC04136719	14508	0.5285714268684387	NO	-
1718	ZINC04464565	15159	0.5285714268684387	NO	-
1719	ZINC04628498	15536	0.5285714268684387	NO	-
1720	ZINC00038151	160	0.5277777910232544	NO	-
1721	ZINC00065798	382	0.5277777910232544	NO	-
1722	ZINC00066917	389	0.5277777910232544	NO	-
1723	ZINC00083895	519	0.5277777910232544	NO	-
1724	ZINC00108890	712	0.5277777910232544	NO	-
1725	ZINC00108893	713	0.5277777910232544	NO	-
1726	ZINC00174179	1094	0.5277777910232544	NO	-
1727	ZINC00178911	1111	0.5277777910232544	NO	-
1728	ZINC00224029	1379	0.5277777910232544	NO	-
1729	ZINC00235377	1464	0.5277777910232544	NO	-
1730	ZINC00237924	1485	0.5277777910232544	NO	-
1731	ZINC00321802	1917	0.5277777910232544	NO	-
1732	ZINC00467698	2815	0.5277777910232544	NO	-
1733	ZINC00487997	2965	0.5277777910232544	NO	-
1734	ZINC00544706	3302	0.5277777910232544	NO	-
1735	ZINC00578713	3535	0.5277777910232544	NO	-
1736	ZINC00590227	3611	0.5277777910232544	NO	-
1737	ZINC00611238	3667	0.5277777910232544	NO	-
1738	ZINC00611239	3668	0.5277777910232544	NO	-
1739	ZINC00611307	3670	0.5277777910232544	NO	-
1740	ZINC00811724	4262	0.5277777910232544	NO	-
1741	ZINC00904393	4553	0.5277777910232544	NO	-
1742	ZINC01508866	6220	0.5277777910232544	NO	-
1743	ZINC01692884	6332	0.5277777910232544	NO	-
1744	ZINC01738868	6345	0.5277777910232544	NO	-
1745	ZINC01981510	6703	0.5277777910232544	NO	-
1746	ZINC02405087	7160	0.5277777910232544	NO	-
1747	ZINC03182347	8961	0.5277777910232544	NO	-
1748	ZINC03221213	9030	0.5277777910232544	NO	-
1749	ZINC03231154	9068	0.5277777910232544	NO	-
1750	ZINC03265213	9190	0.5277777910232544	NO	-
1751	ZINC03322474	9367	0.5277777910232544	NO	-
1752	ZINC03397208	9796	0.5277777910232544	NO	-
1753	ZINC03401021	9842	0.5277777910232544	NO	-
1754	ZINC03451705	10122	0.5277777910232544	NO	-
1755	ZINC03459924	10208	0.5277777910232544	NO	-
1756	ZINC03459948	10209	0.5277777910232544	NO	-
1757	ZINC03459960	10210	0.5277777910232544	NO	-
1758	ZINC03459966	10211	0.5277777910232544	NO	-
1759	ZINC03474038	10330	0.5277777910232544	NO	-
1760	ZINC03499364	10531	0.5277777910232544	NO	-
1761	ZINC03500604	10546	0.5277777910232544	NO	-
1762	ZINC03558491	10986	0.5277777910232544	NO	-
1763	ZINC03855084	12003	0.5277777910232544	NO	-
1764	ZINC03889956	13152	0.5277777910232544	NO	-
1765	ZINC04088333	14419	0.5277777910232544	NO	-
1766	ZINC04224039	14657	0.5277777910232544	NO	-
1767	ZINC04264226	14753	0.5277777910232544	NO	-
1768	ZINC04332403	14903	0.5277777910232544	NO	-
1769	ZINC04412438	15050	0.5277777910232544	NO	-
1770	ZINC04594633	15504	0.5277777910232544	NO	-
1771	ZINC00051075	235	0.5270270109176636	NO	-
1772	ZINC00246664	1533	0.5270270109176636	NO	-
1773	ZINC00253203	1594	0.5270270109176636	NO	-
1774	ZINC00253222	1595	0.5270270109176636	NO	-
1775	ZINC00253226	1596	0.5270270109176636	NO	-
1776	ZINC00332104	1933	0.5270270109176636	NO	-
1777	ZINC00350556	1996	0.5270270109176636	NO	-
1778	ZINC00409133	2304	0.5270270109176636	NO	-
1779	ZINC00491679	2975	0.5270270109176636	NO	-
1780	ZINC00491680	2976	0.5270270109176636	NO	-
1781	ZINC00507733	3038	0.5270270109176636	NO	-
1782	ZINC00512462	3096	0.5270270109176636	NO	-
1783	ZINC00512463	3097	0.5270270109176636	NO	-
1784	ZINC00558183	3390	0.5270270109176636	NO	-
1785	ZINC01033105	4921	0.5270270109176636	NO	-
1786	ZINC01125342	5373	0.5270270109176636	NO	-
1787	ZINC01342777	5810	0.5270270109176636	NO	-
1788	ZINC01421280	5957	0.5270270109176636	NO	-
1789	ZINC01518627	6246	0.5270270109176636	NO	-
1790	ZINC01654555	6317	0.5270270109176636	NO	-
1791	ZINC01917341	6511	0.5270270109176636	NO	-
1792	ZINC02377232	7129	0.5270270109176636	NO	-
1793	ZINC02447701	7238	0.5270270109176636	NO	-
1794	ZINC02447702	7239	0.5270270109176636	NO	-
1795	ZINC02461832	7278	0.5270270109176636	NO	-
1796	ZINC02471399	7301	0.5270270109176636	NO	-
1797	ZINC02544544	7391	0.5270270109176636	NO	-
1798	ZINC02601964	7443	0.5270270109176636	NO	-
1799	ZINC02629062	7523	0.5270270109176636	NO	-
1800	ZINC02714025	7813	0.5270270109176636	NO	-
1801	ZINC03230184	9063	0.5270270109176636	NO	-
1802	ZINC03294674	9293	0.5270270109176636	NO	-
1803	ZINC03294674	9294	0.5270270109176636	NO	-
1804	ZINC03320337	9362	0.5270270109176636	NO	-
1805	ZINC03406462	9871	0.5270270109176636	NO	-
1806	ZINC03406567	9872	0.5270270109176636	NO	-
1807	ZINC03648134	11397	0.5270270109176636	NO	-
1808	ZINC03853953	11856	0.5270270109176636	NO	-
1809	ZINC03854992	11985	0.5270270109176636	NO	-
1810	ZINC03857066	12075	0.5270270109176636	NO	-
1811	ZINC03858448	12275	0.5270270109176636	NO	-
1812	ZINC03861842	12470	0.5270270109176636	NO	-
1813	ZINC03891864	13300	0.5270270109176636	NO	-
1814	ZINC03912340	13464	0.5270270109176636	NO	-
1815	ZINC03987711	14097	0.5270270109176636	NO	-
1816	ZINC03997200	14229	0.5270270109176636	NO	-
1817	ZINC04032872	14350	0.5270270109176636	NO	-
1818	ZINC04246886	14710	0.5270270109176636	NO	-
1819	ZINC03815257	220	0.5270270109176636	YES	7
1820	ZINC00016410	59	0.5263158082962036	NO	-
1821	ZINC00021280	80	0.5263158082962036	NO	-
1822	ZINC00132170	874	0.5263158082962036	NO	-
1823	ZINC00202629	1245	0.5263158082962036	NO	-
1824	ZINC00251813	1560	0.5263158082962036	NO	-
1825	ZINC00714089	4049	0.5263158082962036	NO	-
1826	ZINC00930639	4590	0.5263158082962036	NO	-
1827	ZINC00930756	4593	0.5263158082962036	NO	-
1828	ZINC01067009	5137	0.5263158082962036	NO	-
1829	ZINC01253509	5707	0.5263158082962036	NO	-
1830	ZINC01253510	5708	0.5263158082962036	NO	-
1831	ZINC01363169	5831	0.5263158082962036	NO	-
1832	ZINC01495583	6166	0.5263158082962036	NO	-
1833	ZINC02182887	6856	0.5263158082962036	NO	-
1834	ZINC02223888	6927	0.5263158082962036	NO	-
1835	ZINC02259525	6966	0.5263158082962036	NO	-
1836	ZINC02455969	7267	0.5263158082962036	NO	-
1837	ZINC02522187	7373	0.5263158082962036	NO	-
1838	ZINC02712168	7780	0.5263158082962036	NO	-
1839	ZINC02917067	8609	0.5263158082962036	NO	-
1840	ZINC02918145	8619	0.5263158082962036	NO	-
1841	ZINC03281334	9242	0.5263158082962036	NO	-
1842	ZINC03281334	9243	0.5263158082962036	NO	-
1843	ZINC03292847	9285	0.5263158082962036	NO	-
1844	ZINC03371714	9543	0.5263158082962036	NO	-
1845	ZINC03382623	9598	0.5263158082962036	NO	-
1846	ZINC03415668	9915	0.5263158082962036	NO	-
1847	ZINC03450934	10116	0.5263158082962036	NO	-
1848	ZINC03452407	10132	0.5263158082962036	NO	-
1849	ZINC03477400	10392	0.5263158082962036	NO	-
1850	ZINC03567536	11060	0.5263158082962036	NO	-
1851	ZINC03606928	11261	0.5263158082962036	NO	-
1852	ZINC03609236	11286	0.5263158082962036	NO	-
1853	ZINC03654725	11404	0.5263158082962036	NO	-
1854	ZINC03848081	11494	0.5263158082962036	NO	-
1855	ZINC03851267	11596	0.5263158082962036	NO	-
1856	ZINC03851345	11602	0.5263158082962036	NO	-
1857	ZINC03867646	12783	0.5263158082962036	NO	-
1858	ZINC03891837	13295	0.5263158082962036	NO	-
1859	ZINC03891839	13296	0.5263158082962036	NO	-
1860	ZINC03972077	13842	0.5263158082962036	NO	-
1861	ZINC03972080	13843	0.5263158082962036	NO	-
1862	ZINC03972081	13844	0.5263158082962036	NO	-
1863	ZINC03972085	13845	0.5263158082962036	NO	-
1864	ZINC04004958	14318	0.5263158082962036	NO	-
1865	ZINC04113172	14460	0.5263158082962036	NO	-
1866	ZINC04119217	14473	0.5263158082962036	NO	-
1867	ZINC04342012	14918	0.5263158082962036	NO	-
1868	ZINC04443448	15105	0.5263158082962036	NO	-
1869	ZINC04470338	15353	0.5263158082962036	NO	-
1870	ZINC04575335	15495	0.5263158082962036	NO	-
1871	ZINC03815239	242	0.5263158082962036	YES	9
1872	ZINC03815095	244	0.5263158082962036	YES	9
1873	ZINC03815209	246	0.5263158082962036	YES	9
1874	ZINC03815299	343	0.5263158082962036	YES	31
1875	ZINC00051510	241	0.5256410241127014	NO	-
1876	ZINC00186256	1156	0.5256410241127014	NO	-
1877	ZINC00200581	1227	0.5256410241127014	NO	-
1878	ZINC00215908	1297	0.5256410241127014	NO	-
1879	ZINC00274407	1718	0.5256410241127014	NO	-
1880	ZINC00416313	2370	0.5256410241127014	NO	-
1881	ZINC00419937	2406	0.5256410241127014	NO	-
1882	ZINC00425239	2507	0.5256410241127014	NO	-
1883	ZINC00447982	2690	0.5256410241127014	NO	-
1884	ZINC00794866	4186	0.5256410241127014	NO	-
1885	ZINC00879802	4492	0.5256410241127014	NO	-
1886	ZINC00888818	4519	0.5256410241127014	NO	-
1887	ZINC00888821	4521	0.5256410241127014	NO	-
1888	ZINC01278291	5741	0.5256410241127014	NO	-
1889	ZINC02212578	6905	0.5256410241127014	NO	-
1890	ZINC02466061	7294	0.5256410241127014	NO	-
1891	ZINC02713380	7812	0.5256410241127014	NO	-
1892	ZINC02718966	7902	0.5256410241127014	NO	-
1893	ZINC02764716	8110	0.5256410241127014	NO	-
1894	ZINC02913876	8591	0.5256410241127014	NO	-
1895	ZINC03189765	8967	0.5256410241127014	NO	-
1896	ZINC03189787	8969	0.5256410241127014	NO	-
1897	ZINC03539614	10904	0.5256410241127014	NO	-
1898	ZINC03852846	11696	0.5256410241127014	NO	-
1899	ZINC03867840	12862	0.5256410241127014	NO	-
1900	ZINC03868583	13014	0.5256410241127014	NO	-
1901	ZINC03896479	13364	0.5256410241127014	NO	-
1902	ZINC03969722	13738	0.5256410241127014	NO	-
1903	ZINC04003971	14312	0.5256410241127014	NO	-
1904	ZINC04023832	14340	0.5256410241127014	NO	-
1905	ZINC04166183	14549	0.5256410241127014	NO	-
1906	ZINC04317187	14858	0.5256410241127014	NO	-
1907	ZINC04488348	15412	0.5256410241127014	NO	-
1908	ZINC00012781	48	0.5249999761581421	NO	-
1909	ZINC00102858	673	0.5249999761581421	NO	-
1910	ZINC00553561	3359	0.5249999761581421	NO	-
1911	ZINC00553561	3361	0.5249999761581421	NO	-
1912	ZINC02440422	7226	0.5249999761581421	NO	-
1913	ZINC03672630	11423	0.5249999761581421	NO	-
1914	ZINC03851543	11615	0.5249999761581421	NO	-
1915	ZINC03851987	11654	0.5249999761581421	NO	-
1916	ZINC03853040	11735	0.5249999761581421	NO	-
1917	ZINC03853044	11737	0.5249999761581421	NO	-
1918	ZINC03853051	11740	0.5249999761581421	NO	-
1919	ZINC03868442	12989	0.5249999761581421	NO	-
1920	ZINC03974651	13898	0.5249999761581421	NO	-
1921	ZINC00091766	563	0.5243902206420898	NO	-
1922	ZINC00251212	1554	0.5243902206420898	NO	-
1923	ZINC00429764	2578	0.5243902206420898	NO	-
1924	ZINC00508018	3042	0.5243902206420898	NO	-
1925	ZINC02181819	6853	0.5243902206420898	NO	-
1926	ZINC02453070	7253	0.5243902206420898	NO	-
1927	ZINC02524278	7382	0.5243902206420898	NO	-
1928	ZINC02524287	7383	0.5243902206420898	NO	-
1929	ZINC02786784	8205	0.5243902206420898	NO	-
1930	ZINC02932400	8655	0.5243902206420898	NO	-
1931	ZINC03853828	11845	0.5243902206420898	NO	-
1932	ZINC03867796	12820	0.5243902206420898	NO	-
1933	ZINC03867798	12822	0.5243902206420898	NO	-
1934	ZINC03899866	13379	0.5243902206420898	NO	-
1935	ZINC04121438	14484	0.5243902206420898	NO	-
1936	ZINC00819141	4315	0.523809552192688	NO	-
1937	ZINC03505644	10581	0.523809552192688	NO	-
1938	ZINC04122573	14490	0.523809552192688	NO	-
1939	ZINC02570906	7419	0.5230769515037537	NO	-
1940	ZINC00020368	201	0.5230769515037537	YES	3
1941	ZINC00073590	450	0.5223880410194397	NO	-
1942	ZINC00191854	1190	0.5223880410194397	NO	-
1943	ZINC00526926	3173	0.5223880410194397	NO	-
1944	ZINC00613243	3707	0.5223880410194397	NO	-
1945	ZINC00285845	1740	0.52173912525177	NO	-
1946	ZINC00945181	4638	0.52173912525177	NO	-
1947	ZINC01123180	5364	0.52173912525177	NO	-
1948	ZINC01497482	6175	0.52173912525177	NO	-
1949	ZINC01725057	6335	0.52173912525177	NO	-
1950	ZINC01814112	6428	0.52173912525177	NO	-
1951	ZINC02642779	7577	0.52173912525177	NO	-
1952	ZINC02642780	7578	0.52173912525177	NO	-
1953	ZINC03313660	9342	0.52173912525177	NO	-
1954	ZINC03366714	9524	0.52173912525177	NO	-
1955	ZINC03366717	9525	0.52173912525177	NO	-
1956	ZINC03396882	9772	0.52173912525177	NO	-
1957	ZINC03396887	9773	0.52173912525177	NO	-
1958	ZINC03397070	9783	0.52173912525177	NO	-
1959	ZINC03397071	9784	0.52173912525177	NO	-
1960	ZINC03889937	13148	0.52173912525177	NO	-
1961	ZINC04321998	14882	0.52173912525177	NO	-
1962	ZINC00025735	92	0.5211267471313477	NO	-
1963	ZINC00026078	97	0.5211267471313477	NO	-
1964	ZINC00063397	366	0.5211267471313477	NO	-
1965	ZINC00063401	367	0.5211267471313477	NO	-
1966	ZINC00190445	1183	0.5211267471313477	NO	-
1967	ZINC00421620	2423	0.5211267471313477	NO	-
1968	ZINC00496957	2988	0.5211267471313477	NO	-
1969	ZINC00496958	2989	0.5211267471313477	NO	-
1970	ZINC00589212	3610	0.5211267471313477	NO	-
1971	ZINC00614706	3727	0.5211267471313477	NO	-
1972	ZINC00807460	4241	0.5211267471313477	NO	-
1973	ZINC00929246	4585	0.5211267471313477	NO	-
1974	ZINC01028451	4904	0.5211267471313477	NO	-
1975	ZINC02427039	7196	0.5211267471313477	NO	-
1976	ZINC02427040	7197	0.5211267471313477	NO	-
1977	ZINC02511291	7356	0.5211267471313477	NO	-
1978	ZINC02664762	7664	0.5211267471313477	NO	-
1979	ZINC02761140	8085	0.5211267471313477	NO	-
1980	ZINC03048780	8821	0.5211267471313477	NO	-
1981	ZINC03349666	9471	0.5211267471313477	NO	-
1982	ZINC03405237	9866	0.5211267471313477	NO	-
1983	ZINC03409472	9885	0.5211267471313477	NO	-
1984	ZINC03412560	9901	0.5211267471313477	NO	-
1985	ZINC03466107	10281	0.5211267471313477	NO	-
1986	ZINC03488718	10430	0.5211267471313477	NO	-
1987	ZINC03507494	10632	0.5211267471313477	NO	-
1988	ZINC03507498	10633	0.5211267471313477	NO	-
1989	ZINC03508983	10669	0.5211267471313477	NO	-
1990	ZINC03513761	10743	0.5211267471313477	NO	-
1991	ZINC03856234	12061	0.5211267471313477	NO	-
1992	ZINC03856235	12062	0.5211267471313477	NO	-
1993	ZINC03857499	12151	0.5211267471313477	NO	-
1994	ZINC03857500	12152	0.5211267471313477	NO	-
1995	ZINC03859209	12375	0.5211267471313477	NO	-
1996	ZINC03859210	12376	0.5211267471313477	NO	-
1997	ZINC03868799	13030	0.5211267471313477	NO	-
1998	ZINC03868800	13031	0.5211267471313477	NO	-
1999	ZINC03868801	13032	0.5211267471313477	NO	-
2000	ZINC03890009	13154	0.5211267471313477	NO	-
2001	ZINC03890010	13155	0.5211267471313477	NO	-
2002	ZINC03890011	13156	0.5211267471313477	NO	-
2003	ZINC04121610	14489	0.5211267471313477	NO	-
2004	ZINC00002946	2	0.5205479264259338	NO	-
2005	ZINC00024315	87	0.5205479264259338	NO	-
2006	ZINC00055165	281	0.5205479264259338	NO	-
2007	ZINC00089322	557	0.5205479264259338	NO	-
2008	ZINC00139406	934	0.5205479264259338	NO	-
2009	ZINC00143311	966	0.5205479264259338	NO	-
2010	ZINC00149487	1014	0.5205479264259338	NO	-
2011	ZINC00221343	1331	0.5205479264259338	NO	-
2012	ZINC00226542	1402	0.5205479264259338	NO	-
2013	ZINC00420319	2408	0.5205479264259338	NO	-
2014	ZINC00469061	2831	0.5205479264259338	NO	-
2015	ZINC00489083	2968	0.5205479264259338	NO	-
2016	ZINC00489353	2969	0.5205479264259338	NO	-
2017	ZINC00521772	3139	0.5205479264259338	NO	-
2018	ZINC00550207	3337	0.5205479264259338	NO	-
2019	ZINC00550208	3339	0.5205479264259338	NO	-
2020	ZINC00571824	3492	0.5205479264259338	NO	-
2021	ZINC00576910	3523	0.5205479264259338	NO	-
2022	ZINC00632665	3843	0.5205479264259338	NO	-
2023	ZINC00652429	3899	0.5205479264259338	NO	-
2024	ZINC00658549	3919	0.5205479264259338	NO	-
2025	ZINC00895388	4528	0.5205479264259338	NO	-
2026	ZINC00928937	4584	0.5205479264259338	NO	-
2027	ZINC00987084	4750	0.5205479264259338	NO	-
2028	ZINC01183363	5522	0.5205479264259338	NO	-
2029	ZINC01415152	5945	0.5205479264259338	NO	-
2030	ZINC01470561	6100	0.5205479264259338	NO	-
2031	ZINC02281054	6988	0.5205479264259338	NO	-
2032	ZINC02623142	7479	0.5205479264259338	NO	-
2033	ZINC03328733	9394	0.5205479264259338	NO	-
2034	ZINC03329276	9395	0.5205479264259338	NO	-
2035	ZINC03369392	9537	0.5205479264259338	NO	-
2036	ZINC03393732	9745	0.5205479264259338	NO	-
2037	ZINC03420876	9951	0.5205479264259338	NO	-
2038	ZINC03420879	9952	0.5205479264259338	NO	-
2039	ZINC03493762	10456	0.5205479264259338	NO	-
2040	ZINC03493775	10457	0.5205479264259338	NO	-
2041	ZINC03493807	10459	0.5205479264259338	NO	-
2042	ZINC03493840	10461	0.5205479264259338	NO	-
2043	ZINC03536379	10887	0.5205479264259338	NO	-
2044	ZINC03598737	11204	0.5205479264259338	NO	-
2045	ZINC03598740	11205	0.5205479264259338	NO	-
2046	ZINC03598742	11206	0.5205479264259338	NO	-
2047	ZINC03598827	11210	0.5205479264259338	NO	-
2048	ZINC03598843	11213	0.5205479264259338	NO	-
2049	ZINC03598847	11214	0.5205479264259338	NO	-
2050	ZINC03598871	11216	0.5205479264259338	NO	-
2051	ZINC03598891	11218	0.5205479264259338	NO	-
2052	ZINC03598932	11221	0.5205479264259338	NO	-
2053	ZINC03857705	12181	0.5205479264259338	NO	-
2054	ZINC03862056	12482	0.5205479264259338	NO	-
2055	ZINC03867855	12868	0.5205479264259338	NO	-
2056	ZINC03867856	12870	0.5205479264259338	NO	-
2057	ZINC04118117	14470	0.5205479264259338	NO	-
2058	ZINC04169832	14566	0.5205479264259338	NO	-
2059	ZINC04169832	14567	0.5205479264259338	NO	-
2060	ZINC04169842	14579	0.5205479264259338	NO	-
2061	ZINC04169842	14581	0.5205479264259338	NO	-
2062	ZINC04467558	15266	0.5205479264259338	NO	-
2063	ZINC00052277	252	0.5199999809265137	NO	-
2064	ZINC00062561	359	0.5199999809265137	NO	-
2065	ZINC00132175	875	0.5199999809265137	NO	-
2066	ZINC00167716	1065	0.5199999809265137	NO	-
2067	ZINC00306868	1833	0.5199999809265137	NO	-
2068	ZINC00342163	1961	0.5199999809265137	NO	-
2069	ZINC00491951	2978	0.5199999809265137	NO	-
2070	ZINC00491952	2979	0.5199999809265137	NO	-
2071	ZINC00496984	2991	0.5199999809265137	NO	-
2072	ZINC00512532	3102	0.5199999809265137	NO	-
2073	ZINC00512533	3103	0.5199999809265137	NO	-
2074	ZINC01104173	5279	0.5199999809265137	NO	-
2075	ZINC01498551	6183	0.5199999809265137	NO	-
2076	ZINC01574859	6282	0.5199999809265137	NO	-
2077	ZINC01646796	6314	0.5199999809265137	NO	-
2078	ZINC02193462	6865	0.5199999809265137	NO	-
2079	ZINC02623197	7480	0.5199999809265137	NO	-
2080	ZINC02736052	7980	0.5199999809265137	NO	-
2081	ZINC02787910	8207	0.5199999809265137	NO	-
2082	ZINC02917998	8615	0.5199999809265137	NO	-
2083	ZINC02917999	8616	0.5199999809265137	NO	-
2084	ZINC02918926	8621	0.5199999809265137	NO	-
2085	ZINC02918927	8622	0.5199999809265137	NO	-
2086	ZINC02919188	8625	0.5199999809265137	NO	-
2087	ZINC02919190	8626	0.5199999809265137	NO	-
2088	ZINC03311555	9333	0.5199999809265137	NO	-
2089	ZINC03374788	9549	0.5199999809265137	NO	-
2090	ZINC03397251	9799	0.5199999809265137	NO	-
2091	ZINC03462225	10248	0.5199999809265137	NO	-
2092	ZINC03479533	10407	0.5199999809265137	NO	-
2093	ZINC03567336	11053	0.5199999809265137	NO	-
2094	ZINC03577848	11131	0.5199999809265137	NO	-
2095	ZINC03817701	11464	0.5199999809265137	NO	-
2096	ZINC03854000	11864	0.5199999809265137	NO	-
2097	ZINC03854567	11932	0.5199999809265137	NO	-
2098	ZINC03868513	13005	0.5199999809265137	NO	-
2099	ZINC03891920	13309	0.5199999809265137	NO	-
2100	ZINC03902937	13391	0.5199999809265137	NO	-
2101	ZINC04032865	14346	0.5199999809265137	NO	-
2102	ZINC04032980	14352	0.5199999809265137	NO	-
2103	ZINC04033166	14354	0.5199999809265137	NO	-
2104	ZINC04469871	15320	0.5199999809265137	NO	-
2105	ZINC00027401	111	0.5194805264472961	NO	-
2106	ZINC00104098	682	0.5194805264472961	NO	-
2107	ZINC00274875	1719	0.5194805264472961	NO	-
2108	ZINC00608525	3634	0.5194805264472961	NO	-
2109	ZINC00608526	3636	0.5194805264472961	NO	-
2110	ZINC00880813	4498	0.5194805264472961	NO	-
2111	ZINC00880816	4499	0.5194805264472961	NO	-
2112	ZINC01035689	4949	0.5194805264472961	NO	-
2113	ZINC01105801	5287	0.5194805264472961	NO	-
2114	ZINC01176172	5509	0.5194805264472961	NO	-
2115	ZINC01273340	5731	0.5194805264472961	NO	-
2116	ZINC01273342	5732	0.5194805264472961	NO	-
2117	ZINC02342248	7076	0.5194805264472961	NO	-
2118	ZINC02342251	7077	0.5194805264472961	NO	-
2119	ZINC02353829	7095	0.5194805264472961	NO	-
2120	ZINC02353832	7096	0.5194805264472961	NO	-
2121	ZINC02393545	7144	0.5194805264472961	NO	-
2122	ZINC02646191	7588	0.5194805264472961	NO	-
2123	ZINC02718814	7876	0.5194805264472961	NO	-
2124	ZINC02718814	7877	0.5194805264472961	NO	-
2125	ZINC02718981	7917	0.5194805264472961	NO	-
2126	ZINC02718981	7918	0.5194805264472961	NO	-
2127	ZINC02718983	7923	0.5194805264472961	NO	-
2128	ZINC02718983	7924	0.5194805264472961	NO	-
2129	ZINC02757253	8073	0.5194805264472961	NO	-
2130	ZINC02917050	8607	0.5194805264472961	NO	-
2131	ZINC02917051	8608	0.5194805264472961	NO	-
2132	ZINC02957330	8697	0.5194805264472961	NO	-
2133	ZINC02957410	8698	0.5194805264472961	NO	-
2134	ZINC03148112	8911	0.5194805264472961	NO	-
2135	ZINC03428210	9998	0.5194805264472961	NO	-
2136	ZINC03450928	10115	0.5194805264472961	NO	-
2137	ZINC03528545	10852	0.5194805264472961	NO	-
2138	ZINC03560609	11008	0.5194805264472961	NO	-
2139	ZINC03857215	12109	0.5194805264472961	NO	-
2140	ZINC03858069	12218	0.5194805264472961	NO	-
2141	ZINC03859958	12439	0.5194805264472961	NO	-
2142	ZINC03860080	12455	0.5194805264472961	NO	-
2143	ZINC03867538	12755	0.5194805264472961	NO	-
2144	ZINC03892770	13350	0.5194805264472961	NO	-
2145	ZINC03892771	13351	0.5194805264472961	NO	-
2146	ZINC03974056	13886	0.5194805264472961	NO	-
2147	ZINC03980799	14019	0.5194805264472961	NO	-
2148	ZINC03980800	14020	0.5194805264472961	NO	-
2149	ZINC03987844	14101	0.5194805264472961	NO	-
2150	ZINC03987845	14102	0.5194805264472961	NO	-
2151	ZINC03987888	14109	0.5194805264472961	NO	-
2152	ZINC03987889	14110	0.5194805264472961	NO	-
2153	ZINC03993061	14182	0.5194805264472961	NO	-
2154	ZINC03993062	14183	0.5194805264472961	NO	-
2155	ZINC04330413	14896	0.5194805264472961	NO	-
2156	ZINC04407780	15038	0.5194805264472961	NO	-
2157	ZINC04407852	15040	0.5194805264472961	NO	-
2158	ZINC04407873	15041	0.5194805264472961	NO	-
2159	ZINC04414376	15057	0.5194805264472961	NO	-
2160	ZINC04415428	15059	0.5194805264472961	NO	-
2161	ZINC04439588	15088	0.5194805264472961	NO	-
2162	ZINC04468280	15290	0.5194805264472961	NO	-
2163	ZINC04469631	15313	0.5194805264472961	NO	-
2164	ZINC04474878	15363	0.5194805264472961	NO	-
2165	ZINC04485118	15388	0.5194805264472961	NO	-
2166	ZINC04496637	15444	0.5194805264472961	NO	-
2167	ZINC03815208	248	0.5194805264472961	YES	9
2168	ZINC03815067	249	0.5194805264472961	YES	9
2169	ZINC03815114	345	0.5194805264472961	YES	33
2170	ZINC00063018	364	0.5189873576164246	NO	-
2171	ZINC00082516	499	0.5189873576164246	NO	-
2172	ZINC00098013	652	0.5189873576164246	NO	-
2173	ZINC00181671	1133	0.5189873576164246	NO	-
2174	ZINC00202629	1246	0.5189873576164246	NO	-
2175	ZINC00246028	1524	0.5189873576164246	NO	-
2176	ZINC00246035	1525	0.5189873576164246	NO	-
2177	ZINC00385128	2207	0.5189873576164246	NO	-
2178	ZINC00458752	2762	0.5189873576164246	NO	-
2179	ZINC00485510	2947	0.5189873576164246	NO	-
2180	ZINC00656829	3912	0.5189873576164246	NO	-
2181	ZINC00684905	3995	0.5189873576164246	NO	-
2182	ZINC00811666	4261	0.5189873576164246	NO	-
2183	ZINC00975418	4718	0.5189873576164246	NO	-
2184	ZINC01085174	5217	0.5189873576164246	NO	-
2185	ZINC01090854	5229	0.5189873576164246	NO	-
2186	ZINC03851541	11613	0.5189873576164246	NO	-
2187	ZINC03851934	11649	0.5189873576164246	NO	-
2188	ZINC03860094	12457	0.5189873576164246	NO	-
2189	ZINC03867733	12797	0.5189873576164246	NO	-
2190	ZINC03889038	13080	0.5189873576164246	NO	-
2191	ZINC03950034	13505	0.5189873576164246	NO	-
2192	ZINC04100257	14439	0.5189873576164246	NO	-
2193	ZINC04241369	14693	0.5189873576164246	NO	-
2194	ZINC04317187	14859	0.5189873576164246	NO	-
2195	ZINC04406453	15031	0.5189873576164246	NO	-
2196	ZINC04406453	15032	0.5189873576164246	NO	-
2197	ZINC04442228	15091	0.5189873576164246	NO	-
2198	ZINC04457594	15119	0.5189873576164246	NO	-
2199	ZINC03815279	350	0.5189873576164246	YES	33
2200	ZINC00223756	1369	0.5185185074806213	NO	-
2201	ZINC00888818	4520	0.5185185074806213	NO	-
2202	ZINC00888821	4522	0.5185185074806213	NO	-
2203	ZINC01000674	4809	0.5185185074806213	NO	-
2204	ZINC01480004	6125	0.5185185074806213	NO	-
2205	ZINC02230151	6936	0.5185185074806213	NO	-
2206	ZINC02461510	7276	0.5185185074806213	NO	-
2207	ZINC02466038	7290	0.5185185074806213	NO	-
2208	ZINC02466040	7291	0.5185185074806213	NO	-
2209	ZINC02482136	7322	0.5185185074806213	NO	-
2210	ZINC02792524	8224	0.5185185074806213	NO	-
2211	ZINC02962039	8705	0.5185185074806213	NO	-
2212	ZINC02970281	8720	0.5185185074806213	NO	-
2213	ZINC02970282	8721	0.5185185074806213	NO	-
2214	ZINC03820249	11476	0.5185185074806213	NO	-
2215	ZINC03853008	11724	0.5185185074806213	NO	-
2216	ZINC03853829	11847	0.5185185074806213	NO	-
2217	ZINC03854728	11956	0.5185185074806213	NO	-
2218	ZINC03891077	13250	0.5185185074806213	NO	-
2219	ZINC03971032	13798	0.5185185074806213	NO	-
2220	ZINC03971032	13799	0.5185185074806213	NO	-
2221	ZINC04013830	14327	0.5185185074806213	NO	-
2222	ZINC00482720	2938	0.5180723071098328	NO	-
2223	ZINC00993729	4781	0.5180723071098328	NO	-
2224	ZINC01193575	5551	0.5180723071098328	NO	-
2225	ZINC03514717	10749	0.5180723071098328	NO	-
2226	ZINC03851634	11632	0.5180723071098328	NO	-
2227	ZINC04121510	14486	0.5180723071098328	NO	-
2228	ZINC04160470	14538	0.5180723071098328	NO	-
2229	ZINC01058050	5078	0.5176470875740051	NO	-
2230	ZINC01514774	6243	0.5176470875740051	NO	-
2231	ZINC03222900	9035	0.5176470875740051	NO	-
2232	ZINC03849745	11538	0.5176470875740051	NO	-
2233	ZINC03867186	12672	0.5176470875740051	NO	-
2234	ZINC04004262	14313	0.5176470875740051	NO	-
2235	ZINC00104621	14	0.517241358757019	YES	2
2236	ZINC03850537	11557	0.516853928565979	NO	-
2237	ZINC00109589	193	0.5166666507720947	YES	3
2238	ZINC03815143	82	0.5161290168762207	YES	2
2239	ZINC00004436	20	0.5151515007019043	NO	-
2240	ZINC00081584	496	0.5151515007019043	NO	-
2241	ZINC02652488	7613	0.5151515007019043	NO	-
2242	ZINC00020644	2	0.5151515007019043	YES	1
2243	ZINC03815359	3	0.5151515007019043	YES	1
2244	ZINC03815360	4	0.5151515007019043	YES	1
2245	ZINC00007282	6	0.5151515007019043	YES	1
2246	ZINC03815328	95	0.5151515007019043	YES	2
2247	ZINC00249994	1542	0.5147058963775635	NO	-
2248	ZINC00285823	1739	0.5147058963775635	NO	-
2249	ZINC00619175	3764	0.5147058963775635	NO	-
2250	ZINC01045791	5008	0.5147058963775635	NO	-
2251	ZINC01109301	5306	0.5147058963775635	NO	-
2252	ZINC01771908	6380	0.5147058963775635	NO	-
2253	ZINC01891366	6491	0.5147058963775635	NO	-
2254	ZINC01891368	6492	0.5147058963775635	NO	-
2255	ZINC02317093	7037	0.5147058963775635	NO	-
2256	ZINC03461481	10232	0.5147058963775635	NO	-
2257	ZINC03461490	10233	0.5147058963775635	NO	-
2258	ZINC03461598	10234	0.5147058963775635	NO	-
2259	ZINC04088460	14421	0.5147058963775635	NO	-
2260	ZINC03815353	8	0.5147058963775635	YES	1
2261	ZINC00019543	73	0.5142857432365417	NO	-
2262	ZINC00054386	276	0.5142857432365417	NO	-
2263	ZINC00586040	3606	0.5142857432365417	NO	-
2264	ZINC00610799	3661	0.5142857432365417	NO	-
2265	ZINC01425934	5981	0.5142857432365417	NO	-
2266	ZINC02756721	8071	0.5142857432365417	NO	-
2267	ZINC02860800	8444	0.5142857432365417	NO	-
2268	ZINC03308256	9317	0.5142857432365417	NO	-
2269	ZINC03394392	9753	0.5142857432365417	NO	-
2270	ZINC03394395	9754	0.5142857432365417	NO	-
2271	ZINC03867008	12647	0.5142857432365417	NO	-
2272	ZINC03890921	13241	0.5142857432365417	NO	-
2273	ZINC03992871	14162	0.5142857432365417	NO	-
2274	ZINC00002946	3	0.5138888955116272	NO	-
2275	ZINC00080791	483	0.5138888955116272	NO	-
2276	ZINC00080794	484	0.5138888955116272	NO	-
2277	ZINC00099012	659	0.5138888955116272	NO	-
2278	ZINC00130165	849	0.5138888955116272	NO	-
2279	ZINC00313008	1871	0.5138888955116272	NO	-
2280	ZINC00386509	2219	0.5138888955116272	NO	-
2281	ZINC00417626	2390	0.5138888955116272	NO	-
2282	ZINC00521353	3137	0.5138888955116272	NO	-
2283	ZINC01070041	5149	0.5138888955116272	NO	-
2284	ZINC01163420	5487	0.5138888955116272	NO	-
2285	ZINC01436010	6034	0.5138888955116272	NO	-
2286	ZINC01436011	6035	0.5138888955116272	NO	-
2287	ZINC02511290	7355	0.5138888955116272	NO	-
2288	ZINC02716042	7822	0.5138888955116272	NO	-
2289	ZINC03235644	9089	0.5138888955116272	NO	-
2290	ZINC03391466	9713	0.5138888955116272	NO	-
2291	ZINC03405106	9863	0.5138888955116272	NO	-
2292	ZINC03423486	9968	0.5138888955116272	NO	-
2293	ZINC03604384	11249	0.5138888955116272	NO	-
2294	ZINC03849835	11541	0.5138888955116272	NO	-
2295	ZINC03868515	13006	0.5138888955116272	NO	-
2296	ZINC03977666	13991	0.5138888955116272	NO	-
2297	ZINC03977667	13992	0.5138888955116272	NO	-
2298	ZINC04013860	14330	0.5138888955116272	NO	-
2299	ZINC04275819	14792	0.5138888955116272	NO	-
2300	ZINC04292371	14818	0.5138888955116272	NO	-
2301	ZINC04292371	14820	0.5138888955116272	NO	-
2302	ZINC04320292	14880	0.5138888955116272	NO	-
2303	ZINC04633453	15539	0.5138888955116272	NO	-
2304	ZINC00031914	134	0.5135135054588318	NO	-
2305	ZINC00055424	283	0.5135135054588318	NO	-
2306	ZINC00090766	562	0.5135135054588318	NO	-
2307	ZINC00120423	774	0.5135135054588318	NO	-
2308	ZINC00120427	775	0.5135135054588318	NO	-
2309	ZINC00135861	902	0.5135135054588318	NO	-
2310	ZINC00168645	1068	0.5135135054588318	NO	-
2311	ZINC00302038	1811	0.5135135054588318	NO	-
2312	ZINC00302042	1813	0.5135135054588318	NO	-
2313	ZINC00307360	1835	0.5135135054588318	NO	-
2314	ZINC00307363	1836	0.5135135054588318	NO	-
2315	ZINC00307365	1837	0.5135135054588318	NO	-
2316	ZINC00342537	1962	0.5135135054588318	NO	-
2317	ZINC00419636	2404	0.5135135054588318	NO	-
2318	ZINC00480545	2928	0.5135135054588318	NO	-
2319	ZINC00507568	3034	0.5135135054588318	NO	-
2320	ZINC00507569	3035	0.5135135054588318	NO	-
2321	ZINC01059129	5093	0.5135135054588318	NO	-
2322	ZINC01736417	6338	0.5135135054588318	NO	-
2323	ZINC01960654	6651	0.5135135054588318	NO	-
2324	ZINC01960663	6652	0.5135135054588318	NO	-
2325	ZINC02807168	8331	0.5135135054588318	NO	-
2326	ZINC02807169	8332	0.5135135054588318	NO	-
2327	ZINC02852453	8417	0.5135135054588318	NO	-
2328	ZINC02874573	8492	0.5135135054588318	NO	-
2329	ZINC02996387	8759	0.5135135054588318	NO	-
2330	ZINC03277977	9233	0.5135135054588318	NO	-
2331	ZINC03280576	9237	0.5135135054588318	NO	-
2332	ZINC03303320	9309	0.5135135054588318	NO	-
2333	ZINC03320656	9363	0.5135135054588318	NO	-
2334	ZINC03320657	9364	0.5135135054588318	NO	-
2335	ZINC03328733	9393	0.5135135054588318	NO	-
2336	ZINC03397048	9782	0.5135135054588318	NO	-
2337	ZINC03406454	9870	0.5135135054588318	NO	-
2338	ZINC03406578	9873	0.5135135054588318	NO	-
2339	ZINC03497422	10495	0.5135135054588318	NO	-
2340	ZINC03497423	10496	0.5135135054588318	NO	-
2341	ZINC03497426	10497	0.5135135054588318	NO	-
2342	ZINC03497428	10498	0.5135135054588318	NO	-
2343	ZINC03497433	10499	0.5135135054588318	NO	-
2344	ZINC03497435	10500	0.5135135054588318	NO	-
2345	ZINC03497685	10509	0.5135135054588318	NO	-
2346	ZINC03497686	10510	0.5135135054588318	NO	-
2347	ZINC03497720	10511	0.5135135054588318	NO	-
2348	ZINC03497721	10512	0.5135135054588318	NO	-
2349	ZINC03497795	10517	0.5135135054588318	NO	-
2350	ZINC03497797	10518	0.5135135054588318	NO	-
2351	ZINC03633169	11385	0.5135135054588318	NO	-
2352	ZINC03633172	11386	0.5135135054588318	NO	-
2353	ZINC03817246	11462	0.5135135054588318	NO	-
2354	ZINC03848044	11493	0.5135135054588318	NO	-
2355	ZINC03848344	11496	0.5135135054588318	NO	-
2356	ZINC03850722	11564	0.5135135054588318	NO	-
2357	ZINC03856226	12058	0.5135135054588318	NO	-
2358	ZINC03857856	12199	0.5135135054588318	NO	-
2359	ZINC03859067	12363	0.5135135054588318	NO	-
2360	ZINC03867126	12662	0.5135135054588318	NO	-
2361	ZINC03986711	14081	0.5135135054588318	NO	-
2362	ZINC04326559	14892	0.5135135054588318	NO	-
2363	ZINC04419121	15062	0.5135135054588318	NO	-
2364	ZINC04464946	15170	0.5135135054588318	NO	-
2365	ZINC04465007	15175	0.5135135054588318	NO	-
2366	ZINC00059084	317	0.5131579041481018	NO	-
2367	ZINC00181604	1125	0.5131579041481018	NO	-
2368	ZINC00304184	1824	0.5131579041481018	NO	-
2369	ZINC00326167	1925	0.5131579041481018	NO	-
2370	ZINC00389207	2225	0.5131579041481018	NO	-
2371	ZINC00389208	2226	0.5131579041481018	NO	-
2372	ZINC00389225	2233	0.5131579041481018	NO	-
2373	ZINC00389226	2234	0.5131579041481018	NO	-
2374	ZINC00389228	2235	0.5131579041481018	NO	-
2375	ZINC00389229	2236	0.5131579041481018	NO	-
2376	ZINC00424909	2491	0.5131579041481018	NO	-
2377	ZINC00424936	2494	0.5131579041481018	NO	-
2378	ZINC00554253	3366	0.5131579041481018	NO	-
2379	ZINC00604125	3630	0.5131579041481018	NO	-
2380	ZINC00793809	4173	0.5131579041481018	NO	-
2381	ZINC01117018	5345	0.5131579041481018	NO	-
2382	ZINC01117021	5346	0.5131579041481018	NO	-
2383	ZINC01274120	5734	0.5131579041481018	NO	-
2384	ZINC01574859	6283	0.5131579041481018	NO	-
2385	ZINC01868235	6463	0.5131579041481018	NO	-
2386	ZINC02104540	6800	0.5131579041481018	NO	-
2387	ZINC02233609	6939	0.5131579041481018	NO	-
2388	ZINC02338420	7071	0.5131579041481018	NO	-
2389	ZINC02390677	7140	0.5131579041481018	NO	-
2390	ZINC02419623	7181	0.5131579041481018	NO	-
2391	ZINC02455964	7265	0.5131579041481018	NO	-
2392	ZINC02712167	7779	0.5131579041481018	NO	-
2393	ZINC02718333	7830	0.5131579041481018	NO	-
2394	ZINC02718747	7863	0.5131579041481018	NO	-
2395	ZINC02718747	7864	0.5131579041481018	NO	-
2396	ZINC02800197	8306	0.5131579041481018	NO	-
2397	ZINC02950737	8688	0.5131579041481018	NO	-
2398	ZINC02994358	8754	0.5131579041481018	NO	-
2399	ZINC03340363	9435	0.5131579041481018	NO	-
2400	ZINC03404533	9860	0.5131579041481018	NO	-
2401	ZINC03566533	11047	0.5131579041481018	NO	-
2402	ZINC03573509	11108	0.5131579041481018	NO	-
2403	ZINC03615660	11337	0.5131579041481018	NO	-
2404	ZINC03633117	11384	0.5131579041481018	NO	-
2405	ZINC03766180	11433	0.5131579041481018	NO	-
2406	ZINC03848344	11497	0.5131579041481018	NO	-
2407	ZINC03851136	11593	0.5131579041481018	NO	-
2408	ZINC03854499	11918	0.5131579041481018	NO	-
2409	ZINC03854617	11938	0.5131579041481018	NO	-
2410	ZINC03889384	13102	0.5131579041481018	NO	-
2411	ZINC03889493	13109	0.5131579041481018	NO	-
2412	ZINC03899204	13373	0.5131579041481018	NO	-
2413	ZINC03971644	13821	0.5131579041481018	NO	-
2414	ZINC03971646	13822	0.5131579041481018	NO	-
2415	ZINC03974687	13899	0.5131579041481018	NO	-
2416	ZINC04135084	14502	0.5131579041481018	NO	-
2417	ZINC04193506	14625	0.5131579041481018	NO	-
2418	ZINC04225016	14668	0.5131579041481018	NO	-
2419	ZINC04252398	14743	0.5131579041481018	NO	-
2420	ZINC04273696	14773	0.5131579041481018	NO	-
2421	ZINC04406765	15034	0.5131579041481018	NO	-
2422	ZINC04426184	15070	0.5131579041481018	NO	-
2423	ZINC04470243	15341	0.5131579041481018	NO	-
2424	ZINC03815228	149	0.5131579041481018	YES	2
2425	ZINC00076942	462	0.5128205418586731	NO	-
2426	ZINC00096085	602	0.5128205418586731	NO	-
2427	ZINC00211061	1276	0.5128205418586731	NO	-
2428	ZINC00230762	1421	0.5128205418586731	NO	-
2429	ZINC00239076	1488	0.5128205418586731	NO	-
2430	ZINC00319499	1910	0.5128205418586731	NO	-
2431	ZINC00423595	2450	0.5128205418586731	NO	-
2432	ZINC00544119	3298	0.5128205418586731	NO	-
2433	ZINC00545904	3306	0.5128205418586731	NO	-
2434	ZINC00559329	3413	0.5128205418586731	NO	-
2435	ZINC00582992	3572	0.5128205418586731	NO	-
2436	ZINC00582997	3573	0.5128205418586731	NO	-
2437	ZINC00679791	3985	0.5128205418586731	NO	-
2438	ZINC00713254	4047	0.5128205418586731	NO	-
2439	ZINC00815155	4286	0.5128205418586731	NO	-
2440	ZINC00856088	4436	0.5128205418586731	NO	-
2441	ZINC00897624	4532	0.5128205418586731	NO	-
2442	ZINC00957829	4688	0.5128205418586731	NO	-
2443	ZINC01010351	4835	0.5128205418586731	NO	-
2444	ZINC01109577	5309	0.5128205418586731	NO	-
2445	ZINC01109578	5310	0.5128205418586731	NO	-
2446	ZINC01129019	5391	0.5128205418586731	NO	-
2447	ZINC01196002	5555	0.5128205418586731	NO	-
2448	ZINC01242775	5690	0.5128205418586731	NO	-
2449	ZINC01251954	5704	0.5128205418586731	NO	-
2450	ZINC01371526	5837	0.5128205418586731	NO	-
2451	ZINC01371527	5838	0.5128205418586731	NO	-
2452	ZINC01491987	6146	0.5128205418586731	NO	-
2453	ZINC02446797	7237	0.5128205418586731	NO	-
2454	ZINC02466046	7293	0.5128205418586731	NO	-
2455	ZINC02618098	7455	0.5128205418586731	NO	-
2456	ZINC02656950	7632	0.5128205418586731	NO	-
2457	ZINC02718989	7936	0.5128205418586731	NO	-
2458	ZINC02783649	8186	0.5128205418586731	NO	-
2459	ZINC02982822	8740	0.5128205418586731	NO	-
2460	ZINC03189784	8968	0.5128205418586731	NO	-
2461	ZINC03863426	12555	0.5128205418586731	NO	-
2462	ZINC03909499	13450	0.5128205418586731	NO	-
2463	ZINC04275902	14793	0.5128205418586731	NO	-
2464	ZINC04357766	14953	0.5128205418586731	NO	-
2465	ZINC00104114	683	0.512499988079071	NO	-
2466	ZINC00215456	1295	0.512499988079071	NO	-
2467	ZINC00223753	1368	0.512499988079071	NO	-
2468	ZINC00246022	1523	0.512499988079071	NO	-
2469	ZINC00428488	2553	0.512499988079071	NO	-
2470	ZINC00554913	3377	0.512499988079071	NO	-
2471	ZINC00987487	4752	0.512499988079071	NO	-
2472	ZINC01017659	4859	0.512499988079071	NO	-
2473	ZINC01040027	4960	0.512499988079071	NO	-
2474	ZINC01040046	4964	0.512499988079071	NO	-
2475	ZINC01512397	6235	0.512499988079071	NO	-
2476	ZINC02319131	7041	0.512499988079071	NO	-
2477	ZINC02329765	7061	0.512499988079071	NO	-
2478	ZINC02336668	7070	0.512499988079071	NO	-
2479	ZINC02429832	7202	0.512499988079071	NO	-
2480	ZINC02923422	8637	0.512499988079071	NO	-
2481	ZINC03055670	8823	0.512499988079071	NO	-
2482	ZINC03267172	9196	0.512499988079071	NO	-
2483	ZINC03853042	11736	0.512499988079071	NO	-
2484	ZINC03853061	11743	0.512499988079071	NO	-
2485	ZINC03858751	12317	0.512499988079071	NO	-
2486	ZINC03859792	12431	0.512499988079071	NO	-
2487	ZINC03864291	12586	0.512499988079071	NO	-
2488	ZINC03867962	12895	0.512499988079071	NO	-
2489	ZINC03867974	12910	0.512499988079071	NO	-
2490	ZINC03890312	13187	0.512499988079071	NO	-
2491	ZINC03891039	13247	0.512499988079071	NO	-
2492	ZINC03891041	13248	0.512499988079071	NO	-
2493	ZINC04252249	14740	0.512499988079071	NO	-
2494	ZINC04266473	14759	0.512499988079071	NO	-
2495	ZINC04371204	14987	0.512499988079071	NO	-
2496	ZINC01737963	6341	0.5121951103210449	NO	-
2497	ZINC02478113	7309	0.5121951103210449	NO	-
2498	ZINC02478303	7311	0.5121951103210449	NO	-
2499	ZINC02481180	7319	0.5121951103210449	NO	-
2500	ZINC02524231	7378	0.5121951103210449	NO	-
2501	ZINC02718957	7889	0.5121951103210449	NO	-
2502	ZINC03041962	8815	0.5121951103210449	NO	-
2503	ZINC03376965	9555	0.5121951103210449	NO	-
2504	ZINC03860094	12458	0.5121951103210449	NO	-
2505	ZINC03866864	12621	0.5121951103210449	NO	-
2506	ZINC03867729	12795	0.5121951103210449	NO	-
2507	ZINC03907387	13412	0.5121951103210449	NO	-
2508	ZINC04465712	15230	0.5121951103210449	NO	-
2509	ZINC04511496	15470	0.5121951103210449	NO	-
2510	ZINC00424991	2497	0.511904776096344	NO	-
2511	ZINC03889814	13138	0.511904776096344	NO	-
2512	ZINC04033640	14356	0.511904776096344	NO	-
2513	ZINC03867940	12885	0.5116279125213623	NO	-
2514	ZINC03815367	192	0.5081967115402222	YES	3
2515	ZINC00955117	4677	0.5079365372657776	NO	-
2516	ZINC03815248	87	0.5079365372657776	YES	2
2517	ZINC03815386	22	0.5076923370361328	YES	2
2518	ZINC00087491	539	0.5074626803398132	NO	-
2519	ZINC04170189	14585	0.5074626803398132	NO	-
2520	ZINC04170189	14586	0.5074626803398132	NO	-
2521	ZINC04170189	14587	0.5074626803398132	NO	-
2522	ZINC04311830	14843	0.5074626803398132	NO	-
2523	ZINC03815394	209	0.5074626803398132	YES	6
2524	ZINC03815277	210	0.5074626803398132	YES	6
2525	ZINC00112049	735	0.5072463750839233	NO	-
2526	ZINC00567741	3467	0.5072463750839233	NO	-
2527	ZINC00614654	3725	0.5072463750839233	NO	-
2528	ZINC00651785	3893	0.5072463750839233	NO	-
2529	ZINC01415621	5948	0.5072463750839233	NO	-
2530	ZINC01495505	6163	0.5072463750839233	NO	-
2531	ZINC01497466	6174	0.5072463750839233	NO	-
2532	ZINC02511345	7358	0.5072463750839233	NO	-
2533	ZINC03316867	9351	0.5072463750839233	NO	-
2534	ZINC03388247	9655	0.5072463750839233	NO	-
2535	ZINC03388249	9656	0.5072463750839233	NO	-
2536	ZINC03397011	9779	0.5072463750839233	NO	-
2537	ZINC03442944	10082	0.5072463750839233	NO	-
2538	ZINC03442947	10083	0.5072463750839233	NO	-
2539	ZINC03849074	11509	0.5072463750839233	NO	-
2540	ZINC03855436	12045	0.5072463750839233	NO	-
2541	ZINC03855436	12046	0.5072463750839233	NO	-
2542	ZINC03855704	12048	0.5072463750839233	NO	-
2543	ZINC03855704	12049	0.5072463750839233	NO	-
2544	ZINC04370000	14982	0.5072463750839233	NO	-
2545	ZINC04370000	14983	0.5072463750839233	NO	-
2546	ZINC03815292	118	0.5072463750839233	YES	2
2547	ZINC03815189	143	0.5072463750839233	YES	2
2548	ZINC03815366	272	0.5072463750839233	YES	14
2549	ZINC03815376	274	0.5072463750839233	YES	14
2550	ZINC00032421	137	0.5070422291755676	NO	-
2551	ZINC00131550	865	0.5070422291755676	NO	-
2552	ZINC00143315	967	0.5070422291755676	NO	-
2553	ZINC00479816	2922	0.5070422291755676	NO	-
2554	ZINC00479820	2923	0.5070422291755676	NO	-
2555	ZINC00502784	3011	0.5070422291755676	NO	-
2556	ZINC00575735	3510	0.5070422291755676	NO	-
2557	ZINC00575742	3511	0.5070422291755676	NO	-
2558	ZINC00575870	3514	0.5070422291755676	NO	-
2559	ZINC00614194	3720	0.5070422291755676	NO	-
2560	ZINC00619410	3765	0.5070422291755676	NO	-
2561	ZINC00703717	4025	0.5070422291755676	NO	-
2562	ZINC00731259	4075	0.5070422291755676	NO	-
2563	ZINC00807360	4240	0.5070422291755676	NO	-
2564	ZINC00807538	4244	0.5070422291755676	NO	-
2565	ZINC00816286	4295	0.5070422291755676	NO	-
2566	ZINC00816286	4296	0.5070422291755676	NO	-
2567	ZINC00936053	4600	0.5070422291755676	NO	-
2568	ZINC01163459	5488	0.5070422291755676	NO	-
2569	ZINC01627683	6299	0.5070422291755676	NO	-
2570	ZINC01644163	6311	0.5070422291755676	NO	-
2571	ZINC01791415	6396	0.5070422291755676	NO	-
2572	ZINC01934389	6578	0.5070422291755676	NO	-
2573	ZINC01934415	6579	0.5070422291755676	NO	-
2574	ZINC01993503	6743	0.5070422291755676	NO	-
2575	ZINC02627474	7503	0.5070422291755676	NO	-
2576	ZINC02628916	7522	0.5070422291755676	NO	-
2577	ZINC02817527	8358	0.5070422291755676	NO	-
2578	ZINC03224858	9044	0.5070422291755676	NO	-
2579	ZINC03239064	9102	0.5070422291755676	NO	-
2580	ZINC03239196	9104	0.5070422291755676	NO	-
2581	ZINC03301885	9305	0.5070422291755676	NO	-
2582	ZINC03310011	9325	0.5070422291755676	NO	-
2583	ZINC03349739	9472	0.5070422291755676	NO	-
2584	ZINC03366878	9529	0.5070422291755676	NO	-
2585	ZINC03391458	9711	0.5070422291755676	NO	-
2586	ZINC03392321	9730	0.5070422291755676	NO	-
2587	ZINC03392347	9733	0.5070422291755676	NO	-
2588	ZINC03411938	9894	0.5070422291755676	NO	-
2589	ZINC03474023	10327	0.5070422291755676	NO	-
2590	ZINC03479237	10400	0.5070422291755676	NO	-
2591	ZINC03479239	10401	0.5070422291755676	NO	-
2592	ZINC03488047	10424	0.5070422291755676	NO	-
2593	ZINC03503871	10559	0.5070422291755676	NO	-
2594	ZINC03506943	10598	0.5070422291755676	NO	-
2595	ZINC03507292	10622	0.5070422291755676	NO	-
2596	ZINC03507297	10624	0.5070422291755676	NO	-
2597	ZINC03507470	10631	0.5070422291755676	NO	-
2598	ZINC03507546	10634	0.5070422291755676	NO	-
2599	ZINC03507563	10635	0.5070422291755676	NO	-
2600	ZINC03507580	10636	0.5070422291755676	NO	-
2601	ZINC03507586	10637	0.5070422291755676	NO	-
2602	ZINC03507597	10638	0.5070422291755676	NO	-
2603	ZINC03509221	10675	0.5070422291755676	NO	-
2604	ZINC03509269	10676	0.5070422291755676	NO	-
2605	ZINC03509340	10677	0.5070422291755676	NO	-
2606	ZINC03610069	11291	0.5070422291755676	NO	-
2607	ZINC03648164	11400	0.5070422291755676	NO	-
2608	ZINC03846919	11492	0.5070422291755676	NO	-
2609	ZINC03858442	12271	0.5070422291755676	NO	-
2610	ZINC03867650	12784	0.5070422291755676	NO	-
2611	ZINC03889901	13145	0.5070422291755676	NO	-
2612	ZINC03891549	13263	0.5070422291755676	NO	-
2613	ZINC03962750	13547	0.5070422291755676	NO	-
2614	ZINC03969034	13680	0.5070422291755676	NO	-
2615	ZINC03969036	13681	0.5070422291755676	NO	-
2616	ZINC03969715	13737	0.5070422291755676	NO	-
2617	ZINC03983729	14066	0.5070422291755676	NO	-
2618	ZINC04023808	14338	0.5070422291755676	NO	-
2619	ZINC04023808	14339	0.5070422291755676	NO	-
2620	ZINC04224126	14660	0.5070422291755676	NO	-
2621	ZINC04467763	15276	0.5070422291755676	NO	-
2622	ZINC00003433	6	0.5068492889404297	NO	-
2623	ZINC00009615	37	0.5068492889404297	NO	-
2624	ZINC00071800	414	0.5068492889404297	NO	-
2625	ZINC00071812	415	0.5068492889404297	NO	-
2626	ZINC00071822	416	0.5068492889404297	NO	-
2627	ZINC00071835	417	0.5068492889404297	NO	-
2628	ZINC00104897	687	0.5068492889404297	NO	-
2629	ZINC00114547	747	0.5068492889404297	NO	-
2630	ZINC00131352	864	0.5068492889404297	NO	-
2631	ZINC00139409	935	0.5068492889404297	NO	-
2632	ZINC00139412	936	0.5068492889404297	NO	-
2633	ZINC00167951	1066	0.5068492889404297	NO	-
2634	ZINC00182179	1137	0.5068492889404297	NO	-
2635	ZINC00252959	1588	0.5068492889404297	NO	-
2636	ZINC00350547	1995	0.5068492889404297	NO	-
2637	ZINC00361186	2087	0.5068492889404297	NO	-
2638	ZINC00412304	2335	0.5068492889404297	NO	-
2639	ZINC00463813	2790	0.5068492889404297	NO	-
2640	ZINC00489565	2970	0.5068492889404297	NO	-
2641	ZINC00536908	3261	0.5068492889404297	NO	-
2642	ZINC00572670	3497	0.5068492889404297	NO	-
2643	ZINC00738247	4078	0.5068492889404297	NO	-
2644	ZINC00738248	4079	0.5068492889404297	NO	-
2645	ZINC00738253	4080	0.5068492889404297	NO	-
2646	ZINC00999293	4801	0.5068492889404297	NO	-
2647	ZINC01082332	5209	0.5068492889404297	NO	-
2648	ZINC01138213	5418	0.5068492889404297	NO	-
2649	ZINC01182734	5521	0.5068492889404297	NO	-
2650	ZINC01406024	5927	0.5068492889404297	NO	-
2651	ZINC01421218	5955	0.5068492889404297	NO	-
2652	ZINC01660567	6322	0.5068492889404297	NO	-
2653	ZINC01872774	6465	0.5068492889404297	NO	-
2654	ZINC02291511	7005	0.5068492889404297	NO	-
2655	ZINC02297019	7008	0.5068492889404297	NO	-
2656	ZINC02623743	7484	0.5068492889404297	NO	-
2657	ZINC02623744	7485	0.5068492889404297	NO	-
2658	ZINC02659535	7641	0.5068492889404297	NO	-
2659	ZINC02659536	7642	0.5068492889404297	NO	-
2660	ZINC02679762	7690	0.5068492889404297	NO	-
2661	ZINC02731672	7973	0.5068492889404297	NO	-
2662	ZINC02806828	8329	0.5068492889404297	NO	-
2663	ZINC03258099	9167	0.5068492889404297	NO	-
2664	ZINC03479352	10403	0.5068492889404297	NO	-
2665	ZINC03489652	10441	0.5068492889404297	NO	-
2666	ZINC03493794	10458	0.5068492889404297	NO	-
2667	ZINC03560589	11005	0.5068492889404297	NO	-
2668	ZINC03598761	11208	0.5068492889404297	NO	-
2669	ZINC03598840	11211	0.5068492889404297	NO	-
2670	ZINC03598906	11220	0.5068492889404297	NO	-
2671	ZINC03605882	11258	0.5068492889404297	NO	-
2672	ZINC03849451	11523	0.5068492889404297	NO	-
2673	ZINC03858444	12272	0.5068492889404297	NO	-
2674	ZINC03863039	12534	0.5068492889404297	NO	-
2675	ZINC03863040	12535	0.5068492889404297	NO	-
2676	ZINC03868083	12932	0.5068492889404297	NO	-
2677	ZINC03969941	13753	0.5068492889404297	NO	-
2678	ZINC03969942	13754	0.5068492889404297	NO	-
2679	ZINC03969944	13755	0.5068492889404297	NO	-
2680	ZINC03971256	13801	0.5068492889404297	NO	-
2681	ZINC03977031	13940	0.5068492889404297	NO	-
2682	ZINC03983568	14060	0.5068492889404297	NO	-
2683	ZINC03983569	14061	0.5068492889404297	NO	-
2684	ZINC03987315	14086	0.5068492889404297	NO	-
2685	ZINC03815082	302	0.5068492889404297	YES	18
2686	ZINC00838734	335	0.5068492889404297	YES	31
2687	ZINC00601820	336	0.5068492889404297	YES	31
2688	ZINC00022341	81	0.5066666603088379	NO	-
2689	ZINC00026883	103	0.5066666603088379	NO	-
2690	ZINC00072499	433	0.5066666603088379	NO	-
2691	ZINC00121334	783	0.5066666603088379	NO	-
2692	ZINC00132451	879	0.5066666603088379	NO	-
2693	ZINC00192156	1191	0.5066666603088379	NO	-
2694	ZINC00259570	1637	0.5066666603088379	NO	-
2695	ZINC00259571	1638	0.5066666603088379	NO	-
2696	ZINC00260350	1646	0.5066666603088379	NO	-
2697	ZINC00408123	2298	0.5066666603088379	NO	-
2698	ZINC00528561	3192	0.5066666603088379	NO	-
2699	ZINC00818976	4308	0.5066666603088379	NO	-
2700	ZINC00831357	4354	0.5066666603088379	NO	-
2701	ZINC01000878	4811	0.5066666603088379	NO	-
2702	ZINC01004232	4819	0.5066666603088379	NO	-
2703	ZINC01025905	4896	0.5066666603088379	NO	-
2704	ZINC01052183	5039	0.5066666603088379	NO	-
2705	ZINC01054182	5049	0.5066666603088379	NO	-
2706	ZINC01070630	5153	0.5066666603088379	NO	-
2707	ZINC01356277	5827	0.5066666603088379	NO	-
2708	ZINC01389449	5883	0.5066666603088379	NO	-
2709	ZINC01472833	6105	0.5066666603088379	NO	-
2710	ZINC02197479	6874	0.5066666603088379	NO	-
2711	ZINC02629749	7527	0.5066666603088379	NO	-
2712	ZINC02639328	7562	0.5066666603088379	NO	-
2713	ZINC02832200	8370	0.5066666603088379	NO	-
2714	ZINC02860584	8442	0.5066666603088379	NO	-
2715	ZINC03216395	9009	0.5066666603088379	NO	-
2716	ZINC03227476	9055	0.5066666603088379	NO	-
2717	ZINC03263549	9182	0.5066666603088379	NO	-
2718	ZINC03495521	10470	0.5066666603088379	NO	-
2719	ZINC03767053	11436	0.5066666603088379	NO	-
2720	ZINC03851131	11591	0.5066666603088379	NO	-
2721	ZINC03851133	11592	0.5066666603088379	NO	-
2722	ZINC03851185	11595	0.5066666603088379	NO	-
2723	ZINC03853399	11786	0.5066666603088379	NO	-
2724	ZINC03853403	11787	0.5066666603088379	NO	-
2725	ZINC03854525	11922	0.5066666603088379	NO	-
2726	ZINC03854579	11933	0.5066666603088379	NO	-
2727	ZINC03856271	12065	0.5066666603088379	NO	-
2728	ZINC03856272	12066	0.5066666603088379	NO	-
2729	ZINC03859477	12397	0.5066666603088379	NO	-
2730	ZINC03859640	12417	0.5066666603088379	NO	-
2731	ZINC03859641	12418	0.5066666603088379	NO	-
2732	ZINC03867868	12872	0.5066666603088379	NO	-
2733	ZINC03890050	13164	0.5066666603088379	NO	-
2734	ZINC03890123	13172	0.5066666603088379	NO	-
2735	ZINC03890267	13182	0.5066666603088379	NO	-
2736	ZINC03890268	13183	0.5066666603088379	NO	-
2737	ZINC03892766	13347	0.5066666603088379	NO	-
2738	ZINC03892768	13348	0.5066666603088379	NO	-
2739	ZINC03892769	13349	0.5066666603088379	NO	-
2740	ZINC03892833	13353	0.5066666603088379	NO	-
2741	ZINC03958803	13531	0.5066666603088379	NO	-
2742	ZINC03971751	13825	0.5066666603088379	NO	-
2743	ZINC03971752	13826	0.5066666603088379	NO	-
2744	ZINC03971753	13827	0.5066666603088379	NO	-
2745	ZINC03972194	13854	0.5066666603088379	NO	-
2746	ZINC03972196	13856	0.5066666603088379	NO	-
2747	ZINC03972198	13857	0.5066666603088379	NO	-
2748	ZINC03972199	13858	0.5066666603088379	NO	-
2749	ZINC03992784	14151	0.5066666603088379	NO	-
2750	ZINC03992785	14152	0.5066666603088379	NO	-
2751	ZINC03992786	14153	0.5066666603088379	NO	-
2752	ZINC03992787	14154	0.5066666603088379	NO	-
2753	ZINC04342271	14922	0.5066666603088379	NO	-
2754	ZINC04465104	15178	0.5066666603088379	NO	-
2755	ZINC04465423	15210	0.5066666603088379	NO	-
2756	ZINC04470276	15346	0.5066666603088379	NO	-
2757	ZINC04493279	15435	0.5066666603088379	NO	-
2758	ZINC04493282	15437	0.5066666603088379	NO	-
2759	ZINC03815350	338	0.5066666603088379	YES	31
2760	ZINC00044261	180	0.5064935088157654	NO	-
2761	ZINC00095835	599	0.5064935088157654	NO	-
2762	ZINC00138081	925	0.5064935088157654	NO	-
2763	ZINC00141530	951	0.5064935088157654	NO	-
2764	ZINC00178931	1112	0.5064935088157654	NO	-
2765	ZINC00194533	1206	0.5064935088157654	NO	-
2766	ZINC00230772	1422	0.5064935088157654	NO	-
2767	ZINC00304196	1825	0.5064935088157654	NO	-
2768	ZINC00321272	1913	0.5064935088157654	NO	-
2769	ZINC00321274	1914	0.5064935088157654	NO	-
2770	ZINC00389394	2244	0.5064935088157654	NO	-
2771	ZINC00424484	2482	0.5064935088157654	NO	-
2772	ZINC00434917	2601	0.5064935088157654	NO	-
2773	ZINC00434918	2602	0.5064935088157654	NO	-
2774	ZINC00436777	2619	0.5064935088157654	NO	-
2775	ZINC00519933	3124	0.5064935088157654	NO	-
2776	ZINC00520710	3135	0.5064935088157654	NO	-
2777	ZINC00520711	3136	0.5064935088157654	NO	-
2778	ZINC00553489	3355	0.5064935088157654	NO	-
2779	ZINC00553500	3356	0.5064935088157654	NO	-
2780	ZINC00652189	3895	0.5064935088157654	NO	-
2781	ZINC00652191	3896	0.5064935088157654	NO	-
2782	ZINC00653432	3903	0.5064935088157654	NO	-
2783	ZINC00688093	4002	0.5064935088157654	NO	-
2784	ZINC00707394	4033	0.5064935088157654	NO	-
2785	ZINC00784652	4158	0.5064935088157654	NO	-
2786	ZINC00815577	4293	0.5064935088157654	NO	-
2787	ZINC00819393	4317	0.5064935088157654	NO	-
2788	ZINC00885053	4511	0.5064935088157654	NO	-
2789	ZINC00953584	4666	0.5064935088157654	NO	-
2790	ZINC01069901	5148	0.5064935088157654	NO	-
2791	ZINC01162901	5484	0.5064935088157654	NO	-
2792	ZINC01197455	5556	0.5064935088157654	NO	-
2793	ZINC01427424	5992	0.5064935088157654	NO	-
2794	ZINC01478954	6116	0.5064935088157654	NO	-
2795	ZINC01478990	6117	0.5064935088157654	NO	-
2796	ZINC01479014	6118	0.5064935088157654	NO	-
2797	ZINC02068811	6778	0.5064935088157654	NO	-
2798	ZINC02622003	7473	0.5064935088157654	NO	-
2799	ZINC02718706	7838	0.5064935088157654	NO	-
2800	ZINC02718981	7916	0.5064935088157654	NO	-
2801	ZINC02718983	7922	0.5064935088157654	NO	-
2802	ZINC03171537	8945	0.5064935088157654	NO	-
2803	ZINC03357251	9499	0.5064935088157654	NO	-
2804	ZINC03478956	10397	0.5064935088157654	NO	-
2805	ZINC03591837	11181	0.5064935088157654	NO	-
2806	ZINC03851565	11621	0.5064935088157654	NO	-
2807	ZINC03853225	11770	0.5064935088157654	NO	-
2808	ZINC03853226	11771	0.5064935088157654	NO	-
2809	ZINC03857322	12123	0.5064935088157654	NO	-
2810	ZINC03863331	12548	0.5064935088157654	NO	-
2811	ZINC03873718	13056	0.5064935088157654	NO	-
2812	ZINC03890807	13226	0.5064935088157654	NO	-
2813	ZINC03974059	13888	0.5064935088157654	NO	-
2814	ZINC03982933	14028	0.5064935088157654	NO	-
2815	ZINC04032980	14353	0.5064935088157654	NO	-
2816	ZINC04033166	14355	0.5064935088157654	NO	-
2817	ZINC04157064	14527	0.5064935088157654	NO	-
2818	ZINC04225001	14662	0.5064935088157654	NO	-
2819	ZINC04225016	14669	0.5064935088157654	NO	-
2820	ZINC04406509	15033	0.5064935088157654	NO	-
2821	ZINC04451271	15114	0.5064935088157654	NO	-
2822	ZINC04465232	15188	0.5064935088157654	NO	-
2823	ZINC00008720	32	0.5063291192054749	NO	-
2824	ZINC00151211	1023	0.5063291192054749	NO	-
2825	ZINC00171063	1080	0.5063291192054749	NO	-
2826	ZINC00202629	1247	0.5063291192054749	NO	-
2827	ZINC00384907	2205	0.5063291192054749	NO	-
2828	ZINC00418039	2392	0.5063291192054749	NO	-
2829	ZINC00429759	2574	0.5063291192054749	NO	-
2830	ZINC00620696	3783	0.5063291192054749	NO	-
2831	ZINC00696038	4014	0.5063291192054749	NO	-
2832	ZINC00819124	4313	0.5063291192054749	NO	-
2833	ZINC00819539	4325	0.5063291192054749	NO	-
2834	ZINC00826827	4347	0.5063291192054749	NO	-
2835	ZINC00832210	4359	0.5063291192054749	NO	-
2836	ZINC00905563	4559	0.5063291192054749	NO	-
2837	ZINC00905564	4560	0.5063291192054749	NO	-
2838	ZINC00959342	4692	0.5063291192054749	NO	-
2839	ZINC01428896	6004	0.5063291192054749	NO	-
2840	ZINC01495583	6167	0.5063291192054749	NO	-
2841	ZINC01515718	6245	0.5063291192054749	NO	-
2842	ZINC02718815	7878	0.5063291192054749	NO	-
2843	ZINC02718984	7925	0.5063291192054749	NO	-
2844	ZINC03260855	9172	0.5063291192054749	NO	-
2845	ZINC03415452	9909	0.5063291192054749	NO	-
2846	ZINC03415550	9912	0.5063291192054749	NO	-
2847	ZINC03415577	9914	0.5063291192054749	NO	-
2848	ZINC03550397	10950	0.5063291192054749	NO	-
2849	ZINC03850468	11553	0.5063291192054749	NO	-
2850	ZINC03851345	11603	0.5063291192054749	NO	-
2851	ZINC03853792	11835	0.5063291192054749	NO	-
2852	ZINC03859541	12405	0.5063291192054749	NO	-
2853	ZINC03859823	12432	0.5063291192054749	NO	-
2854	ZINC03859935	12437	0.5063291192054749	NO	-
2855	ZINC03860042	12447	0.5063291192054749	NO	-
2856	ZINC03867538	12756	0.5063291192054749	NO	-
2857	ZINC03906271	13404	0.5063291192054749	NO	-
2858	ZINC03906274	13405	0.5063291192054749	NO	-
2859	ZINC03970914	13796	0.5063291192054749	NO	-
2860	ZINC03970915	13797	0.5063291192054749	NO	-
2861	ZINC04004958	14319	0.5063291192054749	NO	-
2862	ZINC04087812	14416	0.5063291192054749	NO	-
2863	ZINC04121597	14488	0.5063291192054749	NO	-
2864	ZINC04176381	14601	0.5063291192054749	NO	-
2865	ZINC04225109	14676	0.5063291192054749	NO	-
2866	ZINC00632031	3841	0.5061728358268738	NO	-
2867	ZINC00656829	3913	0.5061728358268738	NO	-
2868	ZINC00685204	3996	0.5061728358268738	NO	-
2869	ZINC00778501	4116	0.5061728358268738	NO	-
2870	ZINC00794866	4187	0.5061728358268738	NO	-
2871	ZINC00798765	4206	0.5061728358268738	NO	-
2872	ZINC00807865	4245	0.5061728358268738	NO	-
2873	ZINC00897822	4534	0.5061728358268738	NO	-
2874	ZINC00904297	4552	0.5061728358268738	NO	-
2875	ZINC00945586	4641	0.5061728358268738	NO	-
2876	ZINC00952471	4663	0.5061728358268738	NO	-
2877	ZINC00996377	4794	0.5061728358268738	NO	-
2878	ZINC01100442	5268	0.5061728358268738	NO	-
2879	ZINC01146509	5444	0.5061728358268738	NO	-
2880	ZINC01426605	5987	0.5061728358268738	NO	-
2881	ZINC02423182	7189	0.5061728358268738	NO	-
2882	ZINC03368642	9534	0.5061728358268738	NO	-
2883	ZINC03477080	10390	0.5061728358268738	NO	-
2884	ZINC03568057	11067	0.5061728358268738	NO	-
2885	ZINC03617769	11341	0.5061728358268738	NO	-
2886	ZINC03854795	11962	0.5061728358268738	NO	-
2887	ZINC03858773	12320	0.5061728358268738	NO	-
2888	ZINC03858775	12321	0.5061728358268738	NO	-
2889	ZINC03858776	12322	0.5061728358268738	NO	-
2890	ZINC03866894	12626	0.5061728358268738	NO	-
2891	ZINC03867239	12684	0.5061728358268738	NO	-
2892	ZINC03867840	12863	0.5061728358268738	NO	-
2893	ZINC03890118	13171	0.5061728358268738	NO	-
2894	ZINC03969087	13683	0.5061728358268738	NO	-
2895	ZINC03969088	13684	0.5061728358268738	NO	-
2896	ZINC04121434	14483	0.5061728358268738	NO	-
2897	ZINC04157970	14533	0.5061728358268738	NO	-
2898	ZINC04356629	14951	0.5061728358268738	NO	-
2899	ZINC00043543	177	0.5060241222381592	NO	-
2900	ZINC00160897	1053	0.5060241222381592	NO	-
2901	ZINC00160898	1054	0.5060241222381592	NO	-
2902	ZINC00162556	1055	0.5060241222381592	NO	-
2903	ZINC00251164	1550	0.5060241222381592	NO	-
2904	ZINC00553561	3360	0.5060241222381592	NO	-
2905	ZINC02917540	8613	0.5060241222381592	NO	-
2906	ZINC03446102	10097	0.5060241222381592	NO	-
2907	ZINC03562757	11020	0.5060241222381592	NO	-
2908	ZINC03851543	11616	0.5060241222381592	NO	-
2909	ZINC03866720	12595	0.5060241222381592	NO	-
2910	ZINC03866721	12596	0.5060241222381592	NO	-
2911	ZINC03866722	12597	0.5060241222381592	NO	-
2912	ZINC03866723	12598	0.5060241222381592	NO	-
2913	ZINC03867953	12893	0.5060241222381592	NO	-
2914	ZINC03868442	12990	0.5060241222381592	NO	-
2915	ZINC04121334	14477	0.5060241222381592	NO	-
2916	ZINC04464806	15164	0.5060241222381592	NO	-
2917	ZINC00815423	4292	0.5058823823928833	NO	-
2918	ZINC03866760	12601	0.5058823823928833	NO	-
2919	ZINC03866761	12602	0.5058823823928833	NO	-
2920	ZINC03867973	12908	0.5058823823928833	NO	-
2921	ZINC04013830	14328	0.5058823823928833	NO	-
2922	ZINC04274651	14776	0.5058823823928833	NO	-
2923	ZINC04464876	15167	0.5058823823928833	NO	-
2924	ZINC03410272	9887	0.5056179761886597	NO	-
2925	ZINC03520183	10805	0.5056179761886597	NO	-
2926	ZINC00003433	11	0.5	NO	-
2927	ZINC00015771	54	0.5	NO	-
2928	ZINC00015902	55	0.5	NO	-
2929	ZINC00031288	131	0.5	NO	-
2930	ZINC00033020	143	0.5	NO	-
2931	ZINC00062561	360	0.5	NO	-
2932	ZINC00063018	365	0.5	NO	-
2933	ZINC00097841	638	0.5	NO	-
2934	ZINC00097849	640	0.5	NO	-
2935	ZINC00098013	653	0.5	NO	-
2936	ZINC00104751	684	0.5	NO	-
2937	ZINC00104791	686	0.5	NO	-
2938	ZINC00111121	724	0.5	NO	-
2939	ZINC00131931	872	0.5	NO	-
2940	ZINC00132889	881	0.5	NO	-
2941	ZINC00181671	1134	0.5	NO	-
2942	ZINC00188392	1177	0.5	NO	-
2943	ZINC00200581	1228	0.5	NO	-
2944	ZINC00211117	1277	0.5	NO	-
2945	ZINC00211573	1281	0.5	NO	-
2946	ZINC00222250	1333	0.5	NO	-
2947	ZINC00222251	1334	0.5	NO	-
2948	ZINC00235921	1467	0.5	NO	-
2949	ZINC00236999	1471	0.5	NO	-
2950	ZINC00237298	1481	0.5	NO	-
2951	ZINC00246136	1530	0.5	NO	-
2952	ZINC00250091	1545	0.5	NO	-
2953	ZINC00264089	1673	0.5	NO	-
2954	ZINC00272085	1705	0.5	NO	-
2955	ZINC00309349	1850	0.5	NO	-
2956	ZINC00309778	1853	0.5	NO	-
2957	ZINC00316198	1892	0.5	NO	-
2958	ZINC00348299	1981	0.5	NO	-
2959	ZINC00360417	2078	0.5	NO	-
2960	ZINC00367558	2119	0.5	NO	-
2961	ZINC00375370	2152	0.5	NO	-
2962	ZINC00383017	2191	0.5	NO	-
2963	ZINC00386026	2210	0.5	NO	-
2964	ZINC00386027	2211	0.5	NO	-
2965	ZINC00386508	2218	0.5	NO	-
2966	ZINC00389217	2227	0.5	NO	-
2967	ZINC00389218	2228	0.5	NO	-
2968	ZINC00389219	2229	0.5	NO	-
2969	ZINC00389220	2230	0.5	NO	-
2970	ZINC00389221	2231	0.5	NO	-
2971	ZINC00389222	2232	0.5	NO	-
2972	ZINC00389237	2240	0.5	NO	-
2973	ZINC00389238	2241	0.5	NO	-
2974	ZINC00404982	2287	0.5	NO	-
2975	ZINC00411628	2323	0.5	NO	-
2976	ZINC00412302	2334	0.5	NO	-
2977	ZINC00416185	2366	0.5	NO	-
2978	ZINC00416313	2371	0.5	NO	-
2979	ZINC00421949	2430	0.5	NO	-
2980	ZINC00421950	2431	0.5	NO	-
2981	ZINC00421951	2432	0.5	NO	-
2982	ZINC00422739	2439	0.5	NO	-
2983	ZINC00423594	2449	0.5	NO	-
2984	ZINC00423654	2459	0.5	NO	-
2985	ZINC00423695	2466	0.5	NO	-
2986	ZINC00424916	2492	0.5	NO	-
2987	ZINC00424917	2493	0.5	NO	-
2988	ZINC00425381	2511	0.5	NO	-
2989	ZINC00426834	2524	0.5	NO	-
2990	ZINC00429593	2565	0.5	NO	-
2991	ZINC00429593	2566	0.5	NO	-
2992	ZINC00429724	2568	0.5	NO	-
2993	ZINC00429724	2569	0.5	NO	-
2994	ZINC00429756	2572	0.5	NO	-
2995	ZINC00429757	2573	0.5	NO	-
2996	ZINC00434383	2598	0.5	NO	-
2997	ZINC00434929	2603	0.5	NO	-
2998	ZINC00460363	2768	0.5	NO	-
2999	ZINC00473122	2881	0.5	NO	-
3000	ZINC00496964	2990	0.5	NO	-
3001	ZINC00502831	3012	0.5	NO	-
3002	ZINC00520261	3126	0.5	NO	-
3003	ZINC00521816	3141	0.5	NO	-
3004	ZINC00525269	3165	0.5	NO	-
3005	ZINC00533454	3222	0.5	NO	-
3006	ZINC00533454	3223	0.5	NO	-
3007	ZINC00533455	3224	0.5	NO	-
3008	ZINC00533455	3226	0.5	NO	-
3009	ZINC00536649	3260	0.5	NO	-
3010	ZINC00543408	3293	0.5	NO	-
3011	ZINC00547120	3318	0.5	NO	-
3012	ZINC00547162	3319	0.5	NO	-
3013	ZINC00550207	3338	0.5	NO	-
3014	ZINC00550208	3340	0.5	NO	-
3015	ZINC00551078	3347	0.5	NO	-
3016	ZINC00558184	3391	0.5	NO	-
3017	ZINC00558186	3392	0.5	NO	-
3018	ZINC00567093	3463	0.5	NO	-
3019	ZINC00569308	3477	0.5	NO	-
3020	ZINC00582987	3571	0.5	NO	-
3021	ZINC00630046	3832	0.5	NO	-
3022	ZINC00630049	3833	0.5	NO	-
3023	ZINC00638839	3857	0.5	NO	-
3024	ZINC00638848	3859	0.5	NO	-
3025	ZINC00647463	3888	0.5	NO	-
3026	ZINC00725091	4066	0.5	NO	-
3027	ZINC00753449	4081	0.5	NO	-
3028	ZINC00780021	4131	0.5	NO	-
3029	ZINC00798779	4208	0.5	NO	-
3030	ZINC00806550	4230	0.5	NO	-
3031	ZINC00815019	4281	0.5	NO	-
3032	ZINC00818294	4299	0.5	NO	-
3033	ZINC00818295	4300	0.5	NO	-
3034	ZINC00819547	4327	0.5	NO	-
3035	ZINC00847897	4410	0.5	NO	-
3036	ZINC00849093	4413	0.5	NO	-
3037	ZINC00863305	4458	0.5	NO	-
3038	ZINC00868438	4477	0.5	NO	-
3039	ZINC00869316	4481	0.5	NO	-
3040	ZINC00880786	4497	0.5	NO	-
3041	ZINC00881693	4500	0.5	NO	-
3042	ZINC00904251	4550	0.5	NO	-
3043	ZINC00905525	4555	0.5	NO	-
3044	ZINC00955088	4675	0.5	NO	-
3045	ZINC00994955	4792	0.5	NO	-
3046	ZINC00999914	4805	0.5	NO	-
3047	ZINC01021445	4876	0.5	NO	-
3048	ZINC01033442	4926	0.5	NO	-
3049	ZINC01040287	4977	0.5	NO	-
3050	ZINC01057804	5077	0.5	NO	-
3051	ZINC01071703	5159	0.5	NO	-
3052	ZINC01071832	5162	0.5	NO	-
3053	ZINC01071834	5163	0.5	NO	-
3054	ZINC01079295	5200	0.5	NO	-
3055	ZINC01079690	5202	0.5	NO	-
3056	ZINC01084867	5213	0.5	NO	-
3057	ZINC01090856	5230	0.5	NO	-
3058	ZINC01126468	5381	0.5	NO	-
3059	ZINC01126964	5384	0.5	NO	-
3060	ZINC01130251	5395	0.5	NO	-
3061	ZINC01170827	5500	0.5	NO	-
3062	ZINC01190815	5542	0.5	NO	-
3063	ZINC01190818	5543	0.5	NO	-
3064	ZINC01216454	5617	0.5	NO	-
3065	ZINC01234413	5674	0.5	NO	-
3066	ZINC01244325	5694	0.5	NO	-
3067	ZINC01261830	5714	0.5	NO	-
3068	ZINC01262660	5716	0.5	NO	-
3069	ZINC01306910	5781	0.5	NO	-
3070	ZINC01332346	5801	0.5	NO	-
3071	ZINC01342969	5811	0.5	NO	-
3072	ZINC01350961	5816	0.5	NO	-
3073	ZINC01371516	5835	0.5	NO	-
3074	ZINC01371517	5836	0.5	NO	-
3075	ZINC01397438	5900	0.5	NO	-
3076	ZINC01424561	5975	0.5	NO	-
3077	ZINC01429295	6012	0.5	NO	-
3078	ZINC01430578	6016	0.5	NO	-
3079	ZINC01455319	6058	0.5	NO	-
3080	ZINC01465971	6069	0.5	NO	-
3081	ZINC01476796	6109	0.5	NO	-
3082	ZINC01478517	6112	0.5	NO	-
3083	ZINC01478531	6113	0.5	NO	-
3084	ZINC01497374	6173	0.5	NO	-
3085	ZINC01500264	6188	0.5	NO	-
3086	ZINC01507404	6216	0.5	NO	-
3087	ZINC01507407	6217	0.5	NO	-
3088	ZINC01510658	6228	0.5	NO	-
3089	ZINC01547557	6269	0.5	NO	-
3090	ZINC01581923	6289	0.5	NO	-
3091	ZINC01627683	6298	0.5	NO	-
3092	ZINC01685092	6329	0.5	NO	-
3093	ZINC01804179	6419	0.5	NO	-
3094	ZINC01822385	6443	0.5	NO	-
3095	ZINC01903174	6499	0.5	NO	-
3096	ZINC01938439	6592	0.5	NO	-
3097	ZINC01938747	6595	0.5	NO	-
3098	ZINC01981794	6717	0.5	NO	-
3099	ZINC02113120	6804	0.5	NO	-
3100	ZINC02143951	6829	0.5	NO	-
3101	ZINC02209139	6897	0.5	NO	-
3102	ZINC02209141	6898	0.5	NO	-
3103	ZINC02218656	6913	0.5	NO	-
3104	ZINC02299948	7010	0.5	NO	-
3105	ZINC02305381	7015	0.5	NO	-
3106	ZINC02315544	7030	0.5	NO	-
3107	ZINC02319691	7042	0.5	NO	-
3108	ZINC02319692	7043	0.5	NO	-
3109	ZINC02356736	7099	0.5	NO	-
3110	ZINC02358799	7108	0.5	NO	-
3111	ZINC02360267	7111	0.5	NO	-
3112	ZINC02383528	7135	0.5	NO	-
3113	ZINC02408304	7164	0.5	NO	-
3114	ZINC02432358	7209	0.5	NO	-
3115	ZINC02437770	7223	0.5	NO	-
3116	ZINC02445140	7234	0.5	NO	-
3117	ZINC02455886	7264	0.5	NO	-
3118	ZINC02466494	7296	0.5	NO	-
3119	ZINC02524216	7377	0.5	NO	-
3120	ZINC02524242	7379	0.5	NO	-
3121	ZINC02524252	7380	0.5	NO	-
3122	ZINC02549934	7402	0.5	NO	-
3123	ZINC02628315	7519	0.5	NO	-
3124	ZINC02698311	7736	0.5	NO	-
3125	ZINC02698311	7737	0.5	NO	-
3126	ZINC02706574	7759	0.5	NO	-
3127	ZINC02706575	7760	0.5	NO	-
3128	ZINC02706577	7761	0.5	NO	-
3129	ZINC02712161	7775	0.5	NO	-
3130	ZINC02712162	7776	0.5	NO	-
3131	ZINC02712164	7777	0.5	NO	-
3132	ZINC02712165	7778	0.5	NO	-
3133	ZINC02714030	7814	0.5	NO	-
3134	ZINC02721941	7957	0.5	NO	-
3135	ZINC02732926	7975	0.5	NO	-
3136	ZINC02736111	7981	0.5	NO	-
3137	ZINC02736112	7982	0.5	NO	-
3138	ZINC02763310	8102	0.5	NO	-
3139	ZINC02766977	8120	0.5	NO	-
3140	ZINC02767371	8123	0.5	NO	-
3141	ZINC02767696	8126	0.5	NO	-
3142	ZINC02797711	8285	0.5	NO	-
3143	ZINC02800193	8305	0.5	NO	-
3144	ZINC02837289	8379	0.5	NO	-
3145	ZINC02838651	8386	0.5	NO	-
3146	ZINC02856839	8429	0.5	NO	-
3147	ZINC02859713	8438	0.5	NO	-
3148	ZINC02862399	8451	0.5	NO	-
3149	ZINC03030094	8793	0.5	NO	-
3150	ZINC03111128	8887	0.5	NO	-
3151	ZINC03154950	8930	0.5	NO	-
3152	ZINC03206271	8985	0.5	NO	-
3153	ZINC03234659	9086	0.5	NO	-
3154	ZINC03238781	9099	0.5	NO	-
3155	ZINC03246202	9133	0.5	NO	-
3156	ZINC03247932	9143	0.5	NO	-
3157	ZINC03249679	9146	0.5	NO	-
3158	ZINC03260855	9171	0.5	NO	-
3159	ZINC03264337	9184	0.5	NO	-
3160	ZINC03264638	9186	0.5	NO	-
3161	ZINC03268893	9200	0.5	NO	-
3162	ZINC03279949	9235	0.5	NO	-
3163	ZINC03280167	9236	0.5	NO	-
3164	ZINC03292719	9283	0.5	NO	-
3165	ZINC03294191	9291	0.5	NO	-
3166	ZINC03308755	9318	0.5	NO	-
3167	ZINC03308757	9319	0.5	NO	-
3168	ZINC03323709	9371	0.5	NO	-
3169	ZINC03327069	9381	0.5	NO	-
3170	ZINC03329386	9396	0.5	NO	-
3171	ZINC03331847	9405	0.5	NO	-
3172	ZINC03343677	9442	0.5	NO	-
3173	ZINC03346003	9451	0.5	NO	-
3174	ZINC03346487	9456	0.5	NO	-
3175	ZINC03353195	9486	0.5	NO	-
3176	ZINC03357121	9498	0.5	NO	-
3177	ZINC03359968	9506	0.5	NO	-
3178	ZINC03385298	9619	0.5	NO	-
3179	ZINC03385342	9620	0.5	NO	-
3180	ZINC03385466	9623	0.5	NO	-
3181	ZINC03385535	9624	0.5	NO	-
3182	ZINC03385625	9625	0.5	NO	-
3183	ZINC03396961	9777	0.5	NO	-
3184	ZINC03396963	9778	0.5	NO	-
3185	ZINC03397161	9793	0.5	NO	-
3186	ZINC03403690	9856	0.5	NO	-
3187	ZINC03403694	9857	0.5	NO	-
3188	ZINC03404078	9858	0.5	NO	-
3189	ZINC03415452	9908	0.5	NO	-
3190	ZINC03415457	9910	0.5	NO	-
3191	ZINC03415550	9911	0.5	NO	-
3192	ZINC03415577	9913	0.5	NO	-
3193	ZINC03419629	9940	0.5	NO	-
3194	ZINC03420648	9945	0.5	NO	-
3195	ZINC03421066	9956	0.5	NO	-
3196	ZINC03422365	9960	0.5	NO	-
3197	ZINC03428166	9997	0.5	NO	-
3198	ZINC03446466	10098	0.5	NO	-
3199	ZINC03446469	10099	0.5	NO	-
3200	ZINC03450050	10110	0.5	NO	-
3201	ZINC03450903	10113	0.5	NO	-
3202	ZINC03450920	10114	0.5	NO	-
3203	ZINC03451051	10117	0.5	NO	-
3204	ZINC03451053	10118	0.5	NO	-
3205	ZINC03452391	10131	0.5	NO	-
3206	ZINC03452445	10133	0.5	NO	-
3207	ZINC03452446	10134	0.5	NO	-
3208	ZINC03452461	10135	0.5	NO	-
3209	ZINC03452481	10136	0.5	NO	-
3210	ZINC03452547	10138	0.5	NO	-
3211	ZINC03463820	10270	0.5	NO	-
3212	ZINC03476073	10373	0.5	NO	-
3213	ZINC03476121	10378	0.5	NO	-
3214	ZINC03497476	10501	0.5	NO	-
3215	ZINC03497477	10502	0.5	NO	-
3216	ZINC03505756	10586	0.5	NO	-
3217	ZINC03514951	10753	0.5	NO	-
3218	ZINC03518257	10778	0.5	NO	-
3219	ZINC03539613	10903	0.5	NO	-
3220	ZINC03559363	10998	0.5	NO	-
3221	ZINC03573489	11106	0.5	NO	-
3222	ZINC03576984	11126	0.5	NO	-
3223	ZINC03604389	11250	0.5	NO	-
3224	ZINC03608719	11282	0.5	NO	-
3225	ZINC03610013	11287	0.5	NO	-
3226	ZINC03766177	11430	0.5	NO	-
3227	ZINC03766179	11432	0.5	NO	-
3228	ZINC03849202	11512	0.5	NO	-
3229	ZINC03849418	11520	0.5	NO	-
3230	ZINC03849418	11521	0.5	NO	-
3231	ZINC03849712	11537	0.5	NO	-
3232	ZINC03850863	11569	0.5	NO	-
3233	ZINC03851541	11614	0.5	NO	-
3234	ZINC03851634	11633	0.5	NO	-
3235	ZINC03851909	11647	0.5	NO	-
3236	ZINC03851934	11650	0.5	NO	-
3237	ZINC03853012	11725	0.5	NO	-
3238	ZINC03853013	11726	0.5	NO	-
3239	ZINC03853015	11727	0.5	NO	-
3240	ZINC03853021	11728	0.5	NO	-
3241	ZINC03853024	11729	0.5	NO	-
3242	ZINC03853025	11730	0.5	NO	-
3243	ZINC03853027	11731	0.5	NO	-
3244	ZINC03853028	11732	0.5	NO	-
3245	ZINC03853050	11739	0.5	NO	-
3246	ZINC03853052	11741	0.5	NO	-
3247	ZINC03853069	11745	0.5	NO	-
3248	ZINC03853180	11764	0.5	NO	-
3249	ZINC03853445	11789	0.5	NO	-
3250	ZINC03857440	12137	0.5	NO	-
3251	ZINC03857808	12193	0.5	NO	-
3252	ZINC03857809	12194	0.5	NO	-
3253	ZINC03858025	12213	0.5	NO	-
3254	ZINC03858823	12324	0.5	NO	-
3255	ZINC03859426	12391	0.5	NO	-
3256	ZINC03859715	12426	0.5	NO	-
3257	ZINC03859823	12433	0.5	NO	-
3258	ZINC03859935	12438	0.5	NO	-
3259	ZINC03860042	12448	0.5	NO	-
3260	ZINC03860057	12451	0.5	NO	-
3261	ZINC03864918	12588	0.5	NO	-
3262	ZINC03867150	12665	0.5	NO	-
3263	ZINC03867150	12666	0.5	NO	-
3264	ZINC03867151	12667	0.5	NO	-
3265	ZINC03867855	12869	0.5	NO	-
3266	ZINC03867856	12871	0.5	NO	-
3267	ZINC03867941	12887	0.5	NO	-
3268	ZINC03867946	12889	0.5	NO	-
3269	ZINC03867971	12905	0.5	NO	-
3270	ZINC03868221	12958	0.5	NO	-
3271	ZINC03868237	12965	0.5	NO	-
3272	ZINC03868251	12968	0.5	NO	-
3273	ZINC03873470	13054	0.5	NO	-
3274	ZINC03889241	13091	0.5	NO	-
3275	ZINC03890136	13174	0.5	NO	-
3276	ZINC03890924	13242	0.5	NO	-
3277	ZINC03890925	13243	0.5	NO	-
3278	ZINC03891828	13291	0.5	NO	-
3279	ZINC03891829	13292	0.5	NO	-
3280	ZINC03892846	13354	0.5	NO	-
3281	ZINC03892863	13356	0.5	NO	-
3282	ZINC03896479	13365	0.5	NO	-
3283	ZINC03906340	13408	0.5	NO	-
3284	ZINC03908064	13425	0.5	NO	-
3285	ZINC03908223	13430	0.5	NO	-
3286	ZINC03908356	13436	0.5	NO	-
3287	ZINC03908360	13437	0.5	NO	-
3288	ZINC03909978	13451	0.5	NO	-
3289	ZINC03912411	13470	0.5	NO	-
3290	ZINC03963855	13558	0.5	NO	-
3291	ZINC03963899	13574	0.5	NO	-
3292	ZINC03966903	13586	0.5	NO	-
3293	ZINC03967629	13601	0.5	NO	-
3294	ZINC03970007	13756	0.5	NO	-
3295	ZINC03970412	13784	0.5	NO	-
3296	ZINC03973933	13883	0.5	NO	-
3297	ZINC03974044	13884	0.5	NO	-
3298	ZINC03974057	13887	0.5	NO	-
3299	ZINC03980279	14007	0.5	NO	-
3300	ZINC03983146	14043	0.5	NO	-
3301	ZINC03991974	14121	0.5	NO	-
3302	ZINC03992717	14131	0.5	NO	-
3303	ZINC03992901	14163	0.5	NO	-
3304	ZINC03992902	14164	0.5	NO	-
3305	ZINC03992903	14165	0.5	NO	-
3306	ZINC03992905	14166	0.5	NO	-
3307	ZINC04001115	14279	0.5	NO	-
3308	ZINC04003094	14303	0.5	NO	-
3309	ZINC04003095	14304	0.5	NO	-
3310	ZINC04004867	14316	0.5	NO	-
3311	ZINC04007953	14325	0.5	NO	-
3312	ZINC04023832	14341	0.5	NO	-
3313	ZINC04033660	14359	0.5	NO	-
3314	ZINC04074966	14396	0.5	NO	-
3315	ZINC04087359	14413	0.5	NO	-
3316	ZINC04157064	14526	0.5	NO	-
3317	ZINC04157970	14532	0.5	NO	-
3318	ZINC04183606	14617	0.5	NO	-
3319	ZINC04193565	14627	0.5	NO	-
3320	ZINC04196815	14633	0.5	NO	-
3321	ZINC04221285	14651	0.5	NO	-
3322	ZINC04225001	14663	0.5	NO	-
3323	ZINC04248682	14721	0.5	NO	-
3324	ZINC04248795	14725	0.5	NO	-
3325	ZINC04252223	14739	0.5	NO	-
3326	ZINC04267109	14761	0.5	NO	-
3327	ZINC04273451	14772	0.5	NO	-
3328	ZINC04281613	14805	0.5	NO	-
3329	ZINC04292371	14819	0.5	NO	-
3330	ZINC04317648	14870	0.5	NO	-
3331	ZINC04357788	14954	0.5	NO	-
3332	ZINC04387179	15006	0.5	NO	-
3333	ZINC04443462	15106	0.5	NO	-
3334	ZINC04464397	15146	0.5	NO	-
3335	ZINC04465313	15194	0.5	NO	-
3336	ZINC04465948	15247	0.5	NO	-
3337	ZINC04468672	15299	0.5	NO	-
3338	ZINC04469438	15301	0.5	NO	-
3339	ZINC04469684	15315	0.5	NO	-
3340	ZINC04469927	15325	0.5	NO	-
3341	ZINC04504911	15463	0.5	NO	-
3342	ZINC00118570	9	0.5	YES	2
3343	ZINC03815266	93	0.5	YES	2
3344	ZINC03815141	97	0.5	YES	2
3345	ZINC02391785	102	0.5	YES	2
3346	ZINC03815187	111	0.5	YES	2
3347	ZINC03815231	218	0.5	YES	7
3348	ZINC03815368	222	0.5	YES	7
3349	ZINC03815233	240	0.5	YES	9
3350	ZINC03815354	334	0.5	YES	31
3351	ZINC00819085	4309	0.49438202381134033	NO	-
3352	ZINC00819107	4311	0.49438202381134033	NO	-
3353	ZINC03849745	11539	0.49438202381134033	NO	-
3354	ZINC00363799	2100	0.49425286054611206	NO	-
3355	ZINC03314062	9345	0.49425286054611206	NO	-
3356	ZINC01134580	5408	0.4941176474094391	NO	-
3357	ZINC03850824	11567	0.4941176474094391	NO	-
3358	ZINC03866864	12622	0.4941176474094391	NO	-
3359	ZINC00779362	4123	0.4939759075641632	NO	-
3360	ZINC00849765	4414	0.4939759075641632	NO	-
3361	ZINC00994087	4790	0.4939759075641632	NO	-
3362	ZINC01128857	5390	0.4939759075641632	NO	-
3363	ZINC02214925	6908	0.4939759075641632	NO	-
3364	ZINC02480291	7316	0.4939759075641632	NO	-
3365	ZINC02996577	8760	0.4939759075641632	NO	-
3366	ZINC03654702	11403	0.4939759075641632	NO	-
3367	ZINC03854628	11939	0.4939759075641632	NO	-
3368	ZINC04167262	14555	0.4939759075641632	NO	-
3369	ZINC04503533	15460	0.4939759075641632	NO	-
3370	ZINC00208280	1263	0.4938271641731262	NO	-
3371	ZINC00219905	1326	0.4938271641731262	NO	-
3372	ZINC00281128	1729	0.4938271641731262	NO	-
3373	ZINC00416078	2364	0.4938271641731262	NO	-
3374	ZINC00468111	2819	0.4938271641731262	NO	-
3375	ZINC00521605	3138	0.4938271641731262	NO	-
3376	ZINC00796280	4190	0.4938271641731262	NO	-
3377	ZINC00937466	4604	0.4938271641731262	NO	-
3378	ZINC00944160	4634	0.4938271641731262	NO	-
3379	ZINC00990134	4761	0.4938271641731262	NO	-
3380	ZINC01142429	5431	0.4938271641731262	NO	-
3381	ZINC01795919	6403	0.4938271641731262	NO	-
3382	ZINC02182949	6858	0.4938271641731262	NO	-
3383	ZINC03088717	8867	0.4938271641731262	NO	-
3384	ZINC03532549	10870	0.4938271641731262	NO	-
3385	ZINC03802693	11449	0.4938271641731262	NO	-
3386	ZINC03817900	11465	0.4938271641731262	NO	-
3387	ZINC03851649	11634	0.4938271641731262	NO	-
3388	ZINC03859471	12395	0.4938271641731262	NO	-
3389	ZINC03863066	12536	0.4938271641731262	NO	-
3390	ZINC03863067	12537	0.4938271641731262	NO	-
3391	ZINC03864220	12584	0.4938271641731262	NO	-
3392	ZINC03890288	13185	0.4938271641731262	NO	-
3393	ZINC03890289	13186	0.4938271641731262	NO	-
3394	ZINC03890818	13227	0.4938271641731262	NO	-
3395	ZINC03890820	13228	0.4938271641731262	NO	-
3396	ZINC03970070	13765	0.4938271641731262	NO	-
3397	ZINC04000969	14270	0.4938271641731262	NO	-
3398	ZINC04248699	14722	0.4938271641731262	NO	-
3399	ZINC04505155	15464	0.4938271641731262	NO	-
3400	ZINC04628595	15537	0.4938271641731262	NO	-
3401	ZINC00098005	650	0.49367088079452515	NO	-
3402	ZINC00112251	738	0.49367088079452515	NO	-
3403	ZINC00138080	924	0.49367088079452515	NO	-
3404	ZINC00181604	1126	0.49367088079452515	NO	-
3405	ZINC00183236	1143	0.49367088079452515	NO	-
3406	ZINC00314258	1879	0.49367088079452515	NO	-
3407	ZINC00341954	1956	0.49367088079452515	NO	-
3408	ZINC00341957	1957	0.49367088079452515	NO	-
3409	ZINC00360403	2073	0.49367088079452515	NO	-
3410	ZINC00375376	2154	0.49367088079452515	NO	-
3411	ZINC00415938	2361	0.49367088079452515	NO	-
3412	ZINC00415941	2362	0.49367088079452515	NO	-
3413	ZINC00415959	2363	0.49367088079452515	NO	-
3414	ZINC00420554	2409	0.49367088079452515	NO	-
3415	ZINC00447974	2688	0.49367088079452515	NO	-
3416	ZINC00509896	3072	0.49367088079452515	NO	-
3417	ZINC00509896	3074	0.49367088079452515	NO	-
3418	ZINC00533528	3227	0.49367088079452515	NO	-
3419	ZINC00553745	3364	0.49367088079452515	NO	-
3420	ZINC00566698	3458	0.49367088079452515	NO	-
3421	ZINC00566700	3459	0.49367088079452515	NO	-
3422	ZINC00568380	3475	0.49367088079452515	NO	-
3423	ZINC00779391	4127	0.49367088079452515	NO	-
3424	ZINC00814853	4278	0.49367088079452515	NO	-
3425	ZINC00897632	4533	0.49367088079452515	NO	-
3426	ZINC00905560	4557	0.49367088079452515	NO	-
3427	ZINC00905561	4558	0.49367088079452515	NO	-
3428	ZINC01153137	5459	0.49367088079452515	NO	-
3429	ZINC01153138	5460	0.49367088079452515	NO	-
3430	ZINC01356129	5826	0.49367088079452515	NO	-
3431	ZINC01491048	6137	0.49367088079452515	NO	-
3432	ZINC01491048	6139	0.49367088079452515	NO	-
3433	ZINC01495347	6151	0.49367088079452515	NO	-
3434	ZINC01495381	6152	0.49367088079452515	NO	-
3435	ZINC01495384	6155	0.49367088079452515	NO	-
3436	ZINC01637408	6306	0.49367088079452515	NO	-
3437	ZINC02120703	6812	0.49367088079452515	NO	-
3438	ZINC02497619	7338	0.49367088079452515	NO	-
3439	ZINC02511257	7354	0.49367088079452515	NO	-
3440	ZINC02595217	7441	0.49367088079452515	NO	-
3441	ZINC02842843	8391	0.49367088079452515	NO	-
3442	ZINC02920228	8627	0.49367088079452515	NO	-
3443	ZINC03227462	9054	0.49367088079452515	NO	-
3444	ZINC03292553	9281	0.49367088079452515	NO	-
3445	ZINC03507183	10610	0.49367088079452515	NO	-
3446	ZINC03507211	10614	0.49367088079452515	NO	-
3447	ZINC03507267	10620	0.49367088079452515	NO	-
3448	ZINC03507274	10621	0.49367088079452515	NO	-
3449	ZINC03507316	10627	0.49367088079452515	NO	-
3450	ZINC03516252	10759	0.49367088079452515	NO	-
3451	ZINC03516253	10760	0.49367088079452515	NO	-
3452	ZINC03517648	10775	0.49367088079452515	NO	-
3453	ZINC03537184	10889	0.49367088079452515	NO	-
3454	ZINC03549427	10935	0.49367088079452515	NO	-
3455	ZINC03851180	11594	0.49367088079452515	NO	-
3456	ZINC03851432	11609	0.49367088079452515	NO	-
3457	ZINC03853819	11839	0.49367088079452515	NO	-
3458	ZINC03853876	11848	0.49367088079452515	NO	-
3459	ZINC03858665	12310	0.49367088079452515	NO	-
3460	ZINC03867795	12817	0.49367088079452515	NO	-
3461	ZINC03867800	12823	0.49367088079452515	NO	-
3462	ZINC03890487	13206	0.49367088079452515	NO	-
3463	ZINC03890500	13207	0.49367088079452515	NO	-
3464	ZINC03890686	13216	0.49367088079452515	NO	-
3465	ZINC03893717	13360	0.49367088079452515	NO	-
3466	ZINC03933818	13494	0.49367088079452515	NO	-
3467	ZINC03963858	13560	0.49367088079452515	NO	-
3468	ZINC03970115	13770	0.49367088079452515	NO	-
3469	ZINC03977274	13952	0.49367088079452515	NO	-
3470	ZINC03980719	14018	0.49367088079452515	NO	-
3471	ZINC04004914	14317	0.49367088079452515	NO	-
3472	ZINC04200453	14636	0.49367088079452515	NO	-
3473	ZINC04239074	14690	0.49367088079452515	NO	-
3474	ZINC04465031	15176	0.49367088079452515	NO	-
3475	ZINC04465111	15179	0.49367088079452515	NO	-
3476	ZINC04467862	15278	0.49367088079452515	NO	-
3477	ZINC04467862	15279	0.49367088079452515	NO	-
3478	ZINC04617775	239	0.49367088079452515	YES	9
3479	ZINC03815103	245	0.49367088079452515	YES	9
3480	ZINC00072854	440	0.4935064911842346	NO	-
3481	ZINC00086024	527	0.4935064911842346	NO	-
3482	ZINC00086027	528	0.4935064911842346	NO	-
3483	ZINC00086043	530	0.4935064911842346	NO	-
3484	ZINC00086046	531	0.4935064911842346	NO	-
3485	ZINC00148080	1000	0.4935064911842346	NO	-
3486	ZINC00153685	1034	0.4935064911842346	NO	-
3487	ZINC00318050	1899	0.4935064911842346	NO	-
3488	ZINC00318053	1900	0.4935064911842346	NO	-
3489	ZINC00360416	2077	0.4935064911842346	NO	-
3490	ZINC00390756	2260	0.4935064911842346	NO	-
3491	ZINC00431981	2587	0.4935064911842346	NO	-
3492	ZINC00507759	3040	0.4935064911842346	NO	-
3493	ZINC00522585	3145	0.4935064911842346	NO	-
3494	ZINC00522586	3146	0.4935064911842346	NO	-
3495	ZINC00568377	3473	0.4935064911842346	NO	-
3496	ZINC00568378	3474	0.4935064911842346	NO	-
3497	ZINC00831224	4353	0.4935064911842346	NO	-
3498	ZINC00885480	4513	0.4935064911842346	NO	-
3499	ZINC01084870	5214	0.4935064911842346	NO	-
3500	ZINC01111903	5323	0.4935064911842346	NO	-
3501	ZINC01138893	5420	0.4935064911842346	NO	-
3502	ZINC01200774	5561	0.4935064911842346	NO	-
3503	ZINC01207738	5576	0.4935064911842346	NO	-
3504	ZINC01241090	5687	0.4935064911842346	NO	-
3505	ZINC01385336	5848	0.4935064911842346	NO	-
3506	ZINC01421218	5956	0.4935064911842346	NO	-
3507	ZINC01773287	6383	0.4935064911842346	NO	-
3508	ZINC01777541	6385	0.4935064911842346	NO	-
3509	ZINC01817932	6437	0.4935064911842346	NO	-
3510	ZINC02348023	7085	0.4935064911842346	NO	-
3511	ZINC02348026	7086	0.4935064911842346	NO	-
3512	ZINC02396922	7147	0.4935064911842346	NO	-
3513	ZINC02396923	7148	0.4935064911842346	NO	-
3514	ZINC02455884	7263	0.4935064911842346	NO	-
3515	ZINC02521659	7370	0.4935064911842346	NO	-
3516	ZINC02587434	7427	0.4935064911842346	NO	-
3517	ZINC02718703	7832	0.4935064911842346	NO	-
3518	ZINC02718705	7835	0.4935064911842346	NO	-
3519	ZINC02718814	7875	0.4935064911842346	NO	-
3520	ZINC02762087	8094	0.4935064911842346	NO	-
3521	ZINC02762087	8095	0.4935064911842346	NO	-
3522	ZINC02799476	8300	0.4935064911842346	NO	-
3523	ZINC02915103	8602	0.4935064911842346	NO	-
3524	ZINC02915105	8603	0.4935064911842346	NO	-
3525	ZINC03273564	9212	0.4935064911842346	NO	-
3526	ZINC03478909	10395	0.4935064911842346	NO	-
3527	ZINC03478911	10396	0.4935064911842346	NO	-
3528	ZINC03512139	10720	0.4935064911842346	NO	-
3529	ZINC03850887	11574	0.4935064911842346	NO	-
3530	ZINC03853906	11854	0.4935064911842346	NO	-
3531	ZINC03854463	11912	0.4935064911842346	NO	-
3532	ZINC03857225	12110	0.4935064911842346	NO	-
3533	ZINC03857227	12111	0.4935064911842346	NO	-
3534	ZINC03857549	12161	0.4935064911842346	NO	-
3535	ZINC03857551	12162	0.4935064911842346	NO	-
3536	ZINC03858038	12214	0.4935064911842346	NO	-
3537	ZINC03858039	12215	0.4935064911842346	NO	-
3538	ZINC03859294	12381	0.4935064911842346	NO	-
3539	ZINC03859678	12422	0.4935064911842346	NO	-
3540	ZINC03867580	12760	0.4935064911842346	NO	-
3541	ZINC03867964	12897	0.4935064911842346	NO	-
3542	ZINC03867966	12901	0.4935064911842346	NO	-
3543	ZINC03867967	12903	0.4935064911842346	NO	-
3544	ZINC03908487	13440	0.4935064911842346	NO	-
3545	ZINC03956427	13509	0.4935064911842346	NO	-
3546	ZINC03970065	13763	0.4935064911842346	NO	-
3547	ZINC03970066	13764	0.4935064911842346	NO	-
3548	ZINC03977721	13993	0.4935064911842346	NO	-
3549	ZINC03977722	13994	0.4935064911842346	NO	-
3550	ZINC03977723	13995	0.4935064911842346	NO	-
3551	ZINC03984657	14068	0.4935064911842346	NO	-
3552	ZINC03987867	14104	0.4935064911842346	NO	-
3553	ZINC03987868	14105	0.4935064911842346	NO	-
3554	ZINC03987883	14107	0.4935064911842346	NO	-
3555	ZINC03987884	14108	0.4935064911842346	NO	-
3556	ZINC03992021	14123	0.4935064911842346	NO	-
3557	ZINC04209616	14647	0.4935064911842346	NO	-
3558	ZINC04225012	14665	0.4935064911842346	NO	-
3559	ZINC04229194	14686	0.4935064911842346	NO	-
3560	ZINC04246369	14707	0.4935064911842346	NO	-
3561	ZINC04292636	14821	0.4935064911842346	NO	-
3562	ZINC04407492	15035	0.4935064911842346	NO	-
3563	ZINC04464319	15141	0.4935064911842346	NO	-
3564	ZINC04492542	15421	0.4935064911842346	NO	-
3565	ZINC00009615	38	0.4933333396911621	NO	-
3566	ZINC00083131	511	0.4933333396911621	NO	-
3567	ZINC00083134	512	0.4933333396911621	NO	-
3568	ZINC00084723	523	0.4933333396911621	NO	-
3569	ZINC00108939	714	0.4933333396911621	NO	-
3570	ZINC00108941	715	0.4933333396911621	NO	-
3571	ZINC00121469	785	0.4933333396911621	NO	-
3572	ZINC00121469	786	0.4933333396911621	NO	-
3573	ZINC00121483	787	0.4933333396911621	NO	-
3574	ZINC00184024	1148	0.4933333396911621	NO	-
3575	ZINC00249681	1541	0.4933333396911621	NO	-
3576	ZINC00359281	2060	0.4933333396911621	NO	-
3577	ZINC00376375	2160	0.4933333396911621	NO	-
3578	ZINC00425905	2519	0.4933333396911621	NO	-
3579	ZINC00456892	2752	0.4933333396911621	NO	-
3580	ZINC00503069	3014	0.4933333396911621	NO	-
3581	ZINC00506804	3030	0.4933333396911621	NO	-
3582	ZINC00533815	3228	0.4933333396911621	NO	-
3583	ZINC00623262	3799	0.4933333396911621	NO	-
3584	ZINC00675525	3972	0.4933333396911621	NO	-
3585	ZINC00807478	4243	0.4933333396911621	NO	-
3586	ZINC00950775	4660	0.4933333396911621	NO	-
3587	ZINC00950776	4661	0.4933333396911621	NO	-
3588	ZINC01176107	5508	0.4933333396911621	NO	-
3589	ZINC01288087	5750	0.4933333396911621	NO	-
3590	ZINC01415030	5941	0.4933333396911621	NO	-
3591	ZINC01557929	6271	0.4933333396911621	NO	-
3592	ZINC01868724	6464	0.4933333396911621	NO	-
3593	ZINC02286233	6995	0.4933333396911621	NO	-
3594	ZINC02287250	6997	0.4933333396911621	NO	-
3595	ZINC02318399	7040	0.4933333396911621	NO	-
3596	ZINC02467179	7300	0.4933333396911621	NO	-
3597	ZINC02624637	7489	0.4933333396911621	NO	-
3598	ZINC02918135	8617	0.4933333396911621	NO	-
3599	ZINC02918137	8618	0.4933333396911621	NO	-
3600	ZINC02918944	8623	0.4933333396911621	NO	-
3601	ZINC02918945	8624	0.4933333396911621	NO	-
3602	ZINC02990316	8745	0.4933333396911621	NO	-
3603	ZINC03013600	8778	0.4933333396911621	NO	-
3604	ZINC03013602	8779	0.4933333396911621	NO	-
3605	ZINC03037044	8804	0.4933333396911621	NO	-
3606	ZINC03217249	9014	0.4933333396911621	NO	-
3607	ZINC03374631	9548	0.4933333396911621	NO	-
3608	ZINC03391501	9716	0.4933333396911621	NO	-
3609	ZINC03393671	9744	0.4933333396911621	NO	-
3610	ZINC03399496	9821	0.4933333396911621	NO	-
3611	ZINC03436497	10044	0.4933333396911621	NO	-
3612	ZINC03436729	10054	0.4933333396911621	NO	-
3613	ZINC03437026	10061	0.4933333396911621	NO	-
3614	ZINC03437058	10063	0.4933333396911621	NO	-
3615	ZINC03437135	10064	0.4933333396911621	NO	-
3616	ZINC03496167	10483	0.4933333396911621	NO	-
3617	ZINC03504568	10570	0.4933333396911621	NO	-
3618	ZINC03506973	10602	0.4933333396911621	NO	-
3619	ZINC03620740	11365	0.4933333396911621	NO	-
3620	ZINC03767077	11437	0.4933333396911621	NO	-
3621	ZINC03853080	11746	0.4933333396911621	NO	-
3622	ZINC03853205	11766	0.4933333396911621	NO	-
3623	ZINC03853483	11791	0.4933333396911621	NO	-
3624	ZINC03853692	11822	0.4933333396911621	NO	-
3625	ZINC03854339	11908	0.4933333396911621	NO	-
3626	ZINC03854552	11929	0.4933333396911621	NO	-
3627	ZINC03855012	11988	0.4933333396911621	NO	-
3628	ZINC03859482	12398	0.4933333396911621	NO	-
3629	ZINC03862250	12487	0.4933333396911621	NO	-
3630	ZINC03863314	12546	0.4933333396911621	NO	-
3631	ZINC03867442	12712	0.4933333396911621	NO	-
3632	ZINC03867805	12825	0.4933333396911621	NO	-
3633	ZINC03867827	12848	0.4933333396911621	NO	-
3634	ZINC03867828	12850	0.4933333396911621	NO	-
3635	ZINC03891119	13255	0.4933333396911621	NO	-
3636	ZINC03891121	13256	0.4933333396911621	NO	-
3637	ZINC03979973	14001	0.4933333396911621	NO	-
3638	ZINC03979973	14003	0.4933333396911621	NO	-
3639	ZINC04002769	14302	0.4933333396911621	NO	-
3640	ZINC04076995	14401	0.4933333396911621	NO	-
3641	ZINC04086611	14410	0.4933333396911621	NO	-
3642	ZINC04465751	15235	0.4933333396911621	NO	-
3643	ZINC04622920	15516	0.4933333396911621	NO	-
3644	ZINC00072736	437	0.4931506812572479	NO	-
3645	ZINC00099307	660	0.4931506812572479	NO	-
3646	ZINC00116341	760	0.4931506812572479	NO	-
3647	ZINC00138683	930	0.4931506812572479	NO	-
3648	ZINC00138684	931	0.4931506812572479	NO	-
3649	ZINC00183217	1139	0.4931506812572479	NO	-
3650	ZINC00183220	1140	0.4931506812572479	NO	-
3651	ZINC00269912	1701	0.4931506812572479	NO	-
3652	ZINC00512957	3107	0.4931506812572479	NO	-
3653	ZINC00567796	3469	0.4931506812572479	NO	-
3654	ZINC00610900	3662	0.4931506812572479	NO	-
3655	ZINC00850437	4421	0.4931506812572479	NO	-
3656	ZINC00888470	4518	0.4931506812572479	NO	-
3657	ZINC00943591	4632	0.4931506812572479	NO	-
3658	ZINC01206516	5574	0.4931506812572479	NO	-
3659	ZINC01406018	5925	0.4931506812572479	NO	-
3660	ZINC01406020	5926	0.4931506812572479	NO	-
3661	ZINC01425934	5982	0.4931506812572479	NO	-
3662	ZINC02525071	7385	0.4931506812572479	NO	-
3663	ZINC02947605	8673	0.4931506812572479	NO	-
3664	ZINC02965740	8716	0.4931506812572479	NO	-
3665	ZINC03114481	8892	0.4931506812572479	NO	-
3666	ZINC03393735	9746	0.4931506812572479	NO	-
3667	ZINC03424390	9981	0.4931506812572479	NO	-
3668	ZINC03493815	10460	0.4931506812572479	NO	-
3669	ZINC03495435	10464	0.4931506812572479	NO	-
3670	ZINC03495437	10465	0.4931506812572479	NO	-
3671	ZINC03598760	11207	0.4931506812572479	NO	-
3672	ZINC03598811	11209	0.4931506812572479	NO	-
3673	ZINC03598842	11212	0.4931506812572479	NO	-
3674	ZINC03598889	11217	0.4931506812572479	NO	-
3675	ZINC03604359	11246	0.4931506812572479	NO	-
3676	ZINC03608706	11279	0.4931506812572479	NO	-
3677	ZINC03857186	12099	0.4931506812572479	NO	-
3678	ZINC03857187	12100	0.4931506812572479	NO	-
3679	ZINC03864918	12589	0.4931506812572479	NO	-
3680	ZINC03867650	12785	0.4931506812572479	NO	-
3681	ZINC03890025	13157	0.4931506812572479	NO	-
3682	ZINC03890027	13158	0.4931506812572479	NO	-
3683	ZINC03890028	13159	0.4931506812572479	NO	-
3684	ZINC03890029	13160	0.4931506812572479	NO	-
3685	ZINC03890044	13161	0.4931506812572479	NO	-
3686	ZINC03890046	13162	0.4931506812572479	NO	-
3687	ZINC03890047	13163	0.4931506812572479	NO	-
3688	ZINC03900257	13380	0.4931506812572479	NO	-
3689	ZINC03912227	13460	0.4931506812572479	NO	-
3690	ZINC03971333	13803	0.4931506812572479	NO	-
3691	ZINC03976867	13937	0.4931506812572479	NO	-
3692	ZINC03976868	13938	0.4931506812572479	NO	-
3693	ZINC03986866	14083	0.4931506812572479	NO	-
3694	ZINC03987855	14103	0.4931506812572479	NO	-
3695	ZINC04007953	14326	0.4931506812572479	NO	-
3696	ZINC04070141	14392	0.4931506812572479	NO	-
3697	ZINC04263030	14752	0.4931506812572479	NO	-
3698	ZINC04275777	14790	0.4931506812572479	NO	-
3699	ZINC04469578	15308	0.4931506812572479	NO	-
3700	ZINC00839396	301	0.4931506812572479	YES	18
3701	ZINC03815213	311	0.4931506812572479	YES	20
3702	ZINC00044168	179	0.49295774102211	NO	-
3703	ZINC00094380	589	0.49295774102211	NO	-
3704	ZINC00130662	850	0.49295774102211	NO	-
3705	ZINC00130841	852	0.49295774102211	NO	-
3706	ZINC00150850	1020	0.49295774102211	NO	-
3707	ZINC00150851	1021	0.49295774102211	NO	-
3708	ZINC00211125	1278	0.49295774102211	NO	-
3709	ZINC00309137	1848	0.49295774102211	NO	-
3710	ZINC00318746	1905	0.49295774102211	NO	-
3711	ZINC00321790	1915	0.49295774102211	NO	-
3712	ZINC00321930	1920	0.49295774102211	NO	-
3713	ZINC00357854	2041	0.49295774102211	NO	-
3714	ZINC00357855	2042	0.49295774102211	NO	-
3715	ZINC00367564	2120	0.49295774102211	NO	-
3716	ZINC00455303	2731	0.49295774102211	NO	-
3717	ZINC00456588	2749	0.49295774102211	NO	-
3718	ZINC00461384	2776	0.49295774102211	NO	-
3719	ZINC00491654	2971	0.49295774102211	NO	-
3720	ZINC00493551	2983	0.49295774102211	NO	-
3721	ZINC00507450	3033	0.49295774102211	NO	-
3722	ZINC00549737	3328	0.49295774102211	NO	-
3723	ZINC00549739	3329	0.49295774102211	NO	-
3724	ZINC00562864	3425	0.49295774102211	NO	-
3725	ZINC00575866	3512	0.49295774102211	NO	-
3726	ZINC00575882	3518	0.49295774102211	NO	-
3727	ZINC00611786	3676	0.49295774102211	NO	-
3728	ZINC00723739	4065	0.49295774102211	NO	-
3729	ZINC00863693	4459	0.49295774102211	NO	-
3730	ZINC00942873	4623	0.49295774102211	NO	-
3731	ZINC00942874	4624	0.49295774102211	NO	-
3732	ZINC01050461	5027	0.49295774102211	NO	-
3733	ZINC01078533	5197	0.49295774102211	NO	-
3734	ZINC01215713	5609	0.49295774102211	NO	-
3735	ZINC01236717	5680	0.49295774102211	NO	-
3736	ZINC01504890	6210	0.49295774102211	NO	-
3737	ZINC01642851	6309	0.49295774102211	NO	-
3738	ZINC01932675	6557	0.49295774102211	NO	-
3739	ZINC01938903	6601	0.49295774102211	NO	-
3740	ZINC01941331	6606	0.49295774102211	NO	-
3741	ZINC01943561	6610	0.49295774102211	NO	-
3742	ZINC01943566	6613	0.49295774102211	NO	-
3743	ZINC01943594	6615	0.49295774102211	NO	-
3744	ZINC01960547	6644	0.49295774102211	NO	-
3745	ZINC01960646	6650	0.49295774102211	NO	-
3746	ZINC01961884	6656	0.49295774102211	NO	-
3747	ZINC01962486	6659	0.49295774102211	NO	-
3748	ZINC01972419	6664	0.49295774102211	NO	-
3749	ZINC01972443	6668	0.49295774102211	NO	-
3750	ZINC01972538	6672	0.49295774102211	NO	-
3751	ZINC02436276	7217	0.49295774102211	NO	-
3752	ZINC02764808	8111	0.49295774102211	NO	-
3753	ZINC03017642	8782	0.49295774102211	NO	-
3754	ZINC03231741	9071	0.49295774102211	NO	-
3755	ZINC03244631	9125	0.49295774102211	NO	-
3756	ZINC03244641	9126	0.49295774102211	NO	-
3757	ZINC03377602	9559	0.49295774102211	NO	-
3758	ZINC03377655	9562	0.49295774102211	NO	-
3759	ZINC03377657	9563	0.49295774102211	NO	-
3760	ZINC03377660	9564	0.49295774102211	NO	-
3761	ZINC03391541	9717	0.49295774102211	NO	-
3762	ZINC03391949	9724	0.49295774102211	NO	-
3763	ZINC03392009	9726	0.49295774102211	NO	-
3764	ZINC03392341	9732	0.49295774102211	NO	-
3765	ZINC03392356	9734	0.49295774102211	NO	-
3766	ZINC03392371	9735	0.49295774102211	NO	-
3767	ZINC03392516	9737	0.49295774102211	NO	-
3768	ZINC03394433	9757	0.49295774102211	NO	-
3769	ZINC03397044	9781	0.49295774102211	NO	-
3770	ZINC03397160	9792	0.49295774102211	NO	-
3771	ZINC03411999	9897	0.49295774102211	NO	-
3772	ZINC03435317	10024	0.49295774102211	NO	-
3773	ZINC03488703	10428	0.49295774102211	NO	-
3774	ZINC03488722	10431	0.49295774102211	NO	-
3775	ZINC03488917	10434	0.49295774102211	NO	-
3776	ZINC03488938	10436	0.49295774102211	NO	-
3777	ZINC03489828	10443	0.49295774102211	NO	-
3778	ZINC03495557	10473	0.49295774102211	NO	-
3779	ZINC03519065	10783	0.49295774102211	NO	-
3780	ZINC03519077	10786	0.49295774102211	NO	-
3781	ZINC03620366	11363	0.49295774102211	NO	-
3782	ZINC03648164	11398	0.49295774102211	NO	-
3783	ZINC03648164	11399	0.49295774102211	NO	-
3784	ZINC03848717	11503	0.49295774102211	NO	-
3785	ZINC03848719	11504	0.49295774102211	NO	-
3786	ZINC03856228	12059	0.49295774102211	NO	-
3787	ZINC03857865	12200	0.49295774102211	NO	-
3788	ZINC03857866	12201	0.49295774102211	NO	-
3789	ZINC03858488	12283	0.49295774102211	NO	-
3790	ZINC04335903	14911	0.49295774102211	NO	-
3791	ZINC04363996	14975	0.49295774102211	NO	-
3792	ZINC00096192	603	0.49275362491607666	NO	-
3793	ZINC00230630	1420	0.49275362491607666	NO	-
3794	ZINC00239886	1492	0.49275362491607666	NO	-
3795	ZINC00362442	2095	0.49275362491607666	NO	-
3796	ZINC00362663	2096	0.49275362491607666	NO	-
3797	ZINC00494888	2984	0.49275362491607666	NO	-
3798	ZINC00608794	3639	0.49275362491607666	NO	-
3799	ZINC00608794	3641	0.49275362491607666	NO	-
3800	ZINC00612826	3696	0.49275362491607666	NO	-
3801	ZINC00973242	4708	0.49275362491607666	NO	-
3802	ZINC01070382	5151	0.49275362491607666	NO	-
3803	ZINC01496702	6171	0.49275362491607666	NO	-
3804	ZINC02436504	7218	0.49275362491607666	NO	-
3805	ZINC02511345	7357	0.49275362491607666	NO	-
3806	ZINC03398593	9806	0.49275362491607666	NO	-
3807	ZINC03398596	9807	0.49275362491607666	NO	-
3808	ZINC03561717	11011	0.49275362491607666	NO	-
3809	ZINC03567471	11057	0.49275362491607666	NO	-
3810	ZINC03848721	11505	0.49275362491607666	NO	-
3811	ZINC03848723	11506	0.49275362491607666	NO	-
3812	ZINC03850714	11563	0.49275362491607666	NO	-
3813	ZINC03855436	12044	0.49275362491607666	NO	-
3814	ZINC03891758	13285	0.49275362491607666	NO	-
3815	ZINC04039962	14367	0.49275362491607666	NO	-
3816	ZINC04070449	14393	0.49275362491607666	NO	-
3817	ZINC04291973	14815	0.49275362491607666	NO	-
3818	ZINC04430269	15078	0.49275362491607666	NO	-
3819	ZINC04470317	15352	0.49275362491607666	NO	-
3820	ZINC00756528	4088	0.49253731966018677	NO	-
3821	ZINC00988890	4758	0.49253731966018677	NO	-
3822	ZINC03815080	104	0.49253731966018677	YES	2
3823	ZINC03815027	108	0.49253731966018677	YES	2
3824	ZINC03815326	207	0.49253731966018677	YES	6
3825	ZINC02576376	7423	0.4923076927661896	NO	-
3826	ZINC03815162	65	0.4920634925365448	YES	2
3827	ZINC03815140	80	0.4920634925365448	YES	2
3828	ZINC03867940	12886	0.4888888895511627	NO	-
3829	ZINC03295132	9295	0.4886363744735718	NO	-
3830	ZINC03346458	9455	0.4886363744735718	NO	-
3831	ZINC03524399	10819	0.4886363744735718	NO	-
3832	ZINC03550234	10947	0.4886363744735718	NO	-
3833	ZINC02646013	7587	0.4883720874786377	NO	-
3834	ZINC02855915	8425	0.4883720874786377	NO	-
3835	ZINC04470571	15362	0.4883720874786377	NO	-
3836	ZINC00667145	3936	0.488095223903656	NO	-
3837	ZINC00667147	3937	0.488095223903656	NO	-
3838	ZINC00840297	4388	0.488095223903656	NO	-
3839	ZINC01455319	6059	0.488095223903656	NO	-
3840	ZINC01814617	6430	0.488095223903656	NO	-
3841	ZINC01814617	6431	0.488095223903656	NO	-
3842	ZINC01814617	6432	0.488095223903656	NO	-
3843	ZINC02214925	6909	0.488095223903656	NO	-
3844	ZINC03301499	9304	0.488095223903656	NO	-
3845	ZINC03802693	11450	0.488095223903656	NO	-
3846	ZINC03867962	12896	0.488095223903656	NO	-
3847	ZINC04228413	14681	0.488095223903656	NO	-
3848	ZINC04317228	14861	0.488095223903656	NO	-
3849	ZINC04496780	15448	0.488095223903656	NO	-
3850	ZINC00083147	513	0.4878048896789551	NO	-
3851	ZINC00151211	1024	0.4878048896789551	NO	-
3852	ZINC00245824	1520	0.4878048896789551	NO	-
3853	ZINC00245840	1521	0.4878048896789551	NO	-
3854	ZINC00251156	1549	0.4878048896789551	NO	-
3855	ZINC00251238	1555	0.4878048896789551	NO	-
3856	ZINC00251240	1556	0.4878048896789551	NO	-
3857	ZINC00319499	1911	0.4878048896789551	NO	-
3858	ZINC00546933	3314	0.4878048896789551	NO	-
3859	ZINC00549026	3326	0.4878048896789551	NO	-
3860	ZINC00819539	4326	0.4878048896789551	NO	-
3861	ZINC01051663	5032	0.4878048896789551	NO	-
3862	ZINC01468123	6094	0.4878048896789551	NO	-
3863	ZINC01861263	6461	0.4878048896789551	NO	-
3864	ZINC02229739	6935	0.4878048896789551	NO	-
3865	ZINC02718987	7930	0.4878048896789551	NO	-
3866	ZINC02718987	7932	0.4878048896789551	NO	-
3867	ZINC02799126	8298	0.4878048896789551	NO	-
3868	ZINC02887701	8542	0.4878048896789551	NO	-
3869	ZINC03276497	9222	0.4878048896789551	NO	-
3870	ZINC03475086	10359	0.4878048896789551	NO	-
3871	ZINC03505514	10571	0.4878048896789551	NO	-
3872	ZINC03505517	10572	0.4878048896789551	NO	-
3873	ZINC03817900	11466	0.4878048896789551	NO	-
3874	ZINC03857247	12115	0.4878048896789551	NO	-
3875	ZINC03868898	13041	0.4878048896789551	NO	-
3876	ZINC03983061	14041	0.4878048896789551	NO	-
3877	ZINC04082855	14405	0.4878048896789551	NO	-
3878	ZINC04157892	14531	0.4878048896789551	NO	-
3879	ZINC04201825	14638	0.4878048896789551	NO	-
3880	ZINC04406327	15024	0.4878048896789551	NO	-
3881	ZINC04467697	15271	0.4878048896789551	NO	-
3882	ZINC00095835	600	0.48750001192092896	NO	-
3883	ZINC00102846	672	0.48750001192092896	NO	-
3884	ZINC00128033	839	0.48750001192092896	NO	-
3885	ZINC00138081	926	0.48750001192092896	NO	-
3886	ZINC00367492	2118	0.48750001192092896	NO	-
3887	ZINC00392151	2262	0.48750001192092896	NO	-
3888	ZINC00413921	2351	0.48750001192092896	NO	-
3889	ZINC00416593	2373	0.48750001192092896	NO	-
3890	ZINC00416594	2374	0.48750001192092896	NO	-
3891	ZINC00481628	2930	0.48750001192092896	NO	-
3892	ZINC00653432	3904	0.48750001192092896	NO	-
3893	ZINC00706648	4031	0.48750001192092896	NO	-
3894	ZINC00778495	4114	0.48750001192092896	NO	-
3895	ZINC00778498	4115	0.48750001192092896	NO	-
3896	ZINC00778502	4117	0.48750001192092896	NO	-
3897	ZINC00810624	4250	0.48750001192092896	NO	-
3898	ZINC00810624	4251	0.48750001192092896	NO	-
3899	ZINC00885053	4512	0.48750001192092896	NO	-
3900	ZINC00910000	4565	0.48750001192092896	NO	-
3901	ZINC00933094	4594	0.48750001192092896	NO	-
3902	ZINC01030100	4908	0.48750001192092896	NO	-
3903	ZINC01040036	4962	0.48750001192092896	NO	-
3904	ZINC01040110	4966	0.48750001192092896	NO	-
3905	ZINC01681633	6328	0.48750001192092896	NO	-
3906	ZINC01922043	6520	0.48750001192092896	NO	-
3907	ZINC02006428	6748	0.48750001192092896	NO	-
3908	ZINC02922883	8635	0.48750001192092896	NO	-
3909	ZINC03237207	9092	0.48750001192092896	NO	-
3910	ZINC03346036	9452	0.48750001192092896	NO	-
3911	ZINC03567987	11064	0.48750001192092896	NO	-
3912	ZINC03567988	11065	0.48750001192092896	NO	-
3913	ZINC03567999	11066	0.48750001192092896	NO	-
3914	ZINC03568070	11068	0.48750001192092896	NO	-
3915	ZINC03629055	11375	0.48750001192092896	NO	-
3916	ZINC03852657	11667	0.48750001192092896	NO	-
3917	ZINC03853819	11840	0.48750001192092896	NO	-
3918	ZINC03908219	13429	0.48750001192092896	NO	-
3919	ZINC03909475	13449	0.48750001192092896	NO	-
3920	ZINC04087350	14412	0.48750001192092896	NO	-
3921	ZINC04225086	14673	0.48750001192092896	NO	-
3922	ZINC04248669	14720	0.48750001192092896	NO	-
3923	ZINC04249049	14728	0.48750001192092896	NO	-
3924	ZINC04274733	14784	0.48750001192092896	NO	-
3925	ZINC04317483	14868	0.48750001192092896	NO	-
3926	ZINC04342173	14921	0.48750001192092896	NO	-
3927	ZINC00072499	434	0.4871794879436493	NO	-
3928	ZINC00084052	520	0.4871794879436493	NO	-
3929	ZINC00130022	845	0.4871794879436493	NO	-
3930	ZINC00197579	1214	0.4871794879436493	NO	-
3931	ZINC00389233	2239	0.4871794879436493	NO	-
3932	ZINC00390755	2259	0.4871794879436493	NO	-
3933	ZINC00420855	2416	0.4871794879436493	NO	-
3934	ZINC00423649	2458	0.4871794879436493	NO	-
3935	ZINC00423656	2460	0.4871794879436493	NO	-
3936	ZINC00423690	2465	0.4871794879436493	NO	-
3937	ZINC00423697	2467	0.4871794879436493	NO	-
3938	ZINC00423727	2471	0.4871794879436493	NO	-
3939	ZINC00423731	2472	0.4871794879436493	NO	-
3940	ZINC00432582	2589	0.4871794879436493	NO	-
3941	ZINC00469038	2830	0.4871794879436493	NO	-
3942	ZINC00554651	3371	0.4871794879436493	NO	-
3943	ZINC00575217	3507	0.4871794879436493	NO	-
3944	ZINC00630055	3835	0.4871794879436493	NO	-
3945	ZINC00638882	3860	0.4871794879436493	NO	-
3946	ZINC00703507	4022	0.4871794879436493	NO	-
3947	ZINC00784761	4159	0.4871794879436493	NO	-
3948	ZINC00784762	4160	0.4871794879436493	NO	-
3949	ZINC01020561	4865	0.4871794879436493	NO	-
3950	ZINC01031154	4914	0.4871794879436493	NO	-
3951	ZINC01074967	5182	0.4871794879436493	NO	-
3952	ZINC01158071	5468	0.4871794879436493	NO	-
3953	ZINC02192284	6864	0.4871794879436493	NO	-
3954	ZINC02340490	7073	0.4871794879436493	NO	-
3955	ZINC02873630	8486	0.4871794879436493	NO	-
3956	ZINC02882526	8529	0.4871794879436493	NO	-
3957	ZINC02974074	8736	0.4871794879436493	NO	-
3958	ZINC03378763	9570	0.4871794879436493	NO	-
3959	ZINC03500755	10555	0.4871794879436493	NO	-
3960	ZINC03515794	10754	0.4871794879436493	NO	-
3961	ZINC03615731	11338	0.4871794879436493	NO	-
3962	ZINC03620276	11361	0.4871794879436493	NO	-
3963	ZINC03849793	11540	0.4871794879436493	NO	-
3964	ZINC03857707	12182	0.4871794879436493	NO	-
3965	ZINC03857818	12196	0.4871794879436493	NO	-
3966	ZINC03857819	12197	0.4871794879436493	NO	-
3967	ZINC03859356	12384	0.4871794879436493	NO	-
3968	ZINC03861859	12472	0.4871794879436493	NO	-
3969	ZINC03868021	12914	0.4871794879436493	NO	-
3970	ZINC03908425	13438	0.4871794879436493	NO	-
3971	ZINC03963864	13562	0.4871794879436493	NO	-
3972	ZINC03963865	13563	0.4871794879436493	NO	-
3973	ZINC03963893	13571	0.4871794879436493	NO	-
3974	ZINC03969610	13734	0.4871794879436493	NO	-
3975	ZINC03972487	13868	0.4871794879436493	NO	-
3976	ZINC03974894	13901	0.4871794879436493	NO	-
3977	ZINC03977224	13946	0.4871794879436493	NO	-
3978	ZINC04003971	14311	0.4871794879436493	NO	-
3979	ZINC04075768	14397	0.4871794879436493	NO	-
3980	ZINC04225012	14666	0.4871794879436493	NO	-
3981	ZINC04276025	14798	0.4871794879436493	NO	-
3982	ZINC04464378	15145	0.4871794879436493	NO	-
3983	ZINC00051280	238	0.4868420958518982	NO	-
3984	ZINC00078912	473	0.4868420958518982	NO	-
3985	ZINC00103509	675	0.4868420958518982	NO	-
3986	ZINC00180589	1118	0.4868420958518982	NO	-
3987	ZINC00222478	1345	0.4868420958518982	NO	-
3988	ZINC00222481	1346	0.4868420958518982	NO	-
3989	ZINC00222486	1347	0.4868420958518982	NO	-
3990	ZINC00222488	1348	0.4868420958518982	NO	-
3991	ZINC00304226	1828	0.4868420958518982	NO	-
3992	ZINC00314258	1878	0.4868420958518982	NO	-
3993	ZINC00326618	1927	0.4868420958518982	NO	-
3994	ZINC00412892	2341	0.4868420958518982	NO	-
3995	ZINC00531302	3214	0.4868420958518982	NO	-
3996	ZINC00553631	3362	0.4868420958518982	NO	-
3997	ZINC00604166	3631	0.4868420958518982	NO	-
3998	ZINC00655157	3907	0.4868420958518982	NO	-
3999	ZINC00655157	3908	0.4868420958518982	NO	-
4000	ZINC00675670	3975	0.4868420958518982	NO	-
4001	ZINC00912804	4567	0.4868420958518982	NO	-
4002	ZINC00912806	4568	0.4868420958518982	NO	-
4003	ZINC01115011	5334	0.4868420958518982	NO	-
4004	ZINC01115158	5335	0.4868420958518982	NO	-
4005	ZINC01189791	5536	0.4868420958518982	NO	-
4006	ZINC01214858	5606	0.4868420958518982	NO	-
4007	ZINC01216959	5623	0.4868420958518982	NO	-
4008	ZINC02064702	6776	0.4868420958518982	NO	-
4009	ZINC02208996	6894	0.4868420958518982	NO	-
4010	ZINC02209000	6895	0.4868420958518982	NO	-
4011	ZINC02239354	6954	0.4868420958518982	NO	-
4012	ZINC02418401	7177	0.4868420958518982	NO	-
4013	ZINC02418402	7178	0.4868420958518982	NO	-
4014	ZINC02433558	7214	0.4868420958518982	NO	-
4015	ZINC02440635	7227	0.4868420958518982	NO	-
4016	ZINC02466917	7299	0.4868420958518982	NO	-
4017	ZINC02593014	7440	0.4868420958518982	NO	-
4018	ZINC02868957	8466	0.4868420958518982	NO	-
4019	ZINC03234776	9087	0.4868420958518982	NO	-
4020	ZINC03239023	9101	0.4868420958518982	NO	-
4021	ZINC03256946	9164	0.4868420958518982	NO	-
4022	ZINC03377278	9556	0.4868420958518982	NO	-
4023	ZINC03389430	9697	0.4868420958518982	NO	-
4024	ZINC03514528	10745	0.4868420958518982	NO	-
4025	ZINC03578299	11135	0.4868420958518982	NO	-
4026	ZINC03766176	11429	0.4868420958518982	NO	-
4027	ZINC03851369	11606	0.4868420958518982	NO	-
4028	ZINC03852875	11702	0.4868420958518982	NO	-
4029	ZINC03859715	12427	0.4868420958518982	NO	-
4030	ZINC03867402	12701	0.4868420958518982	NO	-
4031	ZINC03969245	13695	0.4868420958518982	NO	-
4032	ZINC03969471	13717	0.4868420958518982	NO	-
4033	ZINC03972037	13841	0.4868420958518982	NO	-
4034	ZINC03972487	13869	0.4868420958518982	NO	-
4035	ZINC03986778	14082	0.4868420958518982	NO	-
4036	ZINC04149007	14517	0.4868420958518982	NO	-
4037	ZINC04341978	14917	0.4868420958518982	NO	-
4038	ZINC04353810	14949	0.4868420958518982	NO	-
4039	ZINC04462880	15136	0.4868420958518982	NO	-
4040	ZINC04465544	15215	0.4868420958518982	NO	-
4041	ZINC00043141	172	0.4864864945411682	NO	-
4042	ZINC00234757	1456	0.4864864945411682	NO	-
4043	ZINC00259425	1634	0.4864864945411682	NO	-
4044	ZINC00367904	2124	0.4864864945411682	NO	-
4045	ZINC00377197	2166	0.4864864945411682	NO	-
4046	ZINC00377198	2167	0.4864864945411682	NO	-
4047	ZINC00390622	2252	0.4864864945411682	NO	-
4048	ZINC00412524	2336	0.4864864945411682	NO	-
4049	ZINC00412600	2337	0.4864864945411682	NO	-
4050	ZINC00436070	2613	0.4864864945411682	NO	-
4051	ZINC00546800	3312	0.4864864945411682	NO	-
4052	ZINC00798413	4197	0.4864864945411682	NO	-
4053	ZINC00798413	4198	0.4864864945411682	NO	-
4054	ZINC00798414	4200	0.4864864945411682	NO	-
4055	ZINC00798414	4201	0.4864864945411682	NO	-
4056	ZINC01109811	5311	0.4864864945411682	NO	-
4057	ZINC01160354	5477	0.4864864945411682	NO	-
4058	ZINC01455790	6064	0.4864864945411682	NO	-
4059	ZINC01564670	6274	0.4864864945411682	NO	-
4060	ZINC01633454	6302	0.4864864945411682	NO	-
4061	ZINC01773608	6384	0.4864864945411682	NO	-
4062	ZINC02022493	6750	0.4864864945411682	NO	-
4063	ZINC02197707	6875	0.4864864945411682	NO	-
4064	ZINC02212860	6906	0.4864864945411682	NO	-
4065	ZINC02464122	7279	0.4864864945411682	NO	-
4066	ZINC02554829	7408	0.4864864945411682	NO	-
4067	ZINC02650396	7604	0.4864864945411682	NO	-
4068	ZINC02751160	8046	0.4864864945411682	NO	-
4069	ZINC02751160	8047	0.4864864945411682	NO	-
4070	ZINC02837706	8380	0.4864864945411682	NO	-
4071	ZINC02871606	8478	0.4864864945411682	NO	-
4072	ZINC03456057	10173	0.4864864945411682	NO	-
4073	ZINC03479456	10404	0.4864864945411682	NO	-
4074	ZINC03497728	10513	0.4864864945411682	NO	-
4075	ZINC03497730	10514	0.4864864945411682	NO	-
4076	ZINC03503899	10561	0.4864864945411682	NO	-
4077	ZINC03658104	11408	0.4864864945411682	NO	-
4078	ZINC03816131	11455	0.4864864945411682	NO	-
4079	ZINC03851909	11648	0.4864864945411682	NO	-
4080	ZINC03859997	12443	0.4864864945411682	NO	-
4081	ZINC03862073	12483	0.4864864945411682	NO	-
4082	ZINC03862449	12500	0.4864864945411682	NO	-
4083	ZINC03966906	13587	0.4864864945411682	NO	-
4084	ZINC03983378	14049	0.4864864945411682	NO	-
4085	ZINC04227428	14680	0.4864864945411682	NO	-
4086	ZINC04332154	14900	0.4864864945411682	NO	-
4087	ZINC04468658	15298	0.4864864945411682	NO	-
4088	ZINC00037093	157	0.4861111044883728	NO	-
4089	ZINC00045919	201	0.4861111044883728	NO	-
4090	ZINC00056243	293	0.4861111044883728	NO	-
4091	ZINC00056244	294	0.4861111044883728	NO	-
4092	ZINC00059461	331	0.4861111044883728	NO	-
4093	ZINC00059463	332	0.4861111044883728	NO	-
4094	ZINC00094387	590	0.4861111044883728	NO	-
4095	ZINC00106519	693	0.4861111044883728	NO	-
4096	ZINC00130826	851	0.4861111044883728	NO	-
4097	ZINC00130857	853	0.4861111044883728	NO	-
4098	ZINC00131830	869	0.4861111044883728	NO	-
4099	ZINC00149210	1007	0.4861111044883728	NO	-
4100	ZINC00149223	1008	0.4861111044883728	NO	-
4101	ZINC00232313	1427	0.4861111044883728	NO	-
4102	ZINC00248970	1537	0.4861111044883728	NO	-
4103	ZINC00257496	1624	0.4861111044883728	NO	-
4104	ZINC00298969	1797	0.4861111044883728	NO	-
4105	ZINC00361544	2090	0.4861111044883728	NO	-
4106	ZINC00377290	2169	0.4861111044883728	NO	-
4107	ZINC00435948	2612	0.4861111044883728	NO	-
4108	ZINC00527877	3177	0.4861111044883728	NO	-
4109	ZINC00581533	3560	0.4861111044883728	NO	-
4110	ZINC00609372	3645	0.4861111044883728	NO	-
4111	ZINC00674971	3967	0.4861111044883728	NO	-
4112	ZINC00847915	4411	0.4861111044883728	NO	-
4113	ZINC00942876	4625	0.4861111044883728	NO	-
4114	ZINC00943561	4628	0.4861111044883728	NO	-
4115	ZINC00943562	4629	0.4861111044883728	NO	-
4116	ZINC00943563	4630	0.4861111044883728	NO	-
4117	ZINC00943564	4631	0.4861111044883728	NO	-
4118	ZINC01021817	4878	0.4861111044883728	NO	-
4119	ZINC01095523	5252	0.4861111044883728	NO	-
4120	ZINC01287581	5749	0.4861111044883728	NO	-
4121	ZINC01292280	5759	0.4861111044883728	NO	-
4122	ZINC01292282	5760	0.4861111044883728	NO	-
4123	ZINC01299584	5769	0.4861111044883728	NO	-
4124	ZINC01299585	5770	0.4861111044883728	NO	-
4125	ZINC01300123	5771	0.4861111044883728	NO	-
4126	ZINC01300124	5772	0.4861111044883728	NO	-
4127	ZINC01510855	6231	0.4861111044883728	NO	-
4128	ZINC01533496	6256	0.4861111044883728	NO	-
4129	ZINC01581923	6287	0.4861111044883728	NO	-
4130	ZINC01932676	6558	0.4861111044883728	NO	-
4131	ZINC01941336	6607	0.4861111044883728	NO	-
4132	ZINC01943660	6616	0.4861111044883728	NO	-
4133	ZINC01943665	6618	0.4861111044883728	NO	-
4134	ZINC01972442	6667	0.4861111044883728	NO	-
4135	ZINC01972469	6669	0.4861111044883728	NO	-
4136	ZINC02203203	6890	0.4861111044883728	NO	-
4137	ZINC02211181	6903	0.4861111044883728	NO	-
4138	ZINC02215793	6911	0.4861111044883728	NO	-
4139	ZINC02635008	7548	0.4861111044883728	NO	-
4140	ZINC03203371	8982	0.4861111044883728	NO	-
4141	ZINC03215850	9000	0.4861111044883728	NO	-
4142	ZINC03224937	9046	0.4861111044883728	NO	-
4143	ZINC03269291	9204	0.4861111044883728	NO	-
4144	ZINC03271467	9210	0.4861111044883728	NO	-
4145	ZINC03282392	9249	0.4861111044883728	NO	-
4146	ZINC03317642	9355	0.4861111044883728	NO	-
4147	ZINC03352497	9483	0.4861111044883728	NO	-
4148	ZINC03354941	9491	0.4861111044883728	NO	-
4149	ZINC03382865	9612	0.4861111044883728	NO	-
4150	ZINC03388521	9671	0.4861111044883728	NO	-
4151	ZINC03388529	9675	0.4861111044883728	NO	-
4152	ZINC03388532	9676	0.4861111044883728	NO	-
4153	ZINC03388719	9680	0.4861111044883728	NO	-
4154	ZINC03388731	9681	0.4861111044883728	NO	-
4155	ZINC03388758	9684	0.4861111044883728	NO	-
4156	ZINC03388816	9686	0.4861111044883728	NO	-
4157	ZINC03394587	9760	0.4861111044883728	NO	-
4158	ZINC03397205	9795	0.4861111044883728	NO	-
4159	ZINC03402438	9847	0.4861111044883728	NO	-
4160	ZINC03405416	9868	0.4861111044883728	NO	-
4161	ZINC03412004	9898	0.4861111044883728	NO	-
4162	ZINC03412081	9899	0.4861111044883728	NO	-
4163	ZINC03425345	9984	0.4861111044883728	NO	-
4164	ZINC03436476	10043	0.4861111044883728	NO	-
4165	ZINC03436572	10046	0.4861111044883728	NO	-
4166	ZINC03449771	10108	0.4861111044883728	NO	-
4167	ZINC03450074	10111	0.4861111044883728	NO	-
4168	ZINC03450140	10112	0.4861111044883728	NO	-
4169	ZINC03459188	10189	0.4861111044883728	NO	-
4170	ZINC03466046	10279	0.4861111044883728	NO	-
4171	ZINC03466048	10280	0.4861111044883728	NO	-
4172	ZINC03474035	10329	0.4861111044883728	NO	-
4173	ZINC03476075	10374	0.4861111044883728	NO	-
4174	ZINC03476094	10375	0.4861111044883728	NO	-
4175	ZINC03476097	10376	0.4861111044883728	NO	-
4176	ZINC03476104	10377	0.4861111044883728	NO	-
4177	ZINC03476925	10386	0.4861111044883728	NO	-
4178	ZINC03484086	10415	0.4861111044883728	NO	-
4179	ZINC03497925	10525	0.4861111044883728	NO	-
4180	ZINC03499362	10530	0.4861111044883728	NO	-
4181	ZINC03517182	10769	0.4861111044883728	NO	-
4182	ZINC03519052	10782	0.4861111044883728	NO	-
4183	ZINC03547615	10926	0.4861111044883728	NO	-
4184	ZINC03573504	11107	0.4861111044883728	NO	-
4185	ZINC03573530	11110	0.4861111044883728	NO	-
4186	ZINC03619248	11354	0.4861111044883728	NO	-
4187	ZINC03619294	11355	0.4861111044883728	NO	-
4188	ZINC03619299	11356	0.4861111044883728	NO	-
4189	ZINC03619307	11357	0.4861111044883728	NO	-
4190	ZINC03619334	11358	0.4861111044883728	NO	-
4191	ZINC03620262	11360	0.4861111044883728	NO	-
4192	ZINC03851436	11610	0.4861111044883728	NO	-
4193	ZINC03851438	11611	0.4861111044883728	NO	-
4194	ZINC03868061	12922	0.4861111044883728	NO	-
4195	ZINC03889648	13119	0.4861111044883728	NO	-
4196	ZINC04136954	14509	0.4861111044883728	NO	-
4197	ZINC04224144	14661	0.4861111044883728	NO	-
4198	ZINC04324038	14886	0.4861111044883728	NO	-
4199	ZINC04465193	15185	0.4861111044883728	NO	-
4200	ZINC04465416	15208	0.4861111044883728	NO	-
4201	ZINC00013022	49	0.48571428656578064	NO	-
4202	ZINC00019333	71	0.48571428656578064	NO	-
4203	ZINC00043156	173	0.48571428656578064	NO	-
4204	ZINC00063633	369	0.48571428656578064	NO	-
4205	ZINC00142342	962	0.48571428656578064	NO	-
4206	ZINC00190954	1185	0.48571428656578064	NO	-
4207	ZINC00287289	1748	0.48571428656578064	NO	-
4208	ZINC00377168	2165	0.48571428656578064	NO	-
4209	ZINC00436927	2623	0.48571428656578064	NO	-
4210	ZINC00509785	3071	0.48571428656578064	NO	-
4211	ZINC00528219	3181	0.48571428656578064	NO	-
4212	ZINC00580784	3544	0.48571428656578064	NO	-
4213	ZINC00613399	3709	0.48571428656578064	NO	-
4214	ZINC00942631	4622	0.48571428656578064	NO	-
4215	ZINC00943311	4627	0.48571428656578064	NO	-
4216	ZINC00945467	4640	0.48571428656578064	NO	-
4217	ZINC01263607	5718	0.48571428656578064	NO	-
4218	ZINC01277808	5739	0.48571428656578064	NO	-
4219	ZINC01588921	6293	0.48571428656578064	NO	-
4220	ZINC01744551	6352	0.48571428656578064	NO	-
4221	ZINC03270494	9206	0.48571428656578064	NO	-
4222	ZINC03344185	9444	0.48571428656578064	NO	-
4223	ZINC03350886	9476	0.48571428656578064	NO	-
4224	ZINC03378152	9566	0.48571428656578064	NO	-
4225	ZINC03499931	10537	0.48571428656578064	NO	-
4226	ZINC03499963	10539	0.48571428656578064	NO	-
4227	ZINC03499983	10541	0.48571428656578064	NO	-
4228	ZINC03499985	10542	0.48571428656578064	NO	-
4229	ZINC03510217	10681	0.48571428656578064	NO	-
4230	ZINC03519531	10804	0.48571428656578064	NO	-
4231	ZINC03563849	11042	0.48571428656578064	NO	-
4232	ZINC03607056	11265	0.48571428656578064	NO	-
4233	ZINC03608910	11285	0.48571428656578064	NO	-
4234	ZINC03926475	13487	0.48571428656578064	NO	-
4235	ZINC03956480	13515	0.48571428656578064	NO	-
4236	ZINC04174410	14598	0.48571428656578064	NO	-
4237	ZINC04176712	14603	0.48571428656578064	NO	-
4238	ZINC04638730	15545	0.48571428656578064	NO	-
4239	ZINC03815295	219	0.48571428656578064	YES	7
4240	ZINC03815123	327	0.48571428656578064	YES	28
4241	ZINC00019548	74	0.4852941036224365	NO	-
4242	ZINC01107850	5292	0.4852941036224365	NO	-
4243	ZINC01410008	5935	0.4852941036224365	NO	-
4244	ZINC02639752	7567	0.4852941036224365	NO	-
4245	ZINC02782381	8175	0.4852941036224365	NO	-
4246	ZINC03103531	8881	0.4852941036224365	NO	-
4247	ZINC03357859	9501	0.4852941036224365	NO	-
4248	ZINC03387494	9650	0.4852941036224365	NO	-
4249	ZINC03387497	9651	0.4852941036224365	NO	-
4250	ZINC03453480	10154	0.4852941036224365	NO	-
4251	ZINC03855704	12047	0.4852941036224365	NO	-
4252	ZINC01408065	5930	0.4848484992980957	NO	-
4253	ZINC03815190	112	0.4848484992980957	YES	2
4254	ZINC00349860	1986	0.484375	NO	-
4255	ZINC03815029	66	0.484375	YES	2
4256	ZINC03815070	83	0.484375	YES	2
4257	ZINC03815375	18	0.4838709533214569	YES	2
4258	ZINC03815196	31	0.4838709533214569	YES	2
4259	ZINC02433395	7213	0.48351648449897766	NO	-
4260	ZINC03815388	13	0.4833333194255829	YES	2
4261	ZINC03815274	20	0.4833333194255829	YES	2
4262	ZINC02796546	8283	0.483146071434021	NO	-
4263	ZINC02648617	7595	0.48275861144065857	NO	-
4264	ZINC02851837	8415	0.48275861144065857	NO	-
4265	ZINC04000738	14263	0.48275861144065857	NO	-
4266	ZINC04000739	14264	0.48275861144065857	NO	-
4267	ZINC04000740	14265	0.48275861144065857	NO	-
4268	ZINC00099714	662	0.48235294222831726	NO	-
4269	ZINC00533455	3225	0.48235294222831726	NO	-
4270	ZINC00796280	4191	0.48235294222831726	NO	-
4271	ZINC00922341	4580	0.48235294222831726	NO	-
4272	ZINC00974207	4712	0.48235294222831726	NO	-
4273	ZINC01040027	4961	0.48235294222831726	NO	-
4274	ZINC01040046	4965	0.48235294222831726	NO	-
4275	ZINC01429295	6013	0.48235294222831726	NO	-
4276	ZINC02689530	7703	0.48235294222831726	NO	-
4277	ZINC02957693	8700	0.48235294222831726	NO	-
4278	ZINC02957695	8701	0.48235294222831726	NO	-
4279	ZINC03311032	9331	0.48235294222831726	NO	-
4280	ZINC03623119	11370	0.48235294222831726	NO	-
4281	ZINC03867239	12685	0.48235294222831726	NO	-
4282	ZINC03868041	12916	0.48235294222831726	NO	-
4283	ZINC03970157	13773	0.48235294222831726	NO	-
4284	ZINC04317228	14862	0.48235294222831726	NO	-
4285	ZINC00097841	639	0.4819277226924896	NO	-
4286	ZINC00223347	1357	0.4819277226924896	NO	-
4287	ZINC00223350	1358	0.4819277226924896	NO	-
4288	ZINC00223568	1361	0.4819277226924896	NO	-
4289	ZINC00223573	1362	0.4819277226924896	NO	-
4290	ZINC00223767	1372	0.4819277226924896	NO	-
4291	ZINC00223772	1374	0.4819277226924896	NO	-
4292	ZINC00235921	1468	0.4819277226924896	NO	-
4293	ZINC00246127	1528	0.4819277226924896	NO	-
4294	ZINC00375370	2153	0.4819277226924896	NO	-
4295	ZINC00416079	2365	0.4819277226924896	NO	-
4296	ZINC00429763	2577	0.4819277226924896	NO	-
4297	ZINC00558680	3408	0.4819277226924896	NO	-
4298	ZINC00628454	3824	0.4819277226924896	NO	-
4299	ZINC00779361	4122	0.4819277226924896	NO	-
4300	ZINC00881693	4501	0.4819277226924896	NO	-
4301	ZINC00920499	4573	0.4819277226924896	NO	-
4302	ZINC01081918	5207	0.4819277226924896	NO	-
4303	ZINC01202970	5563	0.4819277226924896	NO	-
4304	ZINC01202971	5564	0.4819277226924896	NO	-
4305	ZINC01444809	6049	0.4819277226924896	NO	-
4306	ZINC01444810	6050	0.4819277226924896	NO	-
4307	ZINC01476796	6110	0.4819277226924896	NO	-
4308	ZINC01495383	6154	0.4819277226924896	NO	-
4309	ZINC02280834	6987	0.4819277226924896	NO	-
4310	ZINC02761984	8092	0.4819277226924896	NO	-
4311	ZINC02791864	8218	0.4819277226924896	NO	-
4312	ZINC02900142	8563	0.4819277226924896	NO	-
4313	ZINC03069479	8839	0.4819277226924896	NO	-
4314	ZINC03327711	9387	0.4819277226924896	NO	-
4315	ZINC03355571	9493	0.4819277226924896	NO	-
4316	ZINC03859958	12440	0.4819277226924896	NO	-
4317	ZINC03860080	12456	0.4819277226924896	NO	-
4318	ZINC03867759	12810	0.4819277226924896	NO	-
4319	ZINC03867941	12888	0.4819277226924896	NO	-
4320	ZINC03997262	14232	0.4819277226924896	NO	-
4321	ZINC04121356	14481	0.4819277226924896	NO	-
4322	ZINC04389230	15009	0.4819277226924896	NO	-
4323	ZINC04465730	15234	0.4819277226924896	NO	-
4324	ZINC00097849	641	0.48148149251937866	NO	-
4325	ZINC00314124	1876	0.48148149251937866	NO	-
4326	ZINC00395807	2265	0.48148149251937866	NO	-
4327	ZINC00425018	2502	0.48148149251937866	NO	-
4328	ZINC00627043	3816	0.48148149251937866	NO	-
4329	ZINC00627050	3817	0.48148149251937866	NO	-
4330	ZINC00679825	3986	0.48148149251937866	NO	-
4331	ZINC00800883	4214	0.48148149251937866	NO	-
4332	ZINC01040036	4963	0.48148149251937866	NO	-
4333	ZINC01056841	5072	0.48148149251937866	NO	-
4334	ZINC01105636	5285	0.48148149251937866	NO	-
4335	ZINC01338100	5808	0.48148149251937866	NO	-
4336	ZINC02198626	6878	0.48148149251937866	NO	-
4337	ZINC02278207	6981	0.48148149251937866	NO	-
4338	ZINC02288418	6999	0.48148149251937866	NO	-
4339	ZINC02329763	7060	0.48148149251937866	NO	-
4340	ZINC02435305	7216	0.48148149251937866	NO	-
4341	ZINC02627699	7508	0.48148149251937866	NO	-
4342	ZINC02692774	7722	0.48148149251937866	NO	-
4343	ZINC02692790	7725	0.48148149251937866	NO	-
4344	ZINC02692812	7728	0.48148149251937866	NO	-
4345	ZINC02692831	7730	0.48148149251937866	NO	-
4346	ZINC02705770	7757	0.48148149251937866	NO	-
4347	ZINC02705773	7758	0.48148149251937866	NO	-
4348	ZINC02713287	7802	0.48148149251937866	NO	-
4349	ZINC02713290	7803	0.48148149251937866	NO	-
4350	ZINC02737669	7992	0.48148149251937866	NO	-
4351	ZINC02747265	8019	0.48148149251937866	NO	-
4352	ZINC03276802	9223	0.48148149251937866	NO	-
4353	ZINC03382449	9591	0.48148149251937866	NO	-
4354	ZINC03452224	10128	0.48148149251937866	NO	-
4355	ZINC03458918	10183	0.48148149251937866	NO	-
4356	ZINC03854539	11923	0.48148149251937866	NO	-
4357	ZINC03889925	13147	0.48148149251937866	NO	-
4358	ZINC04108450	14450	0.48148149251937866	NO	-
4359	ZINC04484723	15382	0.48148149251937866	NO	-
4360	ZINC03815147	358	0.48148149251937866	YES	38
4361	ZINC00016300	58	0.4810126721858978	NO	-
4362	ZINC00028914	120	0.4810126721858978	NO	-
4363	ZINC00060138	334	0.4810126721858978	NO	-
4364	ZINC00067497	394	0.4810126721858978	NO	-
4365	ZINC00073967	453	0.4810126721858978	NO	-
4366	ZINC00094169	587	0.4810126721858978	NO	-
4367	ZINC00094170	588	0.4810126721858978	NO	-
4368	ZINC00178752	1109	0.4810126721858978	NO	-
4369	ZINC00182923	1138	0.4810126721858978	NO	-
4370	ZINC00223694	1367	0.4810126721858978	NO	-
4371	ZINC00239341	1489	0.4810126721858978	NO	-
4372	ZINC00239343	1490	0.4810126721858978	NO	-
4373	ZINC00298445	1791	0.4810126721858978	NO	-
4374	ZINC00375381	2156	0.4810126721858978	NO	-
4375	ZINC00425042	2503	0.4810126721858978	NO	-
4376	ZINC00425241	2508	0.4810126721858978	NO	-
4377	ZINC00427374	2532	0.4810126721858978	NO	-
4378	ZINC00427376	2534	0.4810126721858978	NO	-
4379	ZINC00487273	2958	0.4810126721858978	NO	-
4380	ZINC00552025	3349	0.4810126721858978	NO	-
4381	ZINC00554508	3368	0.4810126721858978	NO	-
4382	ZINC00554901	3376	0.4810126721858978	NO	-
4383	ZINC00620696	3782	0.4810126721858978	NO	-
4384	ZINC00620696	3784	0.4810126721858978	NO	-
4385	ZINC00621474	3794	0.4810126721858978	NO	-
4386	ZINC00703494	4021	0.4810126721858978	NO	-
4387	ZINC00728428	4073	0.4810126721858978	NO	-
4388	ZINC00756245	4085	0.4810126721858978	NO	-
4389	ZINC00773776	4102	0.4810126721858978	NO	-
4390	ZINC00842173	4393	0.4810126721858978	NO	-
4391	ZINC00842174	4394	0.4810126721858978	NO	-
4392	ZINC00862854	4453	0.4810126721858978	NO	-
4393	ZINC00905525	4556	0.4810126721858978	NO	-
4394	ZINC00977413	4724	0.4810126721858978	NO	-
4395	ZINC00999527	4802	0.4810126721858978	NO	-
4396	ZINC01091255	5236	0.4810126721858978	NO	-
4397	ZINC01307918	5783	0.4810126721858978	NO	-
4398	ZINC01361205	5829	0.4810126721858978	NO	-
4399	ZINC01428186	5997	0.4810126721858978	NO	-
4400	ZINC01428943	6005	0.4810126721858978	NO	-
4401	ZINC01428944	6006	0.4810126721858978	NO	-
4402	ZINC01466625	6078	0.4810126721858978	NO	-
4403	ZINC01680987	6327	0.4810126721858978	NO	-
4404	ZINC01972921	6673	0.4810126721858978	NO	-
4405	ZINC01972922	6674	0.4810126721858978	NO	-
4406	ZINC02204086	6891	0.4810126721858978	NO	-
4407	ZINC02281090	6989	0.4810126721858978	NO	-
4408	ZINC02392028	7142	0.4810126721858978	NO	-
4409	ZINC02402320	7153	0.4810126721858978	NO	-
4410	ZINC02639662	7564	0.4810126721858978	NO	-
4411	ZINC02644402	7582	0.4810126721858978	NO	-
4412	ZINC02912024	8587	0.4810126721858978	NO	-
4413	ZINC02922845	8630	0.4810126721858978	NO	-
4414	ZINC03149909	8915	0.4810126721858978	NO	-
4415	ZINC03317498	9354	0.4810126721858978	NO	-
4416	ZINC03393115	9742	0.4810126721858978	NO	-
4417	ZINC03524352	10815	0.4810126721858978	NO	-
4418	ZINC03850863	11570	0.4810126721858978	NO	-
4419	ZINC03850883	11572	0.4810126721858978	NO	-
4420	ZINC03853620	11807	0.4810126721858978	NO	-
4421	ZINC03853794	11836	0.4810126721858978	NO	-
4422	ZINC03854401	11910	0.4810126721858978	NO	-
4423	ZINC03854714	11954	0.4810126721858978	NO	-
4424	ZINC03854983	11982	0.4810126721858978	NO	-
4425	ZINC03856029	12053	0.4810126721858978	NO	-
4426	ZINC03859016	12361	0.4810126721858978	NO	-
4427	ZINC03859451	12393	0.4810126721858978	NO	-
4428	ZINC03859453	12394	0.4810126721858978	NO	-
4429	ZINC03859647	12419	0.4810126721858978	NO	-
4430	ZINC03859973	12441	0.4810126721858978	NO	-
4431	ZINC03863471	12558	0.4810126721858978	NO	-
4432	ZINC03863664	12567	0.4810126721858978	NO	-
4433	ZINC03864235	12585	0.4810126721858978	NO	-
4434	ZINC03866955	12639	0.4810126721858978	NO	-
4435	ZINC03866956	12640	0.4810126721858978	NO	-
4436	ZINC03866957	12641	0.4810126721858978	NO	-
4437	ZINC03868633	13016	0.4810126721858978	NO	-
4438	ZINC03890749	13222	0.4810126721858978	NO	-
4439	ZINC03890927	13244	0.4810126721858978	NO	-
4440	ZINC03967010	13593	0.4810126721858978	NO	-
4441	ZINC03969198	13690	0.4810126721858978	NO	-
4442	ZINC03977585	13979	0.4810126721858978	NO	-
4443	ZINC03983436	14054	0.4810126721858978	NO	-
4444	ZINC03997183	14224	0.4810126721858978	NO	-
4445	ZINC03997184	14226	0.4810126721858978	NO	-
4446	ZINC04005060	14320	0.4810126721858978	NO	-
4447	ZINC04094955	14436	0.4810126721858978	NO	-
4448	ZINC04103979	14443	0.4810126721858978	NO	-
4449	ZINC04275932	14794	0.4810126721858978	NO	-
4450	ZINC04275976	14795	0.4810126721858978	NO	-
4451	ZINC04350651	14945	0.4810126721858978	NO	-
4452	ZINC04414385	15058	0.4810126721858978	NO	-
4453	ZINC04465248	15191	0.4810126721858978	NO	-
4454	ZINC04622717	15514	0.4810126721858978	NO	-
4455	ZINC04628220	15534	0.4810126721858978	NO	-
4456	ZINC00003433	8	0.48051947355270386	NO	-
4457	ZINC00003433	9	0.48051947355270386	NO	-
4458	ZINC00003433	10	0.48051947355270386	NO	-
4459	ZINC00009197	36	0.48051947355270386	NO	-
4460	ZINC00017742	64	0.48051947355270386	NO	-
4461	ZINC00017742	66	0.48051947355270386	NO	-
4462	ZINC00116640	762	0.48051947355270386	NO	-
4463	ZINC00291060	1766	0.48051947355270386	NO	-
4464	ZINC00291062	1767	0.48051947355270386	NO	-
4465	ZINC00318063	1901	0.48051947355270386	NO	-
4466	ZINC00318064	1902	0.48051947355270386	NO	-
4467	ZINC00342903	1963	0.48051947355270386	NO	-
4468	ZINC00352244	2009	0.48051947355270386	NO	-
4469	ZINC00360414	2075	0.48051947355270386	NO	-
4470	ZINC00506723	3029	0.48051947355270386	NO	-
4471	ZINC00526496	3171	0.48051947355270386	NO	-
4472	ZINC00617681	3751	0.48051947355270386	NO	-
4473	ZINC00863265	4457	0.48051947355270386	NO	-
4474	ZINC00884408	4507	0.48051947355270386	NO	-
4475	ZINC00946015	4648	0.48051947355270386	NO	-
4476	ZINC00998688	4800	0.48051947355270386	NO	-
4477	ZINC01109413	5307	0.48051947355270386	NO	-
4478	ZINC01109414	5308	0.48051947355270386	NO	-
4479	ZINC01116187	5341	0.48051947355270386	NO	-
4480	ZINC01163176	5486	0.48051947355270386	NO	-
4481	ZINC01226603	5653	0.48051947355270386	NO	-
4482	ZINC01226604	5654	0.48051947355270386	NO	-
4483	ZINC01226605	5655	0.48051947355270386	NO	-
4484	ZINC01226606	5656	0.48051947355270386	NO	-
4485	ZINC01243369	5691	0.48051947355270386	NO	-
4486	ZINC01342530	5809	0.48051947355270386	NO	-
4487	ZINC02219499	6917	0.48051947355270386	NO	-
4488	ZINC02236522	6947	0.48051947355270386	NO	-
4489	ZINC02236524	6948	0.48051947355270386	NO	-
4490	ZINC02286908	6996	0.48051947355270386	NO	-
4491	ZINC02293598	7006	0.48051947355270386	NO	-
4492	ZINC02293600	7007	0.48051947355270386	NO	-
4493	ZINC02356833	7100	0.48051947355270386	NO	-
4494	ZINC02356835	7101	0.48051947355270386	NO	-
4495	ZINC02442974	7228	0.48051947355270386	NO	-
4496	ZINC02442974	7229	0.48051947355270386	NO	-
4497	ZINC02632149	7538	0.48051947355270386	NO	-
4498	ZINC02698330	7739	0.48051947355270386	NO	-
4499	ZINC02698330	7740	0.48051947355270386	NO	-
4500	ZINC02718813	7873	0.48051947355270386	NO	-
4501	ZINC02718813	7874	0.48051947355270386	NO	-
4502	ZINC02718962	7896	0.48051947355270386	NO	-
4503	ZINC02718962	7897	0.48051947355270386	NO	-
4504	ZINC02718963	7899	0.48051947355270386	NO	-
4505	ZINC02718963	7900	0.48051947355270386	NO	-
4506	ZINC02718980	7914	0.48051947355270386	NO	-
4507	ZINC02718980	7915	0.48051947355270386	NO	-
4508	ZINC02718982	7920	0.48051947355270386	NO	-
4509	ZINC02718982	7921	0.48051947355270386	NO	-
4510	ZINC02718995	7944	0.48051947355270386	NO	-
4511	ZINC02718995	7945	0.48051947355270386	NO	-
4512	ZINC02718996	7947	0.48051947355270386	NO	-
4513	ZINC02718996	7948	0.48051947355270386	NO	-
4514	ZINC02718997	7950	0.48051947355270386	NO	-
4515	ZINC02728453	7969	0.48051947355270386	NO	-
4516	ZINC02846824	8401	0.48051947355270386	NO	-
4517	ZINC03027481	8786	0.48051947355270386	NO	-
4518	ZINC03027485	8787	0.48051947355270386	NO	-
4519	ZINC03317457	9353	0.48051947355270386	NO	-
4520	ZINC03408033	9882	0.48051947355270386	NO	-
4521	ZINC03458965	10184	0.48051947355270386	NO	-
4522	ZINC03458969	10185	0.48051947355270386	NO	-
4523	ZINC03479558	10408	0.48051947355270386	NO	-
4524	ZINC03532874	10875	0.48051947355270386	NO	-
4525	ZINC03591835	11180	0.48051947355270386	NO	-
4526	ZINC03849628	11535	0.48051947355270386	NO	-
4527	ZINC03851340	11601	0.48051947355270386	NO	-
4528	ZINC03852096	11659	0.48051947355270386	NO	-
4529	ZINC03854451	11911	0.48051947355270386	NO	-
4530	ZINC03857591	12170	0.48051947355270386	NO	-
4531	ZINC03857595	12171	0.48051947355270386	NO	-
4532	ZINC03867521	12745	0.48051947355270386	NO	-
4533	ZINC03890369	13192	0.48051947355270386	NO	-
4534	ZINC03892126	13320	0.48051947355270386	NO	-
4535	ZINC03892127	13321	0.48051947355270386	NO	-
4536	ZINC03892746	13344	0.48051947355270386	NO	-
4537	ZINC03956461	13512	0.48051947355270386	NO	-
4538	ZINC03967014	13595	0.48051947355270386	NO	-
4539	ZINC03970392	13783	0.48051947355270386	NO	-
4540	ZINC03977189	13944	0.48051947355270386	NO	-
4541	ZINC03977410	13958	0.48051947355270386	NO	-
4542	ZINC03977411	13959	0.48051947355270386	NO	-
4543	ZINC03987419	14088	0.48051947355270386	NO	-
4544	ZINC03987421	14089	0.48051947355270386	NO	-
4545	ZINC03987908	14111	0.48051947355270386	NO	-
4546	ZINC03987909	14112	0.48051947355270386	NO	-
4547	ZINC03997183	14223	0.48051947355270386	NO	-
4548	ZINC03997184	14225	0.48051947355270386	NO	-
4549	ZINC04001232	14285	0.48051947355270386	NO	-
4550	ZINC04108465	14452	0.48051947355270386	NO	-
4551	ZINC04229194	14685	0.48051947355270386	NO	-
4552	ZINC04401042	15021	0.48051947355270386	NO	-
4553	ZINC04407823	15039	0.48051947355270386	NO	-
4554	ZINC04412744	15051	0.48051947355270386	NO	-
4555	ZINC04465372	15202	0.48051947355270386	NO	-
4556	ZINC04467718	15274	0.48051947355270386	NO	-
4557	ZINC04485263	15394	0.48051947355270386	NO	-
4558	ZINC04493282	15436	0.48051947355270386	NO	-
4559	ZINC00027221	109	0.47999998927116394	NO	-
4560	ZINC00062678	361	0.47999998927116394	NO	-
4561	ZINC00063564	368	0.47999998927116394	NO	-
4562	ZINC00094705	593	0.47999998927116394	NO	-
4563	ZINC00186259	1157	0.47999998927116394	NO	-
4564	ZINC00390704	2255	0.47999998927116394	NO	-
4565	ZINC00411019	2315	0.47999998927116394	NO	-
4566	ZINC00413253	2347	0.47999998927116394	NO	-
4567	ZINC00447991	2692	0.47999998927116394	NO	-
4568	ZINC00450651	2701	0.47999998927116394	NO	-
4569	ZINC00456722	2750	0.47999998927116394	NO	-
4570	ZINC00508414	3060	0.47999998927116394	NO	-
4571	ZINC00508452	3061	0.47999998927116394	NO	-
4572	ZINC00513722	3109	0.47999998927116394	NO	-
4573	ZINC00550213	3341	0.47999998927116394	NO	-
4574	ZINC00819401	4320	0.47999998927116394	NO	-
4575	ZINC00819403	4321	0.47999998927116394	NO	-
4576	ZINC01066695	5136	0.47999998927116394	NO	-
4577	ZINC01415157	5946	0.47999998927116394	NO	-
4578	ZINC01675228	6326	0.47999998927116394	NO	-
4579	ZINC01908525	6507	0.47999998927116394	NO	-
4580	ZINC01908530	6508	0.47999998927116394	NO	-
4581	ZINC02218941	6914	0.47999998927116394	NO	-
4582	ZINC02218944	6915	0.47999998927116394	NO	-
4583	ZINC02238483	6951	0.47999998927116394	NO	-
4584	ZINC02238483	6952	0.47999998927116394	NO	-
4585	ZINC02568517	7416	0.47999998927116394	NO	-
4586	ZINC02618316	7456	0.47999998927116394	NO	-
4587	ZINC02664345	7663	0.47999998927116394	NO	-
4588	ZINC02710092	7772	0.47999998927116394	NO	-
4589	ZINC02888419	8543	0.47999998927116394	NO	-
4590	ZINC03195822	8976	0.47999998927116394	NO	-
4591	ZINC03228672	9057	0.47999998927116394	NO	-
4592	ZINC03230090	9061	0.47999998927116394	NO	-
4593	ZINC03237574	9095	0.47999998927116394	NO	-
4594	ZINC03243881	9119	0.47999998927116394	NO	-
4595	ZINC03244836	9128	0.47999998927116394	NO	-
4596	ZINC03260846	9170	0.47999998927116394	NO	-
4597	ZINC03286059	9264	0.47999998927116394	NO	-
4598	ZINC03318528	9356	0.47999998927116394	NO	-
4599	ZINC03385846	9637	0.47999998927116394	NO	-
4600	ZINC03387245	9648	0.47999998927116394	NO	-
4601	ZINC03394087	9748	0.47999998927116394	NO	-
4602	ZINC03433148	10009	0.47999998927116394	NO	-
4603	ZINC03433426	10010	0.47999998927116394	NO	-
4604	ZINC03436038	10038	0.47999998927116394	NO	-
4605	ZINC03436561	10045	0.47999998927116394	NO	-
4606	ZINC03436597	10048	0.47999998927116394	NO	-
4607	ZINC03436622	10049	0.47999998927116394	NO	-
4608	ZINC03436872	10056	0.47999998927116394	NO	-
4609	ZINC03437042	10062	0.47999998927116394	NO	-
4610	ZINC03497668	10507	0.47999998927116394	NO	-
4611	ZINC03497669	10508	0.47999998927116394	NO	-
4612	ZINC03519080	10787	0.47999998927116394	NO	-
4613	ZINC03851902	11644	0.47999998927116394	NO	-
4614	ZINC03854553	11930	0.47999998927116394	NO	-
4615	ZINC03854554	11931	0.47999998927116394	NO	-
4616	ZINC03855066	11999	0.47999998927116394	NO	-
4617	ZINC03855078	12001	0.47999998927116394	NO	-
4618	ZINC03855130	12023	0.47999998927116394	NO	-
4619	ZINC03855202	12041	0.47999998927116394	NO	-
4620	ZINC03857307	12122	0.47999998927116394	NO	-
4621	ZINC03867444	12713	0.47999998927116394	NO	-
4622	ZINC03867600	12763	0.47999998927116394	NO	-
4623	ZINC03867615	12768	0.47999998927116394	NO	-
4624	ZINC03867637	12772	0.47999998927116394	NO	-
4625	ZINC03867639	12774	0.47999998927116394	NO	-
4626	ZINC03867640	12775	0.47999998927116394	NO	-
4627	ZINC03867644	12779	0.47999998927116394	NO	-
4628	ZINC03969517	13721	0.47999998927116394	NO	-
4629	ZINC03969519	13722	0.47999998927116394	NO	-
4630	ZINC03969520	13723	0.47999998927116394	NO	-
4631	ZINC03972238	13861	0.47999998927116394	NO	-
4632	ZINC03972243	13862	0.47999998927116394	NO	-
4633	ZINC03984569	14067	0.47999998927116394	NO	-
4634	ZINC04246270	14700	0.47999998927116394	NO	-
4635	ZINC04337195	14914	0.47999998927116394	NO	-
4636	ZINC04337195	14915	0.47999998927116394	NO	-
4637	ZINC04369389	14981	0.47999998927116394	NO	-
4638	ZINC04372206	14992	0.47999998927116394	NO	-
4639	ZINC04395114	15017	0.47999998927116394	NO	-
4640	ZINC04401039	15020	0.47999998927116394	NO	-
4641	ZINC04464240	15140	0.47999998927116394	NO	-
4642	ZINC04465680	15225	0.47999998927116394	NO	-
4643	ZINC04485195	15392	0.47999998927116394	NO	-
4644	ZINC04485243	15393	0.47999998927116394	NO	-
4645	ZINC04492965	15429	0.47999998927116394	NO	-
4646	ZINC04493177	15431	0.47999998927116394	NO	-
4647	ZINC04493256	15433	0.47999998927116394	NO	-
4648	ZINC03815116	238	0.47999998927116394	YES	9
4649	ZINC00007518	26	0.4794520437717438	NO	-
4650	ZINC00008946	34	0.4794520437717438	NO	-
4651	ZINC00026643	101	0.4794520437717438	NO	-
4652	ZINC00037977	159	0.4794520437717438	NO	-
4653	ZINC00126253	823	0.4794520437717438	NO	-
4654	ZINC00126263	824	0.4794520437717438	NO	-
4655	ZINC00195347	1207	0.4794520437717438	NO	-
4656	ZINC00237055	1475	0.4794520437717438	NO	-
4657	ZINC00289421	1759	0.4794520437717438	NO	-
4658	ZINC00302964	1815	0.4794520437717438	NO	-
4659	ZINC00358769	2054	0.4794520437717438	NO	-
4660	ZINC00380434	2176	0.4794520437717438	NO	-
4661	ZINC00455231	2730	0.4794520437717438	NO	-
4662	ZINC00471369	2865	0.4794520437717438	NO	-
4663	ZINC00546026	3308	0.4794520437717438	NO	-
4664	ZINC00797152	4194	0.4794520437717438	NO	-
4665	ZINC01041074	4985	0.4794520437717438	NO	-
4666	ZINC01073694	5173	0.4794520437717438	NO	-
4667	ZINC01153874	5461	0.4794520437717438	NO	-
4668	ZINC01153875	5462	0.4794520437717438	NO	-
4669	ZINC01187231	5528	0.4794520437717438	NO	-
4670	ZINC01191128	5544	0.4794520437717438	NO	-
4671	ZINC01208267	5578	0.4794520437717438	NO	-
4672	ZINC01215795	5612	0.4794520437717438	NO	-
4673	ZINC01385551	5849	0.4794520437717438	NO	-
4674	ZINC01389448	5882	0.4794520437717438	NO	-
4675	ZINC01415148	5944	0.4794520437717438	NO	-
4676	ZINC01464771	6066	0.4794520437717438	NO	-
4677	ZINC01581923	6288	0.4794520437717438	NO	-
4678	ZINC01918975	6513	0.4794520437717438	NO	-
4679	ZINC01918976	6514	0.4794520437717438	NO	-
4680	ZINC01918977	6515	0.4794520437717438	NO	-
4681	ZINC01918980	6516	0.4794520437717438	NO	-
4682	ZINC01918981	6517	0.4794520437717438	NO	-
4683	ZINC01919018	6518	0.4794520437717438	NO	-
4684	ZINC02615831	7446	0.4794520437717438	NO	-
4685	ZINC02665419	7668	0.4794520437717438	NO	-
4686	ZINC02679761	7689	0.4794520437717438	NO	-
4687	ZINC02990141	8743	0.4794520437717438	NO	-
4688	ZINC03219610	9024	0.4794520437717438	NO	-
4689	ZINC03231652	9070	0.4794520437717438	NO	-
4690	ZINC03239974	9108	0.4794520437717438	NO	-
4691	ZINC03244100	9121	0.4794520437717438	NO	-
4692	ZINC03244127	9122	0.4794520437717438	NO	-
4693	ZINC03291721	9280	0.4794520437717438	NO	-
4694	ZINC03313736	9344	0.4794520437717438	NO	-
4695	ZINC03323367	9370	0.4794520437717438	NO	-
4696	ZINC03371094	9538	0.4794520437717438	NO	-
4697	ZINC03371096	9539	0.4794520437717438	NO	-
4698	ZINC03391361	9702	0.4794520437717438	NO	-
4699	ZINC03396857	9769	0.4794520437717438	NO	-
4700	ZINC03396860	9770	0.4794520437717438	NO	-
4701	ZINC03397075	9785	0.4794520437717438	NO	-
4702	ZINC03434282	10014	0.4794520437717438	NO	-
4703	ZINC03435644	10026	0.4794520437717438	NO	-
4704	ZINC03435692	10027	0.4794520437717438	NO	-
4705	ZINC03435696	10028	0.4794520437717438	NO	-
4706	ZINC03490641	10450	0.4794520437717438	NO	-
4707	ZINC03506874	10591	0.4794520437717438	NO	-
4708	ZINC03506875	10592	0.4794520437717438	NO	-
4709	ZINC03507206	10612	0.4794520437717438	NO	-
4710	ZINC03507208	10613	0.4794520437717438	NO	-
4711	ZINC03507715	10642	0.4794520437717438	NO	-
4712	ZINC03511035	10696	0.4794520437717438	NO	-
4713	ZINC03571200	11087	0.4794520437717438	NO	-
4714	ZINC03619130	11349	0.4794520437717438	NO	-
4715	ZINC03619208	11351	0.4794520437717438	NO	-
4716	ZINC03858605	12302	0.4794520437717438	NO	-
4717	ZINC03858606	12303	0.4794520437717438	NO	-
4718	ZINC03858613	12304	0.4794520437717438	NO	-
4719	ZINC03858614	12305	0.4794520437717438	NO	-
4720	ZINC03969565	13729	0.4794520437717438	NO	-
4721	ZINC03983724	14064	0.4794520437717438	NO	-
4722	ZINC03983725	14065	0.4794520437717438	NO	-
4723	ZINC04039066	14366	0.4794520437717438	NO	-
4724	ZINC04069899	14391	0.4794520437717438	NO	-
4725	ZINC04221280	14650	0.4794520437717438	NO	-
4726	ZINC03815152	237	0.4794520437717438	YES	9
4727	ZINC00012105	45	0.47887325286865234	NO	-
4728	ZINC00077670	467	0.47887325286865234	NO	-
4729	ZINC00079373	478	0.47887325286865234	NO	-
4730	ZINC00084856	524	0.47887325286865234	NO	-
4731	ZINC00122220	802	0.47887325286865234	NO	-
4732	ZINC00259077	1630	0.47887325286865234	NO	-
4733	ZINC00309354	1851	0.47887325286865234	NO	-
4734	ZINC00405821	2289	0.47887325286865234	NO	-
4735	ZINC00491664	2973	0.47887325286865234	NO	-
4736	ZINC00491678	2974	0.47887325286865234	NO	-
4737	ZINC00569337	3478	0.47887325286865234	NO	-
4738	ZINC00575730	3508	0.47887325286865234	NO	-
4739	ZINC00575734	3509	0.47887325286865234	NO	-
4740	ZINC00611664	3673	0.47887325286865234	NO	-
4741	ZINC00611665	3674	0.47887325286865234	NO	-
4742	ZINC00674437	3966	0.47887325286865234	NO	-
4743	ZINC00674977	3968	0.47887325286865234	NO	-
4744	ZINC01125582	5375	0.47887325286865234	NO	-
4745	ZINC01504920	6211	0.47887325286865234	NO	-
4746	ZINC02303510	7011	0.47887325286865234	NO	-
4747	ZINC02328295	7058	0.47887325286865234	NO	-
4748	ZINC02627931	7513	0.47887325286865234	NO	-
4749	ZINC02627932	7514	0.47887325286865234	NO	-
4750	ZINC02983256	8741	0.47887325286865234	NO	-
4751	ZINC03385780	9633	0.47887325286865234	NO	-
4752	ZINC03387199	9642	0.47887325286865234	NO	-
4753	ZINC03394382	9752	0.47887325286865234	NO	-
4754	ZINC03405204	9865	0.47887325286865234	NO	-
4755	ZINC03435978	10033	0.47887325286865234	NO	-
4756	ZINC03478988	10398	0.47887325286865234	NO	-
4757	ZINC03478991	10399	0.47887325286865234	NO	-
4758	ZINC03489473	10438	0.47887325286865234	NO	-
4759	ZINC03495479	10467	0.47887325286865234	NO	-
4760	ZINC03497632	10503	0.47887325286865234	NO	-
4761	ZINC03497634	10504	0.47887325286865234	NO	-
4762	ZINC03497636	10505	0.47887325286865234	NO	-
4763	ZINC03497639	10506	0.47887325286865234	NO	-
4764	ZINC03508729	10665	0.47887325286865234	NO	-
4765	ZINC03510803	10688	0.47887325286865234	NO	-
4766	ZINC03511156	10701	0.47887325286865234	NO	-
4767	ZINC03512281	10730	0.47887325286865234	NO	-
4768	ZINC03519047	10781	0.47887325286865234	NO	-
4769	ZINC03567295	11049	0.47887325286865234	NO	-
4770	ZINC03854220	11871	0.47887325286865234	NO	-
4771	ZINC03899295	13375	0.47887325286865234	NO	-
4772	ZINC03969759	13739	0.47887325286865234	NO	-
4773	ZINC03969760	13740	0.47887325286865234	NO	-
4774	ZINC03986414	14074	0.47887325286865234	NO	-
4775	ZINC03986415	14075	0.47887325286865234	NO	-
4776	ZINC03986417	14076	0.47887325286865234	NO	-
4777	ZINC04170135	14584	0.47887325286865234	NO	-
4778	ZINC04171320	14596	0.47887325286865234	NO	-
4779	ZINC04191874	14624	0.47887325286865234	NO	-
4780	ZINC04240468	14692	0.47887325286865234	NO	-
4781	ZINC04246276	14701	0.47887325286865234	NO	-
4782	ZINC04256179	14749	0.47887325286865234	NO	-
4783	ZINC03889888	15550	0.47887325286865234	NO	-
4784	ZINC03889890	15551	0.47887325286865234	NO	-
4785	ZINC03969265	15554	0.47887325286865234	NO	-
4786	ZINC03867100	12657	0.478723406791687	NO	-
4787	ZINC04461503	15133	0.478723406791687	NO	-
4788	ZINC00574032	3500	0.47826087474823	NO	-
4789	ZINC00819085	4310	0.47826087474823	NO	-
4790	ZINC00819107	4312	0.47826087474823	NO	-
4791	ZINC00945180	4637	0.47826087474823	NO	-
4792	ZINC01423786	5968	0.47826087474823	NO	-
4793	ZINC03316811	9350	0.47826087474823	NO	-
4794	ZINC03517393	10773	0.47826087474823	NO	-
4795	ZINC03517394	10774	0.47826087474823	NO	-
4796	ZINC03558428	10982	0.47826087474823	NO	-
4797	ZINC03558472	10985	0.47826087474823	NO	-
4798	ZINC03856462	12071	0.47826087474823	NO	-
4799	ZINC03862427	12495	0.47826087474823	NO	-
4800	ZINC03862428	12496	0.47826087474823	NO	-
4801	ZINC03862429	12497	0.47826087474823	NO	-
4802	ZINC03862430	12498	0.47826087474823	NO	-
4803	ZINC03984828	14070	0.47826087474823	NO	-
4804	ZINC00617495	3750	0.4776119291782379	NO	-
4805	ZINC03868473	13000	0.4776119291782379	NO	-
4806	ZINC03890162	13176	0.4776119291782379	NO	-
4807	ZINC03890163	13177	0.4776119291782379	NO	-
4808	ZINC03938608	13497	0.4776119291782379	NO	-
4809	ZINC00020363	101	0.4776119291782379	YES	2
4810	ZINC00601499	119	0.4776119291782379	YES	2
4811	ZINC00779367	4124	0.47727271914482117	NO	-
4812	ZINC01495493	6158	0.4769230782985687	NO	-
4813	ZINC01495504	6162	0.4769230782985687	NO	-
4814	ZINC03815159	70	0.4769230782985687	YES	2
4815	ZINC03815301	261	0.4769230782985687	YES	12
4816	ZINC03867454	12716	0.4767441749572754	NO	-
4817	ZINC00171063	1081	0.4761904776096344	NO	-
4818	ZINC00252069	1572	0.4761904776096344	NO	-
4819	ZINC00252070	1573	0.4761904776096344	NO	-
4820	ZINC00583434	3578	0.4761904776096344	NO	-
4821	ZINC00583435	3579	0.4761904776096344	NO	-
4822	ZINC01102776	5275	0.4761904776096344	NO	-
4823	ZINC01104308	5280	0.4761904776096344	NO	-
4824	ZINC01216229	5614	0.4761904776096344	NO	-
4825	ZINC01216230	5615	0.4761904776096344	NO	-
4826	ZINC01225053	5643	0.4761904776096344	NO	-
4827	ZINC01433645	6027	0.4761904776096344	NO	-
4828	ZINC01433646	6028	0.4761904776096344	NO	-
4829	ZINC01468123	6095	0.4761904776096344	NO	-
4830	ZINC02342083	7075	0.4761904776096344	NO	-
4831	ZINC02809078	8345	0.4761904776096344	NO	-
4832	ZINC02830700	8368	0.4761904776096344	NO	-
4833	ZINC03579072	11142	0.4761904776096344	NO	-
4834	ZINC03851649	11635	0.4761904776096344	NO	-
4835	ZINC03889640	13118	0.4761904776096344	NO	-
4836	ZINC04001410	14290	0.4761904776096344	NO	-
4837	ZINC04271166	14770	0.4761904776096344	NO	-
4838	ZINC03815197	30	0.4761904776096344	YES	2
4839	ZINC03815202	35	0.4761904776096344	YES	2
4840	ZINC03815374	53	0.4761904776096344	YES	2
4841	ZINC03815356	263	0.4761904776096344	YES	12
4842	ZINC03815340	264	0.4761904776096344	YES	12
4843	ZINC04617812	265	0.4761904776096344	YES	12
4844	ZINC04617811	266	0.4761904776096344	YES	12
4845	ZINC00098005	651	0.47560974955558777	NO	-
4846	ZINC00215041	1294	0.47560974955558777	NO	-
4847	ZINC00375376	2155	0.47560974955558777	NO	-
4848	ZINC00424989	2496	0.47560974955558777	NO	-
4849	ZINC00509896	3073	0.47560974955558777	NO	-
4850	ZINC00578700	3534	0.47560974955558777	NO	-
4851	ZINC00620252	3777	0.47560974955558777	NO	-
4852	ZINC00999866	4804	0.47560974955558777	NO	-
4853	ZINC01108532	5302	0.47560974955558777	NO	-
4854	ZINC01491048	6138	0.47560974955558777	NO	-
4855	ZINC01833833	6451	0.47560974955558777	NO	-
4856	ZINC01949169	6623	0.47560974955558777	NO	-
4857	ZINC01959994	6636	0.47560974955558777	NO	-
4858	ZINC02493125	7334	0.47560974955558777	NO	-
4859	ZINC02636287	7550	0.47560974955558777	NO	-
4860	ZINC02843105	8392	0.47560974955558777	NO	-
4861	ZINC02927593	8644	0.47560974955558777	NO	-
4862	ZINC03618860	11346	0.47560974955558777	NO	-
4863	ZINC03659650	11409	0.47560974955558777	NO	-
4864	ZINC03851620	11630	0.47560974955558777	NO	-
4865	ZINC03857337	12124	0.47560974955558777	NO	-
4866	ZINC03859151	12372	0.47560974955558777	NO	-
4867	ZINC03859653	12420	0.47560974955558777	NO	-
4868	ZINC03867795	12818	0.47560974955558777	NO	-
4869	ZINC03867800	12824	0.47560974955558777	NO	-
4870	ZINC03867946	12890	0.47560974955558777	NO	-
4871	ZINC03867971	12906	0.47560974955558777	NO	-
4872	ZINC03876632	13063	0.47560974955558777	NO	-
4873	ZINC03967903	13613	0.47560974955558777	NO	-
4874	ZINC03969550	13724	0.47560974955558777	NO	-
4875	ZINC03969551	13725	0.47560974955558777	NO	-
4876	ZINC03993196	14202	0.47560974955558777	NO	-
4877	ZINC04000989	14273	0.47560974955558777	NO	-
4878	ZINC04094955	14435	0.47560974955558777	NO	-
4879	ZINC04485513	15396	0.47560974955558777	NO	-
4880	ZINC04485513	15397	0.47560974955558777	NO	-
4881	ZINC04485513	15398	0.47560974955558777	NO	-
4882	ZINC00003906	19	0.4749999940395355	NO	-
4883	ZINC00186321	1160	0.4749999940395355	NO	-
4884	ZINC00186360	1162	0.4749999940395355	NO	-
4885	ZINC00224614	1381	0.4749999940395355	NO	-
4886	ZINC00264684	1685	0.4749999940395355	NO	-
4887	ZINC00265116	1686	0.4749999940395355	NO	-
4888	ZINC00265122	1687	0.4749999940395355	NO	-
4889	ZINC00265123	1688	0.4749999940395355	NO	-
4890	ZINC00317779	1898	0.4749999940395355	NO	-
4891	ZINC00386046	2212	0.4749999940395355	NO	-
4892	ZINC00435375	2605	0.4749999940395355	NO	-
4893	ZINC00507759	3041	0.4749999940395355	NO	-
4894	ZINC00527724	3176	0.4749999940395355	NO	-
4895	ZINC00557553	3385	0.4749999940395355	NO	-
4896	ZINC00592691	3619	0.4749999940395355	NO	-
4897	ZINC00638108	3853	0.4749999940395355	NO	-
4898	ZINC00638109	3854	0.4749999940395355	NO	-
4899	ZINC00638112	3855	0.4749999940395355	NO	-
4900	ZINC00638115	3856	0.4749999940395355	NO	-
4901	ZINC00815154	4285	0.4749999940395355	NO	-
4902	ZINC00870472	4487	0.4749999940395355	NO	-
4903	ZINC01022125	4880	0.4749999940395355	NO	-
4904	ZINC01128242	5388	0.4749999940395355	NO	-
4905	ZINC01479089	6122	0.4749999940395355	NO	-
4906	ZINC01545897	6268	0.4749999940395355	NO	-
4907	ZINC01685885	6330	0.4749999940395355	NO	-
4908	ZINC02922873	8632	0.4749999940395355	NO	-
4909	ZINC02922880	8634	0.4749999940395355	NO	-
4910	ZINC02955397	8692	0.4749999940395355	NO	-
4911	ZINC03007360	8774	0.4749999940395355	NO	-
4912	ZINC03060081	8827	0.4749999940395355	NO	-
4913	ZINC03282807	9252	0.4749999940395355	NO	-
4914	ZINC03338551	9422	0.4749999940395355	NO	-
4915	ZINC03407006	9875	0.4749999940395355	NO	-
4916	ZINC03458740	10180	0.4749999940395355	NO	-
4917	ZINC03568182	11069	0.4749999940395355	NO	-
4918	ZINC03621395	11367	0.4749999940395355	NO	-
4919	ZINC03621399	11368	0.4749999940395355	NO	-
4920	ZINC03766181	11434	0.4749999940395355	NO	-
4921	ZINC03850887	11575	0.4749999940395355	NO	-
4922	ZINC03857443	12138	0.4749999940395355	NO	-
4923	ZINC03859678	12423	0.4749999940395355	NO	-
4924	ZINC03866682	12592	0.4749999940395355	NO	-
4925	ZINC03866824	12608	0.4749999940395355	NO	-
4926	ZINC03866825	12610	0.4749999940395355	NO	-
4927	ZINC03866826	12612	0.4749999940395355	NO	-
4928	ZINC03866827	12614	0.4749999940395355	NO	-
4929	ZINC03866928	12636	0.4749999940395355	NO	-
4930	ZINC03867580	12761	0.4749999940395355	NO	-
4931	ZINC03867605	12765	0.4749999940395355	NO	-
4932	ZINC03867966	12902	0.4749999940395355	NO	-
4933	ZINC03867967	12904	0.4749999940395355	NO	-
4934	ZINC03908333	13435	0.4749999940395355	NO	-
4935	ZINC03908592	13444	0.4749999940395355	NO	-
4936	ZINC03956462	13513	0.4749999940395355	NO	-
4937	ZINC03977435	13962	0.4749999940395355	NO	-
4938	ZINC03984657	14069	0.4749999940395355	NO	-
4939	ZINC04001265	14286	0.4749999940395355	NO	-
4940	ZINC04078454	14403	0.4749999940395355	NO	-
4941	ZINC04103973	14442	0.4749999940395355	NO	-
4942	ZINC04178794	14611	0.4749999940395355	NO	-
4943	ZINC04420644	15066	0.4749999940395355	NO	-
4944	ZINC04492542	15422	0.4749999940395355	NO	-
4945	ZINC04492542	15423	0.4749999940395355	NO	-
4946	ZINC04623074	15520	0.4749999940395355	NO	-
4947	ZINC00027286	110	0.4743589758872986	NO	-
4948	ZINC00033344	144	0.4743589758872986	NO	-
4949	ZINC00217614	1309	0.4743589758872986	NO	-
4950	ZINC00218790	1322	0.4743589758872986	NO	-
4951	ZINC00294163	1782	0.4743589758872986	NO	-
4952	ZINC00294195	1785	0.4743589758872986	NO	-
4953	ZINC00360415	2076	0.4743589758872986	NO	-
4954	ZINC00423659	2461	0.4743589758872986	NO	-
4955	ZINC00423700	2468	0.4743589758872986	NO	-
4956	ZINC00423724	2470	0.4743589758872986	NO	-
4957	ZINC00423734	2473	0.4743589758872986	NO	-
4958	ZINC00439757	2638	0.4743589758872986	NO	-
4959	ZINC00491683	2977	0.4743589758872986	NO	-
4960	ZINC00512468	3098	0.4743589758872986	NO	-
4961	ZINC00512469	3099	0.4743589758872986	NO	-
4962	ZINC00539056	3272	0.4743589758872986	NO	-
4963	ZINC00550997	3346	0.4743589758872986	NO	-
4964	ZINC00553502	3357	0.4743589758872986	NO	-
4965	ZINC00553505	3358	0.4743589758872986	NO	-
4966	ZINC00643453	3875	0.4743589758872986	NO	-
4967	ZINC00756449	4086	0.4743589758872986	NO	-
4968	ZINC00802914	4219	0.4743589758872986	NO	-
4969	ZINC00802934	4220	0.4743589758872986	NO	-
4970	ZINC00815020	4282	0.4743589758872986	NO	-
4971	ZINC00815160	4287	0.4743589758872986	NO	-
4972	ZINC00951489	4662	0.4743589758872986	NO	-
4973	ZINC01040129	4969	0.4743589758872986	NO	-
4974	ZINC01096805	5255	0.4743589758872986	NO	-
4975	ZINC01129826	5394	0.4743589758872986	NO	-
4976	ZINC01208895	5581	0.4743589758872986	NO	-
4977	ZINC01365182	5833	0.4743589758872986	NO	-
4978	ZINC01534193	6258	0.4743589758872986	NO	-
4979	ZINC02223050	6925	0.4743589758872986	NO	-
4980	ZINC02277130	6978	0.4743589758872986	NO	-
4981	ZINC02279708	6984	0.4743589758872986	NO	-
4982	ZINC02281456	6991	0.4743589758872986	NO	-
4983	ZINC02288230	6998	0.4743589758872986	NO	-
4984	ZINC02324512	7051	0.4743589758872986	NO	-
4985	ZINC02408657	7165	0.4743589758872986	NO	-
4986	ZINC02465632	7283	0.4743589758872986	NO	-
4987	ZINC02466913	7298	0.4743589758872986	NO	-
4988	ZINC02603011	7444	0.4743589758872986	NO	-
4989	ZINC02665441	7669	0.4743589758872986	NO	-
4990	ZINC02697919	7735	0.4743589758872986	NO	-
4991	ZINC02756317	8067	0.4743589758872986	NO	-
4992	ZINC02756317	8068	0.4743589758872986	NO	-
4993	ZINC02947979	8678	0.4743589758872986	NO	-
4994	ZINC03247206	9142	0.4743589758872986	NO	-
4995	ZINC03521634	10806	0.4743589758872986	NO	-
4996	ZINC03621940	11369	0.4743589758872986	NO	-
4997	ZINC03849625	11534	0.4743589758872986	NO	-
4998	ZINC03852155	11661	0.4743589758872986	NO	-
4999	ZINC03852158	11662	0.4743589758872986	NO	-
5000	ZINC03858010	12211	0.4743589758872986	NO	-
5001	ZINC03859408	12390	0.4743589758872986	NO	-
5002	ZINC03859432	12392	0.4743589758872986	NO	-
5003	ZINC03859552	12407	0.4743589758872986	NO	-
5004	ZINC03867827	12849	0.4743589758872986	NO	-
5005	ZINC03867828	12851	0.4743589758872986	NO	-
5006	ZINC03957478	13525	0.4743589758872986	NO	-
5007	ZINC03968495	13619	0.4743589758872986	NO	-
5008	ZINC03968622	13647	0.4743589758872986	NO	-
5009	ZINC03968622	13648	0.4743589758872986	NO	-
5010	ZINC03977248	13947	0.4743589758872986	NO	-
5011	ZINC03977258	13949	0.4743589758872986	NO	-
5012	ZINC03979973	14002	0.4743589758872986	NO	-
5013	ZINC03980360	14011	0.4743589758872986	NO	-
5014	ZINC04248444	14713	0.4743589758872986	NO	-
5015	ZINC04330395	14895	0.4743589758872986	NO	-
5016	ZINC04441950	15090	0.4743589758872986	NO	-
5017	ZINC04491223	15417	0.4743589758872986	NO	-
5018	ZINC04507752	15466	0.4743589758872986	NO	-
5019	ZINC00058808	301	0.4736842215061188	NO	-
5020	ZINC00059029	314	0.4736842215061188	NO	-
5021	ZINC00074060	455	0.4736842215061188	NO	-
5022	ZINC00086041	529	0.4736842215061188	NO	-
5023	ZINC00183864	1145	0.4736842215061188	NO	-
5024	ZINC00222254	1335	0.4736842215061188	NO	-
5025	ZINC00222255	1336	0.4736842215061188	NO	-
5026	ZINC00222256	1337	0.4736842215061188	NO	-
5027	ZINC00222257	1338	0.4736842215061188	NO	-
5028	ZINC00222391	1340	0.4736842215061188	NO	-
5029	ZINC00222393	1341	0.4736842215061188	NO	-
5030	ZINC00261389	1659	0.4736842215061188	NO	-
5031	ZINC00261391	1660	0.4736842215061188	NO	-
5032	ZINC00304198	1826	0.4736842215061188	NO	-
5033	ZINC00312507	1869	0.4736842215061188	NO	-
5034	ZINC00437494	2629	0.4736842215061188	NO	-
5035	ZINC00447842	2685	0.4736842215061188	NO	-
5036	ZINC00477815	2907	0.4736842215061188	NO	-
5037	ZINC00486542	2952	0.4736842215061188	NO	-
5038	ZINC00508489	3062	0.4736842215061188	NO	-
5039	ZINC00509929	3075	0.4736842215061188	NO	-
5040	ZINC00520361	3128	0.4736842215061188	NO	-
5041	ZINC00549934	3330	0.4736842215061188	NO	-
5042	ZINC00553675	3363	0.4736842215061188	NO	-
5043	ZINC00554574	3369	0.4736842215061188	NO	-
5044	ZINC00554575	3370	0.4736842215061188	NO	-
5045	ZINC00554926	3378	0.4736842215061188	NO	-
5046	ZINC00554967	3379	0.4736842215061188	NO	-
5047	ZINC00585238	3603	0.4736842215061188	NO	-
5048	ZINC00620376	3778	0.4736842215061188	NO	-
5049	ZINC00620377	3779	0.4736842215061188	NO	-
5050	ZINC00682915	3993	0.4736842215061188	NO	-
5051	ZINC00710826	4041	0.4736842215061188	NO	-
5052	ZINC00710827	4042	0.4736842215061188	NO	-
5053	ZINC00799003	4211	0.4736842215061188	NO	-
5054	ZINC00863179	4456	0.4736842215061188	NO	-
5055	ZINC00969270	4696	0.4736842215061188	NO	-
5056	ZINC01049881	5021	0.4736842215061188	NO	-
5057	ZINC01073963	5174	0.4736842215061188	NO	-
5058	ZINC01076760	5192	0.4736842215061188	NO	-
5059	ZINC01415584	5947	0.4736842215061188	NO	-
5060	ZINC01429064	6007	0.4736842215061188	NO	-
5061	ZINC01435039	6032	0.4736842215061188	NO	-
5062	ZINC01444592	6048	0.4736842215061188	NO	-
5063	ZINC01466626	6079	0.4736842215061188	NO	-
5064	ZINC01466627	6080	0.4736842215061188	NO	-
5065	ZINC01466639	6085	0.4736842215061188	NO	-
5066	ZINC01466640	6086	0.4736842215061188	NO	-
5067	ZINC01497101	6172	0.4736842215061188	NO	-
5068	ZINC01498409	6182	0.4736842215061188	NO	-
5069	ZINC02220641	6922	0.4736842215061188	NO	-
5070	ZINC02220644	6923	0.4736842215061188	NO	-
5071	ZINC02276135	6974	0.4736842215061188	NO	-
5072	ZINC02317582	7039	0.4736842215061188	NO	-
5073	ZINC02379955	7131	0.4736842215061188	NO	-
5074	ZINC02410473	7167	0.4736842215061188	NO	-
5075	ZINC02410474	7168	0.4736842215061188	NO	-
5076	ZINC02549934	7401	0.4736842215061188	NO	-
5077	ZINC02549934	7403	0.4736842215061188	NO	-
5078	ZINC02616749	7453	0.4736842215061188	NO	-
5079	ZINC02664864	7667	0.4736842215061188	NO	-
5080	ZINC02675493	7679	0.4736842215061188	NO	-
5081	ZINC02718747	7862	0.4736842215061188	NO	-
5082	ZINC02801710	8315	0.4736842215061188	NO	-
5083	ZINC02846746	8400	0.4736842215061188	NO	-
5084	ZINC02859995	8439	0.4736842215061188	NO	-
5085	ZINC02869022	8467	0.4736842215061188	NO	-
5086	ZINC02869023	8468	0.4736842215061188	NO	-
5087	ZINC02914587	8598	0.4736842215061188	NO	-
5088	ZINC02914589	8599	0.4736842215061188	NO	-
5089	ZINC02914618	8600	0.4736842215061188	NO	-
5090	ZINC02914619	8601	0.4736842215061188	NO	-
5091	ZINC02915142	8604	0.4736842215061188	NO	-
5092	ZINC02915144	8605	0.4736842215061188	NO	-
5093	ZINC02965376	8710	0.4736842215061188	NO	-
5094	ZINC03319266	9360	0.4736842215061188	NO	-
5095	ZINC03325362	9375	0.4736842215061188	NO	-
5096	ZINC03355606	9494	0.4736842215061188	NO	-
5097	ZINC03402419	9846	0.4736842215061188	NO	-
5098	ZINC03419406	9938	0.4736842215061188	NO	-
5099	ZINC03419577	9939	0.4736842215061188	NO	-
5100	ZINC03561858	11012	0.4736842215061188	NO	-
5101	ZINC03608266	11272	0.4736842215061188	NO	-
5102	ZINC03859116	12370	0.4736842215061188	NO	-
5103	ZINC03862050	12479	0.4736842215061188	NO	-
5104	ZINC03867822	12838	0.4736842215061188	NO	-
5105	ZINC03889325	13093	0.4736842215061188	NO	-
5106	ZINC03889337	13095	0.4736842215061188	NO	-
5107	ZINC03892718	13335	0.4736842215061188	NO	-
5108	ZINC03902085	13382	0.4736842215061188	NO	-
5109	ZINC03902085	13383	0.4736842215061188	NO	-
5110	ZINC03902085	13384	0.4736842215061188	NO	-
5111	ZINC03971767	13830	0.4736842215061188	NO	-
5112	ZINC03971988	13840	0.4736842215061188	NO	-
5113	ZINC03975107	13911	0.4736842215061188	NO	-
5114	ZINC03975108	13912	0.4736842215061188	NO	-
5115	ZINC03975109	13913	0.4736842215061188	NO	-
5116	ZINC03975111	13914	0.4736842215061188	NO	-
5117	ZINC03977416	13960	0.4736842215061188	NO	-
5118	ZINC04110653	14459	0.4736842215061188	NO	-
5119	ZINC04317471	14865	0.4736842215061188	NO	-
5120	ZINC04317474	14867	0.4736842215061188	NO	-
5121	ZINC04347773	14933	0.4736842215061188	NO	-
5122	ZINC04347774	14934	0.4736842215061188	NO	-
5123	ZINC03815345	221	0.4736842215061188	YES	7
5124	ZINC00007825	27	0.47297295928001404	NO	-
5125	ZINC00097802	634	0.47297295928001404	NO	-
5126	ZINC00116274	757	0.47297295928001404	NO	-
5127	ZINC00184240	1150	0.47297295928001404	NO	-
5128	ZINC00190915	1184	0.47297295928001404	NO	-
5129	ZINC00235783	1466	0.47297295928001404	NO	-
5130	ZINC00455219	2729	0.47297295928001404	NO	-
5131	ZINC00528795	3195	0.47297295928001404	NO	-
5132	ZINC00545711	3305	0.47297295928001404	NO	-
5133	ZINC00709476	4039	0.47297295928001404	NO	-
5134	ZINC01159629	5474	0.47297295928001404	NO	-
5135	ZINC01171539	5502	0.47297295928001404	NO	-
5136	ZINC01216053	5613	0.47297295928001404	NO	-
5137	ZINC01216780	5621	0.47297295928001404	NO	-
5138	ZINC01385072	5847	0.47297295928001404	NO	-
5139	ZINC02274146	6973	0.47297295928001404	NO	-
5140	ZINC02766143	8118	0.47297295928001404	NO	-
5141	ZINC02857340	8430	0.47297295928001404	NO	-
5142	ZINC03218373	9021	0.47297295928001404	NO	-
5143	ZINC03224815	9042	0.47297295928001404	NO	-
5144	ZINC03229696	9060	0.47297295928001404	NO	-
5145	ZINC03244837	9129	0.47297295928001404	NO	-
5146	ZINC03310997	9330	0.47297295928001404	NO	-
5147	ZINC03382726	9600	0.47297295928001404	NO	-
5148	ZINC03382729	9601	0.47297295928001404	NO	-
5149	ZINC03415293	9907	0.47297295928001404	NO	-
5150	ZINC03469409	10297	0.47297295928001404	NO	-
5151	ZINC03497804	10519	0.47297295928001404	NO	-
5152	ZINC03497806	10520	0.47297295928001404	NO	-
5153	ZINC03497817	10521	0.47297295928001404	NO	-
5154	ZINC03497819	10522	0.47297295928001404	NO	-
5155	ZINC03497867	10523	0.47297295928001404	NO	-
5156	ZINC03497870	10524	0.47297295928001404	NO	-
5157	ZINC03516086	10757	0.47297295928001404	NO	-
5158	ZINC03552748	10961	0.47297295928001404	NO	-
5159	ZINC03567307	11051	0.47297295928001404	NO	-
5160	ZINC03574177	11118	0.47297295928001404	NO	-
5161	ZINC03619243	11353	0.47297295928001404	NO	-
5162	ZINC03851782	11641	0.47297295928001404	NO	-
5163	ZINC03858409	12269	0.47297295928001404	NO	-
5164	ZINC03858819	12323	0.47297295928001404	NO	-
5165	ZINC03859389	12388	0.47297295928001404	NO	-
5166	ZINC03862657	12510	0.47297295928001404	NO	-
5167	ZINC03889679	13120	0.47297295928001404	NO	-
5168	ZINC04266502	14760	0.47297295928001404	NO	-
5169	ZINC04267134	14762	0.47297295928001404	NO	-
5170	ZINC04332571	14905	0.47297295928001404	NO	-
5171	ZINC04419655	15064	0.47297295928001404	NO	-
5172	ZINC04475736	15367	0.47297295928001404	NO	-
5173	ZINC04579898	15501	0.47297295928001404	NO	-
5174	ZINC00089711	558	0.4722222089767456	NO	-
5175	ZINC00127318	834	0.4722222089767456	NO	-
5176	ZINC00148703	1005	0.4722222089767456	NO	-
5177	ZINC00172918	1087	0.4722222089767456	NO	-
5178	ZINC00257351	1619	0.4722222089767456	NO	-
5179	ZINC00330856	1930	0.4722222089767456	NO	-
5180	ZINC00360012	2068	0.4722222089767456	NO	-
5181	ZINC00362915	2097	0.4722222089767456	NO	-
5182	ZINC00387708	2221	0.4722222089767456	NO	-
5183	ZINC00387727	2222	0.4722222089767456	NO	-
5184	ZINC00429168	2562	0.4722222089767456	NO	-
5185	ZINC00444586	2669	0.4722222089767456	NO	-
5186	ZINC00469745	2842	0.4722222089767456	NO	-
5187	ZINC00470268	2845	0.4722222089767456	NO	-
5188	ZINC00470395	2846	0.4722222089767456	NO	-
5189	ZINC00471302	2861	0.4722222089767456	NO	-
5190	ZINC00477782	2906	0.4722222089767456	NO	-
5191	ZINC00983692	4737	0.4722222089767456	NO	-
5192	ZINC01092628	5242	0.4722222089767456	NO	-
5193	ZINC01114072	5333	0.4722222089767456	NO	-
5194	ZINC01141840	5427	0.4722222089767456	NO	-
5195	ZINC01187500	5530	0.4722222089767456	NO	-
5196	ZINC01216961	5624	0.4722222089767456	NO	-
5197	ZINC01217736	5625	0.4722222089767456	NO	-
5198	ZINC01264766	5721	0.4722222089767456	NO	-
5199	ZINC01277887	5740	0.4722222089767456	NO	-
5200	ZINC02479582	7314	0.4722222089767456	NO	-
5201	ZINC02652208	7611	0.4722222089767456	NO	-
5202	ZINC02860814	8445	0.4722222089767456	NO	-
5203	ZINC03192456	8975	0.4722222089767456	NO	-
5204	ZINC03217304	9018	0.4722222089767456	NO	-
5205	ZINC03219241	9022	0.4722222089767456	NO	-
5206	ZINC03219373	9023	0.4722222089767456	NO	-
5207	ZINC03239066	9103	0.4722222089767456	NO	-
5208	ZINC03244503	9124	0.4722222089767456	NO	-
5209	ZINC03255394	9160	0.4722222089767456	NO	-
5210	ZINC03373585	9546	0.4722222089767456	NO	-
5211	ZINC03392640	9738	0.4722222089767456	NO	-
5212	ZINC03466393	10283	0.4722222089767456	NO	-
5213	ZINC03519224	10801	0.4722222089767456	NO	-
5214	ZINC03604380	11248	0.4722222089767456	NO	-
5215	ZINC03604391	11251	0.4722222089767456	NO	-
5216	ZINC03613855	11334	0.4722222089767456	NO	-
5217	ZINC03849485	11526	0.4722222089767456	NO	-
5218	ZINC03854781	11961	0.4722222089767456	NO	-
5219	ZINC03968902	13669	0.4722222089767456	NO	-
5220	ZINC03969267	13697	0.4722222089767456	NO	-
5221	ZINC03998907	14256	0.4722222089767456	NO	-
5222	ZINC04000752	14266	0.4722222089767456	NO	-
5223	ZINC04320292	14879	0.4722222089767456	NO	-
5224	ZINC04460576	15130	0.4722222089767456	NO	-
5225	ZINC03445368	10096	0.47191011905670166	NO	-
5226	ZINC03850824	11568	0.47191011905670166	NO	-
5227	ZINC00026532	98	0.4714285731315613	NO	-
5228	ZINC00134373	893	0.4714285731315613	NO	-
5229	ZINC00134392	896	0.4714285731315613	NO	-
5230	ZINC00141223	946	0.4714285731315613	NO	-
5231	ZINC00142338	961	0.4714285731315613	NO	-
5232	ZINC00333718	1937	0.4714285731315613	NO	-
5233	ZINC00358768	2053	0.4714285731315613	NO	-
5234	ZINC00399692	2276	0.4714285731315613	NO	-
5235	ZINC00455399	2732	0.4714285731315613	NO	-
5236	ZINC00455996	2738	0.4714285731315613	NO	-
5237	ZINC00479765	2920	0.4714285731315613	NO	-
5238	ZINC00521812	3140	0.4714285731315613	NO	-
5239	ZINC00539158	3274	0.4714285731315613	NO	-
5240	ZINC00608717	3638	0.4714285731315613	NO	-
5241	ZINC00611426	3672	0.4714285731315613	NO	-
5242	ZINC01192507	5548	0.4714285731315613	NO	-
5243	ZINC01272733	5730	0.4714285731315613	NO	-
5244	ZINC01476114	6108	0.4714285731315613	NO	-
5245	ZINC02117337	6805	0.4714285731315613	NO	-
5246	ZINC02653108	7617	0.4714285731315613	NO	-
5247	ZINC03467203	10284	0.4714285731315613	NO	-
5248	ZINC03476017	10371	0.4714285731315613	NO	-
5249	ZINC03476020	10372	0.4714285731315613	NO	-
5250	ZINC03499929	10536	0.4714285731315613	NO	-
5251	ZINC03499977	10540	0.4714285731315613	NO	-
5252	ZINC03504259	10567	0.4714285731315613	NO	-
5253	ZINC03525022	10820	0.4714285731315613	NO	-
5254	ZINC03525050	10822	0.4714285731315613	NO	-
5255	ZINC04164278	14548	0.4714285731315613	NO	-
5256	ZINC04469797	15318	0.4714285731315613	NO	-
5257	ZINC03321169	9365	0.4712643623352051	NO	-
5258	ZINC03321170	9366	0.4712643623352051	NO	-
5259	ZINC03351437	9480	0.4712643623352051	NO	-
5260	ZINC03351438	9481	0.4712643623352051	NO	-
5261	ZINC04059324	14383	0.4712643623352051	NO	-
5262	ZINC00259734	1639	0.47058823704719543	NO	-
5263	ZINC00659042	3920	0.47058823704719543	NO	-
5264	ZINC00860996	4452	0.47058823704719543	NO	-
5265	ZINC01040287	4978	0.47058823704719543	NO	-
5266	ZINC01502107	6202	0.47058823704719543	NO	-
5267	ZINC01938901	6599	0.47058823704719543	NO	-
5268	ZINC01938902	6600	0.47058823704719543	NO	-
5269	ZINC02349727	7089	0.47058823704719543	NO	-
5270	ZINC02637602	7559	0.47058823704719543	NO	-
5271	ZINC03387529	9652	0.47058823704719543	NO	-
5272	ZINC03851103	11586	0.47058823704719543	NO	-
5273	ZINC03852660	11669	0.47058823704719543	NO	-
5274	ZINC03854756	11957	0.47058823704719543	NO	-
5275	ZINC03857247	12116	0.47058823704719543	NO	-
5276	ZINC03857846	12198	0.47058823704719543	NO	-
5277	ZINC04082855	14406	0.47058823704719543	NO	-
5278	ZINC04265097	14755	0.47058823704719543	NO	-
5279	ZINC04394516	15015	0.47058823704719543	NO	-
5280	ZINC00459394	2763	0.46987950801849365	NO	-
5281	ZINC00459396	2764	0.46987950801849365	NO	-
5282	ZINC00583735	3585	0.46987950801849365	NO	-
5283	ZINC00583737	3586	0.46987950801849365	NO	-
5284	ZINC00594111	3624	0.46987950801849365	NO	-
5285	ZINC00974657	4715	0.46987950801849365	NO	-
5286	ZINC00989514	4759	0.46987950801849365	NO	-
5287	ZINC00989515	4760	0.46987950801849365	NO	-
5288	ZINC01030100	4909	0.46987950801849365	NO	-
5289	ZINC01074723	5179	0.46987950801849365	NO	-
5290	ZINC01160904	5478	0.46987950801849365	NO	-
5291	ZINC01445048	6051	0.46987950801849365	NO	-
5292	ZINC01889895	6483	0.46987950801849365	NO	-
5293	ZINC01889898	6484	0.46987950801849365	NO	-
5294	ZINC01889903	6485	0.46987950801849365	NO	-
5295	ZINC01889906	6486	0.46987950801849365	NO	-
5296	ZINC01889910	6487	0.46987950801849365	NO	-
5297	ZINC01889913	6488	0.46987950801849365	NO	-
5298	ZINC02437930	7225	0.46987950801849365	NO	-
5299	ZINC02927601	8645	0.46987950801849365	NO	-
5300	ZINC03250728	9150	0.46987950801849365	NO	-
5301	ZINC03327092	9382	0.46987950801849365	NO	-
5302	ZINC03327092	9383	0.46987950801849365	NO	-
5303	ZINC03459099	10188	0.46987950801849365	NO	-
5304	ZINC03852657	11668	0.46987950801849365	NO	-
5305	ZINC03854983	11983	0.46987950801849365	NO	-
5306	ZINC03858642	12306	0.46987950801849365	NO	-
5307	ZINC03864173	12582	0.46987950801849365	NO	-
5308	ZINC03867115	12660	0.46987950801849365	NO	-
5309	ZINC04252671	14744	0.46987950801849365	NO	-
5310	ZINC04356652	14952	0.46987950801849365	NO	-
5311	ZINC02391776	78	0.469696968793869	YES	2
5312	ZINC00327021	262	0.469696968793869	YES	12
5313	ZINC00223770	1373	0.4691357910633087	NO	-
5314	ZINC00224658	1385	0.4691357910633087	NO	-
5315	ZINC00278891	1723	0.4691357910633087	NO	-
5316	ZINC00565146	3451	0.4691357910633087	NO	-
5317	ZINC00565147	3452	0.4691357910633087	NO	-
5318	ZINC00716836	4054	0.4691357910633087	NO	-
5319	ZINC00716837	4055	0.4691357910633087	NO	-
5320	ZINC00784855	4161	0.4691357910633087	NO	-
5321	ZINC00784856	4162	0.4691357910633087	NO	-
5322	ZINC00830252	4351	0.4691357910633087	NO	-
5323	ZINC01070791	5156	0.4691357910633087	NO	-
5324	ZINC01082129	5208	0.4691357910633087	NO	-
5325	ZINC01150833	5452	0.4691357910633087	NO	-
5326	ZINC02465961	7286	0.4691357910633087	NO	-
5327	ZINC02465963	7287	0.4691357910633087	NO	-
5328	ZINC02660983	7651	0.4691357910633087	NO	-
5329	ZINC02757068	8072	0.4691357910633087	NO	-
5330	ZINC02798875	8297	0.4691357910633087	NO	-
5331	ZINC02922878	8633	0.4691357910633087	NO	-
5332	ZINC03374798	9550	0.4691357910633087	NO	-
5333	ZINC03374802	9551	0.4691357910633087	NO	-
5334	ZINC03495651	10475	0.4691357910633087	NO	-
5335	ZINC03495653	10476	0.4691357910633087	NO	-
5336	ZINC03617779	11342	0.4691357910633087	NO	-
5337	ZINC03618173	11344	0.4691357910633087	NO	-
5338	ZINC03625514	11372	0.4691357910633087	NO	-
5339	ZINC03853141	11758	0.4691357910633087	NO	-
5340	ZINC03853142	11759	0.4691357910633087	NO	-
5341	ZINC03858299	12245	0.4691357910633087	NO	-
5342	ZINC03858583	12297	0.4691357910633087	NO	-
5343	ZINC03858584	12298	0.4691357910633087	NO	-
5344	ZINC03859611	12416	0.4691357910633087	NO	-
5345	ZINC03860062	12453	0.4691357910633087	NO	-
5346	ZINC03860063	12454	0.4691357910633087	NO	-
5347	ZINC03862858	12525	0.4691357910633087	NO	-
5348	ZINC03862859	12526	0.4691357910633087	NO	-
5349	ZINC03867964	12898	0.4691357910633087	NO	-
5350	ZINC03889372	13101	0.4691357910633087	NO	-
5351	ZINC03970046	13762	0.4691357910633087	NO	-
5352	ZINC03815074	347	0.4691357910633087	YES	33
5353	ZINC03815236	37	0.46875	YES	2
5354	ZINC03815282	48	0.46875	YES	2
5355	ZINC03815338	55	0.46875	YES	2
5356	ZINC00020362	61	0.46875	YES	2
5357	ZINC00003433	7	0.4683544337749481	NO	-
5358	ZINC00033588	145	0.4683544337749481	NO	-
5359	ZINC00099522	661	0.4683544337749481	NO	-
5360	ZINC00117439	764	0.4683544337749481	NO	-
5361	ZINC00178731	1107	0.4683544337749481	NO	-
5362	ZINC00223426	1359	0.4683544337749481	NO	-
5363	ZINC00223668	1363	0.4683544337749481	NO	-
5364	ZINC00223680	1364	0.4683544337749481	NO	-
5365	ZINC00223692	1365	0.4683544337749481	NO	-
5366	ZINC00223693	1366	0.4683544337749481	NO	-
5367	ZINC00275040	1720	0.4683544337749481	NO	-
5368	ZINC00348644	1984	0.4683544337749481	NO	-
5369	ZINC00421916	2428	0.4683544337749481	NO	-
5370	ZINC00512478	3100	0.4683544337749481	NO	-
5371	ZINC00512479	3101	0.4683544337749481	NO	-
5372	ZINC00529804	3211	0.4683544337749481	NO	-
5373	ZINC00553091	3351	0.4683544337749481	NO	-
5374	ZINC00787346	4163	0.4683544337749481	NO	-
5375	ZINC00812392	4263	0.4683544337749481	NO	-
5376	ZINC00819411	4324	0.4683544337749481	NO	-
5377	ZINC00868082	4475	0.4683544337749481	NO	-
5378	ZINC00868082	4476	0.4683544337749481	NO	-
5379	ZINC00955259	4682	0.4683544337749481	NO	-
5380	ZINC01030978	4913	0.4683544337749481	NO	-
5381	ZINC01127707	5386	0.4683544337749481	NO	-
5382	ZINC01265041	5722	0.4683544337749481	NO	-
5383	ZINC01415068	5942	0.4683544337749481	NO	-
5384	ZINC01811309	6426	0.4683544337749481	NO	-
5385	ZINC02194383	6869	0.4683544337749481	NO	-
5386	ZINC02194385	6870	0.4683544337749481	NO	-
5387	ZINC02282571	6993	0.4683544337749481	NO	-
5388	ZINC02449554	7241	0.4683544337749481	NO	-
5389	ZINC02471430	7302	0.4683544337749481	NO	-
5390	ZINC02656842	7631	0.4683544337749481	NO	-
5391	ZINC02845175	8394	0.4683544337749481	NO	-
5392	ZINC03338687	9425	0.4683544337749481	NO	-
5393	ZINC03459194	10191	0.4683544337749481	NO	-
5394	ZINC03523138	10807	0.4683544337749481	NO	-
5395	ZINC03850057	11546	0.4683544337749481	NO	-
5396	ZINC03850103	11548	0.4683544337749481	NO	-
5397	ZINC03850890	11576	0.4683544337749481	NO	-
5398	ZINC03859492	12399	0.4683544337749481	NO	-
5399	ZINC03867814	12826	0.4683544337749481	NO	-
5400	ZINC03867815	12828	0.4683544337749481	NO	-
5401	ZINC03868677	13023	0.4683544337749481	NO	-
5402	ZINC03869104	13050	0.4683544337749481	NO	-
5403	ZINC03889778	13132	0.4683544337749481	NO	-
5404	ZINC03889873	13143	0.4683544337749481	NO	-
5405	ZINC03927886	13491	0.4683544337749481	NO	-
5406	ZINC03980177	14004	0.4683544337749481	NO	-
5407	ZINC04225109	14674	0.4683544337749481	NO	-
5408	ZINC04273732	14774	0.4683544337749481	NO	-
5409	ZINC04628263	15535	0.4683544337749481	NO	-
5410	ZINC03815331	10	0.4677419364452362	YES	2
5411	ZINC00151213	11	0.4677419364452362	YES	2
5412	ZINC00151212	12	0.4677419364452362	YES	2
5413	ZINC03815229	15	0.4677419364452362	YES	2
5414	ZINC00151214	21	0.4677419364452362	YES	2
5415	ZINC00118581	23	0.4677419364452362	YES	2
5416	ZINC03815025	280	0.4677419364452362	YES	15
5417	ZINC00003614	18	0.4675324559211731	NO	-
5418	ZINC00080642	480	0.4675324559211731	NO	-
5419	ZINC00081340	494	0.4675324559211731	NO	-
5420	ZINC00218607	1316	0.4675324559211731	NO	-
5421	ZINC00218613	1319	0.4675324559211731	NO	-
5422	ZINC00218622	1320	0.4675324559211731	NO	-
5423	ZINC00249658	1540	0.4675324559211731	NO	-
5424	ZINC00371624	2135	0.4675324559211731	NO	-
5425	ZINC00447957	2687	0.4675324559211731	NO	-
5426	ZINC00457825	2761	0.4675324559211731	NO	-
5427	ZINC00522897	3148	0.4675324559211731	NO	-
5428	ZINC00811573	4260	0.4675324559211731	NO	-
5429	ZINC00831053	4352	0.4675324559211731	NO	-
5430	ZINC01021585	4877	0.4675324559211731	NO	-
5431	ZINC01183772	5524	0.4675324559211731	NO	-
5432	ZINC01240939	5685	0.4675324559211731	NO	-
5433	ZINC01262516	5715	0.4675324559211731	NO	-
5434	ZINC01305113	5778	0.4675324559211731	NO	-
5435	ZINC01389438	5881	0.4675324559211731	NO	-
5436	ZINC01491047	6134	0.4675324559211731	NO	-
5437	ZINC01491047	6135	0.4675324559211731	NO	-
5438	ZINC01696215	6333	0.4675324559211731	NO	-
5439	ZINC01757734	6368	0.4675324559211731	NO	-
5440	ZINC01757737	6369	0.4675324559211731	NO	-
5441	ZINC01989622	6736	0.4675324559211731	NO	-
5442	ZINC02588971	7429	0.4675324559211731	NO	-
5443	ZINC02588972	7430	0.4675324559211731	NO	-
5444	ZINC02592385	7436	0.4675324559211731	NO	-
5445	ZINC02592386	7437	0.4675324559211731	NO	-
5446	ZINC02718712	7842	0.4675324559211731	NO	-
5447	ZINC02718712	7843	0.4675324559211731	NO	-
5448	ZINC02718719	7845	0.4675324559211731	NO	-
5449	ZINC02718719	7846	0.4675324559211731	NO	-
5450	ZINC02718730	7848	0.4675324559211731	NO	-
5451	ZINC02718730	7849	0.4675324559211731	NO	-
5452	ZINC02718739	7851	0.4675324559211731	NO	-
5453	ZINC02718739	7852	0.4675324559211731	NO	-
5454	ZINC02718741	7854	0.4675324559211731	NO	-
5455	ZINC02718741	7855	0.4675324559211731	NO	-
5456	ZINC02718742	7857	0.4675324559211731	NO	-
5457	ZINC02718742	7858	0.4675324559211731	NO	-
5458	ZINC02718743	7860	0.4675324559211731	NO	-
5459	ZINC02718743	7861	0.4675324559211731	NO	-
5460	ZINC02718810	7869	0.4675324559211731	NO	-
5461	ZINC02718810	7870	0.4675324559211731	NO	-
5462	ZINC02718816	7880	0.4675324559211731	NO	-
5463	ZINC02718816	7881	0.4675324559211731	NO	-
5464	ZINC02718956	7887	0.4675324559211731	NO	-
5465	ZINC02718956	7888	0.4675324559211731	NO	-
5466	ZINC02718976	7910	0.4675324559211731	NO	-
5467	ZINC02718976	7911	0.4675324559211731	NO	-
5468	ZINC02718986	7927	0.4675324559211731	NO	-
5469	ZINC02718986	7928	0.4675324559211731	NO	-
5470	ZINC02718988	7934	0.4675324559211731	NO	-
5471	ZINC02718988	7935	0.4675324559211731	NO	-
5472	ZINC02793831	8235	0.4675324559211731	NO	-
5473	ZINC02949148	8682	0.4675324559211731	NO	-
5474	ZINC03277288	9226	0.4675324559211731	NO	-
5475	ZINC03462068	10243	0.4675324559211731	NO	-
5476	ZINC03475429	10365	0.4675324559211731	NO	-
5477	ZINC03862375	12492	0.4675324559211731	NO	-
5478	ZINC03869095	13047	0.4675324559211731	NO	-
5479	ZINC03890839	13229	0.4675324559211731	NO	-
5480	ZINC03968569	13635	0.4675324559211731	NO	-
5481	ZINC03971333	13802	0.4675324559211731	NO	-
5482	ZINC03974953	13905	0.4675324559211731	NO	-
5483	ZINC04135339	14503	0.4675324559211731	NO	-
5484	ZINC04162501	14542	0.4675324559211731	NO	-
5485	ZINC04493279	15434	0.4675324559211731	NO	-
5486	ZINC03815258	136	0.4675324559211731	YES	2
5487	ZINC00046785	208	0.46666666865348816	NO	-
5488	ZINC00046786	209	0.46666666865348816	NO	-
5489	ZINC00118771	771	0.46666666865348816	NO	-
5490	ZINC00205649	1256	0.46666666865348816	NO	-
5491	ZINC00255144	1606	0.46666666865348816	NO	-
5492	ZINC00290464	1764	0.46666666865348816	NO	-
5493	ZINC00316001	1891	0.46666666865348816	NO	-
5494	ZINC00358003	2045	0.46666666865348816	NO	-
5495	ZINC00358013	2047	0.46666666865348816	NO	-
5496	ZINC00359511	2064	0.46666666865348816	NO	-
5497	ZINC00411868	2331	0.46666666865348816	NO	-
5498	ZINC00449779	2700	0.46666666865348816	NO	-
5499	ZINC00478525	2909	0.46666666865348816	NO	-
5500	ZINC00557816	3388	0.46666666865348816	NO	-
5501	ZINC00706283	4030	0.46666666865348816	NO	-
5502	ZINC00716798	4052	0.46666666865348816	NO	-
5503	ZINC00869167	4480	0.46666666865348816	NO	-
5504	ZINC00887677	4517	0.46666666865348816	NO	-
5505	ZINC01055091	5064	0.46666666865348816	NO	-
5506	ZINC01056165	5068	0.46666666865348816	NO	-
5507	ZINC01111583	5322	0.46666666865348816	NO	-
5508	ZINC01159984	5475	0.46666666865348816	NO	-
5509	ZINC01288093	5751	0.46666666865348816	NO	-
5510	ZINC01500223	6187	0.46666666865348816	NO	-
5511	ZINC01501114	6199	0.46666666865348816	NO	-
5512	ZINC02511394	7362	0.46666666865348816	NO	-
5513	ZINC02511408	7364	0.46666666865348816	NO	-
5514	ZINC02627929	7511	0.46666666865348816	NO	-
5515	ZINC02627930	7512	0.46666666865348816	NO	-
5516	ZINC02800492	8309	0.46666666865348816	NO	-
5517	ZINC02881600	8524	0.46666666865348816	NO	-
5518	ZINC02918915	8620	0.46666666865348816	NO	-
5519	ZINC03105571	8882	0.46666666865348816	NO	-
5520	ZINC03216390	9006	0.46666666865348816	NO	-
5521	ZINC03217159	9013	0.46666666865348816	NO	-
5522	ZINC03264537	9185	0.46666666865348816	NO	-
5523	ZINC03318574	9357	0.46666666865348816	NO	-
5524	ZINC03347824	9460	0.46666666865348816	NO	-
5525	ZINC03389377	9695	0.46666666865348816	NO	-
5526	ZINC03389381	9696	0.46666666865348816	NO	-
5527	ZINC03427989	9995	0.46666666865348816	NO	-
5528	ZINC03436016	10037	0.46666666865348816	NO	-
5529	ZINC03436464	10042	0.46666666865348816	NO	-
5530	ZINC03436579	10047	0.46666666865348816	NO	-
5531	ZINC03436716	10052	0.46666666865348816	NO	-
5532	ZINC03436726	10053	0.46666666865348816	NO	-
5533	ZINC03436815	10055	0.46666666865348816	NO	-
5534	ZINC03566218	11046	0.46666666865348816	NO	-
5535	ZINC03601185	11236	0.46666666865348816	NO	-
5536	ZINC03867629	12769	0.46666666865348816	NO	-
5537	ZINC03867634	12771	0.46666666865348816	NO	-
5538	ZINC03867638	12773	0.46666666865348816	NO	-
5539	ZINC03867641	12776	0.46666666865348816	NO	-
5540	ZINC03867642	12777	0.46666666865348816	NO	-
5541	ZINC03867643	12778	0.46666666865348816	NO	-
5542	ZINC03867765	12811	0.46666666865348816	NO	-
5543	ZINC03867766	12812	0.46666666865348816	NO	-
5544	ZINC03891472	13261	0.46666666865348816	NO	-
5545	ZINC03909070	13446	0.46666666865348816	NO	-
5546	ZINC03921355	13485	0.46666666865348816	NO	-
5547	ZINC03958874	13532	0.46666666865348816	NO	-
5548	ZINC03961944	13543	0.46666666865348816	NO	-
5549	ZINC03974386	13893	0.46666666865348816	NO	-
5550	ZINC03974407	13895	0.46666666865348816	NO	-
5551	ZINC03983016	14037	0.46666666865348816	NO	-
5552	ZINC03983018	14038	0.46666666865348816	NO	-
5553	ZINC04175248	14600	0.46666666865348816	NO	-
5554	ZINC04178409	14609	0.46666666865348816	NO	-
5555	ZINC04299607	14828	0.46666666865348816	NO	-
5556	ZINC04407699	15037	0.46666666865348816	NO	-
5557	ZINC04465678	15224	0.46666666865348816	NO	-
5558	ZINC04465686	15226	0.46666666865348816	NO	-
5559	ZINC04485189	15390	0.46666666865348816	NO	-
5560	ZINC03270857	9207	0.46590909361839294	NO	-
5561	ZINC03288692	9274	0.46590909361839294	NO	-
5562	ZINC03291315	9279	0.46590909361839294	NO	-
5563	ZINC00051107	236	0.465753436088562	NO	-
5564	ZINC00076580	461	0.465753436088562	NO	-
5565	ZINC00084856	525	0.465753436088562	NO	-
5566	ZINC00121938	801	0.465753436088562	NO	-
5567	ZINC00126316	827	0.465753436088562	NO	-
5568	ZINC00181545	1123	0.465753436088562	NO	-
5569	ZINC00181547	1124	0.465753436088562	NO	-
5570	ZINC00202988	1248	0.465753436088562	NO	-
5571	ZINC00237052	1474	0.465753436088562	NO	-
5572	ZINC00243854	1504	0.465753436088562	NO	-
5573	ZINC00365579	2106	0.465753436088562	NO	-
5574	ZINC00456395	2744	0.465753436088562	NO	-
5575	ZINC00456813	2751	0.465753436088562	NO	-
5576	ZINC00507588	3036	0.465753436088562	NO	-
5577	ZINC00507589	3037	0.465753436088562	NO	-
5578	ZINC00513806	3110	0.465753436088562	NO	-
5579	ZINC00572869	3498	0.465753436088562	NO	-
5580	ZINC00581535	3561	0.465753436088562	NO	-
5581	ZINC00581536	3562	0.465753436088562	NO	-
5582	ZINC00591295	3615	0.465753436088562	NO	-
5583	ZINC00613399	3710	0.465753436088562	NO	-
5584	ZINC00679737	3982	0.465753436088562	NO	-
5585	ZINC00798413	4196	0.465753436088562	NO	-
5586	ZINC00798414	4199	0.465753436088562	NO	-
5587	ZINC01057181	5073	0.465753436088562	NO	-
5588	ZINC01724487	6334	0.465753436088562	NO	-
5589	ZINC02069869	6782	0.465753436088562	NO	-
5590	ZINC02661513	7652	0.465753436088562	NO	-
5591	ZINC02709882	7770	0.465753436088562	NO	-
5592	ZINC02709883	7771	0.465753436088562	NO	-
5593	ZINC02751160	8045	0.465753436088562	NO	-
5594	ZINC02860561	8440	0.465753436088562	NO	-
5595	ZINC03347217	9457	0.465753436088562	NO	-
5596	ZINC03385665	9627	0.465753436088562	NO	-
5597	ZINC03385668	9628	0.465753436088562	NO	-
5598	ZINC03387117	9638	0.465753436088562	NO	-
5599	ZINC03405056	9862	0.465753436088562	NO	-
5600	ZINC03456005	10172	0.465753436088562	NO	-
5601	ZINC03507663	10641	0.465753436088562	NO	-
5602	ZINC03507903	10649	0.465753436088562	NO	-
5603	ZINC03507919	10650	0.465753436088562	NO	-
5604	ZINC03507934	10651	0.465753436088562	NO	-
5605	ZINC03507952	10652	0.465753436088562	NO	-
5606	ZINC03507995	10653	0.465753436088562	NO	-
5607	ZINC03508041	10654	0.465753436088562	NO	-
5608	ZINC03508666	10658	0.465753436088562	NO	-
5609	ZINC03508669	10659	0.465753436088562	NO	-
5610	ZINC03510709	10686	0.465753436088562	NO	-
5611	ZINC03510711	10687	0.465753436088562	NO	-
5612	ZINC03510991	10694	0.465753436088562	NO	-
5613	ZINC03511111	10697	0.465753436088562	NO	-
5614	ZINC03511135	10698	0.465753436088562	NO	-
5615	ZINC03511155	10700	0.465753436088562	NO	-
5616	ZINC03511173	10702	0.465753436088562	NO	-
5617	ZINC03511714	10714	0.465753436088562	NO	-
5618	ZINC03511786	10715	0.465753436088562	NO	-
5619	ZINC03512201	10724	0.465753436088562	NO	-
5620	ZINC03512203	10725	0.465753436088562	NO	-
5621	ZINC03604441	11255	0.465753436088562	NO	-
5622	ZINC03619117	11348	0.465753436088562	NO	-
5623	ZINC03619200	11350	0.465753436088562	NO	-
5624	ZINC03652581	11401	0.465753436088562	NO	-
5625	ZINC03852070	11657	0.465753436088562	NO	-
5626	ZINC03852072	11658	0.465753436088562	NO	-
5627	ZINC03854903	11968	0.465753436088562	NO	-
5628	ZINC03857232	12112	0.465753436088562	NO	-
5629	ZINC03857233	12113	0.465753436088562	NO	-
5630	ZINC03858446	12273	0.465753436088562	NO	-
5631	ZINC03858447	12274	0.465753436088562	NO	-
5632	ZINC03866988	12643	0.465753436088562	NO	-
5633	ZINC04162974	14546	0.465753436088562	NO	-
5634	ZINC04162975	14547	0.465753436088562	NO	-
5635	ZINC04239411	14691	0.465753436088562	NO	-
5636	ZINC04281859	14808	0.465753436088562	NO	-
5637	ZINC04465339	15195	0.465753436088562	NO	-
5638	ZINC04468176	15287	0.465753436088562	NO	-
5639	ZINC00217211	1307	0.4651162922382355	NO	-
5640	ZINC00217213	1308	0.4651162922382355	NO	-
5641	ZINC00423527	2444	0.4651162922382355	NO	-
5642	ZINC00920499	4574	0.4651162922382355	NO	-
5643	ZINC01104308	5281	0.4651162922382355	NO	-
5644	ZINC01537049	6260	0.4651162922382355	NO	-
5645	ZINC03256785	9163	0.4651162922382355	NO	-
5646	ZINC03345760	9450	0.4651162922382355	NO	-
5647	ZINC04121351	14479	0.4651162922382355	NO	-
5648	ZINC00068697	401	0.4647887349128723	NO	-
5649	ZINC00079329	476	0.4647887349128723	NO	-
5650	ZINC00083811	517	0.4647887349128723	NO	-
5651	ZINC00095674	596	0.4647887349128723	NO	-
5652	ZINC00095683	597	0.4647887349128723	NO	-
5653	ZINC00108888	711	0.4647887349128723	NO	-
5654	ZINC00109747	720	0.4647887349128723	NO	-
5655	ZINC00116291	758	0.4647887349128723	NO	-
5656	ZINC00116296	759	0.4647887349128723	NO	-
5657	ZINC00123575	812	0.4647887349128723	NO	-
5658	ZINC00145826	983	0.4647887349128723	NO	-
5659	ZINC00148375	1002	0.4647887349128723	NO	-
5660	ZINC00173500	1092	0.4647887349128723	NO	-
5661	ZINC00218283	1313	0.4647887349128723	NO	-
5662	ZINC00358001	2044	0.4647887349128723	NO	-
5663	ZINC00361142	2085	0.4647887349128723	NO	-
5664	ZINC00390250	2250	0.4647887349128723	NO	-
5665	ZINC00390685	2254	0.4647887349128723	NO	-
5666	ZINC00436175	2614	0.4647887349128723	NO	-
5667	ZINC00454852	2725	0.4647887349128723	NO	-
5668	ZINC00463260	2787	0.4647887349128723	NO	-
5669	ZINC00468631	2827	0.4647887349128723	NO	-
5670	ZINC00474949	2893	0.4647887349128723	NO	-
5671	ZINC00483881	2940	0.4647887349128723	NO	-
5672	ZINC00563163	3434	0.4647887349128723	NO	-
5673	ZINC00575872	3515	0.4647887349128723	NO	-
5674	ZINC00612482	3689	0.4647887349128723	NO	-
5675	ZINC00612483	3690	0.4647887349128723	NO	-
5676	ZINC00616540	3741	0.4647887349128723	NO	-
5677	ZINC00616701	3743	0.4647887349128723	NO	-
5678	ZINC00620085	3775	0.4647887349128723	NO	-
5679	ZINC00816286	4294	0.4647887349128723	NO	-
5680	ZINC00859660	4450	0.4647887349128723	NO	-
5681	ZINC00941370	4620	0.4647887349128723	NO	-
5682	ZINC00952699	4664	0.4647887349128723	NO	-
5683	ZINC01006562	4825	0.4647887349128723	NO	-
5684	ZINC01006563	4826	0.4647887349128723	NO	-
5685	ZINC01017039	4852	0.4647887349128723	NO	-
5686	ZINC01918916	6512	0.4647887349128723	NO	-
5687	ZINC01934050	6566	0.4647887349128723	NO	-
5688	ZINC01934076	6567	0.4647887349128723	NO	-
5689	ZINC01943559	6609	0.4647887349128723	NO	-
5690	ZINC01943562	6611	0.4647887349128723	NO	-
5691	ZINC01943563	6612	0.4647887349128723	NO	-
5692	ZINC01943567	6614	0.4647887349128723	NO	-
5693	ZINC01960546	6643	0.4647887349128723	NO	-
5694	ZINC01961883	6655	0.4647887349128723	NO	-
5695	ZINC01993767	6747	0.4647887349128723	NO	-
5696	ZINC02616612	7451	0.4647887349128723	NO	-
5697	ZINC02616613	7452	0.4647887349128723	NO	-
5698	ZINC02743980	8010	0.4647887349128723	NO	-
5699	ZINC02768031	8129	0.4647887349128723	NO	-
5700	ZINC02879463	8513	0.4647887349128723	NO	-
5701	ZINC02884184	8534	0.4647887349128723	NO	-
5702	ZINC02927725	8650	0.4647887349128723	NO	-
5703	ZINC03272220	9211	0.4647887349128723	NO	-
5704	ZINC03377672	9565	0.4647887349128723	NO	-
5705	ZINC03387225	9647	0.4647887349128723	NO	-
5706	ZINC03391939	9722	0.4647887349128723	NO	-
5707	ZINC03392005	9725	0.4647887349128723	NO	-
5708	ZINC03392292	9729	0.4647887349128723	NO	-
5709	ZINC03392332	9731	0.4647887349128723	NO	-
5710	ZINC03392389	9736	0.4647887349128723	NO	-
5711	ZINC03394410	9755	0.4647887349128723	NO	-
5712	ZINC03398352	9803	0.4647887349128723	NO	-
5713	ZINC03405241	9867	0.4647887349128723	NO	-
5714	ZINC03436013	10036	0.4647887349128723	NO	-
5715	ZINC03495507	10468	0.4647887349128723	NO	-
5716	ZINC03531033	10859	0.4647887349128723	NO	-
5717	ZINC03562637	11017	0.4647887349128723	NO	-
5718	ZINC03607920	11269	0.4647887349128723	NO	-
5719	ZINC03610049	11290	0.4647887349128723	NO	-
5720	ZINC03854129	11869	0.4647887349128723	NO	-
5721	ZINC03854214	11870	0.4647887349128723	NO	-
5722	ZINC03857107	12086	0.4647887349128723	NO	-
5723	ZINC03857108	12087	0.4647887349128723	NO	-
5724	ZINC03867571	12759	0.4647887349128723	NO	-
5725	ZINC03889906	13146	0.4647887349128723	NO	-
5726	ZINC03898084	13368	0.4647887349128723	NO	-
5727	ZINC03898468	13370	0.4647887349128723	NO	-
5728	ZINC03969852	13745	0.4647887349128723	NO	-
5729	ZINC03969852	13746	0.4647887349128723	NO	-
5730	ZINC03971930	13837	0.4647887349128723	NO	-
5731	ZINC03971931	13838	0.4647887349128723	NO	-
5732	ZINC03971932	13839	0.4647887349128723	NO	-
5733	ZINC03982967	14033	0.4647887349128723	NO	-
5734	ZINC03982968	14034	0.4647887349128723	NO	-
5735	ZINC03982969	14035	0.4647887349128723	NO	-
5736	ZINC03982970	14036	0.4647887349128723	NO	-
5737	ZINC03983397	14050	0.4647887349128723	NO	-
5738	ZINC03983399	14051	0.4647887349128723	NO	-
5739	ZINC03993074	14184	0.4647887349128723	NO	-
5740	ZINC03993075	14185	0.4647887349128723	NO	-
5741	ZINC03993076	14186	0.4647887349128723	NO	-
5742	ZINC03998102	14251	0.4647887349128723	NO	-
5743	ZINC04174753	14599	0.4647887349128723	NO	-
5744	ZINC04194455	14630	0.4647887349128723	NO	-
5745	ZINC04275320	14788	0.4647887349128723	NO	-
5746	ZINC04434777	15082	0.4647887349128723	NO	-
5747	ZINC04435257	15083	0.4647887349128723	NO	-
5748	ZINC04465564	15218	0.4647887349128723	NO	-
5749	ZINC04467762	15275	0.4647887349128723	NO	-
5750	ZINC04470315	15351	0.4647887349128723	NO	-
5751	ZINC03815244	212	0.4647887349128723	YES	6
5752	ZINC00020645	213	0.4647887349128723	YES	6
5753	ZINC00052831	257	0.4642857015132904	NO	-
5754	ZINC00160562	1049	0.4642857015132904	NO	-
5755	ZINC00424348	2480	0.4642857015132904	NO	-
5756	ZINC00487210	2955	0.4642857015132904	NO	-
5757	ZINC00487211	2956	0.4642857015132904	NO	-
5758	ZINC01001372	4813	0.4642857015132904	NO	-
5759	ZINC01173550	5505	0.4642857015132904	NO	-
5760	ZINC02798385	8292	0.4642857015132904	NO	-
5761	ZINC02800078	8303	0.4642857015132904	NO	-
5762	ZINC02927614	8646	0.4642857015132904	NO	-
5763	ZINC03066027	8835	0.4642857015132904	NO	-
5764	ZINC03968465	13618	0.4642857015132904	NO	-
5765	ZINC04335497	14910	0.4642857015132904	NO	-
5766	ZINC04617795	241	0.4642857015132904	YES	9
5767	ZINC03815188	243	0.4642857015132904	YES	9
5768	ZINC00007452	25	0.4637681245803833	NO	-
5769	ZINC00020562	77	0.4637681245803833	NO	-
5770	ZINC00296723	1788	0.4637681245803833	NO	-
5771	ZINC00342159	1960	0.4637681245803833	NO	-
5772	ZINC00456477	2748	0.4637681245803833	NO	-
5773	ZINC00471327	2862	0.4637681245803833	NO	-
5774	ZINC00471332	2863	0.4637681245803833	NO	-
5775	ZINC00485818	2949	0.4637681245803833	NO	-
5776	ZINC00515566	3120	0.4637681245803833	NO	-
5777	ZINC00581758	3565	0.4637681245803833	NO	-
5778	ZINC00713041	4045	0.4637681245803833	NO	-
5779	ZINC00713043	4046	0.4637681245803833	NO	-
5780	ZINC01016566	4851	0.4637681245803833	NO	-
5781	ZINC01062726	5116	0.4637681245803833	NO	-
5782	ZINC01134533	5407	0.4637681245803833	NO	-
5783	ZINC01151275	5455	0.4637681245803833	NO	-
5784	ZINC01154063	5463	0.4637681245803833	NO	-
5785	ZINC01178465	5514	0.4637681245803833	NO	-
5786	ZINC01922301	6529	0.4637681245803833	NO	-
5787	ZINC01922303	6530	0.4637681245803833	NO	-
5788	ZINC01922310	6533	0.4637681245803833	NO	-
5789	ZINC01922311	6534	0.4637681245803833	NO	-
5790	ZINC01981111	6686	0.4637681245803833	NO	-
5791	ZINC01981112	6687	0.4637681245803833	NO	-
5792	ZINC01981189	6690	0.4637681245803833	NO	-
5793	ZINC01981190	6691	0.4637681245803833	NO	-
5794	ZINC01981191	6692	0.4637681245803833	NO	-
5795	ZINC01981192	6693	0.4637681245803833	NO	-
5796	ZINC01981576	6704	0.4637681245803833	NO	-
5797	ZINC01981577	6705	0.4637681245803833	NO	-
5798	ZINC01981580	6708	0.4637681245803833	NO	-
5799	ZINC01981581	6709	0.4637681245803833	NO	-
5800	ZINC01981701	6712	0.4637681245803833	NO	-
5801	ZINC01981702	6713	0.4637681245803833	NO	-
5802	ZINC01982767	6729	0.4637681245803833	NO	-
5803	ZINC01982768	6730	0.4637681245803833	NO	-
5804	ZINC02139639	6828	0.4637681245803833	NO	-
5805	ZINC02248864	6960	0.4637681245803833	NO	-
5806	ZINC03268082	9199	0.4637681245803833	NO	-
5807	ZINC03268941	9201	0.4637681245803833	NO	-
5808	ZINC03330003	9398	0.4637681245803833	NO	-
5809	ZINC03346263	9453	0.4637681245803833	NO	-
5810	ZINC03346265	9454	0.4637681245803833	NO	-
5811	ZINC03510582	10682	0.4637681245803833	NO	-
5812	ZINC03510585	10683	0.4637681245803833	NO	-
5813	ZINC03511146	10699	0.4637681245803833	NO	-
5814	ZINC03511235	10705	0.4637681245803833	NO	-
5815	ZINC03511237	10706	0.4637681245803833	NO	-
5816	ZINC03511402	10707	0.4637681245803833	NO	-
5817	ZINC03511403	10708	0.4637681245803833	NO	-
5818	ZINC03512649	10734	0.4637681245803833	NO	-
5819	ZINC03512650	10735	0.4637681245803833	NO	-
5820	ZINC03513119	10736	0.4637681245803833	NO	-
5821	ZINC03513121	10737	0.4637681245803833	NO	-
5822	ZINC03513381	10738	0.4637681245803833	NO	-
5823	ZINC03513383	10739	0.4637681245803833	NO	-
5824	ZINC03523160	10808	0.4637681245803833	NO	-
5825	ZINC03523161	10809	0.4637681245803833	NO	-
5826	ZINC03559075	10990	0.4637681245803833	NO	-
5827	ZINC03892682	13332	0.4637681245803833	NO	-
5828	ZINC03815079	106	0.4637681245803833	YES	2
5829	ZINC00089958	559	0.46341463923454285	NO	-
5830	ZINC00098731	657	0.46341463923454285	NO	-
5831	ZINC00121383	784	0.46341463923454285	NO	-
5832	ZINC00223963	1377	0.46341463923454285	NO	-
5833	ZINC00245819	1519	0.46341463923454285	NO	-
5834	ZINC00375381	2157	0.46341463923454285	NO	-
5835	ZINC00383373	2194	0.46341463923454285	NO	-
5836	ZINC00427374	2533	0.46341463923454285	NO	-
5837	ZINC00427376	2535	0.46341463923454285	NO	-
5838	ZINC00429761	2575	0.46341463923454285	NO	-
5839	ZINC00429762	2576	0.46341463923454285	NO	-
5840	ZINC00531644	3215	0.46341463923454285	NO	-
5841	ZINC00616718	3744	0.46341463923454285	NO	-
5842	ZINC00974963	4717	0.46341463923454285	NO	-
5843	ZINC01056417	5069	0.46341463923454285	NO	-
5844	ZINC02645657	7586	0.46341463923454285	NO	-
5845	ZINC02718955	7883	0.46341463923454285	NO	-
5846	ZINC02718955	7885	0.46341463923454285	NO	-
5847	ZINC02761229	8086	0.46341463923454285	NO	-
5848	ZINC02871877	8480	0.46341463923454285	NO	-
5849	ZINC02927523	8642	0.46341463923454285	NO	-
5850	ZINC02947613	8674	0.46341463923454285	NO	-
5851	ZINC02970881	8727	0.46341463923454285	NO	-
5852	ZINC03354900	9489	0.46341463923454285	NO	-
5853	ZINC03631266	11378	0.46341463923454285	NO	-
5854	ZINC03850883	11573	0.46341463923454285	NO	-
5855	ZINC03853554	11798	0.46341463923454285	NO	-
5856	ZINC03983294	14045	0.46341463923454285	NO	-
5857	ZINC04121354	14480	0.46341463923454285	NO	-
5858	ZINC04315622	14849	0.46341463923454285	NO	-
5859	ZINC04406380	15029	0.46341463923454285	NO	-
5860	ZINC03815122	357	0.46341463923454285	YES	37
5861	ZINC00141257	947	0.46268656849861145	NO	-
5862	ZINC00211916	1286	0.46268656849861145	NO	-
5863	ZINC00611802	3678	0.46268656849861145	NO	-
5864	ZINC00955118	4678	0.46268656849861145	NO	-
5865	ZINC01495490	6157	0.46268656849861145	NO	-
5866	ZINC03570719	11082	0.46268656849861145	NO	-
5867	ZINC03570730	11083	0.46268656849861145	NO	-
5868	ZINC03851485	11612	0.46268656849861145	NO	-
5869	ZINC03868102	12940	0.46268656849861145	NO	-
5870	ZINC03868103	12941	0.46268656849861145	NO	-
5871	ZINC03868472	12999	0.46268656849861145	NO	-
5872	ZINC03982884	14024	0.46268656849861145	NO	-
5873	ZINC03982885	14025	0.46268656849861145	NO	-
5874	ZINC03982886	14026	0.46268656849861145	NO	-
5875	ZINC03982887	14027	0.46268656849861145	NO	-
5876	ZINC03815235	125	0.46268656849861145	YES	2
5877	ZINC00098811	658	0.4625000059604645	NO	-
5878	ZINC00102837	671	0.4625000059604645	NO	-
5879	ZINC00130128	848	0.4625000059604645	NO	-
5880	ZINC00178726	1106	0.4625000059604645	NO	-
5881	ZINC00203511	1249	0.4625000059604645	NO	-
5882	ZINC00213989	1292	0.4625000059604645	NO	-
5883	ZINC00224629	1383	0.4625000059604645	NO	-
5884	ZINC00246002	1522	0.4625000059604645	NO	-
5885	ZINC00256592	1616	0.4625000059604645	NO	-
5886	ZINC00299919	1804	0.4625000059604645	NO	-
5887	ZINC00314755	1886	0.4625000059604645	NO	-
5888	ZINC00413922	2352	0.4625000059604645	NO	-
5889	ZINC00439365	2636	0.4625000059604645	NO	-
5890	ZINC00439365	2637	0.4625000059604645	NO	-
5891	ZINC00553198	3352	0.4625000059604645	NO	-
5892	ZINC00553198	3353	0.4625000059604645	NO	-
5893	ZINC00617681	3752	0.4625000059604645	NO	-
5894	ZINC00659163	3921	0.4625000059604645	NO	-
5895	ZINC00659165	3922	0.4625000059604645	NO	-
5896	ZINC00783778	4147	0.4625000059604645	NO	-
5897	ZINC00789984	4167	0.4625000059604645	NO	-
5898	ZINC00796550	4192	0.4625000059604645	NO	-
5899	ZINC00838835	4383	0.4625000059604645	NO	-
5900	ZINC00849770	4416	0.4625000059604645	NO	-
5901	ZINC01000087	4806	0.4625000059604645	NO	-
5902	ZINC01014623	4845	0.4625000059604645	NO	-
5903	ZINC01135200	5410	0.4625000059604645	NO	-
5904	ZINC01387612	5864	0.4625000059604645	NO	-
5905	ZINC01479069	6120	0.4625000059604645	NO	-
5906	ZINC01479107	6124	0.4625000059604645	NO	-
5907	ZINC02024908	6753	0.4625000059604645	NO	-
5908	ZINC02465539	7282	0.4625000059604645	NO	-
5909	ZINC02561792	7411	0.4625000059604645	NO	-
5910	ZINC02623955	7486	0.4625000059604645	NO	-
5911	ZINC02699044	7742	0.4625000059604645	NO	-
5912	ZINC02699056	7743	0.4625000059604645	NO	-
5913	ZINC02699061	7744	0.4625000059604645	NO	-
5914	ZINC02705752	7755	0.4625000059604645	NO	-
5915	ZINC02713179	7782	0.4625000059604645	NO	-
5916	ZINC02713184	7784	0.4625000059604645	NO	-
5917	ZINC02713212	7792	0.4625000059604645	NO	-
5918	ZINC02713220	7795	0.4625000059604645	NO	-
5919	ZINC02713231	7797	0.4625000059604645	NO	-
5920	ZINC02713264	7798	0.4625000059604645	NO	-
5921	ZINC02713272	7799	0.4625000059604645	NO	-
5922	ZINC02713273	7800	0.4625000059604645	NO	-
5923	ZINC02713282	7801	0.4625000059604645	NO	-
5924	ZINC02713315	7805	0.4625000059604645	NO	-
5925	ZINC02715814	7818	0.4625000059604645	NO	-
5926	ZINC02715821	7820	0.4625000059604645	NO	-
5927	ZINC02715841	7821	0.4625000059604645	NO	-
5928	ZINC02794183	8240	0.4625000059604645	NO	-
5929	ZINC02883443	8530	0.4625000059604645	NO	-
5930	ZINC03043855	8817	0.4625000059604645	NO	-
5931	ZINC03474881	10343	0.4625000059604645	NO	-
5932	ZINC03474885	10344	0.4625000059604645	NO	-
5933	ZINC03475034	10353	0.4625000059604645	NO	-
5934	ZINC03475068	10358	0.4625000059604645	NO	-
5935	ZINC03548491	10930	0.4625000059604645	NO	-
5936	ZINC03559698	11000	0.4625000059604645	NO	-
5937	ZINC03608875	11283	0.4625000059604645	NO	-
5938	ZINC03608879	11284	0.4625000059604645	NO	-
5939	ZINC03613454	11327	0.4625000059604645	NO	-
5940	ZINC03766178	11431	0.4625000059604645	NO	-
5941	ZINC03859577	12410	0.4625000059604645	NO	-
5942	ZINC03859578	12411	0.4625000059604645	NO	-
5943	ZINC03868637	13017	0.4625000059604645	NO	-
5944	ZINC03878198	13068	0.4625000059604645	NO	-
5945	ZINC03891448	13258	0.4625000059604645	NO	-
5946	ZINC03908273	13434	0.4625000059604645	NO	-
5947	ZINC03971401	13806	0.4625000059604645	NO	-
5948	ZINC04017725	14332	0.4625000059604645	NO	-
5949	ZINC04225086	14671	0.4625000059604645	NO	-
5950	ZINC04225109	14675	0.4625000059604645	NO	-
5951	ZINC04316312	14853	0.4625000059604645	NO	-
5952	ZINC04426811	15071	0.4625000059604645	NO	-
5953	ZINC00045197	194	0.4615384638309479	NO	-
5954	ZINC00051380	239	0.4615384638309479	NO	-
5955	ZINC00060467	339	0.4615384638309479	NO	-
5956	ZINC00060468	340	0.4615384638309479	NO	-
5957	ZINC00060547	343	0.4615384638309479	NO	-
5958	ZINC00060548	344	0.4615384638309479	NO	-
5959	ZINC00096553	607	0.4615384638309479	NO	-
5960	ZINC00121846	798	0.4615384638309479	NO	-
5961	ZINC00145224	978	0.4615384638309479	NO	-
5962	ZINC00196313	1211	0.4615384638309479	NO	-
5963	ZINC00225238	1397	0.4615384638309479	NO	-
5964	ZINC00225240	1398	0.4615384638309479	NO	-
5965	ZINC00239672	1491	0.4615384638309479	NO	-
5966	ZINC00341932	1955	0.4615384638309479	NO	-
5967	ZINC00353825	2013	0.4615384638309479	NO	-
5968	ZINC00353826	2014	0.4615384638309479	NO	-
5969	ZINC00376834	2162	0.4615384638309479	NO	-
5970	ZINC00390622	2253	0.4615384638309479	NO	-
5971	ZINC00451395	2710	0.4615384638309479	NO	-
5972	ZINC00455890	2736	0.4615384638309479	NO	-
5973	ZINC00456915	2754	0.4615384638309479	NO	-
5974	ZINC00487145	2954	0.4615384638309479	NO	-
5975	ZINC00546409	3311	0.4615384638309479	NO	-
5976	ZINC00553840	3365	0.4615384638309479	NO	-
5977	ZINC00583373	3576	0.4615384638309479	NO	-
5978	ZINC00583662	3581	0.4615384638309479	NO	-
5979	ZINC00583663	3582	0.4615384638309479	NO	-
5980	ZINC00583727	3583	0.4615384638309479	NO	-
5981	ZINC00584247	3595	0.4615384638309479	NO	-
5982	ZINC00584248	3596	0.4615384638309479	NO	-
5983	ZINC00636641	3848	0.4615384638309479	NO	-
5984	ZINC00784028	4155	0.4615384638309479	NO	-
5985	ZINC00858116	4445	0.4615384638309479	NO	-
5986	ZINC00896262	4529	0.4615384638309479	NO	-
5987	ZINC01019019	4863	0.4615384638309479	NO	-
5988	ZINC01040905	4981	0.4615384638309479	NO	-
5989	ZINC01040906	4982	0.4615384638309479	NO	-
5990	ZINC01054689	5058	0.4615384638309479	NO	-
5991	ZINC01054691	5059	0.4615384638309479	NO	-
5992	ZINC01054901	5062	0.4615384638309479	NO	-
5993	ZINC01054903	5063	0.4615384638309479	NO	-
5994	ZINC01245071	5695	0.4615384638309479	NO	-
5995	ZINC01252559	5706	0.4615384638309479	NO	-
5996	ZINC01455724	6063	0.4615384638309479	NO	-
5997	ZINC01466637	6083	0.4615384638309479	NO	-
5998	ZINC01501022	6198	0.4615384638309479	NO	-
5999	ZINC01938095	6590	0.4615384638309479	NO	-
6000	ZINC02346611	7082	0.4615384638309479	NO	-
6001	ZINC02444134	7233	0.4615384638309479	NO	-
6002	ZINC02465969	7288	0.4615384638309479	NO	-
6003	ZINC02465978	7289	0.4615384638309479	NO	-
6004	ZINC02509433	7352	0.4615384638309479	NO	-
6005	ZINC02592790	7439	0.4615384638309479	NO	-
6006	ZINC02696916	7733	0.4615384638309479	NO	-
6007	ZINC02718992	7941	0.4615384638309479	NO	-
6008	ZINC02718992	7942	0.4615384638309479	NO	-
6009	ZINC02719005	7953	0.4615384638309479	NO	-
6010	ZINC02719005	7954	0.4615384638309479	NO	-
6011	ZINC02728507	7970	0.4615384638309479	NO	-
6012	ZINC02947855	8676	0.4615384638309479	NO	-
6013	ZINC02947857	8677	0.4615384638309479	NO	-
6014	ZINC03073302	8844	0.4615384638309479	NO	-
6015	ZINC03233212	9076	0.4615384638309479	NO	-
6016	ZINC03233213	9077	0.4615384638309479	NO	-
6017	ZINC03331235	9403	0.4615384638309479	NO	-
6018	ZINC03374845	9552	0.4615384638309479	NO	-
6019	ZINC03564209	11044	0.4615384638309479	NO	-
6020	ZINC03577286	11127	0.4615384638309479	NO	-
6021	ZINC03577336	11128	0.4615384638309479	NO	-
6022	ZINC03577370	11129	0.4615384638309479	NO	-
6023	ZINC03577373	11130	0.4615384638309479	NO	-
6024	ZINC03851902	11645	0.4615384638309479	NO	-
6025	ZINC03859575	12408	0.4615384638309479	NO	-
6026	ZINC03859576	12409	0.4615384638309479	NO	-
6027	ZINC03859608	12414	0.4615384638309479	NO	-
6028	ZINC03859609	12415	0.4615384638309479	NO	-
6029	ZINC03862135	12485	0.4615384638309479	NO	-
6030	ZINC03868226	12959	0.4615384638309479	NO	-
6031	ZINC03868227	12960	0.4615384638309479	NO	-
6032	ZINC03868228	12961	0.4615384638309479	NO	-
6033	ZINC03868231	12962	0.4615384638309479	NO	-
6034	ZINC03868232	12963	0.4615384638309479	NO	-
6035	ZINC03902085	13385	0.4615384638309479	NO	-
6036	ZINC03960142	13537	0.4615384638309479	NO	-
6037	ZINC03963947	13580	0.4615384638309479	NO	-
6038	ZINC03969689	13735	0.4615384638309479	NO	-
6039	ZINC03971333	13805	0.4615384638309479	NO	-
6040	ZINC03974399	13894	0.4615384638309479	NO	-
6041	ZINC03997087	14219	0.4615384638309479	NO	-
6042	ZINC03997439	14242	0.4615384638309479	NO	-
6043	ZINC04135668	14504	0.4615384638309479	NO	-
6044	ZINC04135668	14505	0.4615384638309479	NO	-
6045	ZINC04191400	14621	0.4615384638309479	NO	-
6046	ZINC04457688	15121	0.4615384638309479	NO	-
6047	ZINC03815036	43	0.4615384638309479	YES	2
6048	ZINC03815249	236	0.4615384638309479	YES	9
6049	ZINC03815112	252	0.4615384638309479	YES	10
6050	ZINC00840297	4389	0.4606741666793823	NO	-
6051	ZINC03868041	12917	0.4606741666793823	NO	-
6052	ZINC04179826	14613	0.4606741666793823	NO	-
6053	ZINC00058804	300	0.46052631735801697	NO	-
6054	ZINC00081257	491	0.46052631735801697	NO	-
6055	ZINC00086168	532	0.46052631735801697	NO	-
6056	ZINC00255344	1608	0.46052631735801697	NO	-
6057	ZINC00303168	1821	0.46052631735801697	NO	-
6058	ZINC00451278	2709	0.46052631735801697	NO	-
6059	ZINC00472393	2877	0.46052631735801697	NO	-
6060	ZINC00505393	3024	0.46052631735801697	NO	-
6061	ZINC00510481	3082	0.46052631735801697	NO	-
6062	ZINC00554713	3372	0.46052631735801697	NO	-
6063	ZINC00558646	3407	0.46052631735801697	NO	-
6064	ZINC00815299	4290	0.46052631735801697	NO	-
6065	ZINC01056039	5067	0.46052631735801697	NO	-
6066	ZINC01431112	6017	0.46052631735801697	NO	-
6067	ZINC01814829	6433	0.46052631735801697	NO	-
6068	ZINC01913356	6510	0.46052631735801697	NO	-
6069	ZINC02587086	7426	0.46052631735801697	NO	-
6070	ZINC02587999	7428	0.46052631735801697	NO	-
6071	ZINC02644268	7581	0.46052631735801697	NO	-
6072	ZINC02749437	8029	0.46052631735801697	NO	-
6073	ZINC02749437	8030	0.46052631735801697	NO	-
6074	ZINC02758450	8076	0.46052631735801697	NO	-
6075	ZINC03216048	9002	0.46052631735801697	NO	-
6076	ZINC03259255	9168	0.46052631735801697	NO	-
6077	ZINC03259257	9169	0.46052631735801697	NO	-
6078	ZINC03422389	9961	0.46052631735801697	NO	-
6079	ZINC03448033	10103	0.46052631735801697	NO	-
6080	ZINC03470404	10301	0.46052631735801697	NO	-
6081	ZINC03532471	10865	0.46052631735801697	NO	-
6082	ZINC03598384	11203	0.46052631735801697	NO	-
6083	ZINC03608608	11276	0.46052631735801697	NO	-
6084	ZINC03611613	11312	0.46052631735801697	NO	-
6085	ZINC03851288	11599	0.46052631735801697	NO	-
6086	ZINC03851597	11624	0.46052631735801697	NO	-
6087	ZINC03854941	11975	0.46052631735801697	NO	-
6088	ZINC03854942	11976	0.46052631735801697	NO	-
6089	ZINC03857534	12157	0.46052631735801697	NO	-
6090	ZINC03858994	12359	0.46052631735801697	NO	-
6091	ZINC03867743	12803	0.46052631735801697	NO	-
6092	ZINC03867951	12891	0.46052631735801697	NO	-
6093	ZINC03938231	13496	0.46052631735801697	NO	-
6094	ZINC03968631	13651	0.46052631735801697	NO	-
6095	ZINC03971836	13831	0.46052631735801697	NO	-
6096	ZINC03987654	14093	0.46052631735801697	NO	-
6097	ZINC04093794	14425	0.46052631735801697	NO	-
6098	ZINC04093795	14426	0.46052631735801697	NO	-
6099	ZINC04346994	14928	0.46052631735801697	NO	-
6100	ZINC04465139	15181	0.46052631735801697	NO	-
6101	ZINC04478193	15373	0.46052631735801697	NO	-
6102	ZINC04511273	15468	0.46052631735801697	NO	-
6103	ZINC00023244	82	0.460317462682724	NO	-
6104	ZINC01495494	6159	0.460317462682724	NO	-
6105	ZINC01495495	6160	0.460317462682724	NO	-
6106	ZINC03815247	17	0.460317462682724	YES	2
6107	ZINC00118594	107	0.460317462682724	YES	2
6108	ZINC03815106	281	0.460317462682724	YES	15
6109	ZINC00649450	3889	0.4597701132297516	NO	-
6110	ZINC01101102	5269	0.4597701132297516	NO	-
6111	ZINC01223372	5642	0.4597701132297516	NO	-
6112	ZINC01922748	6539	0.4597701132297516	NO	-
6113	ZINC02620052	7461	0.4597701132297516	NO	-
6114	ZINC03222903	9037	0.4597701132297516	NO	-
6115	ZINC03654701	11402	0.4597701132297516	NO	-
6116	ZINC03889811	13137	0.4597701132297516	NO	-
6117	ZINC00130882	855	0.45945945382118225	NO	-
6118	ZINC00209938	1272	0.45945945382118225	NO	-
6119	ZINC00262867	1661	0.45945945382118225	NO	-
6120	ZINC00358862	2058	0.45945945382118225	NO	-
6121	ZINC00358884	2059	0.45945945382118225	NO	-
6122	ZINC00449445	2697	0.45945945382118225	NO	-
6123	ZINC00505846	3027	0.45945945382118225	NO	-
6124	ZINC00512956	3106	0.45945945382118225	NO	-
6125	ZINC00641734	3874	0.45945945382118225	NO	-
6126	ZINC00670654	3954	0.45945945382118225	NO	-
6127	ZINC00822016	4332	0.45945945382118225	NO	-
6128	ZINC01033103	4920	0.45945945382118225	NO	-
6129	ZINC01126982	5385	0.45945945382118225	NO	-
6130	ZINC01175061	5507	0.45945945382118225	NO	-
6131	ZINC01234826	5675	0.45945945382118225	NO	-
6132	ZINC01288106	5754	0.45945945382118225	NO	-
6133	ZINC02317381	7038	0.45945945382118225	NO	-
6134	ZINC02525071	7384	0.45945945382118225	NO	-
6135	ZINC02655374	7629	0.45945945382118225	NO	-
6136	ZINC03217274	9017	0.45945945382118225	NO	-
6137	ZINC03239777	9107	0.45945945382118225	NO	-
6138	ZINC03295487	9296	0.45945945382118225	NO	-
6139	ZINC03388569	9677	0.45945945382118225	NO	-
6140	ZINC03399461	9818	0.45945945382118225	NO	-
6141	ZINC03412266	9900	0.45945945382118225	NO	-
6142	ZINC03457826	10174	0.45945945382118225	NO	-
6143	ZINC03457885	10175	0.45945945382118225	NO	-
6144	ZINC03457888	10176	0.45945945382118225	NO	-
6145	ZINC03457924	10177	0.45945945382118225	NO	-
6146	ZINC03457976	10178	0.45945945382118225	NO	-
6147	ZINC03458021	10179	0.45945945382118225	NO	-
6148	ZINC03494768	10462	0.45945945382118225	NO	-
6149	ZINC03512479	10733	0.45945945382118225	NO	-
6150	ZINC03517253	10772	0.45945945382118225	NO	-
6151	ZINC03537285	10890	0.45945945382118225	NO	-
6152	ZINC03537288	10891	0.45945945382118225	NO	-
6153	ZINC03537302	10892	0.45945945382118225	NO	-
6154	ZINC03537319	10893	0.45945945382118225	NO	-
6155	ZINC03547701	10927	0.45945945382118225	NO	-
6156	ZINC03549987	10943	0.45945945382118225	NO	-
6157	ZINC03549994	10946	0.45945945382118225	NO	-
6158	ZINC03619237	11352	0.45945945382118225	NO	-
6159	ZINC03857084	12078	0.45945945382118225	NO	-
6160	ZINC03863685	12569	0.45945945382118225	NO	-
6161	ZINC03867423	12710	0.45945945382118225	NO	-
6162	ZINC03867469	12719	0.45945945382118225	NO	-
6163	ZINC03891956	13312	0.45945945382118225	NO	-
6164	ZINC03969491	13718	0.45945945382118225	NO	-
6165	ZINC03983541	14056	0.45945945382118225	NO	-
6166	ZINC03987690	14096	0.45945945382118225	NO	-
6167	ZINC03992907	14167	0.45945945382118225	NO	-
6168	ZINC03992908	14168	0.45945945382118225	NO	-
6169	ZINC04469447	15302	0.45945945382118225	NO	-
6170	ZINC00032011	135	0.4588235318660736	NO	-
6171	ZINC00032123	136	0.4588235318660736	NO	-
6172	ZINC01032660	4918	0.4588235318660736	NO	-
6173	ZINC01040110	4967	0.4588235318660736	NO	-
6174	ZINC02788386	8210	0.4588235318660736	NO	-
6175	ZINC02804983	8326	0.4588235318660736	NO	-
6176	ZINC03192258	8974	0.4588235318660736	NO	-
6177	ZINC03400927	9839	0.4588235318660736	NO	-
6178	ZINC03668664	11421	0.4588235318660736	NO	-
6179	ZINC03851620	11631	0.4588235318660736	NO	-
6180	ZINC03857337	12125	0.4588235318660736	NO	-
6181	ZINC03859653	12421	0.4588235318660736	NO	-
6182	ZINC03861865	12473	0.4588235318660736	NO	-
6183	ZINC03861866	12474	0.4588235318660736	NO	-
6184	ZINC03876632	13064	0.4588235318660736	NO	-
6185	ZINC03970039	13761	0.4588235318660736	NO	-
6186	ZINC04414352	15056	0.4588235318660736	NO	-
6187	ZINC04484723	15383	0.4588235318660736	NO	-
6188	ZINC04484723	15384	0.4588235318660736	NO	-
6189	ZINC00038635	165	0.4583333432674408	NO	-
6190	ZINC00093735	583	0.4583333432674408	NO	-
6191	ZINC00093740	584	0.4583333432674408	NO	-
6192	ZINC00134339	887	0.4583333432674408	NO	-
6193	ZINC00137744	916	0.4583333432674408	NO	-
6194	ZINC00137748	917	0.4583333432674408	NO	-
6195	ZINC00146066	988	0.4583333432674408	NO	-
6196	ZINC00148386	1003	0.4583333432674408	NO	-
6197	ZINC00149224	1009	0.4583333432674408	NO	-
6198	ZINC00218609	1318	0.4583333432674408	NO	-
6199	ZINC00289424	1760	0.4583333432674408	NO	-
6200	ZINC00289434	1761	0.4583333432674408	NO	-
6201	ZINC00330786	1929	0.4583333432674408	NO	-
6202	ZINC00362919	2098	0.4583333432674408	NO	-
6203	ZINC00364333	2101	0.4583333432674408	NO	-
6204	ZINC00470609	2849	0.4583333432674408	NO	-
6205	ZINC00470972	2856	0.4583333432674408	NO	-
6206	ZINC00508559	3063	0.4583333432674408	NO	-
6207	ZINC00509264	3069	0.4583333432674408	NO	-
6208	ZINC00557706	3387	0.4583333432674408	NO	-
6209	ZINC00574068	3503	0.4583333432674408	NO	-
6210	ZINC00585085	3602	0.4583333432674408	NO	-
6211	ZINC00613441	3711	0.4583333432674408	NO	-
6212	ZINC00675090	3969	0.4583333432674408	NO	-
6213	ZINC00784465	4156	0.4583333432674408	NO	-
6214	ZINC01059018	5092	0.4583333432674408	NO	-
6215	ZINC01078948	5198	0.4583333432674408	NO	-
6216	ZINC01099620	5263	0.4583333432674408	NO	-
6217	ZINC01099621	5264	0.4583333432674408	NO	-
6218	ZINC01204016	5566	0.4583333432674408	NO	-
6219	ZINC01211189	5597	0.4583333432674408	NO	-
6220	ZINC01932698	6560	0.4583333432674408	NO	-
6221	ZINC01936056	6582	0.4583333432674408	NO	-
6222	ZINC01943662	6617	0.4583333432674408	NO	-
6223	ZINC01961913	6657	0.4583333432674408	NO	-
6224	ZINC02209346	6899	0.4583333432674408	NO	-
6225	ZINC02494671	7337	0.4583333432674408	NO	-
6226	ZINC02684367	7693	0.4583333432674408	NO	-
6227	ZINC02772976	8152	0.4583333432674408	NO	-
6228	ZINC02773229	8153	0.4583333432674408	NO	-
6229	ZINC02825844	8364	0.4583333432674408	NO	-
6230	ZINC02837842	8381	0.4583333432674408	NO	-
6231	ZINC02879701	8514	0.4583333432674408	NO	-
6232	ZINC02881661	8525	0.4583333432674408	NO	-
6233	ZINC03148705	8913	0.4583333432674408	NO	-
6234	ZINC03216378	9005	0.4583333432674408	NO	-
6235	ZINC03216392	9007	0.4583333432674408	NO	-
6236	ZINC03216393	9008	0.4583333432674408	NO	-
6237	ZINC03216473	9010	0.4583333432674408	NO	-
6238	ZINC03216479	9011	0.4583333432674408	NO	-
6239	ZINC03217072	9012	0.4583333432674408	NO	-
6240	ZINC03217346	9019	0.4583333432674408	NO	-
6241	ZINC03236919	9091	0.4583333432674408	NO	-
6242	ZINC03240252	9110	0.4583333432674408	NO	-
6243	ZINC03247995	9144	0.4583333432674408	NO	-
6244	ZINC03269289	9203	0.4583333432674408	NO	-
6245	ZINC03281768	9245	0.4583333432674408	NO	-
6246	ZINC03314740	9346	0.4583333432674408	NO	-
6247	ZINC03323015	9369	0.4583333432674408	NO	-
6248	ZINC03385687	9630	0.4583333432674408	NO	-
6249	ZINC03388526	9673	0.4583333432674408	NO	-
6250	ZINC03388736	9682	0.4583333432674408	NO	-
6251	ZINC03388755	9683	0.4583333432674408	NO	-
6252	ZINC03388926	9689	0.4583333432674408	NO	-
6253	ZINC03394341	9751	0.4583333432674408	NO	-
6254	ZINC03396889	9774	0.4583333432674408	NO	-
6255	ZINC03402595	9849	0.4583333432674408	NO	-
6256	ZINC03403190	9851	0.4583333432674408	NO	-
6257	ZINC03423560	9970	0.4583333432674408	NO	-
6258	ZINC03436216	10040	0.4583333432674408	NO	-
6259	ZINC03468262	10288	0.4583333432674408	NO	-
6260	ZINC03476133	10379	0.4583333432674408	NO	-
6261	ZINC03476816	10385	0.4583333432674408	NO	-
6262	ZINC03476976	10387	0.4583333432674408	NO	-
6263	ZINC03484081	10414	0.4583333432674408	NO	-
6264	ZINC03488912	10432	0.4583333432674408	NO	-
6265	ZINC03506888	10594	0.4583333432674408	NO	-
6266	ZINC03507224	10617	0.4583333432674408	NO	-
6267	ZINC03508683	10661	0.4583333432674408	NO	-
6268	ZINC03512216	10727	0.4583333432674408	NO	-
6269	ZINC03516074	10755	0.4583333432674408	NO	-
6270	ZINC03569951	11076	0.4583333432674408	NO	-
6271	ZINC03573517	11109	0.4583333432674408	NO	-
6272	ZINC03613385	11326	0.4583333432674408	NO	-
6273	ZINC03857104	12084	0.4583333432674408	NO	-
6274	ZINC03857105	12085	0.4583333432674408	NO	-
6275	ZINC03862689	12519	0.4583333432674408	NO	-
6276	ZINC03866850	12618	0.4583333432674408	NO	-
6277	ZINC03889354	13098	0.4583333432674408	NO	-
6278	ZINC03891775	13288	0.4583333432674408	NO	-
6279	ZINC03892758	13345	0.4583333432674408	NO	-
6280	ZINC03892759	13346	0.4583333432674408	NO	-
6281	ZINC03904484	13401	0.4583333432674408	NO	-
6282	ZINC03968706	13660	0.4583333432674408	NO	-
6283	ZINC03968710	13661	0.4583333432674408	NO	-
6284	ZINC03969186	13689	0.4583333432674408	NO	-
6285	ZINC03969584	13731	0.4583333432674408	NO	-
6286	ZINC03969585	13732	0.4583333432674408	NO	-
6287	ZINC03969586	13733	0.4583333432674408	NO	-
6288	ZINC03969834	13744	0.4583333432674408	NO	-
6289	ZINC03977217	13945	0.4583333432674408	NO	-
6290	ZINC04178301	14608	0.4583333432674408	NO	-
6291	ZINC04178765	14610	0.4583333432674408	NO	-
6292	ZINC04464427	15148	0.4583333432674408	NO	-
6293	ZINC04469594	15310	0.4583333432674408	NO	-
6294	ZINC04469917	15323	0.4583333432674408	NO	-
6295	ZINC03815284	73	0.4583333432674408	YES	2
6296	ZINC03815336	215	0.4583333432674408	YES	6
6297	ZINC00223757	1370	0.45783132314682007	NO	-
6298	ZINC00234207	1443	0.45783132314682007	NO	-
6299	ZINC00234208	1444	0.45783132314682007	NO	-
6300	ZINC00252181	1578	0.45783132314682007	NO	-
6301	ZINC00252183	1579	0.45783132314682007	NO	-
6302	ZINC00383378	2196	0.45783132314682007	NO	-
6303	ZINC00424344	2479	0.45783132314682007	NO	-
6304	ZINC00424357	2481	0.45783132314682007	NO	-
6305	ZINC00467762	2816	0.45783132314682007	NO	-
6306	ZINC00554737	3374	0.45783132314682007	NO	-
6307	ZINC00854888	4427	0.45783132314682007	NO	-
6308	ZINC00854889	4429	0.45783132314682007	NO	-
6309	ZINC00882944	4503	0.45783132314682007	NO	-
6310	ZINC01002088	4814	0.45783132314682007	NO	-
6311	ZINC01134631	5409	0.45783132314682007	NO	-
6312	ZINC01189982	5538	0.45783132314682007	NO	-
6313	ZINC01226052	5645	0.45783132314682007	NO	-
6314	ZINC01226053	5646	0.45783132314682007	NO	-
6315	ZINC01430273	6015	0.45783132314682007	NO	-
6316	ZINC01501009	6196	0.45783132314682007	NO	-
6317	ZINC01501010	6197	0.45783132314682007	NO	-
6318	ZINC01753757	6364	0.45783132314682007	NO	-
6319	ZINC02347356	7083	0.45783132314682007	NO	-
6320	ZINC02347358	7084	0.45783132314682007	NO	-
6321	ZINC02413398	7171	0.45783132314682007	NO	-
6322	ZINC02844155	8393	0.45783132314682007	NO	-
6323	ZINC02927632	8648	0.45783132314682007	NO	-
6324	ZINC02971871	8732	0.45783132314682007	NO	-
6325	ZINC02999117	8766	0.45783132314682007	NO	-
6326	ZINC03287831	9269	0.45783132314682007	NO	-
6327	ZINC03613350	11325	0.45783132314682007	NO	-
6328	ZINC03850272	11550	0.45783132314682007	NO	-
6329	ZINC03856261	12063	0.45783132314682007	NO	-
6330	ZINC03856262	12064	0.45783132314682007	NO	-
6331	ZINC03857152	12091	0.45783132314682007	NO	-
6332	ZINC03857540	12159	0.45783132314682007	NO	-
6333	ZINC03857541	12160	0.45783132314682007	NO	-
6334	ZINC03859973	12442	0.45783132314682007	NO	-
6335	ZINC03867605	12766	0.45783132314682007	NO	-
6336	ZINC04268051	14766	0.45783132314682007	NO	-
6337	ZINC04465872	15240	0.45783132314682007	NO	-
6338	ZINC00399726	2279	0.4571428596973419	NO	-
6339	ZINC00411804	2325	0.4571428596973419	NO	-
6340	ZINC00446303	2680	0.4571428596973419	NO	-
6341	ZINC00536134	3252	0.4571428596973419	NO	-
6342	ZINC00613093	3701	0.4571428596973419	NO	-
6343	ZINC00973240	4707	0.4571428596973419	NO	-
6344	ZINC01137330	5413	0.4571428596973419	NO	-
6345	ZINC01155329	5464	0.4571428596973419	NO	-
6346	ZINC01353228	5819	0.4571428596973419	NO	-
6347	ZINC01514385	6240	0.4571428596973419	NO	-
6348	ZINC01927683	6555	0.4571428596973419	NO	-
6349	ZINC01981187	6688	0.4571428596973419	NO	-
6350	ZINC01981188	6689	0.4571428596973419	NO	-
6351	ZINC02883542	8532	0.4571428596973419	NO	-
6352	ZINC03287742	9267	0.4571428596973419	NO	-
6353	ZINC03332464	9406	0.4571428596973419	NO	-
6354	ZINC03459498	10192	0.4571428596973419	NO	-
6355	ZINC03466024	10277	0.4571428596973419	NO	-
6356	ZINC03466028	10278	0.4571428596973419	NO	-
6357	ZINC03495468	10466	0.4571428596973419	NO	-
6358	ZINC03497792	10515	0.4571428596973419	NO	-
6359	ZINC03497794	10516	0.4571428596973419	NO	-
6360	ZINC03510937	10691	0.4571428596973419	NO	-
6361	ZINC03510939	10692	0.4571428596973419	NO	-
6362	ZINC03525023	10821	0.4571428596973419	NO	-
6363	ZINC03607026	11264	0.4571428596973419	NO	-
6364	ZINC03857459	12140	0.4571428596973419	NO	-
6365	ZINC03858119	12226	0.4571428596973419	NO	-
6366	ZINC03859387	12386	0.4571428596973419	NO	-
6367	ZINC03859388	12387	0.4571428596973419	NO	-
6368	ZINC04110620	14458	0.4571428596973419	NO	-
6369	ZINC04155306	14521	0.4571428596973419	NO	-
6370	ZINC00006083	23	0.45679011940956116	NO	-
6371	ZINC00017742	65	0.45679011940956116	NO	-
6372	ZINC00017742	67	0.45679011940956116	NO	-
6373	ZINC00017742	68	0.45679011940956116	NO	-
6374	ZINC00044728	193	0.45679011940956116	NO	-
6375	ZINC00058649	298	0.45679011940956116	NO	-
6376	ZINC00224617	1382	0.45679011940956116	NO	-
6377	ZINC00224670	1386	0.45679011940956116	NO	-
6378	ZINC00365964	2109	0.45679011940956116	NO	-
6379	ZINC00416608	2375	0.45679011940956116	NO	-
6380	ZINC00416869	2380	0.45679011940956116	NO	-
6381	ZINC00439365	2635	0.45679011940956116	NO	-
6382	ZINC00507735	3039	0.45679011940956116	NO	-
6383	ZINC00806065	4228	0.45679011940956116	NO	-
6384	ZINC00814934	4279	0.45679011940956116	NO	-
6385	ZINC00814984	4280	0.45679011940956116	NO	-
6386	ZINC00815305	4291	0.45679011940956116	NO	-
6387	ZINC01007456	4830	0.45679011940956116	NO	-
6388	ZINC01337806	5807	0.45679011940956116	NO	-
6389	ZINC01769388	6373	0.45679011940956116	NO	-
6390	ZINC01815171	6434	0.45679011940956116	NO	-
6391	ZINC01833790	6450	0.45679011940956116	NO	-
6392	ZINC02523379	7375	0.45679011940956116	NO	-
6393	ZINC02627855	7509	0.45679011940956116	NO	-
6394	ZINC02713215	7793	0.45679011940956116	NO	-
6395	ZINC02747793	8021	0.45679011940956116	NO	-
6396	ZINC02751751	8049	0.45679011940956116	NO	-
6397	ZINC02760972	8083	0.45679011940956116	NO	-
6398	ZINC02761963	8091	0.45679011940956116	NO	-
6399	ZINC02972103	8734	0.45679011940956116	NO	-
6400	ZINC03043451	8816	0.45679011940956116	NO	-
6401	ZINC03170274	8943	0.45679011940956116	NO	-
6402	ZINC03364308	9520	0.45679011940956116	NO	-
6403	ZINC03431071	10006	0.45679011940956116	NO	-
6404	ZINC03567979	11063	0.45679011940956116	NO	-
6405	ZINC03579141	11143	0.45679011940956116	NO	-
6406	ZINC03579145	11144	0.45679011940956116	NO	-
6407	ZINC03579152	11145	0.45679011940956116	NO	-
6408	ZINC03579160	11146	0.45679011940956116	NO	-
6409	ZINC03617727	11340	0.45679011940956116	NO	-
6410	ZINC03617991	11343	0.45679011940956116	NO	-
6411	ZINC03853128	11755	0.45679011940956116	NO	-
6412	ZINC03856110	12055	0.45679011940956116	NO	-
6413	ZINC03857159	12094	0.45679011940956116	NO	-
6414	ZINC03857160	12095	0.45679011940956116	NO	-
6415	ZINC03857201	12104	0.45679011940956116	NO	-
6416	ZINC03857368	12128	0.45679011940956116	NO	-
6417	ZINC03857369	12129	0.45679011940956116	NO	-
6418	ZINC03857536	12158	0.45679011940956116	NO	-
6419	ZINC03857607	12174	0.45679011940956116	NO	-
6420	ZINC03857713	12183	0.45679011940956116	NO	-
6421	ZINC03857720	12187	0.45679011940956116	NO	-
6422	ZINC03858643	12307	0.45679011940956116	NO	-
6423	ZINC03863534	12564	0.45679011940956116	NO	-
6424	ZINC03863931	12578	0.45679011940956116	NO	-
6425	ZINC03863969	12579	0.45679011940956116	NO	-
6426	ZINC03873753	13057	0.45679011940956116	NO	-
6427	ZINC03886686	13076	0.45679011940956116	NO	-
6428	ZINC03890760	13224	0.45679011940956116	NO	-
6429	ZINC03936860	13495	0.45679011940956116	NO	-
6430	ZINC03971864	13832	0.45679011940956116	NO	-
6431	ZINC03971869	13833	0.45679011940956116	NO	-
6432	ZINC03971870	13834	0.45679011940956116	NO	-
6433	ZINC03976503	13934	0.45679011940956116	NO	-
6434	ZINC03977622	13987	0.45679011940956116	NO	-
6435	ZINC04089012	14423	0.45679011940956116	NO	-
6436	ZINC04225086	14672	0.45679011940956116	NO	-
6437	ZINC04622551	15512	0.45679011940956116	NO	-
6438	ZINC00081264	492	0.45588234066963196	NO	-
6439	ZINC00222437	1342	0.45588234066963196	NO	-
6440	ZINC00265166	1689	0.45588234066963196	NO	-
6441	ZINC00283247	1734	0.45588234066963196	NO	-
6442	ZINC00482392	2932	0.45588234066963196	NO	-
6443	ZINC00482395	2933	0.45588234066963196	NO	-
6444	ZINC00563878	3443	0.45588234066963196	NO	-
6445	ZINC00564557	3448	0.45588234066963196	NO	-
6446	ZINC00609573	3648	0.45588234066963196	NO	-
6447	ZINC00670781	3957	0.45588234066963196	NO	-
6448	ZINC00672548	3960	0.45588234066963196	NO	-
6449	ZINC00790677	4168	0.45588234066963196	NO	-
6450	ZINC00847302	4409	0.45588234066963196	NO	-
6451	ZINC01067033	5138	0.45588234066963196	NO	-
6452	ZINC02868569	8460	0.45588234066963196	NO	-
6453	ZINC02879179	8511	0.45588234066963196	NO	-
6454	ZINC03153449	8927	0.45588234066963196	NO	-
6455	ZINC03289316	9275	0.45588234066963196	NO	-
6456	ZINC03394157	9749	0.45588234066963196	NO	-
6457	ZINC03394160	9750	0.45588234066963196	NO	-
6458	ZINC03462491	10256	0.45588234066963196	NO	-
6459	ZINC03559110	10991	0.45588234066963196	NO	-
6460	ZINC03570566	11079	0.45588234066963196	NO	-
6461	ZINC03570574	11080	0.45588234066963196	NO	-
6462	ZINC03570582	11081	0.45588234066963196	NO	-
6463	ZINC03868100	12938	0.45588234066963196	NO	-
6464	ZINC03868101	12939	0.45588234066963196	NO	-
6465	ZINC00007342	217	0.45588234066963196	YES	7
6466	ZINC03815073	235	0.45588234066963196	YES	9
6467	ZINC00008811	33	0.4556961953639984	NO	-
6468	ZINC00069222	404	0.4556961953639984	NO	-
6469	ZINC00075545	458	0.4556961953639984	NO	-
6470	ZINC00079184	475	0.4556961953639984	NO	-
6471	ZINC00109647	718	0.4556961953639984	NO	-
6472	ZINC00182108	1135	0.4556961953639984	NO	-
6473	ZINC00237159	1476	0.4556961953639984	NO	-
6474	ZINC00237163	1477	0.4556961953639984	NO	-
6475	ZINC00325084	1924	0.4556961953639984	NO	-
6476	ZINC00384380	2198	0.4556961953639984	NO	-
6477	ZINC00435139	2604	0.4556961953639984	NO	-
6478	ZINC00659370	3923	0.4556961953639984	NO	-
6479	ZINC00703509	4023	0.4556961953639984	NO	-
6480	ZINC00778492	4113	0.4556961953639984	NO	-
6481	ZINC00794321	4174	0.4556961953639984	NO	-
6482	ZINC00825417	4339	0.4556961953639984	NO	-
6483	ZINC00947353	4656	0.4556961953639984	NO	-
6484	ZINC01021061	4866	0.4556961953639984	NO	-
6485	ZINC01021062	4867	0.4556961953639984	NO	-
6486	ZINC01021064	4868	0.4556961953639984	NO	-
6487	ZINC01048264	5019	0.4556961953639984	NO	-
6488	ZINC01066603	5134	0.4556961953639984	NO	-
6489	ZINC01066606	5135	0.4556961953639984	NO	-
6490	ZINC01090756	5228	0.4556961953639984	NO	-
6491	ZINC01090933	5232	0.4556961953639984	NO	-
6492	ZINC01090934	5233	0.4556961953639984	NO	-
6493	ZINC01090936	5234	0.4556961953639984	NO	-
6494	ZINC01143243	5432	0.4556961953639984	NO	-
6495	ZINC01215212	5607	0.4556961953639984	NO	-
6496	ZINC01218306	5629	0.4556961953639984	NO	-
6497	ZINC01263544	5717	0.4556961953639984	NO	-
6498	ZINC01415141	5943	0.4556961953639984	NO	-
6499	ZINC01415846	5952	0.4556961953639984	NO	-
6500	ZINC01428184	5996	0.4556961953639984	NO	-
6501	ZINC01483938	6126	0.4556961953639984	NO	-
6502	ZINC01483938	6127	0.4556961953639984	NO	-
6503	ZINC01495382	6153	0.4556961953639984	NO	-
6504	ZINC01514746	6242	0.4556961953639984	NO	-
6505	ZINC01725309	6336	0.4556961953639984	NO	-
6506	ZINC02236441	6944	0.4556961953639984	NO	-
6507	ZINC02236441	6945	0.4556961953639984	NO	-
6508	ZINC02349902	7090	0.4556961953639984	NO	-
6509	ZINC02550755	7406	0.4556961953639984	NO	-
6510	ZINC02762094	8096	0.4556961953639984	NO	-
6511	ZINC02793421	8230	0.4556961953639984	NO	-
6512	ZINC02793422	8231	0.4556961953639984	NO	-
6513	ZINC02870125	8470	0.4556961953639984	NO	-
6514	ZINC02994354	8753	0.4556961953639984	NO	-
6515	ZINC03303009	9308	0.4556961953639984	NO	-
6516	ZINC03359702	9504	0.4556961953639984	NO	-
6517	ZINC03526246	10836	0.4556961953639984	NO	-
6518	ZINC03536298	10885	0.4556961953639984	NO	-
6519	ZINC03620753	11366	0.4556961953639984	NO	-
6520	ZINC03853820	11841	0.4556961953639984	NO	-
6521	ZINC03856344	12067	0.4556961953639984	NO	-
6522	ZINC03857061	12073	0.4556961953639984	NO	-
6523	ZINC03857474	12142	0.4556961953639984	NO	-
6524	ZINC03857731	12188	0.4556961953639984	NO	-
6525	ZINC03857732	12189	0.4556961953639984	NO	-
6526	ZINC03858649	12308	0.4556961953639984	NO	-
6527	ZINC03859521	12402	0.4556961953639984	NO	-
6528	ZINC03863716	12571	0.4556961953639984	NO	-
6529	ZINC03867822	12839	0.4556961953639984	NO	-
6530	ZINC03889482	13108	0.4556961953639984	NO	-
6531	ZINC03956456	13511	0.4556961953639984	NO	-
6532	ZINC03957479	13526	0.4556961953639984	NO	-
6533	ZINC03972969	13874	0.4556961953639984	NO	-
6534	ZINC03983411	14053	0.4556961953639984	NO	-
6535	ZINC04246370	14708	0.4556961953639984	NO	-
6536	ZINC04275982	14796	0.4556961953639984	NO	-
6537	ZINC04375779	14995	0.4556961953639984	NO	-
6538	ZINC04497177	15451	0.4556961953639984	NO	-
6539	ZINC04623891	15522	0.4556961953639984	NO	-
6540	ZINC04623894	15523	0.4556961953639984	NO	-
6541	ZINC00019913	75	0.4545454680919647	NO	-
6542	ZINC00019916	76	0.4545454680919647	NO	-
6543	ZINC00059147	318	0.4545454680919647	NO	-
6544	ZINC00121640	793	0.4545454680919647	NO	-
6545	ZINC00121684	794	0.4545454680919647	NO	-
6546	ZINC00121786	795	0.4545454680919647	NO	-
6547	ZINC00121788	796	0.4545454680919647	NO	-
6548	ZINC00121795	797	0.4545454680919647	NO	-
6549	ZINC00141379	948	0.4545454680919647	NO	-
6550	ZINC00141382	949	0.4545454680919647	NO	-
6551	ZINC00163583	1059	0.4545454680919647	NO	-
6552	ZINC00170903	1077	0.4545454680919647	NO	-
6553	ZINC00211220	1279	0.4545454680919647	NO	-
6554	ZINC00350666	1997	0.4545454680919647	NO	-
6555	ZINC00366744	2114	0.4545454680919647	NO	-
6556	ZINC00371275	2133	0.4545454680919647	NO	-
6557	ZINC00480539	2927	0.4545454680919647	NO	-
6558	ZINC00584910	3599	0.4545454680919647	NO	-
6559	ZINC00641539	3872	0.4545454680919647	NO	-
6560	ZINC00703475	4016	0.4545454680919647	NO	-
6561	ZINC00703476	4017	0.4545454680919647	NO	-
6562	ZINC00703489	4018	0.4545454680919647	NO	-
6563	ZINC00798601	4204	0.4545454680919647	NO	-
6564	ZINC00939221	4610	0.4545454680919647	NO	-
6565	ZINC00939222	4611	0.4545454680919647	NO	-
6566	ZINC01046646	5012	0.4545454680919647	NO	-
6567	ZINC01046646	5013	0.4545454680919647	NO	-
6568	ZINC01053723	5048	0.4545454680919647	NO	-
6569	ZINC01099751	5265	0.4545454680919647	NO	-
6570	ZINC01107851	5293	0.4545454680919647	NO	-
6571	ZINC01218794	5630	0.4545454680919647	NO	-
6572	ZINC01218794	5631	0.4545454680919647	NO	-
6573	ZINC01240469	5683	0.4545454680919647	NO	-
6574	ZINC01241083	5686	0.4545454680919647	NO	-
6575	ZINC01293722	5762	0.4545454680919647	NO	-
6576	ZINC01293952	5763	0.4545454680919647	NO	-
6577	ZINC01304951	5777	0.4545454680919647	NO	-
6578	ZINC01405618	5924	0.4545454680919647	NO	-
6579	ZINC01428784	6000	0.4545454680919647	NO	-
6580	ZINC01428784	6001	0.4545454680919647	NO	-
6581	ZINC01784502	6392	0.4545454680919647	NO	-
6582	ZINC01784504	6393	0.4545454680919647	NO	-
6583	ZINC01807613	6421	0.4545454680919647	NO	-
6584	ZINC01807616	6422	0.4545454680919647	NO	-
6585	ZINC01814596	6429	0.4545454680919647	NO	-
6586	ZINC01927568	6552	0.4545454680919647	NO	-
6587	ZINC01927575	6553	0.4545454680919647	NO	-
6588	ZINC01948341	6621	0.4545454680919647	NO	-
6589	ZINC01948348	6622	0.4545454680919647	NO	-
6590	ZINC02123438	6813	0.4545454680919647	NO	-
6591	ZINC02455814	7260	0.4545454680919647	NO	-
6592	ZINC02718809	7866	0.4545454680919647	NO	-
6593	ZINC02718809	7867	0.4545454680919647	NO	-
6594	ZINC02718975	7907	0.4545454680919647	NO	-
6595	ZINC02718975	7908	0.4545454680919647	NO	-
6596	ZINC02721031	7955	0.4545454680919647	NO	-
6597	ZINC02750316	8037	0.4545454680919647	NO	-
6598	ZINC02750316	8038	0.4545454680919647	NO	-
6599	ZINC02756514	8069	0.4545454680919647	NO	-
6600	ZINC02756514	8070	0.4545454680919647	NO	-
6601	ZINC02757954	8074	0.4545454680919647	NO	-
6602	ZINC02757954	8075	0.4545454680919647	NO	-
6603	ZINC02794025	8239	0.4545454680919647	NO	-
6604	ZINC02970817	8726	0.4545454680919647	NO	-
6605	ZINC03045773	8819	0.4545454680919647	NO	-
6606	ZINC03145170	8909	0.4545454680919647	NO	-
6607	ZINC03251161	9153	0.4545454680919647	NO	-
6608	ZINC03331014	9402	0.4545454680919647	NO	-
6609	ZINC03413678	9904	0.4545454680919647	NO	-
6610	ZINC03462253	10251	0.4545454680919647	NO	-
6611	ZINC03468876	10293	0.4545454680919647	NO	-
6612	ZINC03469107	10294	0.4545454680919647	NO	-
6613	ZINC03469510	10300	0.4545454680919647	NO	-
6614	ZINC03481133	10410	0.4545454680919647	NO	-
6615	ZINC03483224	10411	0.4545454680919647	NO	-
6616	ZINC03503921	10562	0.4545454680919647	NO	-
6617	ZINC03519133	10791	0.4545454680919647	NO	-
6618	ZINC03519133	10792	0.4545454680919647	NO	-
6619	ZINC03519134	10793	0.4545454680919647	NO	-
6620	ZINC03519134	10794	0.4545454680919647	NO	-
6621	ZINC03535846	10881	0.4545454680919647	NO	-
6622	ZINC03535846	10882	0.4545454680919647	NO	-
6623	ZINC03535847	10883	0.4545454680919647	NO	-
6624	ZINC03535847	10884	0.4545454680919647	NO	-
6625	ZINC03548400	10929	0.4545454680919647	NO	-
6626	ZINC03666871	11420	0.4545454680919647	NO	-
6627	ZINC03851103	11587	0.4545454680919647	NO	-
6628	ZINC03852660	11670	0.4545454680919647	NO	-
6629	ZINC03857345	12126	0.4545454680919647	NO	-
6630	ZINC03857530	12155	0.4545454680919647	NO	-
6631	ZINC03857532	12156	0.4545454680919647	NO	-
6632	ZINC03866726	12599	0.4545454680919647	NO	-
6633	ZINC03868805	13033	0.4545454680919647	NO	-
6634	ZINC03891887	13303	0.4545454680919647	NO	-
6635	ZINC03968561	13630	0.4545454680919647	NO	-
6636	ZINC03968561	13631	0.4545454680919647	NO	-
6637	ZINC03968615	13643	0.4545454680919647	NO	-
6638	ZINC03968615	13644	0.4545454680919647	NO	-
6639	ZINC03968619	13645	0.4545454680919647	NO	-
6640	ZINC03968619	13646	0.4545454680919647	NO	-
6641	ZINC03968630	13649	0.4545454680919647	NO	-
6642	ZINC03968630	13650	0.4545454680919647	NO	-
6643	ZINC03970339	13779	0.4545454680919647	NO	-
6644	ZINC03970339	13780	0.4545454680919647	NO	-
6645	ZINC03971756	13828	0.4545454680919647	NO	-
6646	ZINC03971756	13829	0.4545454680919647	NO	-
6647	ZINC03975217	13921	0.4545454680919647	NO	-
6648	ZINC03975219	13922	0.4545454680919647	NO	-
6649	ZINC03991945	14120	0.4545454680919647	NO	-
6650	ZINC03992799	14156	0.4545454680919647	NO	-
6651	ZINC04000721	14262	0.4545454680919647	NO	-
6652	ZINC04276047	14799	0.4545454680919647	NO	-
6653	ZINC04317186	14857	0.4545454680919647	NO	-
6654	ZINC04464432	15149	0.4545454680919647	NO	-
6655	ZINC04466310	15263	0.4545454680919647	NO	-
6656	ZINC04467625	15269	0.4545454680919647	NO	-
6657	ZINC04492965	15428	0.4545454680919647	NO	-
6658	ZINC04493177	15430	0.4545454680919647	NO	-
6659	ZINC04493256	15432	0.4545454680919647	NO	-
6660	ZINC04496824	15449	0.4545454680919647	NO	-
6661	ZINC03815069	85	0.4545454680919647	YES	2
6662	ZINC03815156	211	0.4545454680919647	YES	6
6663	ZINC03815052	233	0.4545454680919647	YES	9
6664	ZINC01609260	270	0.4545454680919647	YES	14
6665	ZINC01270812	5728	0.45348837971687317	NO	-
6666	ZINC02653611	7620	0.45348837971687317	NO	-
6667	ZINC02660805	7650	0.45348837971687317	NO	-
6668	ZINC02686565	7696	0.45348837971687317	NO	-
6669	ZINC02726508	7960	0.45348837971687317	NO	-
6670	ZINC03395209	9763	0.45348837971687317	NO	-
6671	ZINC03453056	10153	0.45348837971687317	NO	-
6672	ZINC03594604	11196	0.45348837971687317	NO	-
6673	ZINC03594608	11197	0.45348837971687317	NO	-
6674	ZINC03594663	11198	0.45348837971687317	NO	-
6675	ZINC04121349	14478	0.45348837971687317	NO	-
6676	ZINC04284902	14810	0.45348837971687317	NO	-
6677	ZINC00038164	161	0.4533333480358124	NO	-
6678	ZINC00076510	460	0.4533333480358124	NO	-
6679	ZINC00092690	568	0.4533333480358124	NO	-
6680	ZINC00092693	569	0.4533333480358124	NO	-
6681	ZINC00092697	570	0.4533333480358124	NO	-
6682	ZINC00092699	571	0.4533333480358124	NO	-
6683	ZINC00092702	572	0.4533333480358124	NO	-
6684	ZINC00092706	573	0.4533333480358124	NO	-
6685	ZINC00111777	727	0.4533333480358124	NO	-
6686	ZINC00118765	769	0.4533333480358124	NO	-
6687	ZINC00118768	770	0.4533333480358124	NO	-
6688	ZINC00144979	977	0.4533333480358124	NO	-
6689	ZINC00146737	993	0.4533333480358124	NO	-
6690	ZINC00209938	1273	0.4533333480358124	NO	-
6691	ZINC00243871	1505	0.4533333480358124	NO	-
6692	ZINC00244476	1514	0.4533333480358124	NO	-
6693	ZINC00344056	1968	0.4533333480358124	NO	-
6694	ZINC00355413	2027	0.4533333480358124	NO	-
6695	ZINC00419637	2405	0.4533333480358124	NO	-
6696	ZINC00427753	2538	0.4533333480358124	NO	-
6697	ZINC00444765	2673	0.4533333480358124	NO	-
6698	ZINC00444766	2674	0.4533333480358124	NO	-
6699	ZINC00446416	2682	0.4533333480358124	NO	-
6700	ZINC00503194	3017	0.4533333480358124	NO	-
6701	ZINC00537219	3266	0.4533333480358124	NO	-
6702	ZINC00567556	3465	0.4533333480358124	NO	-
6703	ZINC00574045	3501	0.4533333480358124	NO	-
6704	ZINC00591295	3616	0.4533333480358124	NO	-
6705	ZINC00613247	3708	0.4533333480358124	NO	-
6706	ZINC00613694	3712	0.4533333480358124	NO	-
6707	ZINC00618206	3759	0.4533333480358124	NO	-
6708	ZINC00618208	3760	0.4533333480358124	NO	-
6709	ZINC00794832	4177	0.4533333480358124	NO	-
6710	ZINC00794832	4178	0.4533333480358124	NO	-
6711	ZINC00794834	4179	0.4533333480358124	NO	-
6712	ZINC00835016	4368	0.4533333480358124	NO	-
6713	ZINC00835018	4369	0.4533333480358124	NO	-
6714	ZINC00869167	4479	0.4533333480358124	NO	-
6715	ZINC00906583	4561	0.4533333480358124	NO	-
6716	ZINC01021293	4872	0.4533333480358124	NO	-
6717	ZINC01210422	5590	0.4533333480358124	NO	-
6718	ZINC01210424	5591	0.4533333480358124	NO	-
6719	ZINC01564749	6275	0.4533333480358124	NO	-
6720	ZINC02423162	7188	0.4533333480358124	NO	-
6721	ZINC02630197	7529	0.4533333480358124	NO	-
6722	ZINC02652934	7615	0.4533333480358124	NO	-
6723	ZINC03154166	8929	0.4533333480358124	NO	-
6724	ZINC03262738	9177	0.4533333480358124	NO	-
6725	ZINC03411327	9889	0.4533333480358124	NO	-
6726	ZINC03453686	10160	0.4533333480358124	NO	-
6727	ZINC03476677	10384	0.4533333480358124	NO	-
6728	ZINC03552644	10958	0.4533333480358124	NO	-
6729	ZINC03648134	11395	0.4533333480358124	NO	-
6730	ZINC03780267	11440	0.4533333480358124	NO	-
6731	ZINC03853680	11820	0.4533333480358124	NO	-
6732	ZINC03857189	12101	0.4533333480358124	NO	-
6733	ZINC03857190	12102	0.4533333480358124	NO	-
6734	ZINC03867767	12813	0.4533333480358124	NO	-
6735	ZINC03867768	12814	0.4533333480358124	NO	-
6736	ZINC03890117	13170	0.4533333480358124	NO	-
6737	ZINC03890254	13180	0.4533333480358124	NO	-
6738	ZINC03892665	13327	0.4533333480358124	NO	-
6739	ZINC03968498	13620	0.4533333480358124	NO	-
6740	ZINC03968715	13662	0.4533333480358124	NO	-
6741	ZINC03968716	13663	0.4533333480358124	NO	-
6742	ZINC03969290	13698	0.4533333480358124	NO	-
6743	ZINC03972446	13866	0.4533333480358124	NO	-
6744	ZINC03972449	13867	0.4533333480358124	NO	-
6745	ZINC03983406	14052	0.4533333480358124	NO	-
6746	ZINC04224010	14655	0.4533333480358124	NO	-
6747	ZINC04228420	14682	0.4533333480358124	NO	-
6748	ZINC04386631	15004	0.4533333480358124	NO	-
6749	ZINC04443440	15104	0.4533333480358124	NO	-
6750	ZINC04464944	15169	0.4533333480358124	NO	-
6751	ZINC03815055	24	0.453125	YES	2
6752	ZINC03815203	36	0.453125	YES	2
6753	ZINC03815242	41	0.453125	YES	2
6754	ZINC03815046	45	0.453125	YES	2
6755	ZINC03815034	47	0.453125	YES	2
6756	ZINC03815072	52	0.453125	YES	2
6757	ZINC03815111	57	0.453125	YES	2
6758	ZINC00310968	1862	0.4523809552192688	NO	-
6759	ZINC00457164	2757	0.4523809552192688	NO	-
6760	ZINC00894999	4527	0.4523809552192688	NO	-
6761	ZINC01090886	5231	0.4523809552192688	NO	-
6762	ZINC01390474	5885	0.4523809552192688	NO	-
6763	ZINC03440077	10079	0.4523809552192688	NO	-
6764	ZINC03852781	11682	0.4523809552192688	NO	-
6765	ZINC03852782	11683	0.4523809552192688	NO	-
6766	ZINC03852803	11691	0.4523809552192688	NO	-
6767	ZINC03853564	11799	0.4523809552192688	NO	-
6768	ZINC03853565	11800	0.4523809552192688	NO	-
6769	ZINC03854497	11917	0.4523809552192688	NO	-
6770	ZINC03854520	11921	0.4523809552192688	NO	-
6771	ZINC03857298	12118	0.4523809552192688	NO	-
6772	ZINC03857299	12119	0.4523809552192688	NO	-
6773	ZINC03857618	12175	0.4523809552192688	NO	-
6774	ZINC03857619	12176	0.4523809552192688	NO	-
6775	ZINC03858735	12315	0.4523809552192688	NO	-
6776	ZINC03866682	12593	0.4523809552192688	NO	-
6777	ZINC03866824	12609	0.4523809552192688	NO	-
6778	ZINC03866825	12611	0.4523809552192688	NO	-
6779	ZINC03866826	12613	0.4523809552192688	NO	-
6780	ZINC03866827	12615	0.4523809552192688	NO	-
6781	ZINC03866928	12637	0.4523809552192688	NO	-
6782	ZINC03869028	13042	0.4523809552192688	NO	-
6783	ZINC03869029	13043	0.4523809552192688	NO	-
6784	ZINC03890535	13208	0.4523809552192688	NO	-
6785	ZINC00089081	550	0.45205479860305786	NO	-
6786	ZINC00181542	1122	0.45205479860305786	NO	-
6787	ZINC00185039	1155	0.45205479860305786	NO	-
6788	ZINC00216002	1298	0.45205479860305786	NO	-
6789	ZINC00407252	2295	0.45205479860305786	NO	-
6790	ZINC00408318	2301	0.45205479860305786	NO	-
6791	ZINC00408319	2302	0.45205479860305786	NO	-
6792	ZINC00419517	2403	0.45205479860305786	NO	-
6793	ZINC00435937	2611	0.45205479860305786	NO	-
6794	ZINC00442524	2659	0.45205479860305786	NO	-
6795	ZINC00609179	3643	0.45205479860305786	NO	-
6796	ZINC00617734	3753	0.45205479860305786	NO	-
6797	ZINC00636735	3849	0.45205479860305786	NO	-
6798	ZINC01075410	5185	0.45205479860305786	NO	-
6799	ZINC01216299	5616	0.45205479860305786	NO	-
6800	ZINC01288096	5752	0.45205479860305786	NO	-
6801	ZINC01288097	5753	0.45205479860305786	NO	-
6802	ZINC01332352	5802	0.45205479860305786	NO	-
6803	ZINC01464770	6065	0.45205479860305786	NO	-
6804	ZINC01464776	6067	0.45205479860305786	NO	-
6805	ZINC01502700	6208	0.45205479860305786	NO	-
6806	ZINC02131933	6818	0.45205479860305786	NO	-
6807	ZINC02610066	7445	0.45205479860305786	NO	-
6808	ZINC02629925	7528	0.45205479860305786	NO	-
6809	ZINC02845567	8395	0.45205479860305786	NO	-
6810	ZINC02851465	8414	0.45205479860305786	NO	-
6811	ZINC02957318	8696	0.45205479860305786	NO	-
6812	ZINC02964250	8707	0.45205479860305786	NO	-
6813	ZINC03283731	9256	0.45205479860305786	NO	-
6814	ZINC03322928	9368	0.45205479860305786	NO	-
6815	ZINC03382753	9605	0.45205479860305786	NO	-
6816	ZINC03383285	9613	0.45205479860305786	NO	-
6817	ZINC03435955	10032	0.45205479860305786	NO	-
6818	ZINC03436631	10050	0.45205479860305786	NO	-
6819	ZINC03436634	10051	0.45205479860305786	NO	-
6820	ZINC03436983	10058	0.45205479860305786	NO	-
6821	ZINC03436985	10059	0.45205479860305786	NO	-
6822	ZINC03452741	10143	0.45205479860305786	NO	-
6823	ZINC03508075	10655	0.45205479860305786	NO	-
6824	ZINC03511030	10695	0.45205479860305786	NO	-
6825	ZINC03511809	10716	0.45205479860305786	NO	-
6826	ZINC03765098	11426	0.45205479860305786	NO	-
6827	ZINC03854799	11963	0.45205479860305786	NO	-
6828	ZINC03859059	12362	0.45205479860305786	NO	-
6829	ZINC04078375	14402	0.45205479860305786	NO	-
6830	ZINC04275809	14791	0.45205479860305786	NO	-
6831	ZINC04299062	14826	0.45205479860305786	NO	-
6832	ZINC04433361	15080	0.45205479860305786	NO	-
6833	ZINC04433619	15081	0.45205479860305786	NO	-
6834	ZINC04465671	15223	0.45205479860305786	NO	-
6835	ZINC04468445	15293	0.45205479860305786	NO	-
6836	ZINC04517385	15479	0.45205479860305786	NO	-
6837	ZINC04627889	15529	0.45205479860305786	NO	-
6838	ZINC00212477	1289	0.45121949911117554	NO	-
6839	ZINC00223925	1375	0.45121949911117554	NO	-
6840	ZINC00223926	1376	0.45121949911117554	NO	-
6841	ZINC00424662	2486	0.45121949911117554	NO	-
6842	ZINC00425374	2509	0.45121949911117554	NO	-
6843	ZINC00464794	2795	0.45121949911117554	NO	-
6844	ZINC00500813	3000	0.45121949911117554	NO	-
6845	ZINC00510834	3086	0.45121949911117554	NO	-
6846	ZINC00529174	3201	0.45121949911117554	NO	-
6847	ZINC00529469	3205	0.45121949911117554	NO	-
6848	ZINC00529470	3206	0.45121949911117554	NO	-
6849	ZINC00633356	3844	0.45121949911117554	NO	-
6850	ZINC00815183	4288	0.45121949911117554	NO	-
6851	ZINC00938958	4609	0.45121949911117554	NO	-
6852	ZINC01123968	5366	0.45121949911117554	NO	-
6853	ZINC01434046	6030	0.45121949911117554	NO	-
6854	ZINC01434047	6031	0.45121949911117554	NO	-
6855	ZINC01502679	6207	0.45121949911117554	NO	-
6856	ZINC01652410	6316	0.45121949911117554	NO	-
6857	ZINC01861250	6460	0.45121949911117554	NO	-
6858	ZINC02087276	6791	0.45121949911117554	NO	-
6859	ZINC02449554	7242	0.45121949911117554	NO	-
6860	ZINC02524259	7381	0.45121949911117554	NO	-
6861	ZINC02662494	7656	0.45121949911117554	NO	-
6862	ZINC02662495	7657	0.45121949911117554	NO	-
6863	ZINC02667877	7672	0.45121949911117554	NO	-
6864	ZINC02667878	7673	0.45121949911117554	NO	-
6865	ZINC02683840	7692	0.45121949911117554	NO	-
6866	ZINC02753898	8053	0.45121949911117554	NO	-
6867	ZINC02775977	8158	0.45121949911117554	NO	-
6868	ZINC03850057	11547	0.45121949911117554	NO	-
6869	ZINC03850103	11549	0.45121949911117554	NO	-
6870	ZINC03850890	11577	0.45121949911117554	NO	-
6871	ZINC03852949	11711	0.45121949911117554	NO	-
6872	ZINC03852960	11715	0.45121949911117554	NO	-
6873	ZINC03852961	11716	0.45121949911117554	NO	-
6874	ZINC03852962	11717	0.45121949911117554	NO	-
6875	ZINC03852963	11718	0.45121949911117554	NO	-
6876	ZINC03853661	11814	0.45121949911117554	NO	-
6877	ZINC03853662	11815	0.45121949911117554	NO	-
6878	ZINC03854588	11934	0.45121949911117554	NO	-
6879	ZINC03857211	12107	0.45121949911117554	NO	-
6880	ZINC03857212	12108	0.45121949911117554	NO	-
6881	ZINC03857558	12164	0.45121949911117554	NO	-
6882	ZINC03857559	12165	0.45121949911117554	NO	-
6883	ZINC03857576	12167	0.45121949911117554	NO	-
6884	ZINC03857577	12168	0.45121949911117554	NO	-
6885	ZINC03857590	12169	0.45121949911117554	NO	-
6886	ZINC03858517	12290	0.45121949911117554	NO	-
6887	ZINC03862921	12529	0.45121949911117554	NO	-
6888	ZINC03862922	12530	0.45121949911117554	NO	-
6889	ZINC03867814	12827	0.45121949911117554	NO	-
6890	ZINC03867815	12829	0.45121949911117554	NO	-
6891	ZINC03878198	13069	0.45121949911117554	NO	-
6892	ZINC03890151	13175	0.45121949911117554	NO	-
6893	ZINC04157892	14530	0.45121949911117554	NO	-
6894	ZINC00019242	70	0.4507042169570923	NO	-
6895	ZINC00081144	489	0.4507042169570923	NO	-
6896	ZINC00081148	490	0.4507042169570923	NO	-
6897	ZINC00084310	521	0.4507042169570923	NO	-
6898	ZINC00084313	522	0.4507042169570923	NO	-
6899	ZINC00108857	709	0.4507042169570923	NO	-
6900	ZINC00108859	710	0.4507042169570923	NO	-
6901	ZINC00178126	1103	0.4507042169570923	NO	-
6902	ZINC00288244	1753	0.4507042169570923	NO	-
6903	ZINC00399648	2274	0.4507042169570923	NO	-
6904	ZINC00473508	2883	0.4507042169570923	NO	-
6905	ZINC00473510	2884	0.4507042169570923	NO	-
6906	ZINC00474665	2890	0.4507042169570923	NO	-
6907	ZINC00474796	2891	0.4507042169570923	NO	-
6908	ZINC00478816	2911	0.4507042169570923	NO	-
6909	ZINC00478817	2912	0.4507042169570923	NO	-
6910	ZINC00525213	3163	0.4507042169570923	NO	-
6911	ZINC00569338	3479	0.4507042169570923	NO	-
6912	ZINC00600288	3627	0.4507042169570923	NO	-
6913	ZINC00617792	3754	0.4507042169570923	NO	-
6914	ZINC01063933	5122	0.4507042169570923	NO	-
6915	ZINC01508813	6219	0.4507042169570923	NO	-
6916	ZINC01509326	6221	0.4507042169570923	NO	-
6917	ZINC01566733	6276	0.4507042169570923	NO	-
6918	ZINC01624777	6296	0.4507042169570923	NO	-
6919	ZINC01887464	6480	0.4507042169570923	NO	-
6920	ZINC01887465	6481	0.4507042169570923	NO	-
6921	ZINC02760935	8081	0.4507042169570923	NO	-
6922	ZINC02760936	8082	0.4507042169570923	NO	-
6923	ZINC02850421	8406	0.4507042169570923	NO	-
6924	ZINC02850422	8407	0.4507042169570923	NO	-
6925	ZINC03240687	9112	0.4507042169570923	NO	-
6926	ZINC03269235	9202	0.4507042169570923	NO	-
6927	ZINC03276261	9221	0.4507042169570923	NO	-
6928	ZINC03428075	9996	0.4507042169570923	NO	-
6929	ZINC03490750	10451	0.4507042169570923	NO	-
6930	ZINC03490751	10452	0.4507042169570923	NO	-
6931	ZINC03507795	10645	0.4507042169570923	NO	-
6932	ZINC03507797	10646	0.4507042169570923	NO	-
6933	ZINC03555555	10972	0.4507042169570923	NO	-
6934	ZINC03854985	11984	0.4507042169570923	NO	-
6935	ZINC03998905	14254	0.4507042169570923	NO	-
6936	ZINC04136581	14506	0.4507042169570923	NO	-
6937	ZINC04142964	14513	0.4507042169570923	NO	-
6938	ZINC04224040	14658	0.4507042169570923	NO	-
6939	ZINC01654698	6318	0.450549453496933	NO	-
6940	ZINC02437632	7221	0.450549453496933	NO	-
6941	ZINC00003604	15	0.44999998807907104	NO	-
6942	ZINC00028934	122	0.44999998807907104	NO	-
6943	ZINC00028935	123	0.44999998807907104	NO	-
6944	ZINC00080345	479	0.44999998807907104	NO	-
6945	ZINC00080642	481	0.44999998807907104	NO	-
6946	ZINC00142333	960	0.44999998807907104	NO	-
6947	ZINC00326715	1928	0.44999998807907104	NO	-
6948	ZINC00386048	2213	0.44999998807907104	NO	-
6949	ZINC00386072	2215	0.44999998807907104	NO	-
6950	ZINC00428169	2546	0.44999998807907104	NO	-
6951	ZINC00428188	2547	0.44999998807907104	NO	-
6952	ZINC00473127	2882	0.44999998807907104	NO	-
6953	ZINC00543398	3292	0.44999998807907104	NO	-
6954	ZINC00706947	4032	0.44999998807907104	NO	-
6955	ZINC01000853	4810	0.44999998807907104	NO	-
6956	ZINC01002197	4816	0.44999998807907104	NO	-
6957	ZINC01057242	5074	0.44999998807907104	NO	-
6958	ZINC01059747	5096	0.44999998807907104	NO	-
6959	ZINC01163956	5490	0.44999998807907104	NO	-
6960	ZINC01250607	5702	0.44999998807907104	NO	-
6961	ZINC01308288	5785	0.44999998807907104	NO	-
6962	ZINC01491047	6136	0.44999998807907104	NO	-
6963	ZINC01889916	6489	0.44999998807907104	NO	-
6964	ZINC01889920	6490	0.44999998807907104	NO	-
6965	ZINC02172246	6848	0.44999998807907104	NO	-
6966	ZINC02201637	6887	0.44999998807907104	NO	-
6967	ZINC02209360	6900	0.44999998807907104	NO	-
6968	ZINC02372927	7126	0.44999998807907104	NO	-
6969	ZINC02380260	7132	0.44999998807907104	NO	-
6970	ZINC02380284	7133	0.44999998807907104	NO	-
6971	ZINC02380518	7134	0.44999998807907104	NO	-
6972	ZINC02404888	7158	0.44999998807907104	NO	-
6973	ZINC02419361	7179	0.44999998807907104	NO	-
6974	ZINC02427065	7198	0.44999998807907104	NO	-
6975	ZINC02571787	7422	0.44999998807907104	NO	-
6976	ZINC02667849	7670	0.44999998807907104	NO	-
6977	ZINC02667850	7671	0.44999998807907104	NO	-
6978	ZINC02788456	8211	0.44999998807907104	NO	-
6979	ZINC02886155	8538	0.44999998807907104	NO	-
6980	ZINC03005421	8772	0.44999998807907104	NO	-
6981	ZINC03151839	8923	0.44999998807907104	NO	-
6982	ZINC03251515	9154	0.44999998807907104	NO	-
6983	ZINC03269887	9205	0.44999998807907104	NO	-
6984	ZINC03406093	9869	0.44999998807907104	NO	-
6985	ZINC03505704	10584	0.44999998807907104	NO	-
6986	ZINC03573128	11102	0.44999998807907104	NO	-
6987	ZINC03578584	11138	0.44999998807907104	NO	-
6988	ZINC03632809	11381	0.44999998807907104	NO	-
6989	ZINC03632885	11382	0.44999998807907104	NO	-
6990	ZINC03866828	12616	0.44999998807907104	NO	-
6991	ZINC03866926	12634	0.44999998807907104	NO	-
6992	ZINC03867278	12694	0.44999998807907104	NO	-
6993	ZINC03889789	13135	0.44999998807907104	NO	-
6994	ZINC03890901	13235	0.44999998807907104	NO	-
6995	ZINC03890903	13236	0.44999998807907104	NO	-
6996	ZINC03890905	13237	0.44999998807907104	NO	-
6997	ZINC03908001	13423	0.44999998807907104	NO	-
6998	ZINC03908021	13424	0.44999998807907104	NO	-
6999	ZINC03908585	13443	0.44999998807907104	NO	-
7000	ZINC03953615	13507	0.44999998807907104	NO	-
7001	ZINC03968979	13676	0.44999998807907104	NO	-
7002	ZINC03971333	13804	0.44999998807907104	NO	-
7003	ZINC03976232	13928	0.44999998807907104	NO	-
7004	ZINC04000974	14272	0.44999998807907104	NO	-
7005	ZINC04118760	14471	0.44999998807907104	NO	-
7006	ZINC04399301	15019	0.44999998807907104	NO	-
7007	ZINC04497097	15450	0.44999998807907104	NO	-
7008	ZINC00049673	222	0.4492753744125366	NO	-
7009	ZINC00175659	1096	0.4492753744125366	NO	-
7010	ZINC00348146	1979	0.4492753744125366	NO	-
7011	ZINC00365507	2104	0.4492753744125366	NO	-
7012	ZINC00369672	2128	0.4492753744125366	NO	-
7013	ZINC00641631	3873	0.4492753744125366	NO	-
7014	ZINC00988099	4756	0.4492753744125366	NO	-
7015	ZINC01079988	5204	0.4492753744125366	NO	-
7016	ZINC01292873	5761	0.4492753744125366	NO	-
7017	ZINC01771270	6377	0.4492753744125366	NO	-
7018	ZINC01801459	6413	0.4492753744125366	NO	-
7019	ZINC01801461	6415	0.4492753744125366	NO	-
7020	ZINC03246966	9139	0.4492753744125366	NO	-
7021	ZINC03246968	9140	0.4492753744125366	NO	-
7022	ZINC03509174	10673	0.4492753744125366	NO	-
7023	ZINC03509176	10674	0.4492753744125366	NO	-
7024	ZINC03558442	10983	0.4492753744125366	NO	-
7025	ZINC03558460	10984	0.4492753744125366	NO	-
7026	ZINC03558501	10987	0.4492753744125366	NO	-
7027	ZINC03558509	10988	0.4492753744125366	NO	-
7028	ZINC03868070	12925	0.4492753744125366	NO	-
7029	ZINC03868071	12926	0.4492753744125366	NO	-
7030	ZINC03815030	231	0.4492753744125366	YES	9
7031	ZINC02391775	232	0.4492753744125366	YES	9
7032	ZINC00003614	17	0.44871795177459717	NO	-
7033	ZINC00054044	261	0.44871795177459717	NO	-
7034	ZINC00054800	280	0.44871795177459717	NO	-
7035	ZINC00079003	474	0.44871795177459717	NO	-
7036	ZINC00107107	696	0.44871795177459717	NO	-
7037	ZINC00121849	799	0.44871795177459717	NO	-
7038	ZINC00121852	800	0.44871795177459717	NO	-
7039	ZINC00123757	813	0.44871795177459717	NO	-
7040	ZINC00139395	933	0.44871795177459717	NO	-
7041	ZINC00168428	1067	0.44871795177459717	NO	-
7042	ZINC00171061	1079	0.44871795177459717	NO	-
7043	ZINC00177582	1099	0.44871795177459717	NO	-
7044	ZINC00177584	1100	0.44871795177459717	NO	-
7045	ZINC00179051	1113	0.44871795177459717	NO	-
7046	ZINC00179459	1114	0.44871795177459717	NO	-
7047	ZINC00264564	1679	0.44871795177459717	NO	-
7048	ZINC00264567	1680	0.44871795177459717	NO	-
7049	ZINC00264567	1681	0.44871795177459717	NO	-
7050	ZINC00270139	1702	0.44871795177459717	NO	-
7051	ZINC00294165	1783	0.44871795177459717	NO	-
7052	ZINC00313238	1872	0.44871795177459717	NO	-
7053	ZINC00313239	1873	0.44871795177459717	NO	-
7054	ZINC00418311	2397	0.44871795177459717	NO	-
7055	ZINC00423598	2451	0.44871795177459717	NO	-
7056	ZINC00423612	2453	0.44871795177459717	NO	-
7057	ZINC00423646	2457	0.44871795177459717	NO	-
7058	ZINC00423687	2464	0.44871795177459717	NO	-
7059	ZINC00425667	2516	0.44871795177459717	NO	-
7060	ZINC00429559	2564	0.44871795177459717	NO	-
7061	ZINC00455179	2727	0.44871795177459717	NO	-
7062	ZINC00455180	2728	0.44871795177459717	NO	-
7063	ZINC00550260	3342	0.44871795177459717	NO	-
7064	ZINC00563590	3435	0.44871795177459717	NO	-
7065	ZINC00563591	3436	0.44871795177459717	NO	-
7066	ZINC00563593	3437	0.44871795177459717	NO	-
7067	ZINC00637071	3850	0.44871795177459717	NO	-
7068	ZINC00806730	4233	0.44871795177459717	NO	-
7069	ZINC00806731	4234	0.44871795177459717	NO	-
7070	ZINC00832948	4362	0.44871795177459717	NO	-
7071	ZINC00867760	4470	0.44871795177459717	NO	-
7072	ZINC00867760	4471	0.44871795177459717	NO	-
7073	ZINC00867777	4472	0.44871795177459717	NO	-
7074	ZINC00867777	4473	0.44871795177459717	NO	-
7075	ZINC00867792	4474	0.44871795177459717	NO	-
7076	ZINC00940128	4613	0.44871795177459717	NO	-
7077	ZINC00945799	4642	0.44871795177459717	NO	-
7078	ZINC00945799	4643	0.44871795177459717	NO	-
7079	ZINC00986634	4748	0.44871795177459717	NO	-
7080	ZINC01103296	5278	0.44871795177459717	NO	-
7081	ZINC01107090	5290	0.44871795177459717	NO	-
7082	ZINC01107091	5291	0.44871795177459717	NO	-
7083	ZINC01126127	5379	0.44871795177459717	NO	-
7084	ZINC01162743	5483	0.44871795177459717	NO	-
7085	ZINC01208530	5579	0.44871795177459717	NO	-
7086	ZINC01208531	5580	0.44871795177459717	NO	-
7087	ZINC01223309	5640	0.44871795177459717	NO	-
7088	ZINC01466623	6076	0.44871795177459717	NO	-
7089	ZINC01821000	6441	0.44871795177459717	NO	-
7090	ZINC01821001	6442	0.44871795177459717	NO	-
7091	ZINC02591720	7433	0.44871795177459717	NO	-
7092	ZINC02591721	7434	0.44871795177459717	NO	-
7093	ZINC02621487	7470	0.44871795177459717	NO	-
7094	ZINC02623641	7483	0.44871795177459717	NO	-
7095	ZINC02641570	7574	0.44871795177459717	NO	-
7096	ZINC03239364	9105	0.44871795177459717	NO	-
7097	ZINC03282604	9250	0.44871795177459717	NO	-
7098	ZINC03282605	9251	0.44871795177459717	NO	-
7099	ZINC03326318	9377	0.44871795177459717	NO	-
7100	ZINC03503787	10557	0.44871795177459717	NO	-
7101	ZINC03598338	11202	0.44871795177459717	NO	-
7102	ZINC03613092	11324	0.44871795177459717	NO	-
7103	ZINC03850447	11551	0.44871795177459717	NO	-
7104	ZINC03851357	11604	0.44871795177459717	NO	-
7105	ZINC03851358	11605	0.44871795177459717	NO	-
7106	ZINC03889182	13087	0.44871795177459717	NO	-
7107	ZINC03890402	13193	0.44871795177459717	NO	-
7108	ZINC03890871	13231	0.44871795177459717	NO	-
7109	ZINC03974933	13902	0.44871795177459717	NO	-
7110	ZINC03974940	13903	0.44871795177459717	NO	-
7111	ZINC03980363	14012	0.44871795177459717	NO	-
7112	ZINC03980367	14014	0.44871795177459717	NO	-
7113	ZINC03987302	14085	0.44871795177459717	NO	-
7114	ZINC04002769	14301	0.44871795177459717	NO	-
7115	ZINC04170655	14592	0.44871795177459717	NO	-
7116	ZINC04248431	14712	0.44871795177459717	NO	-
7117	ZINC04418570	15061	0.44871795177459717	NO	-
7118	ZINC04481372	15376	0.44871795177459717	NO	-
7119	ZINC04492425	15420	0.44871795177459717	NO	-
7120	ZINC00974657	4716	0.4482758641242981	NO	-
7121	ZINC01025165	4891	0.4482758641242981	NO	-
7122	ZINC02180981	6851	0.4482758641242981	NO	-
7123	ZINC02422469	7187	0.4482758641242981	NO	-
7124	ZINC03398108	9801	0.4482758641242981	NO	-
7125	ZINC03606123	11259	0.4482758641242981	NO	-
7126	ZINC03606125	11260	0.4482758641242981	NO	-
7127	ZINC04475637	15365	0.4482758641242981	NO	-
7128	ZINC04483753	15377	0.4482758641242981	NO	-
7129	ZINC04483753	15378	0.4482758641242981	NO	-
7130	ZINC00136349	910	0.447761207818985	NO	-
7131	ZINC00242530	1498	0.447761207818985	NO	-
7132	ZINC00450843	2707	0.447761207818985	NO	-
7133	ZINC00479865	2924	0.447761207818985	NO	-
7134	ZINC00622374	3796	0.447761207818985	NO	-
7135	ZINC00667543	3940	0.447761207818985	NO	-
7136	ZINC01491052	6143	0.447761207818985	NO	-
7137	ZINC04190034	14619	0.447761207818985	NO	-
7138	ZINC00002819	0	0.44736841320991516	NO	-
7139	ZINC00025977	93	0.44736841320991516	NO	-
7140	ZINC00026964	105	0.44736841320991516	NO	-
7141	ZINC00111786	728	0.44736841320991516	NO	-
7142	ZINC00285720	1738	0.44736841320991516	NO	-
7143	ZINC00312199	1866	0.44736841320991516	NO	-
7144	ZINC00356827	2036	0.44736841320991516	NO	-
7145	ZINC00359414	2061	0.44736841320991516	NO	-
7146	ZINC00359832	2065	0.44736841320991516	NO	-
7147	ZINC00359834	2066	0.44736841320991516	NO	-
7148	ZINC00425377	2510	0.44736841320991516	NO	-
7149	ZINC00431888	2585	0.44736841320991516	NO	-
7150	ZINC00431889	2586	0.44736841320991516	NO	-
7151	ZINC00438481	2631	0.44736841320991516	NO	-
7152	ZINC00438744	2632	0.44736841320991516	NO	-
7153	ZINC00486537	2951	0.44736841320991516	NO	-
7154	ZINC00541084	3280	0.44736841320991516	NO	-
7155	ZINC00566250	3453	0.44736841320991516	NO	-
7156	ZINC00566251	3454	0.44736841320991516	NO	-
7157	ZINC00566265	3455	0.44736841320991516	NO	-
7158	ZINC00566266	3456	0.44736841320991516	NO	-
7159	ZINC00566278	3457	0.44736841320991516	NO	-
7160	ZINC00842158	4392	0.44736841320991516	NO	-
7161	ZINC01051755	5033	0.44736841320991516	NO	-
7162	ZINC01051757	5034	0.44736841320991516	NO	-
7163	ZINC01054439	5053	0.44736841320991516	NO	-
7164	ZINC01426721	5988	0.44736841320991516	NO	-
7165	ZINC01468131	6096	0.44736841320991516	NO	-
7166	ZINC01473457	6106	0.44736841320991516	NO	-
7167	ZINC01498164	6179	0.44736841320991516	NO	-
7168	ZINC01498167	6180	0.44736841320991516	NO	-
7169	ZINC02308169	7020	0.44736841320991516	NO	-
7170	ZINC02619857	7460	0.44736841320991516	NO	-
7171	ZINC02673478	7676	0.44736841320991516	NO	-
7172	ZINC02744056	8011	0.44736841320991516	NO	-
7173	ZINC02850588	8410	0.44736841320991516	NO	-
7174	ZINC02868876	8465	0.44736841320991516	NO	-
7175	ZINC02924509	8639	0.44736841320991516	NO	-
7176	ZINC03029223	8788	0.44736841320991516	NO	-
7177	ZINC03147658	8910	0.44736841320991516	NO	-
7178	ZINC03152685	8924	0.44736841320991516	NO	-
7179	ZINC03262904	9178	0.44736841320991516	NO	-
7180	ZINC03275153	9217	0.44736841320991516	NO	-
7181	ZINC03275155	9218	0.44736841320991516	NO	-
7182	ZINC03436935	10057	0.44736841320991516	NO	-
7183	ZINC03528544	10851	0.44736841320991516	NO	-
7184	ZINC03563887	11043	0.44736841320991516	NO	-
7185	ZINC03569742	11070	0.44736841320991516	NO	-
7186	ZINC03569783	11071	0.44736841320991516	NO	-
7187	ZINC03614426	11335	0.44736841320991516	NO	-
7188	ZINC03614429	11336	0.44736841320991516	NO	-
7189	ZINC03648134	11396	0.44736841320991516	NO	-
7190	ZINC03854959	11980	0.44736841320991516	NO	-
7191	ZINC03867844	12866	0.44736841320991516	NO	-
7192	ZINC03892707	13334	0.44736841320991516	NO	-
7193	ZINC03912564	13472	0.44736841320991516	NO	-
7194	ZINC03912738	13474	0.44736841320991516	NO	-
7195	ZINC03956499	13517	0.44736841320991516	NO	-
7196	ZINC03956500	13518	0.44736841320991516	NO	-
7197	ZINC03960053	13535	0.44736841320991516	NO	-
7198	ZINC03960071	13536	0.44736841320991516	NO	-
7199	ZINC03963885	13569	0.44736841320991516	NO	-
7200	ZINC03970116	13771	0.44736841320991516	NO	-
7201	ZINC03972295	13863	0.44736841320991516	NO	-
7202	ZINC03972297	13864	0.44736841320991516	NO	-
7203	ZINC03972300	13865	0.44736841320991516	NO	-
7204	ZINC03976338	13933	0.44736841320991516	NO	-
7205	ZINC03977589	13982	0.44736841320991516	NO	-
7206	ZINC03997301	14234	0.44736841320991516	NO	-
7207	ZINC04123921	14492	0.44736841320991516	NO	-
7208	ZINC04123961	14493	0.44736841320991516	NO	-
7209	ZINC04149007	14515	0.44736841320991516	NO	-
7210	ZINC04363624	14974	0.44736841320991516	NO	-
7211	ZINC03815219	308	0.44736841320991516	YES	18
7212	ZINC00155147	1039	0.4470588266849518	NO	-
7213	ZINC02475314	7305	0.4470588266849518	NO	-
7214	ZINC03477068	10389	0.4470588266849518	NO	-
7215	ZINC03853319	11780	0.4470588266849518	NO	-
7216	ZINC03853375	11785	0.4470588266849518	NO	-
7217	ZINC03867534	12754	0.4470588266849518	NO	-
7218	ZINC03890193	13179	0.4470588266849518	NO	-
7219	ZINC03890275	13184	0.4470588266849518	NO	-
7220	ZINC04439325	15087	0.4470588266849518	NO	-
7221	ZINC04485064	15385	0.4470588266849518	NO	-
7222	ZINC04485064	15386	0.4470588266849518	NO	-
7223	ZINC04485064	15387	0.4470588266849518	NO	-
7224	ZINC00048865	218	0.446153849363327	NO	-
7225	ZINC01495507	6164	0.446153849363327	NO	-
7226	ZINC03815276	32	0.446153849363327	YES	2
7227	ZINC03815343	58	0.446153849363327	YES	2
7228	ZINC03815362	123	0.446153849363327	YES	2
7229	ZINC03815129	124	0.446153849363327	YES	2
7230	ZINC00006271	225	0.446153849363327	YES	9
7231	ZINC03815179	251	0.446153849363327	YES	10
7232	ZINC00020694	79	0.44594594836235046	NO	-
7233	ZINC00064374	378	0.44594594836235046	NO	-
7234	ZINC00089081	551	0.44594594836235046	NO	-
7235	ZINC00097805	635	0.44594594836235046	NO	-
7236	ZINC00105882	690	0.44594594836235046	NO	-
7237	ZINC00176689	1098	0.44594594836235046	NO	-
7238	ZINC00210018	1274	0.44594594836235046	NO	-
7239	ZINC00219282	1325	0.44594594836235046	NO	-
7240	ZINC00238463	1487	0.44594594836235046	NO	-
7241	ZINC00251038	1548	0.44594594836235046	NO	-
7242	ZINC00256314	1615	0.44594594836235046	NO	-
7243	ZINC00257427	1621	0.44594594836235046	NO	-
7244	ZINC00257499	1625	0.44594594836235046	NO	-
7245	ZINC00286382	1743	0.44594594836235046	NO	-
7246	ZINC00343970	1967	0.44594594836235046	NO	-
7247	ZINC00361557	2091	0.44594594836235046	NO	-
7248	ZINC00400248	2281	0.44594594836235046	NO	-
7249	ZINC00433647	2595	0.44594594836235046	NO	-
7250	ZINC00469577	2839	0.44594594836235046	NO	-
7251	ZINC00485132	2942	0.44594594836235046	NO	-
7252	ZINC00485160	2943	0.44594594836235046	NO	-
7253	ZINC00612835	3697	0.44594594836235046	NO	-
7254	ZINC00983418	4734	0.44594594836235046	NO	-
7255	ZINC00984120	4742	0.44594594836235046	NO	-
7256	ZINC00984121	4743	0.44594594836235046	NO	-
7257	ZINC01012142	4837	0.44594594836235046	NO	-
7258	ZINC01543536	6266	0.44594594836235046	NO	-
7259	ZINC01580166	6284	0.44594594836235046	NO	-
7260	ZINC02519918	7368	0.44594594836235046	NO	-
7261	ZINC02738376	7994	0.44594594836235046	NO	-
7262	ZINC02759623	8079	0.44594594836235046	NO	-
7263	ZINC02771706	8142	0.44594594836235046	NO	-
7264	ZINC02777102	8160	0.44594594836235046	NO	-
7265	ZINC03229238	9059	0.44594594836235046	NO	-
7266	ZINC03524353	10816	0.44594594836235046	NO	-
7267	ZINC03574537	11120	0.44594594836235046	NO	-
7268	ZINC03579878	11175	0.44594594836235046	NO	-
7269	ZINC03860115	12459	0.44594594836235046	NO	-
7270	ZINC03860116	12461	0.44594594836235046	NO	-
7271	ZINC03912206	13457	0.44594594836235046	NO	-
7272	ZINC03968642	13653	0.44594594836235046	NO	-
7273	ZINC03995524	14216	0.44594594836235046	NO	-
7274	ZINC04229191	14684	0.44594594836235046	NO	-
7275	ZINC04246329	14705	0.44594594836235046	NO	-
7276	ZINC04332097	14899	0.44594594836235046	NO	-
7277	ZINC04332495	14904	0.44594594836235046	NO	-
7278	ZINC04470304	15349	0.44594594836235046	NO	-
7279	ZINC04594646	15505	0.44594594836235046	NO	-
7280	ZINC04627889	15530	0.44594594836235046	NO	-
7281	ZINC03815164	332	0.44594594836235046	YES	30
7282	ZINC00094394	591	0.4457831382751465	NO	-
7283	ZINC00107088	694	0.4457831382751465	NO	-
7284	ZINC00128009	838	0.4457831382751465	NO	-
7285	ZINC00224639	1384	0.4457831382751465	NO	-
7286	ZINC00358770	2055	0.4457831382751465	NO	-
7287	ZINC00374763	2144	0.4457831382751465	NO	-
7288	ZINC00425043	2504	0.4457831382751465	NO	-
7289	ZINC00674346	3965	0.4457831382751465	NO	-
7290	ZINC00682812	3991	0.4457831382751465	NO	-
7291	ZINC00682813	3992	0.4457831382751465	NO	-
7292	ZINC00943117	4626	0.4457831382751465	NO	-
7293	ZINC00993633	4778	0.4457831382751465	NO	-
7294	ZINC00993634	4779	0.4457831382751465	NO	-
7295	ZINC01125080	5370	0.4457831382751465	NO	-
7296	ZINC01164711	5491	0.4457831382751465	NO	-
7297	ZINC01177258	5512	0.4457831382751465	NO	-
7298	ZINC01269217	5725	0.4457831382751465	NO	-
7299	ZINC01402161	5918	0.4457831382751465	NO	-
7300	ZINC02998798	8764	0.4457831382751465	NO	-
7301	ZINC03306925	9312	0.4457831382751465	NO	-
7302	ZINC03560608	11007	0.4457831382751465	NO	-
7303	ZINC03579776	11167	0.4457831382751465	NO	-
7304	ZINC03579778	11168	0.4457831382751465	NO	-
7305	ZINC03579784	11169	0.4457831382751465	NO	-
7306	ZINC03579786	11170	0.4457831382751465	NO	-
7307	ZINC03579827	11173	0.4457831382751465	NO	-
7308	ZINC03579829	11174	0.4457831382751465	NO	-
7309	ZINC03852816	11694	0.4457831382751465	NO	-
7310	ZINC03858847	12326	0.4457831382751465	NO	-
7311	ZINC03858976	12355	0.4457831382751465	NO	-
7312	ZINC03864167	12581	0.4457831382751465	NO	-
7313	ZINC03867913	12881	0.4457831382751465	NO	-
7314	ZINC03868307	12983	0.4457831382751465	NO	-
7315	ZINC03869030	13044	0.4457831382751465	NO	-
7316	ZINC03890185	13178	0.4457831382751465	NO	-
7317	ZINC03970033	13758	0.4457831382751465	NO	-
7318	ZINC04157892	14529	0.4457831382751465	NO	-
7319	ZINC04454374	15117	0.4457831382751465	NO	-
7320	ZINC04466354	15264	0.4457831382751465	NO	-
7321	ZINC04623038	15518	0.4457831382751465	NO	-
7322	ZINC00026537	99	0.4444444477558136	NO	-
7323	ZINC00059274	321	0.4444444477558136	NO	-
7324	ZINC00083056	505	0.4444444477558136	NO	-
7325	ZINC00083061	506	0.4444444477558136	NO	-
7326	ZINC00089197	554	0.4444444477558136	NO	-
7327	ZINC00093746	585	0.4444444477558136	NO	-
7328	ZINC00093750	586	0.4444444477558136	NO	-
7329	ZINC00121491	788	0.4444444477558136	NO	-
7330	ZINC00121495	789	0.4444444477558136	NO	-
7331	ZINC00205357	1254	0.4444444477558136	NO	-
7332	ZINC00217015	1303	0.4444444477558136	NO	-
7333	ZINC00245690	1518	0.4444444477558136	NO	-
7334	ZINC00278559	1721	0.4444444477558136	NO	-
7335	ZINC00283919	1735	0.4444444477558136	NO	-
7336	ZINC00288682	1756	0.4444444477558136	NO	-
7337	ZINC00331100	1931	0.4444444477558136	NO	-
7338	ZINC00399689	2275	0.4444444477558136	NO	-
7339	ZINC00421928	2429	0.4444444477558136	NO	-
7340	ZINC00436876	2622	0.4444444477558136	NO	-
7341	ZINC00442652	2662	0.4444444477558136	NO	-
7342	ZINC00450808	2706	0.4444444477558136	NO	-
7343	ZINC00456429	2747	0.4444444477558136	NO	-
7344	ZINC00613101	3703	0.4444444477558136	NO	-
7345	ZINC00613102	3704	0.4444444477558136	NO	-
7346	ZINC00644440	3879	0.4444444477558136	NO	-
7347	ZINC00644441	3881	0.4444444477558136	NO	-
7348	ZINC00669909	3947	0.4444444477558136	NO	-
7349	ZINC00679598	3981	0.4444444477558136	NO	-
7350	ZINC00708391	4035	0.4444444477558136	NO	-
7351	ZINC00798763	4205	0.4444444477558136	NO	-
7352	ZINC00812724	4264	0.4444444477558136	NO	-
7353	ZINC00936567	4601	0.4444444477558136	NO	-
7354	ZINC00938220	4608	0.4444444477558136	NO	-
7355	ZINC01002192	4815	0.4444444477558136	NO	-
7356	ZINC01010129	4834	0.4444444477558136	NO	-
7357	ZINC01036534	4954	0.4444444477558136	NO	-
7358	ZINC01040112	4968	0.4444444477558136	NO	-
7359	ZINC01040132	4970	0.4444444477558136	NO	-
7360	ZINC01055351	5065	0.4444444477558136	NO	-
7361	ZINC01210026	5587	0.4444444477558136	NO	-
7362	ZINC01210028	5588	0.4444444477558136	NO	-
7363	ZINC01210028	5589	0.4444444477558136	NO	-
7364	ZINC01294559	5765	0.4444444477558136	NO	-
7365	ZINC01406248	5929	0.4444444477558136	NO	-
7366	ZINC01979378	6681	0.4444444477558136	NO	-
7367	ZINC01979379	6682	0.4444444477558136	NO	-
7368	ZINC02023555	6752	0.4444444477558136	NO	-
7369	ZINC02238109	6950	0.4444444477558136	NO	-
7370	ZINC02487976	7329	0.4444444477558136	NO	-
7371	ZINC02549522	7398	0.4444444477558136	NO	-
7372	ZINC02731227	7972	0.4444444477558136	NO	-
7373	ZINC02759546	8077	0.4444444477558136	NO	-
7374	ZINC02759548	8078	0.4444444477558136	NO	-
7375	ZINC03029872	8790	0.4444444477558136	NO	-
7376	ZINC03029918	8791	0.4444444477558136	NO	-
7377	ZINC03029921	8792	0.4444444477558136	NO	-
7378	ZINC03087488	8864	0.4444444477558136	NO	-
7379	ZINC03220039	9025	0.4444444477558136	NO	-
7380	ZINC03335515	9414	0.4444444477558136	NO	-
7381	ZINC03384241	9616	0.4444444477558136	NO	-
7382	ZINC03411806	9893	0.4444444477558136	NO	-
7383	ZINC03423437	9966	0.4444444477558136	NO	-
7384	ZINC03423447	9967	0.4444444477558136	NO	-
7385	ZINC03423553	9969	0.4444444477558136	NO	-
7386	ZINC03423591	9971	0.4444444477558136	NO	-
7387	ZINC03423594	9972	0.4444444477558136	NO	-
7388	ZINC03423601	9973	0.4444444477558136	NO	-
7389	ZINC03423607	9974	0.4444444477558136	NO	-
7390	ZINC03423623	9975	0.4444444477558136	NO	-
7391	ZINC03423657	9976	0.4444444477558136	NO	-
7392	ZINC03423661	9977	0.4444444477558136	NO	-
7393	ZINC03423715	9978	0.4444444477558136	NO	-
7394	ZINC03423726	9979	0.4444444477558136	NO	-
7395	ZINC03489380	10437	0.4444444477558136	NO	-
7396	ZINC03511673	10709	0.4444444477558136	NO	-
7397	ZINC03511675	10710	0.4444444477558136	NO	-
7398	ZINC03533017	10877	0.4444444477558136	NO	-
7399	ZINC03545413	10914	0.4444444477558136	NO	-
7400	ZINC03567922	11062	0.4444444477558136	NO	-
7401	ZINC03608703	11278	0.4444444477558136	NO	-
7402	ZINC03608711	11280	0.4444444477558136	NO	-
7403	ZINC03608718	11281	0.4444444477558136	NO	-
7404	ZINC03625517	11373	0.4444444477558136	NO	-
7405	ZINC03854773	11959	0.4444444477558136	NO	-
7406	ZINC03854775	11960	0.4444444477558136	NO	-
7407	ZINC03857988	12210	0.4444444477558136	NO	-
7408	ZINC03858512	12289	0.4444444477558136	NO	-
7409	ZINC03861971	12477	0.4444444477558136	NO	-
7410	ZINC03862339	12490	0.4444444477558136	NO	-
7411	ZINC03862691	12520	0.4444444477558136	NO	-
7412	ZINC03862846	12523	0.4444444477558136	NO	-
7413	ZINC03862847	12524	0.4444444477558136	NO	-
7414	ZINC03866969	12642	0.4444444477558136	NO	-
7415	ZINC03867263	12692	0.4444444477558136	NO	-
7416	ZINC03869105	13051	0.4444444477558136	NO	-
7417	ZINC03892108	13318	0.4444444477558136	NO	-
7418	ZINC03894878	13362	0.4444444477558136	NO	-
7419	ZINC03923191	13486	0.4444444477558136	NO	-
7420	ZINC03968641	13652	0.4444444477558136	NO	-
7421	ZINC03993219	14208	0.4444444477558136	NO	-
7422	ZINC04079590	14404	0.4444444477558136	NO	-
7423	ZINC04348388	14935	0.4444444477558136	NO	-
7424	ZINC04426129	15069	0.4444444477558136	NO	-
7425	ZINC04464453	15153	0.4444444477558136	NO	-
7426	ZINC04466284	15262	0.4444444477558136	NO	-
7427	ZINC04468489	15295	0.4444444477558136	NO	-
7428	ZINC04469650	15314	0.4444444477558136	NO	-
7429	ZINC04485959	15400	0.4444444477558136	NO	-
7430	ZINC04492815	15425	0.4444444477558136	NO	-
7431	ZINC03815227	19	0.4444444477558136	YES	2
7432	ZINC03815373	88	0.4444444477558136	YES	2
7433	ZINC04617779	179	0.4444444477558136	YES	2
7434	ZINC03815126	183	0.4444444477558136	YES	2
7435	ZINC00044314	183	0.4430379867553711	NO	-
7436	ZINC00044315	184	0.4430379867553711	NO	-
7437	ZINC00044332	188	0.4430379867553711	NO	-
7438	ZINC00044333	189	0.4430379867553711	NO	-
7439	ZINC00062092	354	0.4430379867553711	NO	-
7440	ZINC00062093	355	0.4430379867553711	NO	-
7441	ZINC00107241	697	0.4430379867553711	NO	-
7442	ZINC00121596	791	0.4430379867553711	NO	-
7443	ZINC00197584	1215	0.4430379867553711	NO	-
7444	ZINC00218775	1321	0.4430379867553711	NO	-
7445	ZINC00266048	1690	0.4430379867553711	NO	-
7446	ZINC00266057	1691	0.4430379867553711	NO	-
7447	ZINC00309883	1854	0.4430379867553711	NO	-
7448	ZINC00357074	2037	0.4430379867553711	NO	-
7449	ZINC00381082	2179	0.4430379867553711	NO	-
7450	ZINC00411519	2322	0.4430379867553711	NO	-
7451	ZINC00423711	2469	0.4430379867553711	NO	-
7452	ZINC00555385	3380	0.4430379867553711	NO	-
7453	ZINC00728342	4071	0.4430379867553711	NO	-
7454	ZINC00728344	4072	0.4430379867553711	NO	-
7455	ZINC00843798	4397	0.4430379867553711	NO	-
7456	ZINC00843799	4398	0.4430379867553711	NO	-
7457	ZINC00941369	4618	0.4430379867553711	NO	-
7458	ZINC00941369	4619	0.4430379867553711	NO	-
7459	ZINC00973419	4709	0.4430379867553711	NO	-
7460	ZINC00973420	4710	0.4430379867553711	NO	-
7461	ZINC00993945	4784	0.4430379867553711	NO	-
7462	ZINC01036627	4956	0.4430379867553711	NO	-
7463	ZINC01058663	5083	0.4430379867553711	NO	-
7464	ZINC01072411	5167	0.4430379867553711	NO	-
7465	ZINC01072413	5168	0.4430379867553711	NO	-
7466	ZINC01072418	5169	0.4430379867553711	NO	-
7467	ZINC01072419	5170	0.4430379867553711	NO	-
7468	ZINC01072421	5171	0.4430379867553711	NO	-
7469	ZINC01072422	5172	0.4430379867553711	NO	-
7470	ZINC01496593	6169	0.4430379867553711	NO	-
7471	ZINC01496596	6170	0.4430379867553711	NO	-
7472	ZINC01812431	6427	0.4430379867553711	NO	-
7473	ZINC01938189	6591	0.4430379867553711	NO	-
7474	ZINC02166707	6841	0.4430379867553711	NO	-
7475	ZINC02317063	7036	0.4430379867553711	NO	-
7476	ZINC02443848	7230	0.4430379867553711	NO	-
7477	ZINC02565104	7414	0.4430379867553711	NO	-
7478	ZINC02625850	7494	0.4430379867553711	NO	-
7479	ZINC02793778	8233	0.4430379867553711	NO	-
7480	ZINC02793779	8234	0.4430379867553711	NO	-
7481	ZINC02797799	8286	0.4430379867553711	NO	-
7482	ZINC02993509	8747	0.4430379867553711	NO	-
7483	ZINC03246918	9137	0.4430379867553711	NO	-
7484	ZINC03246920	9138	0.4430379867553711	NO	-
7485	ZINC03335025	9411	0.4430379867553711	NO	-
7486	ZINC03338260	9421	0.4430379867553711	NO	-
7487	ZINC03389319	9693	0.4430379867553711	NO	-
7488	ZINC03452650	10141	0.4430379867553711	NO	-
7489	ZINC03452652	10142	0.4430379867553711	NO	-
7490	ZINC03474031	10328	0.4430379867553711	NO	-
7491	ZINC03531714	10861	0.4430379867553711	NO	-
7492	ZINC03532519	10867	0.4430379867553711	NO	-
7493	ZINC03544566	10912	0.4430379867553711	NO	-
7494	ZINC03544567	10913	0.4430379867553711	NO	-
7495	ZINC03817138	11460	0.4430379867553711	NO	-
7496	ZINC03848478	11498	0.4430379867553711	NO	-
7497	ZINC03849458	11524	0.4430379867553711	NO	-
7498	ZINC03850999	11578	0.4430379867553711	NO	-
7499	ZINC03853006	11721	0.4430379867553711	NO	-
7500	ZINC03853007	11722	0.4430379867553711	NO	-
7501	ZINC03853188	11765	0.4430379867553711	NO	-
7502	ZINC03853900	11853	0.4430379867553711	NO	-
7503	ZINC03858237	12235	0.4430379867553711	NO	-
7504	ZINC03859307	12382	0.4430379867553711	NO	-
7505	ZINC03863074	12539	0.4430379867553711	NO	-
7506	ZINC03863475	12559	0.4430379867553711	NO	-
7507	ZINC03863505	12563	0.4430379867553711	NO	-
7508	ZINC03866726	12600	0.4430379867553711	NO	-
7509	ZINC03867476	12723	0.4430379867553711	NO	-
7510	ZINC03867486	12727	0.4430379867553711	NO	-
7511	ZINC03868666	13022	0.4430379867553711	NO	-
7512	ZINC03890125	13173	0.4430379867553711	NO	-
7513	ZINC03969310	13701	0.4430379867553711	NO	-
7514	ZINC03969563	13728	0.4430379867553711	NO	-
7515	ZINC03974956	13907	0.4430379867553711	NO	-
7516	ZINC03987689	14095	0.4430379867553711	NO	-
7517	ZINC03992731	14137	0.4430379867553711	NO	-
7518	ZINC03993101	14187	0.4430379867553711	NO	-
7519	ZINC04087768	14415	0.4430379867553711	NO	-
7520	ZINC04225135	14679	0.4430379867553711	NO	-
7521	ZINC04246302	14704	0.4430379867553711	NO	-
7522	ZINC04385362	15002	0.4430379867553711	NO	-
7523	ZINC04469695	15316	0.4430379867553711	NO	-
7524	ZINC00037656	158	0.44285714626312256	NO	-
7525	ZINC00045223	195	0.44285714626312256	NO	-
7526	ZINC00059902	333	0.44285714626312256	NO	-
7527	ZINC00072316	430	0.44285714626312256	NO	-
7528	ZINC00123787	814	0.44285714626312256	NO	-
7529	ZINC00129200	844	0.44285714626312256	NO	-
7530	ZINC00288500	1754	0.44285714626312256	NO	-
7531	ZINC00309362	1852	0.44285714626312256	NO	-
7532	ZINC00342095	1959	0.44285714626312256	NO	-
7533	ZINC00357763	2040	0.44285714626312256	NO	-
7534	ZINC00361146	2086	0.44285714626312256	NO	-
7535	ZINC00382095	2188	0.44285714626312256	NO	-
7536	ZINC00401812	2283	0.44285714626312256	NO	-
7537	ZINC00402038	2284	0.44285714626312256	NO	-
7538	ZINC00452729	2715	0.44285714626312256	NO	-
7539	ZINC00497871	2992	0.44285714626312256	NO	-
7540	ZINC01074202	5175	0.44285714626312256	NO	-
7541	ZINC01079781	5203	0.44285714626312256	NO	-
7542	ZINC01125234	5372	0.44285714626312256	NO	-
7543	ZINC01514011	6239	0.44285714626312256	NO	-
7544	ZINC01981705	6716	0.44285714626312256	NO	-
7545	ZINC02653085	7616	0.44285714626312256	NO	-
7546	ZINC02824680	8363	0.44285714626312256	NO	-
7547	ZINC03354758	9488	0.44285714626312256	NO	-
7548	ZINC03388506	9669	0.44285714626312256	NO	-
7549	ZINC03388509	9670	0.44285714626312256	NO	-
7550	ZINC03388701	9678	0.44285714626312256	NO	-
7551	ZINC03388703	9679	0.44285714626312256	NO	-
7552	ZINC03437604	10069	0.44285714626312256	NO	-
7553	ZINC03484044	10413	0.44285714626312256	NO	-
7554	ZINC03499956	10538	0.44285714626312256	NO	-
7555	ZINC03500045	10543	0.44285714626312256	NO	-
7556	ZINC03500059	10544	0.44285714626312256	NO	-
7557	ZINC03504311	10568	0.44285714626312256	NO	-
7558	ZINC03504333	10569	0.44285714626312256	NO	-
7559	ZINC03510203	10680	0.44285714626312256	NO	-
7560	ZINC03516082	10756	0.44285714626312256	NO	-
7561	ZINC03516284	10762	0.44285714626312256	NO	-
7562	ZINC03603971	11245	0.44285714626312256	NO	-
7563	ZINC03608037	11271	0.44285714626312256	NO	-
7564	ZINC03858481	12277	0.44285714626312256	NO	-
7565	ZINC03862683	12513	0.44285714626312256	NO	-
7566	ZINC03862684	12514	0.44285714626312256	NO	-
7567	ZINC03867010	12648	0.44285714626312256	NO	-
7568	ZINC03867011	12649	0.44285714626312256	NO	-
7569	ZINC04058445	14379	0.44285714626312256	NO	-
7570	ZINC04088394	14420	0.44285714626312256	NO	-
7571	ZINC04167492	14557	0.44285714626312256	NO	-
7572	ZINC04167492	14558	0.44285714626312256	NO	-
7573	ZINC03815084	256	0.44285714626312256	YES	10
7574	ZINC00854888	4428	0.44186046719551086	NO	-
7575	ZINC00854889	4430	0.44186046719551086	NO	-
7576	ZINC00882903	4502	0.44186046719551086	NO	-
7577	ZINC01189982	5539	0.44186046719551086	NO	-
7578	ZINC02616568	7449	0.44186046719551086	NO	-
7579	ZINC03316061	9349	0.44186046719551086	NO	-
7580	ZINC03569822	11073	0.44186046719551086	NO	-
7581	ZINC03593480	11186	0.44186046719551086	NO	-
7582	ZINC03593482	11187	0.44186046719551086	NO	-
7583	ZINC04315740	14850	0.44186046719551086	NO	-
7584	ZINC00036540	155	0.44155845046043396	NO	-
7585	ZINC00082617	500	0.44155845046043396	NO	-
7586	ZINC00107918	704	0.44155845046043396	NO	-
7587	ZINC00156171	1040	0.44155845046043396	NO	-
7588	ZINC00171082	1082	0.44155845046043396	NO	-
7589	ZINC00217023	1304	0.44155845046043396	NO	-
7590	ZINC00228733	1404	0.44155845046043396	NO	-
7591	ZINC00242709	1499	0.44155845046043396	NO	-
7592	ZINC00242711	1500	0.44155845046043396	NO	-
7593	ZINC00242799	1501	0.44155845046043396	NO	-
7594	ZINC00254547	1604	0.44155845046043396	NO	-
7595	ZINC00264572	1682	0.44155845046043396	NO	-
7596	ZINC00264572	1683	0.44155845046043396	NO	-
7597	ZINC00345434	1971	0.44155845046043396	NO	-
7598	ZINC00345437	1972	0.44155845046043396	NO	-
7599	ZINC00360604	2083	0.44155845046043396	NO	-
7600	ZINC00389406	2245	0.44155845046043396	NO	-
7601	ZINC00389407	2246	0.44155845046043396	NO	-
7602	ZINC00435598	2608	0.44155845046043396	NO	-
7603	ZINC00688785	4003	0.44155845046043396	NO	-
7604	ZINC00703490	4019	0.44155845046043396	NO	-
7605	ZINC00703491	4020	0.44155845046043396	NO	-
7606	ZINC00957878	4689	0.44155845046043396	NO	-
7607	ZINC00957879	4690	0.44155845046043396	NO	-
7608	ZINC01021327	4875	0.44155845046043396	NO	-
7609	ZINC01035498	4947	0.44155845046043396	NO	-
7610	ZINC01043345	4997	0.44155845046043396	NO	-
7611	ZINC01053510	5044	0.44155845046043396	NO	-
7612	ZINC01074967	5180	0.44155845046043396	NO	-
7613	ZINC01246216	5697	0.44155845046043396	NO	-
7614	ZINC01247712	5698	0.44155845046043396	NO	-
7615	ZINC01252212	5705	0.44155845046043396	NO	-
7616	ZINC01392678	5887	0.44155845046043396	NO	-
7617	ZINC01414087	5940	0.44155845046043396	NO	-
7618	ZINC01767947	6370	0.44155845046043396	NO	-
7619	ZINC01767955	6371	0.44155845046043396	NO	-
7620	ZINC01785878	6394	0.44155845046043396	NO	-
7621	ZINC01802101	6417	0.44155845046043396	NO	-
7622	ZINC01811065	6425	0.44155845046043396	NO	-
7623	ZINC01902872	6498	0.44155845046043396	NO	-
7624	ZINC02718813	7872	0.44155845046043396	NO	-
7625	ZINC02718962	7895	0.44155845046043396	NO	-
7626	ZINC02718963	7898	0.44155845046043396	NO	-
7627	ZINC02718980	7913	0.44155845046043396	NO	-
7628	ZINC02718982	7919	0.44155845046043396	NO	-
7629	ZINC02718995	7943	0.44155845046043396	NO	-
7630	ZINC02718996	7946	0.44155845046043396	NO	-
7631	ZINC02718997	7949	0.44155845046043396	NO	-
7632	ZINC02799575	8301	0.44155845046043396	NO	-
7633	ZINC03297673	9300	0.44155845046043396	NO	-
7634	ZINC03354356	9487	0.44155845046043396	NO	-
7635	ZINC03569820	11072	0.44155845046043396	NO	-
7636	ZINC03849872	11542	0.44155845046043396	NO	-
7637	ZINC03852952	11712	0.44155845046043396	NO	-
7638	ZINC03853038	11733	0.44155845046043396	NO	-
7639	ZINC03853039	11734	0.44155845046043396	NO	-
7640	ZINC03853530	11794	0.44155845046043396	NO	-
7641	ZINC03853531	11795	0.44155845046043396	NO	-
7642	ZINC03855148	12032	0.44155845046043396	NO	-
7643	ZINC03857084	12080	0.44155845046043396	NO	-
7644	ZINC03857300	12120	0.44155845046043396	NO	-
7645	ZINC03857302	12121	0.44155845046043396	NO	-
7646	ZINC03857424	12131	0.44155845046043396	NO	-
7647	ZINC03857426	12132	0.44155845046043396	NO	-
7648	ZINC03858051	12217	0.44155845046043396	NO	-
7649	ZINC03861856	12471	0.44155845046043396	NO	-
7650	ZINC03863481	12562	0.44155845046043396	NO	-
7651	ZINC03890436	13198	0.44155845046043396	NO	-
7652	ZINC03891620	13269	0.44155845046043396	NO	-
7653	ZINC03891766	13287	0.44155845046043396	NO	-
7654	ZINC03891877	13301	0.44155845046043396	NO	-
7655	ZINC03891999	13315	0.44155845046043396	NO	-
7656	ZINC03956472	13514	0.44155845046043396	NO	-
7657	ZINC03968569	13634	0.44155845046043396	NO	-
7658	ZINC03997912	14249	0.44155845046043396	NO	-
7659	ZINC03997915	14250	0.44155845046043396	NO	-
7660	ZINC04104157	14444	0.44155845046043396	NO	-
7661	ZINC04109527	14455	0.44155845046043396	NO	-
7662	ZINC04149007	14516	0.44155845046043396	NO	-
7663	ZINC04199175	14635	0.44155845046043396	NO	-
7664	ZINC04465371	15201	0.44155845046043396	NO	-
7665	ZINC04467881	15281	0.44155845046043396	NO	-
7666	ZINC04468175	15286	0.44155845046043396	NO	-
7667	ZINC04469798	15319	0.44155845046043396	NO	-
7668	ZINC00049734	223	0.44117647409439087	NO	-
7669	ZINC00061152	349	0.44117647409439087	NO	-
7670	ZINC00381716	2184	0.44117647409439087	NO	-
7671	ZINC00471424	2866	0.44117647409439087	NO	-
7672	ZINC00471425	2867	0.44117647409439087	NO	-
7673	ZINC00616046	3736	0.44117647409439087	NO	-
7674	ZINC00616047	3737	0.44117647409439087	NO	-
7675	ZINC00667539	3938	0.44117647409439087	NO	-
7676	ZINC00667541	3939	0.44117647409439087	NO	-
7677	ZINC01071767	5161	0.44117647409439087	NO	-
7678	ZINC01433847	6029	0.44117647409439087	NO	-
7679	ZINC01491052	6145	0.44117647409439087	NO	-
7680	ZINC01938440	6593	0.44117647409439087	NO	-
7681	ZINC01938441	6594	0.44117647409439087	NO	-
7682	ZINC01938748	6596	0.44117647409439087	NO	-
7683	ZINC01938749	6597	0.44117647409439087	NO	-
7684	ZINC02133509	6823	0.44117647409439087	NO	-
7685	ZINC02762704	8097	0.44117647409439087	NO	-
7686	ZINC02762705	8098	0.44117647409439087	NO	-
7687	ZINC03445110	10091	0.44117647409439087	NO	-
7688	ZINC03445113	10092	0.44117647409439087	NO	-
7689	ZINC03445327	10093	0.44117647409439087	NO	-
7690	ZINC03445329	10094	0.44117647409439087	NO	-
7691	ZINC03514845	10750	0.44117647409439087	NO	-
7692	ZINC03514847	10751	0.44117647409439087	NO	-
7693	ZINC03854839	11965	0.44117647409439087	NO	-
7694	ZINC02640583	0	0.44117647409439087	YES	1
7695	ZINC03815382	250	0.44117647409439087	YES	10
7696	ZINC00021592	299	0.44117647409439087	YES	18
7697	ZINC00006083	24	0.4404761791229248	NO	-
7698	ZINC00439294	2633	0.4404761791229248	NO	-
7699	ZINC00439295	2634	0.4404761791229248	NO	-
7700	ZINC00545342	3304	0.4404761791229248	NO	-
7701	ZINC00663532	3929	0.4404761791229248	NO	-
7702	ZINC01210697	5593	0.4404761791229248	NO	-
7703	ZINC01211952	5599	0.4404761791229248	NO	-
7704	ZINC01880810	6474	0.4404761791229248	NO	-
7705	ZINC01889870	6482	0.4404761791229248	NO	-
7706	ZINC01922244	6525	0.4404761791229248	NO	-
7707	ZINC01952865	6629	0.4404761791229248	NO	-
7708	ZINC02265232	6969	0.4404761791229248	NO	-
7709	ZINC02371908	7124	0.4404761791229248	NO	-
7710	ZINC02856099	8426	0.4404761791229248	NO	-
7711	ZINC03579615	11155	0.4404761791229248	NO	-
7712	ZINC03579617	11156	0.4404761791229248	NO	-
7713	ZINC03579670	11159	0.4404761791229248	NO	-
7714	ZINC03579672	11160	0.4404761791229248	NO	-
7715	ZINC03579733	11163	0.4404761791229248	NO	-
7716	ZINC03579735	11164	0.4404761791229248	NO	-
7717	ZINC03579741	11165	0.4404761791229248	NO	-
7718	ZINC03579743	11166	0.4404761791229248	NO	-
7719	ZINC03848569	11501	0.4404761791229248	NO	-
7720	ZINC03851269	11597	0.4404761791229248	NO	-
7721	ZINC03851270	11598	0.4404761791229248	NO	-
7722	ZINC03857436	12136	0.4404761791229248	NO	-
7723	ZINC03857502	12153	0.4404761791229248	NO	-
7724	ZINC03868299	12981	0.4404761791229248	NO	-
7725	ZINC03868303	12982	0.4404761791229248	NO	-
7726	ZINC03889228	13090	0.4404761791229248	NO	-
7727	ZINC03963921	13578	0.4404761791229248	NO	-
7728	ZINC03993015	14180	0.4404761791229248	NO	-
7729	ZINC03993155	14195	0.4404761791229248	NO	-
7730	ZINC03993206	14206	0.4404761791229248	NO	-
7731	ZINC03997173	14221	0.4404761791229248	NO	-
7732	ZINC04465964	15250	0.4404761791229248	NO	-
7733	ZINC04465972	15251	0.4404761791229248	NO	-
7734	ZINC00051638	245	0.4399999976158142	NO	-
7735	ZINC00060411	336	0.4399999976158142	NO	-
7736	ZINC00097863	642	0.4399999976158142	NO	-
7737	ZINC00097983	647	0.4399999976158142	NO	-
7738	ZINC00097983	649	0.4399999976158142	NO	-
7739	ZINC00130082	847	0.4399999976158142	NO	-
7740	ZINC00189769	1179	0.4399999976158142	NO	-
7741	ZINC00192733	1197	0.4399999976158142	NO	-
7742	ZINC00255271	1607	0.4399999976158142	NO	-
7743	ZINC00468581	2826	0.4399999976158142	NO	-
7744	ZINC00501727	3006	0.4399999976158142	NO	-
7745	ZINC00616954	3748	0.4399999976158142	NO	-
7746	ZINC00655013	3906	0.4399999976158142	NO	-
7747	ZINC00726946	4067	0.4399999976158142	NO	-
7748	ZINC00783311	4143	0.4399999976158142	NO	-
7749	ZINC00783313	4144	0.4399999976158142	NO	-
7750	ZINC01009467	4833	0.4399999976158142	NO	-
7751	ZINC01064522	5123	0.4399999976158142	NO	-
7752	ZINC01102894	5276	0.4399999976158142	NO	-
7753	ZINC01226340	5649	0.4399999976158142	NO	-
7754	ZINC01230199	5662	0.4399999976158142	NO	-
7755	ZINC01424359	5974	0.4399999976158142	NO	-
7756	ZINC01499278	6184	0.4399999976158142	NO	-
7757	ZINC02568516	7415	0.4399999976158142	NO	-
7758	ZINC02621866	7472	0.4399999976158142	NO	-
7759	ZINC02632956	7542	0.4399999976158142	NO	-
7760	ZINC02708447	7763	0.4399999976158142	NO	-
7761	ZINC02721127	7956	0.4399999976158142	NO	-
7762	ZINC02861364	8446	0.4399999976158142	NO	-
7763	ZINC02880798	8520	0.4399999976158142	NO	-
7764	ZINC02881133	8521	0.4399999976158142	NO	-
7765	ZINC02884209	8535	0.4399999976158142	NO	-
7766	ZINC02884395	8536	0.4399999976158142	NO	-
7767	ZINC03032842	8800	0.4399999976158142	NO	-
7768	ZINC03231942	9074	0.4399999976158142	NO	-
7769	ZINC03312932	9338	0.4399999976158142	NO	-
7770	ZINC03378224	9568	0.4399999976158142	NO	-
7771	ZINC03397039	9780	0.4399999976158142	NO	-
7772	ZINC03400283	9825	0.4399999976158142	NO	-
7773	ZINC03400400	9828	0.4399999976158142	NO	-
7774	ZINC03400434	9829	0.4399999976158142	NO	-
7775	ZINC03400802	9832	0.4399999976158142	NO	-
7776	ZINC03400835	9834	0.4399999976158142	NO	-
7777	ZINC03400926	9838	0.4399999976158142	NO	-
7778	ZINC03400954	9840	0.4399999976158142	NO	-
7779	ZINC03470454	10303	0.4399999976158142	NO	-
7780	ZINC03507317	10628	0.4399999976158142	NO	-
7781	ZINC03850540	11558	0.4399999976158142	NO	-
7782	ZINC03853750	11832	0.4399999976158142	NO	-
7783	ZINC03856223	12057	0.4399999976158142	NO	-
7784	ZINC03863303	12545	0.4399999976158142	NO	-
7785	ZINC03863695	12570	0.4399999976158142	NO	-
7786	ZINC03939559	13499	0.4399999976158142	NO	-
7787	ZINC03968592	13637	0.4399999976158142	NO	-
7788	ZINC03968908	13671	0.4399999976158142	NO	-
7789	ZINC03968909	13672	0.4399999976158142	NO	-
7790	ZINC03969104	13685	0.4399999976158142	NO	-
7791	ZINC03969105	13686	0.4399999976158142	NO	-
7792	ZINC03974339	13892	0.4399999976158142	NO	-
7793	ZINC03976686	13935	0.4399999976158142	NO	-
7794	ZINC03976688	13936	0.4399999976158142	NO	-
7795	ZINC03977264	13950	0.4399999976158142	NO	-
7796	ZINC04413135	15053	0.4399999976158142	NO	-
7797	ZINC04462593	15135	0.4399999976158142	NO	-
7798	ZINC04467552	15265	0.4399999976158142	NO	-
7799	ZINC04513270	15473	0.4399999976158142	NO	-
7800	ZINC03815094	330	0.4399999976158142	YES	28
7801	ZINC02809109	8346	0.4395604431629181	NO	-
7802	ZINC04617767	226	0.43939393758773804	YES	9
7803	ZINC03815028	227	0.43939393758773804	YES	9
7804	ZINC03815322	260	0.43939393758773804	YES	11
7805	ZINC03815093	267	0.43939393758773804	YES	13
7806	ZINC00075545	459	0.4390243887901306	NO	-
7807	ZINC00182108	1136	0.4390243887901306	NO	-
7808	ZINC00212470	1288	0.4390243887901306	NO	-
7809	ZINC00386715	2220	0.4390243887901306	NO	-
7810	ZINC00425443	2512	0.4390243887901306	NO	-
7811	ZINC00594892	3625	0.4390243887901306	NO	-
7812	ZINC00616538	3740	0.4390243887901306	NO	-
7813	ZINC00659370	3924	0.4390243887901306	NO	-
7814	ZINC00814334	4276	0.4390243887901306	NO	-
7815	ZINC00839114	4384	0.4390243887901306	NO	-
7816	ZINC00839116	4385	0.4390243887901306	NO	-
7817	ZINC00959681	4693	0.4390243887901306	NO	-
7818	ZINC00959682	4694	0.4390243887901306	NO	-
7819	ZINC01025690	4894	0.4390243887901306	NO	-
7820	ZINC01025792	4895	0.4390243887901306	NO	-
7821	ZINC01033207	4922	0.4390243887901306	NO	-
7822	ZINC01033208	4923	0.4390243887901306	NO	-
7823	ZINC01067320	5140	0.4390243887901306	NO	-
7824	ZINC01215212	5608	0.4390243887901306	NO	-
7825	ZINC01423312	5965	0.4390243887901306	NO	-
7826	ZINC01877659	6470	0.4390243887901306	NO	-
7827	ZINC02457120	7270	0.4390243887901306	NO	-
7828	ZINC02504013	7348	0.4390243887901306	NO	-
7829	ZINC02717971	7825	0.4390243887901306	NO	-
7830	ZINC02717971	7827	0.4390243887901306	NO	-
7831	ZINC02851878	8416	0.4390243887901306	NO	-
7832	ZINC02927518	8640	0.4390243887901306	NO	-
7833	ZINC02927520	8641	0.4390243887901306	NO	-
7834	ZINC02927664	8649	0.4390243887901306	NO	-
7835	ZINC02969391	8718	0.4390243887901306	NO	-
7836	ZINC03083375	8859	0.4390243887901306	NO	-
7837	ZINC03087819	8865	0.4390243887901306	NO	-
7838	ZINC03186123	8963	0.4390243887901306	NO	-
7839	ZINC03186131	8964	0.4390243887901306	NO	-
7840	ZINC03307811	9314	0.4390243887901306	NO	-
7841	ZINC03367040	9530	0.4390243887901306	NO	-
7842	ZINC03439714	10074	0.4390243887901306	NO	-
7843	ZINC03576756	11125	0.4390243887901306	NO	-
7844	ZINC03852809	11692	0.4390243887901306	NO	-
7845	ZINC03852810	11693	0.4390243887901306	NO	-
7846	ZINC03853286	11775	0.4390243887901306	NO	-
7847	ZINC03853287	11776	0.4390243887901306	NO	-
7848	ZINC03853980	11858	0.4390243887901306	NO	-
7849	ZINC03853981	11859	0.4390243887901306	NO	-
7850	ZINC03854323	11906	0.4390243887901306	NO	-
7851	ZINC03854324	11907	0.4390243887901306	NO	-
7852	ZINC03854494	11915	0.4390243887901306	NO	-
7853	ZINC03854495	11916	0.4390243887901306	NO	-
7854	ZINC03854545	11925	0.4390243887901306	NO	-
7855	ZINC03854546	11926	0.4390243887901306	NO	-
7856	ZINC03858279	12239	0.4390243887901306	NO	-
7857	ZINC03858280	12240	0.4390243887901306	NO	-
7858	ZINC03858333	12248	0.4390243887901306	NO	-
7859	ZINC03858334	12249	0.4390243887901306	NO	-
7860	ZINC03858503	12286	0.4390243887901306	NO	-
7861	ZINC03858734	12314	0.4390243887901306	NO	-
7862	ZINC03859521	12403	0.4390243887901306	NO	-
7863	ZINC03860029	12446	0.4390243887901306	NO	-
7864	ZINC03866900	12629	0.4390243887901306	NO	-
7865	ZINC03866901	12631	0.4390243887901306	NO	-
7866	ZINC03867067	12654	0.4390243887901306	NO	-
7867	ZINC03867478	12725	0.4390243887901306	NO	-
7868	ZINC03867653	12786	0.4390243887901306	NO	-
7869	ZINC03867711	12790	0.4390243887901306	NO	-
7870	ZINC03869032	13045	0.4390243887901306	NO	-
7871	ZINC03869033	13046	0.4390243887901306	NO	-
7872	ZINC03898471	13371	0.4390243887901306	NO	-
7873	ZINC03908158	13427	0.4390243887901306	NO	-
7874	ZINC03977485	13969	0.4390243887901306	NO	-
7875	ZINC03992980	14175	0.4390243887901306	NO	-
7876	ZINC04465417	15209	0.4390243887901306	NO	-
7877	ZINC03815063	172	0.4390243887901306	YES	2
7878	ZINC03815218	174	0.4390243887901306	YES	2
7879	ZINC04617771	176	0.4390243887901306	YES	2
7880	ZINC00031488	132	0.4383561611175537	NO	-
7881	ZINC00073645	451	0.4383561611175537	NO	-
7882	ZINC00089197	555	0.4383561611175537	NO	-
7883	ZINC00109737	719	0.4383561611175537	NO	-
7884	ZINC00131567	866	0.4383561611175537	NO	-
7885	ZINC00141152	942	0.4383561611175537	NO	-
7886	ZINC00141158	944	0.4383561611175537	NO	-
7887	ZINC00204348	1250	0.4383561611175537	NO	-
7888	ZINC00217026	1306	0.4383561611175537	NO	-
7889	ZINC00255606	1612	0.4383561611175537	NO	-
7890	ZINC00260198	1643	0.4383561611175537	NO	-
7891	ZINC00307533	1839	0.4383561611175537	NO	-
7892	ZINC00346774	1975	0.4383561611175537	NO	-
7893	ZINC00367263	2117	0.4383561611175537	NO	-
7894	ZINC00446303	2681	0.4383561611175537	NO	-
7895	ZINC00457205	2758	0.4383561611175537	NO	-
7896	ZINC00500100	2997	0.4383561611175537	NO	-
7897	ZINC00534422	3232	0.4383561611175537	NO	-
7898	ZINC00540800	3278	0.4383561611175537	NO	-
7899	ZINC00816710	4297	0.4383561611175537	NO	-
7900	ZINC00818839	4305	0.4383561611175537	NO	-
7901	ZINC00818840	4306	0.4383561611175537	NO	-
7902	ZINC00860394	4451	0.4383561611175537	NO	-
7903	ZINC01041074	4983	0.4383561611175537	NO	-
7904	ZINC01041074	4984	0.4383561611175537	NO	-
7905	ZINC01203970	5565	0.4383561611175537	NO	-
7906	ZINC01379073	5842	0.4383561611175537	NO	-
7907	ZINC01539875	6263	0.4383561611175537	NO	-
7908	ZINC02274127	6972	0.4383561611175537	NO	-
7909	ZINC02312112	7027	0.4383561611175537	NO	-
7910	ZINC02414153	7173	0.4383561611175537	NO	-
7911	ZINC03214220	8993	0.4383561611175537	NO	-
7912	ZINC03220227	9027	0.4383561611175537	NO	-
7913	ZINC03220227	9028	0.4383561611175537	NO	-
7914	ZINC03284547	9259	0.4383561611175537	NO	-
7915	ZINC03330021	9399	0.4383561611175537	NO	-
7916	ZINC03338223	9420	0.4383561611175537	NO	-
7917	ZINC03360020	9507	0.4383561611175537	NO	-
7918	ZINC03473527	10324	0.4383561611175537	NO	-
7919	ZINC03523471	10810	0.4383561611175537	NO	-
7920	ZINC03523478	10811	0.4383561611175537	NO	-
7921	ZINC03849079	11510	0.4383561611175537	NO	-
7922	ZINC03854632	11941	0.4383561611175537	NO	-
7923	ZINC03859336	12383	0.4383561611175537	NO	-
7924	ZINC03862053	12480	0.4383561611175537	NO	-
7925	ZINC03862054	12481	0.4383561611175537	NO	-
7926	ZINC04088503	14422	0.4383561611175537	NO	-
7927	ZINC04322616	14884	0.4383561611175537	NO	-
7928	ZINC02796379	8278	0.43820226192474365	NO	-
7929	ZINC03876241	13061	0.43820226192474365	NO	-
7930	ZINC00062743	362	0.4375	NO	-
7931	ZINC00137208	912	0.4375	NO	-
7932	ZINC00166137	1063	0.4375	NO	-
7933	ZINC00260941	1655	0.4375	NO	-
7934	ZINC00389017	2223	0.4375	NO	-
7935	ZINC00428163	2543	0.4375	NO	-
7936	ZINC00428167	2545	0.4375	NO	-
7937	ZINC00428805	2556	0.4375	NO	-
7938	ZINC00534007	3230	0.4375	NO	-
7939	ZINC00534183	3231	0.4375	NO	-
7940	ZINC00536541	3256	0.4375	NO	-
7941	ZINC00541292	3282	0.4375	NO	-
7942	ZINC00541369	3283	0.4375	NO	-
7943	ZINC00541913	3286	0.4375	NO	-
7944	ZINC00628167	3820	0.4375	NO	-
7945	ZINC00812725	4265	0.4375	NO	-
7946	ZINC00887667	4516	0.4375	NO	-
7947	ZINC00955272	4683	0.4375	NO	-
7948	ZINC01060449	5102	0.4375	NO	-
7949	ZINC01408768	5933	0.4375	NO	-
7950	ZINC01429231	6011	0.4375	NO	-
7951	ZINC01907398	6506	0.4375	NO	-
7952	ZINC02194260	6867	0.4375	NO	-
7953	ZINC02194261	6868	0.4375	NO	-
7954	ZINC02199523	6879	0.4375	NO	-
7955	ZINC02199525	6880	0.4375	NO	-
7956	ZINC02437810	7224	0.4375	NO	-
7957	ZINC02767881	8128	0.4375	NO	-
7958	ZINC02798319	8291	0.4375	NO	-
7959	ZINC02798468	8293	0.4375	NO	-
7960	ZINC02800082	8304	0.4375	NO	-
7961	ZINC03239579	9106	0.4375	NO	-
7962	ZINC03239979	9109	0.4375	NO	-
7963	ZINC03295883	9297	0.4375	NO	-
7964	ZINC03353110	9485	0.4375	NO	-
7965	ZINC03406868	9874	0.4375	NO	-
7966	ZINC03469395	10296	0.4375	NO	-
7967	ZINC03531750	10864	0.4375	NO	-
7968	ZINC03816671	11457	0.4375	NO	-
7969	ZINC03849391	11515	0.4375	NO	-
7970	ZINC03851597	11625	0.4375	NO	-
7971	ZINC03855129	12021	0.4375	NO	-
7972	ZINC03856126	12056	0.4375	NO	-
7973	ZINC03858867	12327	0.4375	NO	-
7974	ZINC03859004	12360	0.4375	NO	-
7975	ZINC03860022	12444	0.4375	NO	-
7976	ZINC03862467	12503	0.4375	NO	-
7977	ZINC03862997	12531	0.4375	NO	-
7978	ZINC03867200	12673	0.4375	NO	-
7979	ZINC03867201	12674	0.4375	NO	-
7980	ZINC03867202	12675	0.4375	NO	-
7981	ZINC03868257	12969	0.4375	NO	-
7982	ZINC03868267	12975	0.4375	NO	-
7983	ZINC03904382	13397	0.4375	NO	-
7984	ZINC03908573	13442	0.4375	NO	-
7985	ZINC03997499	14246	0.4375	NO	-
7986	ZINC04099637	14437	0.4375	NO	-
7987	ZINC04408050	15045	0.4375	NO	-
7988	ZINC00180586	1117	0.4367816150188446	NO	-
7989	ZINC00410516	2312	0.4367816150188446	NO	-
7990	ZINC00410517	2313	0.4367816150188446	NO	-
7991	ZINC00410518	2314	0.4367816150188446	NO	-
7992	ZINC01036426	4951	0.4367816150188446	NO	-
7993	ZINC01226343	5650	0.4367816150188446	NO	-
7994	ZINC01332357	5803	0.4367816150188446	NO	-
7995	ZINC02775654	8157	0.4367816150188446	NO	-
7996	ZINC03867113	12659	0.4367816150188446	NO	-
7997	ZINC03983557	14057	0.4367816150188446	NO	-
7998	ZINC04001470	14293	0.4367816150188446	NO	-
7999	ZINC04223282	14653	0.4367816150188446	NO	-
8000	ZINC04483753	15379	0.4367816150188446	NO	-
8001	ZINC00097502	625	0.43661972880363464	NO	-
8002	ZINC00097505	626	0.43661972880363464	NO	-
8003	ZINC00097508	627	0.43661972880363464	NO	-
8004	ZINC00097511	628	0.43661972880363464	NO	-
8005	ZINC00365595	2107	0.43661972880363464	NO	-
8006	ZINC00366499	2110	0.43661972880363464	NO	-
8007	ZINC00366504	2112	0.43661972880363464	NO	-
8008	ZINC00398577	2270	0.43661972880363464	NO	-
8009	ZINC00454287	2723	0.43661972880363464	NO	-
8010	ZINC00461138	2775	0.43661972880363464	NO	-
8011	ZINC00498378	2995	0.43661972880363464	NO	-
8012	ZINC00567086	3462	0.43661972880363464	NO	-
8013	ZINC00575868	3513	0.43661972880363464	NO	-
8014	ZINC00575876	3516	0.43661972880363464	NO	-
8015	ZINC00585075	3601	0.43661972880363464	NO	-
8016	ZINC00613064	3699	0.43661972880363464	NO	-
8017	ZINC00641178	3866	0.43661972880363464	NO	-
8018	ZINC00796209	4189	0.43661972880363464	NO	-
8019	ZINC00813388	4270	0.43661972880363464	NO	-
8020	ZINC00820306	4328	0.43661972880363464	NO	-
8021	ZINC01017181	4853	0.43661972880363464	NO	-
8022	ZINC01017182	4854	0.43661972880363464	NO	-
8023	ZINC01378919	5840	0.43661972880363464	NO	-
8024	ZINC01507505	6218	0.43661972880363464	NO	-
8025	ZINC01513120	6238	0.43661972880363464	NO	-
8026	ZINC01561287	6273	0.43661972880363464	NO	-
8027	ZINC02484912	7324	0.43661972880363464	NO	-
8028	ZINC03283920	9257	0.43661972880363464	NO	-
8029	ZINC03287747	9268	0.43661972880363464	NO	-
8030	ZINC03311819	9335	0.43661972880363464	NO	-
8031	ZINC03389092	9690	0.43661972880363464	NO	-
8032	ZINC03391447	9710	0.43661972880363464	NO	-
8033	ZINC03391560	9718	0.43661972880363464	NO	-
8034	ZINC03394421	9756	0.43661972880363464	NO	-
8035	ZINC03421117	9957	0.43661972880363464	NO	-
8036	ZINC03422949	9962	0.43661972880363464	NO	-
8037	ZINC03422970	9963	0.43661972880363464	NO	-
8038	ZINC03422981	9964	0.43661972880363464	NO	-
8039	ZINC03465917	10276	0.43661972880363464	NO	-
8040	ZINC03488914	10433	0.43661972880363464	NO	-
8041	ZINC03488926	10435	0.43661972880363464	NO	-
8042	ZINC03495531	10471	0.43661972880363464	NO	-
8043	ZINC03506937	10597	0.43661972880363464	NO	-
8044	ZINC03507011	10603	0.43661972880363464	NO	-
8045	ZINC03607543	11268	0.43661972880363464	NO	-
8046	ZINC03608652	11277	0.43661972880363464	NO	-
8047	ZINC03613853	11332	0.43661972880363464	NO	-
8048	ZINC03613854	11333	0.43661972880363464	NO	-
8049	ZINC03854543	11924	0.43661972880363464	NO	-
8050	ZINC03899381	13377	0.43661972880363464	NO	-
8051	ZINC03962006	13544	0.43661972880363464	NO	-
8052	ZINC04627868	15527	0.43661972880363464	NO	-
8053	ZINC00009678	39	0.43589743971824646	NO	-
8054	ZINC00010040	41	0.43589743971824646	NO	-
8055	ZINC00044312	181	0.43589743971824646	NO	-
8056	ZINC00044313	182	0.43589743971824646	NO	-
8057	ZINC00044328	185	0.43589743971824646	NO	-
8058	ZINC00044329	186	0.43589743971824646	NO	-
8059	ZINC00044330	187	0.43589743971824646	NO	-
8060	ZINC00050355	231	0.43589743971824646	NO	-
8061	ZINC00050356	232	0.43589743971824646	NO	-
8062	ZINC00050877	233	0.43589743971824646	NO	-
8063	ZINC00050878	234	0.43589743971824646	NO	-
8064	ZINC00069594	406	0.43589743971824646	NO	-
8065	ZINC00088207	546	0.43589743971824646	NO	-
8066	ZINC00088210	547	0.43589743971824646	NO	-
8067	ZINC00108704	706	0.43589743971824646	NO	-
8068	ZINC00121599	792	0.43589743971824646	NO	-
8069	ZINC00154123	1036	0.43589743971824646	NO	-
8070	ZINC00172964	1088	0.43589743971824646	NO	-
8071	ZINC00218857	1323	0.43589743971824646	NO	-
8072	ZINC00218859	1324	0.43589743971824646	NO	-
8073	ZINC00234710	1452	0.43589743971824646	NO	-
8074	ZINC00234712	1453	0.43589743971824646	NO	-
8075	ZINC00234863	1457	0.43589743971824646	NO	-
8076	ZINC00234865	1458	0.43589743971824646	NO	-
8077	ZINC00243871	1506	0.43589743971824646	NO	-
8078	ZINC00244476	1515	0.43589743971824646	NO	-
8079	ZINC00252144	1574	0.43589743971824646	NO	-
8080	ZINC00252146	1575	0.43589743971824646	NO	-
8081	ZINC00252148	1576	0.43589743971824646	NO	-
8082	ZINC00252149	1577	0.43589743971824646	NO	-
8083	ZINC00345171	1969	0.43589743971824646	NO	-
8084	ZINC00345172	1970	0.43589743971824646	NO	-
8085	ZINC00410277	2309	0.43589743971824646	NO	-
8086	ZINC00410278	2310	0.43589743971824646	NO	-
8087	ZINC00411859	2330	0.43589743971824646	NO	-
8088	ZINC00446416	2683	0.43589743971824646	NO	-
8089	ZINC00451902	2711	0.43589743971824646	NO	-
8090	ZINC00523367	3151	0.43589743971824646	NO	-
8091	ZINC00546920	3313	0.43589743971824646	NO	-
8092	ZINC00554869	3375	0.43589743971824646	NO	-
8093	ZINC00559115	3411	0.43589743971824646	NO	-
8094	ZINC00559878	3417	0.43589743971824646	NO	-
8095	ZINC00574045	3502	0.43589743971824646	NO	-
8096	ZINC00584032	3589	0.43589743971824646	NO	-
8097	ZINC00584033	3590	0.43589743971824646	NO	-
8098	ZINC00584102	3593	0.43589743971824646	NO	-
8099	ZINC00584103	3594	0.43589743971824646	NO	-
8100	ZINC00615504	3731	0.43589743971824646	NO	-
8101	ZINC00615505	3732	0.43589743971824646	NO	-
8102	ZINC00615512	3733	0.43589743971824646	NO	-
8103	ZINC00615513	3734	0.43589743971824646	NO	-
8104	ZINC00620092	3776	0.43589743971824646	NO	-
8105	ZINC00643849	3877	0.43589743971824646	NO	-
8106	ZINC00662237	3926	0.43589743971824646	NO	-
8107	ZINC00662240	3927	0.43589743971824646	NO	-
8108	ZINC00806716	4231	0.43589743971824646	NO	-
8109	ZINC00806717	4232	0.43589743971824646	NO	-
8110	ZINC00806732	4235	0.43589743971824646	NO	-
8111	ZINC00806733	4236	0.43589743971824646	NO	-
8112	ZINC00810272	4247	0.43589743971824646	NO	-
8113	ZINC00810274	4248	0.43589743971824646	NO	-
8114	ZINC00826015	4340	0.43589743971824646	NO	-
8115	ZINC00826016	4341	0.43589743971824646	NO	-
8116	ZINC00843800	4399	0.43589743971824646	NO	-
8117	ZINC00843801	4400	0.43589743971824646	NO	-
8118	ZINC00929788	4587	0.43589743971824646	NO	-
8119	ZINC01000643	4808	0.43589743971824646	NO	-
8120	ZINC01021307	4873	0.43589743971824646	NO	-
8121	ZINC01021308	4874	0.43589743971824646	NO	-
8122	ZINC01030941	4911	0.43589743971824646	NO	-
8123	ZINC01030943	4912	0.43589743971824646	NO	-
8124	ZINC01051650	5031	0.43589743971824646	NO	-
8125	ZINC01054671	5055	0.43589743971824646	NO	-
8126	ZINC01054674	5056	0.43589743971824646	NO	-
8127	ZINC01054721	5060	0.43589743971824646	NO	-
8128	ZINC01054723	5061	0.43589743971824646	NO	-
8129	ZINC01067081	5139	0.43589743971824646	NO	-
8130	ZINC01072215	5165	0.43589743971824646	NO	-
8131	ZINC01072217	5166	0.43589743971824646	NO	-
8132	ZINC01074967	5181	0.43589743971824646	NO	-
8133	ZINC01158810	5470	0.43589743971824646	NO	-
8134	ZINC01158811	5471	0.43589743971824646	NO	-
8135	ZINC01500997	6194	0.43589743971824646	NO	-
8136	ZINC01500998	6195	0.43589743971824646	NO	-
8137	ZINC01839069	6453	0.43589743971824646	NO	-
8138	ZINC02314367	7028	0.43589743971824646	NO	-
8139	ZINC02485416	7326	0.43589743971824646	NO	-
8140	ZINC02678544	7688	0.43589743971824646	NO	-
8141	ZINC02783804	8187	0.43589743971824646	NO	-
8142	ZINC02969864	8719	0.43589743971824646	NO	-
8143	ZINC03287404	9266	0.43589743971824646	NO	-
8144	ZINC03432452	10007	0.43589743971824646	NO	-
8145	ZINC03518709	10779	0.43589743971824646	NO	-
8146	ZINC03566579	11048	0.43589743971824646	NO	-
8147	ZINC03630982	11377	0.43589743971824646	NO	-
8148	ZINC03853067	11744	0.43589743971824646	NO	-
8149	ZINC03853315	11778	0.43589743971824646	NO	-
8150	ZINC03853316	11779	0.43589743971824646	NO	-
8151	ZINC03853607	11806	0.43589743971824646	NO	-
8152	ZINC03857084	12079	0.43589743971824646	NO	-
8153	ZINC03857084	12081	0.43589743971824646	NO	-
8154	ZINC03858252	12236	0.43589743971824646	NO	-
8155	ZINC03859756	12428	0.43589743971824646	NO	-
8156	ZINC03860129	12464	0.43589743971824646	NO	-
8157	ZINC03860130	12466	0.43589743971824646	NO	-
8158	ZINC03890843	13230	0.43589743971824646	NO	-
8159	ZINC03963870	13565	0.43589743971824646	NO	-
8160	ZINC03971590	13817	0.43589743971824646	NO	-
8161	ZINC03971593	13819	0.43589743971824646	NO	-
8162	ZINC03976305	13929	0.43589743971824646	NO	-
8163	ZINC03976307	13930	0.43589743971824646	NO	-
8164	ZINC03976310	13931	0.43589743971824646	NO	-
8165	ZINC03976313	13932	0.43589743971824646	NO	-
8166	ZINC03977155	13943	0.43589743971824646	NO	-
8167	ZINC03983368	14048	0.43589743971824646	NO	-
8168	ZINC03986570	14078	0.43589743971824646	NO	-
8169	ZINC04001149	14281	0.43589743971824646	NO	-
8170	ZINC04001150	14282	0.43589743971824646	NO	-
8171	ZINC04001214	14283	0.43589743971824646	NO	-
8172	ZINC04001215	14284	0.43589743971824646	NO	-
8173	ZINC04419877	15065	0.43589743971824646	NO	-
8174	ZINC04448888	15112	0.43589743971824646	NO	-
8175	ZINC04464324	15142	0.43589743971824646	NO	-
8176	ZINC04465147	15182	0.43589743971824646	NO	-
8177	ZINC03815250	130	0.43589743971824646	YES	2
8178	ZINC00003613	16	0.43529412150382996	NO	-
8179	ZINC00140478	940	0.43529412150382996	NO	-
8180	ZINC00424662	2487	0.43529412150382996	NO	-
8181	ZINC00610651	3659	0.43529412150382996	NO	-
8182	ZINC00644440	3880	0.43529412150382996	NO	-
8183	ZINC00644441	3882	0.43529412150382996	NO	-
8184	ZINC00865848	4467	0.43529412150382996	NO	-
8185	ZINC01034336	4932	0.43529412150382996	NO	-
8186	ZINC01207742	5577	0.43529412150382996	NO	-
8187	ZINC01422615	5962	0.43529412150382996	NO	-
8188	ZINC02229207	6934	0.43529412150382996	NO	-
8189	ZINC02335651	7066	0.43529412150382996	NO	-
8190	ZINC02809646	8350	0.43529412150382996	NO	-
8191	ZINC02927591	8643	0.43529412150382996	NO	-
8192	ZINC03081884	8858	0.43529412150382996	NO	-
8193	ZINC03122014	8897	0.43529412150382996	NO	-
8194	ZINC03173972	8949	0.43529412150382996	NO	-
8195	ZINC03192249	8973	0.43529412150382996	NO	-
8196	ZINC03233957	9082	0.43529412150382996	NO	-
8197	ZINC03404418	9859	0.43529412150382996	NO	-
8198	ZINC03469424	10298	0.43529412150382996	NO	-
8199	ZINC03532536	10869	0.43529412150382996	NO	-
8200	ZINC03578595	11140	0.43529412150382996	NO	-
8201	ZINC03579586	11151	0.43529412150382996	NO	-
8202	ZINC03579588	11152	0.43529412150382996	NO	-
8203	ZINC03867913	12882	0.43529412150382996	NO	-
8204	ZINC03868284	12977	0.43529412150382996	NO	-
8205	ZINC03990114	14116	0.43529412150382996	NO	-
8206	ZINC04464538	15158	0.43529412150382996	NO	-
8207	ZINC04465959	15249	0.43529412150382996	NO	-
8208	ZINC04488691	15415	0.43529412150382996	NO	-
8209	ZINC00060696	348	0.43478259444236755	NO	-
8210	ZINC00436557	2618	0.43478259444236755	NO	-
8211	ZINC00460814	2771	0.43478259444236755	NO	-
8212	ZINC00460815	2772	0.43478259444236755	NO	-
8213	ZINC00460897	2773	0.43478259444236755	NO	-
8214	ZINC00475150	2895	0.43478259444236755	NO	-
8215	ZINC00475151	2896	0.43478259444236755	NO	-
8216	ZINC00546204	3310	0.43478259444236755	NO	-
8217	ZINC00900584	4535	0.43478259444236755	NO	-
8218	ZINC00954544	4671	0.43478259444236755	NO	-
8219	ZINC00954545	4672	0.43478259444236755	NO	-
8220	ZINC01426167	5984	0.43478259444236755	NO	-
8221	ZINC01636056	6304	0.43478259444236755	NO	-
8222	ZINC01922306	6531	0.43478259444236755	NO	-
8223	ZINC01922308	6532	0.43478259444236755	NO	-
8224	ZINC01977377	6675	0.43478259444236755	NO	-
8225	ZINC01977378	6676	0.43478259444236755	NO	-
8226	ZINC01977379	6677	0.43478259444236755	NO	-
8227	ZINC01977380	6678	0.43478259444236755	NO	-
8228	ZINC01981578	6706	0.43478259444236755	NO	-
8229	ZINC01981579	6707	0.43478259444236755	NO	-
8230	ZINC01981699	6710	0.43478259444236755	NO	-
8231	ZINC01981700	6711	0.43478259444236755	NO	-
8232	ZINC01981703	6714	0.43478259444236755	NO	-
8233	ZINC01981704	6715	0.43478259444236755	NO	-
8234	ZINC01982765	6727	0.43478259444236755	NO	-
8235	ZINC01982766	6728	0.43478259444236755	NO	-
8236	ZINC02764056	8106	0.43478259444236755	NO	-
8237	ZINC02764057	8107	0.43478259444236755	NO	-
8238	ZINC03336773	9417	0.43478259444236755	NO	-
8239	ZINC03336774	9418	0.43478259444236755	NO	-
8240	ZINC03377644	9560	0.43478259444236755	NO	-
8241	ZINC03377645	9561	0.43478259444236755	NO	-
8242	ZINC03391909	9720	0.43478259444236755	NO	-
8243	ZINC03391911	9721	0.43478259444236755	NO	-
8244	ZINC03403315	9853	0.43478259444236755	NO	-
8245	ZINC03403316	9854	0.43478259444236755	NO	-
8246	ZINC03435277	10022	0.43478259444236755	NO	-
8247	ZINC03435280	10023	0.43478259444236755	NO	-
8248	ZINC03559235	10995	0.43478259444236755	NO	-
8249	ZINC03559237	10996	0.43478259444236755	NO	-
8250	ZINC03854896	11967	0.43478259444236755	NO	-
8251	ZINC00023683	83	0.43421053886413574	NO	-
8252	ZINC00025978	94	0.43421053886413574	NO	-
8253	ZINC00045265	196	0.43421053886413574	NO	-
8254	ZINC00097780	633	0.43421053886413574	NO	-
8255	ZINC00110844	723	0.43421053886413574	NO	-
8256	ZINC00137947	918	0.43421053886413574	NO	-
8257	ZINC00201095	1233	0.43421053886413574	NO	-
8258	ZINC00211915	1285	0.43421053886413574	NO	-
8259	ZINC00225037	1396	0.43421053886413574	NO	-
8260	ZINC00252967	1589	0.43421053886413574	NO	-
8261	ZINC00259492	1636	0.43421053886413574	NO	-
8262	ZINC00260194	1642	0.43421053886413574	NO	-
8263	ZINC00261269	1656	0.43421053886413574	NO	-
8264	ZINC00261271	1657	0.43421053886413574	NO	-
8265	ZINC00261329	1658	0.43421053886413574	NO	-
8266	ZINC00291398	1772	0.43421053886413574	NO	-
8267	ZINC00378304	2173	0.43421053886413574	NO	-
8268	ZINC00390762	2261	0.43421053886413574	NO	-
8269	ZINC00429682	2567	0.43421053886413574	NO	-
8270	ZINC00433457	2593	0.43421053886413574	NO	-
8271	ZINC00433458	2594	0.43421053886413574	NO	-
8272	ZINC00466112	2807	0.43421053886413574	NO	-
8273	ZINC00468526	2824	0.43421053886413574	NO	-
8274	ZINC00501270	3002	0.43421053886413574	NO	-
8275	ZINC00535867	3237	0.43421053886413574	NO	-
8276	ZINC00537357	3267	0.43421053886413574	NO	-
8277	ZINC00558869	3409	0.43421053886413574	NO	-
8278	ZINC00559847	3416	0.43421053886413574	NO	-
8279	ZINC00563123	3432	0.43421053886413574	NO	-
8280	ZINC00577810	3532	0.43421053886413574	NO	-
8281	ZINC00577811	3533	0.43421053886413574	NO	-
8282	ZINC00818356	4303	0.43421053886413574	NO	-
8283	ZINC00837402	4381	0.43421053886413574	NO	-
8284	ZINC00855479	4434	0.43421053886413574	NO	-
8285	ZINC00880772	4496	0.43421053886413574	NO	-
8286	ZINC00993584	4775	0.43421053886413574	NO	-
8287	ZINC01004792	4820	0.43421053886413574	NO	-
8288	ZINC01058956	5090	0.43421053886413574	NO	-
8289	ZINC01058957	5091	0.43421053886413574	NO	-
8290	ZINC01075926	5188	0.43421053886413574	NO	-
8291	ZINC01181076	5518	0.43421053886413574	NO	-
8292	ZINC01197569	5557	0.43421053886413574	NO	-
8293	ZINC01429140	6008	0.43421053886413574	NO	-
8294	ZINC01429141	6009	0.43421053886413574	NO	-
8295	ZINC01455406	6060	0.43421053886413574	NO	-
8296	ZINC01455407	6061	0.43421053886413574	NO	-
8297	ZINC01489110	6132	0.43421053886413574	NO	-
8298	ZINC02174013	6850	0.43421053886413574	NO	-
8299	ZINC02226839	6930	0.43421053886413574	NO	-
8300	ZINC02457320	7271	0.43421053886413574	NO	-
8301	ZINC02718336	7831	0.43421053886413574	NO	-
8302	ZINC02749364	8028	0.43421053886413574	NO	-
8303	ZINC02768984	8136	0.43421053886413574	NO	-
8304	ZINC02779584	8170	0.43421053886413574	NO	-
8305	ZINC02880125	8516	0.43421053886413574	NO	-
8306	ZINC03153349	8925	0.43421053886413574	NO	-
8307	ZINC03167171	8938	0.43421053886413574	NO	-
8308	ZINC03532970	10876	0.43421053886413574	NO	-
8309	ZINC03565807	11045	0.43421053886413574	NO	-
8310	ZINC03572263	11091	0.43421053886413574	NO	-
8311	ZINC03572274	11094	0.43421053886413574	NO	-
8312	ZINC03573108	11099	0.43421053886413574	NO	-
8313	ZINC03573704	11115	0.43421053886413574	NO	-
8314	ZINC03798768	11448	0.43421053886413574	NO	-
8315	ZINC03854549	11927	0.43421053886413574	NO	-
8316	ZINC03858893	12337	0.43421053886413574	NO	-
8317	ZINC03858894	12338	0.43421053886413574	NO	-
8318	ZINC03860115	12460	0.43421053886413574	NO	-
8319	ZINC03860116	12462	0.43421053886413574	NO	-
8320	ZINC03863259	12543	0.43421053886413574	NO	-
8321	ZINC03867794	12815	0.43421053886413574	NO	-
8322	ZINC03868118	12948	0.43421053886413574	NO	-
8323	ZINC03868119	12949	0.43421053886413574	NO	-
8324	ZINC03868125	12952	0.43421053886413574	NO	-
8325	ZINC03868521	13011	0.43421053886413574	NO	-
8326	ZINC03868815	13034	0.43421053886413574	NO	-
8327	ZINC03891933	13310	0.43421053886413574	NO	-
8328	ZINC03891946	13311	0.43421053886413574	NO	-
8329	ZINC03912341	13465	0.43421053886413574	NO	-
8330	ZINC03933816	13493	0.43421053886413574	NO	-
8331	ZINC03968684	13658	0.43421053886413574	NO	-
8332	ZINC03968992	13677	0.43421053886413574	NO	-
8333	ZINC03977602	13984	0.43421053886413574	NO	-
8334	ZINC04342017	14919	0.43421053886413574	NO	-
8335	ZINC04443500	15109	0.43421053886413574	NO	-
8336	ZINC04457575	15118	0.43421053886413574	NO	-
8337	ZINC04470013	15328	0.43421053886413574	NO	-
8338	ZINC03815212	115	0.43421053886413574	YES	2
8339	ZINC00065334	380	0.4337349534034729	NO	-
8340	ZINC00223980	1378	0.4337349534034729	NO	-
8341	ZINC00246091	1526	0.4337349534034729	NO	-
8342	ZINC00246098	1527	0.4337349534034729	NO	-
8343	ZINC00348642	1983	0.4337349534034729	NO	-
8344	ZINC00383377	2195	0.4337349534034729	NO	-
8345	ZINC00448628	2695	0.4337349534034729	NO	-
8346	ZINC00448630	2696	0.4337349534034729	NO	-
8347	ZINC00538674	3271	0.4337349534034729	NO	-
8348	ZINC00539123	3273	0.4337349534034729	NO	-
8349	ZINC00628719	3825	0.4337349534034729	NO	-
8350	ZINC00783395	4145	0.4337349534034729	NO	-
8351	ZINC00801883	4216	0.4337349534034729	NO	-
8352	ZINC01071697	5158	0.4337349534034729	NO	-
8353	ZINC01284616	5744	0.4337349534034729	NO	-
8354	ZINC01306501	5779	0.4337349534034729	NO	-
8355	ZINC01415827	5951	0.4337349534034729	NO	-
8356	ZINC01442534	6045	0.4337349534034729	NO	-
8357	ZINC01877398	6468	0.4337349534034729	NO	-
8358	ZINC01900076	6495	0.4337349534034729	NO	-
8359	ZINC02227228	6931	0.4337349534034729	NO	-
8360	ZINC02414984	7174	0.4337349534034729	NO	-
8361	ZINC02421173	7183	0.4337349534034729	NO	-
8362	ZINC02423638	7190	0.4337349534034729	NO	-
8363	ZINC02544721	7393	0.4337349534034729	NO	-
8364	ZINC02581612	7425	0.4337349534034729	NO	-
8365	ZINC02717971	7826	0.4337349534034729	NO	-
8366	ZINC02717971	7828	0.4337349534034729	NO	-
8367	ZINC02771925	8144	0.4337349534034729	NO	-
8368	ZINC02794475	8244	0.4337349534034729	NO	-
8369	ZINC02795513	8262	0.4337349534034729	NO	-
8370	ZINC02798608	8294	0.4337349534034729	NO	-
8371	ZINC02802978	8322	0.4337349534034729	NO	-
8372	ZINC03238890	9100	0.4337349534034729	NO	-
8373	ZINC03263197	9179	0.4337349534034729	NO	-
8374	ZINC03304860	9310	0.4337349534034729	NO	-
8375	ZINC03466284	10282	0.4337349534034729	NO	-
8376	ZINC03496217	10487	0.4337349534034729	NO	-
8377	ZINC03613003	11322	0.4337349534034729	NO	-
8378	ZINC03635259	11387	0.4337349534034729	NO	-
8379	ZINC03662528	11416	0.4337349534034729	NO	-
8380	ZINC03857154	12092	0.4337349534034729	NO	-
8381	ZINC03857155	12093	0.4337349534034729	NO	-
8382	ZINC03867503	12735	0.4337349534034729	NO	-
8383	ZINC03867504	12737	0.4337349534034729	NO	-
8384	ZINC03970035	13759	0.4337349534034729	NO	-
8385	ZINC03970037	13760	0.4337349534034729	NO	-
8386	ZINC03992975	14174	0.4337349534034729	NO	-
8387	ZINC04000971	14271	0.4337349534034729	NO	-
8388	ZINC04465879	15241	0.4337349534034729	NO	-
8389	ZINC01223368	5641	0.4333333373069763	NO	-
8390	ZINC03855101	12014	0.4333333373069763	NO	-
8391	ZINC04052068	14371	0.4333333373069763	NO	-
8392	ZINC00096347	605	0.43283581733703613	NO	-
8393	ZINC00609646	3649	0.43283581733703613	NO	-
8394	ZINC03332809	9407	0.43283581733703613	NO	-
8395	ZINC03892681	13331	0.43283581733703613	NO	-
8396	ZINC03913231	13483	0.43283581733703613	NO	-
8397	ZINC03815222	268	0.43283581733703613	YES	13
8398	ZINC00008111	28	0.4324324429035187	NO	-
8399	ZINC00054612	279	0.4324324429035187	NO	-
8400	ZINC00055167	282	0.4324324429035187	NO	-
8401	ZINC00111940	733	0.4324324429035187	NO	-
8402	ZINC00241098	1493	0.4324324429035187	NO	-
8403	ZINC00241102	1494	0.4324324429035187	NO	-
8404	ZINC00252971	1590	0.4324324429035187	NO	-
8405	ZINC00376483	2161	0.4324324429035187	NO	-
8406	ZINC00460344	2767	0.4324324429035187	NO	-
8407	ZINC00567757	3468	0.4324324429035187	NO	-
8408	ZINC00569110	3476	0.4324324429035187	NO	-
8409	ZINC00581791	3567	0.4324324429035187	NO	-
8410	ZINC00858474	4447	0.4324324429035187	NO	-
8411	ZINC01066215	5133	0.4324324429035187	NO	-
8412	ZINC01126909	5382	0.4324324429035187	NO	-
8413	ZINC01126910	5383	0.4324324429035187	NO	-
8414	ZINC01392762	5889	0.4324324429035187	NO	-
8415	ZINC02404903	7159	0.4324324429035187	NO	-
8416	ZINC03262160	9174	0.4324324429035187	NO	-
8417	ZINC03262578	9176	0.4324324429035187	NO	-
8418	ZINC03357088	9497	0.4324324429035187	NO	-
8419	ZINC03398287	9802	0.4324324429035187	NO	-
8420	ZINC03399492	9820	0.4324324429035187	NO	-
8421	ZINC03543558	10909	0.4324324429035187	NO	-
8422	ZINC03574237	11119	0.4324324429035187	NO	-
8423	ZINC03889762	13129	0.4324324429035187	NO	-
8424	ZINC03889953	13151	0.4324324429035187	NO	-
8425	ZINC03902709	13388	0.4324324429035187	NO	-
8426	ZINC04170093	14583	0.4324324429035187	NO	-
8427	ZINC04322272	14883	0.4324324429035187	NO	-
[truncated: 360,920 more chars]
