# Supplementary material for: Optimal assignment methods for ligand-based virtual screening
Source: J Cheminform. 2009 Aug 25;1:14. doi: 10.1186/1758-2946-1-14 (PMC2820492; doi:10.1186/1758-2946-1-14)
Supplement: Additional file 2 — Archive of the result files. The file Results.tar.gz is a Gzip compressed Tar archive containing the results file of each method for each data set. The result files are tab-separated plain text files including the following information: method name, active data set with size, cluster information and the distribution of the molecules over the clusters, decoy data set with size, ratio active:decoy, AUC, awAUC, BEDROC scores for predefined alpha values as suggested by Truchon and Bayly [63], relative enrichment factor [67], ROC enrichments, awROC enrichments at predefined false positive fractions, chemotype enrichment, ROC data points, and the ranking of each structure. [file 1758-2946-1-14-S2.zip › Results/TanimotoMACCS.SQ.DUD=fxa.Q.FXA_815.sdf.A.DUD_fxa_clustered_I_MM.sdf.D.DUD_fxa_decoys_ID_pass_MWPass_0000644]

###################################################################################################
# Screening Result File
# User: jahn
# Method used: TanimotoMACCS
> <Method_Name>
TanimotoMACCS
# Screening mode: Single Query Screening
#	Calculations performed: 2156
#	Start time of the calculation: Mon Mar 09 13:47:00 CET 2009
#	End time of the calculation: Mon Mar 09 13:51:38 CET 2009
# Data set information
#	Query molecule name:	815 from data set: ./data/queries/FXA_815.sdf
#	Active data set: /rahome/chemoinf/SVS/data/actives/DUD_fxa_clustered_I_MM.sdf with cluster information
#		Size: 64 molecules
#		Number of clusters: 19
#		Cluster Summery:
#			Cluster number	# molecules	% of actives
#			1		10		15.625
#			2		1		1.563
#			3		1		1.563
#			4		1		1.563
#			5		2		3.125
#			6		2		3.125
#			7		31		48.438
#			8		1		1.563
#			9		1		1.563
#			10		2		3.125
#			11		1		1.563
#			12		2		3.125
#			13		2		3.125
#			14		1		1.563
#			15		1		1.563
#			16		1		1.563
#			17		1		1.563
#			18		1		1.563
#			19		2		3.125
#	Decoy data set: /rahome/chemoinf/SVS/data/decoys/DUD_fxa_decoys_ID_pass_MWPass_I_MM.sdf
#		Size: 2092 molecules
#	Ratio actives : decoys
#		1.0 : 32.6875
#	The active and decoy data set were part of the DUD with problem identifier: fxa
> <AUC>
#	 ROC AUC
	0.38394030831739967
> <awAUC>
#	 ROC awAUC
	0.4506905602067217
> <BEDROC Scores>
#	Alpha Values	BEDROC Scores	Literature: J. Chem. Inf. Model., Vol. 47, No. 2, 2007, 488-508
	106.9	0.1308
	100.0	0.1249
	53.6	0.0856
	50.0	0.0827
	32.2	0.0692
	20.0	0.0621
	16.1	0.0612
	10.0	0.0664
	8.0	0.0744
> <Relative enrichment factor>
#	Fraction dataset	Enrichment factor	 Literature: DOI: 10.1021/ci800303k
	0.0010	92.76437847866418
	0.01	13.91465677179963
	0.02	6.957328385899815
	0.05	4.6875
	0.1	4.6875
	0.2	6.25
	0.25	9.375
> <ROC Enrichments>
#	True decoy fraction	Enrichment	Literature: J Comput Aided Mol Des (2008) 22:133-139
	0.1	21.791666666666664
	0.5	8.914772727272727
	1.0	4.669642857142858
	2.0	2.334821428571429
	5.0	0.9339285714285714
	10.0	0.4669642857142857
> <awROC Enrichments>
#	Decoy fraction	Enrichment
	0.1	73.40350877192982
	0.5	30.02870813397129
	1.0	15.729323308270677
	2.0	7.864661654135339
	5.0	3.1458646616541355
	10.0	1.5729323308270677
> <Chemotype enrichment>
#	% data set	% active cluster	Literature: http://dud.docking.org/wombat/
	0.0	0.0
	0.046	0.0
	0.046	5.263
	0.093	5.263
	0.093	10.526
	0.464	10.526
	0.464	15.789
	13.544	15.789
	13.544	21.053
	20.223	21.053
	20.223	26.316
	23.887	26.316
	23.887	31.579
	29.545	31.579
	29.545	36.842
	41.79	36.842
	41.79	42.105
	47.774	42.105
	47.774	47.368
	52.551	47.368
	52.551	52.632
	62.291	52.632
	62.291	57.895
	65.492	57.895
	65.492	63.158
	72.31	63.158
	72.31	68.421
	78.2	68.421
	78.2	73.684
	81.865	73.684
	81.865	78.947
	85.297	78.947
	85.297	84.211
	91.929	84.211
	91.929	89.474
	94.852	89.474
	94.852	94.737
	97.078	94.737
	97.078	100.0
	100.0	100.0
> <ROC curve data>
#	False positive rate	true positive rate
	0.0	0.0
	0.0	0.0313
	0.0033	0.0313
	0.0033	0.0469
	0.1377	0.0469
	0.1377	0.0625
	0.206	0.0625
	0.206	0.0781
	0.2433	0.0781
	0.2433	0.0938
	0.3011	0.0938
	0.3011	0.1094
	0.3255	0.1094
	0.3255	0.125
	0.3991	0.125
	0.3991	0.1406
	0.4259	0.1406
	0.4259	0.1563
	0.4412	0.1563
	0.4412	0.1719
	0.4685	0.1719
	0.4685	0.1875
	0.4857	0.1875
	0.4857	0.2188
	0.5244	0.2188
	0.5244	0.2344
	0.5339	0.2344
	0.5339	0.2656
	0.5473	0.2656
	0.5473	0.2813
	0.576	0.2813
	0.576	0.2969
	0.5875	0.2969
	0.5875	0.3125
	0.5889	0.3125
	0.5889	0.3281
	0.5999	0.3281
	0.5999	0.4063
	0.6028	0.4063
	0.6028	0.4219
	0.6286	0.4219
	0.6286	0.5313
	0.6429	0.5313
	0.6429	0.5469
	0.6458	0.5469
	0.6458	0.5781
	0.6568	0.5781
	0.6568	0.5938
	0.6625	0.5938
	0.6625	0.6094
	0.6716	0.6094
	0.6716	0.625
	0.6735	0.625
	0.6735	0.6875
	0.7237	0.6875
	0.7237	0.7188
	0.7495	0.7188
	0.7495	0.7344
	0.783	0.7344
	0.783	0.75
	0.8064	0.75
	0.8064	0.7656
	0.815	0.7656
	0.815	0.7813
	0.8193	0.7813
	0.8193	0.7969
	0.8227	0.7969
	0.8227	0.8125
	0.8255	0.8125
	0.8255	0.8438
	0.8337	0.8438
	0.8337	0.8594
	0.8523	0.8594
	0.8523	0.875
	0.8604	0.875
	0.8604	0.8906
	0.8772	0.8906
	0.8772	0.9063
	0.8776	0.9063
	0.8776	0.9219
	0.9187	0.9219
	0.9187	0.9375
	0.9484	0.9375
	0.9484	0.9531
	0.9708	0.9531
	0.9708	0.9688
	0.9766	0.9688
	0.9766	0.9844
	0.9809	0.9844
	0.9809	1.0
	1.0	1.0
> <Screening Table>
# Rank	Mol name	Index in data set	Similarity 2 query	Active	Cluster number
1	ZINC03815573	48	0.9534883499145508	YES	8
2	ZINC01490749	12	0.8461538553237915	YES	4
3	ZINC03930674	1678	0.8105263113975525	NO	-
4	ZINC02745900	888	0.8021978139877319	NO	-
5	ZINC02327425	684	0.7978723645210266	NO	-
6	ZINC03855114	1512	0.7978723645210266	NO	-
7	ZINC02354596	696	0.791208803653717	NO	-
8	ZINC02726272	885	0.791208803653717	NO	-
9	ZINC03194194	1022	0.791208803653717	NO	-
10	ZINC03815608	57	0.791208803653717	YES	14
11	ZINC02308373	674	0.7900000214576721	NO	-
12	ZINC02876741	971	0.7849462628364563	NO	-
13	ZINC03855114	1511	0.7849462628364563	NO	-
14	ZINC02296577	665	0.782608687877655	NO	-
15	ZINC02441228	754	0.782608687877655	NO	-
16	ZINC02651068	814	0.782608687877655	NO	-
17	ZINC02453154	773	0.774193525314331	NO	-
18	ZINC03400665	1159	0.774193525314331	NO	-
19	ZINC02632319	802	0.7701149582862854	NO	-
20	ZINC00792116	106	0.7684210538864136	NO	-
21	ZINC01922779	539	0.7684210538864136	NO	-
22	ZINC03051789	999	0.7659574747085571	NO	-
23	ZINC03851732	1497	0.7659574747085571	NO	-
24	ZINC03851736	1499	0.7659574747085571	NO	-
25	ZINC03855117	1514	0.7653061151504517	NO	-
26	ZINC03867776	1589	0.7653061151504517	NO	-
27	ZINC03867785	1591	0.7653061151504517	NO	-
28	ZINC01746446	459	0.7634408473968506	NO	-
29	ZINC04254751	1979	0.7634408473968506	NO	-
30	ZINC02660875	831	0.7582417726516724	NO	-
31	ZINC03992713	1908	0.7582417726516724	NO	-
32	ZINC03992714	1909	0.7582417726516724	NO	-
33	ZINC04464393	2016	0.7582417726516724	NO	-
34	ZINC04622927	2072	0.7555555701255798	NO	-
35	ZINC00605224	25	0.7526881694793701	NO	-
36	ZINC02694929	840	0.7526881694793701	NO	-
37	ZINC03851732	1496	0.7526881694793701	NO	-
38	ZINC03851736	1498	0.7526881694793701	NO	-
39	ZINC03855117	1513	0.7525773048400879	NO	-
40	ZINC03867776	1588	0.7525773048400879	NO	-
41	ZINC03867785	1590	0.7525773048400879	NO	-
42	ZINC01073882	271	0.75	NO	-
43	ZINC02355250	699	0.75	NO	-
44	ZINC03404231	1164	0.75	NO	-
45	ZINC03418533	1180	0.75	NO	-
46	ZINC03867492	1576	0.75	NO	-
47	ZINC04004864	1948	0.75	NO	-
48	ZINC04465595	2025	0.75	NO	-
49	ZINC00605224	26	0.7473683953285217	NO	-
50	ZINC02661093	832	0.7473683953285217	NO	-
51	ZINC03867563	1579	0.7473683953285217	NO	-
52	ZINC03358727	1137	0.7472527623176575	NO	-
53	ZINC00902563	204	0.7419354915618896	NO	-
54	ZINC02484169	774	0.7419354915618896	NO	-
55	ZINC02853364	951	0.7415730357170105	NO	-
56	ZINC04147396	1958	0.7415730357170105	NO	-
57	ZINC02652214	815	0.7395833134651184	NO	-
58	ZINC01745795	458	0.739130437374115	NO	-
59	ZINC03522125	1283	0.739130437374115	NO	-
60	ZINC03522126	1284	0.739130437374115	NO	-
61	ZINC00598221	16	0.7368420958518982	NO	-
62	ZINC03867563	1578	0.7340425252914429	NO	-
63	ZINC04468349	2037	0.7340425252914429	NO	-
64	ZINC00754363	91	0.7333333492279053	NO	-
65	ZINC02745940	889	0.7333333492279053	NO	-
66	ZINC02745941	890	0.7333333492279053	NO	-
67	ZINC00598221	17	0.7319587469100952	NO	-
68	ZINC03939455	1693	0.7319587469100952	NO	-
69	ZINC01736151	456	0.7311828136444092	NO	-
70	ZINC03866902	1563	0.7311828136444092	NO	-
71	ZINC03961311	1731	0.7291666865348816	NO	-
72	ZINC03225447	1044	0.7272727489471436	NO	-
73	ZINC03816461	1404	0.7272727489471436	NO	-
74	ZINC00902563	205	0.7263157963752747	NO	-
75	ZINC03522926	1287	0.7252747416496277	NO	-
76	ZINC03522927	1288	0.7252747416496277	NO	-
77	ZINC04492406	2057	0.7252747416496277	NO	-
78	ZINC03260156	1078	0.7234042286872864	NO	-
79	ZINC03320238	1110	0.7222222089767456	NO	-
80	ZINC03217204	1038	0.717391312122345	NO	-
81	ZINC03334198	1117	0.717391312122345	NO	-
82	ZINC04147396	1959	0.717391312122345	NO	-
83	ZINC02653497	817	0.7171717286109924	NO	-
84	ZINC03257604	1077	0.7157894968986511	NO	-
85	ZINC03404695	1165	0.7157894968986511	NO	-
86	ZINC02726270	884	0.7142857313156128	NO	-
87	ZINC03890317	1626	0.7142857313156128	NO	-
88	ZINC03890318	1627	0.7142857313156128	NO	-
89	ZINC03890319	1628	0.7142857313156128	NO	-
90	ZINC04467671	2032	0.7142857313156128	NO	-
91	ZINC02865535	964	0.7128713130950928	NO	-
92	ZINC01895887	521	0.7127659320831299	NO	-
93	ZINC03822956	1464	0.7127659320831299	NO	-
94	ZINC00808253	118	0.7111111283302307	NO	-
95	ZINC02400382	736	0.7111111283302307	NO	-
96	ZINC03365736	1143	0.7111111283302307	NO	-
97	ZINC03823410	1471	0.7099999785423279	NO	-
98	ZINC01922825	543	0.7096773982048035	NO	-
99	ZINC03872762	1608	0.7096773982048035	NO	-
100	ZINC02296845	667	0.7083333134651184	NO	-
101	ZINC03866902	1564	0.7083333134651184	NO	-
102	ZINC04257389	1980	0.7083333134651184	NO	-
103	ZINC01746566	462	0.7070707082748413	NO	-
104	ZINC01748444	464	0.7070707082748413	NO	-
105	ZINC02657162	827	0.70652174949646	NO	-
106	ZINC03926462	1668	0.70652174949646	NO	-
107	ZINC04633621	2080	0.70652174949646	NO	-
108	ZINC01501815	398	0.7052631378173828	NO	-
109	ZINC01746566	460	0.7052631378173828	NO	-
110	ZINC00892792	203	0.7045454382896423	NO	-
111	ZINC03201013	1027	0.7045454382896423	NO	-
112	ZINC01080478	278	0.704081654548645	NO	-
113	ZINC02245993	637	0.704081654548645	NO	-
114	ZINC03923235	1667	0.7021276354789734	NO	-
115	ZINC02299324	669	0.7010309100151062	NO	-
116	ZINC02299368	670	0.7010309100151062	NO	-
117	ZINC02299450	671	0.7010309100151062	NO	-
118	ZINC02072205	580	0.698924720287323	NO	-
119	ZINC02072205	581	0.698924720287323	NO	-
120	ZINC01746566	461	0.6979166865348816	NO	-
121	ZINC01824218	499	0.6979166865348816	NO	-
122	ZINC02586764	783	0.6979166865348816	NO	-
123	ZINC03851254	1492	0.6979166865348816	NO	-
124	ZINC02358090	702	0.6969696879386902	NO	-
125	ZINC02618801	790	0.6966292262077332	NO	-
126	ZINC04424454	1994	0.695652186870575	NO	-
127	ZINC02712421	842	0.6947368383407593	NO	-
128	ZINC02712422	843	0.6947368383407593	NO	-
129	ZINC04156041	1966	0.6938775777816772	NO	-
130	ZINC04529249	2066	0.6938775777816772	NO	-
131	ZINC00786116	105	0.692307710647583	NO	-
132	ZINC02862166	962	0.692307710647583	NO	-
133	ZINC00662964	65	0.6914893388748169	NO	-
134	ZINC03923235	1666	0.6914893388748169	NO	-
135	ZINC04520828	2059	0.6914893388748169	NO	-
136	ZINC03578625	1347	0.6907216310501099	NO	-
137	ZINC03857325	1522	0.6907216310501099	NO	-
138	ZINC03857326	1523	0.6907216310501099	NO	-
139	ZINC03857911	1529	0.6907216310501099	NO	-
140	ZINC03857912	1530	0.6907216310501099	NO	-
141	ZINC03858027	1531	0.6907216310501099	NO	-
142	ZINC03858028	1532	0.6907216310501099	NO	-
143	ZINC04156041	1967	0.6899999976158142	NO	-
144	ZINC02153612	592	0.6881720423698425	NO	-
145	ZINC02847116	948	0.6881720423698425	NO	-
146	ZINC03858896	1536	0.6881720423698425	NO	-
147	ZINC04443535	1998	0.6881720423698425	NO	-
148	ZINC03822958	1465	0.6875	NO	-
149	ZINC03854405	1501	0.6875	NO	-
150	ZINC02358090	701	0.6868686676025391	NO	-
151	ZINC03100201	1005	0.6853932738304138	NO	-
152	ZINC00588653	9	0.6847826242446899	NO	-
153	ZINC00588653	10	0.6847826242446899	NO	-
154	ZINC00884795	199	0.6847826242446899	NO	-
155	ZINC00971866	233	0.6847826242446899	NO	-
156	ZINC03238821	1061	0.6836734414100647	NO	-
157	ZINC00837459	171	0.6813187003135681	NO	-
158	ZINC03961907	1732	0.6813187003135681	NO	-
159	ZINC03533358	1295	0.6804123520851135	NO	-
160	ZINC03533359	1296	0.6804123520851135	NO	-
161	ZINC03179194	1018	0.6777777671813965	NO	-
162	ZINC02072205	582	0.6770833134651184	NO	-
163	ZINC03169467	1014	0.6770833134651184	NO	-
164	ZINC03823410	1470	0.6767676472663879	NO	-
165	ZINC01076718	272	0.6741573214530945	NO	-
166	ZINC01444512	368	0.6741573214530945	NO	-
167	ZINC04641549	2085	0.6739130616188049	NO	-
168	ZINC03334594	1118	0.6734693646430969	NO	-
169	ZINC00754681	93	0.6703296899795532	NO	-
170	ZINC01044295	249	0.6703296899795532	NO	-
171	ZINC03245790	1073	0.6703296899795532	NO	-
172	ZINC02377770	722	0.6702127456665039	NO	-
173	ZINC02836938	943	0.6701030731201172	NO	-
174	ZINC00588653	8	0.6666666865348816	NO	-
175	ZINC00754651	92	0.6666666865348816	NO	-
176	ZINC01494284	394	0.6666666865348816	NO	-
177	ZINC03314263	1107	0.6666666865348816	NO	-
178	ZINC03944062	1710	0.6666666865348816	NO	-
179	ZINC03951088	1716	0.6633663177490234	NO	-
180	ZINC01129605	305	0.6631578803062439	NO	-
181	ZINC01012525	246	0.6629213690757751	NO	-
182	ZINC03849940	1487	0.6601941585540771	NO	-
183	ZINC00695583	77	0.6597937941551208	NO	-
184	ZINC00695584	78	0.6597937941551208	NO	-
185	ZINC01921049	533	0.6597937941551208	NO	-
186	ZINC03867870	1592	0.6597937941551208	NO	-
187	ZINC03867871	1594	0.6597937941551208	NO	-
188	ZINC03819945	1424	0.6595744490623474	NO	-
189	ZINC03819945	1425	0.6595744490623474	NO	-
190	ZINC04081432	1952	0.6595744490623474	NO	-
191	ZINC00833314	168	0.6593406796455383	NO	-
192	ZINC02801784	936	0.6593406796455383	NO	-
193	ZINC02801785	937	0.6593406796455383	NO	-
194	ZINC03849940	1486	0.656862735748291	NO	-
195	ZINC02712484	856	0.6565656661987305	NO	-
196	ZINC01410446	356	0.65625	NO	-
197	ZINC03419467	1182	0.65625	NO	-
198	ZINC03945466	1711	0.65625	NO	-
199	ZINC03945466	1712	0.65625	NO	-
200	ZINC01922675	538	0.6559139490127563	NO	-
201	ZINC02193265	596	0.6559139490127563	NO	-
202	ZINC02818880	940	0.6555555462837219	NO	-
203	ZINC02650028	813	0.6530612111091614	NO	-
204	ZINC02255503	644	0.6526315808296204	NO	-
205	ZINC01410928	357	0.6521739363670349	NO	-
206	ZINC01922661	534	0.6521739363670349	NO	-
207	ZINC03293722	1092	0.6521739363670349	NO	-
208	ZINC03295016	1096	0.6521739363670349	NO	-
209	ZINC00754362	90	0.6516854166984558	NO	-
210	ZINC00998899	241	0.6516854166984558	NO	-
211	ZINC02764114	919	0.6516854166984558	NO	-
212	ZINC01546062	412	0.6489361524581909	NO	-
213	ZINC03851666	1495	0.6489361524581909	NO	-
214	ZINC02767036	925	0.6483516693115234	NO	-
215	ZINC02767755	927	0.6483516693115234	NO	-
216	ZINC02867487	965	0.6483516693115234	NO	-
217	ZINC03937577	1684	0.6470588445663452	NO	-
218	ZINC03937577	1685	0.6470588445663452	NO	-
219	ZINC01911614	530	0.6464646458625793	NO	-
220	ZINC00588651	7	0.6458333134651184	NO	-
221	ZINC00833294	166	0.6458333134651184	NO	-
222	ZINC01226927	321	0.6458333134651184	NO	-
223	ZINC01922832	544	0.6458333134651184	NO	-
224	ZINC03320537	1111	0.6458333134651184	NO	-
225	ZINC03819838	1420	0.6458333134651184	NO	-
226	ZINC03822954	1463	0.6451612710952759	NO	-
227	ZINC03928133	1674	0.6451612710952759	NO	-
228	ZINC00656978	63	0.644444465637207	NO	-
229	ZINC01844216	506	0.644444465637207	NO	-
230	ZINC03857786	1526	0.644444465637207	NO	-
231	ZINC04464575	2019	0.644444465637207	NO	-
232	ZINC03295003	1095	0.6428571343421936	NO	-
233	ZINC03333314	1116	0.6428571343421936	NO	-
234	ZINC03460552	1219	0.6428571343421936	NO	-
235	ZINC03928140	1676	0.6428571343421936	NO	-
236	ZINC01139095	309	0.6421052813529968	NO	-
237	ZINC01922668	536	0.6421052813529968	NO	-
238	ZINC02394466	734	0.6421052813529968	NO	-
239	ZINC02764426	921	0.6421052813529968	NO	-
240	ZINC03867606	1581	0.6421052813529968	NO	-
241	ZINC01012527	247	0.6413043737411499	NO	-
242	ZINC02627970	795	0.6413043737411499	NO	-
243	ZINC03288693	1089	0.6413043737411499	NO	-
244	ZINC04628531	2076	0.6413043737411499	NO	-
245	ZINC01420929	358	0.6404494643211365	NO	-
246	ZINC01420930	359	0.6404494643211365	NO	-
247	ZINC03605459	1359	0.6399999856948853	NO	-
248	ZINC03867870	1593	0.6399999856948853	NO	-
249	ZINC03867871	1595	0.6399999856948853	NO	-
250	ZINC00654694	58	0.6391752362251282	NO	-
251	ZINC00654696	59	0.6391752362251282	NO	-
252	ZINC00695582	76	0.6391752362251282	NO	-
253	ZINC01001400	242	0.6391752362251282	NO	-
254	ZINC01001401	243	0.6391752362251282	NO	-
255	ZINC01076982	276	0.6391752362251282	NO	-
256	ZINC02146209	590	0.6391752362251282	NO	-
257	ZINC02388395	731	0.6391752362251282	NO	-
258	ZINC02763773	916	0.6391752362251282	NO	-
259	ZINC03858757	1535	0.6391752362251282	NO	-
260	ZINC03973160	1793	0.6391752362251282	NO	-
261	ZINC04468359	2038	0.6391752362251282	NO	-
262	ZINC01750110	471	0.6382978558540344	NO	-
263	ZINC02385251	726	0.6382978558540344	NO	-
264	ZINC02385457	727	0.6382978558540344	NO	-
265	ZINC00797117	108	0.6373626589775085	NO	-
266	ZINC00797120	109	0.6373626589775085	NO	-
267	ZINC01099389	292	0.6373626589775085	NO	-
268	ZINC01750110	470	0.6373626589775085	NO	-
269	ZINC01922662	535	0.6373626589775085	NO	-
270	ZINC02208716	613	0.6373626589775085	NO	-
271	ZINC02664906	834	0.6373626589775085	NO	-
272	ZINC04287530	1982	0.6373626589775085	NO	-
273	ZINC03937577	1682	0.6372548937797546	NO	-
274	ZINC00695486	73	0.6363636255264282	NO	-
275	ZINC03484163	1239	0.6363636255264282	NO	-
276	ZINC03973108	1792	0.6363636255264282	NO	-
277	ZINC01172710	314	0.6354166865348816	NO	-
278	ZINC01760219	477	0.6354166865348816	NO	-
279	ZINC01076844	275	0.6344085931777954	NO	-
280	ZINC01095488	290	0.6344085931777954	NO	-
281	ZINC03851666	1494	0.6344085931777954	NO	-
282	ZINC03889647	1620	0.6344085931777954	NO	-
283	ZINC03937577	1681	0.6336633563041687	NO	-
284	ZINC03937577	1683	0.6336633563041687	NO	-
285	ZINC03238143	1058	0.6333333253860474	NO	-
286	ZINC00695551	74	0.6326530575752258	NO	-
287	ZINC00695552	75	0.6326530575752258	NO	-
288	ZINC02443934	762	0.6326530575752258	NO	-
289	ZINC03526082	1289	0.6326530575752258	NO	-
290	ZINC03828845	1480	0.6326530575752258	NO	-
291	ZINC03828849	1481	0.6326530575752258	NO	-
292	ZINC03815604	52	0.6326530575752258	YES	11
293	ZINC02753084	901	0.6315789222717285	NO	-
294	ZINC03867690	1584	0.6315789222717285	NO	-
295	ZINC03867692	1586	0.6315789222717285	NO	-
296	ZINC01922790	540	0.6304348111152649	NO	-
297	ZINC02374118	714	0.6304348111152649	NO	-
298	ZINC03294998	1094	0.6304348111152649	NO	-
299	ZINC01922673	537	0.6288659572601318	NO	-
300	ZINC03294858	1093	0.6288659572601318	NO	-
301	ZINC01049548	250	0.6276595592498779	NO	-
302	ZINC01221342	317	0.6276595592498779	NO	-
303	ZINC02265117	649	0.6276595592498779	NO	-
304	ZINC02740743	886	0.6276595592498779	NO	-
305	ZINC03534520	1298	0.6276595592498779	NO	-
306	ZINC03867606	1580	0.6276595592498779	NO	-
307	ZINC00660977	64	0.6263736486434937	NO	-
308	ZINC01750110	469	0.6263736486434937	NO	-
309	ZINC03230335	1048	0.6263736486434937	NO	-
310	ZINC03282802	1086	0.6263736486434937	NO	-
311	ZINC01539417	403	0.6262626051902771	NO	-
312	ZINC02912521	985	0.6262626051902771	NO	-
313	ZINC03296142	1098	0.6262626051902771	NO	-
314	ZINC01049693	251	0.625	NO	-
315	ZINC01049705	252	0.625	NO	-
316	ZINC01049746	254	0.625	NO	-
317	ZINC02279601	655	0.625	NO	-
318	ZINC02748289	893	0.625	NO	-
319	ZINC03569784	1323	0.625	NO	-
320	ZINC03569785	1324	0.625	NO	-
321	ZINC00687566	72	0.6237623691558838	NO	-
322	ZINC00986521	236	0.6236559152603149	NO	-
323	ZINC03422577	1183	0.6236559152603149	NO	-
324	ZINC03866712	1557	0.6236559152603149	NO	-
325	ZINC03866713	1558	0.6236559152603149	NO	-
326	ZINC01049718	253	0.6224489808082581	NO	-
327	ZINC02388065	730	0.6224489808082581	NO	-
328	ZINC02427690	745	0.6224489808082581	NO	-
329	ZINC00634370	41	0.6222222447395325	NO	-
330	ZINC00882562	198	0.6222222447395325	NO	-
331	ZINC03867242	1569	0.6222222447395325	NO	-
332	ZINC03867243	1571	0.6222222447395325	NO	-
333	ZINC01794200	490	0.6213592290878296	NO	-
334	ZINC03992027	1906	0.6213592290878296	NO	-
335	ZINC00778467	101	0.621052622795105	NO	-
336	ZINC00833300	167	0.621052622795105	NO	-
337	ZINC01076729	274	0.621052622795105	NO	-
338	ZINC01922799	542	0.621052622795105	NO	-
339	ZINC02337371	690	0.621052622795105	NO	-
340	ZINC02891213	978	0.621052622795105	NO	-
341	ZINC03596383	1353	0.621052622795105	NO	-
342	ZINC00687509	71	0.6200000047683716	NO	-
343	ZINC02903420	980	0.6200000047683716	NO	-
344	ZINC00639855	49	0.6195651888847351	NO	-
345	ZINC01099387	291	0.6195651888847351	NO	-
346	ZINC02192594	595	0.6195651888847351	NO	-
347	ZINC03295660	1097	0.6195651888847351	NO	-
348	ZINC03297441	1099	0.6195651888847351	NO	-
349	ZINC03335059	1119	0.6195651888847351	NO	-
350	ZINC00655991	60	0.6185566782951355	NO	-
351	ZINC00655993	61	0.6185566782951355	NO	-
352	ZINC00655995	62	0.6185566782951355	NO	-
353	ZINC01550309	419	0.6185566782951355	NO	-
354	ZINC03361195	1141	0.6185566782951355	NO	-
355	ZINC03368855	1145	0.6185566782951355	NO	-
356	ZINC03538149	1300	0.6185566782951355	NO	-
357	ZINC03857635	1525	0.6185566782951355	NO	-
358	ZINC03867690	1585	0.6185566782951355	NO	-
359	ZINC03867692	1587	0.6185566782951355	NO	-
360	ZINC03928139	1675	0.6185566782951355	NO	-
361	ZINC03928151	1677	0.6185566782951355	NO	-
362	ZINC01134715	307	0.617977499961853	NO	-
363	ZINC02417686	740	0.617977499961853	NO	-
364	ZINC03821339	1454	0.617977499961853	NO	-
365	ZINC03460731	1220	0.6176470518112183	NO	-
366	ZINC01790855	485	0.6170212626457214	NO	-
367	ZINC02438873	751	0.6170212626457214	NO	-
368	ZINC02624838	794	0.6170212626457214	NO	-
369	ZINC02970238	992	0.6170212626457214	NO	-
370	ZINC02979014	993	0.6170212626457214	NO	-
371	ZINC03363998	1142	0.6170212626457214	NO	-
372	ZINC03372587	1147	0.6170212626457214	NO	-
373	ZINC03470785	1234	0.6170212626457214	NO	-
374	ZINC03213215	1033	0.6161616444587708	NO	-
375	ZINC03558520	1319	0.6161616444587708	NO	-
376	ZINC01922791	541	0.6153846383094788	NO	-
377	ZINC02280955	656	0.6153846383094788	NO	-
378	ZINC00588191	6	0.6145833134651184	NO	-
379	ZINC01049776	255	0.6145833134651184	NO	-
380	ZINC01076725	273	0.6145833134651184	NO	-
381	ZINC01143142	310	0.6145833134651184	NO	-
382	ZINC01278054	336	0.6145833134651184	NO	-
383	ZINC03478210	1237	0.6145833134651184	NO	-
384	ZINC03993125	1919	0.6145833134651184	NO	-
385	ZINC02246224	639	0.6138613820075989	NO	-
386	ZINC02246226	640	0.6138613820075989	NO	-
387	ZINC03399672	1158	0.6138613820075989	NO	-
388	ZINC03410240	1175	0.6138613820075989	NO	-
389	ZINC03986898	1879	0.6138613820075989	NO	-
390	ZINC03986902	1880	0.6138613820075989	NO	-
391	ZINC02437870	750	0.6129032373428345	NO	-
392	ZINC03359797	1139	0.6129032373428345	NO	-
393	ZINC03671841	1382	0.6129032373428345	NO	-
394	ZINC00863828	185	0.6122449040412903	NO	-
395	ZINC00863829	186	0.6122449040412903	NO	-
396	ZINC00915711	207	0.6122449040412903	NO	-
397	ZINC00915739	208	0.6122449040412903	NO	-
398	ZINC02444357	763	0.6122449040412903	NO	-
399	ZINC02859087	958	0.6122449040412903	NO	-
400	ZINC03496640	1254	0.6122449040412903	NO	-
401	ZINC03520463	1265	0.6122449040412903	NO	-
402	ZINC03600294	1356	0.6122449040412903	NO	-
403	ZINC03408539	1174	0.6116504669189453	NO	-
404	ZINC02637393	807	0.6111111044883728	NO	-
405	ZINC02769153	928	0.6111111044883728	NO	-
406	ZINC03940993	1697	0.6111111044883728	NO	-
407	ZINC03230298	1047	0.6105263233184814	NO	-
408	ZINC03252521	1076	0.6105263233184814	NO	-
409	ZINC03571241	1325	0.6086956262588501	NO	-
410	ZINC01126401	303	0.6082473993301392	NO	-
411	ZINC01342445	355	0.6082473993301392	NO	-
412	ZINC02371216	712	0.6082473993301392	NO	-
413	ZINC02374376	716	0.6082473993301392	NO	-
414	ZINC02375530	718	0.6082473993301392	NO	-
415	ZINC02403448	737	0.6082473993301392	NO	-
416	ZINC02522395	777	0.6082473993301392	NO	-
417	ZINC02871567	968	0.6082473993301392	NO	-
418	ZINC02871568	969	0.6082473993301392	NO	-
419	ZINC03241392	1066	0.6082473993301392	NO	-
420	ZINC03455080	1213	0.6082473993301392	NO	-
421	ZINC03533294	1294	0.6082473993301392	NO	-
422	ZINC03546491	1313	0.6082473993301392	NO	-
423	ZINC03546492	1314	0.6082473993301392	NO	-
424	ZINC03618540	1374	0.6082473993301392	NO	-
425	ZINC00602537	24	0.6078431606292725	NO	-
426	ZINC02246013	638	0.6078431606292725	NO	-
427	ZINC02655491	823	0.6078431606292725	NO	-
428	ZINC03986891	1878	0.6078431606292725	NO	-
429	ZINC03867242	1568	0.6067415475845337	NO	-
430	ZINC03867243	1570	0.6067415475845337	NO	-
431	ZINC01126895	304	0.6063829660415649	NO	-
432	ZINC02655514	824	0.6063829660415649	NO	-
433	ZINC02744823	887	0.6063829660415649	NO	-
434	ZINC03470771	1233	0.6063829660415649	NO	-
435	ZINC03492513	1251	0.6063829660415649	NO	-
436	ZINC03815612	58	0.6063829660415649	YES	15
437	ZINC00730116	89	0.6060606241226196	NO	-
438	ZINC01789886	484	0.6060606241226196	NO	-
439	ZINC02717765	881	0.6060606241226196	NO	-
440	ZINC02717765	882	0.6060606241226196	NO	-
441	ZINC03432515	1187	0.6060606241226196	NO	-
442	ZINC03573821	1334	0.6060606241226196	NO	-
443	ZINC03573823	1336	0.6060606241226196	NO	-
444	ZINC03969709	1752	0.6060606241226196	NO	-
445	ZINC02807643	939	0.6043956279754639	NO	-
446	ZINC03193262	1021	0.6043956279754639	NO	-
447	ZINC03821339	1455	0.6043956279754639	NO	-
448	ZINC03927481	1672	0.6043956279754639	NO	-
449	ZINC03927481	1673	0.6043956279754639	NO	-
450	ZINC04640273	2084	0.6043956279754639	NO	-
451	ZINC01135841	308	0.6041666865348816	NO	-
452	ZINC01923297	545	0.6041666865348816	NO	-
453	ZINC02278572	654	0.6041666865348816	NO	-
454	ZINC02381793	725	0.6041666865348816	NO	-
455	ZINC02393714	733	0.6041666865348816	NO	-
456	ZINC03411677	1178	0.6041666865348816	NO	-
457	ZINC03970285	1770	0.6041666865348816	NO	-
458	ZINC03970285	1771	0.6041666865348816	NO	-
459	ZINC03987900	1897	0.6041666865348816	NO	-
460	ZINC01923563	550	0.603960394859314	NO	-
461	ZINC01220239	316	0.6022727489471436	NO	-
462	ZINC01170165	313	0.602150559425354	NO	-
463	ZINC03209380	1030	0.602150559425354	NO	-
464	ZINC03513310	1258	0.602150559425354	NO	-
465	ZINC03519807	1263	0.602150559425354	NO	-
466	ZINC03519808	1264	0.602150559425354	NO	-
467	ZINC01893811	517	0.6020408272743225	NO	-
468	ZINC01923553	549	0.6020408272743225	NO	-
469	ZINC02379693	723	0.6020408272743225	NO	-
470	ZINC02628211	796	0.6020408272743225	NO	-
471	ZINC02762506	908	0.6020408272743225	NO	-
472	ZINC03288165	1088	0.6020408272743225	NO	-
473	ZINC03520529	1266	0.6020408272743225	NO	-
474	ZINC03521356	1281	0.6020408272743225	NO	-
475	ZINC03521357	1282	0.6020408272743225	NO	-
476	ZINC03552751	1316	0.6020408272743225	NO	-
477	ZINC03552752	1317	0.6020408272743225	NO	-
478	ZINC03573768	1328	0.6020408272743225	NO	-
479	ZINC03600330	1357	0.6020408272743225	NO	-
480	ZINC03867397	1573	0.6020408272743225	NO	-
481	ZINC00626019	31	0.6019417643547058	NO	-
482	ZINC00626022	33	0.6019417643547058	NO	-
483	ZINC01539421	404	0.6019417643547058	NO	-
484	ZINC02447475	769	0.6019417643547058	NO	-
485	ZINC01040941	248	0.6000000238418579	NO	-
486	ZINC01120520	300	0.6000000238418579	NO	-
487	ZINC01923479	548	0.6000000238418579	NO	-
488	ZINC02717765	883	0.6000000238418579	NO	-
489	ZINC02860838	959	0.6000000238418579	NO	-
490	ZINC03452235	1209	0.6000000238418579	NO	-
491	ZINC03490295	1248	0.6000000238418579	NO	-
492	ZINC03619889	1375	0.6000000238418579	NO	-
493	ZINC03859000	1539	0.6000000238418579	NO	-
494	ZINC02247353	642	0.5980392098426819	NO	-
495	ZINC03986960	1882	0.5980392098426819	NO	-
496	ZINC01077069	277	0.5979381203651428	NO	-
497	ZINC01223750	318	0.5979381203651428	NO	-
498	ZINC01454743	371	0.5979381203651428	NO	-
499	ZINC01454744	372	0.5979381203651428	NO	-
500	ZINC01474499	384	0.5979381203651428	NO	-
501	ZINC01479400	385	0.5979381203651428	NO	-
502	ZINC01479401	386	0.5979381203651428	NO	-
503	ZINC01923474	547	0.5979381203651428	NO	-
504	ZINC02386467	728	0.5979381203651428	NO	-
505	ZINC03405887	1166	0.5979381203651428	NO	-
506	ZINC03488406	1245	0.5979381203651428	NO	-
507	ZINC03892869	1645	0.5979381203651428	NO	-
508	ZINC00949961	226	0.5978260636329651	NO	-
509	ZINC01080767	279	0.5978260636329651	NO	-
510	ZINC01080768	280	0.5978260636329651	NO	-
511	ZINC02236415	631	0.5978260636329651	NO	-
512	ZINC02415107	738	0.5978260636329651	NO	-
513	ZINC02445362	764	0.5978260636329651	NO	-
514	ZINC02448286	770	0.5978260636329651	NO	-
515	ZINC04631073	40	0.5978260636329651	YES	7
516	ZINC02686535	838	0.5959596037864685	NO	-
517	ZINC02851676	950	0.5959596037864685	NO	-
518	ZINC03573822	1335	0.5959596037864685	NO	-
519	ZINC03857169	1519	0.5959596037864685	NO	-
520	ZINC01432407	362	0.5957446694374084	NO	-
521	ZINC01432408	363	0.5957446694374084	NO	-
522	ZINC03519670	1262	0.5957446694374084	NO	-
523	ZINC03329775	1115	0.5955055952072144	NO	-
524	ZINC04000673	1936	0.5955055952072144	NO	-
525	ZINC04000674	1937	0.5955055952072144	NO	-
526	ZINC04459964	2008	0.5955055952072144	NO	-
527	ZINC00588177	4	0.594059407711029	NO	-
528	ZINC00588180	5	0.594059407711029	NO	-
529	ZINC01109822	294	0.594059407711029	NO	-
530	ZINC02255286	643	0.594059407711029	NO	-
531	ZINC02632162	801	0.594059407711029	NO	-
532	ZINC02704934	841	0.594059407711029	NO	-
533	ZINC02858500	957	0.594059407711029	NO	-
534	ZINC01110337	295	0.59375	NO	-
535	ZINC02443297	760	0.59375	NO	-
536	ZINC02443879	761	0.59375	NO	-
537	ZINC02447372	768	0.59375	NO	-
538	ZINC03410396	1176	0.59375	NO	-
539	ZINC03410399	1177	0.59375	NO	-
540	ZINC03856061	1516	0.59375	NO	-
541	ZINC03856062	1517	0.59375	NO	-
542	ZINC02952249	987	0.593406617641449	NO	-
543	ZINC03438737	1193	0.5922330021858215	NO	-
544	ZINC03859000	1538	0.5922330021858215	NO	-
545	ZINC00863804	183	0.5918367505073547	NO	-
546	ZINC00863805	184	0.5918367505073547	NO	-
547	ZINC00928795	210	0.5918367505073547	NO	-
548	ZINC01085713	284	0.5918367505073547	NO	-
549	ZINC01996750	568	0.5918367505073547	NO	-
550	ZINC02935817	986	0.5918367505073547	NO	-
551	ZINC03318384	1109	0.5918367505073547	NO	-
552	ZINC03368218	1144	0.5918367505073547	NO	-
553	ZINC03438910	1194	0.5918367505073547	NO	-
554	ZINC03438914	1195	0.5918367505073547	NO	-
555	ZINC03889417	1618	0.5918367505073547	NO	-
556	ZINC04481598	2091	0.5918367505073547	NO	-
557	ZINC01070008	270	0.5913978219032288	NO	-
558	ZINC02207298	610	0.5913978219032288	NO	-
559	ZINC02835719	941	0.5913978219032288	NO	-
560	ZINC03444901	1202	0.5913978219032288	NO	-
561	ZINC00626142	35	0.5904762148857117	NO	-
562	ZINC00626144	36	0.5904762148857117	NO	-
563	ZINC02265260	650	0.5899999737739563	NO	-
564	ZINC02374126	715	0.5899999737739563	NO	-
565	ZINC02645685	811	0.5899999737739563	NO	-
566	ZINC00877027	196	0.5894736647605896	NO	-
567	ZINC01256528	326	0.5894736647605896	NO	-
568	ZINC01270821	330	0.5894736647605896	NO	-
569	ZINC02381696	724	0.5894736647605896	NO	-
570	ZINC03112416	1007	0.5894736647605896	NO	-
571	ZINC03384945	1154	0.5894736647605896	NO	-
572	ZINC03386625	1155	0.5894736647605896	NO	-
573	ZINC03386630	1156	0.5894736647605896	NO	-
574	ZINC03441515	1199	0.5894736647605896	NO	-
575	ZINC03466431	1227	0.5894736647605896	NO	-
576	ZINC03519657	1260	0.5894736647605896	NO	-
577	ZINC03519669	1261	0.5894736647605896	NO	-
578	ZINC03822732	1458	0.5894736647605896	NO	-
579	ZINC03992985	1913	0.5894736647605896	NO	-
580	ZINC04001003	1943	0.5894736647605896	NO	-
581	ZINC00958352	229	0.5882353186607361	NO	-
582	ZINC00958353	230	0.5882353186607361	NO	-
583	ZINC02631218	800	0.5882353186607361	NO	-
584	ZINC00870173	191	0.5876288414001465	NO	-
585	ZINC02191046	594	0.5876288414001465	NO	-
586	ZINC02622048	792	0.5876288414001465	NO	-
587	ZINC03302870	1102	0.5876288414001465	NO	-
588	ZINC03343974	1127	0.5876288414001465	NO	-
589	ZINC03380014	1149	0.5876288414001465	NO	-
590	ZINC03822734	1460	0.5876288414001465	NO	-
591	ZINC04252072	1978	0.5876288414001465	NO	-
592	ZINC00679624	70	0.5869565010070801	NO	-
593	ZINC03975161	1813	0.5865384340286255	NO	-
594	ZINC04464162	2013	0.5865384340286255	NO	-
595	ZINC00958391	231	0.5858585834503174	NO	-
596	ZINC02785426	931	0.5858585834503174	NO	-
597	ZINC02785427	932	0.5858585834503174	NO	-
598	ZINC03317313	1108	0.5858585834503174	NO	-
599	ZINC03586078	1351	0.5858585834503174	NO	-
600	ZINC03868856	1603	0.5858585834503174	NO	-
601	ZINC03982947	1869	0.5858585834503174	NO	-
602	ZINC01435828	365	0.585106372833252	NO	-
603	ZINC02655554	825	0.585106372833252	NO	-
604	ZINC02782079	930	0.585106372833252	NO	-
605	ZINC03303016	1103	0.585106372833252	NO	-
606	ZINC03467881	1230	0.585106372833252	NO	-
607	ZINC04633339	2079	0.585106372833252	NO	-
608	ZINC00626019	32	0.5849056839942932	NO	-
609	ZINC00626022	34	0.5849056839942932	NO	-
610	ZINC02907934	982	0.584269642829895	NO	-
611	ZINC01496604	395	0.5841584205627441	NO	-
612	ZINC01923316	546	0.5841584205627441	NO	-
613	ZINC00892429	202	0.5833333134651184	NO	-
614	ZINC02451833	772	0.5833333134651184	NO	-
615	ZINC03486950	1242	0.5833333134651184	NO	-
616	ZINC03789716	1393	0.5833333134651184	NO	-
617	ZINC00796571	107	0.5824176073074341	NO	-
618	ZINC00806243	117	0.5824176073074341	NO	-
619	ZINC01920704	532	0.5824176073074341	NO	-
620	ZINC03991370	1904	0.5824176073074341	NO	-
621	ZINC04468188	2036	0.5824176073074341	NO	-
622	ZINC00930585	215	0.581632673740387	NO	-
623	ZINC01896517	524	0.581632673740387	NO	-
624	ZINC03209777	1031	0.581632673740387	NO	-
625	ZINC03239512	1062	0.581632673740387	NO	-
626	ZINC03244324	1072	0.581632673740387	NO	-
627	ZINC03522732	1285	0.581632673740387	NO	-
628	ZINC03522733	1286	0.581632673740387	NO	-
629	ZINC03822738	1462	0.581632673740387	NO	-
630	ZINC03948910	1715	0.581632673740387	NO	-
631	ZINC02336329	688	0.5809524059295654	NO	-
632	ZINC00930567	213	0.5806451439857483	NO	-
633	ZINC02879008	972	0.5806451439857483	NO	-
634	ZINC02907970	983	0.5806451439857483	NO	-
635	ZINC02907972	984	0.5806451439857483	NO	-
636	ZINC03402179	1160	0.5806451439857483	NO	-
637	ZINC03831885	53	0.5806451439857483	YES	12
638	ZINC01331350	354	0.5799999833106995	NO	-
639	ZINC02760054	905	0.5799999833106995	NO	-
640	ZINC03860049	1554	0.5799999833106995	NO	-
641	ZINC00870173	190	0.5789473652839661	NO	-
642	ZINC03217141	1037	0.5789473652839661	NO	-
643	ZINC03339532	1122	0.5789473652839661	NO	-
644	ZINC03383043	1152	0.5789473652839661	NO	-
645	ZINC03969776	1757	0.5789473652839661	NO	-
646	ZINC04633226	2078	0.5789473652839661	NO	-
647	ZINC00593014	13	0.5773195624351501	NO	-
648	ZINC01303836	349	0.5773195624351501	NO	-
649	ZINC02655351	820	0.5773195624351501	NO	-
650	ZINC03476007	1235	0.5773195624351501	NO	-
651	ZINC03987406	1885	0.5773195624351501	NO	-
652	ZINC00955047	228	0.5760869383811951	NO	-
653	ZINC03240663	1063	0.5760869383811951	NO	-
654	ZINC03857265	1521	0.5760869383811951	NO	-
655	ZINC00663054	67	0.5757575631141663	NO	-
656	ZINC03017649	995	0.5757575631141663	NO	-
657	ZINC03403677	1163	0.5757575631141663	NO	-
658	ZINC03457753	1218	0.5757575631141663	NO	-
659	ZINC03466482	1228	0.5757575631141663	NO	-
660	ZINC03466486	1229	0.5757575631141663	NO	-
661	ZINC03605801	1363	0.5757575631141663	NO	-
662	ZINC03605804	1364	0.5757575631141663	NO	-
663	ZINC03860049	1553	0.5757575631141663	NO	-
664	ZINC03970494	2089	0.5757575631141663	NO	-
665	ZINC03969772	1753	0.5744680762290955	NO	-
666	ZINC03969773	1754	0.5744680762290955	NO	-
667	ZINC03969774	1755	0.5744680762290955	NO	-
668	ZINC03969775	1756	0.5744680762290955	NO	-
669	ZINC01287832	344	0.5742574334144592	NO	-
670	ZINC01287833	345	0.5742574334144592	NO	-
671	ZINC03586075	1350	0.5742574334144592	NO	-
672	ZINC03859813	1551	0.5742574334144592	NO	-
673	ZINC03462540	1221	0.5730336904525757	NO	-
674	ZINC01444546	369	0.5729166865348816	NO	-
675	ZINC01444547	370	0.5729166865348816	NO	-
676	ZINC01539885	406	0.5729166865348816	NO	-
677	ZINC01752294	475	0.5729166865348816	NO	-
678	ZINC01836092	500	0.5729166865348816	NO	-
679	ZINC02663721	833	0.5729166865348816	NO	-
680	ZINC02712427	844	0.5729166865348816	NO	-
681	ZINC02712428	845	0.5729166865348816	NO	-
682	ZINC02712488	857	0.5729166865348816	NO	-
683	ZINC02712488	858	0.5729166865348816	NO	-
684	ZINC03431123	1186	0.5729166865348816	NO	-
685	ZINC03559070	1320	0.5729166865348816	NO	-
686	ZINC03574148	1341	0.5729166865348816	NO	-
687	ZINC03574154	1342	0.5729166865348816	NO	-
688	ZINC04529347	2069	0.5729166865348816	NO	-
689	ZINC04631078	42	0.5729166865348816	YES	7
690	ZINC00632459	37	0.5728155374526978	NO	-
691	ZINC00632464	39	0.5728155374526978	NO	-
692	ZINC00943704	220	0.5714285969734192	NO	-
693	ZINC02265049	648	0.5714285969734192	NO	-
694	ZINC02331699	685	0.5714285969734192	NO	-
695	ZINC02447096	766	0.5714285969734192	NO	-
696	ZINC02658665	828	0.5714285969734192	NO	-
697	ZINC02668766	836	0.5714285969734192	NO	-
698	ZINC02871443	967	0.5714285969734192	NO	-
699	ZINC03430600	1185	0.5714285969734192	NO	-
700	ZINC03972173	1787	0.5714285969734192	NO	-
701	ZINC03992768	1910	0.5714285969734192	NO	-
702	ZINC04251762	1977	0.5714285969734192	NO	-
703	ZINC04622819	2071	0.5714285969734192	NO	-
704	ZINC01263600	327	0.5699999928474426	NO	-
705	ZINC02316433	678	0.5699999928474426	NO	-
706	ZINC03407463	1169	0.5699999928474426	NO	-
707	ZINC03822733	1459	0.5699999928474426	NO	-
708	ZINC03822735	1461	0.5699999928474426	NO	-
709	ZINC04000966	1942	0.5699999928474426	NO	-
710	ZINC02208401	612	0.5698924660682678	NO	-
711	ZINC02218120	621	0.5698924660682678	NO	-
712	ZINC02442404	757	0.5698924660682678	NO	-
713	ZINC03407396	1168	0.5698924660682678	NO	-
714	ZINC03765104	1383	0.5698924660682678	NO	-
715	ZINC03820982	1445	0.5698924660682678	NO	-
716	ZINC03993229	1927	0.5698924660682678	NO	-
717	ZINC04157660	1968	0.5698924660682678	NO	-
718	ZINC04157660	1969	0.5698924660682678	NO	-
719	ZINC02901480	979	0.5686274766921997	NO	-
720	ZINC03230138	1046	0.5686274766921997	NO	-
721	ZINC03545363	1311	0.5686274766921997	NO	-
722	ZINC03545364	1312	0.5686274766921997	NO	-
723	ZINC03993044	1917	0.5686274766921997	NO	-
724	ZINC04469601	2046	0.5686274766921997	NO	-
725	ZINC01287281	343	0.5684210658073425	NO	-
726	ZINC01462073	377	0.5684210658073425	NO	-
727	ZINC01462074	378	0.5684210658073425	NO	-
728	ZINC02350356	692	0.5684210658073425	NO	-
729	ZINC02619398	791	0.5684210658073425	NO	-
730	ZINC02881332	976	0.5684210658073425	NO	-
731	ZINC03270510	1081	0.5684210658073425	NO	-
732	ZINC03866815	1559	0.5684210658073425	NO	-
733	ZINC03866816	1560	0.5684210658073425	NO	-
734	ZINC04455862	2007	0.5684210658073425	NO	-
735	ZINC04468659	2043	0.5684210658073425	NO	-
736	ZINC03544167	1304	0.567307710647583	NO	-
737	ZINC03850835	1491	0.567307710647583	NO	-
738	ZINC03859013	1540	0.567307710647583	NO	-
739	ZINC03859071	1543	0.567307710647583	NO	-
740	ZINC00663054	66	0.5670102834701538	NO	-
741	ZINC00879077	197	0.5670102834701538	NO	-
742	ZINC00930539	211	0.5670102834701538	NO	-
743	ZINC01841355	505	0.5670102834701538	NO	-
744	ZINC02016004	577	0.5670102834701538	NO	-
745	ZINC02308715	675	0.5670102834701538	NO	-
746	ZINC02629853	798	0.5670102834701538	NO	-
747	ZINC02629854	799	0.5670102834701538	NO	-
748	ZINC02643452	810	0.5670102834701538	NO	-
749	ZINC02712430	846	0.5670102834701538	NO	-
750	ZINC02712431	847	0.5670102834701538	NO	-
751	ZINC02712432	848	0.5670102834701538	NO	-
752	ZINC02712433	849	0.5670102834701538	NO	-
753	ZINC02712436	851	0.5670102834701538	NO	-
754	ZINC03490508	1249	0.5670102834701538	NO	-
755	ZINC03573798	1331	0.5670102834701538	NO	-
756	ZINC03573840	1337	0.5670102834701538	NO	-
757	ZINC03867537	1577	0.5670102834701538	NO	-
758	ZINC04528785	2062	0.5670102834701538	NO	-
759	ZINC04529088	2065	0.5670102834701538	NO	-
760	ZINC00806047	116	0.5666666626930237	NO	-
761	ZINC03490899	1250	0.5666666626930237	NO	-
762	ZINC03969877	1759	0.5666666626930237	NO	-
763	ZINC04469925	2048	0.5666666626930237	NO	-
764	ZINC02762072	907	0.5660377144813538	NO	-
765	ZINC01242961	324	0.5656565427780151	NO	-
766	ZINC01242962	325	0.5656565427780151	NO	-
767	ZINC01474117	383	0.5656565427780151	NO	-
768	ZINC02305377	672	0.5656565427780151	NO	-
769	ZINC02660197	829	0.5656565427780151	NO	-
770	ZINC02712488	859	0.5656565427780151	NO	-
771	ZINC03402665	1161	0.5656565427780151	NO	-
772	ZINC03892861	1644	0.5656565427780151	NO	-
773	ZINC03938557	1691	0.5656565427780151	NO	-
774	ZINC03987499	1888	0.5656565427780151	NO	-
775	ZINC03987562	1889	0.5656565427780151	NO	-
776	ZINC00806045	115	0.5652173757553101	NO	-
777	ZINC01088867	285	0.5652173757553101	NO	-
778	ZINC02633561	803	0.5652173757553101	NO	-
779	ZINC03778808	1386	0.5652173757553101	NO	-
780	ZINC03969876	1758	0.5652173757553101	NO	-
781	ZINC03631187	1378	0.5643564462661743	NO	-
782	ZINC01542113	407	0.563829779624939	NO	-
783	ZINC02762931	912	0.563829779624939	NO	-
784	ZINC02854536	954	0.563829779624939	NO	-
785	ZINC03531548	1292	0.563829779624939	NO	-
786	ZINC03531549	1293	0.563829779624939	NO	-
787	ZINC03993040	1914	0.563829779624939	NO	-
788	ZINC03993041	1915	0.563829779624939	NO	-
789	ZINC03993043	1916	0.563829779624939	NO	-
790	ZINC03850835	1490	0.5631067752838135	NO	-
791	ZINC03859071	1542	0.5631067752838135	NO	-
792	ZINC00953846	227	0.5625	NO	-
793	ZINC01851708	508	0.5625	NO	-
794	ZINC03243878	1071	0.5625	NO	-
795	ZINC03494662	1252	0.5625	NO	-
796	ZINC03573783	1329	0.5625	NO	-
797	ZINC03828711	1478	0.5625	NO	-
798	ZINC03858082	1533	0.5625	NO	-
799	ZINC00850881	174	0.561904788017273	NO	-
800	ZINC00850882	176	0.561904788017273	NO	-
801	ZINC02212538	614	0.561904788017273	NO	-
802	ZINC02228062	628	0.561904788017273	NO	-
803	ZINC01132290	306	0.5617977380752563	NO	-
804	ZINC00825491	164	0.5612244606018066	NO	-
805	ZINC02712434	850	0.5612244606018066	NO	-
806	ZINC03214347	1036	0.5612244606018066	NO	-
807	ZINC03348655	1132	0.5612244606018066	NO	-
808	ZINC03454656	1212	0.5612244606018066	NO	-
809	ZINC03521176	1277	0.5612244606018066	NO	-
810	ZINC03521177	1278	0.5612244606018066	NO	-
811	ZINC03574156	1343	0.5612244606018066	NO	-
812	ZINC03969985	1762	0.5612244606018066	NO	-
813	ZINC04529342	2067	0.5612244606018066	NO	-
814	ZINC04529345	2068	0.5612244606018066	NO	-
815	ZINC01502380	399	0.5604395866394043	NO	-
816	ZINC03822272	1456	0.5604395866394043	NO	-
817	ZINC03822272	1457	0.5604395866394043	NO	-
818	ZINC03974432	1798	0.5604395866394043	NO	-
819	ZINC04469961	2050	0.5604395866394043	NO	-
820	ZINC01464799	379	0.5600000023841858	NO	-
821	ZINC01795408	492	0.5600000023841858	NO	-
822	ZINC03868581	1600	0.5600000023841858	NO	-
823	ZINC03938566	1692	0.5600000023841858	NO	-
824	ZINC03941148	1698	0.5600000023841858	NO	-
825	ZINC03987402	1884	0.5600000023841858	NO	-
826	ZINC03987409	1887	0.5600000023841858	NO	-
827	ZINC01501742	397	0.5591397881507874	NO	-
828	ZINC02592840	784	0.5591397881507874	NO	-
829	ZINC03456434	1214	0.5591397881507874	NO	-
830	ZINC03456436	1215	0.5591397881507874	NO	-
831	ZINC03599427	1354	0.5591397881507874	NO	-
832	ZINC03599428	1355	0.5591397881507874	NO	-
833	ZINC03851366	1493	0.5591397881507874	NO	-
834	ZINC03970113	1763	0.5591397881507874	NO	-
835	ZINC03974415	1797	0.5591397881507874	NO	-
836	ZINC04469928	2049	0.5591397881507874	NO	-
837	ZINC01305717	350	0.557894766330719	NO	-
838	ZINC01305718	351	0.557894766330719	NO	-
839	ZINC02152138	591	0.557894766330719	NO	-
840	ZINC02247104	641	0.557894766330719	NO	-
841	ZINC03486474	1240	0.557894766330719	NO	-
842	ZINC03980795	1860	0.557894766330719	NO	-
843	ZINC03986939	1881	0.557894766330719	NO	-
844	ZINC04631098	20	0.557894766330719	YES	7
845	ZINC00864037	187	0.557692289352417	NO	-
846	ZINC00864077	188	0.557692289352417	NO	-
847	ZINC01473843	382	0.557692289352417	NO	-
848	ZINC03859398	1548	0.557692289352417	NO	-
849	ZINC00852502	178	0.5567010045051575	NO	-
850	ZINC02655433	822	0.5567010045051575	NO	-
851	ZINC03538399	1301	0.5567010045051575	NO	-
852	ZINC03573896	1339	0.5567010045051575	NO	-
853	ZINC03867989	1596	0.5567010045051575	NO	-
854	ZINC04096587	1955	0.5567010045051575	NO	-
855	ZINC04465905	2027	0.5567010045051575	NO	-
856	ZINC00632459	38	0.5566037893295288	NO	-
857	ZINC00632464	40	0.5566037893295288	NO	-
858	ZINC03859398	1549	0.5566037893295288	NO	-
859	ZINC00801801	114	0.5555555820465088	NO	-
860	ZINC00930541	212	0.5555555820465088	NO	-
861	ZINC01426269	361	0.5555555820465088	NO	-
862	ZINC02224046	626	0.5555555820465088	NO	-
863	ZINC03415673	1179	0.5555555820465088	NO	-
864	ZINC03494814	1253	0.5555555820465088	NO	-
865	ZINC03498044	1256	0.5555555820465088	NO	-
866	ZINC03573785	1330	0.5555555820465088	NO	-
867	ZINC03573844	1338	0.5555555820465088	NO	-
868	ZINC03977403	1833	0.5555555820465088	NO	-
869	ZINC03990802	1901	0.5555555820465088	NO	-
870	ZINC04231822	1974	0.5555555820465088	NO	-
871	ZINC04231913	1975	0.5555555820465088	NO	-
872	ZINC04528761	2060	0.5555555820465088	NO	-
873	ZINC04528776	2061	0.5555555820465088	NO	-
874	ZINC04529062	2063	0.5555555820465088	NO	-
875	ZINC04529075	2064	0.5555555820465088	NO	-
876	ZINC00915870	209	0.5544554591178894	NO	-
877	ZINC01796674	493	0.5544554591178894	NO	-
878	ZINC02618049	789	0.5544554591178894	NO	-
879	ZINC02764448	922	0.5544554591178894	NO	-
880	ZINC03350493	1134	0.5544554591178894	NO	-
881	ZINC03538137	1299	0.5544554591178894	NO	-
882	ZINC03992691	1907	0.5544554591178894	NO	-
883	ZINC03938550	1690	0.554347813129425	NO	-
884	ZINC04443603	1999	0.554347813129425	NO	-
885	ZINC04443606	2000	0.554347813129425	NO	-
886	ZINC04465100	2024	0.554347813129425	NO	-
887	ZINC00599926	21	0.553398072719574	NO	-
888	ZINC00637983	45	0.553398072719574	NO	-
889	ZINC02446024	765	0.553398072719574	NO	-
890	ZINC03112743	1008	0.5531914830207825	NO	-
891	ZINC03435904	1190	0.5531914830207825	NO	-
892	ZINC03444798	1201	0.5531914830207825	NO	-
893	ZINC03520808	1269	0.5531914830207825	NO	-
894	ZINC03520809	1270	0.5531914830207825	NO	-
895	ZINC03520903	1271	0.5531914830207825	NO	-
896	ZINC03520904	1272	0.5531914830207825	NO	-
897	ZINC03521232	1279	0.5531914830207825	NO	-
898	ZINC03521233	1280	0.5531914830207825	NO	-
899	ZINC03802013	1397	0.5531914830207825	NO	-
900	ZINC03859679	1550	0.5531914830207825	NO	-
901	ZINC03815611	14	0.5523809790611267	YES	5
902	ZINC00930579	214	0.5520833134651184	NO	-
903	ZINC01188080	315	0.5520833134651184	NO	-
904	ZINC02200547	598	0.5520833134651184	NO	-
905	ZINC03326284	1114	0.5520833134651184	NO	-
906	ZINC03437507	1191	0.5520833134651184	NO	-
907	ZINC03437510	1192	0.5520833134651184	NO	-
908	ZINC03457664	1216	0.5520833134651184	NO	-
909	ZINC03457667	1217	0.5520833134651184	NO	-
910	ZINC03521076	1275	0.5520833134651184	NO	-
911	ZINC03521077	1276	0.5520833134651184	NO	-
912	ZINC03601759	1358	0.5520833134651184	NO	-
913	ZINC03945915	1714	0.5520833134651184	NO	-
914	ZINC03954961	1719	0.5520833134651184	NO	-
915	ZINC03987397	1883	0.5520833134651184	NO	-
916	ZINC04176124	1972	0.5520833134651184	NO	-
917	ZINC03859013	1541	0.5514018535614014	NO	-
918	ZINC00930590	216	0.5510203838348389	NO	-
919	ZINC01873986	510	0.5510203838348389	NO	-
920	ZINC03248801	1074	0.5510203838348389	NO	-
921	ZINC03992938	1912	0.5510203838348389	NO	-
922	ZINC03993161	1920	0.5510203838348389	NO	-
923	ZINC04469486	2044	0.5510203838348389	NO	-
924	ZINC03987782	1892	0.550561785697937	NO	-
925	ZINC03987783	1893	0.550561785697937	NO	-
926	ZINC02712450	855	0.550000011920929	NO	-
927	ZINC03220038	1039	0.550000011920929	NO	-
928	ZINC03573898	1340	0.550000011920929	NO	-
929	ZINC03766467	1384	0.550000011920929	NO	-
930	ZINC03868159	1597	0.550000011920929	NO	-
931	ZINC03976298	1816	0.550000011920929	NO	-
932	ZINC03995292	1932	0.550000011920929	NO	-
933	ZINC04465930	2028	0.550000011920929	NO	-
934	ZINC04631072	41	0.5494505763053894	YES	7
935	ZINC03880694	1612	0.5490196347236633	NO	-
936	ZINC03962723	1735	0.5490196347236633	NO	-
937	ZINC01119701	299	0.5483871102333069	NO	-
938	ZINC01681708	442	0.5483871102333069	NO	-
939	ZINC02337131	689	0.5483871102333069	NO	-
940	ZINC02864483	963	0.5483871102333069	NO	-
941	ZINC04467708	2033	0.5483871102333069	NO	-
942	ZINC02546078	780	0.5480769276618958	NO	-
943	ZINC02635796	805	0.5473684072494507	NO	-
944	ZINC02655243	819	0.5473684072494507	NO	-
945	ZINC02655557	826	0.5473684072494507	NO	-
946	ZINC03240663	1064	0.5473684072494507	NO	-
947	ZINC03240663	1065	0.5473684072494507	NO	-
948	ZINC03351502	1135	0.5473684072494507	NO	-
949	ZINC03839234	1483	0.5473684072494507	NO	-
950	ZINC04157660	1970	0.5473684072494507	NO	-
951	ZINC02202741	600	0.5463917255401611	NO	-
952	ZINC02447310	767	0.5463917255401611	NO	-
953	ZINC03890462	1630	0.5463917255401611	NO	-
954	ZINC00850881	175	0.5462962985038757	NO	-
955	ZINC00850882	177	0.5462962985038757	NO	-
956	ZINC01062738	267	0.5454545617103577	NO	-
957	ZINC01287268	341	0.5454545617103577	NO	-
958	ZINC02198314	597	0.5454545617103577	NO	-
959	ZINC02427814	746	0.5444444417953491	NO	-
960	ZINC03452380	1211	0.5444444417953491	NO	-
961	ZINC03971701	1777	0.5444444417953491	NO	-
962	ZINC00606347	28	0.5436893105506897	NO	-
963	ZINC02712501	869	0.5436893105506897	NO	-
964	ZINC01604428	430	0.54347825050354	NO	-
965	ZINC02617304	787	0.54347825050354	NO	-
966	ZINC02636334	806	0.54347825050354	NO	-
967	ZINC03463415	1224	0.54347825050354	NO	-
968	ZINC03464291	1225	0.54347825050354	NO	-
969	ZINC01839599	501	0.542553186416626	NO	-
970	ZINC01839601	503	0.542553186416626	NO	-
971	ZINC03229166	1045	0.542553186416626	NO	-
972	ZINC03386721	1157	0.542553186416626	NO	-
973	ZINC03817060	1409	0.542553186416626	NO	-
974	ZINC03817060	1410	0.542553186416626	NO	-
975	ZINC03980290	1856	0.542553186416626	NO	-
976	ZINC03980294	1858	0.542553186416626	NO	-
977	ZINC04464566	2017	0.542553186416626	NO	-
978	ZINC00726389	86	0.5416666865348816	NO	-
979	ZINC01839599	502	0.5416666865348816	NO	-
980	ZINC01839601	504	0.5416666865348816	NO	-
981	ZINC01958267	565	0.5416666865348816	NO	-
982	ZINC02375454	717	0.5416666865348816	NO	-
983	ZINC03439726	1196	0.5416666865348816	NO	-
984	ZINC03867488	1574	0.5416666865348816	NO	-
985	ZINC03945915	1713	0.5416666865348816	NO	-
986	ZINC03980290	1857	0.5416666865348816	NO	-
987	ZINC03980294	1859	0.5416666865348816	NO	-
988	ZINC04464566	2018	0.5416666865348816	NO	-
989	ZINC02712448	853	0.5408163070678711	NO	-
990	ZINC02712449	854	0.5408163070678711	NO	-
991	ZINC03954968	1723	0.5408163070678711	NO	-
992	ZINC04631051	54	0.5408163070678711	YES	12
993	ZINC00576547	2	0.5400000214576721	NO	-
994	ZINC01272857	331	0.5400000214576721	NO	-
995	ZINC01272859	332	0.5400000214576721	NO	-
996	ZINC01287269	342	0.5400000214576721	NO	-
997	ZINC02267663	651	0.5400000214576721	NO	-
998	ZINC02712489	860	0.5400000214576721	NO	-
999	ZINC02712490	861	0.5400000214576721	NO	-
1000	ZINC02712491	862	0.5400000214576721	NO	-
1001	ZINC04001063	1944	0.5400000214576721	NO	-
1002	ZINC04001064	1945	0.5400000214576721	NO	-
1003	ZINC02840823	945	0.5393258333206177	NO	-
1004	ZINC02849294	949	0.5393258333206177	NO	-
1005	ZINC03976639	1821	0.5392156839370728	NO	-
1006	ZINC00798428	110	0.5384615659713745	NO	-
1007	ZINC01890505	515	0.5384615659713745	NO	-
1008	ZINC01890510	516	0.5384615659713745	NO	-
1009	ZINC01894188	518	0.5384615659713745	NO	-
1010	ZINC02746374	891	0.5384615659713745	NO	-
1011	ZINC02746375	892	0.5384615659713745	NO	-
1012	ZINC02881381	977	0.5384615659713745	NO	-
1013	ZINC03361130	1140	0.5384615659713745	NO	-
1014	ZINC03605824	1365	0.5384615659713745	NO	-
1015	ZINC03819914	1423	0.5384615659713745	NO	-
1016	ZINC00637983	46	0.5377358198165894	NO	-
1017	ZINC04101629	1956	0.5377358198165894	NO	-
1018	ZINC03445346	1204	0.5376344323158264	NO	-
1019	ZINC03445349	1205	0.5376344323158264	NO	-
1020	ZINC00726391	87	0.5368421077728271	NO	-
1021	ZINC00726393	88	0.5368421077728271	NO	-
1022	ZINC01287244	340	0.5368421077728271	NO	-
1023	ZINC01501737	396	0.5368421077728271	NO	-
1024	ZINC03520785	1267	0.5368421077728271	NO	-
1025	ZINC03520786	1268	0.5368421077728271	NO	-
1026	ZINC03545191	1310	0.5368421077728271	NO	-
1027	ZINC03931879	1679	0.5368421077728271	NO	-
1028	ZINC04402529	1991	0.5368421077728271	NO	-
1029	ZINC04631205	19	0.5368421077728271	YES	7
1030	ZINC04631194	63	0.5368421077728271	YES	19
1031	ZINC02005158	570	0.5360824465751648	NO	-
1032	ZINC02869165	966	0.5360824465751648	NO	-
1033	ZINC03232896	1051	0.5360824465751648	NO	-
1034	ZINC03995177	1928	0.5360824465751648	NO	-
1035	ZINC03995178	1929	0.5360824465751648	NO	-
1036	ZINC03995179	1930	0.5360824465751648	NO	-
1037	ZINC03995180	1931	0.5360824465751648	NO	-
1038	ZINC02712447	852	0.5353535413742065	NO	-
1039	ZINC03469571	1232	0.5353535413742065	NO	-
1040	ZINC03857822	1527	0.5353535413742065	NO	-
1041	ZINC03857824	1528	0.5353535413742065	NO	-
1042	ZINC03939674	1695	0.5353535413742065	NO	-
1043	ZINC03939678	1696	0.5353535413742065	NO	-
1044	ZINC04442057	1995	0.5353535413742065	NO	-
1045	ZINC04442060	1996	0.5353535413742065	NO	-
1046	ZINC02712492	863	0.5346534848213196	NO	-
1047	ZINC02712493	864	0.5346534848213196	NO	-
1048	ZINC02712494	865	0.5346534848213196	NO	-
1049	ZINC02712495	866	0.5346534848213196	NO	-
1050	ZINC02712500	868	0.5346534848213196	NO	-
1051	ZINC03339459	1120	0.5346534848213196	NO	-
1052	ZINC03433125	1188	0.5346534848213196	NO	-
1053	ZINC03574164	1344	0.5346534848213196	NO	-
1054	ZINC03629962	1376	0.5346534848213196	NO	-
1055	ZINC02308118	673	0.5339806079864502	NO	-
1056	ZINC02365854	707	0.5339806079864502	NO	-
1057	ZINC03445459	1206	0.5339806079864502	NO	-
1058	ZINC03807236	1398	0.5339806079864502	NO	-
1059	ZINC01107378	293	0.5333333611488342	NO	-
1060	ZINC01329653	352	0.5333333611488342	NO	-
1061	ZINC02764549	924	0.5333333611488342	NO	-
1062	ZINC02293882	663	0.532608687877655	NO	-
1063	ZINC01166509	312	0.5319148898124695	NO	-
1064	ZINC01617699	434	0.5319148898124695	NO	-
1065	ZINC01662942	440	0.5319148898124695	NO	-
1066	ZINC01861200	509	0.5319148898124695	NO	-
1067	ZINC03185845	1019	0.5319148898124695	NO	-
1068	ZINC03521027	1273	0.5319148898124695	NO	-
1069	ZINC03521028	1274	0.5319148898124695	NO	-
1070	ZINC03855096	1508	0.5319148898124695	NO	-
1071	ZINC00634454	42	0.53125	NO	-
1072	ZINC01276170	335	0.53125	NO	-
1073	ZINC01278886	337	0.53125	NO	-
1074	ZINC01283335	338	0.53125	NO	-
1075	ZINC02296787	666	0.53125	NO	-
1076	ZINC02367730	709	0.53125	NO	-
1077	ZINC02369549	710	0.53125	NO	-
1078	ZINC03445325	1203	0.53125	NO	-
1079	ZINC03954966	1722	0.53125	NO	-
1080	ZINC03993108	1918	0.53125	NO	-
1081	ZINC00593668	14	0.5306122303009033	NO	-
1082	ZINC03566923	1321	0.5306122303009033	NO	-
1083	ZINC03566925	1322	0.5306122303009033	NO	-
1084	ZINC03605686	1360	0.5306122303009033	NO	-
1085	ZINC03819902	1421	0.5306122303009033	NO	-
1086	ZINC03867144	1566	0.5306122303009033	NO	-
1087	ZINC01750343	473	0.5299999713897705	NO	-
1088	ZINC02622179	793	0.5299999713897705	NO	-
1089	ZINC03201118	1028	0.5299999713897705	NO	-
1090	ZINC03573817	1332	0.5299999713897705	NO	-
1091	ZINC03986315	1874	0.5299999713897705	NO	-
1092	ZINC02712496	867	0.529411792755127	NO	-
1093	ZINC02712521	875	0.529411792755127	NO	-
1094	ZINC02712574	878	0.529411792755127	NO	-
1095	ZINC03496934	1255	0.529411792755127	NO	-
1096	ZINC02356458	700	0.5288461446762085	NO	-
1097	ZINC03807236	1399	0.5288461446762085	NO	-
1098	ZINC03976315	1817	0.5288461446762085	NO	-
1099	ZINC02957275	989	0.5283018946647644	NO	-
1100	ZINC02206589	608	0.5280898809432983	NO	-
1101	ZINC03976317	1818	0.5280898809432983	NO	-
1102	ZINC03977156	1828	0.5280898809432983	NO	-
1103	ZINC03977158	1829	0.5280898809432983	NO	-
1104	ZINC03977160	1830	0.5280898809432983	NO	-
1105	ZINC03307417	1104	0.5274725556373596	NO	-
1106	ZINC03407051	1167	0.5268816947937012	NO	-
1107	ZINC03452311	1210	0.5268816947937012	NO	-
1108	ZINC03609995	1370	0.5268816947937012	NO	-
1109	ZINC03971701	1778	0.5268816947937012	NO	-
1110	ZINC03971701	1779	0.5268816947937012	NO	-
1111	ZINC04400051	1989	0.5268816947937012	NO	-
1112	ZINC03831899	21	0.5268816947937012	YES	7
1113	ZINC01270341	328	0.5263158082962036	NO	-
1114	ZINC01270342	329	0.5263158082962036	NO	-
1115	ZINC01274002	333	0.5263158082962036	NO	-
1116	ZINC01275092	334	0.5263158082962036	NO	-
1117	ZINC01294931	346	0.5263158082962036	NO	-
1118	ZINC01294933	347	0.5263158082962036	NO	-
1119	ZINC01617699	433	0.5263158082962036	NO	-
1120	ZINC01617699	435	0.5263158082962036	NO	-
1121	ZINC01617699	436	0.5263158082962036	NO	-
1122	ZINC02764048	917	0.5263158082962036	NO	-
1123	ZINC03340161	1125	0.5263158082962036	NO	-
1124	ZINC03340164	1126	0.5263158082962036	NO	-
1125	ZINC03528944	1291	0.5263158082962036	NO	-
1126	ZINC03663860	1381	0.5263158082962036	NO	-
1127	ZINC03818722	1417	0.5263158082962036	NO	-
1128	ZINC03855100	1510	0.5263158082962036	NO	-
1129	ZINC03889928	1624	0.5263158082962036	NO	-
1130	ZINC03976479	1820	0.5263158082962036	NO	-
1131	ZINC03992927	1911	0.5263158082962036	NO	-
1132	ZINC04001323	1946	0.5263158082962036	NO	-
1133	ZINC03815607	10	0.5263158082962036	YES	2
1134	ZINC04631156	62	0.5263158082962036	YES	19
1135	ZINC01900413	525	0.5257731676101685	NO	-
1136	ZINC04179384	1973	0.5257731676101685	NO	-
1137	ZINC00593668	15	0.5252525210380554	NO	-
1138	ZINC01953668	555	0.5252525210380554	NO	-
1139	ZINC01953670	556	0.5252525210380554	NO	-
1140	ZINC03277403	1085	0.5252525210380554	NO	-
1141	ZINC03573765	1326	0.5252525210380554	NO	-
1142	ZINC03867488	1575	0.5252525210380554	NO	-
1143	ZINC03993209	1921	0.5252525210380554	NO	-
1144	ZINC03993210	1922	0.5252525210380554	NO	-
1145	ZINC00624198	30	0.5247524976730347	NO	-
1146	ZINC00942820	218	0.5247524976730347	NO	-
1147	ZINC02203523	603	0.5247524976730347	NO	-
1148	ZINC02259893	647	0.5247524976730347	NO	-
1149	ZINC02376542	719	0.5247524976730347	NO	-
1150	ZINC02712522	876	0.5247524976730347	NO	-
1151	ZINC03543032	1302	0.5247524976730347	NO	-
1152	ZINC03543033	1303	0.5247524976730347	NO	-
1153	ZINC03573767	1327	0.5247524976730347	NO	-
1154	ZINC03573820	1333	0.5247524976730347	NO	-
1155	ZINC03821014	1446	0.5247524976730347	NO	-
1156	ZINC03821014	1447	0.5247524976730347	NO	-
1157	ZINC03889290	1616	0.5247524976730347	NO	-
1158	ZINC03977110	1824	0.5247524976730347	NO	-
1159	ZINC03528566	1290	0.5242718458175659	NO	-
1160	ZINC03819914	1422	0.523809552192688	NO	-
1161	ZINC03976369	1819	0.523809552192688	NO	-
1162	ZINC00638913	47	0.5222222208976746	NO	-
1163	ZINC04631175	35	0.5222222208976746	YES	7
1164	ZINC00670386	68	0.52173912525177	NO	-
1165	ZINC02853980	952	0.52173912525177	NO	-
1166	ZINC01302065	348	0.521276593208313	NO	-
1167	ZINC02956620	988	0.521276593208313	NO	-
1168	ZINC03344024	1128	0.521276593208313	NO	-
1169	ZINC03380789	1151	0.521276593208313	NO	-
1170	ZINC04107083	1957	0.521276593208313	NO	-
1171	ZINC04529382	2070	0.521276593208313	NO	-
1172	ZINC02858499	956	0.5208333134651184	NO	-
1173	ZINC00634454	43	0.5204081535339355	NO	-
1174	ZINC00634454	44	0.5204081535339355	NO	-
1175	ZINC01953714	560	0.5204081535339355	NO	-
1176	ZINC01953717	561	0.5204081535339355	NO	-
1177	ZINC03028082	997	0.5204081535339355	NO	-
1178	ZINC03854741	1502	0.5204081535339355	NO	-
1179	ZINC03973373	1796	0.5204081535339355	NO	-
1180	ZINC04460532	2009	0.5204081535339355	NO	-
1181	ZINC01953649	554	0.5199999809265137	NO	-
1182	ZINC01955538	562	0.5199999809265137	NO	-
1183	ZINC02118568	584	0.5199999809265137	NO	-
1184	ZINC02653373	816	0.5199999809265137	NO	-
1185	ZINC02712518	873	0.5199999809265137	NO	-
1186	ZINC02712519	874	0.5199999809265137	NO	-
1187	ZINC02762782	909	0.5199999809265137	NO	-
1188	ZINC02203009	602	0.5196078419685364	NO	-
1189	ZINC02203550	604	0.5196078419685364	NO	-
1190	ZINC02393449	732	0.5196078419685364	NO	-
1191	ZINC03889701	1622	0.5196078419685364	NO	-
1192	ZINC03977098	1823	0.5196078419685364	NO	-
1193	ZINC03977111	1825	0.5196078419685364	NO	-
1194	ZINC02712513	870	0.5192307829856873	NO	-
1195	ZINC02880090	973	0.5192307829856873	NO	-
1196	ZINC04176099	1971	0.5192307829856873	NO	-
1197	ZINC02238482	632	0.5188679099082947	NO	-
1198	ZINC03586073	1349	0.5188679099082947	NO	-
1199	ZINC03608981	1369	0.5188679099082947	NO	-
1200	ZINC03960431	1730	0.5188679099082947	NO	-
1201	ZINC02345061	691	0.516853928565979	NO	-
1202	ZINC03987856	1894	0.516853928565979	NO	-
1203	ZINC03987857	1895	0.516853928565979	NO	-
1204	ZINC03987858	1896	0.516853928565979	NO	-
1205	ZINC02857742	955	0.5164835453033447	NO	-
1206	ZINC01329653	353	0.5161290168762207	NO	-
1207	ZINC03301795	1100	0.5161290168762207	NO	-
1208	ZINC01154669	311	0.5157894492149353	NO	-
1209	ZINC01601692	429	0.5157894492149353	NO	-
1210	ZINC03402746	1162	0.5157894492149353	NO	-
1211	ZINC03545167	1309	0.5157894492149353	NO	-
1212	ZINC03872130	1606	0.5157894492149353	NO	-
1213	ZINC02361932	703	0.5154638886451721	NO	-
1214	ZINC02861072	960	0.5154638886451721	NO	-
1215	ZINC02861073	961	0.5154638886451721	NO	-
1216	ZINC03269592	1080	0.5154638886451721	NO	-
1217	ZINC03344351	1130	0.5154638886451721	NO	-
1218	ZINC03855096	1509	0.5154638886451721	NO	-
1219	ZINC03890920	1633	0.5154638886451721	NO	-
1220	ZINC02258830	646	0.5151515007019043	NO	-
1221	ZINC02290847	661	0.5151515007019043	NO	-
1222	ZINC03013017	994	0.5151515007019043	NO	-
1223	ZINC03819224	1418	0.5151515007019043	NO	-
1224	ZINC04631047	47	0.5151515007019043	YES	7
1225	ZINC01885917	512	0.5148515105247498	NO	-
1226	ZINC01885920	513	0.5148515105247498	NO	-
1227	ZINC01952475	553	0.5148515105247498	NO	-
1228	ZINC01953699	557	0.5148515105247498	NO	-
1229	ZINC01953702	558	0.5148515105247498	NO	-
1230	ZINC01953706	559	0.5148515105247498	NO	-
1231	ZINC02118601	585	0.5148515105247498	NO	-
1232	ZINC02629128	797	0.5148515105247498	NO	-
1233	ZINC02712517	872	0.5148515105247498	NO	-
1234	ZINC03069049	1002	0.5148515105247498	NO	-
1235	ZINC03356669	1136	0.5148515105247498	NO	-
1236	ZINC03993211	1923	0.5148515105247498	NO	-
1237	ZINC03212331	1032	0.5145630836486816	NO	-
1238	ZINC03943357	1708	0.5145630836486816	NO	-
1239	ZINC03943357	1709	0.5145630836486816	NO	-
1240	ZINC02005162	571	0.5142857432365417	NO	-
1241	ZINC02880090	974	0.5142857432365417	NO	-
1242	ZINC02880090	975	0.5142857432365417	NO	-
1243	ZINC03339525	1121	0.5142857432365417	NO	-
1244	ZINC03960430	1729	0.514018714427948	NO	-
1245	ZINC03954871	1718	0.5111111402511597	NO	-
1246	ZINC01553076	425	0.510869562625885	NO	-
1247	ZINC01750301	472	0.5106382966041565	NO	-
1248	ZINC03605727	1362	0.5106382966041565	NO	-
1249	ZINC04631092	43	0.5106382966041565	YES	7
1250	ZINC02369783	711	0.5104166865348816	NO	-
1251	ZINC02649142	812	0.5104166865348816	NO	-
1252	ZINC02958707	990	0.5104166865348816	NO	-
1253	ZINC04631018	34	0.5104166865348816	YES	7
1254	ZINC00860651	180	0.5102040767669678	NO	-
1255	ZINC00860652	181	0.5102040767669678	NO	-
1256	ZINC00860653	182	0.5102040767669678	NO	-
1257	ZINC02310876	677	0.5102040767669678	NO	-
1258	ZINC03348881	1133	0.5102040767669678	NO	-
1259	ZINC03859298	1547	0.5102040767669678	NO	-
1260	ZINC00948204	225	0.5099999904632568	NO	-
1261	ZINC01287230	339	0.5099999904632568	NO	-
1262	ZINC03970269	1769	0.5099999904632568	NO	-
1263	ZINC04469791	2047	0.5099999904632568	NO	-
1264	ZINC02712524	877	0.5098039507865906	NO	-
1265	ZINC03213802	1035	0.5098039507865906	NO	-
1266	ZINC00600179	22	0.5096153616905212	NO	-
1267	ZINC02667127	835	0.5096153616905212	NO	-
1268	ZINC03919816	1648	0.5092592835426331	NO	-
1269	ZINC03977142	1826	0.5056179761886597	NO	-
1270	ZINC03977143	1827	0.5056179761886597	NO	-
1271	ZINC01748262	463	0.5053763389587402	NO	-
1272	ZINC02326251	683	0.5053763389587402	NO	-
1273	ZINC04090797	1954	0.5053763389587402	NO	-
1274	ZINC01548683	417	0.5052631497383118	NO	-
1275	ZINC02275295	653	0.5052631497383118	NO	-
1276	ZINC03889522	1619	0.5052631497383118	NO	-
1277	ZINC04631140	18	0.5052631497383118	YES	7
1278	ZINC03815848	22	0.5052631497383118	YES	7
1279	ZINC04631077	25	0.5052631497383118	YES	7
1280	ZINC04631119	44	0.5052631497383118	YES	7
1281	ZINC02007314	45	0.5052631497383118	YES	7
1282	ZINC03344351	1129	0.5051546096801758	NO	-
1283	ZINC03828712	1479	0.5051546096801758	NO	-
1284	ZINC03857572	1524	0.5051546096801758	NO	-
1285	ZINC03861792	1555	0.5051546096801758	NO	-
1286	ZINC03867225	1567	0.5051546096801758	NO	-
1287	ZINC03986312	1872	0.5051546096801758	NO	-
1288	ZINC03815850	23	0.5051546096801758	YES	7
1289	ZINC02298450	668	0.5050504803657532	NO	-
1290	ZINC03293077	1091	0.5050504803657532	NO	-
1291	ZINC03987407	1886	0.5050504803657532	NO	-
1292	ZINC01947869	552	0.5049505233764648	NO	-
1293	ZINC02449164	771	0.5049505233764648	NO	-
1294	ZINC03816957	1407	0.5049505233764648	NO	-
1295	ZINC03850279	1488	0.5049505233764648	NO	-
1296	ZINC03890499	1631	0.5049505233764648	NO	-
1297	ZINC04465030	2023	0.5049505233764648	NO	-
1298	ZINC00818688	124	0.5048543810844421	NO	-
1299	ZINC00818689	126	0.5048543810844421	NO	-
1300	ZINC00818709	152	0.5048543810844421	NO	-
1301	ZINC00818710	154	0.5048543810844421	NO	-
1302	ZINC03821227	1451	0.5048543810844421	NO	-
1303	ZINC03821227	1452	0.5048543810844421	NO	-
1304	ZINC03821227	1453	0.5048543810844421	NO	-
1305	ZINC01748601	467	0.5047619342803955	NO	-
1306	ZINC03975093	1811	0.5047619342803955	NO	-
1307	ZINC00640443	50	0.5	NO	-
1308	ZINC00706758	80	0.5	NO	-
1309	ZINC00764212	96	0.5	NO	-
1310	ZINC00818688	123	0.5	NO	-
1311	ZINC00818689	125	0.5	NO	-
1312	ZINC00818709	151	0.5	NO	-
1313	ZINC00818710	153	0.5	NO	-
1314	ZINC00834809	169	0.5	NO	-
1315	ZINC01511304	401	0.5	NO	-
1316	ZINC02007110	572	0.5	NO	-
1317	ZINC02241223	633	0.5	NO	-
1318	ZINC02241224	634	0.5	NO	-
1319	ZINC02366703	708	0.5	NO	-
1320	ZINC02762886	911	0.5	NO	-
1321	ZINC02767416	926	0.5	NO	-
1322	ZINC03234009	1053	0.5	NO	-
1323	ZINC03243026	1069	0.5	NO	-
1324	ZINC03243026	1070	0.5	NO	-
1325	ZINC03448483	1207	0.5	NO	-
1326	ZINC03547907	1315	0.5	NO	-
1327	ZINC03614156	1373	0.5	NO	-
1328	ZINC03821226	1448	0.5	NO	-
1329	ZINC03821226	1449	0.5	NO	-
1330	ZINC03821226	1450	0.5	NO	-
1331	ZINC03866847	1561	0.5	NO	-
1332	ZINC03867670	1583	0.5	NO	-
1333	ZINC03868465	1598	0.5	NO	-
1334	ZINC03868466	1599	0.5	NO	-
1335	ZINC03962528	1733	0.5	NO	-
1336	ZINC03986314	1873	0.5	NO	-
1337	ZINC03987956	1898	0.5	NO	-
1338	ZINC04000559	1935	0.5	NO	-
1339	ZINC04464983	2022	0.5	NO	-
1340	ZINC04465697	2026	0.5	NO	-
1341	ZINC04466084	2029	0.5	NO	-
1342	ZINC04468366	2039	0.5	NO	-
1343	ZINC04631097	1	0.5	YES	1
1344	ZINC04631143	17	0.5	YES	7
1345	ZINC04631054	30	0.5	YES	7
1346	ZINC04631048	31	0.5	YES	7
1347	ZINC04631169	32	0.5	YES	7
1348	ZINC04631044	33	0.5	YES	7
1349	ZINC04631177	36	0.5	YES	7
1350	ZINC00706758	79	0.4952380955219269	NO	-
1351	ZINC02712515	871	0.4952380955219269	NO	-
1352	ZINC02764064	918	0.4952380955219269	NO	-
1353	ZINC00818686	120	0.49514561891555786	NO	-
1354	ZINC00818687	122	0.49514561891555786	NO	-
1355	ZINC00818690	128	0.49514561891555786	NO	-
1356	ZINC00818691	130	0.49514561891555786	NO	-
1357	ZINC00818696	132	0.49514561891555786	NO	-
1358	ZINC00818698	134	0.49514561891555786	NO	-
1359	ZINC00818707	148	0.49514561891555786	NO	-
1360	ZINC00818708	150	0.49514561891555786	NO	-
1361	ZINC03816957	1408	0.49514561891555786	NO	-
1362	ZINC00640443	51	0.49504950642585754	NO	-
1363	ZINC00640443	52	0.49504950642585754	NO	-
1364	ZINC02318842	679	0.49504950642585754	NO	-
1365	ZINC03997178	1933	0.49504950642585754	NO	-
1366	ZINC01055592	264	0.49494948983192444	NO	-
1367	ZINC01507333	400	0.49494948983192444	NO	-
1368	ZINC03969217	1745	0.49494948983192444	NO	-
1369	ZINC03977535	1836	0.49494948983192444	NO	-
1370	ZINC00974320	234	0.49484536051750183	NO	-
1371	ZINC00974321	235	0.49484536051750183	NO	-
1372	ZINC01752528	476	0.49484536051750183	NO	-
1373	ZINC02118610	586	0.49484536051750183	NO	-
1374	ZINC02118615	587	0.49484536051750183	NO	-
1375	ZINC02386966	729	0.49484536051750183	NO	-
1376	ZINC03243026	1068	0.49484536051750183	NO	-
1377	ZINC03545147	1307	0.49484536051750183	NO	-
1378	ZINC03545147	1308	0.49484536051750183	NO	-
1379	ZINC03630413	1377	0.49484536051750183	NO	-
1380	ZINC04631069	24	0.49484536051750183	YES	7
1381	ZINC03820748	1433	0.49473685026168823	NO	-
1382	ZINC03820748	1434	0.49473685026168823	NO	-
1383	ZINC03820748	1435	0.49473685026168823	NO	-
1384	ZINC03828708	1477	0.49473685026168823	NO	-
1385	ZINC03867649	1582	0.49473685026168823	NO	-
1386	ZINC01553056	424	0.49462366104125977	NO	-
1387	ZINC03941406	46	0.49450549483299255	YES	7
1388	ZINC04631167	0	0.49438202381134033	YES	1
1389	ZINC00818686	119	0.49038460850715637	NO	-
1390	ZINC00818687	121	0.49038460850715637	NO	-
1391	ZINC00818690	127	0.49038460850715637	NO	-
1392	ZINC00818691	129	0.49038460850715637	NO	-
1393	ZINC00818696	131	0.49038460850715637	NO	-
1394	ZINC00818698	133	0.49038460850715637	NO	-
1395	ZINC00818701	140	0.49038460850715637	NO	-
1396	ZINC00818702	142	0.49038460850715637	NO	-
1397	ZINC00818703	144	0.49038460850715637	NO	-
1398	ZINC00818704	146	0.49038460850715637	NO	-
1399	ZINC00818707	147	0.49038460850715637	NO	-
1400	ZINC00818708	149	0.49038460850715637	NO	-
1401	ZINC03820860	1438	0.4901960790157318	NO	-
1402	ZINC02762803	910	0.49000000953674316	NO	-
1403	ZINC03991438	1905	0.49000000953674316	NO	-
1404	ZINC00712846	2086	0.49000000953674316	NO	-
1405	ZINC00589946	11	0.4897959232330322	NO	-
1406	ZINC01544041	409	0.4897959232330322	NO	-
1407	ZINC02958769	991	0.4897959232330322	NO	-
1408	ZINC03533643	1297	0.4897959232330322	NO	-
1409	ZINC03890146	1625	0.4897959232330322	NO	-
1410	ZINC03986594	1877	0.4897959232330322	NO	-
1411	ZINC04474260	2055	0.4897959232330322	NO	-
1412	ZINC03791107	61	0.4897959232330322	YES	18
1413	ZINC02216697	619	0.4895833432674408	NO	-
1414	ZINC02216701	620	0.4895833432674408	NO	-
1415	ZINC03859184	1544	0.4895833432674408	NO	-
1416	ZINC03859185	1545	0.4895833432674408	NO	-
1417	ZINC03860003	1552	0.4895833432674408	NO	-
1418	ZINC03918325	1647	0.4895833432674408	NO	-
1419	ZINC03954971	1725	0.4895833432674408	NO	-
1420	ZINC03962721	1734	0.4895833432674408	NO	-
1421	ZINC02655432	821	0.4893617033958435	NO	-
1422	ZINC03926485	1669	0.4893617033958435	NO	-
1423	ZINC04000906	1939	0.4893617033958435	NO	-
1424	ZINC01114903	298	0.4888888895511627	NO	-
1425	ZINC04631071	2	0.4888888895511627	YES	1
1426	ZINC00856539	179	0.4886363744735718	NO	-
1427	ZINC01233378	323	0.4886363744735718	NO	-
1428	ZINC00818701	139	0.48571428656578064	NO	-
1429	ZINC00818702	141	0.48571428656578064	NO	-
1430	ZINC00818703	143	0.48571428656578064	NO	-
1431	ZINC00818704	145	0.48571428656578064	NO	-
1432	ZINC02418464	741	0.48571428656578064	NO	-
1433	ZINC03340040	1123	0.48543688654899597	NO	-
1434	ZINC03340041	1124	0.48543688654899597	NO	-
1435	ZINC03820860	1439	0.48543688654899597	NO	-
1436	ZINC03820860	1441	0.48543688654899597	NO	-
1437	ZINC01751172	474	0.48514851927757263	NO	-
1438	ZINC02712636	879	0.48514851927757263	NO	-
1439	ZINC03289743	1090	0.48514851927757263	NO	-
1440	ZINC03605699	1361	0.48514851927757263	NO	-
1441	ZINC03820864	1443	0.48514851927757263	NO	-
1442	ZINC03820864	1444	0.48514851927757263	NO	-
1443	ZINC03866898	1562	0.48514851927757263	NO	-
1444	ZINC03975126	1812	0.48514851927757263	NO	-
1445	ZINC03815610	13	0.48514851927757263	YES	5
1446	ZINC01548273	416	0.4848484992980957	NO	-
1447	ZINC02841581	946	0.4848484992980957	NO	-
1448	ZINC03231963	1049	0.4848484992980957	NO	-
1449	ZINC04627912	2074	0.4848484992980957	NO	-
1450	ZINC04631137	26	0.4848484992980957	YES	7
1451	ZINC04631128	27	0.4848484992980957	YES	7
1452	ZINC04631129	28	0.4848484992980957	YES	7
1453	ZINC04631113	29	0.4848484992980957	YES	7
1454	ZINC02203732	605	0.4845360815525055	NO	-
1455	ZINC02634709	804	0.4845360815525055	NO	-
1456	ZINC03828707	1476	0.4845360815525055	NO	-
1457	ZINC03867347	1572	0.4845360815525055	NO	-
1458	ZINC03954962	1720	0.4842105209827423	NO	-
1459	ZINC02320793	680	0.4838709533214569	NO	-
1460	ZINC03857095	1518	0.4838709533214569	NO	-
1461	ZINC00591277	12	0.48351648449897766	NO	-
1462	ZINC03922671	1657	0.483146071434021	NO	-
1463	ZINC03922671	1660	0.483146071434021	NO	-
1464	ZINC03922681	1662	0.483146071434021	NO	-
1465	ZINC03922681	1665	0.483146071434021	NO	-
1466	ZINC03784842	1387	0.48148149251937866	NO	-
1467	ZINC00762870	95	0.48076921701431274	NO	-
1468	ZINC01748595	466	0.48076921701431274	NO	-
1469	ZINC03975091	1810	0.48076921701431274	NO	-
1470	ZINC01553599	426	0.4803921580314636	NO	-
1471	ZINC01902478	526	0.47999998927116394	NO	-
1472	ZINC02207238	609	0.47999998927116394	NO	-
1473	ZINC02579074	782	0.47999998927116394	NO	-
1474	ZINC02840393	944	0.47999998927116394	NO	-
1475	ZINC03232942	1052	0.47999998927116394	NO	-
1476	ZINC03954972	1726	0.47999998927116394	NO	-
1477	ZINC03987700	1891	0.47999998927116394	NO	-
1478	ZINC04000547	1934	0.47999998927116394	NO	-
1479	ZINC02258830	645	0.47959184646606445	NO	-
1480	ZINC01725900	453	0.4791666567325592	NO	-
1481	ZINC01996788	569	0.4791666567325592	NO	-
1482	ZINC03045199	998	0.4791666567325592	NO	-
1483	ZINC01083524	282	0.478723406791687	NO	-
1484	ZINC02617526	788	0.47826087474823	NO	-
1485	ZINC03922671	1658	0.47777777910232544	NO	-
1486	ZINC03922671	1659	0.47777777910232544	NO	-
1487	ZINC03922671	1661	0.47777777910232544	NO	-
1488	ZINC03922681	1663	0.47777777910232544	NO	-
1489	ZINC03922681	1664	0.47777777910232544	NO	-
1490	ZINC00818699	136	0.47663551568984985	NO	-
1491	ZINC00818700	138	0.47663551568984985	NO	-
1492	ZINC00799922	112	0.4761904776096344	NO	-
1493	ZINC00799923	113	0.4761904776096344	NO	-
1494	ZINC01748591	465	0.4761904776096344	NO	-
1495	ZINC03850462	1489	0.4761904776096344	NO	-
1496	ZINC03975088	1809	0.4761904776096344	NO	-
1497	ZINC04464901	2021	0.4761904776096344	NO	-
1498	ZINC00942814	217	0.4757281541824341	NO	-
1499	ZINC00948183	223	0.4757281541824341	NO	-
1500	ZINC00948184	224	0.4757281541824341	NO	-
1501	ZINC02712639	880	0.4757281541824341	NO	-
1502	ZINC03820860	1440	0.4757281541824341	NO	-
1503	ZINC03820860	1442	0.4757281541824341	NO	-
1504	ZINC03975087	1808	0.4757281541824341	NO	-
1505	ZINC02418660	742	0.4752475321292877	NO	-
1506	ZINC02418661	743	0.4752475321292877	NO	-
1507	ZINC02428379	747	0.4752475321292877	NO	-
1508	ZINC02604001	786	0.4752475321292877	NO	-
1509	ZINC04008344	1949	0.4752475321292877	NO	-
1510	ZINC04008344	1951	0.4752475321292877	NO	-
1511	ZINC04442071	1997	0.4752475321292877	NO	-
1512	ZINC01713262	448	0.4747474789619446	NO	-
1513	ZINC02218596	622	0.4747474789619446	NO	-
1514	ZINC02218598	623	0.4747474789619446	NO	-
1515	ZINC02221941	624	0.4747474789619446	NO	-
1516	ZINC02221945	625	0.4747474789619446	NO	-
1517	ZINC03130382	1009	0.4747474789619446	NO	-
1518	ZINC03232415	1050	0.4747474789619446	NO	-
1519	ZINC03972929	1788	0.4747474789619446	NO	-
1520	ZINC03972931	1789	0.4747474789619446	NO	-
1521	ZINC03972936	1790	0.4747474789619446	NO	-
1522	ZINC03972942	1791	0.4747474789619446	NO	-
1523	ZINC03975981	1815	0.4747474789619446	NO	-
1524	ZINC03234088	1054	0.47422680258750916	NO	-
1525	ZINC03234088	1056	0.47422680258750916	NO	-
1526	ZINC03872130	1607	0.4736842215061188	NO	-
1527	ZINC03922212	1650	0.4736842215061188	NO	-
1528	ZINC04148820	1964	0.4736842215061188	NO	-
1529	ZINC04633207	2077	0.4736842215061188	NO	-
1530	ZINC01083514	281	0.47252747416496277	NO	-
1531	ZINC01730680	455	0.47252747416496277	NO	-
1532	ZINC01848326	507	0.47252747416496277	NO	-
1533	ZINC03876064	1610	0.47252747416496277	NO	-
1534	ZINC03926871	1671	0.47252747416496277	NO	-
1535	ZINC00818699	135	0.4722222089767456	NO	-
1536	ZINC00818700	137	0.4722222089767456	NO	-
1537	ZINC01815895	498	0.4711538553237915	NO	-
1538	ZINC01636084	438	0.47058823704719543	NO	-
1539	ZINC01708141	447	0.47058823704719543	NO	-
1540	ZINC03818166	1416	0.4699999988079071	NO	-
1541	ZINC01512530	402	0.4693877696990967	NO	-
1542	ZINC02522628	778	0.4693877696990967	NO	-
1543	ZINC02807609	938	0.4693877696990967	NO	-
1544	ZINC03324854	1112	0.4693877696990967	NO	-
1545	ZINC03324854	1113	0.4693877696990967	NO	-
1546	ZINC03358837	1138	0.4693877696990967	NO	-
1547	ZINC03441378	1197	0.4693877696990967	NO	-
1548	ZINC03441378	1198	0.4693877696990967	NO	-
1549	ZINC03914609	1646	0.4693877696990967	NO	-
1550	ZINC01614522	432	0.46875	NO	-
1551	ZINC03234088	1055	0.46875	NO	-
1552	ZINC03545076	1306	0.46875	NO	-
1553	ZINC03977307	1832	0.46875	NO	-
1554	ZINC03889298	1617	0.4680851101875305	NO	-
1555	ZINC03980172	1855	0.4680851101875305	NO	-
1556	ZINC03983333	1870	0.4680851101875305	NO	-
1557	ZINC04464349	2015	0.4680851101875305	NO	-
1558	ZINC04003875	1947	0.46666666865348816	NO	-
1559	ZINC04631158	55	0.46666666865348816	YES	13
1560	ZINC04631162	56	0.46666666865348816	YES	13
1561	ZINC00820222	155	0.46590909361839294	NO	-
1562	ZINC02215594	615	0.4653465449810028	NO	-
1563	ZINC02215596	616	0.4653465449810028	NO	-
1564	ZINC02215676	617	0.4653465449810028	NO	-
1565	ZINC02215677	618	0.4653465449810028	NO	-
1566	ZINC02417433	739	0.4653465449810028	NO	-
1567	ZINC04008344	1950	0.4653465449810028	NO	-
1568	ZINC01114802	297	0.46464645862579346	NO	-
1569	ZINC01713262	449	0.46464645862579346	NO	-
1570	ZINC02244828	635	0.46464645862579346	NO	-
1571	ZINC02244829	636	0.46464645862579346	NO	-
1572	ZINC02323195	681	0.46464645862579346	NO	-
1573	ZINC02323197	682	0.46464645862579346	NO	-
1574	ZINC02363808	704	0.46464645862579346	NO	-
1575	ZINC03788848	1390	0.46464645862579346	NO	-
1576	ZINC04148818	1961	0.46464645862579346	NO	-
1577	ZINC04451434	2005	0.46464645862579346	NO	-
1578	ZINC01544045	411	0.4639175236225128	NO	-
1579	ZINC01723937	452	0.4639175236225128	NO	-
1580	ZINC02594036	785	0.4639175236225128	NO	-
1581	ZINC03890913	1632	0.4639175236225128	NO	-
1582	ZINC04507228	2058	0.4639175236225128	NO	-
1583	ZINC01547296	413	0.46315789222717285	NO	-
1584	ZINC01749388	468	0.46315789222717285	NO	-
1585	ZINC01770953	479	0.46315789222717285	NO	-
1586	ZINC01770959	481	0.46315789222717285	NO	-
1587	ZINC03817217	1411	0.46315789222717285	NO	-
1588	ZINC03954965	1721	0.46315789222717285	NO	-
1589	ZINC03980050	1843	0.46315789222717285	NO	-
1590	ZINC03980053	1845	0.46315789222717285	NO	-
1591	ZINC04148820	1963	0.46315789222717285	NO	-
1592	ZINC02284709	658	0.46236559748649597	NO	-
1593	ZINC02284711	660	0.46236559748649597	NO	-
1594	ZINC03800048	1396	0.46236559748649597	NO	-
1595	ZINC02420872	744	0.46226415038108826	NO	-
1596	ZINC03065889	1001	0.4615384638309479	NO	-
1597	ZINC04633762	2081	0.4615384638309479	NO	-
1598	ZINC01548756	418	0.46078431606292725	NO	-
1599	ZINC01730023	454	0.46078431606292725	NO	-
1600	ZINC02309709	676	0.46078431606292725	NO	-
1601	ZINC02365763	705	0.46078431606292725	NO	-
1602	ZINC02365765	706	0.46078431606292725	NO	-
1603	ZINC02800817	934	0.46078431606292725	NO	-
1604	ZINC02800940	935	0.46078431606292725	NO	-
1605	ZINC01551476	421	0.46000000834465027	NO	-
1606	ZINC02377006	721	0.46000000834465027	NO	-
1607	ZINC03369257	1146	0.46000000834465027	NO	-
1608	ZINC01492501	392	0.4597701132297516	NO	-
1609	ZINC01989484	567	0.4591836631298065	NO	-
1610	ZINC03890363	1629	0.4591836631298065	NO	-
1611	ZINC04468475	2040	0.4591836631298065	NO	-
1612	ZINC04468475	2042	0.4591836631298065	NO	-
1613	ZINC01093294	289	0.4583333432674408	NO	-
1614	ZINC01619259	437	0.4583333432674408	NO	-
1615	ZINC04631056	6	0.4583333432674408	YES	1
1616	ZINC01793460	487	0.457446813583374	NO	-
1617	ZINC01793463	489	0.457446813583374	NO	-
1618	ZINC01797129	495	0.457446813583374	NO	-
1619	ZINC01797132	497	0.457446813583374	NO	-
1620	ZINC03072995	1003	0.457446813583374	NO	-
1621	ZINC03954969	1724	0.457446813583374	NO	-
1622	ZINC03980159	1847	0.457446813583374	NO	-
1623	ZINC03980160	1849	0.457446813583374	NO	-
1624	ZINC03980168	1851	0.457446813583374	NO	-
1625	ZINC03980170	1853	0.457446813583374	NO	-
1626	ZINC01492359	391	0.4571428596973419	NO	-
1627	ZINC02284709	657	0.45652174949645996	NO	-
1628	ZINC02284711	659	0.45652174949645996	NO	-
1629	ZINC03828137	1475	0.45652174949645996	NO	-
1630	ZINC01551242	420	0.4563106894493103	NO	-
1631	ZINC03088902	1004	0.4563106894493103	NO	-
1632	ZINC00891798	201	0.4555555582046509	NO	-
1633	ZINC01904230	529	0.4554455578327179	NO	-
1634	ZINC03419462	1181	0.4554455578327179	NO	-
1635	ZINC03889655	1621	0.4554455578327179	NO	-
1636	ZINC02751526	897	0.4545454680919647	NO	-
1637	ZINC03154786	1013	0.4545454680919647	NO	-
1638	ZINC03465045	1226	0.4545454680919647	NO	-
1639	ZINC03817419	1412	0.4545454680919647	NO	-
1640	ZINC03977188	1831	0.4545454680919647	NO	-
1641	ZINC03980825	1861	0.4545454680919647	NO	-
1642	ZINC03980826	1862	0.4545454680919647	NO	-
1643	ZINC03980827	1863	0.4545454680919647	NO	-
1644	ZINC03986333	1876	0.4545454680919647	NO	-
1645	ZINC04148818	1960	0.4545454680919647	NO	-
1646	ZINC04451434	2004	0.4545454680919647	NO	-
1647	ZINC02846324	947	0.4536082446575165	NO	-
1648	ZINC03922670	1652	0.4536082446575165	NO	-
1649	ZINC03922670	1653	0.4536082446575165	NO	-
1650	ZINC03922670	1654	0.4536082446575165	NO	-
1651	ZINC04148820	1965	0.4536082446575165	NO	-
1652	ZINC04633762	2082	0.4528301954269409	NO	-
1653	ZINC03892732	1637	0.4526315927505493	NO	-
1654	ZINC03892733	1638	0.4526315927505493	NO	-
1655	ZINC03892734	1639	0.4526315927505493	NO	-
1656	ZINC04235411	1976	0.4526315927505493	NO	-
1657	ZINC01719602	450	0.45192307233810425	NO	-
1658	ZINC01881663	511	0.45192307233810425	NO	-
1659	ZINC02009651	574	0.45192307233810425	NO	-
1660	ZINC01472045	380	0.45098039507865906	NO	-
1661	ZINC01472046	381	0.45098039507865906	NO	-
1662	ZINC02763761	915	0.45098039507865906	NO	-
1663	ZINC03433760	1189	0.45098039507865906	NO	-
1664	ZINC00639322	48	0.450549453496933	NO	-
1665	ZINC02750701	896	0.450549453496933	NO	-
1666	ZINC01694535	444	0.44999998807907104	NO	-
1667	ZINC02028182	579	0.44999998807907104	NO	-
1668	ZINC04148818	1962	0.44999998807907104	NO	-
1669	ZINC02760205	906	0.44954127073287964	NO	-
1670	ZINC00959978	232	0.44897958636283875	NO	-
1671	ZINC01887234	514	0.44897958636283875	NO	-
1672	ZINC02204048	607	0.44897958636283875	NO	-
1673	ZINC03922670	1655	0.44897958636283875	NO	-
1674	ZINC03922670	1656	0.44897958636283875	NO	-
1675	ZINC03991273	1903	0.44897958636283875	NO	-
1676	ZINC04468475	2041	0.44897958636283875	NO	-
1677	ZINC04474122	2054	0.44897958636283875	NO	-
1678	ZINC01057244	265	0.4479166567325592	NO	-
1679	ZINC03799481	1395	0.4479166567325592	NO	-
1680	ZINC03922206	1649	0.4479166567325592	NO	-
1681	ZINC02228281	629	0.4476190507411957	NO	-
1682	ZINC02228284	630	0.4476190507411957	NO	-
1683	ZINC02439307	752	0.4476190507411957	NO	-
1684	ZINC02439308	753	0.4476190507411957	NO	-
1685	ZINC03826112	1473	0.4476190507411957	NO	-
1686	ZINC03815594	59	0.44680851697921753	YES	16
1687	ZINC00762021	94	0.446601927280426	NO	-
1688	ZINC02201819	599	0.446601927280426	NO	-
1689	ZINC02202833	601	0.446601927280426	NO	-
1690	ZINC03977095	1822	0.446601927280426	NO	-
1691	ZINC00654526	55	0.44565218687057495	NO	-
1692	ZINC00654528	56	0.44565218687057495	NO	-
1693	ZINC00654531	57	0.44565218687057495	NO	-
1694	ZINC00820481	156	0.44565218687057495	NO	-
1695	ZINC03973231	1794	0.44565218687057495	NO	-
1696	ZINC03980172	1854	0.44565218687057495	NO	-
1697	ZINC04464349	2014	0.44565218687057495	NO	-
1698	ZINC00644800	54	0.4455445408821106	NO	-
1699	ZINC02208076	611	0.4455445408821106	NO	-
1700	ZINC03788838	1389	0.4455445408821106	NO	-
1701	ZINC04451434	2006	0.4455445408821106	NO	-
1702	ZINC01771912	482	0.4444444477558136	NO	-
1703	ZINC01911622	531	0.4444444477558136	NO	-
1704	ZINC03857219	1520	0.4444444477558136	NO	-
1705	ZINC03966468	1736	0.4444444477558136	NO	-
1706	ZINC02133697	588	0.4433962404727936	NO	-
1707	ZINC02332144	686	0.4433962404727936	NO	-
1708	ZINC02332145	687	0.4433962404727936	NO	-
1709	ZINC02351433	693	0.4433962404727936	NO	-
1710	ZINC02351435	694	0.4433962404727936	NO	-
1711	ZINC02354607	697	0.4433962404727936	NO	-
1712	ZINC02354609	698	0.4433962404727936	NO	-
1713	ZINC02433576	748	0.4433962404727936	NO	-
1714	ZINC02433578	749	0.4433962404727936	NO	-
1715	ZINC02441881	755	0.4433962404727936	NO	-
1716	ZINC02441883	756	0.4433962404727936	NO	-
1717	ZINC02442664	758	0.4433962404727936	NO	-
1718	ZINC02442665	759	0.4433962404727936	NO	-
1719	ZINC03451160	1208	0.44329896569252014	NO	-
1720	ZINC00538490	1	0.4423076808452606	NO	-
1721	ZINC01455400	373	0.4423076808452606	NO	-
1722	ZINC01455401	374	0.4423076808452606	NO	-
1723	ZINC04633763	2083	0.4423076808452606	NO	-
1724	ZINC01656014	439	0.4421052634716034	NO	-
1725	ZINC01681393	441	0.4421052634716034	NO	-
1726	ZINC03974850	1800	0.4421052634716034	NO	-
1727	ZINC03974853	1801	0.4421052634716034	NO	-
1728	ZINC03974857	1802	0.4421052634716034	NO	-
1729	ZINC03974860	1803	0.4421052634716034	NO	-
1730	ZINC03974864	1804	0.4421052634716034	NO	-
1731	ZINC04464072	2011	0.4421052634716034	NO	-
1732	ZINC03817419	1413	0.44117647409439087	NO	-
1733	ZINC03817419	1414	0.44117647409439087	NO	-
1734	ZINC03817419	1415	0.44117647409439087	NO	-
1735	ZINC04400623	1990	0.44117647409439087	NO	-
1736	ZINC02047781	38	0.44086021184921265	YES	7
1737	ZINC01552512	422	0.4403669834136963	NO	-
1738	ZINC00600823	23	0.4399999976158142	NO	-
1739	ZINC01485557	387	0.4399999976158142	NO	-
1740	ZINC03788857	1392	0.4399999976158142	NO	-
1741	ZINC01552516	423	0.4392523467540741	NO	-
1742	ZINC03808433	1400	0.43877550959587097	NO	-
1743	ZINC03820063	1426	0.43877550959587097	NO	-
1744	ZINC03864386	1556	0.43877550959587097	NO	-
1745	ZINC03986329	1875	0.4375	NO	-
1746	ZINC00799919	111	0.43689319491386414	NO	-
1747	ZINC03875107	1609	0.43689319491386414	NO	-
1748	ZINC01956052	564	0.43617022037506104	NO	-
1749	ZINC02691771	839	0.43617022037506104	NO	-
1750	ZINC03892815	1642	0.43617022037506104	NO	-
1751	ZINC03892816	1643	0.43617022037506104	NO	-
1752	ZINC03993222	1924	0.43617022037506104	NO	-
1753	ZINC03993223	1925	0.43617022037506104	NO	-
1754	ZINC03993224	1926	0.43617022037506104	NO	-
1755	ZINC04631085	39	0.43617022037506104	YES	7
1756	ZINC00605331	27	0.4356435537338257	NO	-
1757	ZINC01092149	286	0.4356435537338257	NO	-
1758	ZINC01092150	287	0.4356435537338257	NO	-
1759	ZINC01092152	288	0.4356435537338257	NO	-
1760	ZINC01783156	483	0.4356435537338257	NO	-
1761	ZINC02203907	606	0.4356435537338257	NO	-
1762	ZINC02274943	652	0.4356435537338257	NO	-
1763	ZINC03991000	1902	0.4356435537338257	NO	-
1764	ZINC04450543	2002	0.4356435537338257	NO	-
1765	ZINC03815601	60	0.4356435537338257	YES	17
1766	ZINC01006610	245	0.43478259444236755	NO	-
1767	ZINC01895774	520	0.43478259444236755	NO	-
1768	ZINC01544043	410	0.4343434274196625	NO	-
1769	ZINC02376733	720	0.4343434274196625	NO	-
1770	ZINC03380216	1150	0.4329896867275238	NO	-
1771	ZINC03823320	1466	0.4329896867275238	NO	-
1772	ZINC03823320	1468	0.4329896867275238	NO	-
1773	ZINC04631035	9	0.4329896867275238	YES	1
1774	ZINC02008910	573	0.43157893419265747	NO	-
1775	ZINC02903572	981	0.43157893419265747	NO	-
1776	ZINC03504575	1257	0.43157893419265747	NO	-
1777	ZINC03970604	1775	0.43157893419265747	NO	-
1778	ZINC03970605	1776	0.43157893419265747	NO	-
1779	ZINC04467715	2034	0.43157893419265747	NO	-
1780	ZINC04631020	3	0.43157893419265747	YES	1
1781	ZINC04631021	4	0.43157893419265747	YES	1
1782	ZINC01490201	388	0.4313725531101227	NO	-
1783	ZINC03238795	1059	0.4301075339317322	NO	-
1784	ZINC00587714	3	0.4300000071525574	NO	-
1785	ZINC00945699	222	0.4300000071525574	NO	-
1786	ZINC01701929	446	0.4300000071525574	NO	-
1787	ZINC03270919	1082	0.4300000071525574	NO	-
1788	ZINC03270919	1083	0.4300000071525574	NO	-
1789	ZINC00943105	219	0.42990654706954956	NO	-
1790	ZINC01723658	451	0.42990654706954956	NO	-
1791	ZINC02226905	627	0.4285714328289032	NO	-
1792	ZINC03797581	1394	0.4285714328289032	NO	-
1793	ZINC01547302	414	0.4270833432674408	NO	-
1794	ZINC01770953	478	0.4270833432674408	NO	-
1795	ZINC01770959	480	0.4270833432674408	NO	-
1796	ZINC03980050	1842	0.4270833432674408	NO	-
1797	ZINC03980053	1844	0.4270833432674408	NO	-
1798	ZINC04627811	2073	0.4270833432674408	NO	-
1799	ZINC04631019	8	0.4270833432674408	YES	1
1800	ZINC03845572	1485	0.42696627974510193	NO	-
1801	ZINC00945699	221	0.42574256658554077	NO	-
1802	ZINC04450543	2001	0.42574256658554077	NO	-
1803	ZINC04474647	2056	0.42574256658554077	NO	-
1804	ZINC01225898	319	0.42553192377090454	NO	-
1805	ZINC01225901	320	0.42553192377090454	NO	-
1806	ZINC01691837	443	0.42553192377090454	NO	-
1807	ZINC01956045	563	0.42553192377090454	NO	-
1808	ZINC03147128	1012	0.42553192377090454	NO	-
1809	ZINC03269484	1079	0.42553192377090454	NO	-
1810	ZINC03969348	1746	0.42553192377090454	NO	-
1811	ZINC03969349	1747	0.42553192377090454	NO	-
1812	ZINC02660773	830	0.4245283007621765	NO	-
1813	ZINC02764284	920	0.4245283007621765	NO	-
1814	ZINC04409405	1992	0.42424243688583374	NO	-
1815	ZINC02749750	895	0.42391303181648254	NO	-
1816	ZINC02871619	970	0.42307692766189575	NO	-
1817	ZINC03858973	1537	0.4215686321258545	NO	-
1818	ZINC04450543	2003	0.4215686321258545	NO	-
1819	ZINC03859255	1546	0.42105263471603394	NO	-
1820	ZINC01902490	527	0.41999998688697815	NO	-
1821	ZINC03270977	1084	0.41999998688697815	NO	-
1822	ZINC03788857	1391	0.41999998688697815	NO	-
1823	ZINC03820063	1427	0.41999998688697815	NO	-
1824	ZINC03820064	1428	0.41999998688697815	NO	-
1825	ZINC03939601	1694	0.41999998688697815	NO	-
1826	ZINC03855090	1507	0.4193548262119293	NO	-
1827	ZINC03866962	1565	0.4193548262119293	NO	-
1828	ZINC02541613	779	0.41904762387275696	NO	-
1829	ZINC03829133	1482	0.4183673560619354	NO	-
1830	ZINC03938248	1686	0.4175824224948883	NO	-
1831	ZINC03938248	1687	0.4175824224948883	NO	-
1832	ZINC03938248	1688	0.4175824224948883	NO	-
1833	ZINC03938248	1689	0.4175824224948883	NO	-
1834	ZINC02754594	903	0.41747573018074036	NO	-
1835	ZINC03175833	1017	0.41747573018074036	NO	-
1836	ZINC03816394	1403	0.41747573018074036	NO	-
1837	ZINC03977647	1838	0.41747573018074036	NO	-
1838	ZINC04336962	1985	0.41747573018074036	NO	-
1839	ZINC03815599	16	0.41747573018074036	YES	6
1840	ZINC00820806	157	0.4166666567325592	NO	-
1841	ZINC00820807	158	0.4166666567325592	NO	-
1842	ZINC00820809	159	0.4166666567325592	NO	-
1843	ZINC00820811	160	0.4166666567325592	NO	-
1844	ZINC00820812	161	0.4166666567325592	NO	-
1845	ZINC00820813	162	0.4166666567325592	NO	-
1846	ZINC01793460	486	0.4166666567325592	NO	-
1847	ZINC01793463	488	0.4166666567325592	NO	-
1848	ZINC01797129	494	0.4166666567325592	NO	-
1849	ZINC01797132	496	0.4166666567325592	NO	-
1850	ZINC03605917	1366	0.4166666567325592	NO	-
1851	ZINC03775169	1385	0.4166666567325592	NO	-
1852	ZINC03969927	1761	0.4166666567325592	NO	-
1853	ZINC03980159	1846	0.4166666567325592	NO	-
1854	ZINC03980160	1848	0.4166666567325592	NO	-
1855	ZINC03980168	1850	0.4166666567325592	NO	-
1856	ZINC03980170	1852	0.4166666567325592	NO	-
1857	ZINC04631063	5	0.4166666567325592	YES	1
1858	ZINC03145874	1011	0.41584157943725586	NO	-
1859	ZINC03823320	1467	0.41584157943725586	NO	-
1860	ZINC03823320	1469	0.41584157943725586	NO	-
1861	ZINC03977575	1837	0.41584157943725586	NO	-
1862	ZINC01055103	257	0.4150943458080292	NO	-
1863	ZINC01055108	258	0.4150943458080292	NO	-
1864	ZINC02395413	735	0.4150943458080292	NO	-
1865	ZINC01002392	244	0.41489362716674805	NO	-
1866	ZINC01083718	283	0.41489362716674805	NO	-
1867	ZINC04628221	2075	0.41489362716674805	NO	-
1868	ZINC00678104	69	0.4134615361690521	NO	-
1869	ZINC02012433	576	0.4134615361690521	NO	-
1870	ZINC03937181	1680	0.41237112879753113	NO	-
1871	ZINC03820064	1429	0.4117647111415863	NO	-
1872	ZINC03854809	1503	0.4117647111415863	NO	-
1873	ZINC03868667	1601	0.4117647111415863	NO	-
1874	ZINC03868668	1602	0.4117647111415863	NO	-
1875	ZINC04466195	2030	0.4117647111415863	NO	-
1876	ZINC00774886	100	0.4112149477005005	NO	-
1877	ZINC01896065	522	0.410526305437088	NO	-
1878	ZINC04000844	1938	0.410526305437088	NO	-
1879	ZINC01744142	457	0.4099999964237213	NO	-
1880	ZINC03486534	1241	0.4099999964237213	NO	-
1881	ZINC03922228	1651	0.4099999964237213	NO	-
1882	ZINC03974975	1805	0.4099999964237213	NO	-
1883	ZINC03974977	1806	0.4099999964237213	NO	-
1884	ZINC03974978	1807	0.4099999964237213	NO	-
1885	ZINC04464117	2012	0.4099999964237213	NO	-
1886	ZINC00771138	97	0.4095238149166107	NO	-
1887	ZINC03854810	1504	0.4095238149166107	NO	-
1888	ZINC03854811	1505	0.4095238149166107	NO	-
1889	ZINC04408720	2090	0.4095238149166107	NO	-
1890	ZINC01694556	445	0.40860214829444885	NO	-
1891	ZINC03249916	1075	0.40860214829444885	NO	-
1892	ZINC03855154	1515	0.40860214829444885	NO	-
1893	ZINC03831927	37	0.40860214829444885	YES	7
1894	ZINC03061541	1000	0.40816327929496765	NO	-
1895	ZINC04631039	7	0.40816327929496765	YES	1
1896	ZINC03820616	1432	0.40776699781417847	NO	-
1897	ZINC04336962	1984	0.40776699781417847	NO	-
1898	ZINC03190768	1020	0.4065934121608734	NO	-
1899	ZINC00599268	20	0.40625	NO	-
1900	ZINC01064381	268	0.40625	NO	-
1901	ZINC01064384	269	0.40625	NO	-
1902	ZINC03809836	1401	0.40625	NO	-
1903	ZINC03978834	1841	0.40625	NO	-
1904	ZINC01989221	566	0.40594059228897095	NO	-
1905	ZINC03788838	1388	0.40594059228897095	NO	-
1906	ZINC03854920	1506	0.40594059228897095	NO	-
1907	ZINC01055112	259	0.40566039085388184	NO	-
1908	ZINC01055117	260	0.40566039085388184	NO	-
1909	ZINC01055130	261	0.40566039085388184	NO	-
1910	ZINC01055134	262	0.40566039085388184	NO	-
1911	ZINC01547354	415	0.40425533056259155	NO	-
1912	ZINC01574129	427	0.4040403962135315	NO	-
1913	ZINC01794409	491	0.4040403962135315	NO	-
1914	ZINC01904106	528	0.4040403962135315	NO	-
1915	ZINC03982821	1867	0.4038461446762085	NO	-
1916	ZINC03982822	1868	0.4038461446762085	NO	-
1917	ZINC04336962	1986	0.4038461446762085	NO	-
1918	ZINC00726366	85	0.4019607901573181	NO	-
1919	ZINC00876452	193	0.4019607901573181	NO	-
1920	ZINC00876454	195	0.4019607901573181	NO	-
1921	ZINC03820532	1430	0.4019607901573181	NO	-
1922	ZINC03854152	1500	0.4019607901573181	NO	-
1923	ZINC03969680	1751	0.4019607901573181	NO	-
1924	ZINC04467774	2035	0.4019607901573181	NO	-
1925	ZINC04470245	2051	0.4019607901573181	NO	-
1926	ZINC00538264	0	0.4000000059604645	NO	-
1927	ZINC02752615	900	0.4000000059604645	NO	-
1928	ZINC03144880	1010	0.4000000059604645	NO	-
1929	ZINC03880446	1611	0.4000000059604645	NO	-
1930	ZINC03970536	1772	0.4000000059604645	NO	-
1931	ZINC03970536	1773	0.4000000059604645	NO	-
1932	ZINC03970536	1774	0.4000000059604645	NO	-
1933	ZINC03605922	1367	0.3980582654476166	NO	-
1934	ZINC03820532	1431	0.3980582654476166	NO	-
1935	ZINC00599266	18	0.3979591727256775	NO	-
1936	ZINC03221552	1040	0.3979591727256775	NO	-
1937	ZINC03221553	1041	0.3979591727256775	NO	-
1938	ZINC03819676	1419	0.3979591727256775	NO	-
1939	ZINC03943251	1699	0.3979591727256775	NO	-
1940	ZINC03943251	1700	0.3979591727256775	NO	-
1941	ZINC03943251	1701	0.3979591727256775	NO	-
1942	ZINC03968581	1741	0.3979591727256775	NO	-
1943	ZINC03968582	1742	0.3979591727256775	NO	-
1944	ZINC03982815	1865	0.3979591727256775	NO	-
1945	ZINC03982816	1866	0.3979591727256775	NO	-
1946	ZINC04000921	1940	0.3979591727256775	NO	-
1947	ZINC04000922	1941	0.3979591727256775	NO	-
1948	ZINC01490939	390	0.3963963985443115	NO	-
1949	ZINC00642505	53	0.39603960514068604	NO	-
1950	ZINC01612764	431	0.3956044018268585	NO	-
1951	ZINC02752483	898	0.39423078298568726	NO	-
1952	ZINC02752593	899	0.39423078298568726	NO	-
1953	ZINC03968570	1738	0.39423078298568726	NO	-
1954	ZINC03968579	1739	0.39423078298568726	NO	-
1955	ZINC03968580	1740	0.39423078298568726	NO	-
1956	ZINC03110756	1006	0.39393940567970276	NO	-
1957	ZINC04342948	1987	0.39393940567970276	NO	-
1958	ZINC00773814	98	0.3925233781337738	NO	-
1959	ZINC00774863	99	0.3925233781337738	NO	-
1960	ZINC02134132	589	0.3921568691730499	NO	-
1961	ZINC03959464	1728	0.3921568691730499	NO	-
1962	ZINC04466268	2031	0.3921568691730499	NO	-
1963	ZINC02022312	578	0.39175257086753845	NO	-
1964	ZINC02654850	818	0.39175257086753845	NO	-
1965	ZINC03988592	1899	0.39175257086753845	NO	-
1966	ZINC01052173	256	0.39047619700431824	NO	-
1967	ZINC01421671	360	0.39047619700431824	NO	-
1968	ZINC01947018	551	0.39047619700431824	NO	-
1969	ZINC03169682	1015	0.38999998569488525	NO	-
1970	ZINC03169686	1016	0.38999998569488525	NO	-
1971	ZINC03578275	1346	0.38999998569488525	NO	-
1972	ZINC03639403	1379	0.38999998569488525	NO	-
1973	ZINC03970165	1767	0.38999998569488525	NO	-
1974	ZINC03970166	1768	0.38999998569488525	NO	-
1975	ZINC04414120	1993	0.38999998569488525	NO	-
1976	ZINC01058449	266	0.3877550959587097	NO	-
1977	ZINC02373299	713	0.3877550959587097	NO	-
1978	ZINC03889246	1613	0.3877550959587097	NO	-
1979	ZINC03889247	1614	0.3877550959587097	NO	-
1980	ZINC03889248	1615	0.3877550959587097	NO	-
1981	ZINC04464681	2020	0.3877550959587097	NO	-
1982	ZINC03815585	49	0.3870967626571655	YES	9
1983	ZINC00876452	192	0.3861386179924011	NO	-
1984	ZINC00876454	194	0.3861386179924011	NO	-
1985	ZINC02520171	776	0.3861386179924011	NO	-
1986	ZINC02292186	662	0.3854166567325592	NO	-
1987	ZINC02295392	664	0.3854166567325592	NO	-
1988	ZINC02779752	929	0.3854166567325592	NO	-
1989	ZINC03284643	1087	0.3854166567325592	NO	-
1990	ZINC03968739	1743	0.3854166567325592	NO	-
1991	ZINC03968740	1744	0.3854166567325592	NO	-
1992	ZINC03889355	2088	0.3854166567325592	NO	-
1993	ZINC01588368	428	0.38461539149284363	NO	-
1994	ZINC03845144	1484	0.38461539149284363	NO	-
1995	ZINC03889816	1623	0.38461539149284363	NO	-
1996	ZINC03871672	1605	0.38383838534355164	NO	-
1997	ZINC03926836	1670	0.38383838534355164	NO	-
1998	ZINC03943253	1702	0.38235294818878174	NO	-
1999	ZINC03943253	1703	0.38235294818878174	NO	-
2000	ZINC03943253	1704	0.38235294818878174	NO	-
2001	ZINC03943254	1705	0.38235294818878174	NO	-
2002	ZINC03943254	1706	0.38235294818878174	NO	-
2003	ZINC03943254	1707	0.38235294818878174	NO	-
2004	ZINC03383837	1153	0.3814432919025421	NO	-
2005	ZINC03816860	1405	0.380952388048172	NO	-
2006	ZINC03816860	1406	0.380952388048172	NO	-
2007	ZINC03588543	1352	0.3804347813129425	NO	-
2008	ZINC03468348	1231	0.3799999952316284	NO	-
2009	ZINC00890290	200	0.378947377204895	NO	-
2010	ZINC03479032	1238	0.378947377204895	NO	-
2011	ZINC03969899	1760	0.378947377204895	NO	-
2012	ZINC01542209	408	0.3786407709121704	NO	-
2013	ZINC02098701	583	0.3786407709121704	NO	-
2014	ZINC00599267	19	0.37755101919174194	NO	-
2015	ZINC03974642	1799	0.37755101919174194	NO	-
2016	ZINC02763609	914	0.3737373650074005	NO	-
2017	ZINC03577028	1345	0.3737373650074005	NO	-
2018	ZINC04089467	1953	0.3737373650074005	NO	-
2019	ZINC03977702	1839	0.37362638115882874	NO	-
2020	ZINC03977703	1840	0.37362638115882874	NO	-
2021	ZINC02764528	923	0.37272727489471436	NO	-
2022	ZINC03959458	1727	0.37254902720451355	NO	-
2023	ZINC03442506	1200	0.3723404109477997	NO	-
2024	ZINC01055322	263	0.3711340129375458	NO	-
2025	ZINC03378212	1148	0.3711340129375458	NO	-
2026	ZINC03488209	1243	0.3711340129375458	NO	-
2027	ZINC03983691	1871	0.3711340129375458	NO	-
2028	ZINC03820847	1436	0.37037035822868347	NO	-
2029	ZINC03820847	1437	0.37037035822868347	NO	-
2030	ZINC01494212	2087	0.37037035822868347	NO	-
2031	ZINC03970162	1764	0.3700000047683716	NO	-
2032	ZINC03970163	1765	0.3700000047683716	NO	-
2033	ZINC03970164	1766	0.3700000047683716	NO	-
2034	ZINC01121308	301	0.3684210479259491	NO	-
2035	ZINC03346785	1131	0.3684210479259491	NO	-
2036	ZINC02763523	913	0.3679245412349701	NO	-
2037	ZINC00722133	82	0.36734694242477417	NO	-
2038	ZINC03971909	1780	0.36734694242477417	NO	-
2039	ZINC03971910	1781	0.36734694242477417	NO	-
2040	ZINC02520026	775	0.3663366436958313	NO	-
2041	ZINC00842746	173	0.3655914068222046	NO	-
2042	ZINC02642231	808	0.3655914068222046	NO	-
2043	ZINC02642233	809	0.3655914068222046	NO	-
2044	ZINC00864923	189	0.3645833432674408	NO	-
2045	ZINC03815591	11	0.3645833432674408	YES	3
2046	ZINC01894248	519	0.3644859790802002	NO	-
2047	ZINC03206567	1029	0.3636363744735718	NO	-
2048	ZINC01230061	322	0.3617021143436432	NO	-
2049	ZINC01458108	375	0.3617021143436432	NO	-
2050	ZINC01458111	376	0.3617021143436432	NO	-
2051	ZINC03022605	996	0.3617021143436432	NO	-
2052	ZINC03892735	1640	0.3617021143436432	NO	-
2053	ZINC03892736	1641	0.3617021143436432	NO	-
2054	ZINC03969446	1748	0.3617021143436432	NO	-
2055	ZINC03969447	1749	0.3617021143436432	NO	-
2056	ZINC03969448	1750	0.3617021143436432	NO	-
2057	ZINC03982615	1864	0.3617021143436432	NO	-
2058	ZINC04469547	2045	0.3617021143436432	NO	-
2059	ZINC01124874	302	0.36082473397254944	NO	-
2060	ZINC01896070	523	0.36082473397254944	NO	-
2061	ZINC01434171	364	0.36000001430511475	NO	-
2062	ZINC01440819	366	0.35849055647850037	NO	-
2063	ZINC01440822	367	0.35849055647850037	NO	-
2064	ZINC01490687	389	0.35789474844932556	NO	-
2065	ZINC00836645	170	0.3571428656578064	NO	-
2066	ZINC03977508	1834	0.3571428656578064	NO	-
2067	ZINC03977509	1835	0.3571428656578064	NO	-
2068	ZINC03476762	1236	0.3564356565475464	NO	-
2069	ZINC00779665	102	0.35483869910240173	NO	-
2070	ZINC00779667	103	0.35483869910240173	NO	-
2071	ZINC00779668	104	0.35483869910240173	NO	-
2072	ZINC03213627	1034	0.35483869910240173	NO	-
2073	ZINC03241970	1067	0.35483869910240173	NO	-
2074	ZINC03580545	1348	0.35483869910240173	NO	-
2075	ZINC03891122	1634	0.35483869910240173	NO	-
2076	ZINC03891123	1635	0.35483869910240173	NO	-
2077	ZINC03891124	1636	0.35483869910240173	NO	-
2078	ZINC02854269	953	0.3541666567325592	NO	-
2079	ZINC03558174	1318	0.3541666567325592	NO	-
2080	ZINC03605933	1368	0.3541666567325592	NO	-
2081	ZINC03971981	1786	0.3541666567325592	NO	-
2082	ZINC03238798	1060	0.3510638177394867	NO	-
2083	ZINC03490228	1246	0.3510638177394867	NO	-
2084	ZINC03490231	1247	0.3510638177394867	NO	-
2085	ZINC00722141	84	0.3505154550075531	NO	-
2086	ZINC02165990	593	0.3505154550075531	NO	-
2087	ZINC03971915	1784	0.3505154550075531	NO	-
2088	ZINC03971917	1785	0.3505154550075531	NO	-
2089	ZINC04470311	2053	0.3505154550075531	NO	-
2090	ZINC03426314	1184	0.3499999940395355	NO	-
2091	ZINC02678922	837	0.34951457381248474	NO	-
2092	ZINC03544340	1305	0.34736841917037964	NO	-
2093	ZINC03815580	51	0.34736841917037964	YES	10
2094	ZINC00722137	83	0.3469387888908386	NO	-
2095	ZINC03971911	1782	0.3469387888908386	NO	-
2096	ZINC03971912	1783	0.3469387888908386	NO	-
2097	ZINC04328901	1983	0.3469387888908386	NO	-
2098	ZINC04470309	2052	0.3469387888908386	NO	-
2099	ZINC02354069	695	0.3465346395969391	NO	-
2100	ZINC01493707	393	0.34408602118492126	NO	-
2101	ZINC02836431	942	0.34375	NO	-
2102	ZINC03462558	1222	0.34375	NO	-
2103	ZINC03462562	1223	0.34375	NO	-
2104	ZINC03488276	1244	0.34375	NO	-
2105	ZINC03968540	1737	0.34375	NO	-
2106	ZINC03815598	15	0.34343433380126953	YES	6
2107	ZINC03237714	1057	0.34020617604255676	NO	-
2108	ZINC03302224	1101	0.34020617604255676	NO	-
2109	ZINC03611426	1372	0.34020617604255676	NO	-
2110	ZINC03868979	1604	0.33980581164360046	NO	-
2111	ZINC01113805	296	0.33695653080940247	NO	-
2112	ZINC04463416	2010	0.3368421196937561	NO	-
2113	ZINC03824679	1472	0.33673468232154846	NO	-
2114	ZINC03312252	1105	0.3366336524486542	NO	-
2115	ZINC03312254	1106	0.3366336524486542	NO	-
2116	ZINC00587692	50	0.3366336524486542	YES	10
2117	ZINC00623136	29	0.3333333432674408	NO	-
2118	ZINC01539449	405	0.3333333432674408	NO	-
2119	ZINC02759883	904	0.3333333432674408	NO	-
2120	ZINC03199483	1023	0.3333333432674408	NO	-
2121	ZINC03199484	1024	0.3333333432674408	NO	-
2122	ZINC03199485	1025	0.3333333432674408	NO	-
2123	ZINC03199486	1026	0.3333333432674408	NO	-
2124	ZINC03408162	1173	0.3333333432674408	NO	-
2125	ZINC03513575	1259	0.3333333432674408	NO	-
2126	ZINC03975190	1814	0.3333333432674408	NO	-
2127	ZINC02748596	894	0.32692307233810425	NO	-
2128	ZINC00837814	172	0.3265306055545807	NO	-
2129	ZINC02547237	781	0.3235294222831726	NO	-
2130	ZINC04282770	1981	0.3229166567325592	NO	-
2131	ZINC00827834	165	0.3222222328186035	NO	-
2132	ZINC03408104	1170	0.3195876181125641	NO	-
2133	ZINC03408107	1171	0.3195876181125641	NO	-
2134	ZINC03827737	1474	0.3195876181125641	NO	-
2135	ZINC00711777	81	0.3191489279270172	NO	-
2136	ZINC02790774	933	0.3191489279270172	NO	-
2137	ZINC03815892	1402	0.3173076808452606	NO	-
2138	ZINC03858437	1534	0.31578946113586426	NO	-
2139	ZINC03973270	1795	0.31521740555763245	NO	-
2140	ZINC00911820	206	0.3139534890651703	NO	-
2141	ZINC03408159	1172	0.3125	NO	-
2142	ZINC03662992	1380	0.3125	NO	-
2143	ZINC03990075	1900	0.30927833914756775	NO	-
2144	ZINC02753447	902	0.3052631616592407	NO	-
2145	ZINC03952937	1717	0.2989690601825714	NO	-
2146	ZINC00992971	237	0.2954545319080353	NO	-
2147	ZINC00992972	238	0.2954545319080353	NO	-
2148	ZINC00992973	239	0.2954545319080353	NO	-
2149	ZINC00992974	240	0.2954545319080353	NO	-
2150	ZINC00822429	163	0.2921348214149475	NO	-
2151	ZINC03222964	1042	0.28723403811454773	NO	-
2152	ZINC03222965	1043	0.28723403811454773	NO	-
2153	ZINC03987569	1890	0.2857142984867096	NO	-
2154	ZINC02009860	575	0.28431373834609985	NO	-
2155	ZINC04365845	1988	0.28260868787765503	NO	-
2156	ZINC03611340	1371	0.21782177686691284	NO	-
