# Supplementary material for: Optimal assignment methods for ligand-based virtual screening
Source: J Cheminform. 2009 Aug 25;1:14. doi: 10.1186/1758-2946-1-14 (PMC2820492; doi:10.1186/1758-2946-1-14)
Supplement: Additional file 2 — Archive of the result files. The file Results.tar.gz is a Gzip compressed Tar archive containing the results file of each method for each data set. The result files are tab-separated plain text files including the following information: method name, active data set with size, cluster information and the distribution of the molecules over the clusters, decoy data set with size, ratio active:decoy, AUC, awAUC, BEDROC scores for predefined alpha values as suggested by Truchon and Bayly [63], relative enrichment factor [67], ROC enrichments, awROC enrichments at predefined false positive fractions, chemotype enrichment, ROC data points, and the ranking of each structure. [file 1758-2946-1-14-S2.zip › Results/TanimotoMACCS.SQ.DUD=hivrt.Q.HIVRT_MKC.sdf.A.DUD_hivrt_clustered_I_MM.sdf.D.DUD_hivrt_decoys_ID_pass0000644]

###################################################################################################
# Screening Result File
# User: jahn
# Method used: TanimotoMACCS
> <Method_Name>
TanimotoMACCS
# Screening mode: Single Query Screening
#	Calculations performed: 1528
#	Start time of the calculation: Mon Mar 09 13:51:53 CET 2009
#	End time of the calculation: Mon Mar 09 13:53:40 CET 2009
# Data set information
#	Query molecule name:	MKC from data set: ./data/queries/HIVRT_MKC.sdf
#	Active data set: /rahome/chemoinf/SVS/data/actives/DUD_hivrt_clustered_I_MM.sdf with cluster information
#		Size: 34 molecules
#		Number of clusters: 17
#		Cluster Summery:
#			Cluster number	# molecules	% of actives
#			1		2		5.882
#			2		3		8.824
#			3		2		5.882
#			4		1		2.941
#			5		1		2.941
#			6		6		17.647
#			7		3		8.824
#			8		1		2.941
#			9		1		2.941
#			10		7		20.588
#			11		1		2.941
#			12		1		2.941
#			13		1		2.941
#			14		1		2.941
#			15		1		2.941
#			16		1		2.941
#			17		1		2.941
#	Decoy data set: /rahome/chemoinf/SVS/data/decoys/DUD_hivrt_decoys_ID_pass_MWPass_I_MM.sdf
#		Size: 1494 molecules
#	Ratio actives : decoys
#		1.0 : 43.9412
#	The active and decoy data set were part of the DUD with problem identifier: hivrt
> <AUC>
#	 ROC AUC
	0.5220883534136547
> <awAUC>
#	 ROC awAUC
	0.53831760281087
> <BEDROC Scores>
#	Alpha Values	BEDROC Scores	Literature: J. Chem. Inf. Model., Vol. 47, No. 2, 2007, 488-508
	106.9	0.4301
	100.0	0.4173
	53.6	0.3343
	50.0	0.3287
	32.2	0.3057
	20.0	0.3022
	16.1	0.3068
	10.0	0.3283
	8.0	0.3426
> <Relative enrichment factor>
#	Fraction dataset	Enrichment factor	 Literature: DOI: 10.1021/ci800303k
	0.0010	65.44502617801047
	0.01	45.81151832460733
	0.02	26.178010471204185
	0.05	23.529411764705884
	0.1	29.41176470588235
	0.2	41.1764705882353
	0.25	41.1764705882353
> <ROC Enrichments>
#	True decoy fraction	Enrichment	Literature: J Comput Aided Mol Des (2008) 22:133-139
	0.1	131.82352941176472
	0.5	38.4485294117647
	1.0	20.505882352941175
	2.0	11.717647058823529
	5.0	4.687058823529412
	10.0	2.9294117647058826
> <awROC Enrichments>
#	Decoy fraction	Enrichment
	0.1	80.55882352941178
	0.5	21.970588235294123
	1.0	11.717647058823532
	2.0	8.78823529411765
	5.0	3.5152941176470596
	10.0	2.5388235294117645
> <Chemotype enrichment>
#	% data set	% active cluster	Literature: http://dud.docking.org/wombat/
	0.0	0.0
	0.065	0.0
	0.065	5.882
	0.131	5.882
	0.131	11.765
	1.571	11.765
	1.571	17.647
	5.563	17.647
	5.563	23.529
	5.89	23.529
	5.89	29.412
	11.911	29.412
	11.911	35.294
	13.416	35.294
	13.416	41.176
	13.482	41.176
	13.482	47.059
	17.081	47.059
	17.081	52.941
	29.777	52.941
	29.777	58.824
	70.092	58.824
	70.092	64.706
	78.599	64.706
	78.599	70.588
	86.976	70.588
	86.976	76.471
	88.482	76.471
	88.482	82.353
	89.332	82.353
	89.332	88.235
	91.165	88.235
	91.165	94.118
	98.757	94.118
	98.757	100.0
	100.0	100.0
> <ROC curve data>
#	False positive rate	true positive rate
	0.0	0.0
	0.0	0.1765
	0.0027	0.1765
	0.0027	0.2059
	0.0107	0.2059
	0.0107	0.2353
	0.0509	0.2353
	0.0509	0.2647
	0.0535	0.2647
	0.0535	0.2941
	0.1145	0.2941
	0.1145	0.3235
	0.1292	0.3235
	0.1292	0.3824
	0.1653	0.3824
	0.1653	0.4118
	0.2644	0.4118
	0.2644	0.4706
	0.2932	0.4706
	0.2932	0.5
	0.7048	0.5
	0.7048	0.5294
	0.7329	0.5294
	0.7329	0.5588
	0.7905	0.5588
	0.7905	0.5882
	0.7912	0.5882
	0.7912	0.6176
	0.844	0.6176
	0.844	0.6765
	0.8735	0.6765
	0.8735	0.7059
	0.8882	0.7059
	0.8882	0.7353
	0.8963	0.7353
	0.8963	0.8235
	0.9043	0.8235
	0.9043	0.8529
	0.9123	0.8529
	0.9123	0.8824
	0.9364	0.8824
	0.9364	0.9706
	0.9873	0.9706
	0.9873	1.0
	1.0	1.0
> <Screening Table>
# Rank	Mol name	Index in data set	Similarity 2 query	Active	Cluster number
1	ZINC01536588	13	1.0	YES	6
2	ZINC03580965	31	0.9333333373069763	YES	15
3	ZINC03833869	14	0.8382353186607361	YES	6
4	ZINC03833867	11	0.7166666388511658	YES	6
5	ZINC03833868	12	0.7166666388511658	YES	6
6	ZINC02004030	9	0.7027027010917664	YES	6
7	ZINC01065454	603	0.6911764740943909	NO	-
8	ZINC03268162	976	0.6911764740943909	NO	-
9	ZINC00161385	121	0.6875	NO	-
10	ZINC00027336	13	0.6805555820465088	NO	-
11	ZINC01905250	10	0.6756756901741028	YES	6
12	ZINC04361386	1437	0.6712328791618347	NO	-
13	ZINC00446819	339	0.6470588445663452	NO	-
14	ZINC03041273	946	0.6470588445663452	NO	-
15	ZINC00427326	319	0.6438356041908264	NO	-
16	ZINC00268377	199	0.6376811861991882	NO	-
17	ZINC04361474	1438	0.6351351141929626	NO	-
18	ZINC00295845	211	0.6231883764266968	NO	-
19	ZINC03833114	1175	0.6231883764266968	NO	-
20	ZINC03610956	1152	0.6216216087341309	NO	-
21	ZINC03610959	1153	0.6216216087341309	NO	-
22	ZINC03610970	1154	0.6216216087341309	NO	-
23	ZINC03610973	1155	0.6216216087341309	NO	-
24	ZINC04617885	18	0.6212121248245239	YES	8
25	ZINC02133800	769	0.6202531456947327	NO	-
26	ZINC03858004	1227	0.6197183132171631	NO	-
27	ZINC04441359	1452	0.6197183132171631	NO	-
28	ZINC04308340	1424	0.6164383292198181	NO	-
29	ZINC03858902	1238	0.6153846383094788	NO	-
30	ZINC00587907	469	0.6133333444595337	NO	-
31	ZINC01240300	683	0.6133333444595337	NO	-
32	ZINC00441722	333	0.611940324306488	NO	-
33	ZINC03854028	1209	0.611940324306488	NO	-
34	ZINC01254638	685	0.6111111044883728	NO	-
35	ZINC03563366	1102	0.6111111044883728	NO	-
36	ZINC03563368	1103	0.6111111044883728	NO	-
37	ZINC03563378	1104	0.6111111044883728	NO	-
38	ZINC03563380	1105	0.6111111044883728	NO	-
39	ZINC02133842	770	0.607594907283783	NO	-
40	ZINC02313343	786	0.607594907283783	NO	-
41	ZINC00591166	471	0.6056337952613831	NO	-
42	ZINC04466702	1468	0.6056337952613831	NO	-
43	ZINC03853612	1207	0.6025640964508057	NO	-
44	ZINC03853613	1208	0.6025640964508057	NO	-
45	ZINC03862802	1262	0.6025640964508057	NO	-
46	ZINC03606035	1149	0.6000000238418579	NO	-
47	ZINC03563703	1106	0.5974025726318359	NO	-
48	ZINC03563705	1107	0.5974025726318359	NO	-
49	ZINC03563707	1108	0.5974025726318359	NO	-
50	ZINC01807569	758	0.5972222089767456	NO	-
51	ZINC03859029	1239	0.5972222089767456	NO	-
52	ZINC00573652	458	0.5945945978164673	NO	-
53	ZINC03853392	1203	0.5945945978164673	NO	-
54	ZINC03853393	1204	0.5945945978164673	NO	-
55	ZINC00476882	369	0.5942028760910034	NO	-
56	ZINC03852790	1195	0.5942028760910034	NO	-
57	ZINC03336959	990	0.5921052694320679	NO	-
58	ZINC00295845	212	0.5890411138534546	NO	-
59	ZINC03833114	1176	0.5890411138534546	NO	-
60	ZINC03859554	1243	0.5890411138534546	NO	-
61	ZINC04002885	1378	0.5890411138534546	NO	-
62	ZINC04002885	1380	0.5890411138534546	NO	-
63	ZINC00520471	400	0.5866666436195374	NO	-
64	ZINC04466702	1469	0.5866666436195374	NO	-
65	ZINC03968974	1337	0.5857142806053162	NO	-
66	ZINC03968975	1338	0.5857142806053162	NO	-
67	ZINC03850064	1185	0.5853658318519592	NO	-
68	ZINC04308506	1425	0.5853658318519592	NO	-
69	ZINC00425212	317	0.5844155550003052	NO	-
70	ZINC02265634	783	0.5833333134651184	NO	-
71	ZINC03857805	1222	0.5833333134651184	NO	-
72	ZINC03859126	1240	0.5833333134651184	NO	-
73	ZINC04441346	1450	0.5833333134651184	NO	-
74	ZINC04465712	1463	0.5822784900665283	NO	-
75	ZINC04441352	1451	0.5810810923576355	NO	-
76	ZINC02213527	777	0.5789473652839661	NO	-
77	ZINC02229739	780	0.5769230723381042	NO	-
78	ZINC03850064	1186	0.5764706134796143	NO	-
79	ZINC03572957	1113	0.5753424763679504	NO	-
80	ZINC04006773	1387	0.5753424763679504	NO	-
81	ZINC00424537	314	0.574999988079071	NO	-
82	ZINC03857512	1219	0.5733333230018616	NO	-
83	ZINC03859203	1242	0.5733333230018616	NO	-
84	ZINC04441839	1453	0.5733333230018616	NO	-
85	ZINC00006488	19	0.5733333230018616	YES	9
86	ZINC00260900	190	0.5694444179534912	NO	-
87	ZINC03857731	1220	0.5675675868988037	NO	-
88	ZINC03857732	1221	0.5675675868988037	NO	-
89	ZINC04414016	1442	0.5675675868988037	NO	-
90	ZINC03797553	2	0.5675675868988037	YES	2
91	ZINC00041945	21	0.5662650465965271	NO	-
92	ZINC03851211	1188	0.5662650465965271	NO	-
93	ZINC03253246	974	0.5657894611358643	NO	-
94	ZINC03591092	1126	0.5657894611358643	NO	-
95	ZINC03849318	1178	0.5657894611358643	NO	-
96	ZINC03849324	1180	0.5657894611358643	NO	-
97	ZINC03849328	1182	0.5657894611358643	NO	-
98	ZINC03859126	1241	0.5632184147834778	NO	-
99	ZINC03041286	947	0.560606062412262	NO	-
100	ZINC00267905	198	0.5600000023841858	NO	-
101	ZINC03853224	1202	0.5600000023841858	NO	-
102	ZINC03862109	1258	0.5600000023841858	NO	-
103	ZINC01396436	713	0.5588235259056091	NO	-
104	ZINC00520471	401	0.5569620132446289	NO	-
105	ZINC01431814	723	0.5555555820465088	NO	-
106	ZINC01431815	724	0.5555555820465088	NO	-
107	ZINC03211805	964	0.5555555820465088	NO	-
108	ZINC00068604	43	0.5540540814399719	NO	-
109	ZINC03524364	1074	0.5540540814399719	NO	-
110	ZINC03610982	1156	0.5526315569877625	NO	-
111	ZINC01994281	765	0.5507246255874634	NO	-
112	ZINC01994283	766	0.5507246255874634	NO	-
113	ZINC00856243	549	0.550000011920929	NO	-
114	ZINC00092980	60	0.5487805008888245	NO	-
115	ZINC01238615	680	0.5487805008888245	NO	-
116	ZINC01238616	681	0.5487805008888245	NO	-
117	ZINC00342537	246	0.5479452013969421	NO	-
118	ZINC00626314	493	0.5476190447807312	NO	-
119	ZINC00627273	495	0.5476190447807312	NO	-
120	ZINC00678020	517	0.5476190447807312	NO	-
121	ZINC03616242	1168	0.54666668176651	NO	-
122	ZINC03853186	1201	0.54666668176651	NO	-
123	ZINC03859602	1244	0.54666668176651	NO	-
124	ZINC03859603	1245	0.54666668176651	NO	-
125	ZINC00041945	22	0.5465116500854492	NO	-
126	ZINC03851211	1189	0.5465116500854492	NO	-
127	ZINC00090765	58	0.5454545617103577	NO	-
128	ZINC00230762	168	0.5454545617103577	NO	-
129	ZINC01955671	762	0.5454545617103577	NO	-
130	ZINC03610270	1150	0.5454545617103577	NO	-
131	ZINC03610285	1151	0.5454545617103577	NO	-
132	ZINC03863657	1265	0.5454545617103577	NO	-
133	ZINC03890686	1312	0.5454545617103577	NO	-
134	ZINC03969470	1340	0.5454545617103577	NO	-
135	ZINC03980719	1357	0.5454545617103577	NO	-
136	ZINC04295515	1423	0.5454545617103577	NO	-
137	ZINC04470003	1476	0.5454545617103577	NO	-
138	ZINC03849318	1179	0.5443037748336792	NO	-
139	ZINC03849324	1181	0.5443037748336792	NO	-
140	ZINC02554065	814	0.5432098507881165	NO	-
141	ZINC00550540	434	0.5421686768531799	NO	-
142	ZINC00856243	550	0.5421686768531799	NO	-
143	ZINC04355997	1436	0.5421686768531799	NO	-
144	ZINC01161338	656	0.5416666865348816	NO	-
145	ZINC01810037	759	0.5405405163764954	NO	-
146	ZINC00626314	494	0.540229856967926	NO	-
147	ZINC00627273	496	0.540229856967926	NO	-
148	ZINC00678020	518	0.540229856967926	NO	-
149	ZINC04622544	1486	0.5394737124443054	NO	-
150	ZINC01240239	682	0.5352112650871277	NO	-
151	ZINC02552260	813	0.534246563911438	NO	-
152	ZINC03548503	1091	0.534246563911438	NO	-
153	ZINC01405602	716	0.5333333611488342	NO	-
154	ZINC03852055	1191	0.5333333611488342	NO	-
155	ZINC03852057	1192	0.5333333611488342	NO	-
156	ZINC03857463	1218	0.5333333611488342	NO	-
157	ZINC00498961	389	0.5324675440788269	NO	-
158	ZINC02578172	818	0.5324675440788269	NO	-
159	ZINC03858385	1230	0.5308641791343689	NO	-
160	ZINC03858651	1237	0.5308641791343689	NO	-
161	ZINC03864196	1267	0.5308641791343689	NO	-
162	ZINC00951362	566	0.5303030014038086	NO	-
163	ZINC00092980	61	0.529411792755127	NO	-
164	ZINC00212461	154	0.5277777910232544	NO	-
165	ZINC00418213	306	0.5270270109176636	NO	-
166	ZINC00469435	359	0.5270270109176636	NO	-
167	ZINC03613011	1161	0.5270270109176636	NO	-
168	ZINC03613012	1162	0.5270270109176636	NO	-
169	ZINC03613014	1163	0.5270270109176636	NO	-
170	ZINC03613015	1164	0.5270270109176636	NO	-
171	ZINC04082059	1391	0.5256410241127014	NO	-
172	ZINC03859790	1249	0.523809552192688	NO	-
173	ZINC03963952	1333	0.523809552192688	NO	-
174	ZINC00629315	500	0.5232558250427246	NO	-
175	ZINC00052260	30	0.5211267471313477	NO	-
176	ZINC01023177	581	0.5211267471313477	NO	-
177	ZINC00110703	79	0.5205479264259338	NO	-
178	ZINC00110711	80	0.5205479264259338	NO	-
179	ZINC02940296	939	0.5205479264259338	NO	-
180	ZINC04108772	1397	0.5205479264259338	NO	-
181	ZINC04141560	1410	0.5199999809265137	NO	-
182	ZINC00005563	29	0.5199999809265137	YES	13
183	ZINC00425130	315	0.5194805264472961	NO	-
184	ZINC00930756	563	0.5194805264472961	NO	-
185	ZINC01363169	706	0.5194805264472961	NO	-
186	ZINC02087110	767	0.5194805264472961	NO	-
187	ZINC02402393	795	0.5194805264472961	NO	-
188	ZINC00146513	116	0.5189873576164246	NO	-
189	ZINC01113068	632	0.5189873576164246	NO	-
190	ZINC04002885	1379	0.5189873576164246	NO	-
191	ZINC00126671	97	0.5185185074806213	NO	-
192	ZINC00126675	98	0.5185185074806213	NO	-
193	ZINC00367881	266	0.5180723071098328	NO	-
194	ZINC00367887	268	0.5180723071098328	NO	-
195	ZINC00079509	50	0.5176470875740051	NO	-
196	ZINC00628111	497	0.5176470875740051	NO	-
197	ZINC04131393	1404	0.5176470875740051	NO	-
198	ZINC00503149	392	0.517241358757019	NO	-
199	ZINC03859790	1250	0.517241358757019	NO	-
200	ZINC00110715	81	0.5135135054588318	NO	-
201	ZINC00110716	82	0.5135135054588318	NO	-
202	ZINC00110719	83	0.5135135054588318	NO	-
203	ZINC00110723	84	0.5135135054588318	NO	-
204	ZINC00498961	388	0.5135135054588318	NO	-
205	ZINC01492540	25	0.5131579041481018	YES	10
206	ZINC00014547	30	0.5131579041481018	YES	14
207	ZINC01002344	575	0.5121951103210449	NO	-
208	ZINC03527398	1080	0.5121951103210449	NO	-
209	ZINC04295415	1422	0.5121951103210449	NO	-
210	ZINC00009466	7	0.511904776096344	NO	-
211	ZINC00367881	267	0.5116279125213623	NO	-
212	ZINC00367887	269	0.5116279125213623	NO	-
213	ZINC00079509	51	0.5113636255264282	NO	-
214	ZINC00628111	498	0.5113636255264282	NO	-
215	ZINC04131393	1405	0.5113636255264282	NO	-
216	ZINC01496341	738	0.5070422291755676	NO	-
217	ZINC00203966	142	0.5068492889404297	NO	-
218	ZINC02533264	809	0.5068492889404297	NO	-
219	ZINC03859898	1254	0.5068492889404297	NO	-
220	ZINC03859899	1255	0.5068492889404297	NO	-
221	ZINC01614679	748	0.5066666603088379	NO	-
222	ZINC03853439	1205	0.5066666603088379	NO	-
223	ZINC00110725	85	0.5064935088157654	NO	-
224	ZINC00444291	337	0.5064935088157654	NO	-
225	ZINC03559884	1095	0.5064935088157654	NO	-
226	ZINC03616231	1167	0.5064935088157654	NO	-
227	ZINC00161667	122	0.5060241222381592	NO	-
228	ZINC00412580	302	0.5060241222381592	NO	-
229	ZINC00532115	418	0.5060241222381592	NO	-
230	ZINC00532117	419	0.5060241222381592	NO	-
231	ZINC03889629	1308	0.5060241222381592	NO	-
232	ZINC03231072	969	0.5058823823928833	NO	-
233	ZINC00013204	9	0.5	NO	-
234	ZINC00013204	10	0.5	NO	-
235	ZINC00212477	155	0.5	NO	-
236	ZINC00212487	156	0.5	NO	-
237	ZINC00223980	164	0.5	NO	-
238	ZINC00616471	484	0.5	NO	-
239	ZINC00667522	512	0.5	NO	-
240	ZINC00968562	568	0.5	NO	-
241	ZINC01071697	618	0.5	NO	-
242	ZINC01261946	686	0.5	NO	-
243	ZINC01261948	687	0.5	NO	-
244	ZINC01442693	729	0.5	NO	-
245	ZINC02394834	793	0.5	NO	-
246	ZINC02394836	794	0.5	NO	-
247	ZINC03271480	977	0.5	NO	-
248	ZINC03378763	1003	0.5	NO	-
249	ZINC03849868	1183	0.5	NO	-
250	ZINC03849870	1184	0.5	NO	-
251	ZINC03858012	1228	0.5	NO	-
252	ZINC03858391	1231	0.5	NO	-
253	ZINC03858392	1232	0.5	NO	-
254	ZINC03890862	1313	0.5	NO	-
255	ZINC03890863	1314	0.5	NO	-
256	ZINC03892330	1320	0.5	NO	-
257	ZINC04443544	1454	0.5	NO	-
258	ZINC04465160	1460	0.5	NO	-
259	ZINC03857808	1223	0.49425286054611206	NO	-
260	ZINC03857809	1224	0.49425286054611206	NO	-
261	ZINC03832004	27	0.4939759075641632	YES	11
262	ZINC01036586	584	0.4938271641731262	NO	-
263	ZINC02796205	896	0.4938271641731262	NO	-
264	ZINC02796206	897	0.4938271641731262	NO	-
265	ZINC03271480	978	0.4938271641731262	NO	-
266	ZINC03868292	1294	0.4938271641731262	NO	-
267	ZINC02787703	876	0.49367088079452515	NO	-
268	ZINC04627831	1487	0.49367088079452515	NO	-
269	ZINC00146575	117	0.4935064911842346	NO	-
270	ZINC00332082	240	0.4935064911842346	NO	-
271	ZINC00612475	477	0.4935064911842346	NO	-
272	ZINC00612476	478	0.4935064911842346	NO	-
273	ZINC00813756	533	0.4935064911842346	NO	-
274	ZINC00813757	534	0.4935064911842346	NO	-
275	ZINC00813789	537	0.4935064911842346	NO	-
276	ZINC00813790	538	0.4935064911842346	NO	-
277	ZINC00813893	542	0.4935064911842346	NO	-
278	ZINC00813894	543	0.4935064911842346	NO	-
279	ZINC01281458	688	0.4935064911842346	NO	-
280	ZINC03526203	1077	0.4933333396911621	NO	-
281	ZINC03612217	1159	0.4933333396911621	NO	-
282	ZINC03889564	1307	0.4933333396911621	NO	-
283	ZINC01004491	576	0.4931506812572479	NO	-
284	ZINC00503150	393	0.4886363744735718	NO	-
285	ZINC03366422	998	0.488095223903656	NO	-
286	ZINC00009466	6	0.4878048896789551	NO	-
287	ZINC00387662	295	0.4878048896789551	NO	-
288	ZINC02181818	772	0.4878048896789551	NO	-
289	ZINC02794702	888	0.4878048896789551	NO	-
290	ZINC02794703	889	0.4878048896789551	NO	-
291	ZINC03580997	1120	0.4878048896789551	NO	-
292	ZINC03864291	1268	0.4878048896789551	NO	-
293	ZINC03868289	1293	0.4878048896789551	NO	-
294	ZINC03868304	1295	0.4878048896789551	NO	-
295	ZINC00425133	316	0.48750001192092896	NO	-
296	ZINC03527384	1078	0.48750001192092896	NO	-
297	ZINC03527386	1079	0.48750001192092896	NO	-
298	ZINC03579391	1119	0.48750001192092896	NO	-
299	ZINC03611126	1157	0.48750001192092896	NO	-
300	ZINC03954237	1327	0.48750001192092896	NO	-
301	ZINC03954237	1328	0.48750001192092896	NO	-
302	ZINC00067979	42	0.4868420958518982	NO	-
303	ZINC00073869	46	0.4868420958518982	NO	-
304	ZINC00250519	183	0.4868420958518982	NO	-
305	ZINC03855031	1212	0.4868420958518982	NO	-
306	ZINC04465653	1461	0.4864864945411682	NO	-
307	ZINC00217414	161	0.48571428656578064	NO	-
308	ZINC02241885	782	0.4852941036224365	NO	-
309	ZINC03857845	1225	0.48235294222831726	NO	-
310	ZINC03852974	1200	0.4819277226924896	NO	-
311	ZINC03868285	1292	0.4819277226924896	NO	-
312	ZINC03958895	1330	0.4819277226924896	NO	-
313	ZINC03855424	1215	0.48148149251937866	NO	-
314	ZINC03855424	1216	0.48148149251937866	NO	-
315	ZINC03868316	1296	0.48148149251937866	NO	-
316	ZINC03868317	1297	0.48148149251937866	NO	-
317	ZINC03974811	1354	0.4810126721858978	NO	-
318	ZINC04128927	1401	0.48051947355270386	NO	-
319	ZINC04128927	1402	0.48051947355270386	NO	-
320	ZINC04295217	1421	0.48051947355270386	NO	-
321	ZINC04464042	1456	0.48051947355270386	NO	-
322	ZINC03537194	1087	0.47999998927116394	NO	-
323	ZINC03537195	1088	0.47999998927116394	NO	-
324	ZINC03537196	1089	0.47999998927116394	NO	-
325	ZINC03537197	1090	0.47999998927116394	NO	-
326	ZINC03604970	1129	0.47999998927116394	NO	-
327	ZINC03604972	1130	0.47999998927116394	NO	-
328	ZINC03604974	1131	0.47999998927116394	NO	-
329	ZINC03604975	1132	0.47999998927116394	NO	-
330	ZINC03605086	1137	0.47999998927116394	NO	-
331	ZINC03605088	1138	0.47999998927116394	NO	-
332	ZINC03605089	1139	0.47999998927116394	NO	-
333	ZINC03605090	1140	0.47999998927116394	NO	-
334	ZINC03605181	1141	0.47999998927116394	NO	-
335	ZINC03605182	1142	0.47999998927116394	NO	-
336	ZINC03605184	1143	0.47999998927116394	NO	-
337	ZINC03605185	1144	0.47999998927116394	NO	-
338	ZINC00609495	473	0.4794520437717438	NO	-
339	ZINC00019876	11	0.4767441749572754	NO	-
340	ZINC03857847	1226	0.4767441749572754	NO	-
341	ZINC00063018	37	0.4761904776096344	NO	-
342	ZINC02795291	891	0.4761904776096344	NO	-
343	ZINC02795292	892	0.4761904776096344	NO	-
344	ZINC00063018	36	0.47560974955558777	NO	-
345	ZINC03251649	973	0.47560974955558777	NO	-
346	ZINC03993141	1370	0.47560974955558777	NO	-
347	ZINC04469771	1473	0.47560974955558777	NO	-
348	ZINC00140556	109	0.4749999940395355	NO	-
349	ZINC00503853	394	0.4749999940395355	NO	-
350	ZINC00614305	482	0.4749999940395355	NO	-
351	ZINC00649848	507	0.4749999940395355	NO	-
352	ZINC01453047	732	0.4749999940395355	NO	-
353	ZINC03862537	1260	0.4749999940395355	NO	-
354	ZINC00469713	360	0.4736842215061188	NO	-
355	ZINC01065007	602	0.4736842215061188	NO	-
356	ZINC03301981	982	0.4736842215061188	NO	-
357	ZINC03401018	1010	0.4736842215061188	NO	-
358	ZINC03605071	1133	0.4736842215061188	NO	-
359	ZINC03605074	1134	0.4736842215061188	NO	-
360	ZINC03605076	1135	0.4736842215061188	NO	-
361	ZINC03605078	1136	0.4736842215061188	NO	-
362	ZINC03605281	1145	0.4736842215061188	NO	-
363	ZINC03605282	1146	0.4736842215061188	NO	-
364	ZINC03605283	1147	0.4736842215061188	NO	-
365	ZINC03605284	1148	0.4736842215061188	NO	-
366	ZINC04414947	1444	0.4736842215061188	NO	-
367	ZINC03868074	1290	0.47297295928001404	NO	-
368	ZINC00520854	403	0.46987950801849365	NO	-
369	ZINC00554737	435	0.46987950801849365	NO	-
370	ZINC01780133	754	0.4691357910633087	NO	-
371	ZINC01780134	755	0.4691357910633087	NO	-
372	ZINC00141171	110	0.4683544337749481	NO	-
373	ZINC00209056	151	0.4683544337749481	NO	-
374	ZINC00487328	382	0.4683544337749481	NO	-
375	ZINC00506103	395	0.4683544337749481	NO	-
376	ZINC03512139	1068	0.4683544337749481	NO	-
377	ZINC03855031	1213	0.4683544337749481	NO	-
378	ZINC03987392	1360	0.4683544337749481	NO	-
379	ZINC00123481	91	0.4675324559211731	NO	-
380	ZINC00188300	134	0.4675324559211731	NO	-
381	ZINC00377349	281	0.4675324559211731	NO	-
382	ZINC00397739	297	0.4675324559211731	NO	-
383	ZINC00793931	527	0.4675324559211731	NO	-
384	ZINC03630982	1171	0.4675324559211731	NO	-
385	ZINC04317071	1429	0.4675324559211731	NO	-
386	ZINC04317086	1431	0.4675324559211731	NO	-
387	ZINC01053768	596	0.46666666865348816	NO	-
388	ZINC01080693	621	0.46666666865348816	NO	-
389	ZINC02457113	804	0.46666666865348816	NO	-
390	ZINC03217270	966	0.46666666865348816	NO	-
391	ZINC03283331	980	0.46666666865348816	NO	-
392	ZINC03470772	1055	0.46666666865348816	NO	-
393	ZINC03474041	1057	0.46666666865348816	NO	-
394	ZINC03499366	1060	0.46666666865348816	NO	-
395	ZINC03867227	1275	0.46666666865348816	NO	-
396	ZINC04000676	1375	0.46590909361839294	NO	-
397	ZINC00263725	192	0.465753436088562	NO	-
398	ZINC01322820	701	0.465753436088562	NO	-
399	ZINC03867548	1281	0.465753436088562	NO	-
400	ZINC00817511	544	0.4651162922382355	NO	-
401	ZINC03891758	1318	0.4647887349128723	NO	-
402	ZINC03961744	1331	0.4647887349128723	NO	-
403	ZINC03974303	1352	0.4647887349128723	NO	-
404	ZINC03992989	1369	0.4647887349128723	NO	-
405	ZINC04470317	1477	0.4647887349128723	NO	-
406	ZINC00125154	95	0.4642857015132904	NO	-
407	ZINC03440080	1032	0.4642857015132904	NO	-
408	ZINC03855964	1217	0.4642857015132904	NO	-
409	ZINC03963867	1332	0.4642857015132904	NO	-
410	ZINC01625281	3	0.46341463923454285	YES	2
411	ZINC01624808	4	0.46341463923454285	YES	2
412	ZINC00373704	277	0.4625000059604645	NO	-
413	ZINC00955089	567	0.4625000059604645	NO	-
414	ZINC01012054	579	0.4625000059604645	NO	-
415	ZINC01281458	689	0.4625000059604645	NO	-
416	ZINC01281458	690	0.4625000059604645	NO	-
417	ZINC02764981	868	0.4625000059604645	NO	-
418	ZINC02765180	869	0.4625000059604645	NO	-
419	ZINC02784877	874	0.4625000059604645	NO	-
420	ZINC02795155	890	0.4625000059604645	NO	-
421	ZINC02795613	895	0.4625000059604645	NO	-
422	ZINC02798358	902	0.4625000059604645	NO	-
423	ZINC02798460	903	0.4625000059604645	NO	-
424	ZINC03862538	1261	0.4625000059604645	NO	-
425	ZINC00487329	383	0.4615384638309479	NO	-
426	ZINC00487330	384	0.4615384638309479	NO	-
427	ZINC00487347	385	0.4615384638309479	NO	-
428	ZINC00487348	386	0.4615384638309479	NO	-
429	ZINC00813848	539	0.4615384638309479	NO	-
430	ZINC01959294	763	0.4615384638309479	NO	-
431	ZINC04423996	1446	0.4615384638309479	NO	-
432	ZINC04464041	1455	0.4615384638309479	NO	-
433	ZINC04628067	1488	0.4615384638309479	NO	-
434	ZINC00189425	136	0.4606741666793823	NO	-
435	ZINC01801666	757	0.4606741666793823	NO	-
436	ZINC02431635	798	0.4606741666793823	NO	-
437	ZINC02717965	846	0.4606741666793823	NO	-
438	ZINC02717965	848	0.4606741666793823	NO	-
439	ZINC00036045	18	0.46052631735801697	NO	-
440	ZINC00090974	59	0.46052631735801697	NO	-
441	ZINC00237924	181	0.46052631735801697	NO	-
442	ZINC00290771	206	0.46052631735801697	NO	-
443	ZINC00311466	229	0.46052631735801697	NO	-
444	ZINC00830170	546	0.46052631735801697	NO	-
445	ZINC01599204	747	0.46052631735801697	NO	-
446	ZINC03397220	1007	0.46052631735801697	NO	-
447	ZINC03859806	1251	0.46052631735801697	NO	-
448	ZINC03859808	1252	0.46052631735801697	NO	-
449	ZINC03862081	1257	0.46052631735801697	NO	-
450	ZINC03862201	1259	0.46052631735801697	NO	-
451	ZINC03966907	1335	0.46052631735801697	NO	-
452	ZINC00372991	273	0.4597701132297516	NO	-
453	ZINC00373009	276	0.4597701132297516	NO	-
454	ZINC02195911	774	0.4597701132297516	NO	-
455	ZINC00004778	8	0.45945945382118225	YES	5
456	ZINC03912800	1324	0.4588235318660736	NO	-
457	ZINC00383373	287	0.45783132314682007	NO	-
458	ZINC00467330	356	0.45783132314682007	NO	-
459	ZINC00531757	417	0.45679011940956116	NO	-
460	ZINC01794645	756	0.45679011940956116	NO	-
461	ZINC03463934	1046	0.45679011940956116	NO	-
462	ZINC03474842	1058	0.45679011940956116	NO	-
463	ZINC03862000	1256	0.45588234066963196	NO	-
464	ZINC03850703	1187	0.4556961953639984	NO	-
465	ZINC04103961	1395	0.4556961953639984	NO	-
466	ZINC04632882	1490	0.4556961953639984	NO	-
467	ZINC00305200	219	0.4545454680919647	NO	-
468	ZINC01017382	580	0.4545454680919647	NO	-
469	ZINC01065753	604	0.4545454680919647	NO	-
470	ZINC01751645	752	0.4545454680919647	NO	-
471	ZINC02217197	779	0.4545454680919647	NO	-
472	ZINC02788181	880	0.4545454680919647	NO	-
473	ZINC02788182	881	0.4545454680919647	NO	-
474	ZINC02788717	884	0.4545454680919647	NO	-
475	ZINC03859636	1246	0.4545454680919647	NO	-
476	ZINC03859637	1247	0.4545454680919647	NO	-
477	ZINC03859638	1248	0.4545454680919647	NO	-
478	ZINC04423996	1445	0.4545454680919647	NO	-
479	ZINC00124651	92	0.45348837971687317	NO	-
480	ZINC00124653	93	0.45348837971687317	NO	-
481	ZINC00161670	123	0.45348837971687317	NO	-
482	ZINC00188740	135	0.45348837971687317	NO	-
483	ZINC01066688	606	0.45348837971687317	NO	-
484	ZINC01066690	607	0.45348837971687317	NO	-
485	ZINC02794560	886	0.45348837971687317	NO	-
486	ZINC02795454	893	0.45348837971687317	NO	-
487	ZINC03507498	1062	0.4533333480358124	NO	-
488	ZINC03508983	1063	0.4533333480358124	NO	-
489	ZINC00097662	64	0.4523809552192688	NO	-
490	ZINC00904713	559	0.4523809552192688	NO	-
491	ZINC00674437	515	0.45205479860305786	NO	-
492	ZINC00138080	108	0.45121949911117554	NO	-
493	ZINC00568380	451	0.45121949911117554	NO	-
494	ZINC02787988	878	0.45121949911117554	NO	-
495	ZINC03346437	993	0.45121949911117554	NO	-
496	ZINC03889850	1309	0.45121949911117554	NO	-
497	ZINC00037914	19	0.44999998807907104	NO	-
498	ZINC02885171	930	0.44999998807907104	NO	-
499	ZINC03148025	953	0.44999998807907104	NO	-
500	ZINC02378026	791	0.44871795177459717	NO	-
501	ZINC02795457	894	0.44871795177459717	NO	-
502	ZINC03348485	995	0.44871795177459717	NO	-
503	ZINC03612217	1160	0.44871795177459717	NO	-
504	ZINC04316884	1427	0.44871795177459717	NO	-
505	ZINC00125154	96	0.4482758641242981	NO	-
506	ZINC00372999	275	0.4482758641242981	NO	-
507	ZINC00476647	367	0.4482758641242981	NO	-
508	ZINC00856537	551	0.4482758641242981	NO	-
509	ZINC01114438	634	0.4482758641242981	NO	-
510	ZINC03866858	1270	0.44736841320991516	NO	-
511	ZINC00382534	286	0.4470588266849518	NO	-
512	ZINC02728470	855	0.4470588266849518	NO	-
513	ZINC02728470	856	0.4470588266849518	NO	-
514	ZINC03326414	988	0.4470588266849518	NO	-
515	ZINC00478707	373	0.4457831382751465	NO	-
516	ZINC00024317	12	0.4444444477558136	NO	-
517	ZINC00120388	89	0.4444444477558136	NO	-
518	ZINC00299917	217	0.4444444477558136	NO	-
519	ZINC00653432	508	0.4444444477558136	NO	-
520	ZINC03867689	1284	0.4444444477558136	NO	-
521	ZINC04469091	1470	0.4444444477558136	NO	-
522	ZINC04469091	1471	0.4444444477558136	NO	-
523	ZINC04633721	1491	0.4444444477558136	NO	-
524	ZINC04641840	1492	0.4444444477558136	NO	-
525	ZINC04641841	1493	0.4444444477558136	NO	-
526	ZINC00371686	270	0.4431818127632141	NO	-
527	ZINC02800075	904	0.4431818127632141	NO	-
528	ZINC02800427	905	0.4431818127632141	NO	-
529	ZINC00539607	425	0.4430379867553711	NO	-
530	ZINC00355575	251	0.44186046719551086	NO	-
531	ZINC01432572	725	0.44186046719551086	NO	-
532	ZINC04309957	1426	0.44186046719551086	NO	-
533	ZINC00055670	32	0.44155845046043396	NO	-
534	ZINC00311107	227	0.44155845046043396	NO	-
535	ZINC02555597	815	0.44155845046043396	NO	-
536	ZINC03401021	1011	0.44155845046043396	NO	-
537	ZINC03851960	1190	0.44155845046043396	NO	-
538	ZINC03868840	1299	0.44155845046043396	NO	-
539	ZINC03969490	1341	0.44155845046043396	NO	-
540	ZINC03969801	1342	0.44155845046043396	NO	-
541	ZINC00211010	153	0.4404761791229248	NO	-
542	ZINC00420822	308	0.4404761791229248	NO	-
543	ZINC00421950	311	0.4404761791229248	NO	-
544	ZINC00477780	370	0.4404761791229248	NO	-
545	ZINC02632868	830	0.4404761791229248	NO	-
546	ZINC01724487	750	0.4399999976158142	NO	-
547	ZINC00306308	220	0.4390243887901306	NO	-
548	ZINC00376011	279	0.4390243887901306	NO	-
549	ZINC00756911	523	0.4390243887901306	NO	-
550	ZINC00616701	485	0.4383561611175537	NO	-
551	ZINC00683636	519	0.4383561611175537	NO	-
552	ZINC01459401	733	0.43820226192474365	NO	-
553	ZINC02796462	899	0.43820226192474365	NO	-
554	ZINC02762792	866	0.4375	NO	-
555	ZINC00212739	157	0.4367816150188446	NO	-
556	ZINC00212739	158	0.4367816150188446	NO	-
557	ZINC00372992	274	0.4367816150188446	NO	-
558	ZINC01399040	714	0.43589743971824646	NO	-
559	ZINC01399041	715	0.43589743971824646	NO	-
560	ZINC04436609	1449	0.43589743971824646	NO	-
561	ZINC00376011	280	0.43529412150382996	NO	-
562	ZINC00421174	309	0.43529412150382996	NO	-
563	ZINC00421175	310	0.43529412150382996	NO	-
564	ZINC00820996	545	0.43529412150382996	NO	-
565	ZINC00928127	562	0.43529412150382996	NO	-
566	ZINC01364053	707	0.43529412150382996	NO	-
567	ZINC00529143	413	0.43478259444236755	NO	-
568	ZINC01080332	620	0.4337349534034729	NO	-
569	ZINC02455894	802	0.4337349534034729	NO	-
570	ZINC03889286	1306	0.4337349534034729	NO	-
571	ZINC04464418	1459	0.4337349534034729	NO	-
572	ZINC04469091	1472	0.4337349534034729	NO	-
573	ZINC00299907	215	0.43209877610206604	NO	-
574	ZINC00299911	216	0.43209877610206604	NO	-
575	ZINC00565148	450	0.43209877610206604	NO	-
576	ZINC01048552	587	0.43209877610206604	NO	-
577	ZINC01048553	588	0.43209877610206604	NO	-
578	ZINC01208576	673	0.43209877610206604	NO	-
579	ZINC01508589	742	0.43209877610206604	NO	-
580	ZINC02996697	943	0.43209877610206604	NO	-
581	ZINC02787800	877	0.4318181872367859	NO	-
582	ZINC02788363	882	0.4318181872367859	NO	-
583	ZINC02788484	883	0.4318181872367859	NO	-
584	ZINC03867764	1288	0.4318181872367859	NO	-
585	ZINC04000595	1374	0.4318181872367859	NO	-
586	ZINC04465737	1465	0.4318181872367859	NO	-
587	ZINC02930611	938	0.4305555522441864	NO	-
588	ZINC03176197	958	0.4305555522441864	NO	-
589	ZINC03176199	959	0.4305555522441864	NO	-
590	ZINC01093529	627	0.4303797483444214	NO	-
591	ZINC01644836	749	0.4303797483444214	NO	-
592	ZINC01856833	760	0.4303797483444214	NO	-
593	ZINC02718985	850	0.4303797483444214	NO	-
594	ZINC03370391	1001	0.4303797483444214	NO	-
595	ZINC03464407	1048	0.4303797483444214	NO	-
596	ZINC03863035	1263	0.4303797483444214	NO	-
597	ZINC04104004	1396	0.4303797483444214	NO	-
598	ZINC01000917	574	0.43023255467414856	NO	-
599	ZINC03868991	1300	0.43023255467414856	NO	-
600	ZINC04376528	1439	0.4301075339317322	NO	-
601	ZINC00002820	0	0.4285714328289032	NO	-
602	ZINC00206253	144	0.4285714328289032	NO	-
603	ZINC00206254	145	0.4285714328289032	NO	-
604	ZINC00450736	340	0.4285714328289032	NO	-
605	ZINC00541763	427	0.4285714328289032	NO	-
606	ZINC00653432	509	0.4285714328289032	NO	-
607	ZINC01124240	638	0.4285714328289032	NO	-
608	ZINC01312400	700	0.4285714328289032	NO	-
609	ZINC03411955	1013	0.4285714328289032	NO	-
610	ZINC03561723	1099	0.4285714328289032	NO	-
611	ZINC00786389	526	0.42696627974510193	NO	-
612	ZINC01070960	617	0.42696627974510193	NO	-
613	ZINC01428828	721	0.42696627974510193	NO	-
614	ZINC01428832	722	0.42696627974510193	NO	-
615	ZINC04102756	1393	0.42696627974510193	NO	-
616	ZINC00010323	8	0.4268292784690857	NO	-
617	ZINC00178756	128	0.4268292784690857	NO	-
618	ZINC00556422	436	0.4268292784690857	NO	-
619	ZINC00556427	437	0.4268292784690857	NO	-
620	ZINC03432448	1026	0.4268292784690857	NO	-
621	ZINC03463939	1047	0.4268292784690857	NO	-
622	ZINC03863139	1264	0.4268292784690857	NO	-
623	ZINC03867450	1278	0.4268292784690857	NO	-
624	ZINC03867529	1280	0.4268292784690857	NO	-
625	ZINC03972077	1348	0.4268292784690857	NO	-
626	ZINC04423996	1447	0.4268292784690857	NO	-
627	ZINC02723816	854	0.4266666769981384	NO	-
628	ZINC03347131	994	0.4266666769981384	NO	-
629	ZINC03506262	1061	0.4266666769981384	NO	-
630	ZINC03852690	1193	0.4266666769981384	NO	-
631	ZINC03867241	1276	0.4266666769981384	NO	-
632	ZINC03867850	1289	0.4266666769981384	NO	-
633	ZINC04465758	1466	0.4266666769981384	NO	-
634	ZINC02767230	870	0.4252873659133911	NO	-
635	ZINC02767471	871	0.4252873659133911	NO	-
636	ZINC03399183	1008	0.4252873659133911	NO	-
637	ZINC03867741	1285	0.4252873659133911	NO	-
638	ZINC00429166	321	0.42500001192092896	NO	-
639	ZINC00429167	322	0.42500001192092896	NO	-
640	ZINC00544086	428	0.42500001192092896	NO	-
641	ZINC00558248	439	0.42500001192092896	NO	-
642	ZINC02718985	852	0.42500001192092896	NO	-
643	ZINC03529591	1081	0.42500001192092896	NO	-
644	ZINC03867450	1277	0.42500001192092896	NO	-
645	ZINC03867529	1279	0.42500001192092896	NO	-
646	ZINC04487034	1481	0.42500001192092896	NO	-
647	ZINC00060692	35	0.42465752363204956	NO	-
648	ZINC01476114	736	0.42465752363204956	NO	-
649	ZINC03596296	1128	0.42465752363204956	NO	-
650	ZINC04102756	1394	0.42391303181648254	NO	-
651	ZINC00412990	304	0.42352941632270813	NO	-
652	ZINC01091256	626	0.42352941632270813	NO	-
653	ZINC01448366	731	0.42352941632270813	NO	-
654	ZINC00206262	147	0.42307692766189575	NO	-
655	ZINC00433154	328	0.42307692766189575	NO	-
656	ZINC00725836	521	0.42307692766189575	NO	-
657	ZINC02639622	836	0.42307692766189575	NO	-
658	ZINC03590884	1125	0.42307692766189575	NO	-
659	ZINC00088986	57	0.42168673872947693	NO	-
660	ZINC00199834	139	0.42168673872947693	NO	-
661	ZINC00337769	241	0.42168673872947693	NO	-
662	ZINC00359364	254	0.42168673872947693	NO	-
663	ZINC00359366	255	0.42168673872947693	NO	-
664	ZINC00487270	380	0.42168673872947693	NO	-
665	ZINC00587144	468	0.42168673872947693	NO	-
666	ZINC01050386	591	0.42168673872947693	NO	-
667	ZINC02455894	803	0.42168673872947693	NO	-
668	ZINC02751969	862	0.42168673872947693	NO	-
669	ZINC02854077	913	0.42168673872947693	NO	-
670	ZINC02854078	914	0.42168673872947693	NO	-
671	ZINC03575576	1117	0.42168673872947693	NO	-
672	ZINC04128927	1403	0.42168673872947693	NO	-
673	ZINC00082028	54	0.42105263471603394	NO	-
674	ZINC00206257	146	0.42105263471603394	NO	-
675	ZINC00365579	265	0.42105263471603394	NO	-
676	ZINC02635859	832	0.42105263471603394	NO	-
677	ZINC00325713	237	0.4204545319080353	NO	-
678	ZINC01311028	699	0.4204545319080353	NO	-
679	ZINC02763464	867	0.4204545319080353	NO	-
680	ZINC00360405	256	0.4197530746459961	NO	-
681	ZINC00362304	260	0.4197530746459961	NO	-
682	ZINC00468531	358	0.4197530746459961	NO	-
683	ZINC00540184	426	0.4197530746459961	NO	-
684	ZINC00556432	438	0.4197530746459961	NO	-
685	ZINC03977614	1356	0.4197530746459961	NO	-
686	ZINC04137827	1409	0.4197530746459961	NO	-
687	ZINC00384698	291	0.4193548262119293	NO	-
688	ZINC00533153	420	0.4193548262119293	NO	-
689	ZINC00533154	421	0.4193548262119293	NO	-
690	ZINC04006733	1386	0.4189189076423645	NO	-
691	ZINC02786789	875	0.41860464215278625	NO	-
692	ZINC02788032	879	0.41860464215278625	NO	-
693	ZINC02796351	898	0.41860464215278625	NO	-
694	ZINC02797879	901	0.41860464215278625	NO	-
695	ZINC03663862	1173	0.41860464215278625	NO	-
696	ZINC00429306	325	0.4177215099334717	NO	-
697	ZINC01286606	693	0.4177215099334717	NO	-
698	ZINC01410619	718	0.4177215099334717	NO	-
699	ZINC02717965	847	0.4175824224948883	NO	-
700	ZINC02717965	849	0.4175824224948883	NO	-
701	ZINC00095110	63	0.4166666567325592	NO	-
702	ZINC00204293	143	0.4166666567325592	NO	-
703	ZINC00342159	245	0.4166666567325592	NO	-
704	ZINC00515566	399	0.4166666567325592	NO	-
705	ZINC00527724	409	0.4166666567325592	NO	-
706	ZINC00527725	410	0.4166666567325592	NO	-
707	ZINC00570300	452	0.4166666567325592	NO	-
708	ZINC01062726	600	0.4166666567325592	NO	-
709	ZINC01134533	644	0.4166666567325592	NO	-
710	ZINC01545897	744	0.4166666567325592	NO	-
711	ZINC03229273	967	0.4166666567325592	NO	-
712	ZINC03559075	1093	0.4166666567325592	NO	-
713	ZINC02241025	781	0.4157303273677826	NO	-
714	ZINC02349727	789	0.4157303273677826	NO	-
715	ZINC03867596	1282	0.4157303273677826	NO	-
716	ZINC03868991	1301	0.4157303273677826	NO	-
717	ZINC00110010	78	0.41558441519737244	NO	-
718	ZINC00261521	191	0.41558441519737244	NO	-
719	ZINC00290781	207	0.41558441519737244	NO	-
720	ZINC01126982	639	0.41558441519737244	NO	-
721	ZINC03399461	1009	0.41558441519737244	NO	-
722	ZINC04342176	1434	0.41558441519737244	NO	-
723	ZINC00203436	141	0.4146341383457184	NO	-
724	ZINC00512947	398	0.4146341383457184	NO	-
725	ZINC01290754	695	0.4146341383457184	NO	-
726	ZINC03581752	1124	0.4146341383457184	NO	-
727	ZINC04317071	1430	0.4146341383457184	NO	-
728	ZINC04317086	1432	0.4146341383457184	NO	-
729	ZINC03938531	1326	0.41428571939468384	NO	-
730	ZINC00002820	1	0.4137931168079376	NO	-
731	ZINC03863735	1266	0.4137931168079376	NO	-
732	ZINC00213528	160	0.41333332657814026	NO	-
733	ZINC03855040	1214	0.41333332657814026	NO	-
734	ZINC03858612	1236	0.41333332657814026	NO	-
735	ZINC04143158	1411	0.41304346919059753	NO	-
736	ZINC00043485	23	0.4124999940395355	NO	-
737	ZINC00168555	124	0.4124999940395355	NO	-
738	ZINC00536316	423	0.4124999940395355	NO	-
739	ZINC00536317	424	0.4124999940395355	NO	-
740	ZINC00549463	432	0.4124999940395355	NO	-
741	ZINC00549464	433	0.4124999940395355	NO	-
742	ZINC00880795	556	0.4124999940395355	NO	-
743	ZINC00880796	557	0.4124999940395355	NO	-
744	ZINC00918931	560	0.4124999940395355	NO	-
745	ZINC00918934	561	0.4124999940395355	NO	-
746	ZINC01288087	694	0.4124999940395355	NO	-
747	ZINC02740807	857	0.4124999940395355	NO	-
748	ZINC02887396	932	0.4124999940395355	NO	-
749	ZINC02889026	933	0.4124999940395355	NO	-
750	ZINC03217249	965	0.4124999940395355	NO	-
751	ZINC03620740	1170	0.4124999940395355	NO	-
752	ZINC00429297	323	0.4117647111415863	NO	-
753	ZINC02718985	851	0.4117647111415863	NO	-
754	ZINC02718985	853	0.4117647111415863	NO	-
755	ZINC04265936	1418	0.4117647111415863	NO	-
756	ZINC03514717	1071	0.41111111640930176	NO	-
757	ZINC03970157	1344	0.41111111640930176	NO	-
758	ZINC00060691	34	0.4109589159488678	NO	-
759	ZINC00063382	38	0.4109589159488678	NO	-
760	ZINC00647463	506	0.4109589159488678	NO	-
761	ZINC01234413	679	0.4109589159488678	NO	-
762	ZINC02172443	771	0.4109589159488678	NO	-
763	ZINC00209129	152	0.41025641560554504	NO	-
764	ZINC00612456	476	0.41025641560554504	NO	-
765	ZINC00813763	535	0.41025641560554504	NO	-
766	ZINC00813764	536	0.41025641560554504	NO	-
767	ZINC00813887	540	0.41025641560554504	NO	-
768	ZINC00813888	541	0.41025641560554504	NO	-
769	ZINC02859567	915	0.41025641560554504	NO	-
770	ZINC03847037	1177	0.41025641560554504	NO	-
771	ZINC03853601	1206	0.41025641560554504	NO	-
772	ZINC03889960	1310	0.41025641560554504	NO	-
773	ZINC04137737	1408	0.41025641560554504	NO	-
774	ZINC00132231	103	0.40963855385780334	NO	-
775	ZINC00132260	104	0.40963855385780334	NO	-
776	ZINC00132363	105	0.40963855385780334	NO	-
777	ZINC00309625	225	0.40963855385780334	NO	-
778	ZINC00337802	242	0.40963855385780334	NO	-
779	ZINC00355692	252	0.40963855385780334	NO	-
780	ZINC00432252	327	0.40963855385780334	NO	-
781	ZINC00466791	354	0.40963855385780334	NO	-
782	ZINC00476011	366	0.40963855385780334	NO	-
783	ZINC00482714	378	0.40963855385780334	NO	-
784	ZINC00559998	440	0.40963855385780334	NO	-
785	ZINC00559999	441	0.40963855385780334	NO	-
786	ZINC01140954	648	0.40963855385780334	NO	-
787	ZINC01140955	649	0.40963855385780334	NO	-
788	ZINC01147835	652	0.40963855385780334	NO	-
789	ZINC03234778	970	0.40963855385780334	NO	-
790	ZINC03234779	971	0.40963855385780334	NO	-
791	ZINC03404509	1012	0.40963855385780334	NO	-
792	ZINC03993189	1371	0.40963855385780334	NO	-
793	ZINC00002820	2	0.40909090638160706	NO	-
794	ZINC02801176	906	0.40909090638160706	NO	-
795	ZINC03017282	944	0.40860214829444885	NO	-
796	ZINC02794621	887	0.4084506928920746	NO	-
797	ZINC02796638	900	0.4084506928920746	NO	-
798	ZINC00257428	185	0.40789473056793213	NO	-
799	ZINC00330856	239	0.40789473056793213	NO	-
800	ZINC00466436	353	0.40789473056793213	NO	-
801	ZINC00467089	355	0.40789473056793213	NO	-
802	ZINC00470268	361	0.40789473056793213	NO	-
803	ZINC02634583	831	0.40789473056793213	NO	-
804	ZINC00528031	411	0.40740740299224854	NO	-
805	ZINC00534216	422	0.40740740299224854	NO	-
806	ZINC01088981	622	0.40740740299224854	NO	-
807	ZINC02840507	908	0.40740740299224854	NO	-
808	ZINC03971922	1346	0.40697672963142395	NO	-
809	ZINC04091542	1392	0.40697672963142395	NO	-
810	ZINC00175529	127	0.4054054021835327	NO	-
811	ZINC03086123	949	0.4054054021835327	NO	-
812	ZINC03550576	1092	0.4054054021835327	NO	-
813	ZINC00031486	15	0.40506330132484436	NO	-
814	ZINC00429304	324	0.40506330132484436	NO	-
815	ZINC00590227	470	0.40506330132484436	NO	-
816	ZINC03619934	1169	0.40506330132484436	NO	-
817	ZINC03968519	1336	0.40506330132484436	NO	-
818	ZINC04121991	1399	0.40506330132484436	NO	-
819	ZINC04167565	1414	0.40506330132484436	NO	-
820	ZINC00286981	203	0.4047619104385376	NO	-
821	ZINC00288678	204	0.4047619104385376	NO	-
822	ZINC00311342	228	0.4047619104385376	NO	-
823	ZINC00478808	374	0.4047619104385376	NO	-
824	ZINC01131608	643	0.4047619104385376	NO	-
825	ZINC01189767	663	0.4047619104385376	NO	-
826	ZINC01189895	665	0.4047619104385376	NO	-
827	ZINC01218260	675	0.4047619104385376	NO	-
828	ZINC03615232	1166	0.4047619104385376	NO	-
829	ZINC00002820	3	0.40449437499046326	NO	-
830	ZINC00212739	159	0.40449437499046326	NO	-
831	ZINC00526388	405	0.40425533056259155	NO	-
832	ZINC00526390	406	0.40425533056259155	NO	-
833	ZINC00526392	407	0.40425533056259155	NO	-
834	ZINC00526394	408	0.40425533056259155	NO	-
835	ZINC00794384	528	0.40425533056259155	NO	-
836	ZINC00457738	348	0.4027777910232544	NO	-
837	ZINC03561721	1098	0.4027777910232544	NO	-
838	ZINC03250847	972	0.4025973975658417	NO	-
839	ZINC03317791	985	0.4025973975658417	NO	-
840	ZINC03322691	986	0.4025973975658417	NO	-
841	ZINC03464456	1049	0.4025973975658417	NO	-
842	ZINC03525573	1076	0.4025973975658417	NO	-
843	ZINC04119260	1398	0.4025973975658417	NO	-
844	ZINC04158469	1413	0.4025973975658417	NO	-
845	ZINC00137004	107	0.40243902802467346	NO	-
846	ZINC00314209	230	0.40243902802467346	NO	-
847	ZINC00314210	231	0.40243902802467346	NO	-
848	ZINC00423625	312	0.40243902802467346	NO	-
849	ZINC00423626	313	0.40243902802467346	NO	-
850	ZINC01366332	708	0.40243902802467346	NO	-
851	ZINC01366333	709	0.40243902802467346	NO	-
852	ZINC03337427	991	0.40243902802467346	NO	-
853	ZINC03337430	992	0.40243902802467346	NO	-
854	ZINC03530533	1083	0.40243902802467346	NO	-
855	ZINC03530535	1084	0.40243902802467346	NO	-
856	ZINC02334601	788	0.40229883790016174	NO	-
857	ZINC02475014	805	0.40229883790016174	NO	-
858	ZINC02861945	916	0.40229883790016174	NO	-
859	ZINC00231357	169	0.4021739065647125	NO	-
860	ZINC00006952	5	0.4000000059604645	NO	-
861	ZINC00038372	20	0.4000000059604645	NO	-
862	ZINC00052551	31	0.4000000059604645	NO	-
863	ZINC00076463	47	0.4000000059604645	NO	-
864	ZINC00307143	221	0.4000000059604645	NO	-
865	ZINC00450843	341	0.4000000059604645	NO	-
866	ZINC00670782	513	0.4000000059604645	NO	-
867	ZINC01010351	578	0.4000000059604645	NO	-
868	ZINC01185547	660	0.4000000059604645	NO	-
869	ZINC02521888	808	0.4000000059604645	NO	-
870	ZINC02620592	825	0.4000000059604645	NO	-
871	ZINC02620593	826	0.4000000059604645	NO	-
872	ZINC02868137	917	0.4000000059604645	NO	-
873	ZINC02887392	931	0.4000000059604645	NO	-
874	ZINC03153754	954	0.4000000059604645	NO	-
875	ZINC03453563	1037	0.4000000059604645	NO	-
876	ZINC03453781	1042	0.4000000059604645	NO	-
877	ZINC03489388	1059	0.4000000059604645	NO	-
878	ZINC03517809	1072	0.4000000059604645	NO	-
879	ZINC03573154	1115	0.4000000059604645	NO	-
880	ZINC03611441	1158	0.4000000059604645	NO	-
881	ZINC03868126	1291	0.4000000059604645	NO	-
882	ZINC02216496	778	0.39772728085517883	NO	-
883	ZINC03969979	1343	0.39772728085517883	NO	-
884	ZINC00128289	101	0.39759036898612976	NO	-
885	ZINC00179798	129	0.39759036898612976	NO	-
886	ZINC00179800	130	0.39759036898612976	NO	-
887	ZINC00451975	342	0.39759036898612976	NO	-
888	ZINC00453073	343	0.39759036898612976	NO	-
889	ZINC00546110	430	0.39759036898612976	NO	-
890	ZINC00994336	572	0.39759036898612976	NO	-
891	ZINC03987876	1362	0.39759036898612976	NO	-
892	ZINC04316884	1428	0.39759036898612976	NO	-
893	ZINC04427553	1448	0.39759036898612976	NO	-
894	ZINC00425530	318	0.39743590354919434	NO	-
895	ZINC01066008	605	0.39743590354919434	NO	-
896	ZINC02309223	785	0.39743590354919434	NO	-
897	ZINC03593311	1127	0.39743590354919434	NO	-
898	ZINC00497871	387	0.39726027846336365	NO	-
899	ZINC00528087	412	0.3956044018268585	NO	-
900	ZINC01121697	636	0.39534884691238403	NO	-
901	ZINC01189408	662	0.39534884691238403	NO	-
902	ZINC01285173	692	0.395061731338501	NO	-
903	ZINC01447889	730	0.395061731338501	NO	-
904	ZINC01856833	761	0.395061731338501	NO	-
905	ZINC01393190	712	0.3947368562221527	NO	-
906	ZINC00196107	137	0.39361703395843506	NO	-
907	ZINC00223347	163	0.3932584226131439	NO	-
908	ZINC02432370	799	0.3932584226131439	NO	-
909	ZINC00168643	125	0.3928571343421936	NO	-
910	ZINC00265784	197	0.3928571343421936	NO	-
911	ZINC00340363	243	0.3928571343421936	NO	-
912	ZINC00445284	338	0.3928571343421936	NO	-
913	ZINC00465145	352	0.3928571343421936	NO	-
914	ZINC00475806	365	0.3928571343421936	NO	-
915	ZINC00780322	524	0.3928571343421936	NO	-
916	ZINC00780323	525	0.3928571343421936	NO	-
917	ZINC01183026	658	0.3928571343421936	NO	-
918	ZINC01188449	661	0.3928571343421936	NO	-
919	ZINC01189858	664	0.3928571343421936	NO	-
920	ZINC01230401	677	0.3928571343421936	NO	-
921	ZINC02869214	919	0.3928571343421936	NO	-
922	ZINC03876209	1303	0.3928571343421936	NO	-
923	ZINC04004958	1384	0.3928571343421936	NO	-
924	ZINC00433823	329	0.39240506291389465	NO	-
925	ZINC00433824	330	0.39240506291389465	NO	-
926	ZINC00433825	331	0.39240506291389465	NO	-
927	ZINC00483964	379	0.39240506291389465	NO	-
928	ZINC01090921	623	0.39240506291389465	NO	-
929	ZINC02746950	859	0.39240506291389465	NO	-
930	ZINC03455248	1045	0.39240506291389465	NO	-
931	ZINC03509025	1065	0.39240506291389465	NO	-
932	ZINC04137675	1407	0.39240506291389465	NO	-
933	ZINC00442700	336	0.3918918967247009	NO	-
934	ZINC03077377	948	0.3918918967247009	NO	-
935	ZINC00456363	345	0.39080458879470825	NO	-
936	ZINC00456536	346	0.39080458879470825	NO	-
937	ZINC01068565	611	0.39080458879470825	NO	-
938	ZINC03413653	1022	0.39080458879470825	NO	-
939	ZINC03414008	1025	0.39080458879470825	NO	-
940	ZINC00073132	45	0.39024388790130615	NO	-
941	ZINC00157183	120	0.39024388790130615	NO	-
942	ZINC00629127	499	0.39024388790130615	NO	-
943	ZINC00973466	570	0.39024388790130615	NO	-
944	ZINC02653865	839	0.39024388790130615	NO	-
945	ZINC02703443	844	0.39024388790130615	NO	-
946	ZINC00048547	27	0.3896103799343109	NO	-
947	ZINC00253706	184	0.3896103799343109	NO	-
948	ZINC00437873	332	0.3896103799343109	NO	-
949	ZINC01406598	717	0.3896103799343109	NO	-
950	ZINC02637498	835	0.3896103799343109	NO	-
951	ZINC02760792	865	0.3896103799343109	NO	-
952	ZINC03439837	1028	0.3896103799343109	NO	-
953	ZINC03439928	1030	0.3896103799343109	NO	-
954	ZINC03439950	1031	0.3896103799343109	NO	-
955	ZINC03441346	1033	0.3896103799343109	NO	-
956	ZINC03455235	1044	0.3896103799343109	NO	-
957	ZINC03509017	1064	0.3896103799343109	NO	-
958	ZINC03509034	1066	0.3896103799343109	NO	-
959	ZINC03523585	1073	0.3896103799343109	NO	-
960	ZINC03858565	1234	0.3896103799343109	NO	-
961	ZINC03858571	1235	0.3896103799343109	NO	-
962	ZINC03867155	1273	0.3896103799343109	NO	-
963	ZINC03867156	1274	0.3896103799343109	NO	-
964	ZINC03972820	1349	0.3896103799343109	NO	-
965	ZINC03972865	1350	0.3896103799343109	NO	-
966	ZINC03983281	1359	0.3896103799343109	NO	-
967	ZINC04470464	1479	0.3896103799343109	NO	-
968	ZINC04470465	1480	0.3896103799343109	NO	-
969	ZINC00265166	196	0.3888888955116272	NO	-
970	ZINC00563878	448	0.3888888955116272	NO	-
971	ZINC00564557	449	0.3888888955116272	NO	-
972	ZINC00609573	474	0.3888888955116272	NO	-
973	ZINC01067033	608	0.3888888955116272	NO	-
974	ZINC02868569	918	0.3888888955116272	NO	-
975	ZINC02879179	926	0.3888888955116272	NO	-
976	ZINC03559110	1094	0.3888888955116272	NO	-
977	ZINC00355910	253	0.38823530077934265	NO	-
978	ZINC01040721	586	0.38823530077934265	NO	-
979	ZINC01190017	666	0.38823530077934265	NO	-
980	ZINC03876209	1302	0.38823530077934265	NO	-
981	ZINC00318201	233	0.38749998807907104	NO	-
982	ZINC02539531	810	0.38749998807907104	NO	-
983	ZINC02987042	942	0.38749998807907104	NO	-
984	ZINC03525147	1075	0.38749998807907104	NO	-
985	ZINC03561961	1100	0.38749998807907104	NO	-
986	ZINC03561962	1101	0.38749998807907104	NO	-
987	ZINC03886656	1304	0.3870967626571655	NO	-
988	ZINC00413812	305	0.3866666555404663	NO	-
989	ZINC00973242	569	0.3866666555404663	NO	-
990	ZINC01006309	577	0.3866666555404663	NO	-
991	ZINC03982989	1358	0.3866666555404663	NO	-
992	ZINC00384662	290	0.3863636255264282	NO	-
993	ZINC00411264	299	0.3857142925262451	NO	-
994	ZINC00672561	514	0.3855421543121338	NO	-
995	ZINC01366335	710	0.3855421543121338	NO	-
996	ZINC01366336	711	0.3855421543121338	NO	-
997	ZINC02777409	873	0.3855421543121338	NO	-
998	ZINC03026573	945	0.3855421543121338	NO	-
999	ZINC03308554	983	0.3855421543121338	NO	-
1000	ZINC03308731	984	0.3855421543121338	NO	-
1001	ZINC04017800	1389	0.3855421543121338	NO	-
1002	ZINC00101922	68	0.38461539149284363	NO	-
1003	ZINC00101926	69	0.38461539149284363	NO	-
1004	ZINC00181957	131	0.38461539149284363	NO	-
1005	ZINC00181958	132	0.38461539149284363	NO	-
1006	ZINC01202925	668	0.38461539149284363	NO	-
1007	ZINC01202928	669	0.38461539149284363	NO	-
1008	ZINC02199757	775	0.38461539149284363	NO	-
1009	ZINC02199758	776	0.38461539149284363	NO	-
1010	ZINC03453775	1040	0.38461539149284363	NO	-
1011	ZINC03453777	1041	0.38461539149284363	NO	-
1012	ZINC03453783	1043	0.38461539149284363	NO	-
1013	ZINC03470456	1053	0.38461539149284363	NO	-
1014	ZINC03470459	1054	0.38461539149284363	NO	-
1015	ZINC04136954	1406	0.38461539149284363	NO	-
1016	ZINC03892730	1321	0.38372093439102173	NO	-
1017	ZINC00049673	28	0.3835616409778595	NO	-
1018	ZINC00259734	188	0.3835616409778595	NO	-
1019	ZINC00348146	250	0.3835616409778595	NO	-
1020	ZINC00798270	529	0.3835616409778595	NO	-
1021	ZINC03183326	960	0.3835616409778595	NO	-
1022	ZINC03891927	1319	0.3835616409778595	NO	-
1023	ZINC03974418	1353	0.3835616409778595	NO	-
1024	ZINC04414242	1443	0.3835616409778595	NO	-
1025	ZINC04469873	1475	0.3835616409778595	NO	-
1026	ZINC00384700	292	0.38297873735427856	NO	-
1027	ZINC00412728	303	0.3827160596847534	NO	-
1028	ZINC00563121	442	0.3827160596847534	NO	-
1029	ZINC01346121	703	0.3827160596847534	NO	-
1030	ZINC02918490	937	0.3827160596847534	NO	-
1031	ZINC03413386	1015	0.3827160596847534	NO	-
1032	ZINC00316689	232	0.3820224702358246	NO	-
1033	ZINC00509444	396	0.3820224702358246	NO	-
1034	ZINC00529184	414	0.3820224702358246	NO	-
1035	ZINC03384857	1004	0.3815789520740509	NO	-
1036	ZINC03413797	1023	0.3815789520740509	NO	-
1037	ZINC03413983	1024	0.3815789520740509	NO	-
1038	ZINC00102783	70	0.380952388048172	NO	-
1039	ZINC00102798	71	0.380952388048172	NO	-
1040	ZINC00102994	72	0.380952388048172	NO	-
1041	ZINC00103002	73	0.380952388048172	NO	-
1042	ZINC00103059	74	0.380952388048172	NO	-
1043	ZINC00103072	75	0.380952388048172	NO	-
1044	ZINC00103336	77	0.380952388048172	NO	-
1045	ZINC00260852	189	0.380952388048172	NO	-
1046	ZINC00291952	208	0.380952388048172	NO	-
1047	ZINC00294259	209	0.380952388048172	NO	-
1048	ZINC00296418	213	0.380952388048172	NO	-
1049	ZINC00308661	222	0.380952388048172	NO	-
1050	ZINC00363933	262	0.380952388048172	NO	-
1051	ZINC00420444	307	0.380952388048172	NO	-
1052	ZINC00461821	349	0.380952388048172	NO	-
1053	ZINC00613980	481	0.380952388048172	NO	-
1054	ZINC00834243	547	0.380952388048172	NO	-
1055	ZINC01054642	598	0.380952388048172	NO	-
1056	ZINC02503783	806	0.380952388048172	NO	-
1057	ZINC02951169	940	0.380952388048172	NO	-
1058	ZINC02986127	941	0.380952388048172	NO	-
1059	ZINC03093772	951	0.380952388048172	NO	-
1060	ZINC03907722	1323	0.380952388048172	NO	-
1061	ZINC00052016	29	0.37974682450294495	NO	-
1062	ZINC00185357	133	0.37974682450294495	NO	-
1063	ZINC03372459	1002	0.37974682450294495	NO	-
1064	ZINC03777511	1174	0.37974682450294495	NO	-
1065	ZINC00464794	351	0.37931033968925476	NO	-
1066	ZINC02683840	843	0.37931033968925476	NO	-
1067	ZINC04004958	1385	0.37931033968925476	NO	-
1068	ZINC00397717	296	0.37837839126586914	NO	-
1069	ZINC01741786	751	0.37837839126586914	NO	-
1070	ZINC03086127	950	0.37837839126586914	NO	-
1071	ZINC03833865	17	0.37837839126586914	YES	7
1072	ZINC00103251	76	0.37804877758026123	NO	-
1073	ZINC00257585	186	0.37804877758026123	NO	-
1074	ZINC00257585	187	0.37804877758026123	NO	-
1075	ZINC00362176	258	0.37804877758026123	NO	-
1076	ZINC00380363	284	0.37804877758026123	NO	-
1077	ZINC00462543	350	0.37804877758026123	NO	-
1078	ZINC00475520	364	0.37804877758026123	NO	-
1079	ZINC01498344	739	0.37804877758026123	NO	-
1080	ZINC01498344	740	0.37804877758026123	NO	-
1081	ZINC02760339	864	0.37804877758026123	NO	-
1082	ZINC03389107	1005	0.37804877758026123	NO	-
1083	ZINC03389541	1006	0.37804877758026123	NO	-
1084	ZINC00080410	53	0.37662336230278015	NO	-
1085	ZINC00998925	573	0.37662336230278015	NO	-
1086	ZINC02637323	834	0.37662336230278015	NO	-
1087	ZINC03470421	1051	0.37662336230278015	NO	-
1088	ZINC03470450	1052	0.37662336230278015	NO	-
1089	ZINC03852847	1198	0.37662336230278015	NO	-
1090	ZINC01437610	728	0.3764705955982208	NO	-
1091	ZINC03569828	1112	0.3764705955982208	NO	-
1092	ZINC03972036	1347	0.3764705955982208	NO	-
1093	ZINC00198926	138	0.375	NO	-
1094	ZINC00410391	298	0.375	NO	-
1095	ZINC00412572	300	0.375	NO	-
1096	ZINC00412574	301	0.375	NO	-
1097	ZINC00563123	443	0.375	NO	-
1098	ZINC00572854	457	0.375	NO	-
1099	ZINC00804645	530	0.375	NO	-
1100	ZINC01131545	642	0.375	NO	-
1101	ZINC02675831	842	0.375	NO	-
1102	ZINC03413428	1018	0.375	NO	-
1103	ZINC03451311	1034	0.375	NO	-
1104	ZINC00232741	170	0.37362638115882874	NO	-
1105	ZINC01340777	702	0.37362638115882874	NO	-
1106	ZINC00295665	210	0.3734939694404602	NO	-
1107	ZINC00326447	238	0.3734939694404602	NO	-
1108	ZINC00372141	271	0.3734939694404602	NO	-
1109	ZINC02755090	863	0.3734939694404602	NO	-
1110	ZINC04144459	1412	0.3734939694404602	NO	-
1111	ZINC00290760	205	0.3733333349227905	NO	-
1112	ZINC02871766	921	0.3733333349227905	NO	-
1113	ZINC04224273	1416	0.3733333349227905	NO	-
1114	ZINC03833866	16	0.3733333349227905	YES	7
1115	ZINC01037364	585	0.3723404109477997	NO	-
1116	ZINC00298445	214	0.3720930218696594	NO	-
1117	ZINC00341126	244	0.3720930218696594	NO	-
1118	ZINC00487273	381	0.3720930218696594	NO	-
1119	ZINC01091255	625	0.3720930218696594	NO	-
1120	ZINC01347507	704	0.3720930218696594	NO	-
1121	ZINC01590800	746	0.3720930218696594	NO	-
1122	ZINC04042552	1390	0.3720930218696594	NO	-
1123	ZINC00100217	65	0.3717948794364929	NO	-
1124	ZINC00100218	66	0.3717948794364929	NO	-
1125	ZINC00223283	162	0.3717948794364929	NO	-
1126	ZINC00319875	236	0.3717948794364929	NO	-
1127	ZINC00477906	371	0.3717948794364929	NO	-
1128	ZINC00477907	372	0.3717948794364929	NO	-
1129	ZINC03854953	1211	0.3717948794364929	NO	-
1130	ZINC02421365	797	0.37078651785850525	NO	-
1131	ZINC02871308	920	0.37078651785850525	NO	-
1132	ZINC02884342	929	0.37078651785850525	NO	-
1133	ZINC03360812	997	0.37078651785850525	NO	-
1134	ZINC03369453	1000	0.37078651785850525	NO	-
1135	ZINC00079211	49	0.37037035822868347	NO	-
1136	ZINC00860131	555	0.37037035822868347	NO	-
1137	ZINC02577596	817	0.37037035822868347	NO	-
1138	ZINC03573124	1114	0.37037035822868347	NO	-
1139	ZINC03977591	1355	0.36986300349235535	NO	-
1140	ZINC00145297	113	0.369047611951828	NO	-
1141	ZINC00284784	202	0.369047611951828	NO	-
1142	ZINC00380361	283	0.369047611951828	NO	-
1143	ZINC00473679	363	0.369047611951828	NO	-
1144	ZINC01051747	595	0.369047611951828	NO	-
1145	ZINC01306472	698	0.369047611951828	NO	-
1146	ZINC02750444	860	0.369047611951828	NO	-
1147	ZINC02877297	924	0.369047611951828	NO	-
1148	ZINC03156493	955	0.369047611951828	NO	-
1149	ZINC02409670	796	0.3684210479259491	NO	-
1150	ZINC01070462	615	0.36781609058380127	NO	-
1151	ZINC01070462	616	0.36781609058380127	NO	-
1152	ZINC03852868	1199	0.36781609058380127	NO	-
1153	ZINC00080366	52	0.3670886158943176	NO	-
1154	ZINC03293975	981	0.3670886158943176	NO	-
1155	ZINC03413294	1014	0.3670886158943176	NO	-
1156	ZINC00005434	4	0.3658536672592163	NO	-
1157	ZINC00034275	17	0.3658536672592163	NO	-
1158	ZINC03469392	1050	0.3658536672592163	NO	-
1159	ZINC00372531	272	0.3655914068222046	NO	-
1160	ZINC00481475	377	0.3655914068222046	NO	-
1161	ZINC03413568	1019	0.36486485600471497	NO	-
1162	ZINC00206451	148	0.364705890417099	NO	-
1163	ZINC00903785	558	0.364705890417099	NO	-
1164	ZINC01218306	676	0.364705890417099	NO	-
1165	ZINC01421405	719	0.364705890417099	NO	-
1166	ZINC01437599	727	0.364705890417099	NO	-
1167	ZINC02623838	827	0.364705890417099	NO	-
1168	ZINC02889051	934	0.364705890417099	NO	-
1169	ZINC03891477	1316	0.364705890417099	NO	-
1170	ZINC03969277	1339	0.364705890417099	NO	-
1171	ZINC03995383	1372	0.364705890417099	NO	-
1172	ZINC02584063	820	0.3645833432674408	NO	-
1173	ZINC03328237	989	0.3636363744735718	NO	-
1174	ZINC00239091	182	0.36263737082481384	NO	-
1175	ZINC00520542	402	0.36250001192092896	NO	-
1176	ZINC03413423	1016	0.36250001192092896	NO	-
1177	ZINC03413424	1017	0.36250001192092896	NO	-
1178	ZINC03992736	1366	0.36250001192092896	NO	-
1179	ZINC03992737	1367	0.36250001192092896	NO	-
1180	ZINC02620052	822	0.3617021143436432	NO	-
1181	ZINC03991941	1364	0.3617021143436432	NO	-
1182	ZINC04001255	1377	0.3617021143436432	NO	-
1183	ZINC04464231	1457	0.3617021143436432	NO	-
1184	ZINC00374482	278	0.3614457845687866	NO	-
1185	ZINC00563123	444	0.3614457845687866	NO	-
1186	ZINC02889052	935	0.3604651093482971	NO	-
1187	ZINC00029005	14	0.3595505654811859	NO	-
1188	ZINC00384633	288	0.3595505654811859	NO	-
1189	ZINC01067451	609	0.3595505654811859	NO	-
1190	ZINC02192407	773	0.3595505654811859	NO	-
1191	ZINC02844471	911	0.3589743673801422	NO	-
1192	ZINC03906983	1322	0.3589743673801422	NO	-
1193	ZINC01033916	583	0.3586956560611725	NO	-
1194	ZINC00468037	357	0.3580246865749359	NO	-
1195	ZINC03184493	961	0.3580246865749359	NO	-
1196	ZINC00279984	201	0.3571428656578064	NO	-
1197	ZINC02768652	872	0.3571428656578064	NO	-
1198	ZINC03173621	957	0.3571428656578064	NO	-
1199	ZINC01347509	705	0.3563218414783478	NO	-
1200	ZINC00476728	368	0.3561643958091736	NO	-
1201	ZINC02020188	7	0.3561643958091736	YES	4
1202	ZINC03581287	1121	0.35555556416511536	NO	-
1203	ZINC00018097	15	0.3552631437778473	YES	7
1204	ZINC02131933	768	0.3544303774833679	NO	-
1205	ZINC02610066	821	0.3544303774833679	NO	-
1206	ZINC03866960	1272	0.3544303774833679	NO	-
1207	ZINC02647919	837	0.3541666567325592	NO	-
1208	ZINC03452752	1036	0.3541666567325592	NO	-
1209	ZINC00319267	235	0.353658527135849	NO	-
1210	ZINC00347897	248	0.353658527135849	NO	-
1211	ZINC00347899	249	0.353658527135849	NO	-
1212	ZINC01105513	631	0.353658527135849	NO	-
1213	ZINC03854556	1210	0.353658527135849	NO	-
1214	ZINC00122034	90	0.3529411852359772	NO	-
1215	ZINC04632868	1489	0.3529411852359772	NO	-
1216	ZINC03473160	1056	0.35227271914482117	NO	-
1217	ZINC00619588	492	0.35211268067359924	NO	-
1218	ZINC00310789	226	0.35164836049079895	NO	-
1219	ZINC01033513	582	0.35164836049079895	NO	-
1220	ZINC01054638	597	0.3513513505458832	NO	-
1221	ZINC02570906	816	0.3513513505458832	NO	-
1222	ZINC00031886	16	0.350649356842041	NO	-
1223	ZINC00613650	480	0.350649356842041	NO	-
1224	ZINC02653881	840	0.350649356842041	NO	-
1225	ZINC03514566	1069	0.350649356842041	NO	-
1226	ZINC03514568	1070	0.350649356842041	NO	-
1227	ZINC03852835	1197	0.350649356842041	NO	-
1228	ZINC00381496	285	0.3499999940395355	NO	-
1229	ZINC03577042	1118	0.3499999940395355	NO	-
1230	ZINC00563608	447	0.34939759969711304	NO	-
1231	ZINC01192383	667	0.34939759969711304	NO	-
1232	ZINC01300164	696	0.34939759969711304	NO	-
1233	ZINC01300165	697	0.34939759969711304	NO	-
1234	ZINC02789422	885	0.34939759969711304	NO	-
1235	ZINC00146498	115	0.3488371968269348	NO	-
1236	ZINC00147749	118	0.3488371968269348	NO	-
1237	ZINC01113225	633	0.3488371968269348	NO	-
1238	ZINC02294241	784	0.3488371968269348	NO	-
1239	ZINC03868724	1298	0.3488371968269348	NO	-
1240	ZINC03987440	1361	0.3488371968269348	NO	-
1241	ZINC04466248	1467	0.3488371968269348	NO	-
1242	ZINC00207322	149	0.3483146131038666	NO	-
1243	ZINC00384727	293	0.3483146131038666	NO	-
1244	ZINC00454391	344	0.3483146131038666	NO	-
1245	ZINC00479653	376	0.3483146131038666	NO	-
1246	ZINC00572691	456	0.3483146131038666	NO	-
1247	ZINC00583201	463	0.3483146131038666	NO	-
1248	ZINC00583203	464	0.3483146131038666	NO	-
1249	ZINC00617778	487	0.3483146131038666	NO	-
1250	ZINC00644623	501	0.3483146131038666	NO	-
1251	ZINC00717913	520	0.3483146131038666	NO	-
1252	ZINC01069691	614	0.3483146131038666	NO	-
1253	ZINC01079561	619	0.3483146131038666	NO	-
1254	ZINC02843766	910	0.3483146131038666	NO	-
1255	ZINC03194772	962	0.3483146131038666	NO	-
1256	ZINC01148852	653	0.3466666638851166	NO	-
1257	ZINC01284917	691	0.3466666638851166	NO	-
1258	ZINC00502653	390	0.3461538553237915	NO	-
1259	ZINC00502655	391	0.3461538553237915	NO	-
1260	ZINC03511673	1067	0.3461538553237915	NO	-
1261	ZINC04377449	1440	0.3461538553237915	NO	-
1262	ZINC00046669	24	0.34567901492118835	NO	-
1263	ZINC00046669	25	0.34567901492118835	NO	-
1264	ZINC00200247	140	0.34567901492118835	NO	-
1265	ZINC00611671	475	0.34567901492118835	NO	-
1266	ZINC01424359	720	0.34567901492118835	NO	-
1267	ZINC03859884	1253	0.34567901492118835	NO	-
1268	ZINC03866960	1271	0.34567901492118835	NO	-
1269	ZINC03889115	1305	0.34567901492118835	NO	-
1270	ZINC03891621	1317	0.34567901492118835	NO	-
1271	ZINC01051738	594	0.3452380895614624	NO	-
1272	ZINC01241358	684	0.3452380895614624	NO	-
1273	ZINC03413575	1020	0.3452380895614624	NO	-
1274	ZINC03413578	1021	0.3452380895614624	NO	-
1275	ZINC04464316	1458	0.3452380895614624	NO	-
1276	ZINC02353769	790	0.3448275923728943	NO	-
1277	ZINC03890280	1311	0.3448275923728943	NO	-
1278	ZINC00384635	289	0.3444444537162781	NO	-
1279	ZINC00619318	491	0.3444444537162781	NO	-
1280	ZINC01158359	654	0.3444444537162781	NO	-
1281	ZINC00429343	326	0.34343433380126953	NO	-
1282	ZINC00665494	511	0.34246575832366943	NO	-
1283	ZINC03832001	24	0.34246575832366943	YES	10
1284	ZINC00598073	26	0.34246575832366943	YES	10
1285	ZINC02620381	823	0.34210526943206787	NO	-
1286	ZINC02620382	824	0.34210526943206787	NO	-
1287	ZINC00127359	99	0.3417721390724182	NO	-
1288	ZINC00127362	100	0.3417721390724182	NO	-
1289	ZINC00362186	259	0.3417721390724182	NO	-
1290	ZINC01216594	674	0.3417721390724182	NO	-
1291	ZINC03992155	1365	0.3417721390724182	NO	-
1292	ZINC00264698	194	0.3414634168148041	NO	-
1293	ZINC00264698	195	0.3414634168148041	NO	-
1294	ZINC00563603	445	0.3414634168148041	NO	-
1295	ZINC01069302	612	0.3414634168148041	NO	-
1296	ZINC01069304	613	0.3414634168148041	NO	-
1297	ZINC01121160	635	0.3414634168148041	NO	-
1298	ZINC01756059	753	0.3414634168148041	NO	-
1299	ZINC03529608	1082	0.3414634168148041	NO	-
1300	ZINC02319147	787	0.34117648005485535	NO	-
1301	ZINC04017233	1388	0.34117648005485535	NO	-
1302	ZINC00151894	119	0.34065935015678406	NO	-
1303	ZINC00304089	218	0.34065935015678406	NO	-
1304	ZINC01048668	590	0.34065935015678406	NO	-
1305	ZINC03566292	1111	0.34065935015678406	NO	-
1306	ZINC04522158	1484	0.34065935015678406	NO	-
1307	ZINC04249111	1417	0.34020617604255676	NO	-
1308	ZINC01122413	637	0.3378378450870514	NO	-
1309	ZINC00512648	397	0.33766233921051025	NO	-
1310	ZINC03858117	1229	0.33766233921051025	NO	-
1311	ZINC03858492	1233	0.33766233921051025	NO	-
1312	ZINC04469825	1474	0.33766233921051025	NO	-
1313	ZINC04470400	1478	0.33766233921051025	NO	-
1314	ZINC00046670	26	0.3375000059604645	NO	-
1315	ZINC00130215	102	0.3375000059604645	NO	-
1316	ZINC00228907	165	0.3375000059604645	NO	-
1317	ZINC00229004	166	0.3375000059604645	NO	-
1318	ZINC00232952	171	0.3375000059604645	NO	-
1319	ZINC00232952	172	0.3375000059604645	NO	-
1320	ZINC00264680	193	0.3375000059604645	NO	-
1321	ZINC03988006	1363	0.3375000059604645	NO	-
1322	ZINC00272219	200	0.33734938502311707	NO	-
1323	ZINC01479134	737	0.33734938502311707	NO	-
1324	ZINC02751163	861	0.33734938502311707	NO	-
1325	ZINC03997252	1373	0.33734938502311707	NO	-
1326	ZINC00119718	88	0.3372093141078949	NO	-
1327	ZINC03912970	1325	0.3372093141078949	NO	-
1328	ZINC04176405	1415	0.3372093141078949	NO	-
1329	ZINC03833862	28	0.3372093141078949	YES	12
1330	ZINC00813072	532	0.33707866072654724	NO	-
1331	ZINC03324193	987	0.3368421196937561	NO	-
1332	ZINC00232954	173	0.3333333432674408	NO	-
1333	ZINC00232956	174	0.3333333432674408	NO	-
1334	ZINC00232956	175	0.3333333432674408	NO	-
1335	ZINC00233010	176	0.3333333432674408	NO	-
1336	ZINC00233010	177	0.3333333432674408	NO	-
1337	ZINC00233029	178	0.3333333432674408	NO	-
1338	ZINC00233030	179	0.3333333432674408	NO	-
1339	ZINC00233030	180	0.3333333432674408	NO	-
1340	ZINC00583223	465	0.3333333432674408	NO	-
1341	ZINC00583225	466	0.3333333432674408	NO	-
1342	ZINC00583254	467	0.3333333432674408	NO	-
1343	ZINC01142335	651	0.3333333432674408	NO	-
1344	ZINC02388191	792	0.3333333432674408	NO	-
1345	ZINC02626159	828	0.3333333432674408	NO	-
1346	ZINC02874797	923	0.3333333432674408	NO	-
1347	ZINC03166187	956	0.3333333432674408	NO	-
1348	ZINC03453578	1038	0.3333333432674408	NO	-
1349	ZINC03453581	1039	0.3333333432674408	NO	-
1350	ZINC03566120	1109	0.3333333432674408	NO	-
1351	ZINC04349220	1435	0.3333333432674408	NO	-
1352	ZINC00598801	32	0.3333333432674408	YES	16
1353	ZINC00125048	94	0.32967033982276917	NO	-
1354	ZINC00141414	111	0.32967033982276917	NO	-
1355	ZINC00619074	489	0.32967033982276917	NO	-
1356	ZINC00857802	554	0.32967033982276917	NO	-
1357	ZINC03613134	1165	0.32967033982276917	NO	-
1358	ZINC00208227	150	0.3294117748737335	NO	-
1359	ZINC00549280	431	0.3294117748737335	NO	-
1360	ZINC00563603	446	0.3294117748737335	NO	-
1361	ZINC02803152	907	0.3294117748737335	NO	-
1362	ZINC00596883	472	0.32926830649375916	NO	-
1363	ZINC03561171	1096	0.32926830649375916	NO	-
1364	ZINC03561174	1097	0.32926830649375916	NO	-
1365	ZINC03832005	6	0.32926830649375916	YES	3
1366	ZINC03832011	20	0.3287671208381653	YES	10
1367	ZINC03832009	21	0.3287671208381653	YES	10
1368	ZINC00309022	223	0.32608696818351746	NO	-
1369	ZINC00457579	347	0.32608696818351746	NO	-
1370	ZINC00618848	488	0.32608696818351746	NO	-
1371	ZINC04004929	1382	0.32608696818351746	NO	-
1372	ZINC00617283	486	0.3258427083492279	NO	-
1373	ZINC00644645	502	0.3258427083492279	NO	-
1374	ZINC00644646	503	0.3258427083492279	NO	-
1375	ZINC01185336	659	0.3258427083492279	NO	-
1376	ZINC03368964	999	0.3253012001514435	NO	-
1377	ZINC03532144	1085	0.3253012001514435	NO	-
1378	ZINC03532145	1086	0.3253012001514435	NO	-
1379	ZINC03974069	1351	0.3253012001514435	NO	-
1380	ZINC00005722	5	0.32499998807907104	YES	3
1381	ZINC02911259	936	0.3246753215789795	NO	-
1382	ZINC03439911	1029	0.3243243098258972	NO	-
1383	ZINC01067612	610	0.3229166567325592	NO	-
1384	ZINC01158839	655	0.3229166567325592	NO	-
1385	ZINC00612817	479	0.3222222328186035	NO	-
1386	ZINC01051162	592	0.3222222328186035	NO	-
1387	ZINC01051164	593	0.3222222328186035	NO	-
1388	ZINC01127667	641	0.3222222328186035	NO	-
1389	ZINC01139273	646	0.3222222328186035	NO	-
1390	ZINC02873249	922	0.3222222328186035	NO	-
1391	ZINC03566266	1110	0.3222222328186035	NO	-
1392	ZINC04522151	1483	0.3222222328186035	NO	-
1393	ZINC00005723	0	0.3205128312110901	YES	1
1394	ZINC04465705	1462	0.3194444477558136	NO	-
1395	ZINC03258209	975	0.3191489279270172	NO	-
1396	ZINC03653955	1172	0.3191489279270172	NO	-
1397	ZINC03970808	1345	0.3191489279270172	NO	-
1398	ZINC01142086	650	0.3186813294887543	NO	-
1399	ZINC04334681	1433	0.3181818127632141	NO	-
1400	ZINC00442591	335	0.31707316637039185	NO	-
1401	ZINC04000927	1376	0.31707316637039185	NO	-
1402	ZINC01965571	764	0.3164556920528412	NO	-
1403	ZINC00428597	320	0.3163265287876129	NO	-
1404	ZINC00094639	62	0.31521740555763245	NO	-
1405	ZINC00363230	261	0.31521740555763245	NO	-
1406	ZINC00364275	263	0.31521740555763245	NO	-
1407	ZINC01048667	589	0.31521740555763245	NO	-
1408	ZINC04290462	1420	0.31460675597190857	NO	-
1409	ZINC01553345	745	0.3139534890651703	NO	-
1410	ZINC03867609	1283	0.3139534890651703	NO	-
1411	ZINC00804958	531	0.3132530152797699	NO	-
1412	ZINC04004929	1383	0.3125	NO	-
1413	ZINC00571661	453	0.31111112236976624	NO	-
1414	ZINC00571898	454	0.31111112236976624	NO	-
1415	ZINC00571910	455	0.31111112236976624	NO	-
1416	ZINC00581538	460	0.31111112236976624	NO	-
1417	ZINC00619148	490	0.31111112236976624	NO	-
1418	ZINC00644647	504	0.31111112236976624	NO	-
1419	ZINC00857794	552	0.31111112236976624	NO	-
1420	ZINC00857795	553	0.31111112236976624	NO	-
1421	ZINC01138951	645	0.31111112236976624	NO	-
1422	ZINC01206116	670	0.31111112236976624	NO	-
1423	ZINC01207176	672	0.31111112236976624	NO	-
1424	ZINC02843705	909	0.31111112236976624	NO	-
1425	ZINC02883078	928	0.31111112236976624	NO	-
1426	ZINC03581482	1123	0.31111112236976624	NO	-
1427	ZINC02549818	811	0.3103448152542114	NO	-
1428	ZINC03581291	1122	0.3103448152542114	NO	-
1429	ZINC02659637	841	0.3095238208770752	NO	-
1430	ZINC03833870	1	0.3095238208770752	YES	1
1431	ZINC03832007	22	0.3095238208770752	YES	10
1432	ZINC03832008	23	0.3095238208770752	YES	10
1433	ZINC00088513	56	0.3086419701576233	NO	-
1434	ZINC00065416	41	0.3076923191547394	NO	-
1435	ZINC00077823	48	0.3076923191547394	NO	-
1436	ZINC00145434	114	0.3076923191547394	NO	-
1437	ZINC00575911	459	0.3076923191547394	NO	-
1438	ZINC00939783	564	0.3076923191547394	NO	-
1439	ZINC00947566	565	0.3076923191547394	NO	-
1440	ZINC01436991	726	0.3076923191547394	NO	-
1441	ZINC02846017	912	0.3076923191547394	NO	-
1442	ZINC00522982	404	0.3068181872367859	NO	-
1443	ZINC01475369	735	0.3068181872367859	NO	-
1444	ZINC01507292	741	0.30612245202064514	NO	-
1445	ZINC00387212	294	0.30434781312942505	NO	-
1446	ZINC00615191	483	0.30434781312942505	NO	-
1447	ZINC04594689	1485	0.3037974536418915	NO	-
1448	ZINC00057774	33	0.30263158679008484	NO	-
1449	ZINC01059855	599	0.302325576543808	NO	-
1450	ZINC02635976	833	0.3020833432674408	NO	-
1451	ZINC00544537	429	0.3012048304080963	NO	-
1452	ZINC03963974	1334	0.3012048304080963	NO	-
1453	ZINC00171429	126	0.301075279712677	NO	-
1454	ZINC00365467	264	0.301075279712677	NO	-
1455	ZINC00470843	362	0.30000001192092896	NO	-
1456	ZINC01126995	640	0.30000001192092896	NO	-
1457	ZINC01206954	671	0.30000001192092896	NO	-
1458	ZINC03992791	1368	0.30000001192092896	NO	-
1459	ZINC04290449	1419	0.30000001192092896	NO	-
1460	ZINC00839834	548	0.2989690601825714	NO	-
1461	ZINC02443164	800	0.29885056614875793	NO	-
1462	ZINC02452859	801	0.29885056614875793	NO	-
1463	ZINC03358913	996	0.2978723347187042	NO	-
1464	ZINC00065392	39	0.2967033088207245	NO	-
1465	ZINC00065406	40	0.2967033088207245	NO	-
1466	ZINC00134757	106	0.2967033088207245	NO	-
1467	ZINC00361236	257	0.2967033088207245	NO	-
1468	ZINC00380168	282	0.2967033088207245	NO	-
1469	ZINC00645598	505	0.2967033088207245	NO	-
1470	ZINC01091132	624	0.2967033088207245	NO	-
1471	ZINC01513702	743	0.2967033088207245	NO	-
1472	ZINC02629268	829	0.2967033088207245	NO	-
1473	ZINC00229279	167	0.29629629850387573	NO	-
1474	ZINC00529431	415	0.29629629850387573	NO	-
1475	ZINC00529432	416	0.29629629850387573	NO	-
1476	ZINC03117934	952	0.29629629850387573	NO	-
1477	ZINC00144466	112	0.2954545319080353	NO	-
1478	ZINC00581562	461	0.2954545319080353	NO	-
1479	ZINC00581564	462	0.2954545319080353	NO	-
1480	ZINC00982642	571	0.2954545319080353	NO	-
1481	ZINC01099342	628	0.2954545319080353	NO	-
1482	ZINC01099343	629	0.2954545319080353	NO	-
1483	ZINC03281508	979	0.2954545319080353	NO	-
1484	ZINC03866842	1269	0.2954545319080353	NO	-
1485	ZINC03452747	1035	0.29411765933036804	NO	-
1486	ZINC04398474	1441	0.29411765933036804	NO	-
1487	ZINC01100879	630	0.29347825050354004	NO	-
1488	ZINC01472283	734	0.29347825050354004	NO	-
1489	ZINC02653663	838	0.29347825050354004	NO	-
1490	ZINC00318864	234	0.2906976640224457	NO	-
1491	ZINC04128563	1400	0.28915661573410034	NO	-
1492	ZINC01140910	647	0.28735631704330444	NO	-
1493	ZINC02582226	819	0.28735631704330444	NO	-
1494	ZINC00071930	44	0.28723403811454773	NO	-
1495	ZINC00347284	247	0.2857142984867096	NO	-
1496	ZINC00478856	375	0.28421053290367126	NO	-
1497	ZINC01230710	678	0.28421053290367126	NO	-
1498	ZINC03433791	1027	0.28378379344940186	NO	-
1499	ZINC01064274	601	0.2823529541492462	NO	-
1500	ZINC00082108	55	0.28125	NO	-
1501	ZINC03852751	1194	0.28125	NO	-
1502	ZINC03852794	1196	0.28125	NO	-
1503	ZINC00657984	510	0.27450981736183167	NO	-
1504	ZINC02550728	812	0.27368420362472534	NO	-
1505	ZINC02709088	845	0.27368420362472534	NO	-
1506	ZINC00309218	224	0.27272728085517883	NO	-
1507	ZINC03230151	968	0.2708333432674408	NO	-
1508	ZINC00113548	86	0.2680412232875824	NO	-
1509	ZINC03833863	33	0.2647058963775635	YES	17
1510	ZINC00101206	67	0.26436781883239746	NO	-
1511	ZINC00756384	522	0.26436781883239746	NO	-
1512	ZINC02512887	807	0.25999999046325684	NO	-
1513	ZINC02881430	927	0.25925925374031067	NO	-
1514	ZINC03196602	963	0.25581395626068115	NO	-
1515	ZINC03575506	1116	0.25531914830207825	NO	-
1516	ZINC00441959	334	0.25	NO	-
1517	ZINC01174221	657	0.25	NO	-
1518	ZINC02877424	925	0.25	NO	-
1519	ZINC03890918	1315	0.25	NO	-
1520	ZINC00116098	87	0.24705882370471954	NO	-
1521	ZINC02741855	858	0.24210526049137115	NO	-
1522	ZINC00675652	516	0.2395833283662796	NO	-
1523	ZINC03867757	1286	0.239130437374115	NO	-
1524	ZINC03867758	1287	0.239130437374115	NO	-
1525	ZINC03956537	1329	0.239130437374115	NO	-
1526	ZINC04465729	1464	0.239130437374115	NO	-
1527	ZINC04510694	1482	0.23711340129375458	NO	-
1528	ZINC04003822	1381	0.23157894611358643	NO	-
