# Supplementary material for: Optimal assignment methods for ligand-based virtual screening
Source: J Cheminform. 2009 Aug 25;1:14. doi: 10.1186/1758-2946-1-14 (PMC2820492; doi:10.1186/1758-2946-1-14)
Supplement: Additional file 2 — Archive of the result files. The file Results.tar.gz is a Gzip compressed Tar archive containing the results file of each method for each data set. The result files are tab-separated plain text files including the following information: method name, active data set with size, cluster information and the distribution of the molecules over the clusters, decoy data set with size, ratio active:decoy, AUC, awAUC, BEDROC scores for predefined alpha values as suggested by Truchon and Bayly [63], relative enrichment factor [67], ROC enrichments, awROC enrichments at predefined false positive fractions, chemotype enrichment, ROC data points, and the ranking of each structure. [file 1758-2946-1-14-S2.zip › Results/TanimotoMACCS.SQ.DUD=inha.Q.INHA_GEQ.sdf.A.DUD_inha_clustered_I_MM.sdf.D.DUD_inha_decoys_ID_pass_MWP0000644]

###################################################################################################
# Screening Result File
# User: jahn
# Method used: TanimotoMACCS
> <Method_Name>
TanimotoMACCS
# Screening mode: Single Query Screening
#	Calculations performed: 2764
#	Start time of the calculation: Mon Mar 09 13:54:01 CET 2009
#	End time of the calculation: Mon Mar 09 13:58:55 CET 2009
# Data set information
#	Query molecule name:	GEQ from data set: ./data/queries/INHA_GEQ.sdf
#	Active data set: /rahome/chemoinf/SVS/data/actives/DUD_inha_clustered_I_MM.sdf with cluster information
#		Size: 57 molecules
#		Number of clusters: 23
#		Cluster Summery:
#			Cluster number	# molecules	% of actives
#			1		1		1.754
#			2		2		3.509
#			3		2		3.509
#			4		4		7.018
#			5		11		19.298
#			6		3		5.263
#			7		1		1.754
#			8		1		1.754
#			9		9		15.789
#			10		1		1.754
#			11		1		1.754
#			12		3		5.263
#			13		1		1.754
#			14		1		1.754
#			15		1		1.754
#			16		2		3.509
#			17		1		1.754
#			18		1		1.754
#			19		1		1.754
#			20		1		1.754
#			21		1		1.754
#			22		1		1.754
#			23		7		12.281
#	Decoy data set: /rahome/chemoinf/SVS/data/decoys/DUD_inha_decoys_ID_pass_MWPass_I_MM.sdf
#		Size: 2707 molecules
#	Ratio actives : decoys
#		1.0 : 47.4912
#	The active and decoy data set were part of the DUD with problem identifier: inha
> <AUC>
#	 ROC AUC
	0.6307817937899793
> <awAUC>
#	 ROC awAUC
	0.6405570167274927
> <BEDROC Scores>
#	Alpha Values	BEDROC Scores	Literature: J. Chem. Inf. Model., Vol. 47, No. 2, 2007, 488-508
	106.9	0.6111
	100.0	0.6006
	53.6	0.5302
	50.0	0.525
	32.2	0.5014
	20.0	0.4896
	16.1	0.4877
	10.0	0.4897
	8.0	0.4938
> <Relative enrichment factor>
#	Fraction dataset	Enrichment factor	 Literature: DOI: 10.1021/ci800303k
	0.0010	72.3589001447178
	0.01	68.7409551374819
	0.02	41.60636758321274
	0.05	45.6140350877193
	0.1	47.36842105263158
	0.2	50.87719298245614
	0.25	50.87719298245614
> <ROC Enrichments>
#	True decoy fraction	Enrichment	Literature: J Comput Aided Mol Des (2008) 22:133-139
	0.1	189.96491228070172
	0.5	67.84461152882206
	1.0	39.01065162907268
	2.0	22.450398724082934
	5.0	9.079205366357069
	10.0	4.7315983686152645
> <awROC Enrichments>
#	Decoy fraction	Enrichment
	0.1	108.35472739820565
	0.5	49.90722665877946
	1.0	31.025214433599523
	2.0	17.47602108036891
	5.0	7.067508525149192
	10.0	3.981095245735067
> <Chemotype enrichment>
#	% data set	% active cluster	Literature: http://dud.docking.org/wombat/
	0.0	0.0
	0.036	0.0
	0.036	4.348
	0.072	4.348
	0.072	8.696
	0.109	8.696
	0.109	13.043
	0.362	13.043
	0.362	17.391
	0.398	17.391
	0.398	21.739
	0.687	21.739
	0.687	26.087
	1.158	26.087
	1.158	30.435
	1.7	30.435
	1.7	34.783
	2.605	34.783
	2.605	39.13
	6.91	39.13
	6.91	43.478
	11.469	43.478
	11.469	47.826
	17.438	47.826
	17.438	52.174
	33.538	52.174
	33.538	56.522
	58.285	56.522
	58.285	60.87
	58.321	60.87
	58.321	65.217
	58.719	65.217
	58.719	69.565
	61.288	69.565
	61.288	73.913
	61.36	73.913
	61.36	78.261
	62.192	78.261
	62.192	82.609
	77.967	82.609
	77.967	86.957
	79.884	86.957
	79.884	91.304
	90.593	91.304
	90.593	95.652
	95.622	95.652
	95.622	100.0
	100.0	100.0
> <ROC curve data>
#	False positive rate	true positive rate
	0.0	0.0
	0.0	0.2105
	0.0011	0.2105
	0.0011	0.2807
	0.0022	0.2807
	0.0022	0.3333
	0.0044	0.3333
	0.0044	0.3509
	0.0052	0.3509
	0.0052	0.3684
	0.0089	0.3684
	0.0089	0.4035
	0.0126	0.4035
	0.0126	0.4386
	0.017	0.4386
	0.017	0.4561
	0.0606	0.4561
	0.0606	0.4737
	0.1068	0.4737
	0.1068	0.4912
	0.1673	0.4912
	0.1673	0.5088
	0.3314	0.5088
	0.3314	0.5263
	0.3635	0.5263
	0.3635	0.5614
	0.5829	0.5614
	0.5829	0.5965
	0.5866	0.5965
	0.5866	0.614
	0.6125	0.614
	0.6125	0.6667
	0.6206	0.6667
	0.6206	0.6842
	0.6731	0.6842
	0.6731	0.7193
	0.7806	0.7193
	0.7806	0.7368
	0.7868	0.7368
	0.7868	0.7895
	0.7987	0.7895
	0.7987	0.807
	0.8412	0.807
	0.8412	0.8246
	0.8836	0.8246
	0.8836	0.8421
	0.8907	0.8421
	0.8907	0.8596
	0.8951	0.8596
	0.8951	0.8772
	0.8999	0.8772
	0.8999	0.8947
	0.9058	0.8947
	0.9058	0.9123
	0.9184	0.9123
	0.9184	0.9298
	0.9217	0.9298
	0.9217	0.9474
	0.956	0.9474
	0.956	0.9649
	0.9745	0.9649
	0.9745	0.9825
	0.9885	0.9825
	0.9885	1.0
	1.0	1.0
> <Screening Table>
# Rank	Mol name	Index in data set	Similarity 2 query	Active	Cluster number
1	ZINC03832027	25	0.957446813583374	YES	9
2	ZINC03833920	21	0.9130434989929199	YES	6
3	ZINC03833947	50	0.9019607901573181	YES	23
4	ZINC03832030	27	0.8823529481887817	YES	9
5	ZINC03832029	28	0.8823529481887817	YES	9
6	ZINC03832033	29	0.8823529481887817	YES	9
7	ZINC03832034	32	0.8653846383094788	YES	9
8	ZINC03832031	31	0.8518518805503845	YES	9
9	ZINC03591568	55	0.8518518805503845	YES	23
10	ZINC03833922	49	0.843137264251709	YES	22
11	ZINC03833921	36	0.8269230723381042	YES	12
12	ZINC03591572	56	0.8214285969734192	YES	23
13	ZINC03859938	2219	0.800000011920929	NO	-
14	ZINC03855943	2146	0.7931034564971924	NO	-
15	ZINC03855944	2147	0.7931034564971924	NO	-
16	ZINC03832028	30	0.7931034564971924	YES	9
17	ZINC03833929	37	0.7924528121948242	YES	12
18	ZINC03833925	38	0.7924528121948242	YES	12
19	ZINC03832026	45	0.7924528121948242	YES	18
20	ZINC02593888	1328	0.7884615659713745	NO	-
21	ZINC00784014	334	0.7777777910232544	NO	-
22	ZINC00819397	396	0.7719298005104065	NO	-
23	ZINC03833917	33	0.7678571343421936	YES	9
24	ZINC03833899	51	0.7666666507720947	YES	23
25	ZINC03591551	52	0.7666666507720947	YES	23
26	ZINC00780403	321	0.7647058963775635	NO	-
27	ZINC02114322	1141	0.7627118825912476	NO	-
28	ZINC02118904	1142	0.7586206793785095	NO	-
29	ZINC02119981	1143	0.7586206793785095	NO	-
30	ZINC02119987	1144	0.7586206793785095	NO	-
31	ZINC00738415	298	0.7547169923782349	NO	-
32	ZINC03833918	46	0.7450980544090271	YES	19
33	ZINC04249043	2527	0.7368420958518982	NO	-
34	ZINC04304117	2559	0.7368420958518982	NO	-
35	ZINC03833923	26	0.7358490824699402	YES	9
36	ZINC01487109	1014	0.7288135886192322	NO	-
37	ZINC01487109	1017	0.7288135886192322	NO	-
38	ZINC04304199	2564	0.7288135886192322	NO	-
39	ZINC00849424	419	0.7241379022598267	NO	-
40	ZINC04304144	2562	0.7241379022598267	NO	-
41	ZINC03859938	2220	0.7213114500045776	NO	-
42	ZINC00780474	323	0.7142857313156128	NO	-
43	ZINC02198913	1156	0.7142857313156128	NO	-
44	ZINC02359928	1226	0.7142857313156128	NO	-
45	ZINC00807631	371	0.7118644118309021	NO	-
46	ZINC03833919	22	0.7118644118309021	YES	6
47	ZINC03833927	48	0.7096773982048035	YES	21
48	ZINC00780466	322	0.7090908885002136	NO	-
49	ZINC00780491	324	0.7090908885002136	NO	-
50	ZINC00807625	370	0.7068965435028076	NO	-
51	ZINC02849808	1516	0.7049180269241333	NO	-
52	ZINC04091495	2459	0.7049180269241333	NO	-
53	ZINC03049763	1649	0.699999988079071	NO	-
54	ZINC04304123	2560	0.699999988079071	NO	-
55	ZINC04304127	2561	0.699999988079071	NO	-
56	ZINC03397527	1801	0.6984127163887024	NO	-
57	ZINC04106935	2465	0.6984127163887024	NO	-
58	ZINC03833949	53	0.6969696879386902	YES	23
59	ZINC03833948	54	0.6969696879386902	YES	23
60	ZINC03018352	1631	0.6964285969734192	NO	-
61	ZINC03313190	1732	0.694915235042572	NO	-
62	ZINC02464029	1295	0.6935483813285828	NO	-
63	ZINC04304174	2563	0.688524603843689	NO	-
64	ZINC00873273	442	0.6833333373069763	NO	-
65	ZINC01085428	733	0.6833333373069763	NO	-
66	ZINC00716250	278	0.682539701461792	NO	-
67	ZINC00902494	478	0.682539701461792	NO	-
68	ZINC02500128	1306	0.682539701461792	NO	-
69	ZINC00310240	56	0.6785714030265808	NO	-
70	ZINC00796555	360	0.6785714030265808	NO	-
71	ZINC03416342	1823	0.6785714030265808	NO	-
72	ZINC03833926	2	0.6785714030265808	YES	2
73	ZINC03249270	1698	0.6779661178588867	NO	-
74	ZINC00819409	398	0.6769230961799622	NO	-
75	ZINC00310110	55	0.6727272868156433	NO	-
76	ZINC01136855	812	0.6727272868156433	NO	-
77	ZINC01158185	833	0.6727272868156433	NO	-
78	ZINC02643481	1361	0.6724137663841248	NO	-
79	ZINC03290669	1712	0.6721311211585999	NO	-
80	ZINC03622691	1966	0.6721311211585999	NO	-
81	ZINC01487109	1015	0.671875	NO	-
82	ZINC01487109	1016	0.671875	NO	-
83	ZINC01115164	777	0.6716417670249939	NO	-
84	ZINC00784656	337	0.6666666865348816	NO	-
85	ZINC04111522	2470	0.6666666865348816	NO	-
86	ZINC04595593	2694	0.6666666865348816	NO	-
87	ZINC03868054	2275	0.6617646813392639	NO	-
88	ZINC03868055	2276	0.6617646813392639	NO	-
89	ZINC03868056	2277	0.6617646813392639	NO	-
90	ZINC03868057	2278	0.6617646813392639	NO	-
91	ZINC01175530	846	0.6615384817123413	NO	-
92	ZINC01044210	636	0.6607142686843872	NO	-
93	ZINC01097090	744	0.6567164063453674	NO	-
94	ZINC02874591	1542	0.6567164063453674	NO	-
95	ZINC02931587	1575	0.6567164063453674	NO	-
96	ZINC03859630	2209	0.65625	NO	-
97	ZINC04036990	2439	0.65625	NO	-
98	ZINC04036990	2440	0.65625	NO	-
99	ZINC03349987	1761	0.6557376980781555	NO	-
100	ZINC03902733	2304	0.6551724076271057	NO	-
101	ZINC00784654	336	0.6515151262283325	NO	-
102	ZINC00834609	406	0.6515151262283325	NO	-
103	ZINC00583040	150	0.6507936716079712	NO	-
104	ZINC00643362	197	0.6499999761581421	NO	-
105	ZINC03853836	2090	0.6499999761581421	NO	-
106	ZINC01454340	996	0.6491228342056274	NO	-
107	ZINC00819408	397	0.6461538672447205	NO	-
108	ZINC03862790	2224	0.6461538672447205	NO	-
109	ZINC01076710	712	0.6440678238868713	NO	-
110	ZINC01499137	1043	0.6440678238868713	NO	-
111	ZINC01101255	749	0.6428571343421936	NO	-
112	ZINC02500128	1308	0.641791045665741	NO	-
113	ZINC01107360	761	0.640625	NO	-
114	ZINC02128517	1145	0.640625	NO	-
115	ZINC03301267	1722	0.640625	NO	-
116	ZINC03857462	2160	0.640625	NO	-
117	ZINC00321735	61	0.6393442749977112	NO	-
118	ZINC00808488	378	0.6388888955116272	NO	-
119	ZINC04475140	2666	0.6376811861991882	NO	-
120	ZINC02873803	1538	0.6363636255264282	NO	-
121	ZINC04036990	2441	0.6363636255264282	NO	-
122	ZINC01168533	842	0.6349206566810608	NO	-
123	ZINC02661816	1370	0.6349206566810608	NO	-
124	ZINC03854598	2124	0.6349206566810608	NO	-
125	ZINC03867234	2248	0.6315789222717285	NO	-
126	ZINC02972103	1614	0.6307692527770996	NO	-
127	ZINC03043451	1643	0.6307692527770996	NO	-
128	ZINC00794850	356	0.6290322542190552	NO	-
129	ZINC01363079	936	0.6290322542190552	NO	-
130	ZINC02502470	1315	0.6290322542190552	NO	-
131	ZINC02872102	1534	0.6290322542190552	NO	-
132	ZINC03850447	2000	0.6290322542190552	NO	-
133	ZINC03853836	2091	0.6290322542190552	NO	-
134	ZINC03867098	2240	0.6290322542190552	NO	-
135	ZINC03948698	2313	0.6290322542190552	NO	-
136	ZINC01075193	710	0.6271186470985413	NO	-
137	ZINC03859085	2202	0.6268656849861145	NO	-
138	ZINC00250205	45	0.625	NO	-
139	ZINC01148991	824	0.625	NO	-
140	ZINC03340835	1752	0.625	NO	-
141	ZINC03860097	2223	0.625	NO	-
142	ZINC04156217	2490	0.625	NO	-
143	ZINC04156217	2491	0.625	NO	-
144	ZINC03399571	1805	0.6229507923126221	NO	-
145	ZINC03955812	2314	0.6229507923126221	NO	-
146	ZINC02500128	1309	0.6212121248245239	NO	-
147	ZINC00420005	94	0.6206896305084229	NO	-
148	ZINC00694634	261	0.6206896305084229	NO	-
149	ZINC00794835	354	0.6190476417541504	NO	-
150	ZINC00840740	409	0.6190476417541504	NO	-
151	ZINC01425625	975	0.6190476417541504	NO	-
152	ZINC01426486	979	0.6190476417541504	NO	-
153	ZINC02448711	1283	0.6190476417541504	NO	-
154	ZINC02621627	1333	0.6190476417541504	NO	-
155	ZINC02621628	1334	0.6190476417541504	NO	-
156	ZINC02783453	1482	0.6190476417541504	NO	-
157	ZINC03025477	1633	0.6190476417541504	NO	-
158	ZINC03544898	1922	0.6190476417541504	NO	-
159	ZINC00003613	2	0.6176470518112183	NO	-
160	ZINC03857887	2168	0.6176470518112183	NO	-
161	ZINC03858016	2181	0.6176470518112183	NO	-
162	ZINC04468120	2654	0.6176470518112183	NO	-
163	ZINC04224010	2511	0.6166666746139526	NO	-
164	ZINC04497319	2684	0.6166666746139526	NO	-
165	ZINC00752647	300	0.6153846383094788	NO	-
166	ZINC03545826	1925	0.6153846383094788	NO	-
167	ZINC03855188	2139	0.6153846383094788	NO	-
168	ZINC04156760	2494	0.6153846383094788	NO	-
169	ZINC04492782	2678	0.6153846383094788	NO	-
170	ZINC03288587	1711	0.6140350699424744	NO	-
171	ZINC00545046	142	0.6129032373428345	NO	-
172	ZINC04033635	2437	0.611940324306488	NO	-
173	ZINC03866856	2235	0.6111111044883728	NO	-
174	ZINC04063013	2451	0.6101694703102112	NO	-
175	ZINC01129826	804	0.609375	NO	-
176	ZINC02638776	1354	0.609375	NO	-
177	ZINC03850027	1994	0.609375	NO	-
178	ZINC03853822	2085	0.609375	NO	-
179	ZINC02500128	1307	0.6086956262588501	NO	-
180	ZINC03181444	1665	0.6071428656578064	NO	-
181	ZINC00604402	166	0.6065573692321777	NO	-
182	ZINC04224081	2513	0.6065573692321777	NO	-
183	ZINC01025792	598	0.6060606241226196	NO	-
184	ZINC03867164	2242	0.6060606241226196	NO	-
185	ZINC03971202	2348	0.6060606241226196	NO	-
186	ZINC04156217	2492	0.6060606241226196	NO	-
187	ZINC04156760	2493	0.6060606241226196	NO	-
188	ZINC03337498	1745	0.6056337952613831	NO	-
189	ZINC03337500	1746	0.6056337952613831	NO	-
190	ZINC00461798	122	0.6037735939025879	NO	-
191	ZINC00162027	23	0.6034482717514038	YES	7
192	ZINC03850109	1995	0.60317462682724	NO	-
193	ZINC03850151	1996	0.60317462682724	NO	-
194	ZINC03852570	2043	0.60317462682724	NO	-
195	ZINC03852591	2047	0.60317462682724	NO	-
196	ZINC03958803	2318	0.60317462682724	NO	-
197	ZINC04058639	2444	0.60317462682724	NO	-
198	ZINC01252099	898	0.6029411554336548	NO	-
199	ZINC02263584	1191	0.6029411554336548	NO	-
200	ZINC04266561	2536	0.6029411554336548	NO	-
201	ZINC00290115	50	0.6000000238418579	NO	-
202	ZINC00290118	51	0.6000000238418579	NO	-
203	ZINC00428318	111	0.6000000238418579	NO	-
204	ZINC00529804	131	0.6000000238418579	NO	-
205	ZINC00615522	172	0.6000000238418579	NO	-
206	ZINC00615523	173	0.6000000238418579	NO	-
207	ZINC00788124	338	0.6000000238418579	NO	-
208	ZINC00788126	339	0.6000000238418579	NO	-
209	ZINC00790262	340	0.6000000238418579	NO	-
210	ZINC00843792	412	0.6000000238418579	NO	-
211	ZINC00843793	413	0.6000000238418579	NO	-
212	ZINC01059163	663	0.6000000238418579	NO	-
213	ZINC01072327	697	0.6000000238418579	NO	-
214	ZINC01072328	698	0.6000000238418579	NO	-
215	ZINC01101095	747	0.6000000238418579	NO	-
216	ZINC01101096	748	0.6000000238418579	NO	-
217	ZINC01103953	753	0.6000000238418579	NO	-
218	ZINC01103954	754	0.6000000238418579	NO	-
219	ZINC01346752	933	0.6000000238418579	NO	-
220	ZINC01427142	982	0.6000000238418579	NO	-
221	ZINC02532672	1324	0.6000000238418579	NO	-
222	ZINC03237324	1692	0.6000000238418579	NO	-
223	ZINC03582748	1943	0.6000000238418579	NO	-
224	ZINC03868356	2279	0.6000000238418579	NO	-
225	ZINC04192678	2507	0.6000000238418579	NO	-
226	ZINC00530334	132	0.5970149040222168	NO	-
227	ZINC01253327	900	0.5970149040222168	NO	-
228	ZINC03853898	2094	0.5970149040222168	NO	-
229	ZINC03854598	2125	0.5970149040222168	NO	-
230	ZINC04033633	2436	0.5970149040222168	NO	-
231	ZINC04156760	2495	0.5970149040222168	NO	-
232	ZINC00067119	19	0.5967742204666138	NO	-
233	ZINC00790386	341	0.5967742204666138	NO	-
234	ZINC00929791	515	0.5964912176132202	NO	-
235	ZINC02347531	1211	0.5942028760910034	NO	-
236	ZINC02347533	1212	0.5942028760910034	NO	-
237	ZINC03851071	2012	0.5942028760910034	NO	-
238	ZINC00017742	3	0.59375	NO	-
239	ZINC00017742	5	0.59375	NO	-
240	ZINC00766376	311	0.59375	NO	-
241	ZINC00915720	503	0.59375	NO	-
242	ZINC00915721	504	0.59375	NO	-
243	ZINC00915724	505	0.59375	NO	-
244	ZINC00915726	506	0.59375	NO	-
245	ZINC01114129	768	0.59375	NO	-
246	ZINC01114132	770	0.59375	NO	-
247	ZINC03025712	1634	0.59375	NO	-
248	ZINC03040699	1639	0.59375	NO	-
249	ZINC03850358	1999	0.59375	NO	-
250	ZINC03853089	2069	0.59375	NO	-
251	ZINC00470700	124	0.5932203531265259	NO	-
252	ZINC02245861	1187	0.5932203531265259	NO	-
253	ZINC04033085	2418	0.5932203531265259	NO	-
254	ZINC03372506	1786	0.591549277305603	NO	-
255	ZINC00530520	133	0.5909090638160706	NO	-
256	ZINC00641103	193	0.5909090638160706	NO	-
257	ZINC00794850	357	0.5909090638160706	NO	-
258	ZINC00840740	410	0.5909090638160706	NO	-
259	ZINC00840740	411	0.5909090638160706	NO	-
260	ZINC00862017	428	0.5909090638160706	NO	-
261	ZINC01371516	943	0.5909090638160706	NO	-
262	ZINC01743033	1078	0.5909090638160706	NO	-
263	ZINC03384035	1789	0.5909090638160706	NO	-
264	ZINC03850447	2001	0.5909090638160706	NO	-
265	ZINC03867098	2241	0.5909090638160706	NO	-
266	ZINC03942840	2312	0.5909090638160706	NO	-
267	ZINC04059358	2447	0.5909090638160706	NO	-
268	ZINC00640050	191	0.5901639461517334	NO	-
269	ZINC00640114	192	0.5901639461517334	NO	-
270	ZINC00665485	229	0.5901639461517334	NO	-
271	ZINC00803269	366	0.5901639461517334	NO	-
272	ZINC00803271	367	0.5901639461517334	NO	-
273	ZINC01503545	1049	0.5901639461517334	NO	-
274	ZINC02630197	1345	0.5901639461517334	NO	-
275	ZINC03850585	2002	0.5901639461517334	NO	-
276	ZINC04033109	2424	0.5901639461517334	NO	-
277	ZINC00957885	575	0.5892857313156128	NO	-
278	ZINC02788841	1485	0.5890411138534546	NO	-
279	ZINC01114737	773	0.5882353186607361	NO	-
280	ZINC01114740	775	0.5882353186607361	NO	-
281	ZINC01127912	800	0.5882353186607361	NO	-
282	ZINC01127917	802	0.5882353186607361	NO	-
283	ZINC03272050	1707	0.5882353186607361	NO	-
284	ZINC03855188	2140	0.5882353186607361	NO	-
285	ZINC00648589	219	0.5873016119003296	NO	-
286	ZINC01170309	843	0.5873016119003296	NO	-
287	ZINC02762464	1478	0.5873016119003296	NO	-
288	ZINC03854881	2129	0.5873016119003296	NO	-
289	ZINC03859856	2214	0.5873016119003296	NO	-
290	ZINC04465178	2640	0.5873016119003296	NO	-
291	ZINC01341245	928	0.5857142806053162	NO	-
292	ZINC00223744	39	0.5846154093742371	NO	-
293	ZINC00223936	40	0.5846154093742371	NO	-
294	ZINC03053542	1651	0.5846154093742371	NO	-
295	ZINC03853832	2088	0.5846154093742371	NO	-
296	ZINC00591295	154	0.5833333134651184	NO	-
297	ZINC03040821	1641	0.5833333134651184	NO	-
298	ZINC03851819	2034	0.5833333134651184	NO	-
299	ZINC03859085	2203	0.5833333134651184	NO	-
300	ZINC00794835	355	0.5820895433425903	NO	-
301	ZINC00955621	563	0.5820895433425903	NO	-
302	ZINC00956577	572	0.5820895433425903	NO	-
303	ZINC01281205	908	0.5820895433425903	NO	-
304	ZINC01425625	976	0.5820895433425903	NO	-
305	ZINC01426486	980	0.5820895433425903	NO	-
306	ZINC02909773	1550	0.5820895433425903	NO	-
307	ZINC02910920	1552	0.5820895433425903	NO	-
308	ZINC03401446	1807	0.5820895433425903	NO	-
309	ZINC03853825	2086	0.5820895433425903	NO	-
310	ZINC03956282	2317	0.5820895433425903	NO	-
311	ZINC04148795	2485	0.5820895433425903	NO	-
312	ZINC00689349	257	0.581818163394928	NO	-
313	ZINC00612175	171	0.5806451439857483	NO	-
314	ZINC03350252	1762	0.5806451439857483	NO	-
315	ZINC03533935	1919	0.5806451439857483	NO	-
316	ZINC04033105	2422	0.5806451439857483	NO	-
317	ZINC03833911	40	0.5806451439857483	YES	14
318	ZINC00854997	424	0.5797101259231567	NO	-
319	ZINC02279829	1193	0.5797101259231567	NO	-
320	ZINC02449780	1284	0.5797101259231567	NO	-
321	ZINC02449781	1285	0.5797101259231567	NO	-
322	ZINC02449782	1286	0.5797101259231567	NO	-
323	ZINC02449783	1287	0.5797101259231567	NO	-
324	ZINC02623224	1338	0.5797101259231567	NO	-
325	ZINC02707666	1381	0.5797101259231567	NO	-
326	ZINC03313393	1733	0.5797101259231567	NO	-
327	ZINC04004675	2405	0.5797101259231567	NO	-
328	ZINC04249033	2526	0.5797101259231567	NO	-
329	ZINC04492782	2679	0.5797101259231567	NO	-
330	ZINC04492782	2680	0.5797101259231567	NO	-
331	ZINC02204697	1163	0.578125	NO	-
332	ZINC02364001	1229	0.578125	NO	-
333	ZINC02938104	1579	0.578125	NO	-
334	ZINC04239146	2518	0.578125	NO	-
335	ZINC02795344	1497	0.577464759349823	NO	-
336	ZINC04414352	2608	0.577464759349823	NO	-
337	ZINC00934392	520	0.5762711763381958	NO	-
338	ZINC01510420	1057	0.5762711763381958	NO	-
339	ZINC01514520	1062	0.5762711763381958	NO	-
340	ZINC03014856	1629	0.5762711763381958	NO	-
341	ZINC00804231	368	0.5757575631141663	NO	-
342	ZINC01142505	818	0.5757575631141663	NO	-
343	ZINC02719672	1414	0.5757575631141663	NO	-
344	ZINC03638359	1969	0.5757575631141663	NO	-
345	ZINC03852570	2044	0.5757575631141663	NO	-
346	ZINC03852591	2048	0.5757575631141663	NO	-
347	ZINC04103147	2462	0.5757575631141663	NO	-
348	ZINC04497523	2685	0.5757575631141663	NO	-
349	ZINC01059163	664	0.5753424763679504	NO	-
350	ZINC03851671	2031	0.5753424763679504	NO	-
351	ZINC03866853	2233	0.5753424763679504	NO	-
352	ZINC03189508	1669	0.5740740895271301	NO	-
353	ZINC01175910	847	0.5737704634666443	NO	-
354	ZINC01860385	1088	0.5737704634666443	NO	-
355	ZINC03060485	1656	0.5737704634666443	NO	-
356	ZINC04033085	2419	0.5737704634666443	NO	-
357	ZINC00643857	199	0.5735294222831726	NO	-
358	ZINC00935962	521	0.5735294222831726	NO	-
359	ZINC00952345	559	0.5735294222831726	NO	-
360	ZINC00955622	564	0.5735294222831726	NO	-
361	ZINC00956590	573	0.5735294222831726	NO	-
362	ZINC01961440	1117	0.5735294222831726	NO	-
363	ZINC01961446	1118	0.5735294222831726	NO	-
364	ZINC02357978	1221	0.5735294222831726	NO	-
365	ZINC02651699	1364	0.5735294222831726	NO	-
366	ZINC03606020	1954	0.5735294222831726	NO	-
367	ZINC03606022	1955	0.5735294222831726	NO	-
368	ZINC03606024	1956	0.5735294222831726	NO	-
369	ZINC03606026	1957	0.5735294222831726	NO	-
370	ZINC03991393	2380	0.5735294222831726	NO	-
371	ZINC00655729	224	0.5714285969734192	NO	-
372	ZINC00790386	342	0.5714285969734192	NO	-
373	ZINC00795841	359	0.5714285969734192	NO	-
374	ZINC00806855	369	0.5714285969734192	NO	-
375	ZINC00808154	377	0.5714285969734192	NO	-
376	ZINC01031574	605	0.5714285969734192	NO	-
377	ZINC01127627	797	0.5714285969734192	NO	-
378	ZINC01206883	874	0.5714285969734192	NO	-
379	ZINC02283525	1195	0.5714285969734192	NO	-
380	ZINC03296665	1718	0.5714285969734192	NO	-
381	ZINC03296676	1719	0.5714285969734192	NO	-
382	ZINC03851519	2023	0.5714285969734192	NO	-
383	ZINC03852952	2059	0.5714285969734192	NO	-
384	ZINC03854285	2104	0.5714285969734192	NO	-
385	ZINC03854286	2105	0.5714285969734192	NO	-
386	ZINC03854301	2108	0.5714285969734192	NO	-
387	ZINC03854302	2109	0.5714285969734192	NO	-
388	ZINC03866946	2236	0.5714285969734192	NO	-
389	ZINC03867164	2243	0.5714285969734192	NO	-
390	ZINC03971202	2350	0.5714285969734192	NO	-
391	ZINC03971202	2351	0.5714285969734192	NO	-
392	ZINC04033109	2425	0.5714285969734192	NO	-
393	ZINC04465213	2641	0.5714285969734192	NO	-
394	ZINC04465224	2642	0.5714285969734192	NO	-
395	ZINC03851071	2013	0.5694444179534912	NO	-
396	ZINC03856103	2149	0.5694444179534912	NO	-
397	ZINC03856103	2150	0.5694444179534912	NO	-
398	ZINC00412475	82	0.5692307949066162	NO	-
399	ZINC00421213	95	0.5692307949066162	NO	-
400	ZINC02371326	1232	0.5692307949066162	NO	-
401	ZINC03520146	1913	0.5692307949066162	NO	-
402	ZINC03849458	1992	0.5692307949066162	NO	-
403	ZINC00626474	182	0.568965494632721	NO	-
404	ZINC01384543	944	0.568965494632721	NO	-
405	ZINC01438262	984	0.568965494632721	NO	-
406	ZINC01438263	985	0.568965494632721	NO	-
407	ZINC01438264	986	0.568965494632721	NO	-
408	ZINC01438265	987	0.568965494632721	NO	-
409	ZINC01741106	1076	0.568965494632721	NO	-
410	ZINC01042161	634	0.5675675868988037	NO	-
411	ZINC04274721	2538	0.5675675868988037	NO	-
412	ZINC00223936	41	0.5671641826629639	NO	-
413	ZINC00418191	88	0.5671641826629639	NO	-
414	ZINC00418191	89	0.5671641826629639	NO	-
415	ZINC00607947	167	0.5671641826629639	NO	-
416	ZINC00644742	201	0.5671641826629639	NO	-
417	ZINC00902496	479	0.5671641826629639	NO	-
418	ZINC00902497	480	0.5671641826629639	NO	-
419	ZINC01276563	907	0.5671641826629639	NO	-
420	ZINC01441762	989	0.5671641826629639	NO	-
421	ZINC02926065	1573	0.5671641826629639	NO	-
422	ZINC03852615	2049	0.5671641826629639	NO	-
423	ZINC03853832	2089	0.5671641826629639	NO	-
424	ZINC03858552	2195	0.5671641826629639	NO	-
425	ZINC04292236	2557	0.5671641826629639	NO	-
426	ZINC00068411	20	0.5666666626930237	NO	-
427	ZINC00915695	501	0.5666666626930237	NO	-
428	ZINC00915700	502	0.5666666626930237	NO	-
429	ZINC03854307	2111	0.5666666626930237	NO	-
430	ZINC03854378	2113	0.5666666626930237	NO	-
431	ZINC03854381	2115	0.5666666626930237	NO	-
432	ZINC04595871	2695	0.5666666626930237	NO	-
433	ZINC03366580	1775	0.5657894611358643	NO	-
434	ZINC03366583	1776	0.5657894611358643	NO	-
435	ZINC01363108	937	0.5652173757553101	NO	-
436	ZINC01502403	1046	0.5652173757553101	NO	-
437	ZINC01502404	1047	0.5652173757553101	NO	-
438	ZINC03853825	2087	0.5652173757553101	NO	-
439	ZINC03853837	2092	0.5652173757553101	NO	-
440	ZINC04155402	2487	0.5652173757553101	NO	-
441	ZINC04155402	2488	0.5652173757553101	NO	-
442	ZINC00525330	126	0.5645161271095276	NO	-
443	ZINC00591295	155	0.5645161271095276	NO	-
444	ZINC01070104	694	0.5645161271095276	NO	-
445	ZINC01103823	751	0.5645161271095276	NO	-
446	ZINC01509721	1055	0.5645161271095276	NO	-
447	ZINC01509727	1056	0.5645161271095276	NO	-
448	ZINC01510484	1058	0.5645161271095276	NO	-
449	ZINC01510487	1059	0.5645161271095276	NO	-
450	ZINC01737976	1073	0.5645161271095276	NO	-
451	ZINC01738119	1075	0.5645161271095276	NO	-
452	ZINC02724154	1426	0.5645161271095276	NO	-
453	ZINC02724165	1427	0.5645161271095276	NO	-
454	ZINC02724166	1428	0.5645161271095276	NO	-
455	ZINC02724187	1431	0.5645161271095276	NO	-
456	ZINC02724188	1432	0.5645161271095276	NO	-
457	ZINC02724236	1439	0.5645161271095276	NO	-
458	ZINC02724723	1450	0.5645161271095276	NO	-
459	ZINC02724724	1451	0.5645161271095276	NO	-
460	ZINC02724727	1452	0.5645161271095276	NO	-
461	ZINC02724728	1453	0.5645161271095276	NO	-
462	ZINC02871747	1533	0.5645161271095276	NO	-
463	ZINC02978734	1623	0.5645161271095276	NO	-
464	ZINC03851819	2035	0.5645161271095276	NO	-
465	ZINC03852698	2052	0.5645161271095276	NO	-
466	ZINC03852701	2053	0.5645161271095276	NO	-
467	ZINC03904609	2305	0.5645161271095276	NO	-
468	ZINC00623775	174	0.5633803009986877	NO	-
469	ZINC00646329	208	0.5633803009986877	NO	-
470	ZINC04004675	2406	0.5633803009986877	NO	-
471	ZINC04278474	2544	0.5633803009986877	NO	-
472	ZINC04278474	2545	0.5633803009986877	NO	-
473	ZINC04373647	2599	0.5633803009986877	NO	-
474	ZINC00268443	47	0.5625	NO	-
475	ZINC00352134	70	0.5625	NO	-
476	ZINC00815344	384	0.5625	NO	-
477	ZINC03174129	1663	0.5625	NO	-
478	ZINC04033105	2423	0.5625	NO	-
479	ZINC00801899	362	0.5616438388824463	NO	-
480	ZINC02843220	1514	0.5616438388824463	NO	-
481	ZINC03851098	2014	0.5616438388824463	NO	-
482	ZINC03833913	35	0.5614035129547119	YES	11
483	ZINC00417658	87	0.560606062412262	NO	-
484	ZINC00534079	134	0.560606062412262	NO	-
485	ZINC00704398	271	0.560606062412262	NO	-
486	ZINC00882828	457	0.560606062412262	NO	-
487	ZINC00882843	458	0.560606062412262	NO	-
488	ZINC00937463	524	0.560606062412262	NO	-
489	ZINC01056937	658	0.560606062412262	NO	-
490	ZINC01100441	746	0.560606062412262	NO	-
491	ZINC01924271	1096	0.560606062412262	NO	-
492	ZINC02408212	1250	0.560606062412262	NO	-
493	ZINC02500140	1310	0.560606062412262	NO	-
494	ZINC02722946	1425	0.560606062412262	NO	-
495	ZINC02887438	1545	0.560606062412262	NO	-
496	ZINC02937967	1577	0.560606062412262	NO	-
497	ZINC04059309	2445	0.560606062412262	NO	-
498	ZINC04374633	2600	0.560606062412262	NO	-
499	ZINC00846559	417	0.5593220591545105	NO	-
500	ZINC00945352	546	0.5593220591545105	NO	-
501	ZINC00954858	560	0.5593220591545105	NO	-
502	ZINC00954859	561	0.5593220591545105	NO	-
503	ZINC03899115	2303	0.5593220591545105	NO	-
504	ZINC00017742	4	0.5588235259056091	NO	-
505	ZINC00017742	6	0.5588235259056091	NO	-
506	ZINC00017742	7	0.5588235259056091	NO	-
507	ZINC00957829	574	0.5588235259056091	NO	-
508	ZINC01114129	769	0.5588235259056091	NO	-
509	ZINC01114132	771	0.5588235259056091	NO	-
510	ZINC01366864	942	0.5588235259056091	NO	-
511	ZINC03347966	1759	0.5588235259056091	NO	-
512	ZINC03971202	2352	0.5588235259056091	NO	-
513	ZINC01065253	680	0.5584415793418884	NO	-
514	ZINC02860918	1522	0.5573770403862	NO	-
515	ZINC02861755	1524	0.5573770403862	NO	-
516	ZINC02861756	1525	0.5573770403862	NO	-
517	ZINC03004551	1627	0.5573770403862	NO	-
518	ZINC00641103	194	0.5571428537368774	NO	-
519	ZINC01040027	617	0.5571428537368774	NO	-
520	ZINC01040046	619	0.5571428537368774	NO	-
521	ZINC03287831	1709	0.5571428537368774	NO	-
522	ZINC03802693	1976	0.5571428537368774	NO	-
523	ZINC03855160	2137	0.5571428537368774	NO	-
524	ZINC04278475	2547	0.5571428537368774	NO	-
525	ZINC04278475	2548	0.5571428537368774	NO	-
526	ZINC04628595	2703	0.5571428537368774	NO	-
527	ZINC00429800	117	0.5555555820465088	NO	-
528	ZINC01114737	774	0.5555555820465088	NO	-
529	ZINC01114740	776	0.5555555820465088	NO	-
530	ZINC01127912	801	0.5555555820465088	NO	-
531	ZINC01127917	803	0.5555555820465088	NO	-
532	ZINC01366029	940	0.5555555820465088	NO	-
533	ZINC01503491	1048	0.5555555820465088	NO	-
534	ZINC01737963	1072	0.5555555820465088	NO	-
535	ZINC01738113	1074	0.5555555820465088	NO	-
536	ZINC01924426	1100	0.5555555820465088	NO	-
537	ZINC01924427	1101	0.5555555820465088	NO	-
538	ZINC02434210	1272	0.5555555820465088	NO	-
539	ZINC02444554	1280	0.5555555820465088	NO	-
540	ZINC02724167	1429	0.5555555820465088	NO	-
541	ZINC02724168	1430	0.5555555820465088	NO	-
542	ZINC02724239	1440	0.5555555820465088	NO	-
543	ZINC02724240	1441	0.5555555820465088	NO	-
544	ZINC02724781	1462	0.5555555820465088	NO	-
545	ZINC02724782	1463	0.5555555820465088	NO	-
546	ZINC02755834	1477	0.5555555820465088	NO	-
547	ZINC03194344	1670	0.5555555820465088	NO	-
548	ZINC03288419	1710	0.5555555820465088	NO	-
549	ZINC04135502	2482	0.5555555820465088	NO	-
550	ZINC04363624	2591	0.5555555820465088	NO	-
551	ZINC00317993	58	0.5538461804389954	NO	-
552	ZINC00680612	244	0.5538461804389954	NO	-
553	ZINC00937467	526	0.5538461804389954	NO	-
554	ZINC00937703	533	0.5538461804389954	NO	-
555	ZINC00937704	534	0.5538461804389954	NO	-
556	ZINC01176657	849	0.5538461804389954	NO	-
557	ZINC01185989	863	0.5538461804389954	NO	-
558	ZINC01971243	1121	0.5538461804389954	NO	-
559	ZINC01980377	1123	0.5538461804389954	NO	-
560	ZINC01980451	1124	0.5538461804389954	NO	-
561	ZINC01980523	1125	0.5538461804389954	NO	-
562	ZINC02865355	1528	0.5538461804389954	NO	-
563	ZINC02889241	1546	0.5538461804389954	NO	-
564	ZINC03850585	2003	0.5538461804389954	NO	-
565	ZINC04275375	2540	0.5538461804389954	NO	-
566	ZINC04465026	2638	0.5538461804389954	NO	-
567	ZINC00063384	17	0.5535714030265808	NO	-
568	ZINC00428319	112	0.5535714030265808	NO	-
569	ZINC01073541	700	0.5535714030265808	NO	-
570	ZINC01073570	702	0.5535714030265808	NO	-
571	ZINC03851671	2032	0.5526315569877625	NO	-
572	ZINC03855135	2134	0.5526315569877625	NO	-
573	ZINC03855136	2135	0.5526315569877625	NO	-
574	ZINC03866853	2234	0.5526315569877625	NO	-
575	ZINC00916526	507	0.5522388219833374	NO	-
576	ZINC00917177	508	0.5522388219833374	NO	-
577	ZINC01050298	642	0.5522388219833374	NO	-
578	ZINC01498675	1039	0.5522388219833374	NO	-
579	ZINC01924270	1095	0.5522388219833374	NO	-
580	ZINC02793572	1491	0.5522388219833374	NO	-
581	ZINC03517228	1905	0.5522388219833374	NO	-
582	ZINC03517229	1906	0.5522388219833374	NO	-
583	ZINC03550516	1929	0.5522388219833374	NO	-
584	ZINC03672617	1974	0.5522388219833374	NO	-
585	ZINC03839458	1985	0.5522388219833374	NO	-
586	ZINC03850171	1997	0.5522388219833374	NO	-
587	ZINC03859893	2218	0.5522388219833374	NO	-
588	ZINC03975973	2363	0.5522388219833374	NO	-
589	ZINC03975978	2364	0.5522388219833374	NO	-
590	ZINC03984335	2376	0.5522388219833374	NO	-
591	ZINC04443561	2622	0.5522388219833374	NO	-
592	ZINC00131122	26	0.5517241358757019	NO	-
593	ZINC00862695	429	0.5517241358757019	NO	-
594	ZINC00864931	430	0.5517241358757019	NO	-
595	ZINC00864932	431	0.5517241358757019	NO	-
596	ZINC00864933	432	0.5517241358757019	NO	-
597	ZINC00864934	433	0.5517241358757019	NO	-
598	ZINC01116239	781	0.5517241358757019	NO	-
599	ZINC01116244	782	0.5517241358757019	NO	-
600	ZINC02213915	1173	0.5517241358757019	NO	-
601	ZINC03269059	1706	0.5517241358757019	NO	-
602	ZINC00727198	290	0.5507246255874634	NO	-
603	ZINC00917184	509	0.5507246255874634	NO	-
604	ZINC01113429	766	0.5507246255874634	NO	-
605	ZINC01142505	819	0.5507246255874634	NO	-
606	ZINC03283420	1708	0.5507246255874634	NO	-
607	ZINC03338787	1751	0.5507246255874634	NO	-
608	ZINC03560803	1933	0.5507246255874634	NO	-
609	ZINC03561952	1936	0.5507246255874634	NO	-
610	ZINC04103147	2463	0.5507246255874634	NO	-
611	ZINC04104150	2464	0.5507246255874634	NO	-
612	ZINC04119063	2474	0.5507246255874634	NO	-
613	ZINC04494960	2681	0.5507246255874634	NO	-
614	ZINC00705335	273	0.550000011920929	NO	-
615	ZINC02857612	1519	0.550000011920929	NO	-
616	ZINC03211069	1672	0.550000011920929	NO	-
617	ZINC00779150	318	0.5492957830429077	NO	-
618	ZINC00870536	440	0.5492957830429077	NO	-
619	ZINC01040197	627	0.5492957830429077	NO	-
620	ZINC01055835	655	0.5492957830429077	NO	-
621	ZINC01743021	1077	0.5492957830429077	NO	-
622	ZINC02639711	1356	0.5492957830429077	NO	-
623	ZINC02787786	1484	0.5492957830429077	NO	-
624	ZINC02836719	1513	0.5492957830429077	NO	-
625	ZINC03853837	2093	0.5492957830429077	NO	-
626	ZINC03971202	2349	0.5492957830429077	NO	-
627	ZINC03981741	2368	0.5492957830429077	NO	-
628	ZINC04148795	2486	0.5492957830429077	NO	-
629	ZINC04176178	2505	0.5492957830429077	NO	-
630	ZINC02977640	1618	0.5483871102333069	NO	-
631	ZINC02977641	1619	0.5483871102333069	NO	-
632	ZINC02977642	1620	0.5483871102333069	NO	-
633	ZINC02977643	1621	0.5483871102333069	NO	-
634	ZINC03100236	1659	0.5483871102333069	NO	-
635	ZINC03941646	2311	0.5483871102333069	NO	-
636	ZINC02862154	1527	0.5479452013969421	NO	-
637	ZINC03802693	1977	0.5479452013969421	NO	-
638	ZINC04633710	2706	0.5479452013969421	NO	-
639	ZINC00526887	127	0.546875	NO	-
640	ZINC00655465	223	0.546875	NO	-
641	ZINC00793969	349	0.546875	NO	-
642	ZINC00793970	350	0.546875	NO	-
643	ZINC00930733	517	0.546875	NO	-
644	ZINC00930736	518	0.546875	NO	-
645	ZINC00930740	519	0.546875	NO	-
646	ZINC01178447	853	0.546875	NO	-
647	ZINC01502085	1045	0.546875	NO	-
648	ZINC03216069	1678	0.546875	NO	-
649	ZINC03236169	1691	0.546875	NO	-
650	ZINC03853038	2060	0.546875	NO	-
651	ZINC03853039	2061	0.546875	NO	-
652	ZINC03858871	2201	0.546875	NO	-
653	ZINC03867226	2246	0.546875	NO	-
654	ZINC04061611	2449	0.546875	NO	-
655	ZINC01498551	1036	0.5454545617103577	NO	-
656	ZINC02910840	1551	0.5454545617103577	NO	-
657	ZINC03292685	1715	0.5454545617103577	NO	-
658	ZINC03452927	1849	0.5454545617103577	NO	-
659	ZINC03453002	1852	0.5454545617103577	NO	-
660	ZINC03859277	2207	0.5454545617103577	NO	-
661	ZINC03867646	2266	0.5454545617103577	NO	-
662	ZINC04164065	2500	0.5454545617103577	NO	-
663	ZINC04633485	2705	0.5454545617103577	NO	-
664	ZINC00652560	221	0.5441176295280457	NO	-
665	ZINC00656865	225	0.5441176295280457	NO	-
666	ZINC02184321	1153	0.5441176295280457	NO	-
667	ZINC02201238	1158	0.5441176295280457	NO	-
668	ZINC02337125	1209	0.5441176295280457	NO	-
669	ZINC02917050	1564	0.5441176295280457	NO	-
670	ZINC02917051	1565	0.5441176295280457	NO	-
671	ZINC02917336	1568	0.5441176295280457	NO	-
672	ZINC03849458	1993	0.5441176295280457	NO	-
673	ZINC04492722	2675	0.5441176295280457	NO	-
674	ZINC04492722	2676	0.5441176295280457	NO	-
675	ZINC00990904	585	0.5438596606254578	NO	-
676	ZINC00418191	91	0.5428571701049805	NO	-
677	ZINC00418191	92	0.5428571701049805	NO	-
678	ZINC01056841	657	0.5428571701049805	NO	-
679	ZINC02622415	1336	0.5428571701049805	NO	-
680	ZINC03431317	1837	0.5428571701049805	NO	-
681	ZINC03600826	1948	0.5428571701049805	NO	-
682	ZINC00784163	335	0.5423728823661804	NO	-
683	ZINC00915669	500	0.5423728823661804	NO	-
684	ZINC01068231	685	0.5423728823661804	NO	-
685	ZINC03983097	2372	0.5423728823661804	NO	-
686	ZINC00852678	422	0.5416666865348816	NO	-
687	ZINC00852679	423	0.5416666865348816	NO	-
688	ZINC01040130	621	0.5416666865348816	NO	-
689	ZINC01125185	794	0.5416666865348816	NO	-
690	ZINC02792524	1490	0.5416666865348816	NO	-
691	ZINC03852013	2041	0.5416666865348816	NO	-
692	ZINC03852585	2045	0.5416666865348816	NO	-
693	ZINC03855160	2138	0.5416666865348816	NO	-
694	ZINC04155402	2489	0.5416666865348816	NO	-
695	ZINC01181709	855	0.5409836173057556	NO	-
696	ZINC01181710	856	0.5409836173057556	NO	-
697	ZINC01181711	857	0.5409836173057556	NO	-
698	ZINC02861976	1526	0.5409836173057556	NO	-
699	ZINC03245294	1696	0.5409836173057556	NO	-
700	ZINC03959965	2319	0.5409836173057556	NO	-
701	ZINC04266324	2535	0.5409836173057556	NO	-
702	ZINC00629454	185	0.5405405163764954	NO	-
703	ZINC01127860	798	0.5405405163764954	NO	-
704	ZINC03993111	2387	0.5405405163764954	NO	-
705	ZINC04469707	2659	0.5405405163764954	NO	-
706	ZINC00076804	21	0.5396825671195984	NO	-
707	ZINC00168916	31	0.5396825671195984	NO	-
708	ZINC02503081	1317	0.5396825671195984	NO	-
709	ZINC03452649	1845	0.5396825671195984	NO	-
710	ZINC03452651	1846	0.5396825671195984	NO	-
711	ZINC03452875	1847	0.5396825671195984	NO	-
712	ZINC03495554	1874	0.5396825671195984	NO	-
713	ZINC04384594	2603	0.5396825671195984	NO	-
714	ZINC03851098	2015	0.5394737124443054	NO	-
715	ZINC00352154	72	0.5384615659713745	NO	-
716	ZINC00429800	118	0.5384615659713745	NO	-
717	ZINC01060797	674	0.5384615659713745	NO	-
718	ZINC01081678	729	0.5384615659713745	NO	-
719	ZINC01331285	926	0.5384615659713745	NO	-
720	ZINC02404098	1244	0.5384615659713745	NO	-
721	ZINC02419847	1259	0.5384615659713745	NO	-
722	ZINC02483655	1303	0.5384615659713745	NO	-
723	ZINC02736755	1469	0.5384615659713745	NO	-
724	ZINC02737680	1470	0.5384615659713745	NO	-
725	ZINC02794712	1494	0.5384615659713745	NO	-
726	ZINC03855192	2141	0.5384615659713745	NO	-
727	ZINC03855699	2143	0.5384615659713745	NO	-
728	ZINC03866726	2231	0.5384615659713745	NO	-
729	ZINC00303204	52	0.5373134613037109	NO	-
730	ZINC00421748	96	0.5373134613037109	NO	-
731	ZINC00802914	364	0.5373134613037109	NO	-
732	ZINC00802934	365	0.5373134613037109	NO	-
733	ZINC01033298	607	0.5373134613037109	NO	-
734	ZINC01366461	941	0.5373134613037109	NO	-
735	ZINC01498703	1040	0.5373134613037109	NO	-
736	ZINC01498729	1041	0.5373134613037109	NO	-
737	ZINC02544604	1325	0.5373134613037109	NO	-
738	ZINC02717895	1386	0.5373134613037109	NO	-
739	ZINC02717895	1388	0.5373134613037109	NO	-
740	ZINC02717896	1390	0.5373134613037109	NO	-
741	ZINC02717896	1392	0.5373134613037109	NO	-
742	ZINC02917165	1566	0.5373134613037109	NO	-
743	ZINC03292906	1716	0.5373134613037109	NO	-
744	ZINC03359426	1769	0.5373134613037109	NO	-
745	ZINC03359428	1770	0.5373134613037109	NO	-
746	ZINC03409893	1818	0.5373134613037109	NO	-
747	ZINC03467318	1857	0.5373134613037109	NO	-
748	ZINC04126233	2479	0.5373134613037109	NO	-
749	ZINC04251279	2530	0.5373134613037109	NO	-
750	ZINC04326576	2569	0.5373134613037109	NO	-
751	ZINC04348627	2577	0.5373134613037109	NO	-
752	ZINC04501197	2687	0.5373134613037109	NO	-
753	ZINC01073797	705	0.5370370149612427	NO	-
754	ZINC00795104	358	0.5362318754196167	NO	-
755	ZINC00912377	499	0.5362318754196167	NO	-
756	ZINC00937464	525	0.5362318754196167	NO	-
757	ZINC00944310	543	0.5362318754196167	NO	-
758	ZINC01249085	895	0.5362318754196167	NO	-
759	ZINC01499614	1044	0.5362318754196167	NO	-
760	ZINC02917320	1567	0.5362318754196167	NO	-
761	ZINC03545575	1924	0.5362318754196167	NO	-
762	ZINC03817896	1980	0.5362318754196167	NO	-
763	ZINC03860035	2222	0.5362318754196167	NO	-
764	ZINC03868023	2273	0.5362318754196167	NO	-
765	ZINC04247929	2525	0.5362318754196167	NO	-
766	ZINC04437769	2616	0.5362318754196167	NO	-
767	ZINC04468665	2656	0.5362318754196167	NO	-
768	ZINC01068285	687	0.5357142686843872	NO	-
769	ZINC00792969	344	0.5352112650871277	NO	-
770	ZINC00794829	352	0.5352112650871277	NO	-
771	ZINC00917190	510	0.5352112650871277	NO	-
772	ZINC01441762	990	0.5352112650871277	NO	-
773	ZINC02795735	1502	0.5352112650871277	NO	-
774	ZINC03519400	1912	0.5352112650871277	NO	-
775	ZINC03850658	2004	0.5352112650871277	NO	-
776	ZINC03968170	2324	0.5352112650871277	NO	-
777	ZINC04057033	2443	0.5352112650871277	NO	-
778	ZINC01074202	708	0.5344827771186829	NO	-
779	ZINC01085154	731	0.5344827771186829	NO	-
780	ZINC01116433	783	0.5344827771186829	NO	-
781	ZINC01116833	784	0.5344827771186829	NO	-
782	ZINC01185429	860	0.5344827771186829	NO	-
783	ZINC00426371	109	0.5333333611488342	NO	-
784	ZINC01028471	600	0.5333333611488342	NO	-
785	ZINC02407922	1249	0.5333333611488342	NO	-
786	ZINC02787332	1483	0.5333333611488342	NO	-
787	ZINC02938033	1578	0.5333333611488342	NO	-
788	ZINC03635745	1968	0.5333333611488342	NO	-
789	ZINC03867549	2258	0.5333333611488342	NO	-
790	ZINC03867571	2260	0.5333333611488342	NO	-
791	ZINC00626453	178	0.5322580933570862	NO	-
792	ZINC00626454	179	0.5322580933570862	NO	-
793	ZINC00626464	180	0.5322580933570862	NO	-
794	ZINC00626467	181	0.5322580933570862	NO	-
795	ZINC00715346	276	0.5322580933570862	NO	-
796	ZINC00941361	541	0.5322580933570862	NO	-
797	ZINC00941362	542	0.5322580933570862	NO	-
798	ZINC01104457	755	0.5322580933570862	NO	-
799	ZINC01388831	950	0.5322580933570862	NO	-
800	ZINC01466556	999	0.5322580933570862	NO	-
801	ZINC01466557	1000	0.5322580933570862	NO	-
802	ZINC02978026	1622	0.5322580933570862	NO	-
803	ZINC00885951	471	0.53125	NO	-
804	ZINC01073867	706	0.53125	NO	-
805	ZINC01331282	925	0.53125	NO	-
806	ZINC01357272	935	0.53125	NO	-
807	ZINC01398862	957	0.53125	NO	-
808	ZINC01398863	959	0.53125	NO	-
809	ZINC02211311	1171	0.53125	NO	-
810	ZINC02446347	1282	0.53125	NO	-
811	ZINC02867583	1530	0.53125	NO	-
812	ZINC03187627	1668	0.53125	NO	-
813	ZINC03444448	1842	0.53125	NO	-
814	ZINC03444451	1843	0.53125	NO	-
815	ZINC03970856	2346	0.53125	NO	-
816	ZINC00563590	145	0.5303030014038086	NO	-
817	ZINC00624025	175	0.5303030014038086	NO	-
818	ZINC00869165	438	0.5303030014038086	NO	-
819	ZINC01103823	752	0.5303030014038086	NO	-
820	ZINC01498579	1037	0.5303030014038086	NO	-
821	ZINC01498604	1038	0.5303030014038086	NO	-
822	ZINC01504136	1050	0.5303030014038086	NO	-
823	ZINC01924311	1097	0.5303030014038086	NO	-
824	ZINC01924312	1098	0.5303030014038086	NO	-
825	ZINC02444576	1281	0.5303030014038086	NO	-
826	ZINC03040723	1640	0.5303030014038086	NO	-
827	ZINC00352134	71	0.529411792755127	NO	-
828	ZINC00887730	473	0.529411792755127	NO	-
829	ZINC01030978	604	0.529411792755127	NO	-
830	ZINC01090884	735	0.529411792755127	NO	-
831	ZINC01090885	736	0.529411792755127	NO	-
832	ZINC01468122	1007	0.529411792755127	NO	-
833	ZINC02910975	1553	0.529411792755127	NO	-
834	ZINC03332182	1741	0.529411792755127	NO	-
835	ZINC03602632	1949	0.529411792755127	NO	-
836	ZINC03855699	2144	0.529411792755127	NO	-
837	ZINC03855699	2145	0.529411792755127	NO	-
838	ZINC03859875	2217	0.529411792755127	NO	-
839	ZINC03867646	2267	0.529411792755127	NO	-
840	ZINC03983063	2371	0.529411792755127	NO	-
841	ZINC04326594	2570	0.529411792755127	NO	-
842	ZINC04368855	2592	0.529411792755127	NO	-
843	ZINC04369511	2593	0.529411792755127	NO	-
844	ZINC04372136	2598	0.529411792755127	NO	-
845	ZINC04412851	2607	0.529411792755127	NO	-
846	ZINC04420125	2609	0.529411792755127	NO	-
847	ZINC04460273	2626	0.529411792755127	NO	-
848	ZINC04461882	2628	0.529411792755127	NO	-
849	ZINC04464374	2633	0.529411792755127	NO	-
850	ZINC04464374	2634	0.529411792755127	NO	-
851	ZINC00628719	184	0.5285714268684387	NO	-
852	ZINC00718298	283	0.5285714268684387	NO	-
853	ZINC00783395	333	0.5285714268684387	NO	-
854	ZINC00882846	459	0.5285714268684387	NO	-
855	ZINC00887630	472	0.5285714268684387	NO	-
856	ZINC00896952	475	0.5285714268684387	NO	-
857	ZINC00903059	481	0.5285714268684387	NO	-
858	ZINC00904230	485	0.5285714268684387	NO	-
859	ZINC00947671	547	0.5285714268684387	NO	-
860	ZINC01068233	686	0.5285714268684387	NO	-
861	ZINC01441763	991	0.5285714268684387	NO	-
862	ZINC01441764	993	0.5285714268684387	NO	-
863	ZINC01927637	1104	0.5285714268684387	NO	-
864	ZINC02500140	1312	0.5285714268684387	NO	-
865	ZINC02627417	1342	0.5285714268684387	NO	-
866	ZINC02718028	1405	0.5285714268684387	NO	-
867	ZINC02718028	1407	0.5285714268684387	NO	-
868	ZINC03817896	1981	0.5285714268684387	NO	-
869	ZINC03864174	2227	0.5285714268684387	NO	-
870	ZINC03867097	2238	0.5285714268684387	NO	-
871	ZINC03868600	2283	0.5285714268684387	NO	-
872	ZINC03969317	2332	0.5285714268684387	NO	-
873	ZINC04437656	2615	0.5285714268684387	NO	-
874	ZINC04477419	2668	0.5285714268684387	NO	-
875	ZINC01058137	660	0.5277777910232544	NO	-
876	ZINC01069602	691	0.5277777910232544	NO	-
877	ZINC01320994	918	0.5277777910232544	NO	-
878	ZINC01784865	1081	0.5277777910232544	NO	-
879	ZINC01784880	1083	0.5277777910232544	NO	-
880	ZINC02620533	1332	0.5277777910232544	NO	-
881	ZINC02794784	1495	0.5277777910232544	NO	-
882	ZINC02795355	1498	0.5277777910232544	NO	-
883	ZINC04001031	2393	0.5277777910232544	NO	-
884	ZINC01073640	703	0.5272727012634277	NO	-
885	ZINC00840297	407	0.5270270109176636	NO	-
886	ZINC01040137	623	0.5270270109176636	NO	-
887	ZINC03853087	2067	0.5270270109176636	NO	-
888	ZINC01073558	701	0.5263158082962036	NO	-
889	ZINC00580793	149	0.5254237055778503	NO	-
890	ZINC01039985	616	0.5254237055778503	NO	-
891	ZINC01155329	832	0.5254237055778503	NO	-
892	ZINC01240552	893	0.5254237055778503	NO	-
893	ZINC02358907	1223	0.5254237055778503	NO	-
894	ZINC01301403	914	0.5245901346206665	NO	-
895	ZINC03039918	1638	0.5245901346206665	NO	-
896	ZINC03330282	1740	0.5245901346206665	NO	-
897	ZINC00046988	13	0.523809552192688	NO	-
898	ZINC00670654	234	0.523809552192688	NO	-
899	ZINC00727188	289	0.523809552192688	NO	-
900	ZINC00885425	465	0.523809552192688	NO	-
901	ZINC00885428	466	0.523809552192688	NO	-
902	ZINC00885469	467	0.523809552192688	NO	-
903	ZINC00885471	468	0.523809552192688	NO	-
904	ZINC00970538	578	0.523809552192688	NO	-
905	ZINC01073795	704	0.523809552192688	NO	-
906	ZINC01104461	756	0.523809552192688	NO	-
907	ZINC01104475	759	0.523809552192688	NO	-
908	ZINC01115435	779	0.523809552192688	NO	-
909	ZINC01466635	1001	0.523809552192688	NO	-
910	ZINC01466636	1002	0.523809552192688	NO	-
911	ZINC00577223	147	0.5230769515037537	NO	-
912	ZINC00680653	245	0.5230769515037537	NO	-
913	ZINC00846529	414	0.5230769515037537	NO	-
914	ZINC00846530	415	0.5230769515037537	NO	-
915	ZINC00846531	416	0.5230769515037537	NO	-
916	ZINC00907558	497	0.5230769515037537	NO	-
917	ZINC01073396	699	0.5230769515037537	NO	-
918	ZINC01081028	728	0.5230769515037537	NO	-
919	ZINC01123086	791	0.5230769515037537	NO	-
920	ZINC01123088	792	0.5230769515037537	NO	-
921	ZINC01782233	1080	0.5230769515037537	NO	-
922	ZINC01936718	1111	0.5230769515037537	NO	-
923	ZINC03305320	1726	0.5230769515037537	NO	-
924	ZINC03305322	1727	0.5230769515037537	NO	-
925	ZINC03856100	2148	0.5230769515037537	NO	-
926	ZINC03889498	2290	0.5230769515037537	NO	-
927	ZINC03833910	47	0.5230769515037537	YES	20
928	ZINC00341049	63	0.5223880410194397	NO	-
929	ZINC00341054	64	0.5223880410194397	NO	-
930	ZINC00714287	275	0.5223880410194397	NO	-
931	ZINC00721931	284	0.5223880410194397	NO	-
932	ZINC00826018	402	0.5223880410194397	NO	-
933	ZINC00826020	403	0.5223880410194397	NO	-
934	ZINC00829533	405	0.5223880410194397	NO	-
935	ZINC01175930	848	0.5223880410194397	NO	-
936	ZINC01924313	1099	0.5223880410194397	NO	-
937	ZINC01924436	1102	0.5223880410194397	NO	-
938	ZINC01924437	1103	0.5223880410194397	NO	-
939	ZINC02325224	1201	0.5223880410194397	NO	-
940	ZINC02364979	1230	0.5223880410194397	NO	-
941	ZINC02435834	1275	0.5223880410194397	NO	-
942	ZINC03061145	1657	0.5223880410194397	NO	-
943	ZINC03853090	2070	0.5223880410194397	NO	-
944	ZINC03855192	2142	0.5223880410194397	NO	-
945	ZINC03866726	2232	0.5223880410194397	NO	-
946	ZINC03867192	2244	0.5223880410194397	NO	-
947	ZINC03867226	2247	0.5223880410194397	NO	-
948	ZINC03911582	2310	0.5223880410194397	NO	-
949	ZINC04033166	2434	0.5223880410194397	NO	-
950	ZINC04294654	2558	0.5223880410194397	NO	-
951	ZINC04492427	2674	0.5223880410194397	NO	-
952	ZINC00279344	48	0.52173912525177	NO	-
953	ZINC00319304	59	0.52173912525177	NO	-
954	ZINC00375397	75	0.52173912525177	NO	-
955	ZINC00379018	76	0.52173912525177	NO	-
956	ZINC00418191	90	0.52173912525177	NO	-
957	ZINC00716809	279	0.52173912525177	NO	-
958	ZINC00716810	280	0.52173912525177	NO	-
959	ZINC00716811	281	0.52173912525177	NO	-
960	ZINC00716812	282	0.52173912525177	NO	-
961	ZINC01033298	608	0.52173912525177	NO	-
962	ZINC01067713	684	0.52173912525177	NO	-
963	ZINC01468125	1009	0.52173912525177	NO	-
964	ZINC01468185	1011	0.52173912525177	NO	-
965	ZINC01971188	1119	0.52173912525177	NO	-
966	ZINC01971189	1120	0.52173912525177	NO	-
967	ZINC02416638	1257	0.52173912525177	NO	-
968	ZINC02646191	1362	0.52173912525177	NO	-
969	ZINC02718033	1409	0.52173912525177	NO	-
970	ZINC02718033	1410	0.52173912525177	NO	-
971	ZINC02718034	1411	0.52173912525177	NO	-
972	ZINC02718034	1412	0.52173912525177	NO	-
973	ZINC02726718	1466	0.52173912525177	NO	-
974	ZINC02910978	1554	0.52173912525177	NO	-
975	ZINC02910993	1555	0.52173912525177	NO	-
976	ZINC02911043	1556	0.52173912525177	NO	-
977	ZINC02926873	1574	0.52173912525177	NO	-
978	ZINC03291488	1713	0.52173912525177	NO	-
979	ZINC03316389	1735	0.52173912525177	NO	-
980	ZINC03452619	1844	0.52173912525177	NO	-
981	ZINC03452924	1848	0.52173912525177	NO	-
982	ZINC03452949	1850	0.52173912525177	NO	-
983	ZINC03452987	1851	0.52173912525177	NO	-
984	ZINC03543191	1921	0.52173912525177	NO	-
985	ZINC03860016	2221	0.52173912525177	NO	-
986	ZINC03867538	2256	0.52173912525177	NO	-
987	ZINC04355349	2581	0.52173912525177	NO	-
988	ZINC00877105	445	0.5211267471313477	NO	-
989	ZINC00903075	482	0.5211267471313477	NO	-
990	ZINC02465994	1300	0.5211267471313477	NO	-
991	ZINC02717957	1398	0.5211267471313477	NO	-
992	ZINC02717957	1400	0.5211267471313477	NO	-
993	ZINC03495860	1875	0.5211267471313477	NO	-
994	ZINC04032557	2414	0.5211267471313477	NO	-
995	ZINC00585863	151	0.5205479264259338	NO	-
996	ZINC01341260	929	0.5205479264259338	NO	-
997	ZINC01784868	1082	0.5205479264259338	NO	-
998	ZINC02688967	1375	0.5205479264259338	NO	-
999	ZINC02688970	1376	0.5205479264259338	NO	-
1000	ZINC02713098	1385	0.5205479264259338	NO	-
1001	ZINC02720649	1415	0.5205479264259338	NO	-
1002	ZINC03333254	1742	0.5205479264259338	NO	-
1003	ZINC03333257	1743	0.5205479264259338	NO	-
1004	ZINC04278474	2546	0.5205479264259338	NO	-
1005	ZINC04380242	2602	0.5205479264259338	NO	-
1006	ZINC01040027	618	0.5199999809265137	NO	-
1007	ZINC01040046	620	0.5199999809265137	NO	-
1008	ZINC01040279	630	0.5199999809265137	NO	-
1009	ZINC01040284	632	0.5199999809265137	NO	-
1010	ZINC03549108	1927	0.5199999809265137	NO	-
1011	ZINC03561872	1934	0.5199999809265137	NO	-
1012	ZINC03852010	2039	0.5199999809265137	NO	-
1013	ZINC03852585	2046	0.5199999809265137	NO	-
1014	ZINC04487103	2672	0.5199999809265137	NO	-
1015	ZINC03833924	1	0.5199999809265137	YES	2
1016	ZINC03833928	20	0.5199999809265137	YES	6
1017	ZINC01182185	858	0.5178571343421936	NO	-
1018	ZINC01115269	778	0.5166666507720947	NO	-
1019	ZINC01115438	780	0.5166666507720947	NO	-
1020	ZINC01613762	1068	0.5166666507720947	NO	-
1021	ZINC03555555	1930	0.5166666507720947	NO	-
1022	ZINC00809784	380	0.5161290168762207	NO	-
1023	ZINC02748762	1475	0.5161290168762207	NO	-
1024	ZINC03859825	2213	0.5161290168762207	NO	-
1025	ZINC00417626	86	0.515625	NO	-
1026	ZINC00428366	114	0.515625	NO	-
1027	ZINC00799092	361	0.515625	NO	-
1028	ZINC00948817	552	0.515625	NO	-
1029	ZINC02639548	1355	0.515625	NO	-
1030	ZINC02739717	1473	0.515625	NO	-
1031	ZINC03200462	1671	0.515625	NO	-
1032	ZINC03303722	1725	0.515625	NO	-
1033	ZINC03351248	1763	0.515625	NO	-
1034	ZINC03409805	1815	0.515625	NO	-
1035	ZINC03867937	2268	0.515625	NO	-
1036	ZINC03980816	2367	0.515625	NO	-
1037	ZINC04475736	2667	0.515625	NO	-
1038	ZINC00066695	18	0.5151515007019043	NO	-
1039	ZINC00643849	198	0.5151515007019043	NO	-
1040	ZINC00703557	264	0.5151515007019043	NO	-
1041	ZINC00703558	265	0.5151515007019043	NO	-
1042	ZINC00703559	266	0.5151515007019043	NO	-
1043	ZINC00703560	267	0.5151515007019043	NO	-
1044	ZINC00703561	268	0.5151515007019043	NO	-
1045	ZINC00703562	269	0.5151515007019043	NO	-
1046	ZINC00703564	270	0.5151515007019043	NO	-
1047	ZINC00812118	382	0.5151515007019043	NO	-
1048	ZINC00906840	494	0.5151515007019043	NO	-
1049	ZINC00956236	570	0.5151515007019043	NO	-
1050	ZINC00956237	571	0.5151515007019043	NO	-
1051	ZINC01332986	927	0.5151515007019043	NO	-
1052	ZINC01499136	1042	0.5151515007019043	NO	-
1053	ZINC01936709	1109	0.5151515007019043	NO	-
1054	ZINC01936710	1110	0.5151515007019043	NO	-
1055	ZINC02679170	1373	0.5151515007019043	NO	-
1056	ZINC02722895	1422	0.5151515007019043	NO	-
1057	ZINC02947881	1598	0.5151515007019043	NO	-
1058	ZINC02973111	1615	0.5151515007019043	NO	-
1059	ZINC03969213	2329	0.5151515007019043	NO	-
1060	ZINC03969214	2330	0.5151515007019043	NO	-
1061	ZINC03969216	2331	0.5151515007019043	NO	-
1062	ZINC04467637	2651	0.5151515007019043	NO	-
1063	ZINC00198425	38	0.5147058963775635	NO	-
1064	ZINC00526887	128	0.5147058963775635	NO	-
1065	ZINC00869165	439	0.5147058963775635	NO	-
1066	ZINC01059138	661	0.5147058963775635	NO	-
1067	ZINC01059140	662	0.5147058963775635	NO	-
1068	ZINC01062043	677	0.5147058963775635	NO	-
1069	ZINC01062046	678	0.5147058963775635	NO	-
1070	ZINC01210623	881	0.5147058963775635	NO	-
1071	ZINC01210625	882	0.5147058963775635	NO	-
1072	ZINC02623373	1339	0.5147058963775635	NO	-
1073	ZINC02724571	1444	0.5147058963775635	NO	-
1074	ZINC02724572	1445	0.5147058963775635	NO	-
1075	ZINC02724575	1446	0.5147058963775635	NO	-
1076	ZINC02724576	1447	0.5147058963775635	NO	-
1077	ZINC02724751	1456	0.5147058963775635	NO	-
1078	ZINC02724752	1457	0.5147058963775635	NO	-
1079	ZINC02724755	1458	0.5147058963775635	NO	-
1080	ZINC02724756	1459	0.5147058963775635	NO	-
1081	ZINC02728560	1467	0.5147058963775635	NO	-
1082	ZINC02728561	1468	0.5147058963775635	NO	-
1083	ZINC03495970	1876	0.5147058963775635	NO	-
1084	ZINC03818696	1982	0.5147058963775635	NO	-
1085	ZINC03821151	1983	0.5147058963775635	NO	-
1086	ZINC03854492	2123	0.5147058963775635	NO	-
1087	ZINC03854787	2128	0.5147058963775635	NO	-
1088	ZINC03983187	2374	0.5147058963775635	NO	-
1089	ZINC04033143	2426	0.5147058963775635	NO	-
1090	ZINC04033146	2428	0.5147058963775635	NO	-
1091	ZINC04033149	2430	0.5147058963775635	NO	-
1092	ZINC04596002	2696	0.5147058963775635	NO	-
1093	ZINC00534523	135	0.5142857432365417	NO	-
1094	ZINC00536617	136	0.5142857432365417	NO	-
1095	ZINC00536987	137	0.5142857432365417	NO	-
1096	ZINC00600412	163	0.5142857432365417	NO	-
1097	ZINC00646801	217	0.5142857432365417	NO	-
1098	ZINC00702611	263	0.5142857432365417	NO	-
1099	ZINC00973910	579	0.5142857432365417	NO	-
1100	ZINC01071171	696	0.5142857432365417	NO	-
1101	ZINC01080787	727	0.5142857432365417	NO	-
1102	ZINC01468122	1008	0.5142857432365417	NO	-
1103	ZINC02280221	1194	0.5142857432365417	NO	-
1104	ZINC02424007	1262	0.5142857432365417	NO	-
1105	ZINC02724759	1460	0.5142857432365417	NO	-
1106	ZINC02724760	1461	0.5142857432365417	NO	-
1107	ZINC02969391	1612	0.5142857432365417	NO	-
1108	ZINC03821151	1984	0.5142857432365417	NO	-
1109	ZINC03851869	2036	0.5142857432365417	NO	-
1110	ZINC03956147	2316	0.5142857432365417	NO	-
1111	ZINC04004981	2409	0.5142857432365417	NO	-
1112	ZINC04501002	2686	0.5142857432365417	NO	-
1113	ZINC00418191	93	0.5138888955116272	NO	-
1114	ZINC00656865	226	0.5138888955116272	NO	-
1115	ZINC01508388	1051	0.5138888955116272	NO	-
1116	ZINC01508391	1052	0.5138888955116272	NO	-
1117	ZINC02872636	1537	0.5138888955116272	NO	-
1118	ZINC02947610	1592	0.5138888955116272	NO	-
1119	ZINC03867097	2239	0.5138888955116272	NO	-
1120	ZINC03867574	2261	0.5138888955116272	NO	-
1121	ZINC03873666	2286	0.5138888955116272	NO	-
1122	ZINC04005336	2411	0.5138888955116272	NO	-
1123	ZINC04033098	2420	0.5138888955116272	NO	-
1124	ZINC04246552	2524	0.5138888955116272	NO	-
1125	ZINC04278475	2549	0.5138888955116272	NO	-
1126	ZINC00779328	320	0.5135135054588318	NO	-
1127	ZINC01320989	917	0.5135135054588318	NO	-
1128	ZINC03376965	1788	0.5135135054588318	NO	-
1129	ZINC03519341	1911	0.5135135054588318	NO	-
1130	ZINC04251235	2529	0.5135135054588318	NO	-
1131	ZINC04334508	2572	0.5135135054588318	NO	-
1132	ZINC04448193	2623	0.5135135054588318	NO	-
1133	ZINC01040190	625	0.5131579041481018	NO	-
1134	ZINC01040197	628	0.5131579041481018	NO	-
1135	ZINC03008323	1628	0.5131579041481018	NO	-
1136	ZINC04223295	2510	0.5131579041481018	NO	-
1137	ZINC00629454	186	0.5128205418586731	NO	-
1138	ZINC01127860	799	0.5128205418586731	NO	-
1139	ZINC00892841	474	0.5087719559669495	NO	-
1140	ZINC03853528	2082	0.5087719559669495	NO	-
1141	ZINC01495142	1025	0.508474588394165	NO	-
1142	ZINC00668116	232	0.5081967115402222	NO	-
1143	ZINC03852105	2042	0.5081967115402222	NO	-
1144	ZINC03867570	2259	0.5081967115402222	NO	-
1145	ZINC04465402	2648	0.5081967115402222	NO	-
1146	ZINC01140261	815	0.5079365372657776	NO	-
1147	ZINC01195450	869	0.5079365372657776	NO	-
1148	ZINC03217400	1681	0.5079365372657776	NO	-
1149	ZINC03347217	1757	0.5079365372657776	NO	-
1150	ZINC04162974	2499	0.5079365372657776	NO	-
1151	ZINC04281763	2552	0.5079365372657776	NO	-
1152	ZINC00046988	14	0.5076923370361328	NO	-
1153	ZINC01055091	653	0.5076923370361328	NO	-
1154	ZINC02722882	1421	0.5076923370361328	NO	-
1155	ZINC03216976	1680	0.5076923370361328	NO	-
1156	ZINC03346964	1756	0.5076923370361328	NO	-
1157	ZINC03482111	1866	0.5076923370361328	NO	-
1158	ZINC03482322	1869	0.5076923370361328	NO	-
1159	ZINC03482324	1870	0.5076923370361328	NO	-
1160	ZINC03509904	1888	0.5076923370361328	NO	-
1161	ZINC03848547	1989	0.5076923370361328	NO	-
1162	ZINC04161027	2497	0.5076923370361328	NO	-
1163	ZINC04467531	2649	0.5076923370361328	NO	-
1164	ZINC04628264	2702	0.5076923370361328	NO	-
1165	ZINC00577223	148	0.5074626803398132	NO	-
1166	ZINC00646418	209	0.5074626803398132	NO	-
1167	ZINC00646419	210	0.5074626803398132	NO	-
1168	ZINC00646422	211	0.5074626803398132	NO	-
1169	ZINC00646423	212	0.5074626803398132	NO	-
1170	ZINC00646438	215	0.5074626803398132	NO	-
1171	ZINC00646439	216	0.5074626803398132	NO	-
1172	ZINC00937561	527	0.5074626803398132	NO	-
1173	ZINC00937562	528	0.5074626803398132	NO	-
1174	ZINC01131650	807	0.5074626803398132	NO	-
1175	ZINC01131652	808	0.5074626803398132	NO	-
1176	ZINC01349238	934	0.5074626803398132	NO	-
1177	ZINC01398862	958	0.5074626803398132	NO	-
1178	ZINC01398863	960	0.5074626803398132	NO	-
1179	ZINC01467348	1003	0.5074626803398132	NO	-
1180	ZINC01467349	1004	0.5074626803398132	NO	-
1181	ZINC01467350	1005	0.5074626803398132	NO	-
1182	ZINC01467351	1006	0.5074626803398132	NO	-
1183	ZINC01471245	1013	0.5074626803398132	NO	-
1184	ZINC01928003	1105	0.5074626803398132	NO	-
1185	ZINC02461832	1294	0.5074626803398132	NO	-
1186	ZINC02620257	1331	0.5074626803398132	NO	-
1187	ZINC02635285	1352	0.5074626803398132	NO	-
1188	ZINC02655281	1367	0.5074626803398132	NO	-
1189	ZINC02700291	1377	0.5074626803398132	NO	-
1190	ZINC02700295	1378	0.5074626803398132	NO	-
1191	ZINC02918102	1571	0.5074626803398132	NO	-
1192	ZINC03039898	1637	0.5074626803398132	NO	-
1193	ZINC03252170	1700	0.5074626803398132	NO	-
1194	ZINC03466203	1855	0.5074626803398132	NO	-
1195	ZINC03466207	1856	0.5074626803398132	NO	-
1196	ZINC03854371	2112	0.5074626803398132	NO	-
1197	ZINC03854394	2116	0.5074626803398132	NO	-
1198	ZINC03961480	2320	0.5074626803398132	NO	-
1199	ZINC04107347	2466	0.5074626803398132	NO	-
1200	ZINC04107409	2467	0.5074626803398132	NO	-
1201	ZINC04465271	2645	0.5074626803398132	NO	-
1202	ZINC00352154	73	0.5072463750839233	NO	-
1203	ZINC02724205	1435	0.5072463750839233	NO	-
1204	ZINC02724206	1436	0.5072463750839233	NO	-
1205	ZINC02724209	1437	0.5072463750839233	NO	-
1206	ZINC02724210	1438	0.5072463750839233	NO	-
1207	ZINC03418144	1824	0.5072463750839233	NO	-
1208	ZINC03418146	1825	0.5072463750839233	NO	-
1209	ZINC03418149	1826	0.5072463750839233	NO	-
1210	ZINC03418151	1827	0.5072463750839233	NO	-
1211	ZINC03858729	2196	0.5072463750839233	NO	-
1212	ZINC03858730	2197	0.5072463750839233	NO	-
1213	ZINC03867192	2245	0.5072463750839233	NO	-
1214	ZINC03868674	2284	0.5072463750839233	NO	-
1215	ZINC04033166	2435	0.5072463750839233	NO	-
1216	ZINC04075768	2454	0.5072463750839233	NO	-
1217	ZINC04412507	2606	0.5072463750839233	NO	-
1218	ZINC04468235	2655	0.5072463750839233	NO	-
1219	ZINC00907548	496	0.5070422291755676	NO	-
1220	ZINC01032887	606	0.5070422291755676	NO	-
1221	ZINC01035725	613	0.5070422291755676	NO	-
1222	ZINC01141428	816	0.5070422291755676	NO	-
1223	ZINC01148395	823	0.5070422291755676	NO	-
1224	ZINC01468125	1010	0.5070422291755676	NO	-
1225	ZINC01468185	1012	0.5070422291755676	NO	-
1226	ZINC02467175	1301	0.5070422291755676	NO	-
1227	ZINC02635162	1350	0.5070422291755676	NO	-
1228	ZINC02663874	1371	0.5070422291755676	NO	-
1229	ZINC03247274	1697	0.5070422291755676	NO	-
1230	ZINC03409663	1811	0.5070422291755676	NO	-
1231	ZINC03409665	1812	0.5070422291755676	NO	-
1232	ZINC03424286	1829	0.5070422291755676	NO	-
1233	ZINC03424707	1832	0.5070422291755676	NO	-
1234	ZINC03424768	1833	0.5070422291755676	NO	-
1235	ZINC03424828	1834	0.5070422291755676	NO	-
1236	ZINC03424849	1835	0.5070422291755676	NO	-
1237	ZINC03867538	2257	0.5070422291755676	NO	-
1238	ZINC04033162	2432	0.5070422291755676	NO	-
1239	ZINC04126233	2480	0.5070422291755676	NO	-
1240	ZINC04443409	2621	0.5070422291755676	NO	-
1241	ZINC00782909	331	0.5068492889404297	NO	-
1242	ZINC02209755	1169	0.5068492889404297	NO	-
1243	ZINC02209757	1170	0.5068492889404297	NO	-
1244	ZINC02388169	1234	0.5068492889404297	NO	-
1245	ZINC02717954	1394	0.5068492889404297	NO	-
1246	ZINC02717954	1396	0.5068492889404297	NO	-
1247	ZINC02941746	1585	0.5068492889404297	NO	-
1248	ZINC02947617	1593	0.5068492889404297	NO	-
1249	ZINC03364823	1772	0.5068492889404297	NO	-
1250	ZINC03364823	1773	0.5068492889404297	NO	-
1251	ZINC03982991	2370	0.5068492889404297	NO	-
1252	ZINC04622925	2701	0.5068492889404297	NO	-
1253	ZINC00794829	353	0.5066666603088379	NO	-
1254	ZINC03337747	1748	0.5066666603088379	NO	-
1255	ZINC03337749	1749	0.5066666603088379	NO	-
1256	ZINC03851525	2024	0.5066666603088379	NO	-
1257	ZINC03852660	2050	0.5066666603088379	NO	-
1258	ZINC04249114	2528	0.5066666603088379	NO	-
1259	ZINC04308418	2567	0.5066666603088379	NO	-
1260	ZINC04464289	2631	0.5066666603088379	NO	-
1261	ZINC01040130	622	0.5064935088157654	NO	-
1262	ZINC03853087	2068	0.5064935088157654	NO	-
1263	ZINC00193874	35	0.5	NO	-
1264	ZINC00193877	36	0.5	NO	-
1265	ZINC00258285	46	0.5	NO	-
1266	ZINC00279346	49	0.5	NO	-
1267	ZINC00416665	84	0.5	NO	-
1268	ZINC00422534	97	0.5	NO	-
1269	ZINC00527238	129	0.5	NO	-
1270	ZINC00529094	130	0.5	NO	-
1271	ZINC00600412	164	0.5	NO	-
1272	ZINC00600412	165	0.5	NO	-
1273	ZINC00635354	189	0.5	NO	-
1274	ZINC00635356	190	0.5	NO	-
1275	ZINC00868698	435	0.5	NO	-
1276	ZINC00882904	463	0.5	NO	-
1277	ZINC00897332	477	0.5	NO	-
1278	ZINC00905423	486	0.5	NO	-
1279	ZINC00905562	487	0.5	NO	-
1280	ZINC01039194	615	0.5	NO	-
1281	ZINC01050062	641	0.5	NO	-
1282	ZINC01056405	656	0.5	NO	-
1283	ZINC01061841	675	0.5	NO	-
1284	ZINC01061844	676	0.5	NO	-
1285	ZINC01078606	715	0.5	NO	-
1286	ZINC01078609	716	0.5	NO	-
1287	ZINC01106045	760	0.5	NO	-
1288	ZINC01113046	765	0.5	NO	-
1289	ZINC01123340	793	0.5	NO	-
1290	ZINC01142317	817	0.5	NO	-
1291	ZINC01185704	862	0.5	NO	-
1292	ZINC01326393	919	0.5	NO	-
1293	ZINC01326394	920	0.5	NO	-
1294	ZINC01326416	923	0.5	NO	-
1295	ZINC01326418	924	0.5	NO	-
1296	ZINC01345753	932	0.5	NO	-
1297	ZINC01364754	938	0.5	NO	-
1298	ZINC01365236	939	0.5	NO	-
1299	ZINC01441763	992	0.5	NO	-
1300	ZINC01441764	994	0.5	NO	-
1301	ZINC01518429	1064	0.5	NO	-
1302	ZINC02146444	1149	0.5	NO	-
1303	ZINC02227622	1181	0.5	NO	-
1304	ZINC02239805	1185	0.5	NO	-
1305	ZINC02308300	1198	0.5	NO	-
1306	ZINC02388183	1235	0.5	NO	-
1307	ZINC02401156	1239	0.5	NO	-
1308	ZINC02424511	1263	0.5	NO	-
1309	ZINC02452275	1290	0.5	NO	-
1310	ZINC02500140	1311	0.5	NO	-
1311	ZINC02519867	1321	0.5	NO	-
1312	ZINC02635116	1349	0.5	NO	-
1313	ZINC02657457	1368	0.5	NO	-
1314	ZINC02720886	1416	0.5	NO	-
1315	ZINC02720887	1417	0.5	NO	-
1316	ZINC02722942	1423	0.5	NO	-
1317	ZINC02722943	1424	0.5	NO	-
1318	ZINC02724567	1442	0.5	NO	-
1319	ZINC02724568	1443	0.5	NO	-
1320	ZINC02724674	1448	0.5	NO	-
1321	ZINC02724675	1449	0.5	NO	-
1322	ZINC02724747	1454	0.5	NO	-
1323	ZINC02724748	1455	0.5	NO	-
1324	ZINC02846695	1515	0.5	NO	-
1325	ZINC02904111	1547	0.5	NO	-
1326	ZINC02904376	1548	0.5	NO	-
1327	ZINC02918094	1570	0.5	NO	-
1328	ZINC02947855	1596	0.5	NO	-
1329	ZINC02947857	1597	0.5	NO	-
1330	ZINC03049697	1648	0.5	NO	-
1331	ZINC03050069	1650	0.5	NO	-
1332	ZINC03228150	1684	0.5	NO	-
1333	ZINC03269003	1705	0.5	NO	-
1334	ZINC03292663	1714	0.5	NO	-
1335	ZINC03300386	1721	0.5	NO	-
1336	ZINC03310985	1730	0.5	NO	-
1337	ZINC03318225	1736	0.5	NO	-
1338	ZINC03341824	1753	0.5	NO	-
1339	ZINC03348335	1760	0.5	NO	-
1340	ZINC03482287	1867	0.5	NO	-
1341	ZINC03482312	1868	0.5	NO	-
1342	ZINC03482372	1871	0.5	NO	-
1343	ZINC03509952	1889	0.5	NO	-
1344	ZINC03509954	1890	0.5	NO	-
1345	ZINC03510009	1891	0.5	NO	-
1346	ZINC03549215	1928	0.5	NO	-
1347	ZINC03559698	1932	0.5	NO	-
1348	ZINC03683915	1975	0.5	NO	-
1349	ZINC03848478	1987	0.5	NO	-
1350	ZINC03851052	2009	0.5	NO	-
1351	ZINC03851638	2029	0.5	NO	-
1352	ZINC03851869	2037	0.5	NO	-
1353	ZINC03852010	2040	0.5	NO	-
1354	ZINC03852841	2055	0.5	NO	-
1355	ZINC03854272	2102	0.5	NO	-
1356	ZINC03854287	2106	0.5	NO	-
1357	ZINC03854291	2107	0.5	NO	-
1358	ZINC03854303	2110	0.5	NO	-
1359	ZINC03854380	2114	0.5	NO	-
1360	ZINC03855111	2130	0.5	NO	-
1361	ZINC03859086	2204	0.5	NO	-
1362	ZINC03867245	2249	0.5	NO	-
1363	ZINC03867249	2250	0.5	NO	-
1364	ZINC03867250	2251	0.5	NO	-
1365	ZINC03867614	2262	0.5	NO	-
1366	ZINC03967893	2322	0.5	NO	-
1367	ZINC03967893	2323	0.5	NO	-
1368	ZINC03968980	2328	0.5	NO	-
1369	ZINC03970781	2340	0.5	NO	-
1370	ZINC03970782	2341	0.5	NO	-
1371	ZINC03970783	2342	0.5	NO	-
1372	ZINC03970784	2343	0.5	NO	-
1373	ZINC03970793	2344	0.5	NO	-
1374	ZINC03970794	2345	0.5	NO	-
1375	ZINC04004936	2407	0.5	NO	-
1376	ZINC04004981	2410	0.5	NO	-
1377	ZINC04032557	2415	0.5	NO	-
1378	ZINC04033098	2421	0.5	NO	-
1379	ZINC04033143	2427	0.5	NO	-
1380	ZINC04033146	2429	0.5	NO	-
1381	ZINC04033149	2431	0.5	NO	-
1382	ZINC04167555	2502	0.5	NO	-
1383	ZINC04356020	2582	0.5	NO	-
1384	ZINC04374706	2601	0.5	NO	-
1385	ZINC04464961	2637	0.5	NO	-
1386	ZINC00840297	408	0.49367088079452515	NO	-
1387	ZINC01040137	624	0.49367088079452515	NO	-
1388	ZINC00794012	351	0.4935064911842346	NO	-
1389	ZINC02713089	1384	0.4935064911842346	NO	-
1390	ZINC03518793	1910	0.4935064911842346	NO	-
1391	ZINC00882893	460	0.4933333396911621	NO	-
1392	ZINC00882901	461	0.4933333396911621	NO	-
1393	ZINC00882903	462	0.4933333396911621	NO	-
1394	ZINC02221048	1174	0.4933333396911621	NO	-
1395	ZINC02221048	1175	0.4933333396911621	NO	-
1396	ZINC02221048	1176	0.4933333396911621	NO	-
1397	ZINC02239818	1186	0.4933333396911621	NO	-
1398	ZINC02636182	1353	0.4933333396911621	NO	-
1399	ZINC02791752	1489	0.4933333396911621	NO	-
1400	ZINC04059313	2446	0.4933333396911621	NO	-
1401	ZINC00540033	139	0.4931506812572479	NO	-
1402	ZINC00648326	218	0.4931506812572479	NO	-
1403	ZINC00778479	317	0.4931506812572479	NO	-
1404	ZINC00779162	319	0.4931506812572479	NO	-
1405	ZINC00809558	379	0.4931506812572479	NO	-
1406	ZINC00876297	444	0.4931506812572479	NO	-
1407	ZINC00896955	476	0.4931506812572479	NO	-
1408	ZINC00912365	498	0.4931506812572479	NO	-
1409	ZINC01113928	767	0.4931506812572479	NO	-
1410	ZINC01134162	810	0.4931506812572479	NO	-
1411	ZINC01192454	868	0.4931506812572479	NO	-
1412	ZINC01651045	1070	0.4931506812572479	NO	-
1413	ZINC02221378	1177	0.4931506812572479	NO	-
1414	ZINC02331296	1207	0.4931506812572479	NO	-
1415	ZINC02349139	1215	0.4931506812572479	NO	-
1416	ZINC02349141	1216	0.4931506812572479	NO	-
1417	ZINC02797588	1503	0.4931506812572479	NO	-
1418	ZINC02868399	1531	0.4931506812572479	NO	-
1419	ZINC03372928	1787	0.4931506812572479	NO	-
1420	ZINC03410269	1819	0.4931506812572479	NO	-
1421	ZINC03416218	1822	0.4931506812572479	NO	-
1422	ZINC03506089	1885	0.4931506812572479	NO	-
1423	ZINC04033162	2433	0.4931506812572479	NO	-
1424	ZINC04356388	2583	0.4931506812572479	NO	-
1425	ZINC00793967	348	0.49295774102211	NO	-
1426	ZINC00950595	555	0.49295774102211	NO	-
1427	ZINC01143107	820	0.49295774102211	NO	-
1428	ZINC01491191	1021	0.49295774102211	NO	-
1429	ZINC02201351	1159	0.49295774102211	NO	-
1430	ZINC02351896	1217	0.49295774102211	NO	-
1431	ZINC02724201	1433	0.49295774102211	NO	-
1432	ZINC02724202	1434	0.49295774102211	NO	-
1433	ZINC02725790	1464	0.49295774102211	NO	-
1434	ZINC02725791	1465	0.49295774102211	NO	-
1435	ZINC03370469	1785	0.49295774102211	NO	-
1436	ZINC03859153	2205	0.49295774102211	NO	-
1437	ZINC04194204	2508	0.49295774102211	NO	-
1438	ZINC04233401	2517	0.49295774102211	NO	-
1439	ZINC04306774	2565	0.49295774102211	NO	-
1440	ZINC04386454	2604	0.49295774102211	NO	-
1441	ZINC04470454	2664	0.49295774102211	NO	-
1442	ZINC00166137	30	0.49275362491607666	NO	-
1443	ZINC00704928	272	0.49275362491607666	NO	-
1444	ZINC01398195	956	0.49275362491607666	NO	-
1445	ZINC01928006	1107	0.49275362491607666	NO	-
1446	ZINC01928007	1108	0.49275362491607666	NO	-
1447	ZINC03100320	1660	0.49275362491607666	NO	-
1448	ZINC03356527	1766	0.49275362491607666	NO	-
1449	ZINC03424518	1830	0.49275362491607666	NO	-
1450	ZINC03424521	1831	0.49275362491607666	NO	-
1451	ZINC03506138	1886	0.49275362491607666	NO	-
1452	ZINC03506140	1887	0.49275362491607666	NO	-
1453	ZINC03522950	1914	0.49275362491607666	NO	-
1454	ZINC03522951	1915	0.49275362491607666	NO	-
1455	ZINC03854485	2121	0.49275362491607666	NO	-
1456	ZINC03855116	2132	0.49275362491607666	NO	-
1457	ZINC03868676	2285	0.49275362491607666	NO	-
1458	ZINC04032978	2416	0.49275362491607666	NO	-
1459	ZINC04063069	2452	0.49275362491607666	NO	-
1460	ZINC04224229	2516	0.49275362491607666	NO	-
1461	ZINC00319463	60	0.49253731966018677	NO	-
1462	ZINC00857339	426	0.49253731966018677	NO	-
1463	ZINC00951848	556	0.49253731966018677	NO	-
1464	ZINC00955006	562	0.49253731966018677	NO	-
1465	ZINC01054797	649	0.49253731966018677	NO	-
1466	ZINC01054799	650	0.49253731966018677	NO	-
1467	ZINC01225066	887	0.49253731966018677	NO	-
1468	ZINC01928004	1106	0.49253731966018677	NO	-
1469	ZINC02768468	1480	0.49253731966018677	NO	-
1470	ZINC03433241	1839	0.49253731966018677	NO	-
1471	ZINC03518709	1908	0.49253731966018677	NO	-
1472	ZINC03854274	2103	0.49253731966018677	NO	-
1473	ZINC03868019	2272	0.49253731966018677	NO	-
1474	ZINC04275417	2541	0.49253731966018677	NO	-
1475	ZINC04460379	2627	0.49253731966018677	NO	-
1476	ZINC00738259	294	0.4923076927661896	NO	-
1477	ZINC00738260	295	0.4923076927661896	NO	-
1478	ZINC00738293	296	0.4923076927661896	NO	-
1479	ZINC00738294	297	0.4923076927661896	NO	-
1480	ZINC00752953	301	0.4923076927661896	NO	-
1481	ZINC01195739	870	0.4923076927661896	NO	-
1482	ZINC01195741	871	0.4923076927661896	NO	-
1483	ZINC01326395	921	0.4923076927661896	NO	-
1484	ZINC01326396	922	0.4923076927661896	NO	-
1485	ZINC01405065	964	0.4923076927661896	NO	-
1486	ZINC01460048	997	0.4923076927661896	NO	-
1487	ZINC01721140	1071	0.4923076927661896	NO	-
1488	ZINC02809238	1508	0.4923076927661896	NO	-
1489	ZINC02937518	1576	0.4923076927661896	NO	-
1490	ZINC03229446	1685	0.4923076927661896	NO	-
1491	ZINC03359595	1771	0.4923076927661896	NO	-
1492	ZINC03850987	2007	0.4923076927661896	NO	-
1493	ZINC03893148	2297	0.4923076927661896	NO	-
1494	ZINC03352292	1765	0.4920634925365448	NO	-
1495	ZINC03857798	2165	0.4920634925365448	NO	-
1496	ZINC00473854	125	0.49152541160583496	NO	-
1497	ZINC01040279	631	0.48750001192092896	NO	-
1498	ZINC01040284	633	0.48750001192092896	NO	-
1499	ZINC01074888	709	0.4871794879436493	NO	-
1500	ZINC02859451	1520	0.4871794879436493	NO	-
1501	ZINC03852660	2051	0.4871794879436493	NO	-
1502	ZINC01090888	739	0.4868420958518982	NO	-
1503	ZINC01090889	740	0.4868420958518982	NO	-
1504	ZINC01296651	912	0.4868420958518982	NO	-
1505	ZINC01296653	913	0.4868420958518982	NO	-
1506	ZINC02410947	1252	0.4868420958518982	NO	-
1507	ZINC02717973	1402	0.4868420958518982	NO	-
1508	ZINC02717973	1403	0.4868420958518982	NO	-
1509	ZINC03993104	2385	0.4868420958518982	NO	-
1510	ZINC03993105	2386	0.4868420958518982	NO	-
1511	ZINC04005336	2412	0.4868420958518982	NO	-
1512	ZINC04469703	2658	0.4868420958518982	NO	-
1513	ZINC00793961	346	0.4864864945411682	NO	-
1514	ZINC00793962	347	0.4864864945411682	NO	-
1515	ZINC01035725	614	0.4864864945411682	NO	-
1516	ZINC01069897	692	0.4864864945411682	NO	-
1517	ZINC01069899	693	0.4864864945411682	NO	-
1518	ZINC01090886	737	0.4864864945411682	NO	-
1519	ZINC01090887	738	0.4864864945411682	NO	-
1520	ZINC02763289	1479	0.4864864945411682	NO	-
1521	ZINC02794695	1493	0.4864864945411682	NO	-
1522	ZINC02922839	1572	0.4864864945411682	NO	-
1523	ZINC03593611	1944	0.4864864945411682	NO	-
1524	ZINC03593613	1945	0.4864864945411682	NO	-
1525	ZINC03593614	1946	0.4864864945411682	NO	-
1526	ZINC04477750	2669	0.4864864945411682	NO	-
1527	ZINC00773581	314	0.4861111044883728	NO	-
1528	ZINC00807885	376	0.4861111044883728	NO	-
1529	ZINC00924427	512	0.4861111044883728	NO	-
1530	ZINC00948020	549	0.4861111044883728	NO	-
1531	ZINC00948787	551	0.4861111044883728	NO	-
1532	ZINC01185390	859	0.4861111044883728	NO	-
1533	ZINC02741003	1474	0.4861111044883728	NO	-
1534	ZINC02795443	1499	0.4861111044883728	NO	-
1535	ZINC03851283	2016	0.4861111044883728	NO	-
1536	ZINC03855155	2136	0.4861111044883728	NO	-
1537	ZINC04282926	2553	0.4861111044883728	NO	-
1538	ZINC00567874	146	0.48571428656578064	NO	-
1539	ZINC00712308	274	0.48571428656578064	NO	-
1540	ZINC00815577	385	0.48571428656578064	NO	-
1541	ZINC01117224	785	0.48571428656578064	NO	-
1542	ZINC01117226	786	0.48571428656578064	NO	-
1543	ZINC01153201	828	0.48571428656578064	NO	-
1544	ZINC01190639	865	0.48571428656578064	NO	-
1545	ZINC01495583	1026	0.48571428656578064	NO	-
1546	ZINC02909736	1549	0.48571428656578064	NO	-
1547	ZINC02947823	1594	0.48571428656578064	NO	-
1548	ZINC02947825	1595	0.48571428656578064	NO	-
1549	ZINC02947885	1599	0.48571428656578064	NO	-
1550	ZINC02947886	1600	0.48571428656578064	NO	-
1551	ZINC02947909	1601	0.48571428656578064	NO	-
1552	ZINC02947911	1602	0.48571428656578064	NO	-
1553	ZINC02947939	1603	0.48571428656578064	NO	-
1554	ZINC02947940	1604	0.48571428656578064	NO	-
1555	ZINC02948006	1605	0.48571428656578064	NO	-
1556	ZINC02948008	1606	0.48571428656578064	NO	-
1557	ZINC03400390	1806	0.48571428656578064	NO	-
1558	ZINC03850665	2005	0.48571428656578064	NO	-
1559	ZINC03850667	2006	0.48571428656578064	NO	-
1560	ZINC03851638	2030	0.48571428656578064	NO	-
1561	ZINC03854621	2127	0.48571428656578064	NO	-
1562	ZINC03873718	2287	0.48571428656578064	NO	-
1563	ZINC03907161	2306	0.48571428656578064	NO	-
1564	ZINC04004936	2408	0.48571428656578064	NO	-
1565	ZINC04307090	2566	0.48571428656578064	NO	-
1566	ZINC04357879	2586	0.48571428656578064	NO	-
1567	ZINC04442234	2617	0.48571428656578064	NO	-
1568	ZINC04492722	2677	0.48571428656578064	NO	-
1569	ZINC00756466	309	0.4852941036224365	NO	-
1570	ZINC00856423	425	0.4852941036224365	NO	-
1571	ZINC00925058	513	0.4852941036224365	NO	-
1572	ZINC00925059	514	0.4852941036224365	NO	-
1573	ZINC01065410	683	0.4852941036224365	NO	-
1574	ZINC01233311	892	0.4852941036224365	NO	-
1575	ZINC01986982	1127	0.4852941036224365	NO	-
1576	ZINC02400123	1238	0.4852941036224365	NO	-
1577	ZINC02432169	1270	0.4852941036224365	NO	-
1578	ZINC02435024	1274	0.4852941036224365	NO	-
1579	ZINC03395141	1800	0.4852941036224365	NO	-
1580	ZINC03409766	1813	0.4852941036224365	NO	-
1581	ZINC03409768	1814	0.4852941036224365	NO	-
1582	ZINC03409834	1816	0.4852941036224365	NO	-
1583	ZINC03409837	1817	0.4852941036224365	NO	-
1584	ZINC03857895	2170	0.4852941036224365	NO	-
1585	ZINC03857896	2171	0.4852941036224365	NO	-
1586	ZINC03983389	2375	0.4852941036224365	NO	-
1587	ZINC04056371	2442	0.4852941036224365	NO	-
1588	ZINC00609729	168	0.4848484992980957	NO	-
1589	ZINC01060782	672	0.4848484992980957	NO	-
1590	ZINC01060787	673	0.4848484992980957	NO	-
1591	ZINC01079316	717	0.4848484992980957	NO	-
1592	ZINC02722795	1419	0.4848484992980957	NO	-
1593	ZINC03455868	1854	0.4848484992980957	NO	-
1594	ZINC03657646	1971	0.4848484992980957	NO	-
1595	ZINC03657694	1972	0.4848484992980957	NO	-
1596	ZINC03657695	1973	0.4848484992980957	NO	-
1597	ZINC03853269	2076	0.4848484992980957	NO	-
1598	ZINC03898151	2298	0.4848484992980957	NO	-
1599	ZINC03968892	2326	0.4848484992980957	NO	-
1600	ZINC03982944	2369	0.4848484992980957	NO	-
1601	ZINC00668113	231	0.484375	NO	-
1602	ZINC01049541	640	0.484375	NO	-
1603	ZINC02501965	1314	0.484375	NO	-
1604	ZINC02957285	1609	0.484375	NO	-
1605	ZINC02965687	1610	0.484375	NO	-
1606	ZINC02965730	1611	0.484375	NO	-
1607	ZINC03389077	1790	0.484375	NO	-
1608	ZINC01053467	646	0.4838709533214569	NO	-
1609	ZINC01053468	647	0.4838709533214569	NO	-
1610	ZINC04358041	2589	0.4838709533214569	NO	-
1611	ZINC03815670	39	0.4838709533214569	YES	13
1612	ZINC03833915	24	0.4821428656578064	YES	8
1613	ZINC01040190	626	0.48148149251937866	NO	-
1614	ZINC04059434	2448	0.4810126721858978	NO	-
1615	ZINC01090892	741	0.48051947355270386	NO	-
1616	ZINC01090893	742	0.48051947355270386	NO	-
1617	ZINC02620015	1330	0.48051947355270386	NO	-
1618	ZINC01436440	983	0.47999998927116394	NO	-
1619	ZINC02352828	1218	0.47999998927116394	NO	-
1620	ZINC03235061	1689	0.47999998927116394	NO	-
1621	ZINC03364823	1774	0.47999998927116394	NO	-
1622	ZINC04308452	2568	0.47999998927116394	NO	-
1623	ZINC03833914	34	0.47999998927116394	YES	10
1624	ZINC00342003	65	0.4794520437717438	NO	-
1625	ZINC00758038	310	0.4794520437717438	NO	-
1626	ZINC00989986	584	0.4794520437717438	NO	-
1627	ZINC01058092	659	0.4794520437717438	NO	-
1628	ZINC01462271	998	0.4794520437717438	NO	-
1629	ZINC02005456	1128	0.4794520437717438	NO	-
1630	ZINC02718028	1406	0.4794520437717438	NO	-
1631	ZINC02718028	1408	0.4794520437717438	NO	-
1632	ZINC02795307	1496	0.4794520437717438	NO	-
1633	ZINC03852816	2054	0.4794520437717438	NO	-
1634	ZINC04348691	2578	0.4794520437717438	NO	-
1635	ZINC00828054	404	0.47887325286865234	NO	-
1636	ZINC00868438	434	0.47887325286865234	NO	-
1637	ZINC00950577	553	0.47887325286865234	NO	-
1638	ZINC00950578	554	0.47887325286865234	NO	-
1639	ZINC00955871	567	0.47887325286865234	NO	-
1640	ZINC00955872	568	0.47887325286865234	NO	-
1641	ZINC01258016	903	0.47887325286865234	NO	-
1642	ZINC02059597	1130	0.47887325286865234	NO	-
1643	ZINC02200899	1157	0.47887325286865234	NO	-
1644	ZINC02256387	1190	0.47887325286865234	NO	-
1645	ZINC02438431	1277	0.47887325286865234	NO	-
1646	ZINC03610559	1958	0.47887325286865234	NO	-
1647	ZINC03610561	1959	0.47887325286865234	NO	-
1648	ZINC03844459	1986	0.47887325286865234	NO	-
1649	ZINC03853505	2080	0.47887325286865234	NO	-
1650	ZINC04032978	2417	0.47887325286865234	NO	-
1651	ZINC00599731	162	0.47826087474823	NO	-
1652	ZINC00773427	312	0.47826087474823	NO	-
1653	ZINC01152393	826	0.47826087474823	NO	-
1654	ZINC01152394	827	0.47826087474823	NO	-
1655	ZINC01938189	1115	0.47826087474823	NO	-
1656	ZINC03851057	2010	0.47826087474823	NO	-
1657	ZINC03851060	2011	0.47826087474823	NO	-
1658	ZINC03853212	2072	0.47826087474823	NO	-
1659	ZINC03853213	2073	0.47826087474823	NO	-
1660	ZINC03890125	2293	0.47826087474823	NO	-
1661	ZINC03992727	2381	0.47826087474823	NO	-
1662	ZINC04357741	2585	0.47826087474823	NO	-
1663	ZINC00652429	220	0.4776119291782379	NO	-
1664	ZINC00667807	230	0.4776119291782379	NO	-
1665	ZINC00679750	242	0.4776119291782379	NO	-
1666	ZINC01060762	670	0.4776119291782379	NO	-
1667	ZINC01060767	671	0.4776119291782379	NO	-
1668	ZINC01069115	689	0.4776119291782379	NO	-
1669	ZINC01342953	931	0.4776119291782379	NO	-
1670	ZINC02410780	1251	0.4776119291782379	NO	-
1671	ZINC03477329	1863	0.4776119291782379	NO	-
1672	ZINC03854406	2117	0.4776119291782379	NO	-
1673	ZINC03867326	2252	0.4776119291782379	NO	-
1674	ZINC03971207	2353	0.4776119291782379	NO	-
1675	ZINC04435957	2613	0.4776119291782379	NO	-
1676	ZINC04467558	2650	0.4776119291782379	NO	-
1677	ZINC00314249	57	0.4769230782985687	NO	-
1678	ZINC00428367	115	0.4769230782985687	NO	-
1679	ZINC00998722	590	0.4769230782985687	NO	-
1680	ZINC01006921	596	0.4769230782985687	NO	-
1681	ZINC01052408	645	0.4769230782985687	NO	-
1682	ZINC01063645	679	0.4769230782985687	NO	-
1683	ZINC01412545	969	0.4769230782985687	NO	-
1684	ZINC03298149	1720	0.4769230782985687	NO	-
1685	ZINC03561894	1935	0.4769230782985687	NO	-
1686	ZINC03854032	2096	0.4769230782985687	NO	-
1687	ZINC03855111	2131	0.4769230782985687	NO	-
1688	ZINC03857164	2156	0.4769230782985687	NO	-
1689	ZINC04121826	2475	0.4769230782985687	NO	-
1690	ZINC02659071	1369	0.4761904776096344	NO	-
1691	ZINC03060389	1655	0.4761904776096344	NO	-
1692	ZINC03389279	1793	0.4761904776096344	NO	-
1693	ZINC00321799	62	0.4754098355770111	NO	-
1694	ZINC03832023	42	0.4754098355770111	YES	16
1695	ZINC03833901	43	0.4754098355770111	YES	16
1696	ZINC03832025	44	0.4754098355770111	YES	17
1697	ZINC01496985	1029	0.47457626461982727	NO	-
1698	ZINC01581698	1067	0.4743589758872986	NO	-
1699	ZINC03175189	1664	0.4743589758872986	NO	-
1700	ZINC00592546	156	0.4736842215061188	NO	-
1701	ZINC01126419	796	0.4736842215061188	NO	-
1702	ZINC02795564	1500	0.4736842215061188	NO	-
1703	ZINC03022932	1632	0.4736842215061188	NO	-
1704	ZINC04356680	2584	0.4736842215061188	NO	-
1705	ZINC00792984	345	0.47297295928001404	NO	-
1706	ZINC01030504	603	0.47297295928001404	NO	-
1707	ZINC02717957	1399	0.47297295928001404	NO	-
1708	ZINC02717957	1401	0.47297295928001404	NO	-
1709	ZINC02795590	1501	0.47297295928001404	NO	-
1710	ZINC02941742	1584	0.47297295928001404	NO	-
1711	ZINC02942716	1586	0.47297295928001404	NO	-
1712	ZINC03045002	1644	0.47297295928001404	NO	-
1713	ZINC03045223	1645	0.47297295928001404	NO	-
1714	ZINC03045303	1646	0.47297295928001404	NO	-
1715	ZINC03234357	1688	0.47297295928001404	NO	-
1716	ZINC03867614	2263	0.47297295928001404	NO	-
1717	ZINC03867626	2264	0.47297295928001404	NO	-
1718	ZINC04354833	2580	0.47297295928001404	NO	-
1719	ZINC03833907	5	0.4727272689342499	YES	4
1720	ZINC00802642	363	0.4722222089767456	NO	-
1721	ZINC00825437	401	0.4722222089767456	NO	-
1722	ZINC00907303	495	0.4722222089767456	NO	-
1723	ZINC01006919	595	0.4722222089767456	NO	-
1724	ZINC01054009	648	0.4722222089767456	NO	-
1725	ZINC01208664	880	0.4722222089767456	NO	-
1726	ZINC01255753	901	0.4722222089767456	NO	-
1727	ZINC01255754	902	0.4722222089767456	NO	-
1728	ZINC01491987	1022	0.4722222089767456	NO	-
1729	ZINC02411280	1253	0.4722222089767456	NO	-
1730	ZINC02411281	1254	0.4722222089767456	NO	-
1731	ZINC02953658	1608	0.4722222089767456	NO	-
1732	ZINC03040844	1642	0.4722222089767456	NO	-
1733	ZINC03531752	1918	0.4722222089767456	NO	-
1734	ZINC03848478	1988	0.4722222089767456	NO	-
1735	ZINC03855116	2133	0.4722222089767456	NO	-
1736	ZINC03971864	2359	0.4722222089767456	NO	-
1737	ZINC03971866	2360	0.4722222089767456	NO	-
1738	ZINC04370308	2594	0.4722222089767456	NO	-
1739	ZINC04370308	2595	0.4722222089767456	NO	-
1740	ZINC04434167	2612	0.4722222089767456	NO	-
1741	ZINC04496457	2683	0.4722222089767456	NO	-
1742	ZINC00146381	28	0.4714285731315613	NO	-
1743	ZINC00727262	291	0.4714285731315613	NO	-
1744	ZINC00773428	313	0.4714285731315613	NO	-
1745	ZINC00885480	470	0.4714285731315613	NO	-
1746	ZINC00904188	483	0.4714285731315613	NO	-
1747	ZINC01171850	844	0.4714285731315613	NO	-
1748	ZINC01207341	875	0.4714285731315613	NO	-
1749	ZINC01207877	877	0.4714285731315613	NO	-
1750	ZINC01212952	884	0.4714285731315613	NO	-
1751	ZINC01938190	1116	0.4714285731315613	NO	-
1752	ZINC02265465	1192	0.4714285731315613	NO	-
1753	ZINC02284824	1196	0.4714285731315613	NO	-
1754	ZINC02308790	1199	0.4714285731315613	NO	-
1755	ZINC02504173	1320	0.4714285731315613	NO	-
1756	ZINC02800106	1504	0.4714285731315613	NO	-
1757	ZINC03582272	1941	0.4714285731315613	NO	-
1758	ZINC03582289	1942	0.4714285731315613	NO	-
1759	ZINC03604546	1950	0.4714285731315613	NO	-
1760	ZINC03604555	1951	0.4714285731315613	NO	-
1761	ZINC03853077	2063	0.4714285731315613	NO	-
1762	ZINC03853078	2064	0.4714285731315613	NO	-
1763	ZINC03853220	2074	0.4714285731315613	NO	-
1764	ZINC03854487	2122	0.4714285731315613	NO	-
1765	ZINC03859724	2210	0.4714285731315613	NO	-
1766	ZINC04088390	2456	0.4714285731315613	NO	-
1767	ZINC04088571	2458	0.4714285731315613	NO	-
1768	ZINC04209177	2509	0.4714285731315613	NO	-
1769	ZINC04224025	2512	0.4714285731315613	NO	-
1770	ZINC04459492	2625	0.4714285731315613	NO	-
1771	ZINC00038066	11	0.47058823704719543	NO	-
1772	ZINC00659430	227	0.47058823704719543	NO	-
1773	ZINC00956206	569	0.47058823704719543	NO	-
1774	ZINC01060755	668	0.47058823704719543	NO	-
1775	ZINC01060761	669	0.47058823704719543	NO	-
1776	ZINC01073985	707	0.47058823704719543	NO	-
1777	ZINC01098788	745	0.47058823704719543	NO	-
1778	ZINC01938087	1112	0.47058823704719543	NO	-
1779	ZINC01938090	1113	0.47058823704719543	NO	-
1780	ZINC02224692	1180	0.47058823704719543	NO	-
1781	ZINC02440957	1279	0.47058823704719543	NO	-
1782	ZINC02722797	1420	0.47058823704719543	NO	-
1783	ZINC02752758	1476	0.47058823704719543	NO	-
1784	ZINC02800558	1505	0.47058823704719543	NO	-
1785	ZINC02800560	1506	0.47058823704719543	NO	-
1786	ZINC03296402	1717	0.47058823704719543	NO	-
1787	ZINC03399496	1804	0.47058823704719543	NO	-
1788	ZINC03852907	2057	0.47058823704719543	NO	-
1789	ZINC03853063	2062	0.47058823704719543	NO	-
1790	ZINC03853079	2065	0.47058823704719543	NO	-
1791	ZINC03853080	2066	0.47058823704719543	NO	-
1792	ZINC03890722	2294	0.47058823704719543	NO	-
1793	ZINC04088569	2457	0.47058823704719543	NO	-
1794	ZINC04479467	2671	0.47058823704719543	NO	-
1795	ZINC00849886	420	0.469696968793869	NO	-
1796	ZINC00992648	586	0.469696968793869	NO	-
1797	ZINC01051584	643	0.469696968793869	NO	-
1798	ZINC02327554	1204	0.469696968793869	NO	-
1799	ZINC02458015	1291	0.469696968793869	NO	-
1800	ZINC03853229	2075	0.469696968793869	NO	-
1801	ZINC03854034	2097	0.469696968793869	NO	-
1802	ZINC03854036	2098	0.469696968793869	NO	-
1803	ZINC03854038	2099	0.469696968793869	NO	-
1804	ZINC03854039	2100	0.469696968793869	NO	-
1805	ZINC04510175	2689	0.469696968793869	NO	-
1806	ZINC00546636	143	0.46875	NO	-
1807	ZINC00681083	246	0.46875	NO	-
1808	ZINC00857577	427	0.46875	NO	-
1809	ZINC01068326	688	0.46875	NO	-
1810	ZINC03867351	2254	0.46875	NO	-
1811	ZINC03971354	2355	0.46875	NO	-
1812	ZINC02414923	1256	0.4683544337749481	NO	-
1813	ZINC03992945	2383	0.4683544337749481	NO	-
1814	ZINC00539181	138	0.4677419364452362	NO	-
1815	ZINC01049491	639	0.4677419364452362	NO	-
1816	ZINC02503071	1316	0.4677419364452362	NO	-
1817	ZINC03867525	2255	0.4677419364452362	NO	-
1818	ZINC03301499	1724	0.4675324559211731	NO	-
1819	ZINC03625374	1967	0.4675324559211731	NO	-
1820	ZINC04465228	2643	0.4675324559211731	NO	-
1821	ZINC00190483	34	0.46666666865348816	NO	-
1822	ZINC03045371	1647	0.46666666865348816	NO	-
1823	ZINC03215474	1676	0.46666666865348816	NO	-
1824	ZINC03356675	1767	0.46666666865348816	NO	-
1825	ZINC03516692	1903	0.46666666865348816	NO	-
1826	ZINC03516693	1904	0.46666666865348816	NO	-
1827	ZINC03604565	1952	0.46666666865348816	NO	-
1828	ZINC03859153	2206	0.46666666865348816	NO	-
1829	ZINC04035124	2438	0.46666666865348816	NO	-
1830	ZINC04422547	2610	0.46666666865348816	NO	-
1831	ZINC01208457	878	0.465753436088562	NO	-
1832	ZINC01387980	949	0.465753436088562	NO	-
1833	ZINC01495583	1027	0.465753436088562	NO	-
1834	ZINC02465681	1299	0.465753436088562	NO	-
1835	ZINC04518391	2693	0.465753436088562	NO	-
1836	ZINC00872909	441	0.4647887349128723	NO	-
1837	ZINC00885472	469	0.4647887349128723	NO	-
1838	ZINC00904220	484	0.4647887349128723	NO	-
1839	ZINC00937577	531	0.4647887349128723	NO	-
1840	ZINC00937578	532	0.4647887349128723	NO	-
1841	ZINC01059747	667	0.4647887349128723	NO	-
1842	ZINC01153888	830	0.4647887349128723	NO	-
1843	ZINC02209360	1166	0.4647887349128723	NO	-
1844	ZINC02359878	1224	0.4647887349128723	NO	-
1845	ZINC02359880	1225	0.4647887349128723	NO	-
1846	ZINC02372927	1233	0.4647887349128723	NO	-
1847	ZINC02404888	1245	0.4647887349128723	NO	-
1848	ZINC02419361	1258	0.4647887349128723	NO	-
1849	ZINC02551016	1327	0.4647887349128723	NO	-
1850	ZINC02717895	1387	0.4647887349128723	NO	-
1851	ZINC02717895	1389	0.4647887349128723	NO	-
1852	ZINC02717896	1391	0.4647887349128723	NO	-
1853	ZINC02717896	1393	0.4647887349128723	NO	-
1854	ZINC02874553	1541	0.4647887349128723	NO	-
1855	ZINC02982548	1625	0.4647887349128723	NO	-
1856	ZINC03033008	1636	0.4647887349128723	NO	-
1857	ZINC03867938	2269	0.4647887349128723	NO	-
1858	ZINC03868024	2274	0.4647887349128723	NO	-
1859	ZINC03974514	2361	0.4647887349128723	NO	-
1860	ZINC04469529	2657	0.4647887349128723	NO	-
1861	ZINC01054862	651	0.4642857015132904	NO	-
1862	ZINC03833908	6	0.4642857015132904	YES	4
1863	ZINC03833896	7	0.4642857015132904	YES	4
1864	ZINC00304220	53	0.4637681245803833	NO	-
1865	ZINC00432942	119	0.4637681245803833	NO	-
1866	ZINC00847212	418	0.4637681245803833	NO	-
1867	ZINC00884416	464	0.4637681245803833	NO	-
1868	ZINC01029924	601	0.4637681245803833	NO	-
1869	ZINC02206663	1164	0.4637681245803833	NO	-
1870	ZINC02458015	1292	0.4637681245803833	NO	-
1871	ZINC02616515	1329	0.4637681245803833	NO	-
1872	ZINC02917498	1569	0.4637681245803833	NO	-
1873	ZINC03850987	2008	0.4637681245803833	NO	-
1874	ZINC03853521	2081	0.4637681245803833	NO	-
1875	ZINC03854599	2126	0.4637681245803833	NO	-
1876	ZINC03856459	2153	0.4637681245803833	NO	-
1877	ZINC03889517	2291	0.4637681245803833	NO	-
1878	ZINC03889518	2292	0.4637681245803833	NO	-
1879	ZINC03971207	2354	0.4637681245803833	NO	-
1880	ZINC04341978	2573	0.4637681245803833	NO	-
1881	ZINC04470165	2661	0.4637681245803833	NO	-
1882	ZINC00148404	29	0.46268656849861145	NO	-
1883	ZINC00414793	83	0.46268656849861145	NO	-
1884	ZINC00429108	116	0.46268656849861145	NO	-
1885	ZINC00593639	158	0.46268656849861145	NO	-
1886	ZINC00593640	159	0.46268656849861145	NO	-
1887	ZINC00868783	436	0.46268656849861145	NO	-
1888	ZINC00948477	550	0.46268656849861145	NO	-
1889	ZINC01104464	757	0.46268656849861145	NO	-
1890	ZINC02458015	1293	0.46268656849861145	NO	-
1891	ZINC02503188	1319	0.46268656849861145	NO	-
1892	ZINC02700630	1379	0.46268656849861145	NO	-
1893	ZINC03337612	1747	0.46268656849861145	NO	-
1894	ZINC03547603	1926	0.46268656849861145	NO	-
1895	ZINC03851585	2027	0.46268656849861145	NO	-
1896	ZINC03851712	2033	0.46268656849861145	NO	-
1897	ZINC03977203	2365	0.46268656849861145	NO	-
1898	ZINC04471956	2665	0.46268656849861145	NO	-
1899	ZINC00877285	446	0.4625000059604645	NO	-
1900	ZINC00034428	9	0.4615384638309479	NO	-
1901	ZINC00034429	10	0.4615384638309479	NO	-
1902	ZINC00342521	66	0.4615384638309479	NO	-
1903	ZINC00587676	153	0.4615384638309479	NO	-
1904	ZINC00693018	258	0.4615384638309479	NO	-
1905	ZINC00693117	259	0.4615384638309479	NO	-
1906	ZINC00752639	299	0.4615384638309479	NO	-
1907	ZINC00877783	449	0.4615384638309479	NO	-
1908	ZINC00877785	450	0.4615384638309479	NO	-
1909	ZINC01047527	637	0.4615384638309479	NO	-
1910	ZINC02861711	1523	0.4615384638309479	NO	-
1911	ZINC02982441	1624	0.4615384638309479	NO	-
1912	ZINC03232031	1686	0.4615384638309479	NO	-
1913	ZINC03531049	1917	0.4615384638309479	NO	-
1914	ZINC03859863	2215	0.4615384638309479	NO	-
1915	ZINC03859864	2216	0.4615384638309479	NO	-
1916	ZINC04124493	2478	0.4615384638309479	NO	-
1917	ZINC04224144	2515	0.4615384638309479	NO	-
1918	ZINC04470367	2662	0.4615384638309479	NO	-
1919	ZINC02717954	1395	0.46052631735801697	NO	-
1920	ZINC02717954	1397	0.46052631735801697	NO	-
1921	ZINC02794659	1492	0.46052631735801697	NO	-
1922	ZINC03578168	1940	0.46052631735801697	NO	-
1923	ZINC01509452	1054	0.460317462682724	NO	-
1924	ZINC03853466	2077	0.460317462682724	NO	-
1925	ZINC03853466	2079	0.460317462682724	NO	-
1926	ZINC04326752	2571	0.460317462682724	NO	-
1927	ZINC00592547	157	0.45945945382118225	NO	-
1928	ZINC01092520	743	0.45945945382118225	NO	-
1929	ZINC02360087	1227	0.45945945382118225	NO	-
1930	ZINC02360088	1228	0.45945945382118225	NO	-
1931	ZINC03328129	1738	0.45945945382118225	NO	-
1932	ZINC03604574	1953	0.45945945382118225	NO	-
1933	ZINC01160737	837	0.4590163826942444	NO	-
1934	ZINC01493705	1024	0.4590163826942444	NO	-
1935	ZINC00755694	305	0.4583333432674408	NO	-
1936	ZINC00756245	307	0.4583333432674408	NO	-
1937	ZINC00780614	325	0.4583333432674408	NO	-
1938	ZINC00780615	326	0.4583333432674408	NO	-
1939	ZINC00780616	327	0.4583333432674408	NO	-
1940	ZINC00780617	328	0.4583333432674408	NO	-
1941	ZINC00780618	329	0.4583333432674408	NO	-
1942	ZINC00780619	330	0.4583333432674408	NO	-
1943	ZINC01035140	612	0.4583333432674408	NO	-
1944	ZINC01191124	866	0.4583333432674408	NO	-
1945	ZINC01303400	915	0.4583333432674408	NO	-
1946	ZINC01393396	955	0.4583333432674408	NO	-
1947	ZINC02086824	1136	0.4583333432674408	NO	-
1948	ZINC02487976	1304	0.4583333432674408	NO	-
1949	ZINC02941679	1580	0.4583333432674408	NO	-
1950	ZINC02941695	1582	0.4583333432674408	NO	-
1951	ZINC02941702	1583	0.4583333432674408	NO	-
1952	ZINC02943147	1589	0.4583333432674408	NO	-
1953	ZINC02943170	1591	0.4583333432674408	NO	-
1954	ZINC03233713	1687	0.4583333432674408	NO	-
1955	ZINC03545413	1923	0.4583333432674408	NO	-
1956	ZINC03599923	1947	0.4583333432674408	NO	-
1957	ZINC03849127	1990	0.4583333432674408	NO	-
1958	ZINC03864381	2230	0.4583333432674408	NO	-
1959	ZINC03979397	2366	0.4583333432674408	NO	-
1960	ZINC04357936	2588	0.4583333432674408	NO	-
1961	ZINC00107241	25	0.4571428596973419	NO	-
1962	ZINC00406384	77	0.4571428596973419	NO	-
1963	ZINC00411519	79	0.4571428596973419	NO	-
1964	ZINC00411605	80	0.4571428596973419	NO	-
1965	ZINC00428148	110	0.4571428596973419	NO	-
1966	ZINC00609729	169	0.4571428596973419	NO	-
1967	ZINC00818326	386	0.4571428596973419	NO	-
1968	ZINC00851893	421	0.4571428596973419	NO	-
1969	ZINC01130586	805	0.4571428596973419	NO	-
1970	ZINC01152153	825	0.4571428596973419	NO	-
1971	ZINC01166048	841	0.4571428596973419	NO	-
1972	ZINC02062109	1131	0.4571428596973419	NO	-
1973	ZINC02062110	1132	0.4571428596973419	NO	-
1974	ZINC02086821	1134	0.4571428596973419	NO	-
1975	ZINC02086822	1135	0.4571428596973419	NO	-
1976	ZINC02168987	1150	0.4571428596973419	NO	-
1977	ZINC02209399	1167	0.4571428596973419	NO	-
1978	ZINC02224495	1179	0.4571428596973419	NO	-
1979	ZINC02238633	1183	0.4571428596973419	NO	-
1980	ZINC02255919	1189	0.4571428596973419	NO	-
1981	ZINC02451017	1288	0.4571428596973419	NO	-
1982	ZINC02451018	1289	0.4571428596973419	NO	-
1983	ZINC02860724	1521	0.4571428596973419	NO	-
1984	ZINC02973225	1616	0.4571428596973419	NO	-
1985	ZINC03497229	1877	0.4571428596973419	NO	-
1986	ZINC03853198	2071	0.4571428596973419	NO	-
1987	ZINC03854409	2118	0.4571428596973419	NO	-
1988	ZINC03858863	2200	0.4571428596973419	NO	-
1989	ZINC03970412	2339	0.4571428596973419	NO	-
1990	ZINC04224139	2514	0.4571428596973419	NO	-
1991	ZINC01131401	806	0.45614033937454224	NO	-
1992	ZINC00947724	548	0.45588234066963196	NO	-
1993	ZINC02652540	1365	0.45588234066963196	NO	-
1994	ZINC02686316	1374	0.45588234066963196	NO	-
1995	ZINC04292049	2555	0.45588234066963196	NO	-
1996	ZINC00033020	8	0.4545454680919647	NO	-
1997	ZINC00197803	37	0.4545454680919647	NO	-
1998	ZINC00645522	205	0.4545454680919647	NO	-
1999	ZINC00645523	206	0.4545454680919647	NO	-
2000	ZINC00681778	247	0.4545454680919647	NO	-
2001	ZINC01190563	864	0.4545454680919647	NO	-
2002	ZINC01407294	966	0.4545454680919647	NO	-
2003	ZINC01407295	967	0.4545454680919647	NO	-
2004	ZINC03314416	1734	0.4545454680919647	NO	-
2005	ZINC03867626	2265	0.4545454680919647	NO	-
2006	ZINC04342135	2574	0.4545454680919647	NO	-
2007	ZINC00645509	204	0.4533333480358124	NO	-
2008	ZINC00646424	213	0.4533333480358124	NO	-
2009	ZINC00646425	214	0.4533333480358124	NO	-
2010	ZINC00791091	343	0.4533333480358124	NO	-
2011	ZINC00930029	516	0.4533333480358124	NO	-
2012	ZINC00944356	544	0.4533333480358124	NO	-
2013	ZINC00944357	545	0.4533333480358124	NO	-
2014	ZINC00955867	565	0.4533333480358124	NO	-
2015	ZINC00955868	566	0.4533333480358124	NO	-
2016	ZINC00959030	576	0.4533333480358124	NO	-
2017	ZINC00959031	577	0.4533333480358124	NO	-
2018	ZINC02203870	1161	0.4533333480358124	NO	-
2019	ZINC02203872	1162	0.4533333480358124	NO	-
2020	ZINC02326332	1202	0.4533333480358124	NO	-
2021	ZINC02326335	1203	0.4533333480358124	NO	-
2022	ZINC02329765	1206	0.4533333480358124	NO	-
2023	ZINC02405475	1246	0.4533333480358124	NO	-
2024	ZINC02718364	1413	0.4533333480358124	NO	-
2025	ZINC02915792	1558	0.4533333480358124	NO	-
2026	ZINC02915795	1559	0.4533333480358124	NO	-
2027	ZINC02915797	1560	0.4533333480358124	NO	-
2028	ZINC02915800	1561	0.4533333480358124	NO	-
2029	ZINC02916081	1562	0.4533333480358124	NO	-
2030	ZINC02916084	1563	0.4533333480358124	NO	-
2031	ZINC03055670	1653	0.4533333480358124	NO	-
2032	ZINC03409543	1809	0.4533333480358124	NO	-
2033	ZINC03409545	1810	0.4533333480358124	NO	-
2034	ZINC03816042	1979	0.4533333480358124	NO	-
2035	ZINC03859471	2208	0.4533333480358124	NO	-
2036	ZINC04061637	2450	0.4533333480358124	NO	-
2037	ZINC00974721	580	0.453125	NO	-
2038	ZINC02627931	1344	0.453125	NO	-
2039	ZINC03853466	2078	0.453125	NO	-
2040	ZINC04240084	2519	0.453125	NO	-
2041	ZINC00684911	254	0.45205479860305786	NO	-
2042	ZINC00684912	255	0.45205479860305786	NO	-
2043	ZINC01000665	592	0.45205479860305786	NO	-
2044	ZINC02425434	1264	0.45205479860305786	NO	-
2045	ZINC02789690	1486	0.45205479860305786	NO	-
2046	ZINC02789691	1487	0.45205479860305786	NO	-
2047	ZINC02789692	1488	0.45205479860305786	NO	-
2048	ZINC02941688	1581	0.45205479860305786	NO	-
2049	ZINC02943158	1590	0.45205479860305786	NO	-
2050	ZINC03252569	1701	0.45205479860305786	NO	-
2051	ZINC03264059	1703	0.45205479860305786	NO	-
2052	ZINC03518751	1909	0.45205479860305786	NO	-
2053	ZINC03853981	2095	0.45205479860305786	NO	-
2054	ZINC03970903	2347	0.45205479860305786	NO	-
2055	ZINC00818335	389	0.4507042169570923	NO	-
2056	ZINC00818336	390	0.4507042169570923	NO	-
2057	ZINC01126126	795	0.4507042169570923	NO	-
2058	ZINC01164752	840	0.4507042169570923	NO	-
2059	ZINC01197386	872	0.4507042169570923	NO	-
2060	ZINC01208529	879	0.4507042169570923	NO	-
2061	ZINC01211759	883	0.4507042169570923	NO	-
2062	ZINC01427125	981	0.4507042169570923	NO	-
2063	ZINC01938139	1114	0.4507042169570923	NO	-
2064	ZINC02138375	1146	0.4507042169570923	NO	-
2065	ZINC02546642	1326	0.4507042169570923	NO	-
2066	ZINC02830563	1512	0.4507042169570923	NO	-
2067	ZINC03853789	2084	0.4507042169570923	NO	-
2068	ZINC03857814	2166	0.4507042169570923	NO	-
2069	ZINC03858767	2198	0.4507042169570923	NO	-
2070	ZINC03867326	2253	0.4507042169570923	NO	-
2071	ZINC04077624	2455	0.4507042169570923	NO	-
2072	ZINC04268868	2537	0.4507042169570923	NO	-
2073	ZINC04464594	2636	0.4507042169570923	NO	-
2074	ZINC03956139	2315	0.44999998807907104	NO	-
2075	ZINC01177023	850	0.4492753744125366	NO	-
2076	ZINC01177675	852	0.4492753744125366	NO	-
2077	ZINC02953137	1607	0.4492753744125366	NO	-
2078	ZINC03249913	1699	0.4492753744125366	NO	-
2079	ZINC03854099	2101	0.4492753744125366	NO	-
2080	ZINC03857856	2167	0.4492753744125366	NO	-
2081	ZINC04116100	2472	0.4492753744125366	NO	-
2082	ZINC02465636	1296	0.44871795177459717	NO	-
2083	ZINC02465639	1297	0.44871795177459717	NO	-
2084	ZINC00611792	170	0.4482758641242981	NO	-
2085	ZINC00428349	113	0.447761207818985	NO	-
2086	ZINC02654392	1366	0.447761207818985	NO	-
2087	ZINC03310997	1731	0.447761207818985	NO	-
2088	ZINC03344550	1754	0.447761207818985	NO	-
2089	ZINC03344553	1755	0.447761207818985	NO	-
2090	ZINC03430355	1836	0.447761207818985	NO	-
2091	ZINC03513605	1895	0.447761207818985	NO	-
2092	ZINC03513607	1896	0.447761207818985	NO	-
2093	ZINC03513609	1897	0.447761207818985	NO	-
2094	ZINC03513744	1901	0.447761207818985	NO	-
2095	ZINC03513753	1902	0.447761207818985	NO	-
2096	ZINC03619457	1962	0.447761207818985	NO	-
2097	ZINC04633453	2704	0.447761207818985	NO	-
2098	ZINC00807865	372	0.44736841320991516	NO	-
2099	ZINC00807867	373	0.44736841320991516	NO	-
2100	ZINC00807869	374	0.44736841320991516	NO	-
2101	ZINC00807871	375	0.44736841320991516	NO	-
2102	ZINC00940449	535	0.44736841320991516	NO	-
2103	ZINC00940450	536	0.44736841320991516	NO	-
2104	ZINC00940451	537	0.44736841320991516	NO	-
2105	ZINC00940452	538	0.44736841320991516	NO	-
2106	ZINC00940455	539	0.44736841320991516	NO	-
2107	ZINC00940456	540	0.44736841320991516	NO	-
2108	ZINC01111761	763	0.44736841320991516	NO	-
2109	ZINC01111764	764	0.44736841320991516	NO	-
2110	ZINC01146509	821	0.44736841320991516	NO	-
2111	ZINC01426434	977	0.44736841320991516	NO	-
2112	ZINC01426435	978	0.44736841320991516	NO	-
2113	ZINC01914642	1092	0.44736841320991516	NO	-
2114	ZINC01914648	1093	0.44736841320991516	NO	-
2115	ZINC03055666	1652	0.44736841320991516	NO	-
2116	ZINC03055672	1654	0.44736841320991516	NO	-
2117	ZINC03351941	1764	0.44736841320991516	NO	-
2118	ZINC03816039	1978	0.44736841320991516	NO	-
2119	ZINC01034867	610	0.4470588266849518	NO	-
2120	ZINC04517385	2692	0.446153849363327	NO	-
2121	ZINC00684909	252	0.44594594836235046	NO	-
2122	ZINC00684910	253	0.44594594836235046	NO	-
2123	ZINC00693414	260	0.44594594836235046	NO	-
2124	ZINC00755360	304	0.44594594836235046	NO	-
2125	ZINC00937575	529	0.44594594836235046	NO	-
2126	ZINC00937576	530	0.44594594836235046	NO	-
2127	ZINC01077049	713	0.44594594836235046	NO	-
2128	ZINC01139157	813	0.44594594836235046	NO	-
2129	ZINC01139158	814	0.44594594836235046	NO	-
2130	ZINC01421460	974	0.44594594836235046	NO	-
2131	ZINC02800619	1507	0.44594594836235046	NO	-
2132	ZINC03858496	2192	0.44594594836235046	NO	-
2133	ZINC03907650	2307	0.44594594836235046	NO	-
2134	ZINC00096497	24	0.4444444477558136	NO	-
2135	ZINC00141985	27	0.4444444477558136	NO	-
2136	ZINC00416866	85	0.4444444477558136	NO	-
2137	ZINC00678154	240	0.4444444477558136	NO	-
2138	ZINC00696894	262	0.4444444477558136	NO	-
2139	ZINC00724353	287	0.4444444477558136	NO	-
2140	ZINC00818331	387	0.4444444477558136	NO	-
2141	ZINC00818333	388	0.4444444477558136	NO	-
2142	ZINC01114605	772	0.4444444477558136	NO	-
2143	ZINC02138460	1147	0.4444444477558136	NO	-
2144	ZINC02439427	1278	0.4444444477558136	NO	-
2145	ZINC02722794	1418	0.4444444477558136	NO	-
2146	ZINC02878226	1543	0.4444444477558136	NO	-
2147	ZINC03244705	1695	0.4444444477558136	NO	-
2148	ZINC03478956	1864	0.4444444477558136	NO	-
2149	ZINC03858768	2199	0.4444444477558136	NO	-
2150	ZINC03975929	2362	0.4444444477558136	NO	-
2151	ZINC03983168	2373	0.4444444477558136	NO	-
2152	ZINC04091631	2460	0.4444444477558136	NO	-
2153	ZINC04241834	2521	0.4444444477558136	NO	-
2154	ZINC04241834	2522	0.4444444477558136	NO	-
2155	ZINC03833931	16	0.4444444477558136	YES	5
2156	ZINC02717973	1404	0.4430379867553711	NO	-
2157	ZINC00081340	22	0.44285714626312256	NO	-
2158	ZINC00625891	176	0.44285714626312256	NO	-
2159	ZINC00627119	183	0.44285714626312256	NO	-
2160	ZINC00677428	239	0.44285714626312256	NO	-
2161	ZINC00687273	256	0.44285714626312256	NO	-
2162	ZINC01055012	652	0.44285714626312256	NO	-
2163	ZINC01318607	916	0.44285714626312256	NO	-
2164	ZINC01833495	1085	0.44285714626312256	NO	-
2165	ZINC01833496	1086	0.44285714626312256	NO	-
2166	ZINC02356688	1219	0.44285714626312256	NO	-
2167	ZINC02356690	1220	0.44285714626312256	NO	-
2168	ZINC02503088	1318	0.44285714626312256	NO	-
2169	ZINC03854419	2119	0.44285714626312256	NO	-
2170	ZINC03854420	2120	0.44285714626312256	NO	-
2171	ZINC04467812	2653	0.44285714626312256	NO	-
2172	ZINC03183831	1667	0.44262295961380005	NO	-
2173	ZINC03832022	9	0.44262295961380005	YES	5
2174	ZINC03833902	10	0.44262295961380005	YES	5
2175	ZINC03833904	11	0.44262295961380005	YES	5
2176	ZINC03181960	1666	0.44155845046043396	NO	-
2177	ZINC00044408	12	0.44117647409439087	NO	-
2178	ZINC00869052	437	0.44117647409439087	NO	-
2179	ZINC01005044	594	0.44117647409439087	NO	-
2180	ZINC01101584	750	0.44117647409439087	NO	-
2181	ZINC01509218	1053	0.44117647409439087	NO	-
2182	ZINC02523152	1322	0.44117647409439087	NO	-
2183	ZINC02627475	1343	0.44117647409439087	NO	-
2184	ZINC02634868	1348	0.44117647409439087	NO	-
2185	ZINC02665236	1372	0.44117647409439087	NO	-
2186	ZINC03216567	1679	0.44117647409439087	NO	-
2187	ZINC03265213	1704	0.44117647409439087	NO	-
2188	ZINC03366632	1777	0.44117647409439087	NO	-
2189	ZINC04123921	2476	0.44117647409439087	NO	-
2190	ZINC04123961	2477	0.44117647409439087	NO	-
2191	ZINC01491052	1018	0.4406779706478119	NO	-
2192	ZINC01497039	1030	0.4406779706478119	NO	-
2193	ZINC02329763	1205	0.4399999976158142	NO	-
2194	ZINC02358421	1222	0.4399999976158142	NO	-
2195	ZINC02942933	1587	0.4399999976158142	NO	-
2196	ZINC02942944	1588	0.4399999976158142	NO	-
2197	ZINC02977415	1617	0.4399999976158142	NO	-
2198	ZINC04357931	2587	0.4399999976158142	NO	-
2199	ZINC00422893	100	0.43939393758773804	NO	-
2200	ZINC00422894	101	0.43939393758773804	NO	-
2201	ZINC01030340	602	0.43939393758773804	NO	-
2202	ZINC01065350	681	0.43939393758773804	NO	-
2203	ZINC01104473	758	0.43939393758773804	NO	-
2204	ZINC01163459	839	0.43939393758773804	NO	-
2205	ZINC01791415	1084	0.43939393758773804	NO	-
2206	ZINC02708303	1383	0.43939393758773804	NO	-
2207	ZINC03366878	1783	0.43939393758773804	NO	-
2208	ZINC03833906	3	0.4385964870452881	YES	3
2209	ZINC01223303	886	0.4383561611175537	NO	-
2210	ZINC01405043	961	0.4383561611175537	NO	-
2211	ZINC03970406	2338	0.4383561611175537	NO	-
2212	ZINC04162197	2498	0.4383561611175537	NO	-
2213	ZINC04370308	2596	0.4383561611175537	NO	-
2214	ZINC04515786	2691	0.4383561611175537	NO	-
2215	ZINC01120739	788	0.4375	NO	-
2216	ZINC01283468	909	0.4375	NO	-
2217	ZINC02395338	1236	0.4375	NO	-
2218	ZINC02402547	1241	0.4375	NO	-
2219	ZINC02402548	1242	0.4375	NO	-
2220	ZINC03357307	1768	0.4375	NO	-
2221	ZINC00062092	16	0.43661972880363464	NO	-
2222	ZINC00728342	292	0.43661972880363464	NO	-
2223	ZINC00917456	511	0.43661972880363464	NO	-
2224	ZINC01496596	1028	0.43661972880363464	NO	-
2225	ZINC01910871	1090	0.43661972880363464	NO	-
2226	ZINC01910873	1091	0.43661972880363464	NO	-
2227	ZINC01978995	1122	0.43661972880363464	NO	-
2228	ZINC03480811	1865	0.43661972880363464	NO	-
2229	ZINC03851585	2028	0.43661972880363464	NO	-
2230	ZINC03859731	2211	0.43661972880363464	NO	-
2231	ZINC03859732	2212	0.43661972880363464	NO	-
2232	ZINC03962417	2321	0.43661972880363464	NO	-
2233	ZINC03992740	2382	0.43661972880363464	NO	-
2234	ZINC04292047	2554	0.43661972880363464	NO	-
2235	ZINC04292051	2556	0.43661972880363464	NO	-
2236	ZINC04348480	2576	0.43661972880363464	NO	-
2237	ZINC04464416	2635	0.43661972880363464	NO	-
2238	ZINC04467718	2652	0.43661972880363464	NO	-
2239	ZINC04501939	2688	0.43661972880363464	NO	-
2240	ZINC02481019	1302	0.43589743971824646	NO	-
2241	ZINC02635253	1351	0.43589743971824646	NO	-
2242	ZINC04371562	2597	0.43589743971824646	NO	-
2243	ZINC01158204	834	0.4354838728904724	NO	-
2244	ZINC00360604	74	0.43478259444236755	NO	-
2245	ZINC01387355	948	0.43478259444236755	NO	-
2246	ZINC01418480	972	0.43478259444236755	NO	-
2247	ZINC02423425	1261	0.43478259444236755	NO	-
2248	ZINC02865835	1529	0.43478259444236755	NO	-
2249	ZINC02874120	1539	0.43478259444236755	NO	-
2250	ZINC02874121	1540	0.43478259444236755	NO	-
2251	ZINC03016368	1630	0.43478259444236755	NO	-
2252	ZINC03366905	1784	0.43478259444236755	NO	-
2253	ZINC03398357	1802	0.43478259444236755	NO	-
2254	ZINC03858452	2190	0.43478259444236755	NO	-
2255	ZINC03858453	2191	0.43478259444236755	NO	-
2256	ZINC01386180	947	0.43421053886413574	NO	-
2257	ZINC02623094	1337	0.43421053886413574	NO	-
2258	ZINC03850272	1998	0.43421053886413574	NO	-
2259	ZINC04070804	2453	0.43421053886413574	NO	-
2260	ZINC01491052	1020	0.4333333373069763	NO	-
2261	ZINC00551078	144	0.43283581733703613	NO	-
2262	ZINC01389448	952	0.43283581733703613	NO	-
2263	ZINC00818346	393	0.4324324429035187	NO	-
2264	ZINC01405053	963	0.4324324429035187	NO	-
2265	ZINC01405081	965	0.4324324429035187	NO	-
2266	ZINC02348536	1213	0.4324324429035187	NO	-
2267	ZINC02624740	1340	0.4324324429035187	NO	-
2268	ZINC02624741	1341	0.4324324429035187	NO	-
2269	ZINC02708025	1382	0.4324324429035187	NO	-
2270	ZINC03853683	2083	0.4324324429035187	NO	-
2271	ZINC03856110	2151	0.4324324429035187	NO	-
2272	ZINC03868504	2280	0.4324324429035187	NO	-
2273	ZINC03868505	2281	0.4324324429035187	NO	-
2274	ZINC04437087	2614	0.43209877610206604	NO	-
2275	ZINC00541108	140	0.4307692348957062	NO	-
2276	ZINC00541109	141	0.4307692348957062	NO	-
2277	ZINC02239711	1184	0.4307692348957062	NO	-
2278	ZINC02494671	1305	0.4307692348957062	NO	-
2279	ZINC03366714	1778	0.4307692348957062	NO	-
2280	ZINC03366717	1779	0.4307692348957062	NO	-
2281	ZINC03984436	2377	0.4307692348957062	NO	-
2282	ZINC04256179	2531	0.4307692348957062	NO	-
2283	ZINC04256180	2533	0.4307692348957062	NO	-
2284	ZINC00715365	277	0.4305555522441864	NO	-
2285	ZINC01084872	730	0.4305555522441864	NO	-
2286	ZINC01292046	911	0.4305555522441864	NO	-
2287	ZINC01923995	1094	0.4305555522441864	NO	-
2288	ZINC02250223	1188	0.4305555522441864	NO	-
2289	ZINC02500519	1313	0.4305555522441864	NO	-
2290	ZINC03559292	1931	0.4305555522441864	NO	-
2291	ZINC03851572	2025	0.4305555522441864	NO	-
2292	ZINC03851579	2026	0.4305555522441864	NO	-
2293	ZINC04610752	2698	0.4305555522441864	NO	-
2294	ZINC04610757	2699	0.4305555522441864	NO	-
2295	ZINC02524287	1323	0.4303797483444214	NO	-
2296	ZINC00086034	23	0.4285714328289032	NO	-
2297	ZINC00342969	67	0.4285714328289032	NO	-
2298	ZINC00412464	81	0.4285714328289032	NO	-
2299	ZINC00449678	121	0.4285714328289032	NO	-
2300	ZINC00634781	188	0.4285714328289032	NO	-
2301	ZINC01390941	954	0.4285714328289032	NO	-
2302	ZINC01444708	995	0.4285714328289032	NO	-
2303	ZINC02201803	1160	0.4285714328289032	NO	-
2304	ZINC02820141	1510	0.4285714328289032	NO	-
2305	ZINC03117237	1661	0.4285714328289032	NO	-
2306	ZINC03309716	1729	0.4285714328289032	NO	-
2307	ZINC03347349	1758	0.4285714328289032	NO	-
2308	ZINC03475656	1861	0.4285714328289032	NO	-
2309	ZINC03475682	1862	0.4285714328289032	NO	-
2310	ZINC03497685	1881	0.4285714328289032	NO	-
2311	ZINC03497686	1882	0.4285714328289032	NO	-
2312	ZINC03497742	1883	0.4285714328289032	NO	-
2313	ZINC03497744	1884	0.4285714328289032	NO	-
2314	ZINC03513594	1893	0.4285714328289032	NO	-
2315	ZINC03513595	1894	0.4285714328289032	NO	-
2316	ZINC03513717	1899	0.4285714328289032	NO	-
2317	ZINC03513718	1900	0.4285714328289032	NO	-
2318	ZINC03852908	2058	0.4285714328289032	NO	-
2319	ZINC03867022	2237	0.4285714328289032	NO	-
2320	ZINC03971590	2357	0.4285714328289032	NO	-
2321	ZINC03971593	2358	0.4285714328289032	NO	-
2322	ZINC04464324	2632	0.4285714328289032	NO	-
2323	ZINC04465370	2647	0.4285714328289032	NO	-
2324	ZINC03591542	12	0.4285714328289032	YES	5
2325	ZINC00818337	391	0.4266666769981384	NO	-
2326	ZINC00818338	392	0.4266666769981384	NO	-
2327	ZINC00818354	394	0.4266666769981384	NO	-
2328	ZINC00818355	395	0.4266666769981384	NO	-
2329	ZINC02197016	1154	0.4266666769981384	NO	-
2330	ZINC02197229	1155	0.4266666769981384	NO	-
2331	ZINC02406514	1247	0.4266666769981384	NO	-
2332	ZINC02621637	1335	0.4266666769981384	NO	-
2333	ZINC03867945	2270	0.4266666769981384	NO	-
2334	ZINC04465360	2646	0.4266666769981384	NO	-
2335	ZINC00235783	42	0.4264705777168274	NO	-
2336	ZINC00235785	43	0.4264705777168274	NO	-
2337	ZINC03487202	1872	0.4264705777168274	NO	-
2338	ZINC03487204	1873	0.4264705777168274	NO	-
2339	ZINC03868516	2282	0.4264705777168274	NO	-
2340	ZINC03993030	2384	0.4264705777168274	NO	-
2341	ZINC04169847	2503	0.4264705777168274	NO	-
2342	ZINC04169847	2504	0.4264705777168274	NO	-
2343	ZINC04354057	2579	0.4264705777168274	NO	-
2344	ZINC00983415	582	0.4262295067310333	NO	-
2345	ZINC01109344	762	0.4262295067310333	NO	-
2346	ZINC00877417	447	0.42500001192092896	NO	-
2347	ZINC00305387	54	0.42465752363204956	NO	-
2348	ZINC01418481	973	0.42465752363204956	NO	-
2349	ZINC02223012	1178	0.42465752363204956	NO	-
2350	ZINC02413496	1255	0.42465752363204956	NO	-
2351	ZINC02465678	1298	0.42465752363204956	NO	-
2352	ZINC03419990	1828	0.42465752363204956	NO	-
2353	ZINC04116100	2473	0.42465752363204956	NO	-
2354	ZINC01273384	906	0.42424243688583374	NO	-
2355	ZINC02284905	1197	0.42424243688583374	NO	-
2356	ZINC03398454	1803	0.42424243688583374	NO	-
2357	ZINC03857972	2177	0.42424243688583374	NO	-
2358	ZINC03857973	2178	0.42424243688583374	NO	-
2359	ZINC03984437	2378	0.42424243688583374	NO	-
2360	ZINC04276834	2543	0.42424243688583374	NO	-
2361	ZINC01077049	714	0.42307692766189575	NO	-
2362	ZINC01052183	644	0.4225352108478546	NO	-
2363	ZINC01159701	835	0.4225352108478546	NO	-
2364	ZINC01159702	836	0.4225352108478546	NO	-
2365	ZINC01214858	885	0.4225352108478546	NO	-
2366	ZINC01389438	951	0.4225352108478546	NO	-
2367	ZINC02427110	1267	0.4225352108478546	NO	-
2368	ZINC03432920	1838	0.4225352108478546	NO	-
2369	ZINC03858411	2189	0.4225352108478546	NO	-
2370	ZINC04031736	2413	0.4225352108478546	NO	-
2371	ZINC00724736	288	0.421875	NO	-
2372	ZINC01417689	971	0.421875	NO	-
2373	ZINC01497193	1033	0.421875	NO	-
2374	ZINC01513325	1060	0.421875	NO	-
2375	ZINC01513329	1061	0.421875	NO	-
2376	ZINC03329395	1739	0.421875	NO	-
2377	ZINC03366786	1780	0.421875	NO	-
2378	ZINC03366788	1781	0.421875	NO	-
2379	ZINC03530962	1916	0.421875	NO	-
2380	ZINC04256179	2532	0.421875	NO	-
2381	ZINC04256180	2534	0.421875	NO	-
2382	ZINC01497074	1031	0.42105263471603394	NO	-
2383	ZINC03885569	2288	0.42105263471603394	NO	-
2384	ZINC00184267	32	0.4202898442745209	NO	-
2385	ZINC00184268	33	0.4202898442745209	NO	-
2386	ZINC00626250	177	0.4202898442745209	NO	-
2387	ZINC00634482	187	0.4202898442745209	NO	-
2388	ZINC01390938	953	0.4202898442745209	NO	-
2389	ZINC04101736	2461	0.4202898442745209	NO	-
2390	ZINC04479457	2670	0.4202898442745209	NO	-
2391	ZINC04494997	2682	0.4202898442745209	NO	-
2392	ZINC03077663	1658	0.4193548262119293	NO	-
2393	ZINC00994840	589	0.4189189076423645	NO	-
2394	ZINC00595553	161	0.41791045665740967	NO	-
2395	ZINC01076351	711	0.41791045665740967	NO	-
2396	ZINC03366797	1782	0.41791045665740967	NO	-
2397	ZINC03988832	2379	0.41791045665740967	NO	-
2398	ZINC00682879	249	0.4166666567325592	NO	-
2399	ZINC01226656	888	0.4166666567325592	NO	-
2400	ZINC01226658	889	0.4166666567325592	NO	-
2401	ZINC03849202	1991	0.4166666567325592	NO	-
2402	ZINC03899028	2300	0.4166666567325592	NO	-
2403	ZINC03899028	2301	0.4166666567325592	NO	-
2404	ZINC03899028	2302	0.4166666567325592	NO	-
2405	ZINC03969365	2333	0.4166666567325592	NO	-
2406	ZINC04342144	2575	0.4166666567325592	NO	-
2407	ZINC01405049	962	0.41558441519737244	NO	-
2408	ZINC01633779	1069	0.41558441519737244	NO	-
2409	ZINC00595551	160	0.4153846204280853	NO	-
2410	ZINC01243741	894	0.4153846204280853	NO	-
2411	ZINC00422766	98	0.41428571939468384	NO	-
2412	ZINC00422818	99	0.41428571939468384	NO	-
2413	ZINC00671250	235	0.41428571939468384	NO	-
2414	ZINC00905711	489	0.41428571939468384	NO	-
2415	ZINC00905713	491	0.41428571939468384	NO	-
2416	ZINC02872246	1535	0.41428571939468384	NO	-
2417	ZINC02872247	1536	0.41428571939468384	NO	-
2418	ZINC03851944	2038	0.41428571939468384	NO	-
2419	ZINC03571165	1939	0.41333332657814026	NO	-
2420	ZINC04164917	2501	0.41333332657814026	NO	-
2421	ZINC04240240	2520	0.41333332657814026	NO	-
2422	ZINC04275935	2542	0.41333332657814026	NO	-
2423	ZINC00645827	207	0.4126984179019928	NO	-
2424	ZINC01207436	876	0.4126984179019928	NO	-
2425	ZINC01191129	867	0.4124999940395355	NO	-
2426	ZINC00345003	68	0.4117647111415863	NO	-
2427	ZINC00345007	69	0.4117647111415863	NO	-
2428	ZINC00642882	196	0.4117647111415863	NO	-
2429	ZINC01153552	829	0.4117647111415863	NO	-
2430	ZINC03517253	1907	0.4117647111415863	NO	-
2431	ZINC03537285	1920	0.4117647111415863	NO	-
2432	ZINC03858203	2186	0.4117647111415863	NO	-
2433	ZINC04442888	2618	0.4117647111415863	NO	-
2434	ZINC04470069	2660	0.4117647111415863	NO	-
2435	ZINC01048264	638	0.4109589159488678	NO	-
2436	ZINC01065398	682	0.4109589159488678	NO	-
2437	ZINC02073583	1133	0.4109589159488678	NO	-
2438	ZINC03224841	1683	0.4109589159488678	NO	-
2439	ZINC04188163	2506	0.4109589159488678	NO	-
2440	ZINC03565391	4	0.4107142984867096	YES	3
2441	ZINC00811576	381	0.41025641560554504	NO	-
2442	ZINC01411721	968	0.41025641560554504	NO	-
2443	ZINC01549947	1065	0.4098360538482666	NO	-
2444	ZINC03899028	2299	0.4098360538482666	NO	-
2445	ZINC02642779	1358	0.40909090638160706	NO	-
2446	ZINC02642780	1359	0.40909090638160706	NO	-
2447	ZINC03338223	1750	0.40909090638160706	NO	-
2448	ZINC03389360	1794	0.40909090638160706	NO	-
2449	ZINC03389363	1795	0.40909090638160706	NO	-
2450	ZINC03891090	2296	0.40909090638160706	NO	-
2451	ZINC03971354	2356	0.40909090638160706	NO	-
2452	ZINC00773806	316	0.4084506928920746	NO	-
2453	ZINC01118141	787	0.4084506928920746	NO	-
2454	ZINC02366129	1231	0.4084506928920746	NO	-
2455	ZINC02427742	1268	0.4084506928920746	NO	-
2456	ZINC03322455	1737	0.4084506928920746	NO	-
2457	ZINC03393164	1798	0.4084506928920746	NO	-
2458	ZINC03393166	1799	0.4084506928920746	NO	-
2459	ZINC03566579	1938	0.4084506928920746	NO	-
2460	ZINC03591544	15	0.4084506928920746	YES	5
2461	ZINC00440118	120	0.40789473056793213	NO	-
2462	ZINC00679906	243	0.40789473056793213	NO	-
2463	ZINC01232241	891	0.40789473056793213	NO	-
2464	ZINC03335803	1744	0.40789473056793213	NO	-
2465	ZINC04108167	2468	0.40789473056793213	NO	-
2466	ZINC04274733	2539	0.40789473056793213	NO	-
2467	ZINC02172757	1152	0.40740740299224854	NO	-
2468	ZINC02407696	1248	0.40740740299224854	NO	-
2469	ZINC02422469	1260	0.40740740299224854	NO	-
2470	ZINC01204186	873	0.4067796468734741	NO	-
2471	ZINC01497220	1034	0.4067796468734741	NO	-
2472	ZINC01491052	1019	0.40625	NO	-
2473	ZINC03833909	8	0.40625	YES	4
2474	ZINC00675663	237	0.4057970941066742	NO	-
2475	ZINC00675666	238	0.4057970941066742	NO	-
2476	ZINC02426971	1265	0.4057970941066742	NO	-
2477	ZINC02426972	1266	0.4057970941066742	NO	-
2478	ZINC02768984	1481	0.4057970941066742	NO	-
2479	ZINC03851389	2017	0.4057970941066742	NO	-
2480	ZINC03851392	2018	0.4057970941066742	NO	-
2481	ZINC03856231	2152	0.4057970941066742	NO	-
2482	ZINC03858409	2187	0.4057970941066742	NO	-
2483	ZINC03858410	2188	0.4057970941066742	NO	-
2484	ZINC03968684	2325	0.4057970941066742	NO	-
2485	ZINC04001132	2402	0.4057970941066742	NO	-
2486	ZINC04001133	2403	0.4057970941066742	NO	-
2487	ZINC03833900	14	0.4057970941066742	YES	5
2488	ZINC00423727	105	0.4054054021835327	NO	-
2489	ZINC00423731	106	0.4054054021835327	NO	-
2490	ZINC02321913	1200	0.4054054021835327	NO	-
2491	ZINC02397691	1237	0.4054054021835327	NO	-
2492	ZINC02707417	1380	0.4054054021835327	NO	-
2493	ZINC03908001	2308	0.4054054021835327	NO	-
2494	ZINC03908021	2309	0.4054054021835327	NO	-
2495	ZINC04488452	2673	0.4054054021835327	NO	-
2496	ZINC02334868	1208	0.40506330132484436	NO	-
2497	ZINC02970281	1613	0.40506330132484436	NO	-
2498	ZINC03867945	2271	0.40506330132484436	NO	-
2499	ZINC01121395	789	0.4035087823867798	NO	-
2500	ZINC01185524	861	0.4032258093357086	NO	-
2501	ZINC03437336	1840	0.4032258093357086	NO	-
2502	ZINC04512162	2690	0.4032258093357086	NO	-
2503	ZINC04621470	2700	0.4032258093357086	NO	-
2504	ZINC03833905	0	0.4032258093357086	YES	1
2505	ZINC03889242	2289	0.4029850661754608	NO	-
2506	ZINC00683380	250	0.4027777910232544	NO	-
2507	ZINC01178512	854	0.4027777910232544	NO	-
2508	ZINC03242858	1694	0.4027777910232544	NO	-
2509	ZINC00682813	248	0.4025973975658417	NO	-
2510	ZINC00993634	587	0.4025973975658417	NO	-
2511	ZINC02057665	1129	0.4025973975658417	NO	-
2512	ZINC01899143	1089	0.40243902802467346	NO	-
2513	ZINC00822584	400	0.40229883790016174	NO	-
2514	ZINC01249661	896	0.4000000059604645	NO	-
2515	ZINC01249663	897	0.4000000059604645	NO	-
2516	ZINC02403521	1243	0.4000000059604645	NO	-
2517	ZINC02432956	1271	0.4000000059604645	NO	-
2518	ZINC02642865	1360	0.4000000059604645	NO	-
2519	ZINC02650396	1363	0.4000000059604645	NO	-
2520	ZINC02882730	1544	0.4000000059604645	NO	-
2521	ZINC03513673	1898	0.4000000059604645	NO	-
2522	ZINC03851512	2021	0.4000000059604645	NO	-
2523	ZINC03851515	2022	0.4000000059604645	NO	-
2524	ZINC03857654	2163	0.4000000059604645	NO	-
2525	ZINC03857655	2164	0.4000000059604645	NO	-
2526	ZINC03858001	2179	0.4000000059604645	NO	-
2527	ZINC03858002	2180	0.4000000059604645	NO	-
2528	ZINC03858530	2194	0.4000000059604645	NO	-
2529	ZINC03864128	2225	0.4000000059604645	NO	-
2530	ZINC04001065	2396	0.4000000059604645	NO	-
2531	ZINC04001066	2397	0.4000000059604645	NO	-
2532	ZINC04001084	2400	0.4000000059604645	NO	-
2533	ZINC04001085	2401	0.4000000059604645	NO	-
2534	ZINC04157149	2496	0.4000000059604645	NO	-
2535	ZINC04462900	2629	0.4000000059604645	NO	-
2536	ZINC04462930	2630	0.4000000059604645	NO	-
2537	ZINC04470429	2663	0.4000000059604645	NO	-
2538	ZINC04597916	2697	0.4000000059604645	NO	-
2539	ZINC03833937	13	0.4000000059604645	YES	5
2540	ZINC02642192	1357	0.39743590354919434	NO	-
2541	ZINC00423602	102	0.39726027846336365	NO	-
2542	ZINC00423633	103	0.39726027846336365	NO	-
2543	ZINC00423675	104	0.39726027846336365	NO	-
2544	ZINC00425654	108	0.39726027846336365	NO	-
2545	ZINC00952209	557	0.39726027846336365	NO	-
2546	ZINC00952210	558	0.39726027846336365	NO	-
2547	ZINC02402475	1240	0.39726027846336365	NO	-
2548	ZINC02438375	1276	0.39726027846336365	NO	-
2549	ZINC03591536	17	0.39726027846336365	YES	5
2550	ZINC01121417	790	0.3970588147640228	NO	-
2551	ZINC02208624	1165	0.3970588147640228	NO	-
2552	ZINC02818690	1509	0.3970588147640228	NO	-
2553	ZINC02851591	1517	0.3970588147640228	NO	-
2554	ZINC03857959	2175	0.3970588147640228	NO	-
2555	ZINC03857960	2176	0.3970588147640228	NO	-
2556	ZINC04001067	2398	0.3970588147640228	NO	-
2557	ZINC04001068	2399	0.3970588147640228	NO	-
2558	ZINC04394745	2605	0.3970588147640228	NO	-
2559	ZINC01059661	666	0.3968254029750824	NO	-
2560	ZINC00684616	251	0.39534884691238403	NO	-
2561	ZINC00641709	195	0.395061731338501	NO	-
2562	ZINC02631220	1346	0.395061731338501	NO	-
2563	ZINC02087059	1137	0.3947368562221527	NO	-
2564	ZINC02209564	1168	0.3947368562221527	NO	-
2565	ZINC03616024	1960	0.3947368562221527	NO	-
2566	ZINC03616027	1961	0.3947368562221527	NO	-
2567	ZINC03969379	2334	0.3947368562221527	NO	-
2568	ZINC03969380	2335	0.3947368562221527	NO	-
2569	ZINC02825770	1511	0.39436620473861694	NO	-
2570	ZINC03305932	1728	0.39436620473861694	NO	-
2571	ZINC03968926	2327	0.39436620473861694	NO	-
2572	ZINC03857630	2161	0.39393940567970276	NO	-
2573	ZINC03857631	2162	0.39393940567970276	NO	-
2574	ZINC04000933	2390	0.39393940567970276	NO	-
2575	ZINC02211340	1172	0.3928571343421936	NO	-
2576	ZINC02434241	1273	0.3928571343421936	NO	-
2577	ZINC00936139	522	0.39240506291389465	NO	-
2578	ZINC02430229	1269	0.39240506291389465	NO	-
2579	ZINC04146910	2483	0.39240506291389465	NO	-
2580	ZINC00003289	1	0.3918918967247009	NO	-
2581	ZINC01386174	946	0.3918918967247009	NO	-
2582	ZINC01415872	970	0.3918918967247009	NO	-
2583	ZINC02914408	1557	0.3918918967247009	NO	-
2584	ZINC04108175	2469	0.3918918967247009	NO	-
2585	ZINC03453399	1853	0.3913043439388275	NO	-
2586	ZINC03858197	2184	0.3913043439388275	NO	-
2587	ZINC04443112	2619	0.3913043439388275	NO	-
2588	ZINC04129900	2481	0.390625	NO	-
2589	ZINC03467752	1859	0.3896103799343109	NO	-
2590	ZINC00003289	0	0.3888888955116272	NO	-
2591	ZINC00249681	44	0.3888888955116272	NO	-
2592	ZINC01253254	899	0.3888888955116272	NO	-
2593	ZINC04281599	2550	0.3888888955116272	NO	-
2594	ZINC04281708	2551	0.3888888955116272	NO	-
2595	ZINC03171876	1662	0.38805970549583435	NO	-
2596	ZINC03254196	1702	0.38805970549583435	NO	-
2597	ZINC03497632	1878	0.38805970549583435	NO	-
2598	ZINC03497634	1879	0.38805970549583435	NO	-
2599	ZINC03497636	1880	0.38805970549583435	NO	-
2600	ZINC03858033	2182	0.38805970549583435	NO	-
2601	ZINC03858034	2183	0.38805970549583435	NO	-
2602	ZINC03858528	2193	0.38805970549583435	NO	-
2603	ZINC03864297	2228	0.38805970549583435	NO	-
2604	ZINC03864300	2229	0.38805970549583435	NO	-
2605	ZINC04001146	2404	0.38805970549583435	NO	-
2606	ZINC00424484	107	0.3866666555404663	NO	-
2607	ZINC02234319	1182	0.3866666555404663	NO	-
2608	ZINC01177665	851	0.3857142925262451	NO	-
2609	ZINC03890891	2295	0.3857142925262451	NO	-
2610	ZINC04465175	2639	0.3857142925262451	NO	-
2611	ZINC02338328	1210	0.3855421543121338	NO	-
2612	ZINC00975418	581	0.38461539149284363	NO	-
2613	ZINC01835312	1087	0.38461539149284363	NO	-
2614	ZINC02348559	1214	0.38461539149284363	NO	-
2615	ZINC03029341	1635	0.38461539149284363	NO	-
2616	ZINC03301359	1723	0.38461539149284363	NO	-
2617	ZINC03389092	1791	0.38461539149284363	NO	-
2618	ZINC03389094	1792	0.38461539149284363	NO	-
2619	ZINC03438330	1841	0.38461539149284363	NO	-
2620	ZINC04241834	2523	0.38461539149284363	NO	-
2621	ZINC03393033	1797	0.3835616409778595	NO	-
2622	ZINC03404855	1808	0.3835616409778595	NO	-
2623	ZINC03510069	1892	0.3835616409778595	NO	-
2624	ZINC00936139	523	0.3827160596847534	NO	-
2625	ZINC04146910	2484	0.3827160596847534	NO	-
2626	ZINC00754333	303	0.38235294818878174	NO	-
2627	ZINC00755712	306	0.38235294818878174	NO	-
2628	ZINC03852883	2056	0.38235294818878174	NO	-
2629	ZINC03864134	2226	0.38235294818878174	NO	-
2630	ZINC00728428	293	0.3815789520740509	NO	-
2631	ZINC00822536	399	0.3815789520740509	NO	-
2632	ZINC01516335	1063	0.380952388048172	NO	-
2633	ZINC00678521	241	0.3802816867828369	NO	-
2634	ZINC00877873	451	0.3802816867828369	NO	-
2635	ZINC00877936	455	0.3802816867828369	NO	-
2636	ZINC00877938	456	0.3802816867828369	NO	-
2637	ZINC00905707	488	0.3802816867828369	NO	-
2638	ZINC00905712	490	0.3802816867828369	NO	-
2639	ZINC00905714	492	0.3802816867828369	NO	-
2640	ZINC00905715	493	0.3802816867828369	NO	-
2641	ZINC01088343	734	0.3802816867828369	NO	-
2642	ZINC01175142	845	0.3802816867828369	NO	-
2643	ZINC03833932	41	0.37974682450294495	YES	15
2644	ZINC01497081	1032	0.37931033968925476	NO	-
2645	ZINC01059278	665	0.3787878751754761	NO	-
2646	ZINC03651768	1970	0.3787878751754761	NO	-
2647	ZINC00408908	78	0.37837839126586914	NO	-
2648	ZINC01055529	654	0.37837839126586914	NO	-
2649	ZINC02738622	1471	0.37837839126586914	NO	-
2650	ZINC02738624	1472	0.37837839126586914	NO	-
2651	ZINC03564209	1937	0.37837839126586914	NO	-
2652	ZINC04451875	2624	0.37704917788505554	NO	-
2653	ZINC00644201	200	0.37681159377098083	NO	-
2654	ZINC00877630	448	0.37681159377098083	NO	-
2655	ZINC00988099	583	0.375	NO	-
2656	ZINC01154159	831	0.375	NO	-
2657	ZINC02139080	1148	0.375	NO	-
2658	ZINC00756261	308	0.3733333349227905	NO	-
2659	ZINC01147069	822	0.3733333349227905	NO	-
2660	ZINC01986879	1126	0.3733333349227905	NO	-
2661	ZINC00773599	315	0.3717948794364929	NO	-
2662	ZINC01018649	597	0.37142857909202576	NO	-
2663	ZINC01269532	904	0.37142857909202576	NO	-
2664	ZINC01269534	905	0.37142857909202576	NO	-
2665	ZINC03851456	2019	0.37142857909202576	NO	-
2666	ZINC03851458	2020	0.37142857909202576	NO	-
2667	ZINC03857145	2154	0.37142857909202576	NO	-
2668	ZINC03857146	2155	0.37142857909202576	NO	-
2669	ZINC03857320	2158	0.37142857909202576	NO	-
2670	ZINC03857321	2159	0.37142857909202576	NO	-
2671	ZINC03857954	2173	0.37142857909202576	NO	-
2672	ZINC03857955	2174	0.37142857909202576	NO	-
2673	ZINC03969497	2336	0.37142857909202576	NO	-
2674	ZINC03969498	2337	0.37142857909202576	NO	-
2675	ZINC04001005	2391	0.37142857909202576	NO	-
2676	ZINC04001006	2392	0.37142857909202576	NO	-
2677	ZINC04001061	2394	0.37142857909202576	NO	-
2678	ZINC04001062	2395	0.37142857909202576	NO	-
2679	ZINC00754231	302	0.36986300349235535	NO	-
2680	ZINC03858200	2185	0.36986300349235535	NO	-
2681	ZINC04443157	2620	0.36986300349235535	NO	-
2682	ZINC00461938	123	0.3684210479259491	NO	-
2683	ZINC01040199	629	0.3684210479259491	NO	-
2684	ZINC01163400	838	0.3684210479259491	NO	-
2685	ZINC01001808	593	0.36764705181121826	NO	-
2686	ZINC01069120	690	0.36764705181121826	NO	-
2687	ZINC01085388	732	0.36764705181121826	NO	-
2688	ZINC01026532	599	0.3670886158943176	NO	-
2689	ZINC01497227	1035	0.36666667461395264	NO	-
2690	ZINC00812730	383	0.3650793731212616	NO	-
2691	ZINC02172280	1151	0.36486485600471497	NO	-
2692	ZINC00993658	588	0.3636363744735718	NO	-
2693	ZINC01034353	609	0.3636363744735718	NO	-
2694	ZINC03591546	18	0.36250001192092896	YES	5
2695	ZINC00722847	285	0.3614457845687866	NO	-
2696	ZINC04427983	2611	0.3611111044883728	NO	-
2697	ZINC01492047	1023	0.3589743673801422	NO	-
2698	ZINC01133921	809	0.3580246865749359	NO	-
2699	ZINC03857221	2157	0.3580246865749359	NO	-
2700	ZINC00877895	452	0.3561643958091736	NO	-
2701	ZINC00877896	453	0.3561643958091736	NO	-
2702	ZINC00877898	454	0.3561643958091736	NO	-
2703	ZINC01342713	930	0.3561643958091736	NO	-
2704	ZINC00668940	233	0.3529411852359772	NO	-
2705	ZINC00655013	222	0.35211268067359924	NO	-
2706	ZINC00671274	236	0.35211268067359924	NO	-
2707	ZINC03238827	1693	0.35211268067359924	NO	-
2708	ZINC03389538	1796	0.35211268067359924	NO	-
2709	ZINC03411944	1820	0.35211268067359924	NO	-
2710	ZINC03412012	1821	0.35211268067359924	NO	-
2711	ZINC03621759	1965	0.35211268067359924	NO	-
2712	ZINC01440538	988	0.3513513505458832	NO	-
2713	ZINC01034872	611	0.34939759969711304	NO	-
2714	ZINC01284982	910	0.3484848439693451	NO	-
2715	ZINC02868743	1532	0.3484848439693451	NO	-
2716	ZINC03219273	1682	0.3472222089767456	NO	-
2717	ZINC03235644	1690	0.3472222089767456	NO	-
2718	ZINC03467749	1858	0.3472222089767456	NO	-
2719	ZINC03621608	1963	0.3472222089767456	NO	-
2720	ZINC03621637	1964	0.3472222089767456	NO	-
2721	ZINC00587186	152	0.34328359365463257	NO	-
2722	ZINC01000647	591	0.34285715222358704	NO	-
2723	ZINC01070382	695	0.3382352888584137	NO	-
2724	ZINC01385336	945	0.33766233921051025	NO	-
2725	ZINC02852573	1518	0.3375000059604645	NO	-
2726	ZINC00724310	286	0.3333333432674408	NO	-
2727	ZINC00783170	332	0.3333333432674408	NO	-
2728	ZINC00875068	443	0.3333333432674408	NO	-
2729	ZINC02099721	1138	0.3333333432674408	NO	-
2730	ZINC02099722	1139	0.3333333432674408	NO	-
2731	ZINC02099931	1140	0.3333333432674408	NO	-
2732	ZINC04360685	2590	0.3333333432674408	NO	-
2733	ZINC03591540	19	0.3333333432674408	YES	5
2734	ZINC01043465	635	0.32894736528396606	NO	-
2735	ZINC01230788	890	0.3287671208381653	NO	-
2736	ZINC03857888	2169	0.3253012001514435	NO	-
2737	ZINC03857907	2172	0.3253012001514435	NO	-
2738	ZINC01561287	1066	0.3235294222831726	NO	-
2739	ZINC00049734	15	0.32307693362236023	NO	-
2740	ZINC02992967	1626	0.3218390941619873	NO	-
2741	ZINC01079781	718	0.30882352590560913	NO	-
2742	ZINC01079784	719	0.30882352590560913	NO	-
2743	ZINC01079787	720	0.30882352590560913	NO	-
2744	ZINC01079790	721	0.30882352590560913	NO	-
2745	ZINC00645317	202	0.3055555522441864	NO	-
2746	ZINC00645318	203	0.3055555522441864	NO	-
2747	ZINC01136458	811	0.30136987566947937	NO	-
2748	ZINC03998900	2388	0.29729729890823364	NO	-
2749	ZINC03998901	2389	0.29729729890823364	NO	-
2750	ZINC04114308	2471	0.29629629850387573	NO	-
2751	ZINC01079996	723	0.29411765933036804	NO	-
2752	ZINC01079997	724	0.29411765933036804	NO	-
2753	ZINC01079998	725	0.29411765933036804	NO	-
2754	ZINC01079999	726	0.29411765933036804	NO	-
2755	ZINC03213326	1673	0.2804878056049347	NO	-
2756	ZINC03213811	1674	0.2804878056049347	NO	-
2757	ZINC03213853	1675	0.2804878056049347	NO	-
2758	ZINC03215593	1677	0.2804878056049347	NO	-
2759	ZINC01079989	722	0.2753623127937317	NO	-
2760	ZINC01756057	1079	0.27272728085517883	NO	-
2761	ZINC00664950	228	0.26760563254356384	NO	-
2762	ZINC03472498	1860	0.265625	NO	-
2763	ZINC02631824	1347	0.25287356972694397	NO	-
2764	ZINC04465247	2644	0.25287356972694397	NO	-
