# Supplementary material for: Optimal assignment methods for ligand-based virtual screening
Source: J Cheminform. 2009 Aug 25;1:14. doi: 10.1186/1758-2946-1-14 (PMC2820492; doi:10.1186/1758-2946-1-14)
Supplement: Additional file 2 — Archive of the result files. The file Results.tar.gz is a Gzip compressed Tar archive containing the results file of each method for each data set. The result files are tab-separated plain text files including the following information: method name, active data set with size, cluster information and the distribution of the molecules over the clusters, decoy data set with size, ratio active:decoy, AUC, awAUC, BEDROC scores for predefined alpha values as suggested by Truchon and Bayly [63], relative enrichment factor [67], ROC enrichments, awROC enrichments at predefined false positive fractions, chemotype enrichment, ROC data points, and the ranking of each structure. [file 1758-2946-1-14-S2.zip › Results/TanimotoMACCS.SQ.DUD=p38.Q.P38_B96.sdf.A.DUD_p38_clustered_I_MM.sdf.D.DUD_p38_decoys_ID_pass_MWPass_0000644]

###################################################################################################
# Screening Result File
# User: jahn
# Method used: TanimotoMACCS
> <Method_Name>
TanimotoMACCS
# Screening mode: Single Query Screening
#	Calculations performed: 6916
#	Start time of the calculation: Mon Mar 09 13:59:32 CET 2009
#	End time of the calculation: Mon Mar 09 14:11:21 CET 2009
# Data set information
#	Query molecule name:	B96 from data set: ./data/queries/P38_B96.sdf
#	Active data set: /rahome/chemoinf/SVS/data/actives/DUD_p38_clustered_I_MM.sdf with cluster information
#		Size: 137 molecules
#		Number of clusters: 20
#		Cluster Summery:
#			Cluster number	# molecules	% of actives
#			1		11		8.029
#			2		19		13.869
#			3		4		2.92
#			4		1		0.73
#			5		1		0.73
#			6		1		0.73
#			7		2		1.46
#			8		2		1.46
#			9		61		44.526
#			10		10		7.299
#			11		1		0.73
#			12		5		3.65
#			13		1		0.73
#			14		1		0.73
#			15		9		6.569
#			16		3		2.19
#			17		2		1.46
#			18		1		0.73
#			19		1		0.73
#			20		1		0.73
#	Decoy data set: /rahome/chemoinf/SVS/data/decoys/DUD_p38_decoys_ID_pass_MWPass_I_MM.sdf
#		Size: 6779 molecules
#	Ratio actives : decoys
#		1.0 : 49.4818
#	The active and decoy data set were part of the DUD with problem identifier: p38
> <AUC>
#	 ROC AUC
	0.34063116774323465
> <awAUC>
#	 ROC awAUC
	0.3798925420891772
> <BEDROC Scores>
#	Alpha Values	BEDROC Scores	Literature: J. Chem. Inf. Model., Vol. 47, No. 2, 2007, 488-508
	106.9	0.0451
	100.0	0.0446
	53.6	0.045
	50.0	0.0455
	32.2	0.0501
	20.0	0.0593
	16.1	0.0656
	10.0	0.0866
	8.0	0.1008
> <Relative enrichment factor>
#	Fraction dataset	Enrichment factor	 Literature: DOI: 10.1021/ci800303k
	0.0010	28.91844997108155
	0.01	2.891844997108155
	0.02	3.6496350364963503
	0.05	5.109489051094891
	0.1	7.299270072992701
	0.2	13.86861313868613
	0.25	14.598540145985401
> <ROC Enrichments>
#	True decoy fraction	Enrichment	Literature: J Comput Aided Mol Des (2008) 22:133-139
	0.1	14.137643378519291
	0.5	2.910691283812795
	1.0	1.4553456419063975
	2.0	1.819182052382997
	5.0	1.0217470878280903
	10.0	0.7298193484486359
> <awROC Enrichments>
#	Decoy fraction	Enrichment
	0.1	5.096992481203007
	0.5	1.0493808049535605
	1.0	0.5246904024767802
	2.0	0.801610337117303
	5.0	0.4853085269713122
	10.0	0.3215899877520743
> <Chemotype enrichment>
#	% data set	% active cluster	Literature: http://dud.docking.org/wombat/
	0.0	0.0
	0.029	0.0
	0.029	5.0
	1.648	5.0
	1.648	10.0
	10.743	10.0
	10.743	15.0
	11.567	15.0
	11.567	20.0
	16.122	20.0
	16.122	25.0
	17.901	25.0
	17.901	30.0
	25.174	30.0
	25.174	35.0
	29.28	35.0
	29.28	40.0
	53.571	40.0
	53.571	45.0
	57.924	45.0
	57.924	50.0
	58.777	50.0
	58.777	55.0
	62.131	55.0
	62.131	60.0
	65.038	60.0
	65.038	65.0
	66.469	65.0
	66.469	70.0
	66.484	70.0
	66.484	75.0
	71.949	75.0
	71.949	80.0
	77.14	80.0
	77.14	85.0
	78.571	85.0
	78.571	90.0
	82.692	90.0
	82.692	95.0
	89.589	95.0
	89.589	100.0
	100.0	100.0
> <ROC curve data>
#	False positive rate	true positive rate
	0.0	0.0
	0.0	0.0
	1.0E-4	0.0
	1.0E-4	0.0146
	0.0164	0.0146
	0.0164	0.0219
	0.0176	0.0219
	0.0176	0.0292
	0.0192	0.0292
	0.0192	0.0365
	0.0208	0.0365
	0.0208	0.0438
	0.0245	0.0438
	0.0245	0.0511
	0.0522	0.0511
	0.0522	0.0584
	0.0785	0.0584
	0.0785	0.0657
	0.0847	0.0657
	0.0847	0.073
	0.108	0.073
	0.108	0.0803
	0.1162	0.0803
	0.1162	0.0876
	0.1277	0.0876
	0.1277	0.0949
	0.1384	0.0949
	0.1384	0.1022
	0.1472	0.1022
	0.1472	0.1095
	0.1608	0.1095
	0.1608	0.1168
	0.162	0.1168
	0.162	0.1241
	0.18	0.1241
	0.18	0.1387
	0.2351	0.1387
	0.2351	0.146
	0.2537	0.146
	0.2537	0.1533
	0.2669	0.1533
	0.2669	0.1825
	0.2705	0.1825
	0.2705	0.1898
	0.2819	0.1898
	0.2819	0.1971
	0.2946	0.1971
	0.2946	0.2044
	0.3251	0.2044
	0.3251	0.2263
	0.3343	0.2263
	0.3343	0.2482
	0.3419	0.2482
	0.3419	0.2555
	0.3655	0.2555
	0.3655	0.2628
	0.4057	0.2628
	0.4057	0.2701
	0.4569	0.2701
	0.4569	0.2774
	0.4806	0.2774
	0.4806	0.292
	0.5228	0.292
	0.5228	0.2993
	0.5401	0.2993
	0.5401	0.3285
	0.5519	0.3285
	0.5519	0.3358
	0.5839	0.3358
	0.5839	0.3504
	0.5924	0.3504
	0.5924	0.3577
	0.6262	0.3577
	0.6262	0.3796
	0.6379	0.3796
	0.6379	0.3869
	0.6556	0.3869
	0.6556	0.3942
	0.6699	0.3942
	0.6699	0.4161
	0.6856	0.4161
	0.6856	0.4234
	0.709	0.4234
	0.709	0.4307
	0.7125	0.4307
	0.7125	0.4453
	0.7165	0.4453
	0.7165	0.4526
	0.7247	0.4526
	0.7247	0.4599
	0.7615	0.4599
	0.7615	0.4672
	0.7681	0.4672
	0.7681	0.4818
	0.7771	0.4818
	0.7771	0.4891
	0.7858	0.4891
	0.7858	0.5036
	0.7913	0.5036
	0.7913	0.5109
	0.7985	0.5109
	0.7985	0.5255
	0.8038	0.5255
	0.8038	0.5328
	0.8118	0.5328
	0.8118	0.5401
	0.8184	0.5401
	0.8184	0.5474
	0.8202	0.5474
	0.8202	0.5547
	0.8323	0.5547
	0.8323	0.5912
	0.8358	0.5912
	0.8358	0.6058
	0.8504	0.6058
	0.8504	0.6204
	0.8557	0.6204
	0.8557	0.635
	0.8833	0.635
	0.8833	0.6423
	0.8858	0.6423
	0.8858	0.6496
	0.8873	0.6496
	0.8873	0.6569
	0.9004	0.6569
	0.9004	0.6715
	0.9128	0.6715
	0.9128	0.6788
	0.9234	0.6788
	0.9234	0.6934
	0.9252	0.6934
	0.9252	0.7007
	0.9327	0.7007
	0.9327	0.708
	0.9358	0.708
	0.9358	0.7226
	0.9417	0.7226
	0.9417	0.7299
	0.9503	0.7299
	0.9503	0.7518
	0.9555	0.7518
	0.9555	0.7591
	0.9559	0.7591
	0.9559	0.7737
	0.9574	0.7737
	0.9574	0.781
	0.9616	0.781
	0.9616	0.7883
	0.9637	0.7883
	0.9637	0.7956
	0.964	0.7956
	0.964	0.8029
	0.9653	0.8029
	0.9653	0.8102
	0.9703	0.8102
	0.9703	0.8321
	0.9712	0.8321
	0.9712	0.8394
	0.9724	0.8394
	0.9724	0.8613
	0.976	0.8613
	0.976	0.9051
	0.9761	0.9051
	0.9761	0.9124
	0.9763	0.9124
	0.9763	0.9635
	0.9836	0.9635
	0.9836	0.9781
	0.9866	0.9781
	0.9866	0.9854
	0.9878	0.9854
	0.9878	0.9927
	0.9898	0.9927
	0.9898	1.0
	1.0	1.0
> <Screening Table>
# Rank	Mol name	Index in data set	Similarity 2 query	Active	Cluster number
1	ZINC00804259	983	0.7471264600753784	NO	-
2	ZINC03833993	29	0.72826087474823	YES	2
3	ZINC03834002	28	0.7241379022598267	YES	2
4	ZINC00918446	1357	0.7126436829566956	NO	-
5	ZINC00918448	1358	0.7126436829566956	NO	-
6	ZINC00918450	1359	0.7126436829566956	NO	-
7	ZINC04223295	6382	0.7045454382896423	NO	-
8	ZINC01040281	1735	0.7011494040489197	NO	-
9	ZINC02472631	3471	0.7011494040489197	NO	-
10	ZINC03892410	5872	0.7011494040489197	NO	-
11	ZINC01040281	1736	0.699999988079071	NO	-
12	ZINC00585863	471	0.6976743936538696	NO	-
13	ZINC04274721	6445	0.6966292262077332	NO	-
14	ZINC00919566	1401	0.6931818127632141	NO	-
15	ZINC00919568	1402	0.6931818127632141	NO	-
16	ZINC00919571	1403	0.6931818127632141	NO	-
17	ZINC00919573	1404	0.6931818127632141	NO	-
18	ZINC03215431	4523	0.6931818127632141	NO	-
19	ZINC03232031	4543	0.6931818127632141	NO	-
20	ZINC04001019	6090	0.6931818127632141	NO	-
21	ZINC04001020	6091	0.6931818127632141	NO	-
22	ZINC01035322	1709	0.692307710647583	NO	-
23	ZINC03366580	4741	0.692307710647583	NO	-
24	ZINC03366583	4742	0.692307710647583	NO	-
25	ZINC00693414	769	0.6904761791229248	NO	-
26	ZINC01059163	1798	0.6896551847457886	NO	-
27	ZINC04223127	6379	0.6896551847457886	NO	-
28	ZINC00918272	1355	0.6860465407371521	NO	-
29	ZINC04176178	6369	0.6860465407371521	NO	-
30	ZINC01059163	1799	0.6853932738304138	NO	-
31	ZINC01324210	2419	0.6847826242446899	NO	-
32	ZINC01660472	2796	0.6823529601097107	NO	-
33	ZINC00919332	1380	0.6818181872367859	NO	-
34	ZINC00919334	1381	0.6818181872367859	NO	-
35	ZINC00919336	1382	0.6818181872367859	NO	-
36	ZINC00919386	1383	0.6818181872367859	NO	-
37	ZINC00919534	1395	0.6818181872367859	NO	-
38	ZINC00919537	1396	0.6818181872367859	NO	-
39	ZINC00919538	1397	0.6818181872367859	NO	-
40	ZINC00919541	1398	0.6818181872367859	NO	-
41	ZINC01040137	1730	0.6818181872367859	NO	-
42	ZINC01094365	1937	0.6818181872367859	NO	-
43	ZINC02798494	3983	0.6818181872367859	NO	-
44	ZINC00808488	1000	0.6813187003135681	NO	-
45	ZINC01040137	1731	0.6813187003135681	NO	-
46	ZINC00865853	1159	0.6781609058380127	NO	-
47	ZINC01209488	2302	0.6781609058380127	NO	-
48	ZINC02931587	4258	0.6781609058380127	NO	-
49	ZINC04077253	6248	0.6781609058380127	NO	-
50	ZINC02324593	3204	0.6777777671813965	NO	-
51	ZINC02324595	3205	0.6777777671813965	NO	-
52	ZINC02324597	3206	0.6777777671813965	NO	-
53	ZINC02324598	3207	0.6777777671813965	NO	-
54	ZINC02788841	3951	0.6777777671813965	NO	-
55	ZINC04437087	6592	0.6777777671813965	NO	-
56	ZINC00918225	1349	0.6744186282157898	NO	-
57	ZINC00918266	1354	0.6744186282157898	NO	-
58	ZINC02460547	3435	0.6744186282157898	NO	-
59	ZINC02791970	3960	0.6744186282157898	NO	-
60	ZINC01040284	1737	0.6741573214530945	NO	-
61	ZINC02976023	4346	0.6741573214530945	NO	-
62	ZINC03852010	5179	0.6741573214530945	NO	-
63	ZINC04469707	6690	0.6741573214530945	NO	-
64	ZINC01040284	1738	0.6739130616188049	NO	-
65	ZINC03008153	4382	0.6739130616188049	NO	-
66	ZINC00646798	658	0.6705882549285889	NO	-
67	ZINC04400751	6572	0.6705882549285889	NO	-
68	ZINC00918488	1364	0.6704545617103577	NO	-
69	ZINC00918490	1365	0.6704545617103577	NO	-
70	ZINC00918492	1366	0.6704545617103577	NO	-
71	ZINC00918496	1367	0.6704545617103577	NO	-
72	ZINC01115164	2014	0.6704545617103577	NO	-
73	ZINC04448193	6626	0.6704545617103577	NO	-
74	ZINC02504116	3511	0.6703296899795532	NO	-
75	ZINC03852010	5180	0.6703296899795532	NO	-
76	ZINC00784656	936	0.6666666865348816	NO	-
77	ZINC00795841	961	0.6666666865348816	NO	-
78	ZINC00866767	1167	0.6666666865348816	NO	-
79	ZINC00919390	1384	0.6666666865348816	NO	-
80	ZINC00919395	1385	0.6666666865348816	NO	-
81	ZINC00919398	1386	0.6666666865348816	NO	-
82	ZINC00919437	1391	0.6666666865348816	NO	-
83	ZINC00919439	1392	0.6666666865348816	NO	-
84	ZINC00919441	1393	0.6666666865348816	NO	-
85	ZINC00919443	1394	0.6666666865348816	NO	-
86	ZINC00919559	1399	0.6666666865348816	NO	-
87	ZINC00919561	1400	0.6666666865348816	NO	-
88	ZINC01801668	2826	0.6666666865348816	NO	-
89	ZINC02460698	3439	0.6666666865348816	NO	-
90	ZINC03816334	5049	0.6666666865348816	NO	-
91	ZINC04001030	6092	0.6666666865348816	NO	-
92	ZINC04001031	6093	0.6666666865348816	NO	-
93	ZINC04360034	6529	0.6666666865348816	NO	-
94	ZINC00866687	1161	0.6629213690757751	NO	-
95	ZINC00866688	1162	0.6629213690757751	NO	-
96	ZINC00866689	1163	0.6629213690757751	NO	-
97	ZINC00866690	1164	0.6629213690757751	NO	-
98	ZINC03816338	5050	0.6629213690757751	NO	-
99	ZINC03868054	5808	0.6629213690757751	NO	-
100	ZINC03868055	5809	0.6629213690757751	NO	-
101	ZINC03868056	5810	0.6629213690757751	NO	-
102	ZINC03868057	5811	0.6629213690757751	NO	-
103	ZINC00848477	1099	0.6627907156944275	NO	-
104	ZINC00848696	1101	0.6627907156944275	NO	-
105	ZINC01029667	1680	0.6627907156944275	NO	-
106	ZINC01365236	2453	0.6627907156944275	NO	-
107	ZINC03430536	4815	0.6627907156944275	NO	-
108	ZINC03888009	5845	0.6627907156944275	NO	-
109	ZINC03970445	5995	0.6627907156944275	NO	-
110	ZINC04038723	6218	0.6627907156944275	NO	-
111	ZINC00837316	1075	0.6593406796455383	NO	-
112	ZINC03866856	5703	0.6593406796455383	NO	-
113	ZINC04223129	6380	0.6593406796455383	NO	-
114	ZINC03815753	126	0.6593406796455383	YES	15
115	ZINC00918636	1373	0.6590909361839294	NO	-
116	ZINC00918639	1374	0.6590909361839294	NO	-
117	ZINC00918642	1375	0.6590909361839294	NO	-
118	ZINC00918643	1376	0.6590909361839294	NO	-
119	ZINC01097090	1941	0.6590909361839294	NO	-
120	ZINC01341245	2437	0.6590909361839294	NO	-
121	ZINC01341367	2442	0.6590909361839294	NO	-
122	ZINC03991623	6069	0.6590909361839294	NO	-
123	ZINC03833996	25	0.6590909361839294	YES	2
124	ZINC00827094	1049	0.658823549747467	NO	-
125	ZINC00918227	1350	0.658823549747467	NO	-
126	ZINC00918238	1352	0.658823549747467	NO	-
127	ZINC00918245	1353	0.658823549747467	NO	-
128	ZINC02504260	3513	0.658823549747467	NO	-
129	ZINC02504261	3514	0.658823549747467	NO	-
130	ZINC03816339	5051	0.658823549747467	NO	-
131	ZINC00795697	958	0.6585366129875183	NO	-
132	ZINC00709157	804	0.6555555462837219	NO	-
133	ZINC00709158	805	0.6555555462837219	NO	-
134	ZINC00877417	1210	0.6555555462837219	NO	-
135	ZINC03834011	26	0.6555555462837219	YES	2
136	ZINC00439294	342	0.6551724076271057	NO	-
137	ZINC00439295	343	0.6551724076271057	NO	-
138	ZINC00919429	1387	0.6551724076271057	NO	-
139	ZINC00919431	1388	0.6551724076271057	NO	-
140	ZINC00919434	1389	0.6551724076271057	NO	-
141	ZINC00919435	1390	0.6551724076271057	NO	-
142	ZINC01386180	2470	0.6551724076271057	NO	-
143	ZINC02338233	3231	0.6551724076271057	NO	-
144	ZINC02455175	3421	0.6551724076271057	NO	-
145	ZINC02795590	3980	0.6551724076271057	NO	-
146	ZINC03234357	4545	0.6551724076271057	NO	-
147	ZINC03815765	128	0.6521739363670349	YES	15
148	ZINC00645522	639	0.6516854166984558	NO	-
149	ZINC00645523	640	0.6516854166984558	NO	-
150	ZINC00672104	712	0.6516854166984558	NO	-
151	ZINC00672106	713	0.6516854166984558	NO	-
152	ZINC00672109	714	0.6516854166984558	NO	-
153	ZINC00866679	1160	0.6516854166984558	NO	-
154	ZINC00884298	1253	0.6516854166984558	NO	-
155	ZINC00884301	1254	0.6516854166984558	NO	-
156	ZINC00884303	1255	0.6516854166984558	NO	-
157	ZINC00884306	1256	0.6516854166984558	NO	-
158	ZINC00919652	1409	0.6516854166984558	NO	-
159	ZINC00919655	1410	0.6516854166984558	NO	-
160	ZINC00919657	1411	0.6516854166984558	NO	-
161	ZINC00919660	1412	0.6516854166984558	NO	-
162	ZINC01341252	2438	0.6516854166984558	NO	-
163	ZINC01341256	2439	0.6516854166984558	NO	-
164	ZINC02225198	3079	0.6516854166984558	NO	-
165	ZINC04414352	6582	0.6516854166984558	NO	-
166	ZINC00799067	967	0.6511628031730652	NO	-
167	ZINC00865297	1151	0.6511628031730652	NO	-
168	ZINC00918155	1348	0.6511628031730652	NO	-
169	ZINC02500125	3489	0.6511628031730652	NO	-
170	ZINC03035497	4420	0.6511628031730652	NO	-
171	ZINC03911631	5914	0.6511628031730652	NO	-
172	ZINC01075529	1871	0.650602400302887	NO	-
173	ZINC03834000	27	0.6483516693115234	YES	2
174	ZINC00865848	1155	0.6477272510528564	NO	-
175	ZINC00865849	1156	0.6477272510528564	NO	-
176	ZINC00865850	1157	0.6477272510528564	NO	-
177	ZINC00865851	1158	0.6477272510528564	NO	-
178	ZINC00918478	1360	0.6477272510528564	NO	-
179	ZINC00918481	1361	0.6477272510528564	NO	-
180	ZINC00918483	1362	0.6477272510528564	NO	-
181	ZINC00918485	1363	0.6477272510528564	NO	-
182	ZINC02364629	3286	0.6477272510528564	NO	-
183	ZINC02639711	3612	0.6477272510528564	NO	-
184	ZINC02720829	3790	0.6477272510528564	NO	-
185	ZINC02787786	3950	0.6477272510528564	NO	-
186	ZINC02794695	3971	0.6477272510528564	NO	-
187	ZINC03215474	4525	0.6477272510528564	NO	-
188	ZINC03816039	5047	0.6477272510528564	NO	-
189	ZINC04035124	6215	0.6477272510528564	NO	-
190	ZINC00918236	1351	0.6470588445663452	NO	-
191	ZINC02808810	4005	0.6451612710952759	NO	-
192	ZINC00840293	1081	0.644444465637207	NO	-
193	ZINC01489082	2659	0.644444465637207	NO	-
194	ZINC01489082	2662	0.644444465637207	NO	-
195	ZINC03625374	4995	0.644444465637207	NO	-
196	ZINC03631066	4997	0.644444465637207	NO	-
197	ZINC03856103	5462	0.644444465637207	NO	-
198	ZINC03856103	5463	0.644444465637207	NO	-
199	ZINC00840293	1080	0.6436781883239746	NO	-
200	ZINC00919595	1405	0.6436781883239746	NO	-
201	ZINC00919598	1406	0.6436781883239746	NO	-
202	ZINC00919600	1407	0.6436781883239746	NO	-
203	ZINC00919602	1408	0.6436781883239746	NO	-
204	ZINC01175530	2196	0.6436781883239746	NO	-
205	ZINC02786960	3949	0.6436781883239746	NO	-
206	ZINC02795307	3976	0.6436781883239746	NO	-
207	ZINC03236168	4554	0.6436781883239746	NO	-
208	ZINC02500519	3500	0.6428571343421936	NO	-
209	ZINC00866691	1165	0.6413043737411499	NO	-
210	ZINC03008115	4380	0.6413043737411499	NO	-
211	ZINC00623775	540	0.6404494643211365	NO	-
212	ZINC01087596	1913	0.6404494643211365	NO	-
213	ZINC02200497	3028	0.6404494643211365	NO	-
214	ZINC02334868	3225	0.6404494643211365	NO	-
215	ZINC02342937	3244	0.6404494643211365	NO	-
216	ZINC03174740	4471	0.6404494643211365	NO	-
217	ZINC03181960	4488	0.6404494643211365	NO	-
218	ZINC03852013	5181	0.6404494643211365	NO	-
219	ZINC04004675	6123	0.6404494643211365	NO	-
220	ZINC04380242	6553	0.6404494643211365	NO	-
221	ZINC00646801	659	0.6395348906517029	NO	-
222	ZINC00845062	1095	0.6395348906517029	NO	-
223	ZINC00892051	1282	0.6395348906517029	NO	-
224	ZINC00918121	1345	0.6395348906517029	NO	-
225	ZINC01071171	1850	0.6395348906517029	NO	-
226	ZINC02500125	3488	0.6395348906517029	NO	-
227	ZINC01177618	2210	0.6373626589775085	NO	-
228	ZINC02652033	3634	0.6373626589775085	NO	-
229	ZINC02652034	3635	0.6373626589775085	NO	-
230	ZINC02802736	3993	0.6373626589775085	NO	-
231	ZINC02873725	4090	0.6373626589775085	NO	-
232	ZINC02873726	4091	0.6373626589775085	NO	-
233	ZINC02873727	4092	0.6373626589775085	NO	-
234	ZINC02873728	4093	0.6373626589775085	NO	-
235	ZINC00918660	1377	0.6363636255264282	NO	-
236	ZINC00918666	1378	0.6363636255264282	NO	-
237	ZINC00918670	1379	0.6363636255264282	NO	-
238	ZINC00924655	1422	0.6363636255264282	NO	-
239	ZINC00975238	1561	0.6363636255264282	NO	-
240	ZINC01030504	1684	0.6363636255264282	NO	-
241	ZINC01651045	2793	0.6363636255264282	NO	-
242	ZINC02279829	3160	0.6363636255264282	NO	-
243	ZINC02449780	3414	0.6363636255264282	NO	-
244	ZINC03012954	4384	0.6363636255264282	NO	-
245	ZINC03012955	4385	0.6363636255264282	NO	-
246	ZINC03012957	4386	0.6363636255264282	NO	-
247	ZINC03045223	4433	0.6363636255264282	NO	-
248	ZINC03045303	4434	0.6363636255264282	NO	-
249	ZINC03209318	4516	0.6363636255264282	NO	-
250	ZINC03287831	4625	0.6363636255264282	NO	-
251	ZINC03609851	4980	0.6363636255264282	NO	-
252	ZINC03853064	5244	0.6363636255264282	NO	-
253	ZINC04004675	6122	0.6363636255264282	NO	-
254	ZINC04057033	6224	0.6363636255264282	NO	-
255	ZINC00918277	1356	0.6352941393852234	NO	-
256	ZINC01489082	2660	0.6344085931777954	NO	-
257	ZINC01489082	2661	0.6344085931777954	NO	-
258	ZINC02373396	3297	0.6341463327407837	NO	-
259	ZINC00252339	152	0.6333333253860474	NO	-
260	ZINC00779328	913	0.6333333253860474	NO	-
261	ZINC02791752	3959	0.6333333253860474	NO	-
262	ZINC03029412	4407	0.6333333253860474	NO	-
263	ZINC00918515	1372	0.6321839094161987	NO	-
264	ZINC00947671	1495	0.6321839094161987	NO	-
265	ZINC01114716	2005	0.6321839094161987	NO	-
266	ZINC02628552	3589	0.6321839094161987	NO	-
267	ZINC02636714	3606	0.6321839094161987	NO	-
268	ZINC02718028	3767	0.6321839094161987	NO	-
269	ZINC02718028	3769	0.6321839094161987	NO	-
270	ZINC02795443	3977	0.6321839094161987	NO	-
271	ZINC02799816	3989	0.6321839094161987	NO	-
272	ZINC03560803	4942	0.6321839094161987	NO	-
273	ZINC03561952	4945	0.6321839094161987	NO	-
274	ZINC04104150	6266	0.6321839094161987	NO	-
275	ZINC04119063	6281	0.6321839094161987	NO	-
276	ZINC04465360	6667	0.6321839094161987	NO	-
277	ZINC00585182	470	0.6309523582458496	NO	-
278	ZINC01040197	1733	0.6304348111152649	NO	-
279	ZINC03195907	4507	0.6304348111152649	NO	-
280	ZINC03414318	4797	0.6304348111152649	NO	-
281	ZINC03851671	5159	0.6304348111152649	NO	-
282	ZINC03866853	5701	0.6304348111152649	NO	-
283	ZINC00791101	942	0.6292135119438171	NO	-
284	ZINC00807865	995	0.6292135119438171	NO	-
285	ZINC00807867	996	0.6292135119438171	NO	-
286	ZINC00807869	997	0.6292135119438171	NO	-
287	ZINC00807871	998	0.6292135119438171	NO	-
288	ZINC00815267	1012	0.6292135119438171	NO	-
289	ZINC00940449	1458	0.6292135119438171	NO	-
290	ZINC00940450	1459	0.6292135119438171	NO	-
291	ZINC00940451	1460	0.6292135119438171	NO	-
292	ZINC00940452	1461	0.6292135119438171	NO	-
293	ZINC00940455	1462	0.6292135119438171	NO	-
294	ZINC00940456	1463	0.6292135119438171	NO	-
295	ZINC01040197	1732	0.6292135119438171	NO	-
296	ZINC01111761	1989	0.6292135119438171	NO	-
297	ZINC01111764	1990	0.6292135119438171	NO	-
298	ZINC01126021	2070	0.6292135119438171	NO	-
299	ZINC01206883	2289	0.6292135119438171	NO	-
300	ZINC01426434	2555	0.6292135119438171	NO	-
301	ZINC01426435	2556	0.6292135119438171	NO	-
302	ZINC02241641	3130	0.6292135119438171	NO	-
303	ZINC02283525	3164	0.6292135119438171	NO	-
304	ZINC02947617	4297	0.6292135119438171	NO	-
305	ZINC03045371	4435	0.6292135119438171	NO	-
306	ZINC03851071	5130	0.6292135119438171	NO	-
307	ZINC03982991	6039	0.6292135119438171	NO	-
308	ZINC00815308	1013	0.6279069781303406	NO	-
309	ZINC00815362	1016	0.6279069781303406	NO	-
310	ZINC01029454	1679	0.6279069781303406	NO	-
311	ZINC01405043	2508	0.6279069781303406	NO	-
312	ZINC01405106	2515	0.6279069781303406	NO	-
313	ZINC02128517	2991	0.6279069781303406	NO	-
314	ZINC02718033	3777	0.6279069781303406	NO	-
315	ZINC02718033	3778	0.6279069781303406	NO	-
316	ZINC02718034	3779	0.6279069781303406	NO	-
317	ZINC02718034	3780	0.6279069781303406	NO	-
318	ZINC03851671	5160	0.6276595592498779	NO	-
319	ZINC03866853	5702	0.6276595592498779	NO	-
320	ZINC01040287	1740	0.6263736486434937	NO	-
321	ZINC01087397	1911	0.6263736486434937	NO	-
322	ZINC01087398	1912	0.6263736486434937	NO	-
323	ZINC01296651	2402	0.6263736486434937	NO	-
324	ZINC01296653	2403	0.6263736486434937	NO	-
325	ZINC02619953	3549	0.6263736486434937	NO	-
326	ZINC02619954	3550	0.6263736486434937	NO	-
327	ZINC02620367	3554	0.6263736486434937	NO	-
328	ZINC03252160	4582	0.6263736486434937	NO	-
329	ZINC03337747	4684	0.6263736486434937	NO	-
330	ZINC03337749	4685	0.6263736486434937	NO	-
331	ZINC03594665	4967	0.6263736486434937	NO	-
332	ZINC03851071	5131	0.6263736486434937	NO	-
333	ZINC03993104	6073	0.6263736486434937	NO	-
334	ZINC03993105	6074	0.6263736486434937	NO	-
335	ZINC04469703	6689	0.6263736486434937	NO	-
336	ZINC04475140	6717	0.6263736486434937	NO	-
337	ZINC00252339	151	0.625	NO	-
338	ZINC00642533	621	0.625	NO	-
339	ZINC00815356	1015	0.625	NO	-
340	ZINC00866704	1166	0.625	NO	-
341	ZINC00918508	1368	0.625	NO	-
342	ZINC00918510	1369	0.625	NO	-
343	ZINC00918512	1370	0.625	NO	-
344	ZINC00918514	1371	0.625	NO	-
345	ZINC01040287	1739	0.625	NO	-
346	ZINC01075529	1872	0.625	NO	-
347	ZINC02198913	3023	0.625	NO	-
348	ZINC02359928	3276	0.625	NO	-
349	ZINC02424795	3371	0.625	NO	-
350	ZINC02465994	3448	0.625	NO	-
351	ZINC02717957	3748	0.625	NO	-
352	ZINC02717957	3750	0.625	NO	-
353	ZINC02718028	3768	0.625	NO	-
354	ZINC02718028	3770	0.625	NO	-
355	ZINC00977616	1567	0.6236559152603149	NO	-
356	ZINC01040130	1729	0.6236559152603149	NO	-
357	ZINC00110101	72	0.6235294342041016	NO	-
358	ZINC00918131	1346	0.6235294342041016	NO	-
359	ZINC00918133	1347	0.6235294342041016	NO	-
360	ZINC01209693	2304	0.6235294342041016	NO	-
361	ZINC01209695	2305	0.6235294342041016	NO	-
362	ZINC03834010	24	0.6235294342041016	YES	2
363	ZINC00646329	644	0.6222222447395325	NO	-
364	ZINC00852678	1113	0.6222222447395325	NO	-
365	ZINC00852679	1114	0.6222222447395325	NO	-
366	ZINC01040130	1728	0.6222222447395325	NO	-
367	ZINC01191863	2258	0.6222222447395325	NO	-
368	ZINC01706614	2797	0.6222222447395325	NO	-
369	ZINC02500128	3491	0.6222222447395325	NO	-
370	ZINC02500251	3497	0.6222222447395325	NO	-
371	ZINC02500251	3498	0.6222222447395325	NO	-
372	ZINC02688967	3663	0.6222222447395325	NO	-
373	ZINC02688970	3664	0.6222222447395325	NO	-
374	ZINC02705614	3681	0.6222222447395325	NO	-
375	ZINC02713098	3699	0.6222222447395325	NO	-
376	ZINC03983549	6048	0.6222222447395325	NO	-
377	ZINC04033098	6177	0.6222222447395325	NO	-
378	ZINC04279835	6451	0.6222222447395325	NO	-
379	ZINC00716250	819	0.6206896305084229	NO	-
380	ZINC00726817	845	0.6206896305084229	NO	-
381	ZINC00793967	951	0.6206896305084229	NO	-
382	ZINC00842154	1090	0.6206896305084229	NO	-
383	ZINC00902494	1293	0.6206896305084229	NO	-
384	ZINC00919670	1413	0.6206896305084229	NO	-
385	ZINC00919672	1414	0.6206896305084229	NO	-
386	ZINC00919674	1415	0.6206896305084229	NO	-
387	ZINC00919676	1416	0.6206896305084229	NO	-
388	ZINC01117172	2030	0.6206896305084229	NO	-
389	ZINC01414418	2535	0.6206896305084229	NO	-
390	ZINC01491987	2670	0.6206896305084229	NO	-
391	ZINC02351896	3256	0.6206896305084229	NO	-
392	ZINC02424007	3369	0.6206896305084229	NO	-
393	ZINC02455967	3422	0.6206896305084229	NO	-
394	ZINC02500128	3490	0.6206896305084229	NO	-
395	ZINC03859630	5629	0.6206896305084229	NO	-
396	ZINC03906457	5895	0.6206896305084229	NO	-
397	ZINC04126300	6291	0.6206896305084229	NO	-
398	ZINC04159109	6331	0.6206896305084229	NO	-
399	ZINC04167407	6342	0.6206896305084229	NO	-
400	ZINC04167407	6343	0.6206896305084229	NO	-
401	ZINC04370308	6540	0.6206896305084229	NO	-
402	ZINC04370308	6542	0.6206896305084229	NO	-
403	ZINC01040027	1724	0.6195651888847351	NO	-
404	ZINC01040046	1726	0.6195651888847351	NO	-
405	ZINC01090892	1929	0.6195651888847351	NO	-
406	ZINC01090893	1930	0.6195651888847351	NO	-
407	ZINC03765436	5035	0.6195651888847351	NO	-
408	ZINC04033728	6205	0.6195651888847351	NO	-
409	ZINC01240974	2359	0.6190476417541504	NO	-
410	ZINC01240975	2360	0.6190476417541504	NO	-
411	ZINC02227806	3094	0.6190476417541504	NO	-
412	ZINC02623130	3570	0.6190476417541504	NO	-
413	ZINC03517073	4904	0.6190476417541504	NO	-
414	ZINC03856459	5475	0.6190476417541504	NO	-
415	ZINC04470165	6698	0.6190476417541504	NO	-
416	ZINC00645506	637	0.617977499961853	NO	-
417	ZINC00645509	638	0.617977499961853	NO	-
418	ZINC00646424	651	0.617977499961853	NO	-
419	ZINC00646425	652	0.617977499961853	NO	-
420	ZINC00791091	940	0.617977499961853	NO	-
421	ZINC00791103	943	0.617977499961853	NO	-
422	ZINC00834609	1071	0.617977499961853	NO	-
423	ZINC00854997	1121	0.617977499961853	NO	-
424	ZINC00944356	1486	0.617977499961853	NO	-
425	ZINC00944357	1487	0.617977499961853	NO	-
426	ZINC00955867	1528	0.617977499961853	NO	-
427	ZINC00955868	1529	0.617977499961853	NO	-
428	ZINC00959030	1548	0.617977499961853	NO	-
429	ZINC00959031	1549	0.617977499961853	NO	-
430	ZINC01040027	1723	0.617977499961853	NO	-
431	ZINC01040046	1725	0.617977499961853	NO	-
432	ZINC01491736	2668	0.617977499961853	NO	-
433	ZINC02650037	3631	0.617977499961853	NO	-
434	ZINC02717957	3749	0.617977499961853	NO	-
435	ZINC02717957	3751	0.617977499961853	NO	-
436	ZINC02915795	4177	0.617977499961853	NO	-
437	ZINC02941742	4284	0.617977499961853	NO	-
438	ZINC02942716	4289	0.617977499961853	NO	-
439	ZINC02947610	4295	0.617977499961853	NO	-
440	ZINC02947624	4298	0.617977499961853	NO	-
441	ZINC03055670	4442	0.617977499961853	NO	-
442	ZINC03129643	4458	0.617977499961853	NO	-
443	ZINC03262454	4594	0.617977499961853	NO	-
444	ZINC03418130	4801	0.617977499961853	NO	-
445	ZINC03850272	5095	0.617977499961853	NO	-
446	ZINC03867626	5781	0.617977499961853	NO	-
447	ZINC03947948	5924	0.617977499961853	NO	-
448	ZINC03947948	5925	0.617977499961853	NO	-
449	ZINC04003958	6117	0.617977499961853	NO	-
450	ZINC04005336	6132	0.617977499961853	NO	-
451	ZINC04033098	6176	0.617977499961853	NO	-
452	ZINC04167407	6344	0.617977499961853	NO	-
453	ZINC04249033	6409	0.617977499961853	NO	-
454	ZINC04354833	6514	0.617977499961853	NO	-
455	ZINC04399446	6571	0.617977499961853	NO	-
456	ZINC04470443	6713	0.617977499961853	NO	-
457	ZINC02114322	2980	0.6162790656089783	NO	-
458	ZINC02702463	3680	0.6162790656089783	NO	-
459	ZINC03275451	4611	0.6162790656089783	NO	-
460	ZINC03850171	5094	0.6162790656089783	NO	-
461	ZINC03855943	5453	0.6162790656089783	NO	-
462	ZINC03855944	5454	0.6162790656089783	NO	-
463	ZINC03892895	5873	0.6162790656089783	NO	-
464	ZINC03984335	6050	0.6162790656089783	NO	-
465	ZINC00646434	653	0.6153846383094788	NO	-
466	ZINC00646435	654	0.6153846383094788	NO	-
467	ZINC00865704	1152	0.6153846383094788	NO	-
468	ZINC00865705	1153	0.6153846383094788	NO	-
469	ZINC00865707	1154	0.6153846383094788	NO	-
470	ZINC01737963	2800	0.6153846383094788	NO	-
471	ZINC02232900	3109	0.6153846383094788	NO	-
472	ZINC03247779	4574	0.6153846383094788	NO	-
473	ZINC03867626	5782	0.6153846383094788	NO	-
474	ZINC00216273	129	0.6144578456878662	NO	-
475	ZINC00815721	1017	0.6136363744735718	NO	-
476	ZINC00952345	1517	0.6136363744735718	NO	-
477	ZINC00955622	1527	0.6136363744735718	NO	-
478	ZINC01094967	1939	0.6136363744735718	NO	-
479	ZINC01253327	2376	0.6136363744735718	NO	-
480	ZINC01961440	2898	0.6136363744735718	NO	-
481	ZINC01961446	2899	0.6136363744735718	NO	-
482	ZINC02179962	3009	0.6136363744735718	NO	-
483	ZINC02500128	3493	0.6136363744735718	NO	-
484	ZINC02717956	3744	0.6136363744735718	NO	-
485	ZINC02717956	3746	0.6136363744735718	NO	-
486	ZINC02722159	3807	0.6136363744735718	NO	-
487	ZINC03397527	4770	0.6136363744735718	NO	-
488	ZINC04003958	6116	0.6136363744735718	NO	-
489	ZINC04464999	6655	0.6136363744735718	NO	-
490	ZINC01028471	1677	0.6129032373428345	NO	-
491	ZINC04033728	6207	0.6129032373428345	NO	-
492	ZINC04304199	6475	0.6117647290229797	NO	-
493	ZINC04314960	6483	0.6117647290229797	NO	-
494	ZINC00782909	926	0.6111111044883728	NO	-
495	ZINC00940673	1467	0.6111111044883728	NO	-
496	ZINC00940674	1468	0.6111111044883728	NO	-
497	ZINC00940709	1474	0.6111111044883728	NO	-
498	ZINC00940710	1475	0.6111111044883728	NO	-
499	ZINC01069602	1843	0.6111111044883728	NO	-
500	ZINC01146509	2133	0.6111111044883728	NO	-
501	ZINC01411721	2528	0.6111111044883728	NO	-
502	ZINC01784880	2821	0.6111111044883728	NO	-
503	ZINC01914648	2863	0.6111111044883728	NO	-
504	ZINC02340238	3233	0.6111111044883728	NO	-
505	ZINC02469041	3456	0.6111111044883728	NO	-
506	ZINC02500128	3492	0.6111111044883728	NO	-
507	ZINC02620533	3558	0.6111111044883728	NO	-
508	ZINC02722048	3804	0.6111111044883728	NO	-
509	ZINC03055655	4441	0.6111111044883728	NO	-
510	ZINC03223759	4536	0.6111111044883728	NO	-
511	ZINC03906457	5894	0.6111111044883728	NO	-
512	ZINC04126300	6292	0.6111111044883728	NO	-
513	ZINC04127039	6293	0.6111111044883728	NO	-
514	ZINC04033728	6206	0.6105263233184814	NO	-
515	ZINC00752953	869	0.6097561120986938	NO	-
516	ZINC01079823	1890	0.6097561120986938	NO	-
517	ZINC02374178	3298	0.6097561120986938	NO	-
518	ZINC00189405	106	0.6091954112052917	NO	-
519	ZINC00780596	919	0.6091954112052917	NO	-
520	ZINC00934747	1436	0.6091954112052917	NO	-
521	ZINC01738142	2804	0.6091954112052917	NO	-
522	ZINC02200899	3030	0.6091954112052917	NO	-
523	ZINC02543508	3522	0.6091954112052917	NO	-
524	ZINC03559698	4940	0.6091954112052917	NO	-
525	ZINC03849127	5077	0.6091954112052917	NO	-
526	ZINC03857462	5495	0.6091954112052917	NO	-
527	ZINC03942840	5923	0.6091954112052917	NO	-
528	ZINC04111522	6277	0.6091954112052917	NO	-
529	ZINC04457261	6628	0.6091954112052917	NO	-
530	ZINC04515786	6756	0.6091954112052917	NO	-
531	ZINC00840289	1079	0.6086956262588501	NO	-
532	ZINC01090888	1927	0.6086956262588501	NO	-
533	ZINC01090889	1928	0.6086956262588501	NO	-
534	ZINC02225012	3078	0.6086956262588501	NO	-
535	ZINC03301499	4647	0.6086956262588501	NO	-
536	ZINC03301501	4648	0.6086956262588501	NO	-
537	ZINC03851525	5153	0.6086956262588501	NO	-
538	ZINC04005336	6133	0.6086956262588501	NO	-
539	ZINC04633710	6777	0.6086956262588501	NO	-
540	ZINC00659430	688	0.6071428656578064	NO	-
541	ZINC03834012	19	0.6071428656578064	YES	2
542	ZINC00840289	1078	0.6067415475845337	NO	-
543	ZINC00989986	1585	0.6067415475845337	NO	-
544	ZINC01040049	1727	0.6067415475845337	NO	-
545	ZINC01092520	1933	0.6067415475845337	NO	-
546	ZINC01123340	2058	0.6067415475845337	NO	-
547	ZINC01152176	2139	0.6067415475845337	NO	-
548	ZINC01462271	2631	0.6067415475845337	NO	-
549	ZINC01502403	2706	0.6067415475845337	NO	-
550	ZINC01502404	2707	0.6067415475845337	NO	-
551	ZINC01539994	2775	0.6067415475845337	NO	-
552	ZINC02005456	2934	0.6067415475845337	NO	-
553	ZINC02360087	3277	0.6067415475845337	NO	-
554	ZINC02360088	3278	0.6067415475845337	NO	-
555	ZINC02947613	4296	0.6067415475845337	NO	-
556	ZINC02972115	4341	0.6067415475845337	NO	-
557	ZINC03030181	4409	0.6067415475845337	NO	-
558	ZINC03246102	4569	0.6067415475845337	NO	-
559	ZINC03850761	5109	0.6067415475845337	NO	-
560	ZINC03854365	5374	0.6067415475845337	NO	-
561	ZINC04155402	6318	0.6067415475845337	NO	-
562	ZINC04155402	6319	0.6067415475845337	NO	-
563	ZINC04464961	6654	0.6067415475845337	NO	-
564	ZINC01074888	1866	0.6063829660415649	NO	-
565	ZINC02859451	4062	0.6063829660415649	NO	-
566	ZINC00189404	105	0.604651153087616	NO	-
567	ZINC01242630	2362	0.604651153087616	NO	-
568	ZINC01242631	2363	0.604651153087616	NO	-
569	ZINC01296001	2401	0.604651153087616	NO	-
570	ZINC02717895	3732	0.604651153087616	NO	-
571	ZINC02717895	3735	0.604651153087616	NO	-
572	ZINC02717896	3736	0.604651153087616	NO	-
573	ZINC02717896	3738	0.604651153087616	NO	-
574	ZINC03326015	4670	0.604651153087616	NO	-
575	ZINC03356527	4720	0.604651153087616	NO	-
576	ZINC03377109	4752	0.604651153087616	NO	-
577	ZINC03518757	4911	0.604651153087616	NO	-
578	ZINC03857191	5486	0.604651153087616	NO	-
579	ZINC03857814	5515	0.604651153087616	NO	-
580	ZINC04001251	6111	0.604651153087616	NO	-
581	ZINC04126233	6289	0.604651153087616	NO	-
582	ZINC04304174	6474	0.604651153087616	NO	-
583	ZINC04464594	6653	0.604651153087616	NO	-
584	ZINC03833980	21	0.604651153087616	YES	2
585	ZINC01077049	1879	0.6043956279754639	NO	-
586	ZINC01341260	2440	0.6043956279754639	NO	-
587	ZINC01341287	2441	0.6043956279754639	NO	-
588	ZINC01436440	2568	0.6043956279754639	NO	-
589	ZINC02636704	3605	0.6043956279754639	NO	-
590	ZINC02718029	3771	0.6043956279754639	NO	-
591	ZINC02718029	3773	0.6043956279754639	NO	-
592	ZINC02718030	3775	0.6043956279754639	NO	-
593	ZINC02718030	3776	0.6043956279754639	NO	-
594	ZINC02718461	3783	0.6043956279754639	NO	-
595	ZINC02718461	3784	0.6043956279754639	NO	-
596	ZINC02721997	3802	0.6043956279754639	NO	-
597	ZINC03311447	4657	0.6043956279754639	NO	-
598	ZINC03578168	4949	0.6043956279754639	NO	-
599	ZINC03600644	4969	0.6043956279754639	NO	-
600	ZINC03867945	5802	0.6043956279754639	NO	-
601	ZINC04155402	6320	0.6043956279754639	NO	-
602	ZINC04469012	6687	0.6043956279754639	NO	-
603	ZINC04510138	6750	0.6043956279754639	NO	-
604	ZINC02230752	3104	0.6024096608161926	NO	-
605	ZINC00132180	81	0.6022727489471436	NO	-
606	ZINC00636267	605	0.6022727489471436	NO	-
607	ZINC00672068	710	0.6022727489471436	NO	-
608	ZINC00672070	711	0.6022727489471436	NO	-
609	ZINC00801792	971	0.6022727489471436	NO	-
610	ZINC00955621	1526	0.6022727489471436	NO	-
611	ZINC00956577	1534	0.6022727489471436	NO	-
612	ZINC00959681	1550	0.6022727489471436	NO	-
613	ZINC01006919	1643	0.6022727489471436	NO	-
614	ZINC01281205	2393	0.6022727489471436	NO	-
615	ZINC01726085	2799	0.6022727489471436	NO	-
616	ZINC02283567	3165	0.6022727489471436	NO	-
617	ZINC02348536	3250	0.6022727489471436	NO	-
618	ZINC02636748	3607	0.6022727489471436	NO	-
619	ZINC02909773	4118	0.6022727489471436	NO	-
620	ZINC02941688	4280	0.6022727489471436	NO	-
621	ZINC02943158	4291	0.6022727489471436	NO	-
622	ZINC03170274	4467	0.6022727489471436	NO	-
623	ZINC03518751	4910	0.6022727489471436	NO	-
624	ZINC03604549	4976	0.6022727489471436	NO	-
625	ZINC03616024	4986	0.6022727489471436	NO	-
626	ZINC03616027	4987	0.6022727489471436	NO	-
627	ZINC03816037	5045	0.6022727489471436	NO	-
628	ZINC03816038	5046	0.6022727489471436	NO	-
629	ZINC03821151	5070	0.6022727489471436	NO	-
630	ZINC03868023	5804	0.6022727489471436	NO	-
631	ZINC04275935	6448	0.6022727489471436	NO	-
632	ZINC02620015	3551	0.602150559425354	NO	-
633	ZINC03851098	5132	0.602150559425354	NO	-
634	ZINC03851109	5136	0.602150559425354	NO	-
635	ZINC04032657	6153	0.602150559425354	NO	-
636	ZINC04308468	6481	0.602150559425354	NO	-
637	ZINC01152155	2138	0.6000000238418579	NO	-
638	ZINC01405049	2509	0.6000000238418579	NO	-
639	ZINC01405132	2516	0.6000000238418579	NO	-
640	ZINC02263584	3148	0.6000000238418579	NO	-
641	ZINC02307267	3181	0.6000000238418579	NO	-
642	ZINC02307268	3182	0.6000000238418579	NO	-
643	ZINC02326332	3210	0.6000000238418579	NO	-
644	ZINC02326335	3211	0.6000000238418579	NO	-
645	ZINC02326645	3212	0.6000000238418579	NO	-
646	ZINC02460593	3437	0.6000000238418579	NO	-
647	ZINC02623094	3569	0.6000000238418579	NO	-
648	ZINC02915797	4178	0.6000000238418579	NO	-
649	ZINC02915800	4179	0.6000000238418579	NO	-
650	ZINC02916081	4184	0.6000000238418579	NO	-
651	ZINC02916084	4185	0.6000000238418579	NO	-
652	ZINC03029409	4406	0.6000000238418579	NO	-
653	ZINC03045002	4432	0.6000000238418579	NO	-
654	ZINC03351273	4710	0.6000000238418579	NO	-
655	ZINC03851098	5133	0.6000000238418579	NO	-
656	ZINC03851109	5137	0.6000000238418579	NO	-
657	ZINC03867196	5734	0.6000000238418579	NO	-
658	ZINC03868592	5822	0.6000000238418579	NO	-
659	ZINC04003948	6115	0.6000000238418579	NO	-
660	ZINC04032657	6154	0.6000000238418579	NO	-
661	ZINC04033162	6195	0.6000000238418579	NO	-
662	ZINC00592546	484	0.5978260636329651	NO	-
663	ZINC01427142	2560	0.5978260636329651	NO	-
664	ZINC01810983	2827	0.5978260636329651	NO	-
665	ZINC02623750	3572	0.5978260636329651	NO	-
666	ZINC02718029	3772	0.5978260636329651	NO	-
667	ZINC02718029	3774	0.5978260636329651	NO	-
668	ZINC02718461	3785	0.5978260636329651	NO	-
669	ZINC02718461	3786	0.5978260636329651	NO	-
670	ZINC03314416	4660	0.5978260636329651	NO	-
671	ZINC03519341	4914	0.5978260636329651	NO	-
672	ZINC03851798	5162	0.5978260636329651	NO	-
673	ZINC03867196	5735	0.5978260636329651	NO	-
674	ZINC00712308	812	0.5977011322975159	NO	-
675	ZINC00752925	868	0.5977011322975159	NO	-
676	ZINC00934746	1435	0.5977011322975159	NO	-
677	ZINC00945460	1491	0.5977011322975159	NO	-
678	ZINC01034297	1704	0.5977011322975159	NO	-
679	ZINC01414319	2532	0.5977011322975159	NO	-
680	ZINC01414319	2534	0.5977011322975159	NO	-
681	ZINC01503570	2714	0.5977011322975159	NO	-
682	ZINC02405371	3334	0.5977011322975159	NO	-
683	ZINC02424806	3372	0.5977011322975159	NO	-
684	ZINC02551016	3525	0.5977011322975159	NO	-
685	ZINC02638799	3608	0.5977011322975159	NO	-
686	ZINC02793572	3962	0.5977011322975159	NO	-
687	ZINC02846504	4036	0.5977011322975159	NO	-
688	ZINC02947823	4299	0.5977011322975159	NO	-
689	ZINC02947825	4300	0.5977011322975159	NO	-
690	ZINC02947885	4303	0.5977011322975159	NO	-
691	ZINC02947886	4304	0.5977011322975159	NO	-
692	ZINC02947909	4305	0.5977011322975159	NO	-
693	ZINC02947911	4306	0.5977011322975159	NO	-
694	ZINC02947939	4307	0.5977011322975159	NO	-
695	ZINC02948006	4310	0.5977011322975159	NO	-
696	ZINC02948008	4311	0.5977011322975159	NO	-
697	ZINC03263727	4597	0.5977011322975159	NO	-
698	ZINC03263729	4598	0.5977011322975159	NO	-
699	ZINC03307242	4654	0.5977011322975159	NO	-
700	ZINC03852858	5232	0.5977011322975159	NO	-
701	ZINC03867214	5737	0.5977011322975159	NO	-
702	ZINC04368855	6536	0.5977011322975159	NO	-
703	ZINC04369511	6539	0.5977011322975159	NO	-
704	ZINC04372136	6544	0.5977011322975159	NO	-
705	ZINC04420125	6586	0.5977011322975159	NO	-
706	ZINC00530654	409	0.5975610017776489	NO	-
707	ZINC01283468	2394	0.5957446694374084	NO	-
708	ZINC01283469	2395	0.5957446694374084	NO	-
709	ZINC03341714	4690	0.5957446694374084	NO	-
710	ZINC03518793	4912	0.5957446694374084	NO	-
711	ZINC03851798	5163	0.5957446694374084	NO	-
712	ZINC04308599	6482	0.5957446694374084	NO	-
713	ZINC00530334	407	0.5955055952072144	NO	-
714	ZINC00882846	1245	0.5955055952072144	NO	-
715	ZINC00948020	1497	0.5955055952072144	NO	-
716	ZINC01035725	1710	0.5955055952072144	NO	-
717	ZINC01077049	1878	0.5955055952072144	NO	-
718	ZINC01142505	2125	0.5955055952072144	NO	-
719	ZINC01414319	2533	0.5955055952072144	NO	-
720	ZINC02236398	3119	0.5955055952072144	NO	-
721	ZINC02357165	3263	0.5955055952072144	NO	-
722	ZINC02357165	3264	0.5955055952072144	NO	-
723	ZINC02460583	3436	0.5955055952072144	NO	-
724	ZINC02717956	3745	0.5955055952072144	NO	-
725	ZINC02717956	3747	0.5955055952072144	NO	-
726	ZINC02790071	3957	0.5955055952072144	NO	-
727	ZINC02972028	4339	0.5955055952072144	NO	-
728	ZINC03247274	4573	0.5955055952072144	NO	-
729	ZINC03606020	4979	0.5955055952072144	NO	-
730	ZINC03641522	5006	0.5955055952072144	NO	-
731	ZINC03768188	5038	0.5955055952072144	NO	-
732	ZINC03775586	5040	0.5955055952072144	NO	-
733	ZINC03854364	5373	0.5955055952072144	NO	-
734	ZINC03862790	5677	0.5955055952072144	NO	-
735	ZINC03867097	5722	0.5955055952072144	NO	-
736	ZINC03867214	5738	0.5955055952072144	NO	-
737	ZINC03867538	5771	0.5955055952072144	NO	-
738	ZINC03867945	5801	0.5955055952072144	NO	-
739	ZINC04003948	6114	0.5955055952072144	NO	-
740	ZINC04033162	6194	0.5955055952072144	NO	-
741	ZINC04126233	6290	0.5955055952072144	NO	-
742	ZINC04156760	6326	0.5955055952072144	NO	-
743	ZINC00602269	114	0.5955055952072144	YES	12
744	ZINC02736111	3897	0.5952380895614624	NO	-
745	ZINC03296665	4637	0.5952380895614624	NO	-
746	ZINC03296676	4638	0.5952380895614624	NO	-
747	ZINC03323859	4666	0.5952380895614624	NO	-
748	ZINC03866946	5710	0.5952380895614624	NO	-
749	ZINC04465213	6661	0.5952380895614624	NO	-
750	ZINC00840297	1083	0.59375	NO	-
751	ZINC00003613	2	0.593406617641449	NO	-
752	ZINC00793961	949	0.593406617641449	NO	-
753	ZINC00793962	950	0.593406617641449	NO	-
754	ZINC00908109	1322	0.593406617641449	NO	-
755	ZINC01035725	1711	0.593406617641449	NO	-
756	ZINC01090886	1925	0.593406617641449	NO	-
757	ZINC01090887	1926	0.593406617641449	NO	-
758	ZINC01743021	2810	0.593406617641449	NO	-
759	ZINC01889903	2851	0.593406617641449	NO	-
760	ZINC01889910	2852	0.593406617641449	NO	-
761	ZINC02157632	3000	0.593406617641449	NO	-
762	ZINC02157635	3001	0.593406617641449	NO	-
763	ZINC02461656	3441	0.593406617641449	NO	-
764	ZINC02717892	3728	0.593406617641449	NO	-
765	ZINC02717892	3729	0.593406617641449	NO	-
766	ZINC02717954	3740	0.593406617641449	NO	-
767	ZINC02717954	3742	0.593406617641449	NO	-
768	ZINC02794784	3973	0.593406617641449	NO	-
769	ZINC03356675	4721	0.593406617641449	NO	-
770	ZINC03604565	4978	0.593406617641449	NO	-
771	ZINC03626885	4996	0.593406617641449	NO	-
772	ZINC03853837	5335	0.593406617641449	NO	-
773	ZINC03857887	5522	0.593406617641449	NO	-
774	ZINC03858016	5538	0.593406617641449	NO	-
775	ZINC04148795	6313	0.593406617641449	NO	-
776	ZINC04468120	6682	0.593406617641449	NO	-
777	ZINC00917456	1343	0.5930232405662537	NO	-
778	ZINC01517087	2754	0.5930232405662537	NO	-
779	ZINC02118904	2986	0.5930232405662537	NO	-
780	ZINC02119981	2987	0.5930232405662537	NO	-
781	ZINC02119987	2988	0.5930232405662537	NO	-
782	ZINC03025477	4396	0.5930232405662537	NO	-
783	ZINC03849202	5078	0.5930232405662537	NO	-
784	ZINC03857522	5498	0.5930232405662537	NO	-
785	ZINC03857523	5499	0.5930232405662537	NO	-
786	ZINC03866907	5706	0.5930232405662537	NO	-
787	ZINC03866908	5707	0.5930232405662537	NO	-
788	ZINC04077254	6249	0.5930232405662537	NO	-
789	ZINC04304123	6471	0.5930232405662537	NO	-
790	ZINC04304127	6472	0.5930232405662537	NO	-
791	ZINC00840297	1082	0.5913978219032288	NO	-
792	ZINC01049576	1767	0.5913978219032288	NO	-
793	ZINC02087164	2962	0.5913978219032288	NO	-
794	ZINC02174244	3006	0.5913978219032288	NO	-
795	ZINC02717823	3723	0.5913978219032288	NO	-
796	ZINC02717823	3724	0.5913978219032288	NO	-
797	ZINC02717973	3764	0.5913978219032288	NO	-
798	ZINC02717973	3765	0.5913978219032288	NO	-
799	ZINC03858895	5590	0.5913978219032288	NO	-
800	ZINC03815761	100	0.5913978219032288	YES	9
801	ZINC00223936	138	0.5909090638160706	NO	-
802	ZINC00533848	418	0.5909090638160706	NO	-
803	ZINC00868438	1175	0.5909090638160706	NO	-
804	ZINC01028628	1678	0.5909090638160706	NO	-
805	ZINC01032938	1695	0.5909090638160706	NO	-
806	ZINC01094361	1936	0.5909090638160706	NO	-
807	ZINC01107360	1974	0.5909090638160706	NO	-
808	ZINC01113809	1998	0.5909090638160706	NO	-
809	ZINC01129282	2086	0.5909090638160706	NO	-
810	ZINC01371516	2457	0.5909090638160706	NO	-
811	ZINC01393396	2485	0.5909090638160706	NO	-
812	ZINC02341596	3236	0.5909090638160706	NO	-
813	ZINC02341597	3237	0.5909090638160706	NO	-
814	ZINC02341598	3238	0.5909090638160706	NO	-
815	ZINC02341599	3239	0.5909090638160706	NO	-
816	ZINC02509645	3515	0.5909090638160706	NO	-
817	ZINC02776799	3938	0.5909090638160706	NO	-
818	ZINC02795539	3978	0.5909090638160706	NO	-
819	ZINC02926065	4252	0.5909090638160706	NO	-
820	ZINC02926873	4256	0.5909090638160706	NO	-
821	ZINC02941679	4278	0.5909090638160706	NO	-
822	ZINC02941680	4279	0.5909090638160706	NO	-
823	ZINC02941695	4282	0.5909090638160706	NO	-
824	ZINC02941702	4283	0.5909090638160706	NO	-
825	ZINC02942668	4285	0.5909090638160706	NO	-
826	ZINC02942676	4286	0.5909090638160706	NO	-
827	ZINC02942680	4288	0.5909090638160706	NO	-
828	ZINC02943147	4290	0.5909090638160706	NO	-
829	ZINC02943170	4292	0.5909090638160706	NO	-
830	ZINC03301267	4645	0.5909090638160706	NO	-
831	ZINC03316389	4663	0.5909090638160706	NO	-
832	ZINC03561639	4943	0.5909090638160706	NO	-
833	ZINC03599923	4968	0.5909090638160706	NO	-
834	ZINC03848973	5076	0.5909090638160706	NO	-
835	ZINC03853832	5331	0.5909090638160706	NO	-
836	ZINC03854380	5376	0.5909090638160706	NO	-
837	ZINC03860016	5663	0.5909090638160706	NO	-
838	ZINC03867538	5770	0.5909090638160706	NO	-
839	ZINC03912815	5918	0.5909090638160706	NO	-
840	ZINC04033152	6193	0.5909090638160706	NO	-
841	ZINC04292236	6467	0.5909090638160706	NO	-
842	ZINC04370308	6541	0.5909090638160706	NO	-
843	ZINC04502297	6748	0.5909090638160706	NO	-
844	ZINC04595593	6761	0.5909090638160706	NO	-
845	ZINC03853087	5250	0.5894736647605896	NO	-
846	ZINC00600412	505	0.5888888835906982	NO	-
847	ZINC00600412	506	0.5888888835906982	NO	-
848	ZINC01056841	1791	0.5888888835906982	NO	-
849	ZINC01090896	1931	0.5888888835906982	NO	-
850	ZINC01090897	1932	0.5888888835906982	NO	-
851	ZINC02226934	3082	0.5888888835906982	NO	-
852	ZINC02239805	3121	0.5888888835906982	NO	-
853	ZINC02348559	3251	0.5888888835906982	NO	-
854	ZINC02358421	3271	0.5888888835906982	NO	-
855	ZINC03170562	4468	0.5888888835906982	NO	-
856	ZINC03252730	4585	0.5888888835906982	NO	-
857	ZINC03252733	4586	0.5888888835906982	NO	-
858	ZINC03351138	4708	0.5888888835906982	NO	-
859	ZINC03851869	5167	0.5888888835906982	NO	-
860	ZINC03853824	5325	0.5888888835906982	NO	-
861	ZINC03853837	5334	0.5888888835906982	NO	-
862	ZINC03885569	5841	0.5888888835906982	NO	-
863	ZINC04033635	6200	0.5888888835906982	NO	-
864	ZINC04348691	6510	0.5888888835906982	NO	-
865	ZINC04374706	6548	0.5888888835906982	NO	-
866	ZINC01413599	2531	0.5882353186607361	NO	-
867	ZINC03852907	5235	0.5882353186607361	NO	-
868	ZINC04304144	6473	0.5882353186607361	NO	-
869	ZINC01000674	1625	0.5869565010070801	NO	-
870	ZINC02179855	3008	0.5869565010070801	NO	-
871	ZINC02620328	3553	0.5869565010070801	NO	-
872	ZINC02717954	3741	0.5869565010070801	NO	-
873	ZINC02717954	3743	0.5869565010070801	NO	-
874	ZINC03610704	4983	0.5869565010070801	NO	-
875	ZINC03665075	5026	0.5869565010070801	NO	-
876	ZINC04033722	6202	0.5869565010070801	NO	-
877	ZINC04407027	6576	0.5869565010070801	NO	-
878	ZINC04477424	6721	0.5869565010070801	NO	-
879	ZINC03815769	123	0.5869565010070801	YES	15
880	ZINC00198425	112	0.5862069129943848	NO	-
881	ZINC00223936	137	0.5862069129943848	NO	-
882	ZINC00640140	618	0.5862069129943848	NO	-
883	ZINC00704928	791	0.5862069129943848	NO	-
884	ZINC00727262	848	0.5862069129943848	NO	-
885	ZINC00734671	857	0.5862069129943848	NO	-
886	ZINC00735009	859	0.5862069129943848	NO	-
887	ZINC00756741	889	0.5862069129943848	NO	-
888	ZINC00917756	1344	0.5862069129943848	NO	-
889	ZINC01074160	1862	0.5862069129943848	NO	-
890	ZINC01105973	1970	0.5862069129943848	NO	-
891	ZINC01386174	2469	0.5862069129943848	NO	-
892	ZINC01394938	2487	0.5862069129943848	NO	-
893	ZINC01398195	2489	0.5862069129943848	NO	-
894	ZINC01415872	2539	0.5862069129943848	NO	-
895	ZINC02218800	3063	0.5862069129943848	NO	-
896	ZINC02254204	3141	0.5862069129943848	NO	-
897	ZINC02287978	3169	0.5862069129943848	NO	-
898	ZINC02351203	3255	0.5862069129943848	NO	-
899	ZINC02369074	3294	0.5862069129943848	NO	-
900	ZINC02408212	3342	0.5862069129943848	NO	-
901	ZINC02439327	3392	0.5862069129943848	NO	-
902	ZINC02546642	3523	0.5862069129943848	NO	-
903	ZINC02916805	4194	0.5862069129943848	NO	-
904	ZINC02916807	4195	0.5862069129943848	NO	-
905	ZINC02918339	4225	0.5862069129943848	NO	-
906	ZINC02918341	4226	0.5862069129943848	NO	-
907	ZINC02947979	4308	0.5862069129943848	NO	-
908	ZINC02947980	4309	0.5862069129943848	NO	-
909	ZINC03557853	4938	0.5862069129943848	NO	-
910	ZINC03821151	5069	0.5862069129943848	NO	-
911	ZINC03850027	5086	0.5862069129943848	NO	-
912	ZINC03853832	5330	0.5862069129943848	NO	-
913	ZINC03855026	5422	0.5862069129943848	NO	-
914	ZINC03855027	5423	0.5862069129943848	NO	-
915	ZINC04033152	6192	0.5862069129943848	NO	-
916	ZINC00626971	554	0.585106372833252	NO	-
917	ZINC02717973	3766	0.585106372833252	NO	-
918	ZINC03868987	5831	0.585106372833252	NO	-
919	ZINC03868990	5833	0.585106372833252	NO	-
920	ZINC00600412	504	0.584269642829895	NO	-
921	ZINC00662983	689	0.584269642829895	NO	-
922	ZINC00973910	1557	0.584269642829895	NO	-
923	ZINC01025792	1671	0.584269642829895	NO	-
924	ZINC01054009	1779	0.584269642829895	NO	-
925	ZINC01062244	1819	0.584269642829895	NO	-
926	ZINC01080828	1901	0.584269642829895	NO	-
927	ZINC01208664	2298	0.584269642829895	NO	-
928	ZINC02199946	3026	0.584269642829895	NO	-
929	ZINC02199946	3027	0.584269642829895	NO	-
930	ZINC02207269	3043	0.584269642829895	NO	-
931	ZINC02207269	3044	0.584269642829895	NO	-
932	ZINC02647047	3630	0.584269642829895	NO	-
933	ZINC02915357	4169	0.584269642829895	NO	-
934	ZINC02917320	4199	0.584269642829895	NO	-
935	ZINC02941690	4281	0.584269642829895	NO	-
936	ZINC02942678	4287	0.584269642829895	NO	-
937	ZINC02953658	4313	0.584269642829895	NO	-
938	ZINC03252569	4584	0.584269642829895	NO	-
939	ZINC03282807	4620	0.584269642829895	NO	-
940	ZINC03347966	4703	0.584269642829895	NO	-
941	ZINC03391775	4764	0.584269642829895	NO	-
942	ZINC03817896	5052	0.584269642829895	NO	-
943	ZINC03851869	5166	0.584269642829895	NO	-
944	ZINC03853824	5324	0.584269642829895	NO	-
945	ZINC03856110	5464	0.584269642829895	NO	-
946	ZINC03936860	5921	0.584269642829895	NO	-
947	ZINC04148795	6312	0.584269642829895	NO	-
948	ZINC04156217	6323	0.584269642829895	NO	-
949	ZINC04364180	6535	0.584269642829895	NO	-
950	ZINC04434167	6588	0.584269642829895	NO	-
951	ZINC04468665	6686	0.584269642829895	NO	-
952	ZINC03815764	127	0.584269642829895	YES	15
953	ZINC00868783	1176	0.5833333134651184	NO	-
954	ZINC03854692	5405	0.5833333134651184	NO	-
955	ZINC03868987	5832	0.5833333134651184	NO	-
956	ZINC04059434	6230	0.5833333134651184	NO	-
957	ZINC00656865	686	0.5824176073074341	NO	-
958	ZINC00688763	761	0.5824176073074341	NO	-
959	ZINC01004685	1634	0.5824176073074341	NO	-
960	ZINC01017561	1658	0.5824176073074341	NO	-
961	ZINC01032938	1696	0.5824176073074341	NO	-
962	ZINC01061773	1812	0.5824176073074341	NO	-
963	ZINC01061776	1813	0.5824176073074341	NO	-
964	ZINC01116736	2027	0.5824176073074341	NO	-
965	ZINC01192454	2260	0.5824176073074341	NO	-
966	ZINC01301130	2408	0.5824176073074341	NO	-
967	ZINC01491988	2671	0.5824176073074341	NO	-
968	ZINC01508388	2724	0.5824176073074341	NO	-
969	ZINC01508391	2725	0.5824176073074341	NO	-
970	ZINC02717740	3705	0.5824176073074341	NO	-
971	ZINC02717740	3707	0.5824176073074341	NO	-
972	ZINC02717802	3709	0.5824176073074341	NO	-
973	ZINC02717802	3711	0.5824176073074341	NO	-
974	ZINC02717808	3717	0.5824176073074341	NO	-
975	ZINC02717808	3718	0.5824176073074341	NO	-
976	ZINC02717880	3725	0.5824176073074341	NO	-
977	ZINC02717880	3726	0.5824176073074341	NO	-
978	ZINC02717894	3730	0.5824176073074341	NO	-
979	ZINC02717894	3731	0.5824176073074341	NO	-
980	ZINC02717958	3752	0.5824176073074341	NO	-
981	ZINC02717958	3754	0.5824176073074341	NO	-
982	ZINC02958688	4327	0.5824176073074341	NO	-
983	ZINC03008147	4381	0.5824176073074341	NO	-
984	ZINC03225664	4537	0.5824176073074341	NO	-
985	ZINC03313393	4659	0.5824176073074341	NO	-
986	ZINC03840351	5072	0.5824176073074341	NO	-
987	ZINC03857878	5521	0.5824176073074341	NO	-
988	ZINC03857934	5527	0.5824176073074341	NO	-
989	ZINC03859018	5593	0.5824176073074341	NO	-
990	ZINC03859471	5612	0.5824176073074341	NO	-
991	ZINC03859968	5659	0.5824176073074341	NO	-
992	ZINC03867097	5723	0.5824176073074341	NO	-
993	ZINC03867574	5778	0.5824176073074341	NO	-
994	ZINC04033634	6199	0.5824176073074341	NO	-
995	ZINC04463947	6641	0.5824176073074341	NO	-
996	ZINC00317993	186	0.5813953280448914	NO	-
997	ZINC00632200	578	0.5813953280448914	NO	-
998	ZINC00632202	579	0.5813953280448914	NO	-
999	ZINC00635803	595	0.5813953280448914	NO	-
1000	ZINC00635804	596	0.5813953280448914	NO	-
1001	ZINC00635807	597	0.5813953280448914	NO	-
1002	ZINC00635810	598	0.5813953280448914	NO	-
1003	ZINC00819397	1037	0.5813953280448914	NO	-
1004	ZINC02206663	3042	0.5813953280448914	NO	-
1005	ZINC02246396	3132	0.5813953280448914	NO	-
1006	ZINC02246397	3133	0.5813953280448914	NO	-
1007	ZINC02246398	3134	0.5813953280448914	NO	-
1008	ZINC02246399	3135	0.5813953280448914	NO	-
1009	ZINC02359814	3273	0.5813953280448914	NO	-
1010	ZINC02707268	3684	0.5813953280448914	NO	-
1011	ZINC03298879	4641	0.5813953280448914	NO	-
1012	ZINC03867098	5724	0.5813953280448914	NO	-
1013	ZINC03834013	18	0.5813953280448914	YES	2
1014	ZINC00882893	1247	0.5806451439857483	NO	-
1015	ZINC00882901	1249	0.5806451439857483	NO	-
1016	ZINC00882903	1250	0.5806451439857483	NO	-
1017	ZINC02217193	3059	0.5806451439857483	NO	-
1018	ZINC02854575	4047	0.5806451439857483	NO	-
1019	ZINC03288419	4626	0.5806451439857483	NO	-
1020	ZINC03665075	5027	0.5806451439857483	NO	-
1021	ZINC04033722	6204	0.5806451439857483	NO	-
1022	ZINC04361837	6531	0.5806451439857483	NO	-
1023	ZINC00463775	369	0.5795454382896423	NO	-
1024	ZINC00553091	441	0.5795454382896423	NO	-
1025	ZINC00583040	468	0.5795454382896423	NO	-
1026	ZINC00691531	766	0.5795454382896423	NO	-
1027	ZINC00887730	1279	0.5795454382896423	NO	-
1028	ZINC00916526	1339	0.5795454382896423	NO	-
1029	ZINC01142505	2124	0.5795454382896423	NO	-
1030	ZINC01190639	2253	0.5795454382896423	NO	-
1031	ZINC01413578	2530	0.5795454382896423	NO	-
1032	ZINC01429207	2563	0.5795454382896423	NO	-
1033	ZINC01495583	2680	0.5795454382896423	NO	-
1034	ZINC01498675	2695	0.5795454382896423	NO	-
1035	ZINC02087546	2963	0.5795454382896423	NO	-
1036	ZINC02126702	2990	0.5795454382896423	NO	-
1037	ZINC02223012	3072	0.5795454382896423	NO	-
1038	ZINC02223017	3073	0.5795454382896423	NO	-
1039	ZINC02394771	3312	0.5795454382896423	NO	-
1040	ZINC02394773	3313	0.5795454382896423	NO	-
1041	ZINC02653831	3640	0.5795454382896423	NO	-
1042	ZINC02717895	3733	0.5795454382896423	NO	-
1043	ZINC02717895	3734	0.5795454382896423	NO	-
1044	ZINC02717896	3737	0.5795454382896423	NO	-
1045	ZINC02717896	3739	0.5795454382896423	NO	-
1046	ZINC02778927	3939	0.5795454382896423	NO	-
1047	ZINC02794640	3970	0.5795454382896423	NO	-
1048	ZINC02794792	3974	0.5795454382896423	NO	-
1049	ZINC02917427	4204	0.5795454382896423	NO	-
1050	ZINC02982548	4364	0.5795454382896423	NO	-
1051	ZINC03820302	5068	0.5795454382896423	NO	-
1052	ZINC03853633	5311	0.5795454382896423	NO	-
1053	ZINC03859875	5650	0.5795454382896423	NO	-
1054	ZINC03859893	5652	0.5795454382896423	NO	-
1055	ZINC03864292	5684	0.5795454382896423	NO	-
1056	ZINC03868024	5805	0.5795454382896423	NO	-
1057	ZINC03890807	5864	0.5795454382896423	NO	-
1058	ZINC03907161	5898	0.5795454382896423	NO	-
1059	ZINC03983168	6044	0.5795454382896423	NO	-
1060	ZINC03983169	6045	0.5795454382896423	NO	-
1061	ZINC04033166	6197	0.5795454382896423	NO	-
1062	ZINC04103147	6264	0.5795454382896423	NO	-
1063	ZINC04464374	6645	0.5795454382896423	NO	-
1064	ZINC04464374	6646	0.5795454382896423	NO	-
1065	ZINC04469529	6688	0.5795454382896423	NO	-
1066	ZINC00627165	556	0.5789473652839661	NO	-
1067	ZINC03178274	4484	0.5789473652839661	NO	-
1068	ZINC03235223	4547	0.5789473652839661	NO	-
1069	ZINC04033722	6203	0.5789473652839661	NO	-
1070	ZINC00816737	1021	0.5777778029441833	NO	-
1071	ZINC00816738	1022	0.5777778029441833	NO	-
1072	ZINC00877429	1213	0.5777778029441833	NO	-
1073	ZINC00881518	1240	0.5777778029441833	NO	-
1074	ZINC01036119	1712	0.5777778029441833	NO	-
1075	ZINC01160266	2167	0.5777778029441833	NO	-
1076	ZINC01208457	2295	0.5777778029441833	NO	-
1077	ZINC01387980	2476	0.5777778029441833	NO	-
1078	ZINC01495583	2681	0.5777778029441833	NO	-
1079	ZINC02181056	3011	0.5777778029441833	NO	-
1080	ZINC02186142	3015	0.5777778029441833	NO	-
1081	ZINC02350931	3254	0.5777778029441833	NO	-
1082	ZINC02467175	3455	0.5777778029441833	NO	-
1083	ZINC02635162	3601	0.5777778029441833	NO	-
1084	ZINC02722095	3805	0.5777778029441833	NO	-
1085	ZINC02931513	4257	0.5777778029441833	NO	-
1086	ZINC02967923	4333	0.5777778029441833	NO	-
1087	ZINC03177623	4483	0.5777778029441833	NO	-
1088	ZINC03237207	4561	0.5777778029441833	NO	-
1089	ZINC03335803	4679	0.5777778029441833	NO	-
1090	ZINC03653592	5013	0.5777778029441833	NO	-
1091	ZINC03817896	5053	0.5777778029441833	NO	-
1092	ZINC03854331	5365	0.5777778029441833	NO	-
1093	ZINC03858496	5565	0.5777778029441833	NO	-
1094	ZINC03864174	5683	0.5777778029441833	NO	-
1095	ZINC04004099	6118	0.5777778029441833	NO	-
1096	ZINC04004533	6119	0.5777778029441833	NO	-
1097	ZINC04005011	6131	0.5777778029441833	NO	-
1098	ZINC04033633	6198	0.5777778029441833	NO	-
1099	ZINC04103147	6265	0.5777778029441833	NO	-
1100	ZINC04304061	6470	0.5777778029441833	NO	-
1101	ZINC04441321	6596	0.5777778029441833	NO	-
1102	ZINC04442877	6604	0.5777778029441833	NO	-
1103	ZINC04443366	6613	0.5777778029441833	NO	-
1104	ZINC04443409	6618	0.5777778029441833	NO	-
1105	ZINC04463940	6640	0.5777778029441833	NO	-
1106	ZINC03832140	60	0.5773195624351501	YES	9
1107	ZINC00537000	427	0.5764706134796143	NO	-
1108	ZINC00602723	509	0.5764706134796143	NO	-
1109	ZINC00848691	1100	0.5764706134796143	NO	-
1110	ZINC01020466	1663	0.5764706134796143	NO	-
1111	ZINC03854406	5380	0.5764706134796143	NO	-
1112	ZINC03859938	5656	0.5764706134796143	NO	-
1113	ZINC04292043	6462	0.5764706134796143	NO	-
1114	ZINC04370827	6543	0.5764706134796143	NO	-
1115	ZINC03815713	130	0.5764706134796143	YES	16
1116	ZINC01512202	2746	0.5760869383811951	NO	-
1117	ZINC02335601	3226	0.5760869383811951	NO	-
1118	ZINC02347531	3248	0.5760869383811951	NO	-
1119	ZINC02347533	3249	0.5760869383811951	NO	-
1120	ZINC02395150	3314	0.5760869383811951	NO	-
1121	ZINC02396505	3315	0.5760869383811951	NO	-
1122	ZINC02461584	3440	0.5760869383811951	NO	-
1123	ZINC02717740	3706	0.5760869383811951	NO	-
1124	ZINC02717740	3708	0.5760869383811951	NO	-
1125	ZINC02717802	3710	0.5760869383811951	NO	-
1126	ZINC02717802	3712	0.5760869383811951	NO	-
1127	ZINC02763289	3930	0.5760869383811951	NO	-
1128	ZINC02853736	4046	0.5760869383811951	NO	-
1129	ZINC02909779	4119	0.5760869383811951	NO	-
1130	ZINC03261494	4590	0.5760869383811951	NO	-
1131	ZINC03320283	4665	0.5760869383811951	NO	-
1132	ZINC03450052	4837	0.5760869383811951	NO	-
1133	ZINC03516692	4902	0.5760869383811951	NO	-
1134	ZINC03516693	4903	0.5760869383811951	NO	-
1135	ZINC03981741	6035	0.5760869383811951	NO	-
1136	ZINC04464538	6651	0.5760869383811951	NO	-
1137	ZINC00341054	208	0.5747126340866089	NO	-
1138	ZINC00633402	582	0.5747126340866089	NO	-
1139	ZINC00633405	583	0.5747126340866089	NO	-
1140	ZINC00734953	858	0.5747126340866089	NO	-
1141	ZINC00794835	953	0.5747126340866089	NO	-
1142	ZINC00803413	982	0.5747126340866089	NO	-
1143	ZINC00829533	1064	0.5747126340866089	NO	-
1144	ZINC00837622	1076	0.5747126340866089	NO	-
1145	ZINC00851893	1111	0.5747126340866089	NO	-
1146	ZINC00933398	1432	0.5747126340866089	NO	-
1147	ZINC01152153	2137	0.5747126340866089	NO	-
1148	ZINC01306208	2412	0.5747126340866089	NO	-
1149	ZINC01386212	2472	0.5747126340866089	NO	-
1150	ZINC01425625	2553	0.5747126340866089	NO	-
1151	ZINC01498822	2696	0.5747126340866089	NO	-
1152	ZINC01503536	2712	0.5747126340866089	NO	-
1153	ZINC01507278	2722	0.5747126340866089	NO	-
1154	ZINC02181020	3010	0.5747126340866089	NO	-
1155	ZINC02308458	3184	0.5747126340866089	NO	-
1156	ZINC02308459	3185	0.5747126340866089	NO	-
1157	ZINC02325224	3208	0.5747126340866089	NO	-
1158	ZINC02327056	3213	0.5747126340866089	NO	-
1159	ZINC02363152	3280	0.5747126340866089	NO	-
1160	ZINC02363154	3281	0.5747126340866089	NO	-
1161	ZINC02364979	3287	0.5747126340866089	NO	-
1162	ZINC02435834	3385	0.5747126340866089	NO	-
1163	ZINC02914546	4141	0.5747126340866089	NO	-
1164	ZINC02914549	4142	0.5747126340866089	NO	-
1165	ZINC02914620	4145	0.5747126340866089	NO	-
1166	ZINC02914621	4146	0.5747126340866089	NO	-
1167	ZINC02914628	4147	0.5747126340866089	NO	-
1168	ZINC02914629	4148	0.5747126340866089	NO	-
1169	ZINC02915236	4165	0.5747126340866089	NO	-
1170	ZINC02915237	4166	0.5747126340866089	NO	-
1171	ZINC02915256	4167	0.5747126340866089	NO	-
1172	ZINC02915258	4168	0.5747126340866089	NO	-
1173	ZINC02947855	4301	0.5747126340866089	NO	-
1174	ZINC02947857	4302	0.5747126340866089	NO	-
1175	ZINC03025712	4398	0.5747126340866089	NO	-
1176	ZINC03290669	4628	0.5747126340866089	NO	-
1177	ZINC03552656	4936	0.5747126340866089	NO	-
1178	ZINC03622691	4990	0.5747126340866089	NO	-
1179	ZINC03850358	5096	0.5747126340866089	NO	-
1180	ZINC03852841	5230	0.5747126340866089	NO	-
1181	ZINC03852842	5231	0.5747126340866089	NO	-
1182	ZINC03853089	5252	0.5747126340866089	NO	-
1183	ZINC03867192	5732	0.5747126340866089	NO	-
1184	ZINC03890125	5859	0.5747126340866089	NO	-
1185	ZINC03992740	6070	0.5747126340866089	NO	-
1186	ZINC04033166	6196	0.5747126340866089	NO	-
1187	ZINC04124442	6286	0.5747126340866089	NO	-
1188	ZINC04194622	6375	0.5747126340866089	NO	-
1189	ZINC04224139	6387	0.5747126340866089	NO	-
1190	ZINC04464416	6647	0.5747126340866089	NO	-
1191	ZINC04501939	6747	0.5747126340866089	NO	-
1192	ZINC01508072	2723	0.5744680762290955	NO	-
1193	ZINC02911885	4121	0.5744680762290955	NO	-
1194	ZINC03034885	4419	0.5744680762290955	NO	-
1195	ZINC03235224	4548	0.5744680762290955	NO	-
1196	ZINC03853087	5249	0.5744680762290955	NO	-
1197	ZINC03866949	5711	0.5744680762290955	NO	-
1198	ZINC03866950	5712	0.5744680762290955	NO	-
1199	ZINC04465228	6662	0.5744680762290955	NO	-
1200	ZINC00064281	43	0.5730336904525757	NO	-
1201	ZINC00132190	82	0.5730336904525757	NO	-
1202	ZINC00530520	408	0.5730336904525757	NO	-
1203	ZINC00652560	667	0.5730336904525757	NO	-
1204	ZINC00656865	685	0.5730336904525757	NO	-
1205	ZINC00753587	872	0.5730336904525757	NO	-
1206	ZINC00828054	1051	0.5730336904525757	NO	-
1207	ZINC01063888	1823	0.5730336904525757	NO	-
1208	ZINC01175486	2195	0.5730336904525757	NO	-
1209	ZINC01191124	2256	0.5730336904525757	NO	-
1210	ZINC01303400	2411	0.5730336904525757	NO	-
1211	ZINC01325581	2420	0.5730336904525757	NO	-
1212	ZINC01459838	2624	0.5730336904525757	NO	-
1213	ZINC02337125	3228	0.5730336904525757	NO	-
1214	ZINC02464029	3443	0.5730336904525757	NO	-
1215	ZINC02471924	3467	0.5730336904525757	NO	-
1216	ZINC02471926	3468	0.5730336904525757	NO	-
1217	ZINC02471928	3469	0.5730336904525757	NO	-
1218	ZINC02471929	3470	0.5730336904525757	NO	-
1219	ZINC02917050	4196	0.5730336904525757	NO	-
1220	ZINC02917062	4197	0.5730336904525757	NO	-
1221	ZINC03545826	4927	0.5730336904525757	NO	-
1222	ZINC03820302	5067	0.5730336904525757	NO	-
1223	ZINC03846490	5074	0.5730336904525757	NO	-
1224	ZINC03849712	5084	0.5730336904525757	NO	-
1225	ZINC03859968	5658	0.5730336904525757	NO	-
1226	ZINC03867098	5725	0.5730336904525757	NO	-
1227	ZINC04029918	6141	0.5730336904525757	NO	-
1228	ZINC04032978	6156	0.5730336904525757	NO	-
1229	ZINC04033143	6185	0.5730336904525757	NO	-
1230	ZINC04033146	6187	0.5730336904525757	NO	-
1231	ZINC04033149	6189	0.5730336904525757	NO	-
1232	ZINC04059358	6228	0.5730336904525757	NO	-
1233	ZINC04156760	6325	0.5730336904525757	NO	-
1234	ZINC04249016	6407	0.5730336904525757	NO	-
1235	ZINC04355349	6515	0.5730336904525757	NO	-
1236	ZINC04465231	6663	0.5730336904525757	NO	-
1237	ZINC04470153	6696	0.5730336904525757	NO	-
1238	ZINC03794499	136	0.5730336904525757	YES	20
1239	ZINC03815724	59	0.5729166865348816	YES	9
1240	ZINC00592547	485	0.5714285969734192	NO	-
1241	ZINC00627165	557	0.5714285969734192	NO	-
1242	ZINC00684905	747	0.5714285969734192	NO	-
1243	ZINC00763025	892	0.5714285969734192	NO	-
1244	ZINC01019512	1662	0.5714285969734192	NO	-
1245	ZINC01048166	1761	0.5714285969734192	NO	-
1246	ZINC01106045	1971	0.5714285969734192	NO	-
1247	ZINC01140489	2121	0.5714285969734192	NO	-
1248	ZINC01207575	2292	0.5714285969734192	NO	-
1249	ZINC01229892	2346	0.5714285969734192	NO	-
1250	ZINC01229893	2347	0.5714285969734192	NO	-
1251	ZINC01229894	2348	0.5714285969734192	NO	-
1252	ZINC01418575	2544	0.5714285969734192	NO	-
1253	ZINC02137021	2992	0.5714285969734192	NO	-
1254	ZINC02621261	3561	0.5714285969734192	NO	-
1255	ZINC02622415	3564	0.5714285969734192	NO	-
1256	ZINC02717739	3701	0.5714285969734192	NO	-
1257	ZINC02717739	3703	0.5714285969734192	NO	-
1258	ZINC02717804	3713	0.5714285969734192	NO	-
1259	ZINC02717804	3715	0.5714285969734192	NO	-
1260	ZINC02717966	3756	0.5714285969734192	NO	-
1261	ZINC02717966	3758	0.5714285969734192	NO	-
1262	ZINC02722096	3806	0.5714285969734192	NO	-
1263	ZINC02724675	3858	0.5714285969734192	NO	-
1264	ZINC02747104	3910	0.5714285969734192	NO	-
1265	ZINC02794511	3969	0.5714285969734192	NO	-
1266	ZINC03235974	4552	0.5714285969734192	NO	-
1267	ZINC03272050	4604	0.5714285969734192	NO	-
1268	ZINC03600826	4970	0.5714285969734192	NO	-
1269	ZINC03851920	5173	0.5714285969734192	NO	-
1270	ZINC03852816	5227	0.5714285969734192	NO	-
1271	ZINC03853554	5306	0.5714285969734192	NO	-
1272	ZINC03853825	5327	0.5714285969734192	NO	-
1273	ZINC03859304	5606	0.5714285969734192	NO	-
1274	ZINC03859819	5641	0.5714285969734192	NO	-
1275	ZINC04004981	6129	0.5714285969734192	NO	-
1276	ZINC04033773	6210	0.5714285969734192	NO	-
1277	ZINC04412636	6581	0.5714285969734192	NO	-
1278	ZINC04465231	6664	0.5714285969734192	NO	-
1279	ZINC00688108	760	0.5698924660682678	NO	-
1280	ZINC00791340	944	0.5698924660682678	NO	-
1281	ZINC00882895	1248	0.5698924660682678	NO	-
1282	ZINC00882904	1251	0.5698924660682678	NO	-
1283	ZINC01118528	2036	0.5698924660682678	NO	-
1284	ZINC01180439	2223	0.5698924660682678	NO	-
1285	ZINC02087712	2964	0.5698924660682678	NO	-
1286	ZINC02619662	3547	0.5698924660682678	NO	-
1287	ZINC02720886	3794	0.5698924660682678	NO	-
1288	ZINC02720887	3795	0.5698924660682678	NO	-
1289	ZINC02720908	3797	0.5698924660682678	NO	-
1290	ZINC02720945	3798	0.5698924660682678	NO	-
1291	ZINC03235061	4546	0.5698924660682678	NO	-
1292	ZINC03262424	4593	0.5698924660682678	NO	-
1293	ZINC03297201	4639	0.5698924660682678	NO	-
1294	ZINC00038066	28	0.569767415523529	NO	-
1295	ZINC00756717	888	0.569767415523529	NO	-
1296	ZINC00815344	1014	0.569767415523529	NO	-
1297	ZINC00829528	1063	0.569767415523529	NO	-
1298	ZINC00849423	1104	0.569767415523529	NO	-
1299	ZINC00849424	1105	0.569767415523529	NO	-
1300	ZINC01108542	1977	0.569767415523529	NO	-
1301	ZINC01487786	2658	0.569767415523529	NO	-
1302	ZINC02227337	3088	0.569767415523529	NO	-
1303	ZINC02551038	3526	0.569767415523529	NO	-
1304	ZINC02794148	3966	0.569767415523529	NO	-
1305	ZINC02794334	3968	0.569767415523529	NO	-
1306	ZINC02794712	3972	0.569767415523529	NO	-
1307	ZINC02847547	4039	0.569767415523529	NO	-
1308	ZINC02917994	4209	0.569767415523529	NO	-
1309	ZINC02917996	4210	0.569767415523529	NO	-
1310	ZINC02918922	4229	0.569767415523529	NO	-
1311	ZINC02918924	4230	0.569767415523529	NO	-
1312	ZINC02919078	4233	0.569767415523529	NO	-
1313	ZINC02919080	4234	0.569767415523529	NO	-
1314	ZINC02973111	4343	0.569767415523529	NO	-
1315	ZINC03174129	4470	0.569767415523529	NO	-
1316	ZINC03190404	4500	0.569767415523529	NO	-
1317	ZINC03565994	4947	0.569767415523529	NO	-
1318	ZINC03969213	5962	0.569767415523529	NO	-
1319	ZINC03969214	5963	0.569767415523529	NO	-
1320	ZINC03969216	5964	0.569767415523529	NO	-
1321	ZINC04465178	6658	0.569767415523529	NO	-
1322	ZINC02623225	3571	0.5684210658073425	NO	-
1323	ZINC04170035	6365	0.5684210658073425	NO	-
1324	ZINC00340483	205	0.5681818127632141	NO	-
1325	ZINC00534079	420	0.5681818127632141	NO	-
1326	ZINC00583046	469	0.5681818127632141	NO	-
1327	ZINC00592363	482	0.5681818127632141	NO	-
1328	ZINC00592363	483	0.5681818127632141	NO	-
1329	ZINC00636084	600	0.5681818127632141	NO	-
1330	ZINC00636137	602	0.5681818127632141	NO	-
1331	ZINC00939291	1457	0.5681818127632141	NO	-
1332	ZINC00952213	1513	0.5681818127632141	NO	-
1333	ZINC00952214	1514	0.5681818127632141	NO	-
1334	ZINC01059138	1796	0.5681818127632141	NO	-
1335	ZINC01059140	1797	0.5681818127632141	NO	-
1336	ZINC01164752	2175	0.5681818127632141	NO	-
1337	ZINC01208529	2296	0.5681818127632141	NO	-
1338	ZINC01211759	2315	0.5681818127632141	NO	-
1339	ZINC01212952	2318	0.5681818127632141	NO	-
1340	ZINC01427125	2559	0.5681818127632141	NO	-
1341	ZINC01498656	2694	0.5681818127632141	NO	-
1342	ZINC01986879	2919	0.5681818127632141	NO	-
1343	ZINC02223096	3076	0.5681818127632141	NO	-
1344	ZINC02337617	3230	0.5681818127632141	NO	-
1345	ZINC02501393	3503	0.5681818127632141	NO	-
1346	ZINC02847595	4040	0.5681818127632141	NO	-
1347	ZINC02914408	4131	0.5681818127632141	NO	-
1348	ZINC02914410	4132	0.5681818127632141	NO	-
1349	ZINC02914515	4136	0.5681818127632141	NO	-
1350	ZINC02914517	4137	0.5681818127632141	NO	-
1351	ZINC02915367	4170	0.5681818127632141	NO	-
1352	ZINC02915368	4171	0.5681818127632141	NO	-
1353	ZINC02916028	4180	0.5681818127632141	NO	-
1354	ZINC02916029	4181	0.5681818127632141	NO	-
1355	ZINC02917165	4198	0.5681818127632141	NO	-
1356	ZINC02917377	4200	0.5681818127632141	NO	-
1357	ZINC02917379	4201	0.5681818127632141	NO	-
1358	ZINC02917381	4202	0.5681818127632141	NO	-
1359	ZINC02917383	4203	0.5681818127632141	NO	-
1360	ZINC02937963	4271	0.5681818127632141	NO	-
1361	ZINC03249461	4576	0.5681818127632141	NO	-
1362	ZINC03366034	4739	0.5681818127632141	NO	-
1363	ZINC03433239	4821	0.5681818127632141	NO	-
1364	ZINC03604546	4975	0.5681818127632141	NO	-
1365	ZINC03604555	4977	0.5681818127632141	NO	-
1366	ZINC03852906	5234	0.5681818127632141	NO	-
1367	ZINC03853826	5329	0.5681818127632141	NO	-
1368	ZINC03855116	5436	0.5681818127632141	NO	-
1369	ZINC03864160	5682	0.5681818127632141	NO	-
1370	ZINC03906442	5892	0.5681818127632141	NO	-
1371	ZINC03968931	5958	0.5681818127632141	NO	-
1372	ZINC03968932	5959	0.5681818127632141	NO	-
1373	ZINC03969947	5984	0.5681818127632141	NO	-
1374	ZINC03983096	6041	0.5681818127632141	NO	-
1375	ZINC04032978	6155	0.5681818127632141	NO	-
1376	ZINC04033143	6184	0.5681818127632141	NO	-
1377	ZINC04033146	6186	0.5681818127632141	NO	-
1378	ZINC04033149	6188	0.5681818127632141	NO	-
1379	ZINC04251279	6420	0.5681818127632141	NO	-
1380	ZINC04348627	6509	0.5681818127632141	NO	-
1381	ZINC04627899	6773	0.5681818127632141	NO	-
1382	ZINC00534523	421	0.5666666626930237	NO	-
1383	ZINC00536987	426	0.5666666626930237	NO	-
1384	ZINC00637502	607	0.5666666626930237	NO	-
1385	ZINC00753617	873	0.5666666626930237	NO	-
1386	ZINC00794835	954	0.5666666626930237	NO	-
1387	ZINC00802642	975	0.5666666626930237	NO	-
1388	ZINC00833315	1069	0.5666666626930237	NO	-
1389	ZINC00933398	1433	0.5666666626930237	NO	-
1390	ZINC00977907	1569	0.5666666626930237	NO	-
1391	ZINC01070680	1849	0.5666666626930237	NO	-
1392	ZINC01114129	2001	0.5666666626930237	NO	-
1393	ZINC01114132	2003	0.5666666626930237	NO	-
1394	ZINC01175662	2197	0.5666666626930237	NO	-
1395	ZINC01249085	2369	0.5666666626930237	NO	-
1396	ZINC01425625	2554	0.5666666626930237	NO	-
1397	ZINC01499614	2702	0.5666666626930237	NO	-
1398	ZINC01797763	2824	0.5666666626930237	NO	-
1399	ZINC02388188	3309	0.5666666626930237	NO	-
1400	ZINC02717821	3719	0.5666666626930237	NO	-
1401	ZINC02717821	3720	0.5666666626930237	NO	-
1402	ZINC02717822	3721	0.5666666626930237	NO	-
1403	ZINC02717822	3722	0.5666666626930237	NO	-
1404	ZINC02717972	3760	0.5666666626930237	NO	-
1405	ZINC02717972	3762	0.5666666626930237	NO	-
1406	ZINC02724759	3886	0.5666666626930237	NO	-
1407	ZINC02972103	4340	0.5666666626930237	NO	-
1408	ZINC03008159	4383	0.5666666626930237	NO	-
1409	ZINC03040844	4426	0.5666666626930237	NO	-
1410	ZINC03043451	4431	0.5666666626930237	NO	-
1411	ZINC03293005	4634	0.5666666626930237	NO	-
1412	ZINC03851920	5172	0.5666666626930237	NO	-
1413	ZINC03853707	5314	0.5666666626930237	NO	-
1414	ZINC03853708	5315	0.5666666626930237	NO	-
1415	ZINC03853825	5326	0.5666666626930237	NO	-
1416	ZINC03854853	5413	0.5666666626930237	NO	-
1417	ZINC03855116	5437	0.5666666626930237	NO	-
1418	ZINC03855203	5448	0.5666666626930237	NO	-
1419	ZINC03858359	5551	0.5666666626930237	NO	-
1420	ZINC03894320	5875	0.5666666626930237	NO	-
1421	ZINC03971864	6009	0.5666666626930237	NO	-
1422	ZINC03971866	6010	0.5666666626930237	NO	-
1423	ZINC04004981	6128	0.5666666626930237	NO	-
1424	ZINC04005003	6130	0.5666666626930237	NO	-
1425	ZINC04033151	6191	0.5666666626930237	NO	-
1426	ZINC04033706	6201	0.5666666626930237	NO	-
1427	ZINC04135754	6308	0.5666666626930237	NO	-
1428	ZINC04156760	6324	0.5666666626930237	NO	-
1429	ZINC04164917	6337	0.5666666626930237	NO	-
1430	ZINC04224435	6396	0.5666666626930237	NO	-
1431	ZINC04381440	6556	0.5666666626930237	NO	-
1432	ZINC04437769	6593	0.5666666626930237	NO	-
1433	ZINC01510101	2738	0.5662650465965271	NO	-
1434	ZINC02797366	3981	0.5662650465965271	NO	-
1435	ZINC02797367	3982	0.5662650465965271	NO	-
1436	ZINC00754556	882	0.5652173757553101	NO	-
1437	ZINC02460596	3438	0.5652173757553101	NO	-
1438	ZINC02629795	3592	0.5652173757553101	NO	-
1439	ZINC02629796	3593	0.5652173757553101	NO	-
1440	ZINC02717880	3727	0.5652173757553101	NO	-
1441	ZINC02717958	3753	0.5652173757553101	NO	-
1442	ZINC02717958	3755	0.5652173757553101	NO	-
1443	ZINC02720879	3791	0.5652173757553101	NO	-
1444	ZINC02730930	3894	0.5652173757553101	NO	-
1445	ZINC03366055	4740	0.5652173757553101	NO	-
1446	ZINC03409543	4785	0.5652173757553101	NO	-
1447	ZINC03409545	4786	0.5652173757553101	NO	-
1448	ZINC03519400	4915	0.5652173757553101	NO	-
1449	ZINC03632817	5001	0.5652173757553101	NO	-
1450	ZINC03852734	5221	0.5652173757553101	NO	-
1451	ZINC03867614	5780	0.5652173757553101	NO	-
1452	ZINC03873666	5837	0.5652173757553101	NO	-
1453	ZINC00754028	876	0.5647059082984924	NO	-
1454	ZINC01405079	2512	0.5647059082984924	NO	-
1455	ZINC01126419	2073	0.563829779624939	NO	-
1456	ZINC01366029	2454	0.563829779624939	NO	-
1457	ZINC01366032	2455	0.563829779624939	NO	-
1458	ZINC02635253	3602	0.563829779624939	NO	-
1459	ZINC02636182	3604	0.563829779624939	NO	-
1460	ZINC02795564	3979	0.563829779624939	NO	-
1461	ZINC03885571	5842	0.563829779624939	NO	-
1462	ZINC00387599	240	0.5632184147834778	NO	-
1463	ZINC00592363	481	0.5632184147834778	NO	-
1464	ZINC00793365	948	0.5632184147834778	NO	-
1465	ZINC00794850	955	0.5632184147834778	NO	-
1466	ZINC00873273	1190	0.5632184147834778	NO	-
1467	ZINC00904434	1299	0.5632184147834778	NO	-
1468	ZINC00937703	1453	0.5632184147834778	NO	-
1469	ZINC00937704	1454	0.5632184147834778	NO	-
1470	ZINC01029924	1682	0.5632184147834778	NO	-
1471	ZINC01037104	1716	0.5632184147834778	NO	-
1472	ZINC01037105	1717	0.5632184147834778	NO	-
1473	ZINC01043475	1749	0.5632184147834778	NO	-
1474	ZINC01065410	1826	0.5632184147834778	NO	-
1475	ZINC01085428	1910	0.5632184147834778	NO	-
1476	ZINC01178033	2213	0.5632184147834778	NO	-
1477	ZINC01205664	2287	0.5632184147834778	NO	-
1478	ZINC01386155	2465	0.5632184147834778	NO	-
1479	ZINC01415882	2542	0.5632184147834778	NO	-
1480	ZINC01459837	2622	0.5632184147834778	NO	-
1481	ZINC01459838	2623	0.5632184147834778	NO	-
1482	ZINC01652426	2794	0.5632184147834778	NO	-
1483	ZINC01980377	2904	0.5632184147834778	NO	-
1484	ZINC01980378	2905	0.5632184147834778	NO	-
1485	ZINC01980451	2910	0.5632184147834778	NO	-
1486	ZINC01980452	2911	0.5632184147834778	NO	-
1487	ZINC01980523	2912	0.5632184147834778	NO	-
1488	ZINC01980524	2913	0.5632184147834778	NO	-
1489	ZINC02209608	3047	0.5632184147834778	NO	-
1490	ZINC02258632	3146	0.5632184147834778	NO	-
1491	ZINC02393242	3311	0.5632184147834778	NO	-
1492	ZINC02444576	3404	0.5632184147834778	NO	-
1493	ZINC02642663	3618	0.5632184147834778	NO	-
1494	ZINC02684637	3658	0.5632184147834778	NO	-
1495	ZINC02793696	3963	0.5632184147834778	NO	-
1496	ZINC02794064	3965	0.5632184147834778	NO	-
1497	ZINC02799173	3986	0.5632184147834778	NO	-
1498	ZINC02915107	4157	0.5632184147834778	NO	-
1499	ZINC02915109	4158	0.5632184147834778	NO	-
1500	ZINC03314840	4661	0.5632184147834778	NO	-
1501	ZINC03552663	4937	0.5632184147834778	NO	-
1502	ZINC03850109	5090	0.5632184147834778	NO	-
1503	ZINC03850151	5093	0.5632184147834778	NO	-
1504	ZINC03852806	5223	0.5632184147834778	NO	-
1505	ZINC03852807	5225	0.5632184147834778	NO	-
1506	ZINC03853826	5328	0.5632184147834778	NO	-
1507	ZINC03854599	5400	0.5632184147834778	NO	-
1508	ZINC03958803	5940	0.5632184147834778	NO	-
1509	ZINC04033773	6211	0.5632184147834778	NO	-
1510	ZINC04107347	6267	0.5632184147834778	NO	-
1511	ZINC04107409	6268	0.5632184147834778	NO	-
1512	ZINC04239146	6399	0.5632184147834778	NO	-
1513	ZINC04275375	6446	0.5632184147834778	NO	-
1514	ZINC04465271	6666	0.5632184147834778	NO	-
1515	ZINC04465434	6669	0.5632184147834778	NO	-
1516	ZINC00416866	267	0.5617977380752563	NO	-
1517	ZINC00567874	452	0.5617977380752563	NO	-
1518	ZINC00714724	817	0.5617977380752563	NO	-
1519	ZINC00723975	839	0.5617977380752563	NO	-
1520	ZINC00724353	841	0.5617977380752563	NO	-
1521	ZINC00822101	1039	0.5617977380752563	NO	-
1522	ZINC00822102	1040	0.5617977380752563	NO	-
1523	ZINC00872909	1189	0.5617977380752563	NO	-
1524	ZINC00885472	1264	0.5617977380752563	NO	-
1525	ZINC00917177	1340	0.5617977380752563	NO	-
1526	ZINC01140489	2120	0.5617977380752563	NO	-
1527	ZINC01460142	2628	0.5617977380752563	NO	-
1528	ZINC01460143	2630	0.5617977380752563	NO	-
1529	ZINC02199946	3025	0.5617977380752563	NO	-
1530	ZINC02215749	3057	0.5617977380752563	NO	-
1531	ZINC02234319	3114	0.5617977380752563	NO	-
1532	ZINC02259525	3147	0.5617977380752563	NO	-
1533	ZINC02321913	3200	0.5617977380752563	NO	-
1534	ZINC02397691	3316	0.5617977380752563	NO	-
1535	ZINC02471814	3459	0.5617977380752563	NO	-
1536	ZINC02471816	3460	0.5617977380752563	NO	-
1537	ZINC02471820	3461	0.5617977380752563	NO	-
1538	ZINC02471822	3462	0.5617977380752563	NO	-
1539	ZINC02471918	3463	0.5617977380752563	NO	-
1540	ZINC02471919	3464	0.5617977380752563	NO	-
1541	ZINC02471921	3465	0.5617977380752563	NO	-
1542	ZINC02471923	3466	0.5617977380752563	NO	-
1543	ZINC02639655	3611	0.5617977380752563	NO	-
1544	ZINC02914419	4133	0.5617977380752563	NO	-
1545	ZINC02914423	4134	0.5617977380752563	NO	-
1546	ZINC02914425	4135	0.5617977380752563	NO	-
1547	ZINC02914536	4138	0.5617977380752563	NO	-
1548	ZINC03018679	4393	0.5617977380752563	NO	-
1549	ZINC03176697	4473	0.5617977380752563	NO	-
1550	ZINC03178351	4485	0.5617977380752563	NO	-
1551	ZINC03228727	4541	0.5617977380752563	NO	-
1552	ZINC03340835	4689	0.5617977380752563	NO	-
1553	ZINC03433195	4819	0.5617977380752563	NO	-
1554	ZINC03433198	4820	0.5617977380752563	NO	-
1555	ZINC03582748	4956	0.5617977380752563	NO	-
1556	ZINC03602632	4971	0.5617977380752563	NO	-
1557	ZINC03641541	5007	0.5617977380752563	NO	-
1558	ZINC03850665	5107	0.5617977380752563	NO	-
1559	ZINC03850667	5108	0.5617977380752563	NO	-
1560	ZINC03858258	5549	0.5617977380752563	NO	-
1561	ZINC03858485	5563	0.5617977380752563	NO	-
1562	ZINC03859819	5640	0.5617977380752563	NO	-
1563	ZINC03860086	5673	0.5617977380752563	NO	-
1564	ZINC03867192	5733	0.5617977380752563	NO	-
1565	ZINC03867646	5785	0.5617977380752563	NO	-
1566	ZINC03868356	5815	0.5617977380752563	NO	-
1567	ZINC03868674	5826	0.5617977380752563	NO	-
1568	ZINC03910014	5910	0.5617977380752563	NO	-
1569	ZINC03969827	5977	0.5617977380752563	NO	-
1570	ZINC03969828	5978	0.5617977380752563	NO	-
1571	ZINC03970032	5986	0.5617977380752563	NO	-
1572	ZINC03975973	6022	0.5617977380752563	NO	-
1573	ZINC03975978	6023	0.5617977380752563	NO	-
1574	ZINC03980427	6030	0.5617977380752563	NO	-
1575	ZINC04032980	6159	0.5617977380752563	NO	-
1576	ZINC04033151	6190	0.5617977380752563	NO	-
1577	ZINC04091631	6257	0.5617977380752563	NO	-
1578	ZINC04156217	6321	0.5617977380752563	NO	-
1579	ZINC04156217	6322	0.5617977380752563	NO	-
1580	ZINC04224183	6389	0.5617977380752563	NO	-
1581	ZINC04285758	6458	0.5617977380752563	NO	-
1582	ZINC04292039	6461	0.5617977380752563	NO	-
1583	ZINC04326594	6497	0.5617977380752563	NO	-
1584	ZINC04357879	6521	0.5617977380752563	NO	-
1585	ZINC04382999	6559	0.5617977380752563	NO	-
1586	ZINC04443953	6625	0.5617977380752563	NO	-
1587	ZINC04497523	6746	0.5617977380752563	NO	-
1588	ZINC04170035	6366	0.5612244606018066	NO	-
1589	ZINC01204211	2285	0.5609756112098694	NO	-
1590	ZINC00704084	789	0.5604395866394043	NO	-
1591	ZINC00937575	1450	0.5604395866394043	NO	-
1592	ZINC01074969	1867	0.5604395866394043	NO	-
1593	ZINC01113429	1997	0.5604395866394043	NO	-
1594	ZINC01421460	2548	0.5604395866394043	NO	-
1595	ZINC01421461	2549	0.5604395866394043	NO	-
1596	ZINC02418836	3364	0.5604395866394043	NO	-
1597	ZINC02448783	3412	0.5604395866394043	NO	-
1598	ZINC02971720	4337	0.5604395866394043	NO	-
1599	ZINC03850839	5115	0.5604395866394043	NO	-
1600	ZINC03855155	5439	0.5604395866394043	NO	-
1601	ZINC03858485	5564	0.5604395866394043	NO	-
1602	ZINC03867216	5740	0.5604395866394043	NO	-
1603	ZINC03868600	5823	0.5604395866394043	NO	-
1604	ZINC03906442	5893	0.5604395866394043	NO	-
1605	ZINC03907650	5899	0.5604395866394043	NO	-
1606	ZINC03956274	5936	0.5604395866394043	NO	-
1607	ZINC03980427	6031	0.5604395866394043	NO	-
1608	ZINC03995471	6080	0.5604395866394043	NO	-
1609	ZINC04282926	6457	0.5604395866394043	NO	-
1610	ZINC04285758	6459	0.5604395866394043	NO	-
1611	ZINC04285758	6460	0.5604395866394043	NO	-
1612	ZINC04461448	6633	0.5604395866394043	NO	-
1613	ZINC04477419	6720	0.5604395866394043	NO	-
1614	ZINC03815751	124	0.5604395866394043	YES	15
1615	ZINC00642882	623	0.5595238208770752	NO	-
1616	ZINC01175910	2201	0.5595238208770752	NO	-
1617	ZINC03603764	4972	0.5595238208770752	NO	-
1618	ZINC00732273	855	0.5591397881507874	NO	-
1619	ZINC01069897	1844	0.5591397881507874	NO	-
1620	ZINC01069899	1845	0.5591397881507874	NO	-
1621	ZINC01238222	2357	0.5591397881507874	NO	-
1622	ZINC02209755	3048	0.5591397881507874	NO	-
1623	ZINC02273271	3157	0.5591397881507874	NO	-
1624	ZINC02388169	3307	0.5591397881507874	NO	-
1625	ZINC02720881	3793	0.5591397881507874	NO	-
1626	ZINC03205237	4510	0.5591397881507874	NO	-
1627	ZINC03853120	5259	0.5591397881507874	NO	-
1628	ZINC03853121	5260	0.5591397881507874	NO	-
1629	ZINC03866729	5698	0.5591397881507874	NO	-
1630	ZINC04357955	6524	0.5591397881507874	NO	-
1631	ZINC04470306	6704	0.5591397881507874	NO	-
1632	ZINC00648868	664	0.5581395626068115	NO	-
1633	ZINC00655465	677	0.5581395626068115	NO	-
1634	ZINC00655729	678	0.5581395626068115	NO	-
1635	ZINC00734587	856	0.5581395626068115	NO	-
1636	ZINC00808154	999	0.5581395626068115	NO	-
1637	ZINC00815250	1011	0.5581395626068115	NO	-
1638	ZINC00829511	1062	0.5581395626068115	NO	-
1639	ZINC01003095	1632	0.5581395626068115	NO	-
1640	ZINC01042157	1741	0.5581395626068115	NO	-
1641	ZINC02790106	3958	0.5581395626068115	NO	-
1642	ZINC03236169	4555	0.5581395626068115	NO	-
1643	ZINC03399571	4776	0.5581395626068115	NO	-
1644	ZINC03849619	5083	0.5581395626068115	NO	-
1645	ZINC03850066	5087	0.5581395626068115	NO	-
1646	ZINC03853038	5241	0.5581395626068115	NO	-
1647	ZINC03853039	5242	0.5581395626068115	NO	-
1648	ZINC03968109	5953	0.5581395626068115	NO	-
1649	ZINC04443564	6622	0.5581395626068115	NO	-
1650	ZINC02465636	3445	0.557894766330719	NO	-
1651	ZINC02465639	3446	0.557894766330719	NO	-
1652	ZINC03851103	5134	0.557894766330719	NO	-
1653	ZINC03851112	5138	0.557894766330719	NO	-
1654	ZINC03852660	5204	0.557894766330719	NO	-
1655	ZINC03855551	5449	0.557894766330719	NO	-
1656	ZINC03855562	5451	0.557894766330719	NO	-
1657	ZINC00009076	5	0.5568181872367859	NO	-
1658	ZINC00062092	41	0.5568181872367859	NO	-
1659	ZINC00341049	207	0.5568181872367859	NO	-
1660	ZINC00408908	247	0.5568181872367859	NO	-
1661	ZINC00412475	260	0.5568181872367859	NO	-
1662	ZINC00602501	508	0.5568181872367859	NO	-
1663	ZINC00641708	620	0.5568181872367859	NO	-
1664	ZINC00706822	797	0.5568181872367859	NO	-
1665	ZINC00721931	834	0.5568181872367859	NO	-
1666	ZINC00728342	850	0.5568181872367859	NO	-
1667	ZINC00729871	853	0.5568181872367859	NO	-
1668	ZINC00729872	854	0.5568181872367859	NO	-
1669	ZINC00807037	992	0.5568181872367859	NO	-
1670	ZINC00807038	993	0.5568181872367859	NO	-
1671	ZINC00830378	1067	0.5568181872367859	NO	-
1672	ZINC00840740	1085	0.5568181872367859	NO	-
1673	ZINC00877425	1211	0.5568181872367859	NO	-
1674	ZINC00952207	1508	0.5568181872367859	NO	-
1675	ZINC00952208	1509	0.5568181872367859	NO	-
1676	ZINC00952209	1510	0.5568181872367859	NO	-
1677	ZINC00952211	1511	0.5568181872367859	NO	-
1678	ZINC00952212	1512	0.5568181872367859	NO	-
1679	ZINC01110278	1984	0.5568181872367859	NO	-
1680	ZINC01114129	2000	0.5568181872367859	NO	-
1681	ZINC01114132	2002	0.5568181872367859	NO	-
1682	ZINC01117839	2033	0.5568181872367859	NO	-
1683	ZINC01166048	2178	0.5568181872367859	NO	-
1684	ZINC01423144	2551	0.5568181872367859	NO	-
1685	ZINC01426486	2557	0.5568181872367859	NO	-
1686	ZINC01440144	2581	0.5568181872367859	NO	-
1687	ZINC01440145	2582	0.5568181872367859	NO	-
1688	ZINC01498551	2691	0.5568181872367859	NO	-
1689	ZINC01518010	2755	0.5568181872367859	NO	-
1690	ZINC01988110	2927	0.5568181872367859	NO	-
1691	ZINC02248097	3138	0.5568181872367859	NO	-
1692	ZINC02255919	3144	0.5568181872367859	NO	-
1693	ZINC02311802	3191	0.5568181872367859	NO	-
1694	ZINC02371326	3295	0.5568181872367859	NO	-
1695	ZINC02375815	3299	0.5568181872367859	NO	-
1696	ZINC02375817	3300	0.5568181872367859	NO	-
1697	ZINC02412475	3351	0.5568181872367859	NO	-
1698	ZINC02412476	3352	0.5568181872367859	NO	-
1699	ZINC02438375	3390	0.5568181872367859	NO	-
1700	ZINC02451017	3415	0.5568181872367859	NO	-
1701	ZINC02451018	3416	0.5568181872367859	NO	-
1702	ZINC02644474	3626	0.5568181872367859	NO	-
1703	ZINC02657161	3644	0.5568181872367859	NO	-
1704	ZINC02696886	3666	0.5568181872367859	NO	-
1705	ZINC02696889	3667	0.5568181872367859	NO	-
1706	ZINC02708887	3694	0.5568181872367859	NO	-
1707	ZINC02918058	4211	0.5568181872367859	NO	-
1708	ZINC02918065	4212	0.5568181872367859	NO	-
1709	ZINC02918090	4213	0.5568181872367859	NO	-
1710	ZINC02918092	4214	0.5568181872367859	NO	-
1711	ZINC02919081	4235	0.5568181872367859	NO	-
1712	ZINC02919087	4236	0.5568181872367859	NO	-
1713	ZINC02919198	4239	0.5568181872367859	NO	-
1714	ZINC02919199	4240	0.5568181872367859	NO	-
1715	ZINC02919200	4241	0.5568181872367859	NO	-
1716	ZINC02919202	4242	0.5568181872367859	NO	-
1717	ZINC02919712	4247	0.5568181872367859	NO	-
1718	ZINC02919719	4248	0.5568181872367859	NO	-
1719	ZINC03236100	4553	0.5568181872367859	NO	-
1720	ZINC03247154	4571	0.5568181872367859	NO	-
1721	ZINC03247156	4572	0.5568181872367859	NO	-
1722	ZINC03256809	4588	0.5568181872367859	NO	-
1723	ZINC03358126	4724	0.5568181872367859	NO	-
1724	ZINC03358129	4725	0.5568181872367859	NO	-
1725	ZINC03486494	4869	0.5568181872367859	NO	-
1726	ZINC03520146	4916	0.5568181872367859	NO	-
1727	ZINC03623906	4992	0.5568181872367859	NO	-
1728	ZINC03849458	5079	0.5568181872367859	NO	-
1729	ZINC03854853	5412	0.5568181872367859	NO	-
1730	ZINC03858464	5557	0.5568181872367859	NO	-
1731	ZINC03863550	5680	0.5568181872367859	NO	-
1732	ZINC03867646	5784	0.5568181872367859	NO	-
1733	ZINC03867712	5796	0.5568181872367859	NO	-
1734	ZINC03911582	5913	0.5568181872367859	NO	-
1735	ZINC03962417	5946	0.5568181872367859	NO	-
1736	ZINC04032980	6158	0.5568181872367859	NO	-
1737	ZINC04057284	6225	0.5568181872367859	NO	-
1738	ZINC04292051	6465	0.5568181872367859	NO	-
1739	ZINC04294654	6468	0.5568181872367859	NO	-
1740	ZINC04438066	6595	0.5568181872367859	NO	-
1741	ZINC03815726	6	0.5568181872367859	YES	1
1742	ZINC03851103	5135	0.5567010045051575	NO	-
1743	ZINC03851112	5139	0.5567010045051575	NO	-
1744	ZINC03852660	5205	0.5567010045051575	NO	-
1745	ZINC00418191	270	0.5555555820465088	NO	-
1746	ZINC00418191	271	0.5555555820465088	NO	-
1747	ZINC00644742	633	0.5555555820465088	NO	-
1748	ZINC00716809	820	0.5555555820465088	NO	-
1749	ZINC00716810	821	0.5555555820465088	NO	-
1750	ZINC00716811	822	0.5555555820465088	NO	-
1751	ZINC00716812	823	0.5555555820465088	NO	-
1752	ZINC00726264	844	0.5555555820465088	NO	-
1753	ZINC00780614	920	0.5555555820465088	NO	-
1754	ZINC00780615	921	0.5555555820465088	NO	-
1755	ZINC00780616	922	0.5555555820465088	NO	-
1756	ZINC00780617	923	0.5555555820465088	NO	-
1757	ZINC00780618	924	0.5555555820465088	NO	-
1758	ZINC00794850	956	0.5555555820465088	NO	-
1759	ZINC00822536	1041	0.5555555820465088	NO	-
1760	ZINC00840740	1086	0.5555555820465088	NO	-
1761	ZINC00840740	1087	0.5555555820465088	NO	-
1762	ZINC00883454	1252	0.5555555820465088	NO	-
1763	ZINC00900698	1291	0.5555555820465088	NO	-
1764	ZINC01004190	1633	0.5555555820465088	NO	-
1765	ZINC01017561	1657	0.5555555820465088	NO	-
1766	ZINC01061841	1814	0.5555555820465088	NO	-
1767	ZINC01061844	1815	0.5555555820465088	NO	-
1768	ZINC01075502	1869	0.5555555820465088	NO	-
1769	ZINC01170221	2184	0.5555555820465088	NO	-
1770	ZINC01211627	2313	0.5555555820465088	NO	-
1771	ZINC01211630	2314	0.5555555820465088	NO	-
1772	ZINC01387981	2477	0.5555555820465088	NO	-
1773	ZINC02174327	3007	0.5555555820465088	NO	-
1774	ZINC02184321	3014	0.5555555820465088	NO	-
1775	ZINC02236370	3117	0.5555555820465088	NO	-
1776	ZINC02331939	3221	0.5555555820465088	NO	-
1777	ZINC02388171	3308	0.5555555820465088	NO	-
1778	ZINC02413118	3353	0.5555555820465088	NO	-
1779	ZINC02413119	3354	0.5555555820465088	NO	-
1780	ZINC02438431	3391	0.5555555820465088	NO	-
1781	ZINC02452275	3417	0.5555555820465088	NO	-
1782	ZINC02646191	3628	0.5555555820465088	NO	-
1783	ZINC02646192	3629	0.5555555820465088	NO	-
1784	ZINC02667851	3656	0.5555555820465088	NO	-
1785	ZINC02708871	3689	0.5555555820465088	NO	-
1786	ZINC02708873	3690	0.5555555820465088	NO	-
1787	ZINC02714415	3700	0.5555555820465088	NO	-
1788	ZINC02720880	3792	0.5555555820465088	NO	-
1789	ZINC02813070	4011	0.5555555820465088	NO	-
1790	ZINC02904111	4115	0.5555555820465088	NO	-
1791	ZINC02904376	4116	0.5555555820465088	NO	-
1792	ZINC02914295	4123	0.5555555820465088	NO	-
1793	ZINC02914298	4124	0.5555555820465088	NO	-
1794	ZINC02914300	4125	0.5555555820465088	NO	-
1795	ZINC02914375	4126	0.5555555820465088	NO	-
1796	ZINC02914380	4127	0.5555555820465088	NO	-
1797	ZINC02914382	4128	0.5555555820465088	NO	-
1798	ZINC02914386	4129	0.5555555820465088	NO	-
1799	ZINC02914388	4130	0.5555555820465088	NO	-
1800	ZINC02915379	4172	0.5555555820465088	NO	-
1801	ZINC02915380	4173	0.5555555820465088	NO	-
1802	ZINC02915383	4174	0.5555555820465088	NO	-
1803	ZINC02916250	4187	0.5555555820465088	NO	-
1804	ZINC02922845	4249	0.5555555820465088	NO	-
1805	ZINC03195362	4505	0.5555555820465088	NO	-
1806	ZINC03195364	4506	0.5555555820465088	NO	-
1807	ZINC03642305	5008	0.5555555820465088	NO	-
1808	ZINC03642308	5009	0.5555555820465088	NO	-
1809	ZINC03642310	5010	0.5555555820465088	NO	-
1810	ZINC03642312	5011	0.5555555820465088	NO	-
1811	ZINC03849458	5080	0.5555555820465088	NO	-
1812	ZINC03849585	5081	0.5555555820465088	NO	-
1813	ZINC03849588	5082	0.5555555820465088	NO	-
1814	ZINC03852806	5224	0.5555555820465088	NO	-
1815	ZINC03852807	5226	0.5555555820465088	NO	-
1816	ZINC03853135	5262	0.5555555820465088	NO	-
1817	ZINC03853504	5300	0.5555555820465088	NO	-
1818	ZINC03853505	5301	0.5555555820465088	NO	-
1819	ZINC03858552	5573	0.5555555820465088	NO	-
1820	ZINC03859938	5657	0.5555555820465088	NO	-
1821	ZINC03860077	5671	0.5555555820465088	NO	-
1822	ZINC03864376	5686	0.5555555820465088	NO	-
1823	ZINC03867216	5739	0.5555555820465088	NO	-
1824	ZINC03867614	5779	0.5555555820465088	NO	-
1825	ZINC04263368	6426	0.5555555820465088	NO	-
1826	ZINC04362934	6532	0.5555555820465088	NO	-
1827	ZINC04443360	6610	0.5555555820465088	NO	-
1828	ZINC04443364	6612	0.5555555820465088	NO	-
1829	ZINC04443408	6617	0.5555555820465088	NO	-
1830	ZINC04470164	6697	0.5555555820465088	NO	-
1831	ZINC03815745	120	0.5555555820465088	YES	15
1832	ZINC03810097	121	0.5555555820465088	YES	15
1833	ZINC03815744	122	0.5555555820465088	YES	15
1834	ZINC03815754	125	0.5555555820465088	YES	15
1835	ZINC00418191	273	0.554347813129425	NO	-
1836	ZINC00418191	274	0.554347813129425	NO	-
1837	ZINC00877105	1209	0.554347813129425	NO	-
1838	ZINC00903075	1295	0.554347813129425	NO	-
1839	ZINC01050062	1771	0.554347813129425	NO	-
1840	ZINC01056405	1790	0.554347813129425	NO	-
1841	ZINC01075502	1870	0.554347813129425	NO	-
1842	ZINC02353866	3260	0.554347813129425	NO	-
1843	ZINC02500140	3495	0.554347813129425	NO	-
1844	ZINC02621253	3560	0.554347813129425	NO	-
1845	ZINC02641444	3615	0.554347813129425	NO	-
1846	ZINC02717739	3702	0.554347813129425	NO	-
1847	ZINC02717739	3704	0.554347813129425	NO	-
1848	ZINC02717804	3714	0.554347813129425	NO	-
1849	ZINC02717804	3716	0.554347813129425	NO	-
1850	ZINC02717966	3757	0.554347813129425	NO	-
1851	ZINC02717966	3759	0.554347813129425	NO	-
1852	ZINC02977415	4347	0.554347813129425	NO	-
1853	ZINC03030177	4408	0.554347813129425	NO	-
1854	ZINC03041662	4428	0.554347813129425	NO	-
1855	ZINC03495860	4878	0.554347813129425	NO	-
1856	ZINC03519259	4913	0.554347813129425	NO	-
1857	ZINC03860077	5672	0.554347813129425	NO	-
1858	ZINC04249578	6416	0.554347813129425	NO	-
1859	ZINC04249578	6417	0.554347813129425	NO	-
1860	ZINC03833990	22	0.554347813129425	YES	2
1861	ZINC00694634	770	0.5542168617248535	NO	-
1862	ZINC02843051	4034	0.5542168617248535	NO	-
1863	ZINC00881679	1241	0.5531914830207825	NO	-
1864	ZINC02181057	3012	0.5531914830207825	NO	-
1865	ZINC02850905	4041	0.5531914830207825	NO	-
1866	ZINC03300377	4643	0.5531914830207825	NO	-
1867	ZINC04138376	6309	0.5531914830207825	NO	-
1868	ZINC04463938	6639	0.5531914830207825	NO	-
1869	ZINC00809539	1002	0.5529412031173706	NO	-
1870	ZINC01030784	1689	0.5529412031173706	NO	-
1871	ZINC01070104	1846	0.5529412031173706	NO	-
1872	ZINC01405065	2510	0.5529412031173706	NO	-
1873	ZINC01431674	2564	0.5529412031173706	NO	-
1874	ZINC02779026	3940	0.5529412031173706	NO	-
1875	ZINC03236360	4556	0.5529412031173706	NO	-
1876	ZINC03236361	4557	0.5529412031173706	NO	-
1877	ZINC04169847	6359	0.5529412031173706	NO	-
1878	ZINC04169847	6360	0.5529412031173706	NO	-
1879	ZINC00222294	133	0.5517241358757019	NO	-
1880	ZINC00321735	187	0.5517241358757019	NO	-
1881	ZINC00545046	434	0.5517241358757019	NO	-
1882	ZINC00566979	451	0.5517241358757019	NO	-
1883	ZINC00587605	473	0.5517241358757019	NO	-
1884	ZINC00602501	507	0.5517241358757019	NO	-
1885	ZINC00753009	870	0.5517241358757019	NO	-
1886	ZINC00956237	1533	0.5517241358757019	NO	-
1887	ZINC01098788	1943	0.5517241358757019	NO	-
1888	ZINC01123008	2056	0.5517241358757019	NO	-
1889	ZINC01177023	2208	0.5517241358757019	NO	-
1890	ZINC01177675	2212	0.5517241358757019	NO	-
1891	ZINC01213285	2319	0.5517241358757019	NO	-
1892	ZINC01324174	2418	0.5517241358757019	NO	-
1893	ZINC01331285	2434	0.5517241358757019	NO	-
1894	ZINC01386172	2467	0.5517241358757019	NO	-
1895	ZINC01386173	2468	0.5517241358757019	NO	-
1896	ZINC01418585	2545	0.5517241358757019	NO	-
1897	ZINC01492361	2672	0.5517241358757019	NO	-
1898	ZINC01499136	2700	0.5517241358757019	NO	-
1899	ZINC01849869	2836	0.5517241358757019	NO	-
1900	ZINC01867794	2841	0.5517241358757019	NO	-
1901	ZINC01867795	2842	0.5517241358757019	NO	-
1902	ZINC01906903	2858	0.5517241358757019	NO	-
1903	ZINC01980375	2903	0.5517241358757019	NO	-
1904	ZINC02115339	2981	0.5517241358757019	NO	-
1905	ZINC02218899	3064	0.5517241358757019	NO	-
1906	ZINC02218908	3065	0.5517241358757019	NO	-
1907	ZINC02319354	3195	0.5517241358757019	NO	-
1908	ZINC02319355	3196	0.5517241358757019	NO	-
1909	ZINC02404098	3328	0.5517241358757019	NO	-
1910	ZINC02419847	3365	0.5517241358757019	NO	-
1911	ZINC02483655	3473	0.5517241358757019	NO	-
1912	ZINC02762464	3929	0.5517241358757019	NO	-
1913	ZINC02768468	3933	0.5517241358757019	NO	-
1914	ZINC02846592	4037	0.5517241358757019	NO	-
1915	ZINC02916372	4188	0.5517241358757019	NO	-
1916	ZINC02916374	4189	0.5517241358757019	NO	-
1917	ZINC03210059	4518	0.5517241358757019	NO	-
1918	ZINC03433241	4822	0.5517241358757019	NO	-
1919	ZINC03436516	4823	0.5517241358757019	NO	-
1920	ZINC03481133	4860	0.5517241358757019	NO	-
1921	ZINC03518709	4909	0.5517241358757019	NO	-
1922	ZINC03548284	4930	0.5517241358757019	NO	-
1923	ZINC03549212	4931	0.5517241358757019	NO	-
1924	ZINC03853067	5245	0.5517241358757019	NO	-
1925	ZINC03857856	5519	0.5517241358757019	NO	-
1926	ZINC03859856	5645	0.5517241358757019	NO	-
1927	ZINC03867082	5719	0.5517241358757019	NO	-
1928	ZINC03867636	5783	0.5517241358757019	NO	-
1929	ZINC03867712	5795	0.5517241358757019	NO	-
1930	ZINC03889438	5850	0.5517241358757019	NO	-
1931	ZINC03889439	5851	0.5517241358757019	NO	-
1932	ZINC03971126	5999	0.5517241358757019	NO	-
1933	ZINC04053015	6223	0.5517241358757019	NO	-
1934	ZINC04443157	6608	0.5517241358757019	NO	-
1935	ZINC04443933	6624	0.5517241358757019	NO	-
1936	ZINC04460379	6631	0.5517241358757019	NO	-
1937	ZINC04627899	6771	0.5517241358757019	NO	-
1938	ZINC04617906	16	0.5517241358757019	YES	2
1939	ZINC03855551	5450	0.5510203838348389	NO	-
1940	ZINC03855562	5452	0.5510203838348389	NO	-
1941	ZINC00109647	68	0.550561785697937	NO	-
1942	ZINC00132192	83	0.550561785697937	NO	-
1943	ZINC00417658	269	0.550561785697937	NO	-
1944	ZINC00527396	403	0.550561785697937	NO	-
1945	ZINC00527399	404	0.550561785697937	NO	-
1946	ZINC00529671	405	0.550561785697937	NO	-
1947	ZINC00529674	406	0.550561785697937	NO	-
1948	ZINC00534007	419	0.550561785697937	NO	-
1949	ZINC00536541	425	0.550561785697937	NO	-
1950	ZINC00541369	430	0.550561785697937	NO	-
1951	ZINC00704084	788	0.550561785697937	NO	-
1952	ZINC00807254	994	0.550561785697937	NO	-
1953	ZINC00826008	1043	0.550561785697937	NO	-
1954	ZINC00954670	1518	0.550561785697937	NO	-
1955	ZINC00954671	1519	0.550561785697937	NO	-
1956	ZINC01016723	1656	0.550561785697937	NO	-
1957	ZINC01062043	1817	0.550561785697937	NO	-
1958	ZINC01062046	1818	0.550561785697937	NO	-
1959	ZINC01111904	1991	0.550561785697937	NO	-
1960	ZINC01113009	1994	0.550561785697937	NO	-
1961	ZINC01126157	2072	0.550561785697937	NO	-
1962	ZINC01128528	2082	0.550561785697937	NO	-
1963	ZINC01128530	2083	0.550561785697937	NO	-
1964	ZINC01128531	2084	0.550561785697937	NO	-
1965	ZINC01128533	2085	0.550561785697937	NO	-
1966	ZINC01129826	2089	0.550561785697937	NO	-
1967	ZINC01156772	2153	0.550561785697937	NO	-
1968	ZINC01156864	2156	0.550561785697937	NO	-
1969	ZINC01207341	2290	0.550561785697937	NO	-
1970	ZINC01207877	2293	0.550561785697937	NO	-
1971	ZINC01210623	2309	0.550561785697937	NO	-
1972	ZINC01210625	2310	0.550561785697937	NO	-
1973	ZINC01220406	2331	0.550561785697937	NO	-
1974	ZINC01237359	2355	0.550561785697937	NO	-
1975	ZINC01237359	2356	0.550561785697937	NO	-
1976	ZINC01465855	2635	0.550561785697937	NO	-
1977	ZINC02138375	2995	0.550561785697937	NO	-
1978	ZINC02212816	3055	0.550561785697937	NO	-
1979	ZINC02212824	3056	0.550561785697937	NO	-
1980	ZINC02233055	3110	0.550561785697937	NO	-
1981	ZINC02233058	3111	0.550561785697937	NO	-
1982	ZINC02250223	3139	0.550561785697937	NO	-
1983	ZINC02265465	3151	0.550561785697937	NO	-
1984	ZINC02265587	3152	0.550561785697937	NO	-
1985	ZINC02284824	3167	0.550561785697937	NO	-
1986	ZINC02334034	3224	0.550561785697937	NO	-
1987	ZINC02445048	3406	0.550561785697937	NO	-
1988	ZINC02500140	3494	0.550561785697937	NO	-
1989	ZINC02504173	3512	0.550561785697937	NO	-
1990	ZINC02651377	3632	0.550561785697937	NO	-
1991	ZINC02661816	3650	0.550561785697937	NO	-
1992	ZINC02915115	4159	0.550561785697937	NO	-
1993	ZINC02915118	4160	0.550561785697937	NO	-
1994	ZINC02915121	4161	0.550561785697937	NO	-
1995	ZINC02915123	4162	0.550561785697937	NO	-
1996	ZINC02936165	4259	0.550561785697937	NO	-
1997	ZINC03100320	4455	0.550561785697937	NO	-
1998	ZINC03189744	4497	0.550561785697937	NO	-
1999	ZINC03227180	4538	0.550561785697937	NO	-
2000	ZINC03437409	4825	0.550561785697937	NO	-
2001	ZINC03437411	4826	0.550561785697937	NO	-
2002	ZINC03559292	4939	0.550561785697937	NO	-
2003	ZINC03582272	4953	0.550561785697937	NO	-
2004	ZINC03582274	4954	0.550561785697937	NO	-
2005	ZINC03582289	4955	0.550561785697937	NO	-
2006	ZINC03850839	5114	0.550561785697937	NO	-
2007	ZINC03853078	5246	0.550561785697937	NO	-
2008	ZINC03858767	5582	0.550561785697937	NO	-
2009	ZINC03859521	5613	0.550561785697937	NO	-
2010	ZINC03868676	5827	0.550561785697937	NO	-
2011	ZINC03957479	5938	0.550561785697937	NO	-
2012	ZINC03969856	5979	0.550561785697937	NO	-
2013	ZINC03970029	5985	0.550561785697937	NO	-
2014	ZINC03975048	6020	0.550561785697937	NO	-
2015	ZINC03983187	6046	0.550561785697937	NO	-
2016	ZINC04004712	6125	0.550561785697937	NO	-
2017	ZINC04077624	6251	0.550561785697937	NO	-
2018	ZINC04088390	6253	0.550561785697937	NO	-
2019	ZINC04188163	6372	0.550561785697937	NO	-
2020	ZINC04223217	6381	0.550561785697937	NO	-
2021	ZINC04268868	6442	0.550561785697937	NO	-
2022	ZINC04326576	6496	0.550561785697937	NO	-
2023	ZINC04334779	6502	0.550561785697937	NO	-
2024	ZINC04374633	6546	0.550561785697937	NO	-
2025	ZINC03815785	119	0.550561785697937	YES	14
2026	ZINC00623831	542	0.5494505763053894	NO	-
2027	ZINC00638108	612	0.5494505763053894	NO	-
2028	ZINC00638115	613	0.5494505763053894	NO	-
2029	ZINC00886858	1274	0.5494505763053894	NO	-
2030	ZINC01000665	1624	0.5494505763053894	NO	-
2031	ZINC01116755	2028	0.5494505763053894	NO	-
2032	ZINC01426486	2558	0.5494505763053894	NO	-
2033	ZINC01889888	2849	0.5494505763053894	NO	-
2034	ZINC01889889	2850	0.5494505763053894	NO	-
2035	ZINC02403649	3326	0.5494505763053894	NO	-
2036	ZINC02403650	3327	0.5494505763053894	NO	-
2037	ZINC02619669	3548	0.5494505763053894	NO	-
2038	ZINC02660841	3649	0.5494505763053894	NO	-
2039	ZINC02720906	3796	0.5494505763053894	NO	-
2040	ZINC02724201	3833	0.5494505763053894	NO	-
2041	ZINC02724202	3834	0.5494505763053894	NO	-
2042	ZINC02725790	3889	0.5494505763053894	NO	-
2043	ZINC02725791	3890	0.5494505763053894	NO	-
2044	ZINC02789690	3954	0.5494505763053894	NO	-
2045	ZINC02789691	3955	0.5494505763053894	NO	-
2046	ZINC02789692	3956	0.5494505763053894	NO	-
2047	ZINC02851878	4044	0.5494505763053894	NO	-
2048	ZINC02969391	4334	0.5494505763053894	NO	-
2049	ZINC03018712	4395	0.5494505763053894	NO	-
2050	ZINC03027011	4403	0.5494505763053894	NO	-
2051	ZINC03041617	4427	0.5494505763053894	NO	-
2052	ZINC03354462	4714	0.5494505763053894	NO	-
2053	ZINC03850612	5104	0.5494505763053894	NO	-
2054	ZINC03852981	5239	0.5494505763053894	NO	-
2055	ZINC03853682	5312	0.5494505763053894	NO	-
2056	ZINC03853683	5313	0.5494505763053894	NO	-
2057	ZINC03859521	5614	0.5494505763053894	NO	-
2058	ZINC03868504	5820	0.5494505763053894	NO	-
2059	ZINC03868505	5821	0.5494505763053894	NO	-
2060	ZINC03956147	5935	0.5494505763053894	NO	-
2061	ZINC03956282	5937	0.5494505763053894	NO	-
2062	ZINC04306774	6476	0.5494505763053894	NO	-
2063	ZINC04306840	6477	0.5494505763053894	NO	-
2064	ZINC00108730	64	0.5487805008888245	NO	-
2065	ZINC00108735	65	0.5487805008888245	NO	-
2066	ZINC00184338	103	0.5487805008888245	NO	-
2067	ZINC00298344	173	0.5487805008888245	NO	-
2068	ZINC00434946	340	0.5487805008888245	NO	-
2069	ZINC00509753	395	0.5487805008888245	NO	-
2070	ZINC00557883	442	0.5487805008888245	NO	-
2071	ZINC00557885	443	0.5487805008888245	NO	-
2072	ZINC01502414	2708	0.5487805008888245	NO	-
2073	ZINC00418191	275	0.5483871102333069	NO	-
2074	ZINC00917190	1341	0.5483871102333069	NO	-
2075	ZINC00917197	1342	0.5483871102333069	NO	-
2076	ZINC00930029	1427	0.5483871102333069	NO	-
2077	ZINC02203870	3036	0.5483871102333069	NO	-
2078	ZINC02203872	3037	0.5483871102333069	NO	-
2079	ZINC02220292	3068	0.5483871102333069	NO	-
2080	ZINC02244620	3131	0.5483871102333069	NO	-
2081	ZINC02404712	3332	0.5483871102333069	NO	-
2082	ZINC02718364	3782	0.5483871102333069	NO	-
2083	ZINC02958624	4326	0.5483871102333069	NO	-
2084	ZINC03018626	4392	0.5483871102333069	NO	-
2085	ZINC03176708	4479	0.5483871102333069	NO	-
2086	ZINC03855160	5442	0.5483871102333069	NO	-
2087	ZINC04032490	6149	0.5483871102333069	NO	-
2088	ZINC04059361	6229	0.5483871102333069	NO	-
2089	ZINC04061637	6236	0.5483871102333069	NO	-
2090	ZINC04252222	6422	0.5483871102333069	NO	-
2091	ZINC04356388	6516	0.5483871102333069	NO	-
2092	ZINC04463907	6638	0.5483871102333069	NO	-
2093	ZINC02254873	3143	0.5476190447807312	NO	-
2094	ZINC03867320	5756	0.5476190447807312	NO	-
2095	ZINC03867323	5758	0.5476190447807312	NO	-
2096	ZINC00956737	1544	0.5473684072494507	NO	-
2097	ZINC01114737	2007	0.5473684072494507	NO	-
2098	ZINC01114740	2009	0.5473684072494507	NO	-
2099	ZINC01127912	2077	0.5473684072494507	NO	-
2100	ZINC01127917	2079	0.5473684072494507	NO	-
2101	ZINC01441567	2595	0.5473684072494507	NO	-
2102	ZINC01441568	2597	0.5473684072494507	NO	-
2103	ZINC02616568	3543	0.5473684072494507	NO	-
2104	ZINC02619034	3546	0.5473684072494507	NO	-
2105	ZINC03274431	4609	0.5473684072494507	NO	-
2106	ZINC03274433	4610	0.5473684072494507	NO	-
2107	ZINC03594143	4964	0.5473684072494507	NO	-
2108	ZINC04032490	6150	0.5473684072494507	NO	-
2109	ZINC04035225	6216	0.5473684072494507	NO	-
2110	ZINC04356680	6519	0.5473684072494507	NO	-
2111	ZINC00426468	317	0.5465116500854492	NO	-
2112	ZINC00648297	660	0.5465116500854492	NO	-
2113	ZINC00723270	838	0.5465116500854492	NO	-
2114	ZINC00841579	1088	0.5465116500854492	NO	-
2115	ZINC00945459	1490	0.5465116500854492	NO	-
2116	ZINC00948477	1498	0.5465116500854492	NO	-
2117	ZINC01055091	1785	0.5465116500854492	NO	-
2118	ZINC01415857	2537	0.5465116500854492	NO	-
2119	ZINC02918106	4218	0.5465116500854492	NO	-
2120	ZINC02918107	4219	0.5465116500854492	NO	-
2121	ZINC02918138	4220	0.5465116500854492	NO	-
2122	ZINC02918140	4221	0.5465116500854492	NO	-
2123	ZINC02918918	4227	0.5465116500854492	NO	-
2124	ZINC02918920	4228	0.5465116500854492	NO	-
2125	ZINC03853269	5282	0.5465116500854492	NO	-
2126	ZINC03966939	5949	0.5465116500854492	NO	-
2127	ZINC03968892	5957	0.5465116500854492	NO	-
2128	ZINC03970856	5997	0.5465116500854492	NO	-
2129	ZINC03977203	6026	0.5465116500854492	NO	-
2130	ZINC04271803	6444	0.5465116500854492	NO	-
2131	ZINC04471956	6716	0.5465116500854492	NO	-
2132	ZINC01581698	2784	0.5463917255401611	NO	-
2133	ZINC00014474	11	0.5454545617103577	NO	-
2134	ZINC00111659	73	0.5454545617103577	NO	-
2135	ZINC00467436	372	0.5454545617103577	NO	-
2136	ZINC00625891	548	0.5454545617103577	NO	-
2137	ZINC00627119	555	0.5454545617103577	NO	-
2138	ZINC00636215	604	0.5454545617103577	NO	-
2139	ZINC00646418	645	0.5454545617103577	NO	-
2140	ZINC00646419	646	0.5454545617103577	NO	-
2141	ZINC00646422	649	0.5454545617103577	NO	-
2142	ZINC00646423	650	0.5454545617103577	NO	-
2143	ZINC00646438	655	0.5454545617103577	NO	-
2144	ZINC00646439	656	0.5454545617103577	NO	-
2145	ZINC00646440	657	0.5454545617103577	NO	-
2146	ZINC00680612	737	0.5454545617103577	NO	-
2147	ZINC00683380	745	0.5454545617103577	NO	-
2148	ZINC00703553	780	0.5454545617103577	NO	-
2149	ZINC00756466	887	0.5454545617103577	NO	-
2150	ZINC00829876	1065	0.5454545617103577	NO	-
2151	ZINC00847212	1098	0.5454545617103577	NO	-
2152	ZINC00856423	1130	0.5454545617103577	NO	-
2153	ZINC00884416	1259	0.5454545617103577	NO	-
2154	ZINC00937561	1448	0.5454545617103577	NO	-
2155	ZINC00937562	1449	0.5454545617103577	NO	-
2156	ZINC00938143	1455	0.5454545617103577	NO	-
2157	ZINC00949729	1502	0.5454545617103577	NO	-
2158	ZINC00987528	1579	0.5454545617103577	NO	-
2159	ZINC00991566	1593	0.5454545617103577	NO	-
2160	ZINC00991567	1594	0.5454545617103577	NO	-
2161	ZINC01088554	1915	0.5454545617103577	NO	-
2162	ZINC01098301	1942	0.5454545617103577	NO	-
2163	ZINC01131650	2099	0.5454545617103577	NO	-
2164	ZINC01131652	2100	0.5454545617103577	NO	-
2165	ZINC01154134	2144	0.5454545617103577	NO	-
2166	ZINC01175818	2199	0.5454545617103577	NO	-
2167	ZINC01176657	2204	0.5454545617103577	NO	-
2168	ZINC01185989	2249	0.5454545617103577	NO	-
2169	ZINC01211903	2317	0.5454545617103577	NO	-
2170	ZINC01214858	2323	0.5454545617103577	NO	-
2171	ZINC01223309	2334	0.5454545617103577	NO	-
2172	ZINC01318607	2415	0.5454545617103577	NO	-
2173	ZINC01349238	2447	0.5454545617103577	NO	-
2174	ZINC01460140	2626	0.5454545617103577	NO	-
2175	ZINC01460142	2627	0.5454545617103577	NO	-
2176	ZINC01460143	2629	0.5454545617103577	NO	-
2177	ZINC01465250	2633	0.5454545617103577	NO	-
2178	ZINC01467348	2637	0.5454545617103577	NO	-
2179	ZINC01467349	2638	0.5454545617103577	NO	-
2180	ZINC01467350	2639	0.5454545617103577	NO	-
2181	ZINC01467351	2640	0.5454545617103577	NO	-
2182	ZINC01498534	2690	0.5454545617103577	NO	-
2183	ZINC01498579	2692	0.5454545617103577	NO	-
2184	ZINC01498604	2693	0.5454545617103577	NO	-
2185	ZINC01504136	2717	0.5454545617103577	NO	-
2186	ZINC01518714	2756	0.5454545617103577	NO	-
2187	ZINC01988128	2929	0.5454545617103577	NO	-
2188	ZINC02204697	3040	0.5454545617103577	NO	-
2189	ZINC02227162	3083	0.5454545617103577	NO	-
2190	ZINC02227163	3084	0.5454545617103577	NO	-
2191	ZINC02227165	3085	0.5454545617103577	NO	-
2192	ZINC02227166	3086	0.5454545617103577	NO	-
2193	ZINC02241584	3126	0.5454545617103577	NO	-
2194	ZINC02241585	3127	0.5454545617103577	NO	-
2195	ZINC02241586	3128	0.5454545617103577	NO	-
2196	ZINC02241587	3129	0.5454545617103577	NO	-
2197	ZINC02292855	3174	0.5454545617103577	NO	-
2198	ZINC02292856	3175	0.5454545617103577	NO	-
2199	ZINC02296194	3176	0.5454545617103577	NO	-
2200	ZINC02296195	3177	0.5454545617103577	NO	-
2201	ZINC02335806	3227	0.5454545617103577	NO	-
2202	ZINC02364001	3282	0.5454545617103577	NO	-
2203	ZINC02400123	3318	0.5454545617103577	NO	-
2204	ZINC02432169	3380	0.5454545617103577	NO	-
2205	ZINC02437493	3388	0.5454545617103577	NO	-
2206	ZINC02440574	3396	0.5454545617103577	NO	-
2207	ZINC02440577	3397	0.5454545617103577	NO	-
2208	ZINC02440578	3398	0.5454545617103577	NO	-
2209	ZINC02440580	3399	0.5454545617103577	NO	-
2210	ZINC02686326	3661	0.5454545617103577	NO	-
2211	ZINC02686327	3662	0.5454545617103577	NO	-
2212	ZINC02918102	4217	0.5454545617103577	NO	-
2213	ZINC02962862	4329	0.5454545617103577	NO	-
2214	ZINC03178352	4486	0.5454545617103577	NO	-
2215	ZINC03349987	4706	0.5454545617103577	NO	-
2216	ZINC03432920	4818	0.5454545617103577	NO	-
2217	ZINC03457590	4852	0.5454545617103577	NO	-
2218	ZINC03850447	5098	0.5454545617103577	NO	-
2219	ZINC03853836	5333	0.5454545617103577	NO	-
2220	ZINC03866868	5704	0.5454545617103577	NO	-
2221	ZINC03889517	5853	0.5454545617103577	NO	-
2222	ZINC03889518	5854	0.5454545617103577	NO	-
2223	ZINC03897967	5877	0.5454545617103577	NO	-
2224	ZINC03911163	5912	0.5454545617103577	NO	-
2225	ZINC03982934	6037	0.5454545617103577	NO	-
2226	ZINC04004712	6124	0.5454545617103577	NO	-
2227	ZINC04058639	6226	0.5454545617103577	NO	-
2228	ZINC04342175	6507	0.5454545617103577	NO	-
2229	ZINC04408012	6577	0.5454545617103577	NO	-
2230	ZINC04443678	6623	0.5454545617103577	NO	-
2231	ZINC04465026	6656	0.5454545617103577	NO	-
2232	ZINC04627899	6772	0.5454545617103577	NO	-
2233	ZINC03815706	7	0.5454545617103577	YES	1
2234	ZINC03833997	13	0.5454545617103577	YES	2
2235	ZINC03832090	91	0.5454545617103577	YES	9
2236	ZINC00203502	122	0.5444444417953491	NO	-
2237	ZINC00577613	466	0.5444444417953491	NO	-
2238	ZINC00591112	477	0.5444444417953491	NO	-
2239	ZINC00613016	526	0.5444444417953491	NO	-
2240	ZINC00623829	541	0.5444444417953491	NO	-
2241	ZINC00656799	683	0.5444444417953491	NO	-
2242	ZINC00656804	684	0.5444444417953491	NO	-
2243	ZINC00803084	976	0.5444444417953491	NO	-
2244	ZINC00803087	977	0.5444444417953491	NO	-
2245	ZINC00803088	978	0.5444444417953491	NO	-
2246	ZINC00803091	979	0.5444444417953491	NO	-
2247	ZINC00834970	1074	0.5444444417953491	NO	-
2248	ZINC00937577	1451	0.5444444417953491	NO	-
2249	ZINC00937578	1452	0.5444444417953491	NO	-
2250	ZINC01084939	1906	0.5444444417953491	NO	-
2251	ZINC01084940	1907	0.5444444417953491	NO	-
2252	ZINC01090881	1921	0.5444444417953491	NO	-
2253	ZINC01090883	1922	0.5444444417953491	NO	-
2254	ZINC01090884	1923	0.5444444417953491	NO	-
2255	ZINC01090885	1924	0.5444444417953491	NO	-
2256	ZINC01117224	2031	0.5444444417953491	NO	-
2257	ZINC01117226	2032	0.5444444417953491	NO	-
2258	ZINC01153201	2143	0.5444444417953491	NO	-
2259	ZINC01158838	2163	0.5444444417953491	NO	-
2260	ZINC01296878	2404	0.5444444417953491	NO	-
2261	ZINC01296879	2405	0.5444444417953491	NO	-
2262	ZINC02138460	2996	0.5444444417953491	NO	-
2263	ZINC02193742	3018	0.5444444417953491	NO	-
2264	ZINC02223665	3077	0.5444444417953491	NO	-
2265	ZINC02227302	3087	0.5444444417953491	NO	-
2266	ZINC02247051	3136	0.5444444417953491	NO	-
2267	ZINC02247052	3137	0.5444444417953491	NO	-
2268	ZINC02290573	3170	0.5444444417953491	NO	-
2269	ZINC02291898	3172	0.5444444417953491	NO	-
2270	ZINC02292565	3173	0.5444444417953491	NO	-
2271	ZINC02340490	3234	0.5444444417953491	NO	-
2272	ZINC02465678	3447	0.5444444417953491	NO	-
2273	ZINC02655438	3641	0.5444444417953491	NO	-
2274	ZINC02667849	3654	0.5444444417953491	NO	-
2275	ZINC02667850	3655	0.5444444417953491	NO	-
2276	ZINC02973363	4345	0.5444444417953491	NO	-
2277	ZINC02990052	4369	0.5444444417953491	NO	-
2278	ZINC03033008	4414	0.5444444417953491	NO	-
2279	ZINC03206231	4513	0.5444444417953491	NO	-
2280	ZINC03215461	4524	0.5444444417953491	NO	-
2281	ZINC03839458	5071	0.5444444417953491	NO	-
2282	ZINC03851638	5157	0.5444444417953491	NO	-
2283	ZINC03854621	5401	0.5444444417953491	NO	-
2284	ZINC03858729	5579	0.5444444417953491	NO	-
2285	ZINC03858730	5580	0.5444444417953491	NO	-
2286	ZINC03858768	5583	0.5444444417953491	NO	-
2287	ZINC03859606	5622	0.5444444417953491	NO	-
2288	ZINC03866681	5690	0.5444444417953491	NO	-
2289	ZINC03873718	5839	0.5444444417953491	NO	-
2290	ZINC03971598	6007	0.5444444417953491	NO	-
2291	ZINC04075768	6247	0.5444444417953491	NO	-
2292	ZINC04381440	6554	0.5444444417953491	NO	-
2293	ZINC04381440	6555	0.5444444417953491	NO	-
2294	ZINC04408012	6578	0.5444444417953491	NO	-
2295	ZINC04408012	6579	0.5444444417953491	NO	-
2296	ZINC04442234	6600	0.5444444417953491	NO	-
2297	ZINC04488452	6726	0.5444444417953491	NO	-
2298	ZINC03833999	15	0.5444444417953491	YES	2
2299	ZINC03833974	20	0.5444444417953491	YES	2
2300	ZINC03815768	129	0.5444444417953491	YES	16
2301	ZINC00628719	563	0.54347825050354	NO	-
2302	ZINC00664102	690	0.54347825050354	NO	-
2303	ZINC00684909	748	0.54347825050354	NO	-
2304	ZINC00684910	749	0.54347825050354	NO	-
2305	ZINC00783395	929	0.54347825050354	NO	-
2306	ZINC00833500	1070	0.54347825050354	NO	-
2307	ZINC00887630	1278	0.54347825050354	NO	-
2308	ZINC00903059	1294	0.54347825050354	NO	-
2309	ZINC00907546	1320	0.54347825050354	NO	-
2310	ZINC00907548	1321	0.54347825050354	NO	-
2311	ZINC00924427	1421	0.54347825050354	NO	-
2312	ZINC01323856	2416	0.54347825050354	NO	-
2313	ZINC01487109	2655	0.54347825050354	NO	-
2314	ZINC01487109	2656	0.54347825050354	NO	-
2315	ZINC01927637	2876	0.54347825050354	NO	-
2316	ZINC02266114	3153	0.54347825050354	NO	-
2317	ZINC02380855	3304	0.54347825050354	NO	-
2318	ZINC02460541	3434	0.54347825050354	NO	-
2319	ZINC02500140	3496	0.54347825050354	NO	-
2320	ZINC02629141	3591	0.54347825050354	NO	-
2321	ZINC02663874	3652	0.54347825050354	NO	-
2322	ZINC02717972	3761	0.54347825050354	NO	-
2323	ZINC02717972	3763	0.54347825050354	NO	-
2324	ZINC02785655	3946	0.54347825050354	NO	-
2325	ZINC02786009	3947	0.54347825050354	NO	-
2326	ZINC02786010	3948	0.54347825050354	NO	-
2327	ZINC03238890	4565	0.54347825050354	NO	-
2328	ZINC03283420	4621	0.54347825050354	NO	-
2329	ZINC03338787	4688	0.54347825050354	NO	-
2330	ZINC03346036	4699	0.54347825050354	NO	-
2331	ZINC03409663	4787	0.54347825050354	NO	-
2332	ZINC03424286	4807	0.54347825050354	NO	-
2333	ZINC03424299	4808	0.54347825050354	NO	-
2334	ZINC03424707	4810	0.54347825050354	NO	-
2335	ZINC03424768	4811	0.54347825050354	NO	-
2336	ZINC03424828	4812	0.54347825050354	NO	-
2337	ZINC03424849	4813	0.54347825050354	NO	-
2338	ZINC03495859	4877	0.54347825050354	NO	-
2339	ZINC03496071	4880	0.54347825050354	NO	-
2340	ZINC03864384	5688	0.54347825050354	NO	-
2341	ZINC03910014	5911	0.54347825050354	NO	-
2342	ZINC04059252	6227	0.54347825050354	NO	-
2343	ZINC04292112	6466	0.54347825050354	NO	-
2344	ZINC01058137	1794	0.542553186416626	NO	-
2345	ZINC02625700	3580	0.542553186416626	NO	-
2346	ZINC03949177	5927	0.542553186416626	NO	-
2347	ZINC04379699	6552	0.542553186416626	NO	-
2348	ZINC04496742	6744	0.542553186416626	NO	-
2349	ZINC03889421	5849	0.5421686768531799	NO	-
2350	ZINC03325139	4668	0.5416666865348816	NO	-
2351	ZINC03325142	4669	0.5416666865348816	NO	-
2352	ZINC04308418	6479	0.5416666865348816	NO	-
2353	ZINC03832115	58	0.5416666865348816	YES	9
2354	ZINC00635794	594	0.5411764979362488	NO	-
2355	ZINC02485409	3474	0.5411764979362488	NO	-
2356	ZINC02707274	3685	0.5411764979362488	NO	-
2357	ZINC03850967	5120	0.5411764979362488	NO	-
2358	ZINC03850968	5122	0.5411764979362488	NO	-
2359	ZINC03854990	5420	0.5411764979362488	NO	-
2360	ZINC03902733	5888	0.5411764979362488	NO	-
2361	ZINC03941646	5922	0.5411764979362488	NO	-
2362	ZINC00067119	48	0.540229856967926	NO	-
2363	ZINC00422766	286	0.540229856967926	NO	-
2364	ZINC00422818	289	0.540229856967926	NO	-
2365	ZINC00591112	476	0.540229856967926	NO	-
2366	ZINC00635354	591	0.540229856967926	NO	-
2367	ZINC00635356	592	0.540229856967926	NO	-
2368	ZINC00679750	735	0.540229856967926	NO	-
2369	ZINC00679751	736	0.540229856967926	NO	-
2370	ZINC00712857	813	0.540229856967926	NO	-
2371	ZINC00719970	830	0.540229856967926	NO	-
2372	ZINC00719970	831	0.540229856967926	NO	-
2373	ZINC00877435	1215	0.540229856967926	NO	-
2374	ZINC00877439	1216	0.540229856967926	NO	-
2375	ZINC00905711	1312	0.540229856967926	NO	-
2376	ZINC00905713	1314	0.540229856967926	NO	-
2377	ZINC00945458	1489	0.540229856967926	NO	-
2378	ZINC00947724	1496	0.540229856967926	NO	-
2379	ZINC01099994	1944	0.540229856967926	NO	-
2380	ZINC01171050	2188	0.540229856967926	NO	-
2381	ZINC01171490	2189	0.540229856967926	NO	-
2382	ZINC01198672	2273	0.540229856967926	NO	-
2383	ZINC01218886	2330	0.540229856967926	NO	-
2384	ZINC01384129	2462	0.540229856967926	NO	-
2385	ZINC01418480	2543	0.540229856967926	NO	-
2386	ZINC01489756	2663	0.540229856967926	NO	-
2387	ZINC01502085	2705	0.540229856967926	NO	-
2388	ZINC01502625	2710	0.540229856967926	NO	-
2389	ZINC02077867	2956	0.540229856967926	NO	-
2390	ZINC02197857	3020	0.540229856967926	NO	-
2391	ZINC02275807	3158	0.540229856967926	NO	-
2392	ZINC02625358	3579	0.540229856967926	NO	-
2393	ZINC02635116	3600	0.540229856967926	NO	-
2394	ZINC02662800	3651	0.540229856967926	NO	-
2395	ZINC02700078	3670	0.540229856967926	NO	-
2396	ZINC02700090	3672	0.540229856967926	NO	-
2397	ZINC02700095	3673	0.540229856967926	NO	-
2398	ZINC02708884	3692	0.540229856967926	NO	-
2399	ZINC02708886	3693	0.540229856967926	NO	-
2400	ZINC02872246	4087	0.540229856967926	NO	-
2401	ZINC02872247	4088	0.540229856967926	NO	-
2402	ZINC02954435	4314	0.540229856967926	NO	-
2403	ZINC02955129	4317	0.540229856967926	NO	-
2404	ZINC03188430	4495	0.540229856967926	NO	-
2405	ZINC03190143	4499	0.540229856967926	NO	-
2406	ZINC03249270	4575	0.540229856967926	NO	-
2407	ZINC03393184	4768	0.540229856967926	NO	-
2408	ZINC03517103	4905	0.540229856967926	NO	-
2409	ZINC03517104	4906	0.540229856967926	NO	-
2410	ZINC03852952	5238	0.540229856967926	NO	-
2411	ZINC03853836	5332	0.540229856967926	NO	-
2412	ZINC03856100	5461	0.540229856967926	NO	-
2413	ZINC03858911	5591	0.540229856967926	NO	-
2414	ZINC03860031	5666	0.540229856967926	NO	-
2415	ZINC03860032	5667	0.540229856967926	NO	-
2416	ZINC03860033	5668	0.540229856967926	NO	-
2417	ZINC03860034	5669	0.540229856967926	NO	-
2418	ZINC03864371	5685	0.540229856967926	NO	-
2419	ZINC03867226	5743	0.540229856967926	NO	-
2420	ZINC03899531	5884	0.540229856967926	NO	-
2421	ZINC03959319	5941	0.540229856967926	NO	-
2422	ZINC03959326	5942	0.540229856967926	NO	-
2423	ZINC03959330	5943	0.540229856967926	NO	-
2424	ZINC03977697	6027	0.540229856967926	NO	-
2425	ZINC03982932	6036	0.540229856967926	NO	-
2426	ZINC04061611	6234	0.540229856967926	NO	-
2427	ZINC04093795	6258	0.540229856967926	NO	-
2428	ZINC04094420	6259	0.540229856967926	NO	-
2429	ZINC04094420	6260	0.540229856967926	NO	-
2430	ZINC04249043	6411	0.540229856967926	NO	-
2431	ZINC04266342	6430	0.540229856967926	NO	-
2432	ZINC04292049	6464	0.540229856967926	NO	-
2433	ZINC04435957	6589	0.540229856967926	NO	-
2434	ZINC04435978	6590	0.540229856967926	NO	-
2435	ZINC04467558	6677	0.540229856967926	NO	-
2436	ZINC04467881	6681	0.540229856967926	NO	-
2437	ZINC04470398	6708	0.540229856967926	NO	-
2438	ZINC00203502	121	0.5393258333206177	NO	-
2439	ZINC00222187	130	0.5393258333206177	NO	-
2440	ZINC00222192	131	0.5393258333206177	NO	-
2441	ZINC00421595	282	0.5393258333206177	NO	-
2442	ZINC00532478	413	0.5393258333206177	NO	-
2443	ZINC00541264	429	0.5393258333206177	NO	-
2444	ZINC00542003	432	0.5393258333206177	NO	-
2445	ZINC00545445	435	0.5393258333206177	NO	-
2446	ZINC00577613	465	0.5393258333206177	NO	-
2447	ZINC00596582	499	0.5393258333206177	NO	-
2448	ZINC00826017	1044	0.5393258333206177	NO	-
2449	ZINC00826018	1045	0.5393258333206177	NO	-
2450	ZINC00826020	1046	0.5393258333206177	NO	-
2451	ZINC00881499	1239	0.5393258333206177	NO	-
2452	ZINC00885998	1266	0.5393258333206177	NO	-
2453	ZINC00940724	1476	0.5393258333206177	NO	-
2454	ZINC01078606	1880	0.5393258333206177	NO	-
2455	ZINC01078609	1881	0.5393258333206177	NO	-
2456	ZINC01093055	1935	0.5393258333206177	NO	-
2457	ZINC01105801	1968	0.5393258333206177	NO	-
2458	ZINC01116187	2020	0.5393258333206177	NO	-
2459	ZINC01152393	2140	0.5393258333206177	NO	-
2460	ZINC01152394	2141	0.5393258333206177	NO	-
2461	ZINC01175930	2202	0.5393258333206177	NO	-
2462	ZINC01205196	2286	0.5393258333206177	NO	-
2463	ZINC01214469	2322	0.5393258333206177	NO	-
2464	ZINC01215073	2324	0.5393258333206177	NO	-
2465	ZINC01287823	2397	0.5393258333206177	NO	-
2466	ZINC01287824	2398	0.5393258333206177	NO	-
2467	ZINC01487109	2654	0.5393258333206177	NO	-
2468	ZINC01487109	2657	0.5393258333206177	NO	-
2469	ZINC01503578	2715	0.5393258333206177	NO	-
2470	ZINC02116947	2982	0.5393258333206177	NO	-
2471	ZINC02116949	2983	0.5393258333206177	NO	-
2472	ZINC02168987	3004	0.5393258333206177	NO	-
2473	ZINC02204107	3038	0.5393258333206177	NO	-
2474	ZINC02223035	3074	0.5393258333206177	NO	-
2475	ZINC02223037	3075	0.5393258333206177	NO	-
2476	ZINC02229326	3099	0.5393258333206177	NO	-
2477	ZINC02254381	3142	0.5393258333206177	NO	-
2478	ZINC02306644	3180	0.5393258333206177	NO	-
2479	ZINC02708879	3691	0.5393258333206177	NO	-
2480	ZINC02738624	3902	0.5393258333206177	NO	-
2481	ZINC02771961	3937	0.5393258333206177	NO	-
2482	ZINC02820450	4020	0.5393258333206177	NO	-
2483	ZINC02918094	4215	0.5393258333206177	NO	-
2484	ZINC02918097	4216	0.5393258333206177	NO	-
2485	ZINC02973225	4344	0.5393258333206177	NO	-
2486	ZINC03249661	4577	0.5393258333206177	NO	-
2487	ZINC03249664	4578	0.5393258333206177	NO	-
2488	ZINC03480811	4859	0.5393258333206177	NO	-
2489	ZINC03550455	4935	0.5393258333206177	NO	-
2490	ZINC03766582	5036	0.5393258333206177	NO	-
2491	ZINC03766583	5037	0.5393258333206177	NO	-
2492	ZINC03850080	5089	0.5393258333206177	NO	-
2493	ZINC03850612	5103	0.5393258333206177	NO	-
2494	ZINC03851638	5156	0.5393258333206177	NO	-
2495	ZINC03853198	5269	0.5393258333206177	NO	-
2496	ZINC03853216	5274	0.5393258333206177	NO	-
2497	ZINC03854409	5381	0.5393258333206177	NO	-
2498	ZINC03858863	5588	0.5393258333206177	NO	-
2499	ZINC03859322	5607	0.5393258333206177	NO	-
2500	ZINC03859323	5608	0.5393258333206177	NO	-
2501	ZINC03859699	5631	0.5393258333206177	NO	-
2502	ZINC03859731	5634	0.5393258333206177	NO	-
2503	ZINC03859732	5635	0.5393258333206177	NO	-
2504	ZINC03867226	5744	0.5393258333206177	NO	-
2505	ZINC03912255	5917	0.5393258333206177	NO	-
2506	ZINC03970412	5994	0.5393258333206177	NO	-
2507	ZINC04165748	6338	0.5393258333206177	NO	-
2508	ZINC04200632	6376	0.5393258333206177	NO	-
2509	ZINC04292045	6463	0.5393258333206177	NO	-
2510	ZINC04342144	6506	0.5393258333206177	NO	-
2511	ZINC04357592	6520	0.5393258333206177	NO	-
2512	ZINC04374713	6549	0.5393258333206177	NO	-
2513	ZINC04442657	6603	0.5393258333206177	NO	-
2514	ZINC03833998	23	0.5393258333206177	YES	2
2515	ZINC00418191	272	0.5384615659713745	NO	-
2516	ZINC00421595	283	0.5384615659713745	NO	-
2517	ZINC00425042	305	0.5384615659713745	NO	-
2518	ZINC00755694	884	0.5384615659713745	NO	-
2519	ZINC00756245	886	0.5384615659713745	NO	-
2520	ZINC00862017	1140	0.5384615659713745	NO	-
2521	ZINC01030646	1685	0.5384615659713745	NO	-
2522	ZINC01030649	1686	0.5384615659713745	NO	-
2523	ZINC01030655	1687	0.5384615659713745	NO	-
2524	ZINC01030657	1688	0.5384615659713745	NO	-
2525	ZINC01105801	1969	0.5384615659713745	NO	-
2526	ZINC01118468	2035	0.5384615659713745	NO	-
2527	ZINC01179563	2219	0.5384615659713745	NO	-
2528	ZINC01223284	2332	0.5384615659713745	NO	-
2529	ZINC01223303	2333	0.5384615659713745	NO	-
2530	ZINC01258016	2382	0.5384615659713745	NO	-
2531	ZINC01384304	2463	0.5384615659713745	NO	-
2532	ZINC01386157	2466	0.5384615659713745	NO	-
2533	ZINC01386190	2471	0.5384615659713745	NO	-
2534	ZINC01405145	2517	0.5384615659713745	NO	-
2535	ZINC01415870	2538	0.5384615659713745	NO	-
2536	ZINC01436582	2569	0.5384615659713745	NO	-
2537	ZINC01436583	2570	0.5384615659713745	NO	-
2538	ZINC01480005	2650	0.5384615659713745	NO	-
2539	ZINC01889768	2845	0.5384615659713745	NO	-
2540	ZINC01889772	2846	0.5384615659713745	NO	-
2541	ZINC01980401	2908	0.5384615659713745	NO	-
2542	ZINC01980402	2909	0.5384615659713745	NO	-
2543	ZINC01980611	2914	0.5384615659713745	NO	-
2544	ZINC01980612	2915	0.5384615659713745	NO	-
2545	ZINC02241135	3124	0.5384615659713745	NO	-
2546	ZINC02408546	3343	0.5384615659713745	NO	-
2547	ZINC02460426	3433	0.5384615659713745	NO	-
2548	ZINC02487976	3475	0.5384615659713745	NO	-
2549	ZINC02488017	3476	0.5384615659713745	NO	-
2550	ZINC02488020	3477	0.5384615659713745	NO	-
2551	ZINC02706991	3682	0.5384615659713745	NO	-
2552	ZINC02706999	3683	0.5384615659713745	NO	-
2553	ZINC02724567	3848	0.5384615659713745	NO	-
2554	ZINC02724568	3849	0.5384615659713745	NO	-
2555	ZINC02724747	3874	0.5384615659713745	NO	-
2556	ZINC02724748	3875	0.5384615659713745	NO	-
2557	ZINC02724749	3876	0.5384615659713745	NO	-
2558	ZINC02724750	3877	0.5384615659713745	NO	-
2559	ZINC02912026	4122	0.5384615659713745	NO	-
2560	ZINC02971873	4338	0.5384615659713745	NO	-
2561	ZINC03018680	4394	0.5384615659713745	NO	-
2562	ZINC03026998	4402	0.5384615659713745	NO	-
2563	ZINC03193938	4502	0.5384615659713745	NO	-
2564	ZINC03233713	4544	0.5384615659713745	NO	-
2565	ZINC03300386	4644	0.5384615659713745	NO	-
2566	ZINC03610559	4981	0.5384615659713745	NO	-
2567	ZINC03610561	4982	0.5384615659713745	NO	-
2568	ZINC03850447	5099	0.5384615659713745	NO	-
2569	ZINC03851985	5177	0.5384615659713745	NO	-
2570	ZINC03852615	5199	0.5384615659713745	NO	-
2571	ZINC03869118	5834	0.5384615659713745	NO	-
2572	ZINC04414806	6583	0.5384615659713745	NO	-
2573	ZINC04470224	6700	0.5384615659713745	NO	-
2574	ZINC00342003	209	0.5376344323158264	NO	-
2575	ZINC00628612	559	0.5376344323158264	NO	-
2576	ZINC01114737	2006	0.5376344323158264	NO	-
2577	ZINC01114740	2008	0.5376344323158264	NO	-
2578	ZINC01127912	2076	0.5376344323158264	NO	-
2579	ZINC01127917	2078	0.5376344323158264	NO	-
2580	ZINC01323858	2417	0.5376344323158264	NO	-
2581	ZINC01389923	2481	0.5376344323158264	NO	-
2582	ZINC01441567	2594	0.5376344323158264	NO	-
2583	ZINC01441568	2596	0.5376344323158264	NO	-
2584	ZINC02212516	3053	0.5376344323158264	NO	-
2585	ZINC02212519	3054	0.5376344323158264	NO	-
2586	ZINC02323220	3203	0.5376344323158264	NO	-
2587	ZINC02440536	3394	0.5376344323158264	NO	-
2588	ZINC02440539	3395	0.5376344323158264	NO	-
2589	ZINC02852530	4045	0.5376344323158264	NO	-
2590	ZINC02857600	4053	0.5376344323158264	NO	-
2591	ZINC03176710	4480	0.5376344323158264	NO	-
2592	ZINC03176711	4481	0.5376344323158264	NO	-
2593	ZINC03231065	4542	0.5376344323158264	NO	-
2594	ZINC03356453	4719	0.5376344323158264	NO	-
2595	ZINC03851985	5178	0.5376344323158264	NO	-
2596	ZINC03858428	5554	0.5376344323158264	NO	-
2597	ZINC04001491	6113	0.5376344323158264	NO	-
2598	ZINC04167555	6347	0.5376344323158264	NO	-
2599	ZINC04249578	6418	0.5376344323158264	NO	-
2600	ZINC02094398	2966	0.5368421077728271	NO	-
2601	ZINC03592557	4962	0.5368421077728271	NO	-
2602	ZINC03592559	4963	0.5368421077728271	NO	-
2603	ZINC03855160	5443	0.5368421077728271	NO	-
2604	ZINC04373647	6545	0.5368421077728271	NO	-
2605	ZINC03857274	5488	0.5365853905677795	NO	-
2606	ZINC04442897	6606	0.5365853905677795	NO	-
2607	ZINC00068411	51	0.5357142686843872	NO	-
2608	ZINC00411172	249	0.5357142686843872	NO	-
2609	ZINC00412385	256	0.5357142686843872	NO	-
2610	ZINC00422832	292	0.5357142686843872	NO	-
2611	ZINC00422833	293	0.5357142686843872	NO	-
2612	ZINC00422858	296	0.5357142686843872	NO	-
2613	ZINC00796555	963	0.5357142686843872	NO	-
2614	ZINC00796557	964	0.5357142686843872	NO	-
2615	ZINC00905682	1306	0.5357142686843872	NO	-
2616	ZINC00905683	1307	0.5357142686843872	NO	-
2617	ZINC02979904	4358	0.5357142686843872	NO	-
2618	ZINC00096544	61	0.5348837375640869	NO	-
2619	ZINC00594130	492	0.5348837375640869	NO	-
2620	ZINC00594133	493	0.5348837375640869	NO	-
2621	ZINC01076710	1875	0.5348837375640869	NO	-
2622	ZINC01460048	2625	0.5348837375640869	NO	-
2623	ZINC01499137	2701	0.5348837375640869	NO	-
2624	ZINC02266855	3154	0.5348837375640869	NO	-
2625	ZINC02327554	3214	0.5348837375640869	NO	-
2626	ZINC02639548	3610	0.5348837375640869	NO	-
2627	ZINC02659341	3647	0.5348837375640869	NO	-
2628	ZINC03351248	4709	0.5348837375640869	NO	-
2629	ZINC03850967	5121	0.5348837375640869	NO	-
2630	ZINC03850968	5123	0.5348837375640869	NO	-
2631	ZINC03853229	5279	0.5348837375640869	NO	-
2632	ZINC03889093	5846	0.5348837375640869	NO	-
2633	ZINC03971665	6008	0.5348837375640869	NO	-
2634	ZINC04033776	6212	0.5348837375640869	NO	-
2635	ZINC04271801	6443	0.5348837375640869	NO	-
2636	ZINC04384594	6565	0.5348837375640869	NO	-
2637	ZINC01042159	1742	0.5346534848213196	NO	-
2638	ZINC00066695	46	0.5340909361839294	NO	-
2639	ZINC00066699	47	0.5340909361839294	NO	-
2640	ZINC00420295	278	0.5340909361839294	NO	-
2641	ZINC00420301	279	0.5340909361839294	NO	-
2642	ZINC00429800	334	0.5340909361839294	NO	-
2643	ZINC00591112	478	0.5340909361839294	NO	-
2644	ZINC00629941	573	0.5340909361839294	NO	-
2645	ZINC00629946	575	0.5340909361839294	NO	-
2646	ZINC00635394	593	0.5340909361839294	NO	-
2647	ZINC00636052	599	0.5340909361839294	NO	-
2648	ZINC00636126	601	0.5340909361839294	NO	-
2649	ZINC00636204	603	0.5340909361839294	NO	-
2650	ZINC00636291	606	0.5340909361839294	NO	-
2651	ZINC00703557	781	0.5340909361839294	NO	-
2652	ZINC00703558	782	0.5340909361839294	NO	-
2653	ZINC00703559	783	0.5340909361839294	NO	-
2654	ZINC00703560	784	0.5340909361839294	NO	-
2655	ZINC00703561	785	0.5340909361839294	NO	-
2656	ZINC00703562	786	0.5340909361839294	NO	-
2657	ZINC00703564	787	0.5340909361839294	NO	-
2658	ZINC00754329	880	0.5340909361839294	NO	-
2659	ZINC00841958	1089	0.5340909361839294	NO	-
2660	ZINC00892039	1280	0.5340909361839294	NO	-
2661	ZINC00892043	1281	0.5340909361839294	NO	-
2662	ZINC00949713	1500	0.5340909361839294	NO	-
2663	ZINC00949714	1501	0.5340909361839294	NO	-
2664	ZINC00956232	1531	0.5340909361839294	NO	-
2665	ZINC00956233	1532	0.5340909361839294	NO	-
2666	ZINC00977660	1568	0.5340909361839294	NO	-
2667	ZINC01118141	2034	0.5340909361839294	NO	-
2668	ZINC01125202	2064	0.5340909361839294	NO	-
2669	ZINC01178300	2215	0.5340909361839294	NO	-
2670	ZINC01254104	2378	0.5340909361839294	NO	-
2671	ZINC01332986	2436	0.5340909361839294	NO	-
2672	ZINC01435816	2567	0.5340909361839294	NO	-
2673	ZINC01492685	2674	0.5340909361839294	NO	-
2674	ZINC01495448	2679	0.5340909361839294	NO	-
2675	ZINC01753249	2814	0.5340909361839294	NO	-
2676	ZINC01753251	2815	0.5340909361839294	NO	-
2677	ZINC01755862	2818	0.5340909361839294	NO	-
2678	ZINC02149079	2999	0.5340909361839294	NO	-
2679	ZINC02204611	3039	0.5340909361839294	NO	-
2680	ZINC02210919	3050	0.5340909361839294	NO	-
2681	ZINC02229545	3100	0.5340909361839294	NO	-
2682	ZINC02229728	3101	0.5340909361839294	NO	-
2683	ZINC02232257	3107	0.5340909361839294	NO	-
2684	ZINC02627665	3583	0.5340909361839294	NO	-
2685	ZINC02627666	3584	0.5340909361839294	NO	-
2686	ZINC02627667	3585	0.5340909361839294	NO	-
2687	ZINC02863869	4075	0.5340909361839294	NO	-
2688	ZINC02918163	4222	0.5340909361839294	NO	-
2689	ZINC02918169	4223	0.5340909361839294	NO	-
2690	ZINC02918198	4224	0.5340909361839294	NO	-
2691	ZINC02953137	4312	0.5340909361839294	NO	-
2692	ZINC03281626	4617	0.5340909361839294	NO	-
2693	ZINC03324955	4667	0.5340909361839294	NO	-
2694	ZINC03566579	4948	0.5340909361839294	NO	-
2695	ZINC03632895	5003	0.5340909361839294	NO	-
2696	ZINC03854099	5348	0.5340909361839294	NO	-
2697	ZINC03854274	5351	0.5340909361839294	NO	-
2698	ZINC03856097	5459	0.5340909361839294	NO	-
2699	ZINC03859049	5594	0.5340909361839294	NO	-
2700	ZINC03859084	5598	0.5340909361839294	NO	-
2701	ZINC03866681	5689	0.5340909361839294	NO	-
2702	ZINC03867722	5798	0.5340909361839294	NO	-
2703	ZINC03868019	5803	0.5340909361839294	NO	-
2704	ZINC03868110	5812	0.5340909361839294	NO	-
2705	ZINC03890722	5862	0.5340909361839294	NO	-
2706	ZINC03983164	6043	0.5340909361839294	NO	-
2707	ZINC04266403	6432	0.5340909361839294	NO	-
2708	ZINC01034867	1706	0.5339806079864502	NO	-
2709	ZINC00110066	71	0.5333333611488342	NO	-
2710	ZINC00389017	241	0.5333333611488342	NO	-
2711	ZINC00389020	242	0.5333333611488342	NO	-
2712	ZINC00728645	851	0.5333333611488342	NO	-
2713	ZINC00818335	1026	0.5333333611488342	NO	-
2714	ZINC00818336	1027	0.5333333611488342	NO	-
2715	ZINC01026689	1673	0.5333333611488342	NO	-
2716	ZINC01026692	1674	0.5333333611488342	NO	-
2717	ZINC01048264	1762	0.5333333611488342	NO	-
2718	ZINC01049592	1768	0.5333333611488342	NO	-
2719	ZINC01056937	1792	0.5333333611488342	NO	-
2720	ZINC01066090	1830	0.5333333611488342	NO	-
2721	ZINC01108337	1975	0.5333333611488342	NO	-
2722	ZINC01108338	1976	0.5333333611488342	NO	-
2723	ZINC01125202	2065	0.5333333611488342	NO	-
2724	ZINC01138844	2115	0.5333333611488342	NO	-
2725	ZINC01168533	2181	0.5333333611488342	NO	-
2726	ZINC01171850	2190	0.5333333611488342	NO	-
2727	ZINC01385336	2464	0.5333333611488342	NO	-
2728	ZINC01408768	2525	0.5333333611488342	NO	-
2729	ZINC01443119	2607	0.5333333611488342	NO	-
2730	ZINC01443120	2608	0.5333333611488342	NO	-
2731	ZINC01928006	2880	0.5333333611488342	NO	-
2732	ZINC01928007	2881	0.5333333611488342	NO	-
2733	ZINC02073845	2953	0.5333333611488342	NO	-
2734	ZINC02073846	2954	0.5333333611488342	NO	-
2735	ZINC02200755	3029	0.5333333611488342	NO	-
2736	ZINC02291211	3171	0.5333333611488342	NO	-
2737	ZINC02308790	3187	0.5333333611488342	NO	-
2738	ZINC02338473	3232	0.5333333611488342	NO	-
2739	ZINC02361207	3279	0.5333333611488342	NO	-
2740	ZINC02643383	3624	0.5333333611488342	NO	-
2741	ZINC02724571	3850	0.5333333611488342	NO	-
2742	ZINC02724572	3851	0.5333333611488342	NO	-
2743	ZINC02724575	3852	0.5333333611488342	NO	-
2744	ZINC02724576	3853	0.5333333611488342	NO	-
2745	ZINC02724751	3878	0.5333333611488342	NO	-
2746	ZINC02724752	3879	0.5333333611488342	NO	-
2747	ZINC02724753	3880	0.5333333611488342	NO	-
2748	ZINC02724754	3881	0.5333333611488342	NO	-
2749	ZINC02724755	3882	0.5333333611488342	NO	-
2750	ZINC02724756	3883	0.5333333611488342	NO	-
2751	ZINC02724757	3884	0.5333333611488342	NO	-
2752	ZINC02724758	3885	0.5333333611488342	NO	-
2753	ZINC02746475	3908	0.5333333611488342	NO	-
2754	ZINC02820490	4021	0.5333333611488342	NO	-
2755	ZINC02820552	4023	0.5333333611488342	NO	-
2756	ZINC02859331	4059	0.5333333611488342	NO	-
2757	ZINC02909611	4117	0.5333333611488342	NO	-
2758	ZINC02961697	4328	0.5333333611488342	NO	-
2759	ZINC02982863	4366	0.5333333611488342	NO	-
2760	ZINC03236945	4558	0.5333333611488342	NO	-
2761	ZINC03236946	4559	0.5333333611488342	NO	-
2762	ZINC03278283	4613	0.5333333611488342	NO	-
2763	ZINC03400125	4777	0.5333333611488342	NO	-
2764	ZINC03790549	5042	0.5333333611488342	NO	-
2765	ZINC03850634	5106	0.5333333611488342	NO	-
2766	ZINC03850832	5113	0.5333333611488342	NO	-
2767	ZINC03853088	5251	0.5333333611488342	NO	-
2768	ZINC03853110	5257	0.5333333611488342	NO	-
2769	ZINC03853220	5275	0.5333333611488342	NO	-
2770	ZINC03853227	5277	0.5333333611488342	NO	-
2771	ZINC03854351	5366	0.5333333611488342	NO	-
2772	ZINC03854485	5386	0.5333333611488342	NO	-
2773	ZINC03854487	5387	0.5333333611488342	NO	-
2774	ZINC03854498	5388	0.5333333611488342	NO	-
2775	ZINC03856097	5460	0.5333333611488342	NO	-
2776	ZINC03857291	5489	0.5333333611488342	NO	-
2777	ZINC03857292	5490	0.5333333611488342	NO	-
2778	ZINC03859724	5633	0.5333333611488342	NO	-
2779	ZINC03860018	5665	0.5333333611488342	NO	-
2780	ZINC03909954	5909	0.5333333611488342	NO	-
2781	ZINC03969055	5961	0.5333333611488342	NO	-
2782	ZINC04209177	6377	0.5333333611488342	NO	-
2783	ZINC04224229	6391	0.5333333611488342	NO	-
2784	ZINC04369199	6537	0.5333333611488342	NO	-
2785	ZINC04442656	6602	0.5333333611488342	NO	-
2786	ZINC04475438	6718	0.5333333611488342	NO	-
2787	ZINC03834018	17	0.5333333611488342	YES	2
2788	ZINC00678627	732	0.532608687877655	NO	-
2789	ZINC00684911	750	0.532608687877655	NO	-
2790	ZINC00684912	751	0.532608687877655	NO	-
2791	ZINC00795104	957	0.532608687877655	NO	-
2792	ZINC00882864	1246	0.532608687877655	NO	-
2793	ZINC00886824	1273	0.532608687877655	NO	-
2794	ZINC00912377	1325	0.532608687877655	NO	-
2795	ZINC00937464	1444	0.532608687877655	NO	-
2796	ZINC00944310	1481	0.532608687877655	NO	-
2797	ZINC00958085	1547	0.532608687877655	NO	-
2798	ZINC01025215	1668	0.532608687877655	NO	-
2799	ZINC01025690	1670	0.532608687877655	NO	-
2800	ZINC01112475	1992	0.532608687877655	NO	-
2801	ZINC01158872	2164	0.532608687877655	NO	-
2802	ZINC01491191	2667	0.532608687877655	NO	-
2803	ZINC01927638	2877	0.532608687877655	NO	-
2804	ZINC02052483	2941	0.532608687877655	NO	-
2805	ZINC02201003	3031	0.532608687877655	NO	-
2806	ZINC02222732	3071	0.532608687877655	NO	-
2807	ZINC02325991	3209	0.532608687877655	NO	-
2808	ZINC02377626	3301	0.532608687877655	NO	-
2809	ZINC02377628	3302	0.532608687877655	NO	-
2810	ZINC02404619	3331	0.532608687877655	NO	-
2811	ZINC02466046	3449	0.532608687877655	NO	-
2812	ZINC02523379	3517	0.532608687877655	NO	-
2813	ZINC02524039	3519	0.532608687877655	NO	-
2814	ZINC02622584	3565	0.532608687877655	NO	-
2815	ZINC02992491	4372	0.532608687877655	NO	-
2816	ZINC03042676	4430	0.532608687877655	NO	-
2817	ZINC03187140	4491	0.532608687877655	NO	-
2818	ZINC03274247	4608	0.532608687877655	NO	-
2819	ZINC03604490	4974	0.532608687877655	NO	-
2820	ZINC03854351	5367	0.532608687877655	NO	-
2821	ZINC03909499	5905	0.532608687877655	NO	-
2822	ZINC04161701	6335	0.532608687877655	NO	-
2823	ZINC04406937	6575	0.532608687877655	NO	-
2824	ZINC04496457	6743	0.532608687877655	NO	-
2825	ZINC00612022	524	0.5319148898124695	NO	-
2826	ZINC00648324	661	0.5319148898124695	NO	-
2827	ZINC00648326	662	0.5319148898124695	NO	-
2828	ZINC00686693	755	0.5319148898124695	NO	-
2829	ZINC00721177	833	0.5319148898124695	NO	-
2830	ZINC00778479	909	0.5319148898124695	NO	-
2831	ZINC00779162	912	0.5319148898124695	NO	-
2832	ZINC00869054	1177	0.5319148898124695	NO	-
2833	ZINC00869055	1178	0.5319148898124695	NO	-
2834	ZINC00869892	1180	0.5319148898124695	NO	-
2835	ZINC00869893	1181	0.5319148898124695	NO	-
2836	ZINC00869923	1183	0.5319148898124695	NO	-
2837	ZINC00870486	1184	0.5319148898124695	NO	-
2838	ZINC00870487	1185	0.5319148898124695	NO	-
2839	ZINC00876246	1205	0.5319148898124695	NO	-
2840	ZINC00876251	1206	0.5319148898124695	NO	-
2841	ZINC00876275	1207	0.5319148898124695	NO	-
2842	ZINC00876297	1208	0.5319148898124695	NO	-
2843	ZINC00896955	1287	0.5319148898124695	NO	-
2844	ZINC00912365	1324	0.5319148898124695	NO	-
2845	ZINC00976322	1566	0.5319148898124695	NO	-
2846	ZINC01113928	1999	0.5319148898124695	NO	-
2847	ZINC01118621	2038	0.5319148898124695	NO	-
2848	ZINC01134162	2106	0.5319148898124695	NO	-
2849	ZINC01140582	2122	0.5319148898124695	NO	-
2850	ZINC01441761	2603	0.5319148898124695	NO	-
2851	ZINC01441762	2605	0.5319148898124695	NO	-
2852	ZINC01889870	2847	0.5319148898124695	NO	-
2853	ZINC01889875	2848	0.5319148898124695	NO	-
2854	ZINC02112954	2977	0.5319148898124695	NO	-
2855	ZINC02331296	3218	0.5319148898124695	NO	-
2856	ZINC02446624	3410	0.5319148898124695	NO	-
2857	ZINC02453481	3418	0.5319148898124695	NO	-
2858	ZINC02783177	3943	0.5319148898124695	NO	-
2859	ZINC02857980	4055	0.5319148898124695	NO	-
2860	ZINC02868399	4082	0.5319148898124695	NO	-
2861	ZINC03291278	4629	0.5319148898124695	NO	-
2862	ZINC03372928	4748	0.5319148898124695	NO	-
2863	ZINC03410269	4794	0.5319148898124695	NO	-
2864	ZINC03416218	4799	0.5319148898124695	NO	-
2865	ZINC03506089	4885	0.5319148898124695	NO	-
2866	ZINC04070804	6243	0.5319148898124695	NO	-
2867	ZINC03867564	5774	0.53125	NO	-
2868	ZINC04030219	6142	0.5301204919815063	NO	-
2869	ZINC00006437	3	0.529411792755127	NO	-
2870	ZINC00060171	40	0.529411792755127	NO	-
2871	ZINC00390657	243	0.529411792755127	NO	-
2872	ZINC00426372	312	0.529411792755127	NO	-
2873	ZINC00426376	313	0.529411792755127	NO	-
2874	ZINC00426385	314	0.529411792755127	NO	-
2875	ZINC00426397	316	0.529411792755127	NO	-
2876	ZINC01211174	2312	0.529411792755127	NO	-
2877	ZINC02067128	2948	0.529411792755127	NO	-
2878	ZINC03857078	5478	0.529411792755127	NO	-
2879	ZINC03906511	5897	0.529411792755127	NO	-
2880	ZINC03912206	5915	0.529411792755127	NO	-
2881	ZINC03988832	6055	0.529411792755127	NO	-
2882	ZINC04001156	6106	0.529411792755127	NO	-
2883	ZINC04169848	6361	0.529411792755127	NO	-
2884	ZINC04169848	6362	0.529411792755127	NO	-
2885	ZINC00044408	29	0.5287356376647949	NO	-
2886	ZINC00044933	30	0.5287356376647949	NO	-
2887	ZINC00146397	86	0.5287356376647949	NO	-
2888	ZINC00414793	265	0.5287356376647949	NO	-
2889	ZINC00429800	333	0.5287356376647949	NO	-
2890	ZINC00498931	387	0.5287356376647949	NO	-
2891	ZINC00593249	487	0.5287356376647949	NO	-
2892	ZINC00593639	490	0.5287356376647949	NO	-
2893	ZINC00593640	491	0.5287356376647949	NO	-
2894	ZINC00604402	511	0.5287356376647949	NO	-
2895	ZINC00626250	549	0.5287356376647949	NO	-
2896	ZINC00629946	574	0.5287356376647949	NO	-
2897	ZINC00669331	703	0.5287356376647949	NO	-
2898	ZINC00669332	704	0.5287356376647949	NO	-
2899	ZINC00706212	795	0.5287356376647949	NO	-
2900	ZINC00706213	796	0.5287356376647949	NO	-
2901	ZINC00713745	815	0.5287356376647949	NO	-
2902	ZINC00713746	816	0.5287356376647949	NO	-
2903	ZINC00799702	969	0.5287356376647949	NO	-
2904	ZINC00851712	1110	0.5287356376647949	NO	-
2905	ZINC00930684	1428	0.5287356376647949	NO	-
2906	ZINC00952201	1506	0.5287356376647949	NO	-
2907	ZINC00952202	1507	0.5287356376647949	NO	-
2908	ZINC00980637	1571	0.5287356376647949	NO	-
2909	ZINC00994189	1607	0.5287356376647949	NO	-
2910	ZINC01024258	1666	0.5287356376647949	NO	-
2911	ZINC01079316	1882	0.5287356376647949	NO	-
2912	ZINC01088343	1914	0.5287356376647949	NO	-
2913	ZINC01110546	1986	0.5287356376647949	NO	-
2914	ZINC01110547	1987	0.5287356376647949	NO	-
2915	ZINC01176870	2206	0.5287356376647949	NO	-
2916	ZINC01184412	2243	0.5287356376647949	NO	-
2917	ZINC01207897	2294	0.5287356376647949	NO	-
2918	ZINC01209654	2303	0.5287356376647949	NO	-
2919	ZINC01211795	2316	0.5287356376647949	NO	-
2920	ZINC01331282	2433	0.5287356376647949	NO	-
2921	ZINC01357272	2452	0.5287356376647949	NO	-
2922	ZINC01387351	2474	0.5287356376647949	NO	-
2923	ZINC01398862	2491	0.5287356376647949	NO	-
2924	ZINC01398863	2493	0.5287356376647949	NO	-
2925	ZINC01399935	2498	0.5287356376647949	NO	-
2926	ZINC01411092	2526	0.5287356376647949	NO	-
2927	ZINC01411093	2527	0.5287356376647949	NO	-
2928	ZINC01442617	2606	0.5287356376647949	NO	-
2929	ZINC01495439	2678	0.5287356376647949	NO	-
2930	ZINC01906904	2859	0.5287356376647949	NO	-
2931	ZINC01924426	2870	0.5287356376647949	NO	-
2932	ZINC01924427	2871	0.5287356376647949	NO	-
2933	ZINC02137948	2994	0.5287356376647949	NO	-
2934	ZINC02211311	3051	0.5287356376647949	NO	-
2935	ZINC02228146	3095	0.5287356376647949	NO	-
2936	ZINC02240601	3122	0.5287356376647949	NO	-
2937	ZINC02240602	3123	0.5287356376647949	NO	-
2938	ZINC02331907	3220	0.5287356376647949	NO	-
2939	ZINC02365467	3288	0.5287356376647949	NO	-
2940	ZINC02365470	3289	0.5287356376647949	NO	-
2941	ZINC02365473	3290	0.5287356376647949	NO	-
2942	ZINC02365476	3291	0.5287356376647949	NO	-
2943	ZINC02431906	3378	0.5287356376647949	NO	-
2944	ZINC02431909	3379	0.5287356376647949	NO	-
2945	ZINC02434210	3384	0.5287356376647949	NO	-
2946	ZINC02444554	3403	0.5287356376647949	NO	-
2947	ZINC02446347	3407	0.5287356376647949	NO	-
2948	ZINC02794158	3967	0.5287356376647949	NO	-
2949	ZINC02867583	4080	0.5287356376647949	NO	-
2950	ZINC02869309	4084	0.5287356376647949	NO	-
2951	ZINC02869310	4085	0.5287356376647949	NO	-
2952	ZINC02914630	4149	0.5287356376647949	NO	-
2953	ZINC02914631	4150	0.5287356376647949	NO	-
2954	ZINC02915139	4163	0.5287356376647949	NO	-
2955	ZINC02915140	4164	0.5287356376647949	NO	-
2956	ZINC03194344	4504	0.5287356376647949	NO	-
2957	ZINC03206969	4514	0.5287356376647949	NO	-
2958	ZINC03302514	4649	0.5287356376647949	NO	-
2959	ZINC03333719	4675	0.5287356376647949	NO	-
2960	ZINC03335334	4678	0.5287356376647949	NO	-
2961	ZINC03350252	4707	0.5287356376647949	NO	-
2962	ZINC03491174	4872	0.5287356376647949	NO	-
2963	ZINC03491176	4873	0.5287356376647949	NO	-
2964	ZINC03664237	5025	0.5287356376647949	NO	-
2965	ZINC03853815	5322	0.5287356376647949	NO	-
2966	ZINC03859995	5661	0.5287356376647949	NO	-
2967	ZINC03859996	5662	0.5287356376647949	NO	-
2968	ZINC03867179	5731	0.5287356376647949	NO	-
2969	ZINC03867792	5799	0.5287356376647949	NO	-
2970	ZINC03970891	5998	0.5287356376647949	NO	-
2971	ZINC04030232	6143	0.5287356376647949	NO	-
2972	ZINC04108177	6270	0.5287356376647949	NO	-
2973	ZINC04443456	6621	0.5287356376647949	NO	-
2974	ZINC04465461	6670	0.5287356376647949	NO	-
2975	ZINC04467531	6676	0.5287356376647949	NO	-
2976	ZINC04467860	6680	0.5287356376647949	NO	-
2977	ZINC04479457	6723	0.5287356376647949	NO	-
2978	ZINC00203496	120	0.5280898809432983	NO	-
2979	ZINC00205883	123	0.5280898809432983	NO	-
2980	ZINC00222506	134	0.5280898809432983	NO	-
2981	ZINC00577223	462	0.5280898809432983	NO	-
2982	ZINC00577601	464	0.5280898809432983	NO	-
2983	ZINC00624025	543	0.5280898809432983	NO	-
2984	ZINC00645532	641	0.5280898809432983	NO	-
2985	ZINC00645533	642	0.5280898809432983	NO	-
2986	ZINC00646420	647	0.5280898809432983	NO	-
2987	ZINC00646421	648	0.5280898809432983	NO	-
2988	ZINC00677428	727	0.5280898809432983	NO	-
2989	ZINC00687884	758	0.5280898809432983	NO	-
2990	ZINC00687885	759	0.5280898809432983	NO	-
2991	ZINC00688776	762	0.5280898809432983	NO	-
2992	ZINC00712290	811	0.5280898809432983	NO	-
2993	ZINC00713079	814	0.5280898809432983	NO	-
2994	ZINC00754029	877	0.5280898809432983	NO	-
2995	ZINC00937467	1445	0.5280898809432983	NO	-
2996	ZINC00940649	1464	0.5280898809432983	NO	-
2997	ZINC00940650	1465	0.5280898809432983	NO	-
2998	ZINC00940679	1469	0.5280898809432983	NO	-
2999	ZINC00940690	1473	0.5280898809432983	NO	-
3000	ZINC00944346	1482	0.5280898809432983	NO	-
3001	ZINC00944347	1483	0.5280898809432983	NO	-
3002	ZINC00944348	1484	0.5280898809432983	NO	-
3003	ZINC00944349	1485	0.5280898809432983	NO	-
3004	ZINC00956657	1535	0.5280898809432983	NO	-
3005	ZINC00956658	1536	0.5280898809432983	NO	-
3006	ZINC00956660	1537	0.5280898809432983	NO	-
3007	ZINC00956662	1538	0.5280898809432983	NO	-
3008	ZINC01000878	1628	0.5280898809432983	NO	-
3009	ZINC01233311	2352	0.5280898809432983	NO	-
3010	ZINC01248300	2368	0.5280898809432983	NO	-
3011	ZINC01376450	2458	0.5280898809432983	NO	-
3012	ZINC01398862	2492	0.5280898809432983	NO	-
3013	ZINC01398863	2494	0.5280898809432983	NO	-
3014	ZINC01405014	2507	0.5280898809432983	NO	-
3015	ZINC01405071	2511	0.5280898809432983	NO	-
3016	ZINC01437612	2574	0.5280898809432983	NO	-
3017	ZINC01437616	2575	0.5280898809432983	NO	-
3018	ZINC01438629	2580	0.5280898809432983	NO	-
3019	ZINC01514875	2749	0.5280898809432983	NO	-
3020	ZINC01928003	2878	0.5280898809432983	NO	-
3021	ZINC01986982	2920	0.5280898809432983	NO	-
3022	ZINC02051759	2938	0.5280898809432983	NO	-
3023	ZINC02230751	3103	0.5280898809432983	NO	-
3024	ZINC02279012	3159	0.5280898809432983	NO	-
3025	ZINC02502470	3505	0.5280898809432983	NO	-
3026	ZINC02700291	3674	0.5280898809432983	NO	-
3027	ZINC02700295	3675	0.5280898809432983	NO	-
3028	ZINC02858712	4057	0.5280898809432983	NO	-
3029	ZINC02916036	4182	0.5280898809432983	NO	-
3030	ZINC02916037	4183	0.5280898809432983	NO	-
3031	ZINC03850137	5091	0.5280898809432983	NO	-
3032	ZINC03850987	5125	0.5280898809432983	NO	-
3033	ZINC03852570	5185	0.5280898809432983	NO	-
3034	ZINC03852591	5189	0.5280898809432983	NO	-
3035	ZINC03853521	5304	0.5280898809432983	NO	-
3036	ZINC03853591	5307	0.5280898809432983	NO	-
3037	ZINC03853815	5323	0.5280898809432983	NO	-
3038	ZINC03854359	5370	0.5280898809432983	NO	-
3039	ZINC03854360	5371	0.5280898809432983	NO	-
3040	ZINC03854394	5379	0.5280898809432983	NO	-
3041	ZINC03857895	5523	0.5280898809432983	NO	-
3042	ZINC03857896	5524	0.5280898809432983	NO	-
3043	ZINC03858652	5577	0.5280898809432983	NO	-
3044	ZINC03859274	5605	0.5280898809432983	NO	-
3045	ZINC03859430	5610	0.5280898809432983	NO	-
3046	ZINC03859803	5638	0.5280898809432983	NO	-
3047	ZINC03867127	5728	0.5280898809432983	NO	-
3048	ZINC03909740	5907	0.5280898809432983	NO	-
3049	ZINC03912252	5916	0.5280898809432983	NO	-
3050	ZINC03948698	5926	0.5280898809432983	NO	-
3051	ZINC03961480	5945	0.5280898809432983	NO	-
3052	ZINC03972037	6014	0.5280898809432983	NO	-
3053	ZINC04009838	6138	0.5280898809432983	NO	-
3054	ZINC04033776	6213	0.5280898809432983	NO	-
3055	ZINC04094602	6262	0.5280898809432983	NO	-
3056	ZINC04169839	6357	0.5280898809432983	NO	-
3057	ZINC04169839	6358	0.5280898809432983	NO	-
3058	ZINC04382999	6557	0.5280898809432983	NO	-
3059	ZINC04382999	6558	0.5280898809432983	NO	-
3060	ZINC04437799	6594	0.5280898809432983	NO	-
3061	ZINC04467812	6679	0.5280898809432983	NO	-
3062	ZINC04594323	6759	0.5280898809432983	NO	-
3063	ZINC00413688	262	0.5274725556373596	NO	-
3064	ZINC00413701	263	0.5274725556373596	NO	-
3065	ZINC00423727	303	0.5274725556373596	NO	-
3066	ZINC00728645	852	0.5274725556373596	NO	-
3067	ZINC00818331	1024	0.5274725556373596	NO	-
3068	ZINC00818333	1025	0.5274725556373596	NO	-
3069	ZINC00936618	1442	0.5274725556373596	NO	-
3070	ZINC00955586	1524	0.5274725556373596	NO	-
3071	ZINC00955594	1525	0.5274725556373596	NO	-
3072	ZINC01079631	1883	0.5274725556373596	NO	-
3073	ZINC01079632	1884	0.5274725556373596	NO	-
3074	ZINC01079633	1885	0.5274725556373596	NO	-
3075	ZINC01088708	1917	0.5274725556373596	NO	-
3076	ZINC01088709	1918	0.5274725556373596	NO	-
3077	ZINC01131779	2101	0.5274725556373596	NO	-
3078	ZINC01382840	2461	0.5274725556373596	NO	-
3079	ZINC01507262	2721	0.5274725556373596	NO	-
3080	ZINC01980395	2906	0.5274725556373596	NO	-
3081	ZINC01980396	2907	0.5274725556373596	NO	-
3082	ZINC01980633	2916	0.5274725556373596	NO	-
3083	ZINC01980634	2917	0.5274725556373596	NO	-
3084	ZINC02779407	3941	0.5274725556373596	NO	-
3085	ZINC02910975	4120	0.5274725556373596	NO	-
3086	ZINC02923359	4250	0.5274725556373596	NO	-
3087	ZINC02923455	4251	0.5274725556373596	NO	-
3088	ZINC02985096	4367	0.5274725556373596	NO	-
3089	ZINC03244705	4568	0.5274725556373596	NO	-
3090	ZINC03400165	4778	0.5274725556373596	NO	-
3091	ZINC03418144	4802	0.5274725556373596	NO	-
3092	ZINC03418146	4803	0.5274725556373596	NO	-
3093	ZINC03418149	4804	0.5274725556373596	NO	-
3094	ZINC03418151	4805	0.5274725556373596	NO	-
3095	ZINC03632809	4999	0.5274725556373596	NO	-
3096	ZINC03632885	5002	0.5274725556373596	NO	-
3097	ZINC03850431	5097	0.5274725556373596	NO	-
3098	ZINC03852570	5186	0.5274725556373596	NO	-
3099	ZINC03852591	5190	0.5274725556373596	NO	-
3100	ZINC03857816	5516	0.5274725556373596	NO	-
3101	ZINC03867714	5797	0.5274725556373596	NO	-
3102	ZINC04249088	6414	0.5274725556373596	NO	-
3103	ZINC04251209	6419	0.5274725556373596	NO	-
3104	ZINC04267278	6436	0.5274725556373596	NO	-
3105	ZINC04412507	6580	0.5274725556373596	NO	-
3106	ZINC00419244	276	0.5268816947937012	NO	-
3107	ZINC00718298	828	0.5268816947937012	NO	-
3108	ZINC00791097	941	0.5268816947937012	NO	-
3109	ZINC00856922	1132	0.5268816947937012	NO	-
3110	ZINC01032887	1694	0.5268816947937012	NO	-
3111	ZINC01042644	1745	0.5268816947937012	NO	-
3112	ZINC01068233	1832	0.5268816947937012	NO	-
3113	ZINC01163047	2172	0.5268816947937012	NO	-
3114	ZINC01468125	2644	0.5268816947937012	NO	-
3115	ZINC01468185	2646	0.5268816947937012	NO	-
3116	ZINC02059191	2944	0.5268816947937012	NO	-
3117	ZINC02783827	3944	0.5268816947937012	NO	-
3118	ZINC02783828	3945	0.5268816947937012	NO	-
3119	ZINC02836890	4031	0.5268816947937012	NO	-
3120	ZINC02836890	4032	0.5268816947937012	NO	-
3121	ZINC03467752	4855	0.5268816947937012	NO	-
3122	ZINC03974208	6018	0.5268816947937012	NO	-
3123	ZINC04162829	6336	0.5268816947937012	NO	-
3124	ZINC04518391	6758	0.5268816947937012	NO	-
3125	ZINC00623772	539	0.5263158082962036	NO	-
3126	ZINC00634781	590	0.5263158082962036	NO	-
3127	ZINC00708598	801	0.5263158082962036	NO	-
3128	ZINC00708621	802	0.5263158082962036	NO	-
3129	ZINC00724363	842	0.5263158082962036	NO	-
3130	ZINC02820141	4019	0.5263158082962036	NO	-
3131	ZINC04356595	6517	0.5263158082962036	NO	-
3132	ZINC04356652	6518	0.5263158082962036	NO	-
3133	ZINC04477750	6722	0.5263158082962036	NO	-
3134	ZINC03867564	5775	0.5257731676101685	NO	-
3135	ZINC03832156	61	0.5252525210380554	YES	9
3136	ZINC01037031	1715	0.5247524976730347	NO	-
3137	ZINC00512862	396	0.5243902206420898	NO	-
3138	ZINC00512950	397	0.5243902206420898	NO	-
3139	ZINC03857497	5497	0.5243902206420898	NO	-
3140	ZINC00432687	335	0.523809552192688	NO	-
3141	ZINC00432688	336	0.523809552192688	NO	-
3142	ZINC00615535	532	0.523809552192688	NO	-
3143	ZINC00413049	261	0.5232558250427246	NO	-
3144	ZINC00425615	308	0.5232558250427246	NO	-
3145	ZINC00426370	311	0.5232558250427246	NO	-
3146	ZINC00426487	319	0.5232558250427246	NO	-
3147	ZINC00535876	422	0.5232558250427246	NO	-
3148	ZINC00563962	449	0.5232558250427246	NO	-
3149	ZINC00670654	708	0.5232558250427246	NO	-
3150	ZINC01006921	1644	0.5232558250427246	NO	-
3151	ZINC01132280	2102	0.5232558250427246	NO	-
3152	ZINC01301975	2410	0.5232558250427246	NO	-
3153	ZINC01412545	2529	0.5232558250427246	NO	-
3154	ZINC01860385	2838	0.5232558250427246	NO	-
3155	ZINC01961684	2901	0.5232558250427246	NO	-
3156	ZINC02532672	3520	0.5232558250427246	NO	-
3157	ZINC03243219	4567	0.5232558250427246	NO	-
3158	ZINC03298149	4640	0.5232558250427246	NO	-
3159	ZINC03857164	5485	0.5232558250427246	NO	-
3160	ZINC03858185	5545	0.5232558250427246	NO	-
3161	ZINC03858203	5547	0.5232558250427246	NO	-
3162	ZINC03859086	5599	0.5232558250427246	NO	-
3163	ZINC03859195	5600	0.5232558250427246	NO	-
3164	ZINC04033770	6208	0.5232558250427246	NO	-
3165	ZINC04121826	6284	0.5232558250427246	NO	-
3166	ZINC04359395	6528	0.5232558250427246	NO	-
3167	ZINC04442888	6605	0.5232558250427246	NO	-
3168	ZINC04470069	6693	0.5232558250427246	NO	-
3169	ZINC00109657	70	0.5227272510528564	NO	-
3170	ZINC00203496	119	0.5227272510528564	NO	-
3171	ZINC00323965	204	0.5227272510528564	NO	-
3172	ZINC00390657	244	0.5227272510528564	NO	-
3173	ZINC00474451	380	0.5227272510528564	NO	-
3174	ZINC00474452	381	0.5227272510528564	NO	-
3175	ZINC00521528	400	0.5227272510528564	NO	-
3176	ZINC00521529	401	0.5227272510528564	NO	-
3177	ZINC00577223	461	0.5227272510528564	NO	-
3178	ZINC00577601	463	0.5227272510528564	NO	-
3179	ZINC00643361	625	0.5227272510528564	NO	-
3180	ZINC00643362	626	0.5227272510528564	NO	-
3181	ZINC00793970	952	0.5227272510528564	NO	-
3182	ZINC00863666	1145	0.5227272510528564	NO	-
3183	ZINC00930733	1429	0.5227272510528564	NO	-
3184	ZINC00930736	1430	0.5227272510528564	NO	-
3185	ZINC00930740	1431	0.5227272510528564	NO	-
3186	ZINC00975803	1562	0.5227272510528564	NO	-
3187	ZINC01031574	1691	0.5227272510528564	NO	-
3188	ZINC01039134	1721	0.5227272510528564	NO	-
3189	ZINC01069115	1839	0.5227272510528564	NO	-
3190	ZINC01069116	1840	0.5227272510528564	NO	-
3191	ZINC01114511	2004	0.5227272510528564	NO	-
3192	ZINC01178447	2216	0.5227272510528564	NO	-
3193	ZINC01503579	2716	0.5227272510528564	NO	-
3194	ZINC01630241	2789	0.5227272510528564	NO	-
3195	ZINC01738048	2802	0.5227272510528564	NO	-
3196	ZINC02311558	3189	0.5227272510528564	NO	-
3197	ZINC02311559	3190	0.5227272510528564	NO	-
3198	ZINC02401156	3320	0.5227272510528564	NO	-
3199	ZINC02410780	3346	0.5227272510528564	NO	-
3200	ZINC02500417	3499	0.5227272510528564	NO	-
3201	ZINC02631603	3596	0.5227272510528564	NO	-
3202	ZINC02858932	4058	0.5227272510528564	NO	-
3203	ZINC02865835	4076	0.5227272510528564	NO	-
3204	ZINC02979779	4357	0.5227272510528564	NO	-
3205	ZINC03176695	4472	0.5227272510528564	NO	-
3206	ZINC03176704	4476	0.5227272510528564	NO	-
3207	ZINC03210166	4519	0.5227272510528564	NO	-
3208	ZINC03216069	4526	0.5227272510528564	NO	-
3209	ZINC03335211	4677	0.5227272510528564	NO	-
3210	ZINC03354056	4713	0.5227272510528564	NO	-
3211	ZINC03850634	5105	0.5227272510528564	NO	-
3212	ZINC03850832	5112	0.5227272510528564	NO	-
3213	ZINC03853838	5337	0.5227272510528564	NO	-
3214	ZINC03854971	5418	0.5227272510528564	NO	-
3215	ZINC03854972	5419	0.5227272510528564	NO	-
3216	ZINC03856095	5457	0.5227272510528564	NO	-
3217	ZINC03859891	5651	0.5227272510528564	NO	-
3218	ZINC03860018	5664	0.5227272510528564	NO	-
3219	ZINC03967893	5951	0.5227272510528564	NO	-
3220	ZINC03967893	5952	0.5227272510528564	NO	-
3221	ZINC03968980	5960	0.5227272510528564	NO	-
3222	ZINC03980688	6033	0.5227272510528564	NO	-
3223	ZINC04033109	6181	0.5227272510528564	NO	-
3224	ZINC04109527	6276	0.5227272510528564	NO	-
3225	ZINC04441821	6599	0.5227272510528564	NO	-
3226	ZINC00689384	764	0.5222222208976746	NO	-
3227	ZINC00766376	895	0.5222222208976746	NO	-
3228	ZINC00818326	1023	0.5222222208976746	NO	-
3229	ZINC00867762	1173	0.5222222208976746	NO	-
3230	ZINC00867762	1174	0.5222222208976746	NO	-
3231	ZINC00905525	1302	0.5222222208976746	NO	-
3232	ZINC00915720	1335	0.5222222208976746	NO	-
3233	ZINC00915721	1336	0.5222222208976746	NO	-
3234	ZINC00915724	1337	0.5222222208976746	NO	-
3235	ZINC00915726	1338	0.5222222208976746	NO	-
3236	ZINC00940653	1466	0.5222222208976746	NO	-
3237	ZINC00940686	1470	0.5222222208976746	NO	-
3238	ZINC00940687	1471	0.5222222208976746	NO	-
3239	ZINC00940688	1472	0.5222222208976746	NO	-
3240	ZINC00940731	1477	0.5222222208976746	NO	-
3241	ZINC00940732	1478	0.5222222208976746	NO	-
3242	ZINC01084292	1904	0.5222222208976746	NO	-
3243	ZINC01130586	2092	0.5222222208976746	NO	-
3244	ZINC01169178	2183	0.5222222208976746	NO	-
3245	ZINC01226656	2339	0.5222222208976746	NO	-
3246	ZINC01226658	2340	0.5222222208976746	NO	-
3247	ZINC01434273	2566	0.5222222208976746	NO	-
3248	ZINC01444532	2610	0.5222222208976746	NO	-
3249	ZINC01447603	2614	0.5222222208976746	NO	-
3250	ZINC01447711	2615	0.5222222208976746	NO	-
3251	ZINC01510658	2745	0.5222222208976746	NO	-
3252	ZINC02062109	2945	0.5222222208976746	NO	-
3253	ZINC02062110	2946	0.5222222208976746	NO	-
3254	ZINC02086821	2960	0.5222222208976746	NO	-
3255	ZINC02086822	2961	0.5222222208976746	NO	-
3256	ZINC02210878	3049	0.5222222208976746	NO	-
3257	ZINC02227622	3090	0.5222222208976746	NO	-
3258	ZINC02227624	3091	0.5222222208976746	NO	-
3259	ZINC02227626	3092	0.5222222208976746	NO	-
3260	ZINC02227630	3093	0.5222222208976746	NO	-
3261	ZINC02313434	3192	0.5222222208976746	NO	-
3262	ZINC02620026	3552	0.5222222208976746	NO	-
3263	ZINC02620504	3557	0.5222222208976746	NO	-
3264	ZINC02621627	3562	0.5222222208976746	NO	-
3265	ZINC02621628	3563	0.5222222208976746	NO	-
3266	ZINC02628515	3588	0.5222222208976746	NO	-
3267	ZINC02736052	3896	0.5222222208976746	NO	-
3268	ZINC02820492	4022	0.5222222208976746	NO	-
3269	ZINC02820554	4024	0.5222222208976746	NO	-
3270	ZINC03061145	4447	0.5222222208976746	NO	-
3271	ZINC03851057	5128	0.5222222208976746	NO	-
3272	ZINC03851060	5129	0.5222222208976746	NO	-
3273	ZINC03852996	5240	0.5222222208976746	NO	-
3274	ZINC03853212	5270	0.5222222208976746	NO	-
3275	ZINC03853213	5271	0.5222222208976746	NO	-
3276	ZINC03853221	5276	0.5222222208976746	NO	-
3277	ZINC03853228	5278	0.5222222208976746	NO	-
3278	ZINC03853485	5298	0.5222222208976746	NO	-
3279	ZINC03853486	5299	0.5222222208976746	NO	-
3280	ZINC03854000	5338	0.5222222208976746	NO	-
3281	ZINC03854501	5389	0.5222222208976746	NO	-
3282	ZINC03855060	5424	0.5222222208976746	NO	-
3283	ZINC03855061	5425	0.5222222208976746	NO	-
3284	ZINC03855192	5445	0.5222222208976746	NO	-
3285	ZINC03856095	5458	0.5222222208976746	NO	-
3286	ZINC03856112	5465	0.5222222208976746	NO	-
3287	ZINC03866726	5697	0.5222222208976746	NO	-
3288	ZINC03868631	5824	0.5222222208976746	NO	-
3289	ZINC03868679	5828	0.5222222208976746	NO	-
3290	ZINC03967669	5950	0.5222222208976746	NO	-
3291	ZINC03969365	5965	0.5222222208976746	NO	-
3292	ZINC03969366	5966	0.5222222208976746	NO	-
3293	ZINC04121592	6283	0.5222222208976746	NO	-
3294	ZINC04209277	6378	0.5222222208976746	NO	-
3295	ZINC04249030	6408	0.5222222208976746	NO	-
3296	ZINC04420252	6587	0.5222222208976746	NO	-
3297	ZINC03834001	11	0.5222222208976746	YES	2
3298	ZINC03834016	14	0.5222222208976746	YES	2
3299	ZINC00607947	514	0.52173912525177	NO	-
3300	ZINC00645143	635	0.52173912525177	NO	-
3301	ZINC00665947	693	0.52173912525177	NO	-
3302	ZINC00849781	1107	0.52173912525177	NO	-
3303	ZINC00863293	1143	0.52173912525177	NO	-
3304	ZINC00863300	1144	0.52173912525177	NO	-
3305	ZINC00897327	1288	0.52173912525177	NO	-
3306	ZINC00897332	1289	0.52173912525177	NO	-
3307	ZINC00897346	1290	0.52173912525177	NO	-
3308	ZINC00905525	1303	0.52173912525177	NO	-
3309	ZINC00978261	1570	0.52173912525177	NO	-
3310	ZINC00994840	1608	0.52173912525177	NO	-
3311	ZINC01046958	1755	0.52173912525177	NO	-
3312	ZINC01121876	2051	0.52173912525177	NO	-
3313	ZINC01144081	2129	0.52173912525177	NO	-
3314	ZINC01230184	2349	0.52173912525177	NO	-
3315	ZINC01394132	2486	0.52173912525177	NO	-
3316	ZINC01440798	2586	0.52173912525177	NO	-
3317	ZINC01441761	2602	0.52173912525177	NO	-
3318	ZINC01441762	2604	0.52173912525177	NO	-
3319	ZINC01468125	2643	0.52173912525177	NO	-
3320	ZINC01468185	2645	0.52173912525177	NO	-
3321	ZINC01576470	2782	0.52173912525177	NO	-
3322	ZINC02146444	2998	0.52173912525177	NO	-
3323	ZINC02201238	3032	0.52173912525177	NO	-
3324	ZINC02235137	3116	0.52173912525177	NO	-
3325	ZINC02622781	3568	0.52173912525177	NO	-
3326	ZINC02720609	3787	0.52173912525177	NO	-
3327	ZINC02720610	3788	0.52173912525177	NO	-
3328	ZINC02720612	3789	0.52173912525177	NO	-
3329	ZINC02846695	4038	0.52173912525177	NO	-
3330	ZINC02886451	4110	0.52173912525177	NO	-
3331	ZINC03291488	4630	0.52173912525177	NO	-
3332	ZINC03344294	4693	0.52173912525177	NO	-
3333	ZINC03409921	4793	0.52173912525177	NO	-
3334	ZINC03452615	4838	0.52173912525177	NO	-
3335	ZINC03452882	4843	0.52173912525177	NO	-
3336	ZINC03452924	4845	0.52173912525177	NO	-
3337	ZINC03452949	4846	0.52173912525177	NO	-
3338	ZINC03452987	4847	0.52173912525177	NO	-
3339	ZINC03543191	4926	0.52173912525177	NO	-
3340	ZINC03844459	5073	0.52173912525177	NO	-
3341	ZINC03864381	5687	0.52173912525177	NO	-
3342	ZINC03866922	5709	0.52173912525177	NO	-
3343	ZINC03867705	5789	0.52173912525177	NO	-
3344	ZINC03873470	5835	0.52173912525177	NO	-
3345	ZINC03977700	6028	0.52173912525177	NO	-
3346	ZINC03977701	6029	0.52173912525177	NO	-
3347	ZINC04357936	6522	0.52173912525177	NO	-
3348	ZINC04357953	6523	0.52173912525177	NO	-
3349	ZINC00279346	164	0.521276593208313	NO	-
3350	ZINC00416665	266	0.521276593208313	NO	-
3351	ZINC00649919	665	0.521276593208313	NO	-
3352	ZINC00812951	1008	0.521276593208313	NO	-
3353	ZINC00812970	1009	0.521276593208313	NO	-
3354	ZINC00869894	1182	0.521276593208313	NO	-
3355	ZINC00936618	1443	0.521276593208313	NO	-
3356	ZINC01076951	1877	0.521276593208313	NO	-
3357	ZINC01109179	1979	0.521276593208313	NO	-
3358	ZINC01109180	1981	0.521276593208313	NO	-
3359	ZINC01125703	2067	0.521276593208313	NO	-
3360	ZINC01125706	2069	0.521276593208313	NO	-
3361	ZINC01139374	2117	0.521276593208313	NO	-
3362	ZINC01433020	2565	0.521276593208313	NO	-
3363	ZINC01441205	2591	0.521276593208313	NO	-
3364	ZINC01441206	2593	0.521276593208313	NO	-
3365	ZINC01441757	2599	0.521276593208313	NO	-
3366	ZINC01441758	2601	0.521276593208313	NO	-
3367	ZINC02444853	3405	0.521276593208313	NO	-
3368	ZINC02523538	3518	0.521276593208313	NO	-
3369	ZINC02651713	3633	0.521276593208313	NO	-
3370	ZINC02878319	4101	0.521276593208313	NO	-
3371	ZINC03276800	4612	0.521276593208313	NO	-
3372	ZINC03385770	4756	0.521276593208313	NO	-
3373	ZINC03385770	4757	0.521276593208313	NO	-
3374	ZINC03850880	5118	0.521276593208313	NO	-
3375	ZINC03867357	5764	0.521276593208313	NO	-
3376	ZINC03867391	5767	0.521276593208313	NO	-
3377	ZINC04169833	6354	0.521276593208313	NO	-
3378	ZINC04169833	6355	0.521276593208313	NO	-
3379	ZINC00920499	1419	0.5208333134651184	NO	-
3380	ZINC02282213	3162	0.5208333134651184	NO	-
3381	ZINC02282214	3163	0.5208333134651184	NO	-
3382	ZINC04308452	6480	0.5208333134651184	NO	-
3383	ZINC00920499	1420	0.5204081535339355	NO	-
3384	ZINC01613762	2788	0.5180723071098328	NO	-
3385	ZINC00756773	890	0.5176470875740051	NO	-
3386	ZINC00877871	1221	0.5176470875740051	NO	-
3387	ZINC00877900	1228	0.5176470875740051	NO	-
3388	ZINC00905697	1310	0.5176470875740051	NO	-
3389	ZINC01509698	2733	0.5176470875740051	NO	-
3390	ZINC03819894	5063	0.5176470875740051	NO	-
3391	ZINC03819894	5064	0.5176470875740051	NO	-
3392	ZINC03859825	5642	0.5176470875740051	NO	-
3393	ZINC00168916	92	0.517241358757019	NO	-
3394	ZINC00273347	163	0.517241358757019	NO	-
3395	ZINC00425627	309	0.517241358757019	NO	-
3396	ZINC00428349	328	0.517241358757019	NO	-
3397	ZINC00564211	450	0.517241358757019	NO	-
3398	ZINC00780283	914	0.517241358757019	NO	-
3399	ZINC00952227	1515	0.517241358757019	NO	-
3400	ZINC00952228	1516	0.517241358757019	NO	-
3401	ZINC01001928	1630	0.517241358757019	NO	-
3402	ZINC01103823	1953	0.517241358757019	NO	-
3403	ZINC01213290	2320	0.517241358757019	NO	-
3404	ZINC01254104	2377	0.517241358757019	NO	-
3405	ZINC01492685	2673	0.517241358757019	NO	-
3406	ZINC01988102	2926	0.517241358757019	NO	-
3407	ZINC01988114	2928	0.517241358757019	NO	-
3408	ZINC02218704	3062	0.517241358757019	NO	-
3409	ZINC02254129	3140	0.517241358757019	NO	-
3410	ZINC02341568	3235	0.517241358757019	NO	-
3411	ZINC02349715	3252	0.517241358757019	NO	-
3412	ZINC02415692	3357	0.517241358757019	NO	-
3413	ZINC02456081	3424	0.517241358757019	NO	-
3414	ZINC02456082	3425	0.517241358757019	NO	-
3415	ZINC02456084	3426	0.517241358757019	NO	-
3416	ZINC02456085	3427	0.517241358757019	NO	-
3417	ZINC02620384	3555	0.517241358757019	NO	-
3418	ZINC02643481	3625	0.517241358757019	NO	-
3419	ZINC02710534	3697	0.517241358757019	NO	-
3420	ZINC02710535	3698	0.517241358757019	NO	-
3421	ZINC02809237	4006	0.517241358757019	NO	-
3422	ZINC02809238	4007	0.517241358757019	NO	-
3423	ZINC02809239	4008	0.517241358757019	NO	-
3424	ZINC02809240	4009	0.517241358757019	NO	-
3425	ZINC02954893	4315	0.517241358757019	NO	-
3426	ZINC02955869	4318	0.517241358757019	NO	-
3427	ZINC03354500	4715	0.517241358757019	NO	-
3428	ZINC03359595	4729	0.517241358757019	NO	-
3429	ZINC03850585	5101	0.517241358757019	NO	-
3430	ZINC03850987	5124	0.517241358757019	NO	-
3431	ZINC03853838	5336	0.517241358757019	NO	-
3432	ZINC03854034	5344	0.517241358757019	NO	-
3433	ZINC03854036	5345	0.517241358757019	NO	-
3434	ZINC03854038	5346	0.517241358757019	NO	-
3435	ZINC03854039	5347	0.517241358757019	NO	-
3436	ZINC03855156	5441	0.517241358757019	NO	-
3437	ZINC03857833	5518	0.517241358757019	NO	-
3438	ZINC03867937	5800	0.517241358757019	NO	-
3439	ZINC04033109	6180	0.517241358757019	NO	-
3440	ZINC04248200	6406	0.517241358757019	NO	-
3441	ZINC04386631	6566	0.517241358757019	NO	-
3442	ZINC04633453	6775	0.517241358757019	NO	-
3443	ZINC00010040	9	0.516853928565979	NO	-
3444	ZINC00222200	132	0.516853928565979	NO	-
3445	ZINC00427580	324	0.516853928565979	NO	-
3446	ZINC00477815	384	0.516853928565979	NO	-
3447	ZINC00530907	410	0.516853928565979	NO	-
3448	ZINC00530910	411	0.516853928565979	NO	-
3449	ZINC00531927	412	0.516853928565979	NO	-
3450	ZINC00533446	416	0.516853928565979	NO	-
3451	ZINC00533449	417	0.516853928565979	NO	-
3452	ZINC00628707	562	0.516853928565979	NO	-
3453	ZINC00634011	588	0.516853928565979	NO	-
3454	ZINC00643849	627	0.516853928565979	NO	-
3455	ZINC00648589	663	0.516853928565979	NO	-
3456	ZINC00687882	757	0.516853928565979	NO	-
3457	ZINC00703536	779	0.516853928565979	NO	-
3458	ZINC00811893	1006	0.516853928565979	NO	-
3459	ZINC00843003	1091	0.516853928565979	NO	-
3460	ZINC00857339	1134	0.516853928565979	NO	-
3461	ZINC00882210	1244	0.516853928565979	NO	-
3462	ZINC00951848	1505	0.516853928565979	NO	-
3463	ZINC00955006	1522	0.516853928565979	NO	-
3464	ZINC01034831	1705	0.516853928565979	NO	-
3465	ZINC01046646	1753	0.516853928565979	NO	-
3466	ZINC01046646	1754	0.516853928565979	NO	-
3467	ZINC01054797	1781	0.516853928565979	NO	-
3468	ZINC01054799	1782	0.516853928565979	NO	-
3469	ZINC01130697	2093	0.516853928565979	NO	-
3470	ZINC01130703	2094	0.516853928565979	NO	-
3471	ZINC01130762	2095	0.516853928565979	NO	-
3472	ZINC01176792	2205	0.516853928565979	NO	-
3473	ZINC01180307	2222	0.516853928565979	NO	-
3474	ZINC01201242	2281	0.516853928565979	NO	-
3475	ZINC01201243	2282	0.516853928565979	NO	-
3476	ZINC01225734	2337	0.516853928565979	NO	-
3477	ZINC01390941	2484	0.516853928565979	NO	-
3478	ZINC01404990	2506	0.516853928565979	NO	-
3479	ZINC01405091	2513	0.516853928565979	NO	-
3480	ZINC01405095	2514	0.516853928565979	NO	-
3481	ZINC01465279	2634	0.516853928565979	NO	-
3482	ZINC01608409	2786	0.516853928565979	NO	-
3483	ZINC01928004	2879	0.516853928565979	NO	-
3484	ZINC01936705	2883	0.516853928565979	NO	-
3485	ZINC01936706	2884	0.516853928565979	NO	-
3486	ZINC01936707	2885	0.516853928565979	NO	-
3487	ZINC01936708	2886	0.516853928565979	NO	-
3488	ZINC01936709	2887	0.516853928565979	NO	-
3489	ZINC01936710	2888	0.516853928565979	NO	-
3490	ZINC01936711	2889	0.516853928565979	NO	-
3491	ZINC01936712	2890	0.516853928565979	NO	-
3492	ZINC02216190	3058	0.516853928565979	NO	-
3493	ZINC02305340	3179	0.516853928565979	NO	-
3494	ZINC02366129	3292	0.516853928565979	NO	-
3495	ZINC02412455	3350	0.516853928565979	NO	-
3496	ZINC02642910	3623	0.516853928565979	NO	-
3497	ZINC02644550	3627	0.516853928565979	NO	-
3498	ZINC02679170	3657	0.516853928565979	NO	-
3499	ZINC02736755	3900	0.516853928565979	NO	-
3500	ZINC02737680	3901	0.516853928565979	NO	-
3501	ZINC02750844	3916	0.516853928565979	NO	-
3502	ZINC02757954	3925	0.516853928565979	NO	-
3503	ZINC02757954	3926	0.516853928565979	NO	-
3504	ZINC02771961	3935	0.516853928565979	NO	-
3505	ZINC02771961	3936	0.516853928565979	NO	-
3506	ZINC02800558	3990	0.516853928565979	NO	-
3507	ZINC02800560	3991	0.516853928565979	NO	-
3508	ZINC02882504	4106	0.516853928565979	NO	-
3509	ZINC02914538	4139	0.516853928565979	NO	-
3510	ZINC02914544	4140	0.516853928565979	NO	-
3511	ZINC02914551	4143	0.516853928565979	NO	-
3512	ZINC02914555	4144	0.516853928565979	NO	-
3513	ZINC02915768	4175	0.516853928565979	NO	-
3514	ZINC02915770	4176	0.516853928565979	NO	-
3515	ZINC02957828	4325	0.516853928565979	NO	-
3516	ZINC02973054	4342	0.516853928565979	NO	-
3517	ZINC03235226	4549	0.516853928565979	NO	-
3518	ZINC03249913	4579	0.516853928565979	NO	-
3519	ZINC03622520	4989	0.516853928565979	NO	-
3520	ZINC03853063	5243	0.516853928565979	NO	-
3521	ZINC03853079	5247	0.516853928565979	NO	-
3522	ZINC03853080	5248	0.516853928565979	NO	-
3523	ZINC03853508	5302	0.516853928565979	NO	-
3524	ZINC03854357	5368	0.516853928565979	NO	-
3525	ZINC03854358	5369	0.516853928565979	NO	-
3526	ZINC03854363	5372	0.516853928565979	NO	-
3527	ZINC03855192	5444	0.516853928565979	NO	-
3528	ZINC03858763	5581	0.516853928565979	NO	-
3529	ZINC03859690	5630	0.516853928565979	NO	-
3530	ZINC03866683	5692	0.516853928565979	NO	-
3531	ZINC03866726	5696	0.516853928565979	NO	-
3532	ZINC03867085	5720	0.516853928565979	NO	-
3533	ZINC03868501	5819	0.516853928565979	NO	-
3534	ZINC03889917	5857	0.516853928565979	NO	-
3535	ZINC03909919	5908	0.516853928565979	NO	-
3536	ZINC03970119	5987	0.516853928565979	NO	-
3537	ZINC04033105	6179	0.516853928565979	NO	-
3538	ZINC04033770	6209	0.516853928565979	NO	-
3539	ZINC04191495	6373	0.516853928565979	NO	-
3540	ZINC04224199	6390	0.516853928565979	NO	-
3541	ZINC04275417	6447	0.516853928565979	NO	-
3542	ZINC00223744	135	0.5164835453033447	NO	-
3543	ZINC00598769	501	0.5164835453033447	NO	-
3544	ZINC00669545	705	0.5164835453033447	NO	-
3545	ZINC00717103	826	0.5164835453033447	NO	-
3546	ZINC00861965	1137	0.5164835453033447	NO	-
3547	ZINC00936617	1440	0.5164835453033447	NO	-
3548	ZINC01019090	1661	0.5164835453033447	NO	-
3549	ZINC01036815	1713	0.5164835453033447	NO	-
3550	ZINC01124365	2060	0.5164835453033447	NO	-
3551	ZINC01129887	2090	0.5164835453033447	NO	-
3552	ZINC01129889	2091	0.5164835453033447	NO	-
3553	ZINC01197386	2272	0.5164835453033447	NO	-
3554	ZINC01938190	2893	0.5164835453033447	NO	-
3555	ZINC02416775	3359	0.5164835453033447	NO	-
3556	ZINC02449086	3413	0.5164835453033447	NO	-
3557	ZINC02830563	4028	0.5164835453033447	NO	-
3558	ZINC02914772	4153	0.5164835453033447	NO	-
3559	ZINC02914774	4154	0.5164835453033447	NO	-
3560	ZINC02914776	4155	0.5164835453033447	NO	-
3561	ZINC02914777	4156	0.5164835453033447	NO	-
3562	ZINC02969852	4335	0.5164835453033447	NO	-
3563	ZINC03050323	4440	0.5164835453033447	NO	-
3564	ZINC03263661	4596	0.5164835453033447	NO	-
3565	ZINC03359426	4727	0.5164835453033447	NO	-
3566	ZINC03401974	4781	0.5164835453033447	NO	-
3567	ZINC03401977	4782	0.5164835453033447	NO	-
3568	ZINC03409841	4792	0.5164835453033447	NO	-
3569	ZINC03424521	4809	0.5164835453033447	NO	-
3570	ZINC03495970	4879	0.5164835453033447	NO	-
3571	ZINC03498720	4882	0.5164835453033447	NO	-
3572	ZINC03594233	4965	0.5164835453033447	NO	-
3573	ZINC03594234	4966	0.5164835453033447	NO	-
3574	ZINC03853508	5303	0.5164835453033447	NO	-
3575	ZINC03853789	5321	0.5164835453033447	NO	-
3576	ZINC03858795	5584	0.5164835453033447	NO	-
3577	ZINC03867326	5760	0.5164835453033447	NO	-
3578	ZINC03868701	5829	0.5164835453033447	NO	-
3579	ZINC04088571	6255	0.5164835453033447	NO	-
3580	ZINC04108175	6269	0.5164835453033447	NO	-
3581	ZINC04315035	6484	0.5164835453033447	NO	-
3582	ZINC04466219	6673	0.5164835453033447	NO	-
3583	ZINC04486983	6724	0.5164835453033447	NO	-
3584	ZINC04610757	6767	0.5164835453033447	NO	-
3585	ZINC03815692	113	0.5164835453033447	YES	12
3586	ZINC01046958	1756	0.5161290168762207	NO	-
3587	ZINC01046958	1757	0.5161290168762207	NO	-
3588	ZINC01059635	1802	0.5161290168762207	NO	-
3589	ZINC01143107	2126	0.5161290168762207	NO	-
3590	ZINC01444532	2611	0.5161290168762207	NO	-
3591	ZINC01468122	2642	0.5161290168762207	NO	-
3592	ZINC02201351	3033	0.5161290168762207	NO	-
3593	ZINC02344478	3246	0.5161290168762207	NO	-
3594	ZINC02624740	3575	0.5161290168762207	NO	-
3595	ZINC02624741	3576	0.5161290168762207	NO	-
3596	ZINC03128957	4457	0.5161290168762207	NO	-
3597	ZINC03364287	4737	0.5161290168762207	NO	-
3598	ZINC03867357	5763	0.5161290168762207	NO	-
3599	ZINC04169833	6356	0.5161290168762207	NO	-
3600	ZINC04374637	6547	0.5161290168762207	NO	-
3601	ZINC00773340	896	0.5157894492149353	NO	-
3602	ZINC03868260	5813	0.5157894492149353	NO	-
3603	ZINC01042164	1744	0.5154638886451721	NO	-
3604	ZINC02722020	3803	0.5154638886451721	NO	-
3605	ZINC00193867	107	0.511904776096344	NO	-
3606	ZINC00193870	108	0.511904776096344	NO	-
3607	ZINC02241184	3125	0.511904776096344	NO	-
3608	ZINC03873677	5838	0.511904776096344	NO	-
3609	ZINC00014805	12	0.5116279125213623	NO	-
3610	ZINC00048925	35	0.5116279125213623	NO	-
3611	ZINC00122455	76	0.5116279125213623	NO	-
3612	ZINC00122462	77	0.5116279125213623	NO	-
3613	ZINC00209418	127	0.5116279125213623	NO	-
3614	ZINC00294850	169	0.5116279125213623	NO	-
3615	ZINC00294855	170	0.5116279125213623	NO	-
3616	ZINC00385349	233	0.5116279125213623	NO	-
3617	ZINC00385350	234	0.5116279125213623	NO	-
3618	ZINC00541870	431	0.5116279125213623	NO	-
3619	ZINC00545604	437	0.5116279125213623	NO	-
3620	ZINC00587676	474	0.5116279125213623	NO	-
3621	ZINC00591295	479	0.5116279125213623	NO	-
3622	ZINC00602766	510	0.5116279125213623	NO	-
3623	ZINC00607670	513	0.5116279125213623	NO	-
3624	ZINC00693018	767	0.5116279125213623	NO	-
3625	ZINC00693117	768	0.5116279125213623	NO	-
3626	ZINC00853353	1115	0.5116279125213623	NO	-
3627	ZINC01613756	2787	0.5116279125213623	NO	-
3628	ZINC02861711	4072	0.5116279125213623	NO	-
3629	ZINC02982441	4362	0.5116279125213623	NO	-
3630	ZINC03217400	4531	0.5116279125213623	NO	-
3631	ZINC03455922	4851	0.5116279125213623	NO	-
3632	ZINC03855156	5440	0.5116279125213623	NO	-
3633	ZINC03867707	5792	0.5116279125213623	NO	-
3634	ZINC03867708	5794	0.5116279125213623	NO	-
3635	ZINC04464521	6649	0.5116279125213623	NO	-
3636	ZINC04595858	6763	0.5116279125213623	NO	-
3637	ZINC00014805	13	0.5113636255264282	NO	-
3638	ZINC00028435	20	0.5113636255264282	NO	-
3639	ZINC00028436	21	0.5113636255264282	NO	-
3640	ZINC00046988	32	0.5113636255264282	NO	-
3641	ZINC00247382	149	0.5113636255264282	NO	-
3642	ZINC00321802	194	0.5113636255264282	NO	-
3643	ZINC00425377	307	0.5113636255264282	NO	-
3644	ZINC00457231	362	0.5113636255264282	NO	-
3645	ZINC00634482	589	0.5113636255264282	NO	-
3646	ZINC00667339	697	0.5113636255264282	NO	-
3647	ZINC00702158	777	0.5113636255264282	NO	-
3648	ZINC00877873	1222	0.5113636255264282	NO	-
3649	ZINC00877936	1231	0.5113636255264282	NO	-
3650	ZINC00877938	1232	0.5113636255264282	NO	-
3651	ZINC00885951	1265	0.5113636255264282	NO	-
3652	ZINC00905684	1308	0.5113636255264282	NO	-
3653	ZINC00905707	1311	0.5113636255264282	NO	-
3654	ZINC00905712	1313	0.5113636255264282	NO	-
3655	ZINC00905714	1315	0.5113636255264282	NO	-
3656	ZINC00905715	1316	0.5113636255264282	NO	-
3657	ZINC00938152	1456	0.5113636255264282	NO	-
3658	ZINC01063749	1822	0.5113636255264282	NO	-
3659	ZINC01101584	1950	0.5113636255264282	NO	-
3660	ZINC01390938	2483	0.5113636255264282	NO	-
3661	ZINC01399845	2495	0.5113636255264282	NO	-
3662	ZINC01500223	2703	0.5113636255264282	NO	-
3663	ZINC01503491	2711	0.5113636255264282	NO	-
3664	ZINC02403521	3325	0.5113636255264282	NO	-
3665	ZINC02503188	3509	0.5113636255264282	NO	-
3666	ZINC02601707	3541	0.5113636255264282	NO	-
3667	ZINC02722795	3808	0.5113636255264282	NO	-
3668	ZINC02724219	3835	0.5113636255264282	NO	-
3669	ZINC02782508	3942	0.5113636255264282	NO	-
3670	ZINC02937733	4264	0.5113636255264282	NO	-
3671	ZINC02978866	4356	0.5113636255264282	NO	-
3672	ZINC02982331	4361	0.5113636255264282	NO	-
3673	ZINC02982467	4363	0.5113636255264282	NO	-
3674	ZINC03363451	4736	0.5113636255264282	NO	-
3675	ZINC03444448	4832	0.5113636255264282	NO	-
3676	ZINC03444451	4833	0.5113636255264282	NO	-
3677	ZINC03563887	4946	0.5113636255264282	NO	-
3678	ZINC03657646	5014	0.5113636255264282	NO	-
3679	ZINC03657694	5015	0.5113636255264282	NO	-
3680	ZINC03816230	5048	0.5113636255264282	NO	-
3681	ZINC03851712	5161	0.5113636255264282	NO	-
3682	ZINC03853099	5254	0.5113636255264282	NO	-
3683	ZINC03853190	5268	0.5113636255264282	NO	-
3684	ZINC03853372	5287	0.5113636255264282	NO	-
3685	ZINC03854470	5382	0.5113636255264282	NO	-
3686	ZINC03854483	5385	0.5113636255264282	NO	-
3687	ZINC03858478	5562	0.5113636255264282	NO	-
3688	ZINC03858550	5572	0.5113636255264282	NO	-
3689	ZINC03858820	5585	0.5113636255264282	NO	-
3690	ZINC03867322	5757	0.5113636255264282	NO	-
3691	ZINC03868663	5825	0.5113636255264282	NO	-
3692	ZINC03890270	5860	0.5113636255264282	NO	-
3693	ZINC03890611	5861	0.5113636255264282	NO	-
3694	ZINC03970313	5990	0.5113636255264282	NO	-
3695	ZINC03972606	6017	0.5113636255264282	NO	-
3696	ZINC04009838	6137	0.5113636255264282	NO	-
3697	ZINC04033105	6178	0.5113636255264282	NO	-
3698	ZINC04094602	6261	0.5113636255264282	NO	-
3699	ZINC04135502	6307	0.5113636255264282	NO	-
3700	ZINC04470366	6706	0.5113636255264282	NO	-
3701	ZINC04470437	6711	0.5113636255264282	NO	-
3702	ZINC04470440	6712	0.5113636255264282	NO	-
3703	ZINC03832165	62	0.5113636255264282	YES	9
3704	ZINC03832073	66	0.5113636255264282	YES	9
3705	ZINC00007453	107	0.5113636255264282	YES	10
3706	ZINC03815685	108	0.5113636255264282	YES	10
3707	ZINC00081340	57	0.5111111402511597	NO	-
3708	ZINC00109653	69	0.5111111402511597	NO	-
3709	ZINC00501420	388	0.5111111402511597	NO	-
3710	ZINC00501421	389	0.5111111402511597	NO	-
3711	ZINC00507733	393	0.5111111402511597	NO	-
3712	ZINC00532815	415	0.5111111402511597	NO	-
3713	ZINC00608036	515	0.5111111402511597	NO	-
3714	ZINC00687273	756	0.5111111402511597	NO	-
3715	ZINC00689386	765	0.5111111402511597	NO	-
3716	ZINC00867760	1171	0.5111111402511597	NO	-
3717	ZINC00867760	1172	0.5111111402511597	NO	-
3718	ZINC01043390	1747	0.5111111402511597	NO	-
3719	ZINC01055012	1784	0.5111111402511597	NO	-
3720	ZINC01101547	1949	0.5111111402511597	NO	-
3721	ZINC01103823	1954	0.5111111402511597	NO	-
3722	ZINC01121577	2050	0.5111111402511597	NO	-
3723	ZINC01159701	2165	0.5111111402511597	NO	-
3724	ZINC01159702	2166	0.5111111402511597	NO	-
3725	ZINC01178512	2217	0.5111111402511597	NO	-
3726	ZINC01400729	2503	0.5111111402511597	NO	-
3727	ZINC01436655	2571	0.5111111402511597	NO	-
3728	ZINC01436656	2572	0.5111111402511597	NO	-
3729	ZINC01833495	2831	0.5111111402511597	NO	-
3730	ZINC01833496	2832	0.5111111402511597	NO	-
3731	ZINC02073912	2955	0.5111111402511597	NO	-
3732	ZINC02163832	3003	0.5111111402511597	NO	-
3733	ZINC02356688	3261	0.5111111402511597	NO	-
3734	ZINC02356690	3262	0.5111111402511597	NO	-
3735	ZINC02372425	3296	0.5111111402511597	NO	-
3736	ZINC02409766	3344	0.5111111402511597	NO	-
3737	ZINC02409769	3345	0.5111111402511597	NO	-
3738	ZINC02414246	3355	0.5111111402511597	NO	-
3739	ZINC02503088	3508	0.5111111402511597	NO	-
3740	ZINC02624431	3573	0.5111111402511597	NO	-
3741	ZINC02624432	3574	0.5111111402511597	NO	-
3742	ZINC02629062	3590	0.5111111402511597	NO	-
3743	ZINC02635285	3603	0.5111111402511597	NO	-
3744	ZINC02639756	3613	0.5111111402511597	NO	-
3745	ZINC02639757	3614	0.5111111402511597	NO	-
3746	ZINC02659447	3648	0.5111111402511597	NO	-
3747	ZINC02741280	3904	0.5111111402511597	NO	-
3748	ZINC02741282	3905	0.5111111402511597	NO	-
3749	ZINC02878403	4103	0.5111111402511597	NO	-
3750	ZINC03039898	4422	0.5111111402511597	NO	-
3751	ZINC03249946	4580	0.5111111402511597	NO	-
3752	ZINC03250725	4581	0.5111111402511597	NO	-
3753	ZINC03252170	4583	0.5111111402511597	NO	-
3754	ZINC03282604	4618	0.5111111402511597	NO	-
3755	ZINC03282605	4619	0.5111111402511597	NO	-
3756	ZINC03319224	4664	0.5111111402511597	NO	-
3757	ZINC03349689	4705	0.5111111402511597	NO	-
3758	ZINC03359658	4730	0.5111111402511597	NO	-
3759	ZINC03376108	4750	0.5111111402511597	NO	-
3760	ZINC03376111	4751	0.5111111402511597	NO	-
3761	ZINC03402681	4784	0.5111111402511597	NO	-
3762	ZINC03849842	5085	0.5111111402511597	NO	-
3763	ZINC03850070	5088	0.5111111402511597	NO	-
3764	ZINC03850585	5102	0.5111111402511597	NO	-
3765	ZINC03850762	5111	0.5111111402511597	NO	-
3766	ZINC03853214	5272	0.5111111402511597	NO	-
3767	ZINC03853215	5273	0.5111111402511597	NO	-
3768	ZINC03853255	5280	0.5111111402511597	NO	-
3769	ZINC03853256	5281	0.5111111402511597	NO	-
3770	ZINC03853318	5283	0.5111111402511597	NO	-
3771	ZINC03853342	5286	0.5111111402511597	NO	-
3772	ZINC03854568	5395	0.5111111402511597	NO	-
3773	ZINC03854569	5396	0.5111111402511597	NO	-
3774	ZINC03854579	5398	0.5111111402511597	NO	-
3775	ZINC03854580	5399	0.5111111402511597	NO	-
3776	ZINC03854716	5407	0.5111111402511597	NO	-
3777	ZINC03856134	5466	0.5111111402511597	NO	-
3778	ZINC03856135	5467	0.5111111402511597	NO	-
3779	ZINC03857965	5530	0.5111111402511597	NO	-
3780	ZINC03858681	5578	0.5111111402511597	NO	-
3781	ZINC03858851	5587	0.5111111402511597	NO	-
3782	ZINC03862466	5675	0.5111111402511597	NO	-
3783	ZINC03866717	5693	0.5111111402511597	NO	-
3784	ZINC03867085	5721	0.5111111402511597	NO	-
3785	ZINC03890752	5863	0.5111111402511597	NO	-
3786	ZINC04088579	6256	0.5111111402511597	NO	-
3787	ZINC03834003	12	0.5111111402511597	YES	2
3788	ZINC00053779	38	0.510869562625885	NO	-
3789	ZINC00463124	367	0.510869562625885	NO	-
3790	ZINC00966290	1551	0.510869562625885	NO	-
3791	ZINC01029783	1681	0.510869562625885	NO	-
3792	ZINC01060711	1805	0.510869562625885	NO	-
3793	ZINC01071887	1851	0.510869562625885	NO	-
3794	ZINC01076951	1876	0.510869562625885	NO	-
3795	ZINC01109179	1978	0.510869562625885	NO	-
3796	ZINC01109180	1980	0.510869562625885	NO	-
3797	ZINC01125703	2066	0.510869562625885	NO	-
3798	ZINC01125706	2068	0.510869562625885	NO	-
3799	ZINC01401201	2504	0.510869562625885	NO	-
3800	ZINC01441205	2590	0.510869562625885	NO	-
3801	ZINC01441206	2592	0.510869562625885	NO	-
3802	ZINC01441757	2598	0.510869562625885	NO	-
3803	ZINC01441758	2600	0.510869562625885	NO	-
3804	ZINC01468122	2641	0.510869562625885	NO	-
3805	ZINC01580627	2783	0.510869562625885	NO	-
3806	ZINC01635171	2791	0.510869562625885	NO	-
3807	ZINC02359878	3274	0.510869562625885	NO	-
3808	ZINC02359880	3275	0.510869562625885	NO	-
3809	ZINC02393149	3310	0.510869562625885	NO	-
3810	ZINC02404327	3329	0.510869562625885	NO	-
3811	ZINC02412328	3348	0.510869562625885	NO	-
3812	ZINC02423829	3368	0.510869562625885	NO	-
3813	ZINC02439427	3393	0.510869562625885	NO	-
3814	ZINC03326578	4673	0.510869562625885	NO	-
3815	ZINC03400390	4780	0.510869562625885	NO	-
3816	ZINC03850880	5117	0.510869562625885	NO	-
3817	ZINC03851651	5158	0.510869562625885	NO	-
3818	ZINC03866717	5694	0.510869562625885	NO	-
3819	ZINC03867391	5766	0.510869562625885	NO	-
3820	ZINC03867704	5787	0.510869562625885	NO	-
3821	ZINC03908021	5900	0.510869562625885	NO	-
3822	ZINC04004568	6121	0.510869562625885	NO	-
3823	ZINC04307090	6478	0.510869562625885	NO	-
3824	ZINC00340540	206	0.5106382966041565	NO	-
3825	ZINC00633356	580	0.5106382966041565	NO	-
3826	ZINC00633374	581	0.5106382966041565	NO	-
3827	ZINC00717103	827	0.5106382966041565	NO	-
3828	ZINC00773581	900	0.5106382966041565	NO	-
3829	ZINC00818337	1028	0.5106382966041565	NO	-
3830	ZINC00818338	1029	0.5106382966041565	NO	-
3831	ZINC00818354	1035	0.5106382966041565	NO	-
3832	ZINC00818355	1036	0.5106382966041565	NO	-
3833	ZINC00826827	1048	0.5106382966041565	NO	-
3834	ZINC00936617	1441	0.5106382966041565	NO	-
3835	ZINC00937473	1446	0.5106382966041565	NO	-
3836	ZINC01185390	2245	0.5106382966041565	NO	-
3837	ZINC01312130	2414	0.5106382966041565	NO	-
3838	ZINC02982307	4360	0.5106382966041565	NO	-
3839	ZINC03004657	4379	0.5106382966041565	NO	-
3840	ZINC03854576	5397	0.5106382966041565	NO	-
3841	ZINC03854698	5406	0.5106382966041565	NO	-
3842	ZINC03867704	5788	0.5106382966041565	NO	-
3843	ZINC03867705	5790	0.5106382966041565	NO	-
3844	ZINC04442236	6601	0.5106382966041565	NO	-
3845	ZINC02430229	3377	0.5104166865348816	NO	-
3846	ZINC02744966	3906	0.5104166865348816	NO	-
3847	ZINC02410947	3347	0.5102040767669678	NO	-
3848	ZINC04299414	6469	0.5099999904632568	NO	-
3849	ZINC03857747	5511	0.5060241222381592	NO	-
3850	ZINC00426390	315	0.5058823823928833	NO	-
3851	ZINC01240848	2358	0.5058823823928833	NO	-
3852	ZINC01243600	2364	0.5058823823928833	NO	-
3853	ZINC01246723	2366	0.5058823823928833	NO	-
3854	ZINC01254927	2381	0.5058823823928833	NO	-
3855	ZINC03857255	5487	0.5058823823928833	NO	-
3856	ZINC03857411	5494	0.5058823823928833	NO	-
3857	ZINC03857560	5500	0.5058823823928833	NO	-
3858	ZINC03857593	5501	0.5058823823928833	NO	-
3859	ZINC03857724	5510	0.5058823823928833	NO	-
3860	ZINC03867707	5791	0.5058823823928833	NO	-
3861	ZINC03867708	5793	0.5058823823928833	NO	-
3862	ZINC03933760	5920	0.5058823823928833	NO	-
3863	ZINC04001266	6112	0.5058823823928833	NO	-
3864	ZINC04169853	6363	0.5058823823928833	NO	-
3865	ZINC04169853	6364	0.5058823823928833	NO	-
3866	ZINC04464252	6644	0.5058823823928833	NO	-
3867	ZINC04464539	6652	0.5058823823928833	NO	-
3868	ZINC00046988	31	0.5057471394538879	NO	-
3869	ZINC00095744	58	0.5057471394538879	NO	-
3870	ZINC00095748	59	0.5057471394538879	NO	-
3871	ZINC00170904	94	0.5057471394538879	NO	-
3872	ZINC00193874	109	0.5057471394538879	NO	-
3873	ZINC00193877	110	0.5057471394538879	NO	-
3874	ZINC00226587	139	0.5057471394538879	NO	-
3875	ZINC00303170	174	0.5057471394538879	NO	-
3876	ZINC00303172	175	0.5057471394538879	NO	-
3877	ZINC00444939	345	0.5057471394538879	NO	-
3878	ZINC00468499	374	0.5057471394538879	NO	-
3879	ZINC00629187	564	0.5057471394538879	NO	-
3880	ZINC00629189	565	0.5057471394538879	NO	-
3881	ZINC00633729	586	0.5057471394538879	NO	-
3882	ZINC00633732	587	0.5057471394538879	NO	-
3883	ZINC00643085	624	0.5057471394538879	NO	-
3884	ZINC00705650	793	0.5057471394538879	NO	-
3885	ZINC00705651	794	0.5057471394538879	NO	-
3886	ZINC00716954	824	0.5057471394538879	NO	-
3887	ZINC00716955	825	0.5057471394538879	NO	-
3888	ZINC00722929	837	0.5057471394538879	NO	-
3889	ZINC00790262	939	0.5057471394538879	NO	-
3890	ZINC00805108	986	0.5057471394538879	NO	-
3891	ZINC00849465	1106	0.5057471394538879	NO	-
3892	ZINC00853353	1116	0.5057471394538879	NO	-
3893	ZINC00877427	1212	0.5057471394538879	NO	-
3894	ZINC00877431	1214	0.5057471394538879	NO	-
3895	ZINC00998722	1617	0.5057471394538879	NO	-
3896	ZINC01043596	1750	0.5057471394538879	NO	-
3897	ZINC01063645	1820	0.5057471394538879	NO	-
3898	ZINC01142317	2123	0.5057471394538879	NO	-
3899	ZINC01156436	2151	0.5057471394538879	NO	-
3900	ZINC01156437	2152	0.5057471394538879	NO	-
3901	ZINC01162098	2170	0.5057471394538879	NO	-
3902	ZINC01190563	2252	0.5057471394538879	NO	-
3903	ZINC01195557	2267	0.5057471394538879	NO	-
3904	ZINC01213490	2321	0.5057471394538879	NO	-
3905	ZINC01224434	2336	0.5057471394538879	NO	-
3906	ZINC01346752	2446	0.5057471394538879	NO	-
3907	ZINC01512393	2747	0.5057471394538879	NO	-
3908	ZINC01787207	2822	0.5057471394538879	NO	-
3909	ZINC01787210	2823	0.5057471394538879	NO	-
3910	ZINC01900140	2856	0.5057471394538879	NO	-
3911	ZINC01900141	2857	0.5057471394538879	NO	-
3912	ZINC01988098	2922	0.5057471394538879	NO	-
3913	ZINC02220708	3069	0.5057471394538879	NO	-
3914	ZINC02232226	3106	0.5057471394538879	NO	-
3915	ZINC02308300	3183	0.5057471394538879	NO	-
3916	ZINC02330357	3215	0.5057471394538879	NO	-
3917	ZINC02586751	3532	0.5057471394538879	NO	-
3918	ZINC02592208	3535	0.5057471394538879	NO	-
3919	ZINC02592209	3536	0.5057471394538879	NO	-
3920	ZINC02722942	3809	0.5057471394538879	NO	-
3921	ZINC02722943	3810	0.5057471394538879	NO	-
3922	ZINC03326366	4672	0.5057471394538879	NO	-
3923	ZINC03561894	4944	0.5057471394538879	NO	-
3924	ZINC03662600	5023	0.5057471394538879	NO	-
3925	ZINC03819559	5057	0.5057471394538879	NO	-
3926	ZINC03854032	5342	0.5057471394538879	NO	-
3927	ZINC03854033	5343	0.5057471394538879	NO	-
3928	ZINC03854272	5349	0.5057471394538879	NO	-
3929	ZINC03854287	5357	0.5057471394538879	NO	-
3930	ZINC03854291	5358	0.5057471394538879	NO	-
3931	ZINC03854303	5363	0.5057471394538879	NO	-
3932	ZINC03856222	5471	0.5057471394538879	NO	-
3933	ZINC03856223	5472	0.5057471394538879	NO	-
3934	ZINC03858197	5546	0.5057471394538879	NO	-
3935	ZINC03859064	5595	0.5057471394538879	NO	-
3936	ZINC03866683	5691	0.5057471394538879	NO	-
3937	ZINC03889519	5855	0.5057471394538879	NO	-
3938	ZINC03889520	5856	0.5057471394538879	NO	-
3939	ZINC03952182	5931	0.5057471394538879	NO	-
3940	ZINC03969682	5974	0.5057471394538879	NO	-
3941	ZINC03983403	6047	0.5057471394538879	NO	-
3942	ZINC03998900	6083	0.5057471394538879	NO	-
3943	ZINC03998901	6084	0.5057471394538879	NO	-
3944	ZINC04033093	6175	0.5057471394538879	NO	-
3945	ZINC04443112	6607	0.5057471394538879	NO	-
3946	ZINC04469931	6691	0.5057471394538879	NO	-
3947	ZINC00047131	33	0.5056179761886597	NO	-
3948	ZINC00047132	34	0.5056179761886597	NO	-
3949	ZINC00169973	93	0.5056179761886597	NO	-
3950	ZINC00360604	220	0.5056179761886597	NO	-
3951	ZINC00386508	236	0.5056179761886597	NO	-
3952	ZINC00426805	320	0.5056179761886597	NO	-
3953	ZINC00427563	323	0.5056179761886597	NO	-
3954	ZINC00468004	373	0.5056179761886597	NO	-
3955	ZINC00543649	433	0.5056179761886597	NO	-
3956	ZINC00652429	666	0.5056179761886597	NO	-
3957	ZINC00653847	668	0.5056179761886597	NO	-
3958	ZINC00667807	698	0.5056179761886597	NO	-
3959	ZINC00877895	1225	0.5056179761886597	NO	-
3960	ZINC00877896	1226	0.5056179761886597	NO	-
3961	ZINC00877898	1227	0.5056179761886597	NO	-
3962	ZINC00928937	1425	0.5056179761886597	NO	-
3963	ZINC00989541	1582	0.5056179761886597	NO	-
3964	ZINC01020508	1664	0.5056179761886597	NO	-
3965	ZINC01084764	1905	0.5056179761886597	NO	-
3966	ZINC01113046	1995	0.5056179761886597	NO	-
3967	ZINC01229822	2345	0.5056179761886597	NO	-
3968	ZINC01342713	2443	0.5056179761886597	NO	-
3969	ZINC01342953	2445	0.5056179761886597	NO	-
3970	ZINC01387355	2475	0.5056179761886597	NO	-
3971	ZINC01467334	2636	0.5056179761886597	NO	-
3972	ZINC01988099	2923	0.5056179761886597	NO	-
3973	ZINC02053502	2942	0.5056179761886597	NO	-
3974	ZINC02228401	3096	0.5056179761886597	NO	-
3975	ZINC02433758	3383	0.5056179761886597	NO	-
3976	ZINC02465424	3444	0.5056179761886597	NO	-
3977	ZINC02622636	3566	0.5056179761886597	NO	-
3978	ZINC02622636	3567	0.5056179761886597	NO	-
3979	ZINC02874120	4095	0.5056179761886597	NO	-
3980	ZINC02874121	4096	0.5056179761886597	NO	-
3981	ZINC03016368	4389	0.5056179761886597	NO	-
3982	ZINC03190143	4498	0.5056179761886597	NO	-
3983	ZINC03305932	4652	0.5056179761886597	NO	-
3984	ZINC03353533	4712	0.5056179761886597	NO	-
3985	ZINC03780271	5041	0.5056179761886597	NO	-
3986	ZINC03853383	5288	0.5056179761886597	NO	-
3987	ZINC03857098	5481	0.5056179761886597	NO	-
3988	ZINC03858303	5550	0.5056179761886597	NO	-
3989	ZINC03858452	5555	0.5056179761886597	NO	-
3990	ZINC03858453	5556	0.5056179761886597	NO	-
3991	ZINC03858553	5574	0.5056179761886597	NO	-
3992	ZINC03859861	5646	0.5056179761886597	NO	-
3993	ZINC03859862	5647	0.5056179761886597	NO	-
3994	ZINC03859897	5653	0.5056179761886597	NO	-
3995	ZINC03867266	5752	0.5056179761886597	NO	-
3996	ZINC03867326	5759	0.5056179761886597	NO	-
3997	ZINC03889498	5852	0.5056179761886597	NO	-
3998	ZINC03969440	5970	0.5056179761886597	NO	-
3999	ZINC03969682	5975	0.5056179761886597	NO	-
4000	ZINC03988886	6056	0.5056179761886597	NO	-
4001	ZINC04032488	6147	0.5056179761886597	NO	-
4002	ZINC04266919	6433	0.5056179761886597	NO	-
4003	ZINC04464506	6648	0.5056179761886597	NO	-
4004	ZINC04470106	6695	0.5056179761886597	NO	-
4005	ZINC03815750	8	0.5056179761886597	YES	1
4006	ZINC03815762	135	0.5056179761886597	YES	19
4007	ZINC00259354	154	0.5054945349693298	NO	-
4008	ZINC00259357	155	0.5054945349693298	NO	-
4009	ZINC00428148	325	0.5054945349693298	NO	-
4010	ZINC00599731	503	0.5054945349693298	NO	-
4011	ZINC00609729	521	0.5054945349693298	NO	-
4012	ZINC00666495	695	0.5054945349693298	NO	-
4013	ZINC00679001	733	0.5054945349693298	NO	-
4014	ZINC00773798	903	0.5054945349693298	NO	-
4015	ZINC00804782	984	0.5054945349693298	NO	-
4016	ZINC00861985	1138	0.5054945349693298	NO	-
4017	ZINC00861986	1139	0.5054945349693298	NO	-
4018	ZINC00869162	1179	0.5054945349693298	NO	-
4019	ZINC00941369	1479	0.5054945349693298	NO	-
4020	ZINC00941369	1480	0.5054945349693298	NO	-
4021	ZINC01032110	1693	0.5054945349693298	NO	-
4022	ZINC01037859	1719	0.5054945349693298	NO	-
4023	ZINC01199594	2274	0.5054945349693298	NO	-
4024	ZINC01202613	2283	0.5054945349693298	NO	-
4025	ZINC01223970	2335	0.5054945349693298	NO	-
4026	ZINC01354431	2449	0.5054945349693298	NO	-
4027	ZINC01910871	2861	0.5054945349693298	NO	-
4028	ZINC01910873	2862	0.5054945349693298	NO	-
4029	ZINC01924313	2865	0.5054945349693298	NO	-
4030	ZINC01924314	2866	0.5054945349693298	NO	-
4031	ZINC01924436	2872	0.5054945349693298	NO	-
4032	ZINC01924437	2873	0.5054945349693298	NO	-
4033	ZINC02333573	3222	0.5054945349693298	NO	-
4034	ZINC02341794	3240	0.5054945349693298	NO	-
4035	ZINC02341795	3241	0.5054945349693298	NO	-
4036	ZINC02358116	3269	0.5054945349693298	NO	-
4037	ZINC02358119	3270	0.5054945349693298	NO	-
4038	ZINC02399846	3317	0.5054945349693298	NO	-
4039	ZINC02404447	3330	0.5054945349693298	NO	-
4040	ZINC02412351	3349	0.5054945349693298	NO	-
4041	ZINC02416561	3358	0.5054945349693298	NO	-
4042	ZINC02620440	3556	0.5054945349693298	NO	-
4043	ZINC02642525	3616	0.5054945349693298	NO	-
4044	ZINC02642526	3617	0.5054945349693298	NO	-
4045	ZINC02710519	3695	0.5054945349693298	NO	-
4046	ZINC02710520	3696	0.5054945349693298	NO	-
4047	ZINC02798743	3984	0.5054945349693298	NO	-
4048	ZINC02798879	3985	0.5054945349693298	NO	-
4049	ZINC02799395	3987	0.5054945349693298	NO	-
4050	ZINC02956136	4319	0.5054945349693298	NO	-
4051	ZINC03049763	4438	0.5054945349693298	NO	-
4052	ZINC03269003	4599	0.5054945349693298	NO	-
4053	ZINC03326323	4671	0.5054945349693298	NO	-
4054	ZINC03458863	4853	0.5054945349693298	NO	-
4055	ZINC03799026	5043	0.5054945349693298	NO	-
4056	ZINC03854815	5410	0.5054945349693298	NO	-
4057	ZINC04004568	6120	0.5054945349693298	NO	-
4058	ZINC04032488	6148	0.5054945349693298	NO	-
4059	ZINC04134998	6304	0.5054945349693298	NO	-
4060	ZINC04383940	6562	0.5054945349693298	NO	-
4061	ZINC04468419	6683	0.5054945349693298	NO	-
4062	ZINC04492433	6734	0.5054945349693298	NO	-
4063	ZINC04492563	6740	0.5054945349693298	NO	-
4064	ZINC04638729	6778	0.5054945349693298	NO	-
4065	ZINC03834007	34	0.5054945349693298	YES	4
4066	ZINC00937504	1447	0.5053763389587402	NO	-
4067	ZINC00993658	1606	0.5053763389587402	NO	-
4068	ZINC01033298	1698	0.5053763389587402	NO	-
4069	ZINC01060856	1810	0.5053763389587402	NO	-
4070	ZINC01100444	1945	0.5053763389587402	NO	-
4071	ZINC02256387	3145	0.5053763389587402	NO	-
4072	ZINC02424856	3373	0.5053763389587402	NO	-
4073	ZINC02855796	4048	0.5053763389587402	NO	-
4074	ZINC03176703	4475	0.5053763389587402	NO	-
4075	ZINC03483567	4868	0.5053763389587402	NO	-
4076	ZINC03867255	5748	0.5053763389587402	NO	-
4077	ZINC04224236	6394	0.5053763389587402	NO	-
4078	ZINC04363897	6534	0.5053763389587402	NO	-
4079	ZINC04492433	6735	0.5053763389587402	NO	-
4080	ZINC04492433	6736	0.5053763389587402	NO	-
4081	ZINC04518390	6757	0.5053763389587402	NO	-
4082	ZINC02500700	3501	0.5052631497383118	NO	-
4083	ZINC03867255	5749	0.5052631497383118	NO	-
4084	ZINC02352828	3257	0.5051546096801758	NO	-
4085	ZINC03868260	5814	0.5051546096801758	NO	-
4086	ZINC00076804	56	0.5	NO	-
4087	ZINC00208690	126	0.5	NO	-
4088	ZINC00235783	147	0.5	NO	-
4089	ZINC00272932	162	0.5	NO	-
4090	ZINC00311124	182	0.5	NO	-
4091	ZINC00356577	217	0.5	NO	-
4092	ZINC00367903	224	0.5	NO	-
4093	ZINC00417626	268	0.5	NO	-
4094	ZINC00420007	277	0.5	NO	-
4095	ZINC00422847	295	0.5	NO	-
4096	ZINC00424899	304	0.5	NO	-
4097	ZINC00426486	318	0.5	NO	-
4098	ZINC00428366	329	0.5	NO	-
4099	ZINC00444939	346	0.5	NO	-
4100	ZINC00591295	480	0.5	NO	-
4101	ZINC00609564	518	0.5	NO	-
4102	ZINC00626474	553	0.5	NO	-
4103	ZINC00638091	608	0.5	NO	-
4104	ZINC00638093	609	0.5	NO	-
4105	ZINC00638094	610	0.5	NO	-
4106	ZINC00638096	611	0.5	NO	-
4107	ZINC00640050	616	0.5	NO	-
4108	ZINC00640114	617	0.5	NO	-
4109	ZINC00665485	692	0.5	NO	-
4110	ZINC00670072	706	0.5	NO	-
4111	ZINC00702158	775	0.5	NO	-
4112	ZINC00702158	776	0.5	NO	-
4113	ZINC00738259	860	0.5	NO	-
4114	ZINC00738260	861	0.5	NO	-
4115	ZINC00738293	862	0.5	NO	-
4116	ZINC00738294	863	0.5	NO	-
4117	ZINC00766375	894	0.5	NO	-
4118	ZINC00803269	980	0.5	NO	-
4119	ZINC00803271	981	0.5	NO	-
4120	ZINC00809784	1003	0.5	NO	-
4121	ZINC00818340	1030	0.5	NO	-
4122	ZINC00818341	1031	0.5	NO	-
4123	ZINC00818343	1032	0.5	NO	-
4124	ZINC00818344	1033	0.5	NO	-
4125	ZINC00818346	1034	0.5	NO	-
4126	ZINC00851209	1109	0.5	NO	-
4127	ZINC00875264	1204	0.5	NO	-
4128	ZINC00892422	1283	0.5	NO	-
4129	ZINC00905526	1304	0.5	NO	-
4130	ZINC00905526	1305	0.5	NO	-
4131	ZINC00951803	1504	0.5	NO	-
4132	ZINC00995615	1612	0.5	NO	-
4133	ZINC00995616	1613	0.5	NO	-
4134	ZINC01000821	1626	0.5	NO	-
4135	ZINC01033298	1697	0.5	NO	-
4136	ZINC01033300	1699	0.5	NO	-
4137	ZINC01048165	1760	0.5	NO	-
4138	ZINC01063655	1821	0.5	NO	-
4139	ZINC01075185	1868	0.5	NO	-
4140	ZINC01096294	1940	0.5	NO	-
4141	ZINC01101126	1948	0.5	NO	-
4142	ZINC01113173	1996	0.5	NO	-
4143	ZINC01123781	2059	0.5	NO	-
4144	ZINC01157171	2158	0.5	NO	-
4145	ZINC01158132	2160	0.5	NO	-
4146	ZINC01170309	2185	0.5	NO	-
4147	ZINC01170310	2186	0.5	NO	-
4148	ZINC01170518	2187	0.5	NO	-
4149	ZINC01235306	2353	0.5	NO	-
4150	ZINC01235308	2354	0.5	NO	-
4151	ZINC01326395	2423	0.5	NO	-
4152	ZINC01326396	2424	0.5	NO	-
4153	ZINC01387350	2473	0.5	NO	-
4154	ZINC01406606	2520	0.5	NO	-
4155	ZINC01471419	2647	0.5	NO	-
4156	ZINC01501589	2704	0.5	NO	-
4157	ZINC01503545	2713	0.5	NO	-
4158	ZINC01510385	2741	0.5	NO	-
4159	ZINC01514881	2750	0.5	NO	-
4160	ZINC01631755	2790	0.5	NO	-
4161	ZINC01737976	2801	0.5	NO	-
4162	ZINC01738119	2803	0.5	NO	-
4163	ZINC01757032	2820	0.5	NO	-
4164	ZINC01820155	2828	0.5	NO	-
4165	ZINC01820156	2829	0.5	NO	-
4166	ZINC01938232	2894	0.5	NO	-
4167	ZINC01961682	2900	0.5	NO	-
4168	ZINC01971441	2902	0.5	NO	-
4169	ZINC02333781	3223	0.5	NO	-
4170	ZINC02423008	3366	0.5	NO	-
4171	ZINC02426971	3374	0.5	NO	-
4172	ZINC02426972	3375	0.5	NO	-
4173	ZINC02436276	3387	0.5	NO	-
4174	ZINC02447662	3411	0.5	NO	-
4175	ZINC02466913	3454	0.5	NO	-
4176	ZINC02630197	3594	0.5	NO	-
4177	ZINC02691571	3665	0.5	NO	-
4178	ZINC02698644	3669	0.5	NO	-
4179	ZINC02708025	3686	0.5	NO	-
4180	ZINC02725940	3891	0.5	NO	-
4181	ZINC02726745	3892	0.5	NO	-
4182	ZINC02768984	3934	0.5	NO	-
4183	ZINC02792389	3961	0.5	NO	-
4184	ZINC02859734	4066	0.5	NO	-
4185	ZINC02917673	4207	0.5	NO	-
4186	ZINC02917675	4208	0.5	NO	-
4187	ZINC02937499	4260	0.5	NO	-
4188	ZINC02937512	4261	0.5	NO	-
4189	ZINC02937518	4262	0.5	NO	-
4190	ZINC02937519	4263	0.5	NO	-
4191	ZINC02937766	4267	0.5	NO	-
4192	ZINC02969864	4336	0.5	NO	-
4193	ZINC02978734	4355	0.5	NO	-
4194	ZINC02982552	4365	0.5	NO	-
4195	ZINC02985823	4368	0.5	NO	-
4196	ZINC02991003	4371	0.5	NO	-
4197	ZINC02995095	4374	0.5	NO	-
4198	ZINC03016370	4390	0.5	NO	-
4199	ZINC03040640	4425	0.5	NO	-
4200	ZINC03176706	4477	0.5	NO	-
4201	ZINC03176707	4478	0.5	NO	-
4202	ZINC03188087	4493	0.5	NO	-
4203	ZINC03200462	4509	0.5	NO	-
4204	ZINC03241557	4566	0.5	NO	-
4205	ZINC03296402	4636	0.5	NO	-
4206	ZINC03307811	4655	0.5	NO	-
4207	ZINC03344550	4695	0.5	NO	-
4208	ZINC03344551	4696	0.5	NO	-
4209	ZINC03344553	4697	0.5	NO	-
4210	ZINC03344555	4698	0.5	NO	-
4211	ZINC03362830	4731	0.5	NO	-
4212	ZINC03362832	4732	0.5	NO	-
4213	ZINC03362833	4733	0.5	NO	-
4214	ZINC03362836	4734	0.5	NO	-
4215	ZINC03365936	4738	0.5	NO	-
4216	ZINC03374631	4749	0.5	NO	-
4217	ZINC03495554	4874	0.5	NO	-
4218	ZINC03506073	4884	0.5	NO	-
4219	ZINC03506138	4886	0.5	NO	-
4220	ZINC03506140	4887	0.5	NO	-
4221	ZINC03522950	4917	0.5	NO	-
4222	ZINC03522951	4918	0.5	NO	-
4223	ZINC03581551	4950	0.5	NO	-
4224	ZINC03819557	5055	0.5	NO	-
4225	ZINC03819560	5059	0.5	NO	-
4226	ZINC03819566	5061	0.5	NO	-
4227	ZINC03850149	5092	0.5	NO	-
4228	ZINC03850762	5110	0.5	NO	-
4229	ZINC03851389	5143	0.5	NO	-
4230	ZINC03851392	5144	0.5	NO	-
4231	ZINC03851952	5175	0.5	NO	-
4232	ZINC03852134	5183	0.5	NO	-
4233	ZINC03852452	5184	0.5	NO	-
4234	ZINC03853094	5253	0.5	NO	-
4235	ZINC03853114	5258	0.5	NO	-
4236	ZINC03854507	5390	0.5	NO	-
4237	ZINC03854541	5391	0.5	NO	-
4238	ZINC03854558	5394	0.5	NO	-
4239	ZINC03854644	5404	0.5	NO	-
4240	ZINC03856093	5455	0.5	NO	-
4241	ZINC03856093	5456	0.5	NO	-
4242	ZINC03857082	5479	0.5	NO	-
4243	ZINC03857083	5480	0.5	NO	-
4244	ZINC03857158	5484	0.5	NO	-
4245	ZINC03857482	5496	0.5	NO	-
4246	ZINC03857866	5520	0.5	NO	-
4247	ZINC03858155	5544	0.5	NO	-
4248	ZINC03859549	5615	0.5	NO	-
4249	ZINC03859550	5616	0.5	NO	-
4250	ZINC03859617	5626	0.5	NO	-
4251	ZINC03859618	5627	0.5	NO	-
4252	ZINC03859907	5654	0.5	NO	-
4253	ZINC03866890	5705	0.5	NO	-
4254	ZINC03867127	5727	0.5	NO	-
4255	ZINC03867262	5750	0.5	NO	-
4256	ZINC03867262	5751	0.5	NO	-
4257	ZINC03890891	5865	0.5	NO	-
4258	ZINC03902717	5887	0.5	NO	-
4259	ZINC03904609	5890	0.5	NO	-
4260	ZINC03966923	5948	0.5	NO	-
4261	ZINC03968417	5954	0.5	NO	-
4262	ZINC03968420	5955	0.5	NO	-
4263	ZINC03968684	5956	0.5	NO	-
4264	ZINC03970313	5992	0.5	NO	-
4265	ZINC03980816	6034	0.5	NO	-
4266	ZINC03986896	6053	0.5	NO	-
4267	ZINC04001132	6102	0.5	NO	-
4268	ZINC04001133	6103	0.5	NO	-
4269	ZINC04032979	6157	0.5	NO	-
4270	ZINC04033045	6165	0.5	NO	-
4271	ZINC04033093	6174	0.5	NO	-
4272	ZINC04059456	6231	0.5	NO	-
4273	ZINC04108183	6271	0.5	NO	-
4274	ZINC04108188	6272	0.5	NO	-
4275	ZINC04108882	6275	0.5	NO	-
4276	ZINC04169117	6353	0.5	NO	-
4277	ZINC04228373	6397	0.5	NO	-
4278	ZINC04249038	6410	0.5	NO	-
4279	ZINC04266397	6431	0.5	NO	-
4280	ZINC04276834	6449	0.5	NO	-
4281	ZINC04315740	6491	0.5	NO	-
4282	ZINC04315829	6492	0.5	NO	-
4283	ZINC04389229	6569	0.5	NO	-
4284	ZINC04441818	6598	0.5	NO	-
4285	ZINC04443443	6620	0.5	NO	-
4286	ZINC04464163	6642	0.5	NO	-
4287	ZINC04465175	6657	0.5	NO	-
4288	ZINC04467637	6678	0.5	NO	-
4289	ZINC04470067	6692	0.5	NO	-
4290	ZINC04492542	6737	0.5	NO	-
4291	ZINC04492542	6738	0.5	NO	-
4292	ZINC04492542	6739	0.5	NO	-
4293	ZINC04497319	6745	0.5	NO	-
4294	ZINC04618196	6768	0.5	NO	-
4295	ZINC03815749	10	0.5	YES	1
4296	ZINC03815615	97	0.5	YES	9
4297	ZINC04617903	134	0.5	YES	18
4298	ZINC01042161	1743	0.49504950642585754	NO	-
4299	ZINC02414923	3356	0.49504950642585754	NO	-
4300	ZINC00887338	1277	0.49473685026168823	NO	-
4301	ZINC02112980	2978	0.49473685026168823	NO	-
4302	ZINC03853603	5308	0.49473685026168823	NO	-
4303	ZINC03860047	5670	0.49473685026168823	NO	-
4304	ZINC04119093	6282	0.49473685026168823	NO	-
4305	ZINC04223674	6383	0.49473685026168823	NO	-
4306	ZINC00686253	754	0.49462366104125977	NO	-
4307	ZINC00784648	935	0.49462366104125977	NO	-
4308	ZINC00986636	1578	0.49462366104125977	NO	-
4309	ZINC01030978	1690	0.49462366104125977	NO	-
4310	ZINC01126148	2071	0.49462366104125977	NO	-
4311	ZINC01184745	2244	0.49462366104125977	NO	-
4312	ZINC01190721	2254	0.49462366104125977	NO	-
4313	ZINC01190722	2255	0.49462366104125977	NO	-
4314	ZINC01420956	2546	0.49462366104125977	NO	-
4315	ZINC01446017	2613	0.49462366104125977	NO	-
4316	ZINC01986985	2921	0.49462366104125977	NO	-
4317	ZINC02080323	2959	0.49462366104125977	NO	-
4318	ZINC02846494	4035	0.49462366104125977	NO	-
4319	ZINC02874553	4097	0.49462366104125977	NO	-
4320	ZINC02956498	4322	0.49462366104125977	NO	-
4321	ZINC02956499	4323	0.49462366104125977	NO	-
4322	ZINC03298913	4642	0.49462366104125977	NO	-
4323	ZINC03550390	4933	0.49462366104125977	NO	-
4324	ZINC03550404	4934	0.49462366104125977	NO	-
4325	ZINC03853158	5265	0.49462366104125977	NO	-
4326	ZINC03853159	5266	0.49462366104125977	NO	-
4327	ZINC03858469	5559	0.49462366104125977	NO	-
4328	ZINC03859747	5636	0.49462366104125977	NO	-
4329	ZINC04004941	6127	0.49462366104125977	NO	-
4330	ZINC04315624	6490	0.49462366104125977	NO	-
4331	ZINC00873733	1194	0.49450549483299255	NO	-
4332	ZINC00886860	1275	0.49450549483299255	NO	-
4333	ZINC00886862	1276	0.49450549483299255	NO	-
4334	ZINC00925058	1423	0.49450549483299255	NO	-
4335	ZINC00925059	1424	0.49450549483299255	NO	-
4336	ZINC01016617	1654	0.49450549483299255	NO	-
4337	ZINC01039132	1720	0.49450549483299255	NO	-
4338	ZINC01226698	2341	0.49450549483299255	NO	-
4339	ZINC01226700	2342	0.49450549483299255	NO	-
4340	ZINC01354437	2450	0.49450549483299255	NO	-
4341	ZINC01354449	2451	0.49450549483299255	NO	-
4342	ZINC01371031	2456	0.49450549483299255	NO	-
4343	ZINC01924312	2864	0.49450549483299255	NO	-
4344	ZINC01924315	2867	0.49450549483299255	NO	-
4345	ZINC01924316	2868	0.49450549483299255	NO	-
4346	ZINC01924330	2869	0.49450549483299255	NO	-
4347	ZINC02198265	3021	0.49450549483299255	NO	-
4348	ZINC02206190	3041	0.49450549483299255	NO	-
4349	ZINC02346864	3247	0.49450549483299255	NO	-
4350	ZINC02400155	3319	0.49450549483299255	NO	-
4351	ZINC02406641	3336	0.49450549483299255	NO	-
4352	ZINC02407995	3341	0.49450549483299255	NO	-
4353	ZINC02424076	3370	0.49450549483299255	NO	-
4354	ZINC02433627	3382	0.49450549483299255	NO	-
4355	ZINC02799595	3988	0.49450549483299255	NO	-
4356	ZINC02803027	3994	0.49450549483299255	NO	-
4357	ZINC02803028	3995	0.49450549483299255	NO	-
4358	ZINC02803029	3996	0.49450549483299255	NO	-
4359	ZINC02803030	3997	0.49450549483299255	NO	-
4360	ZINC02877009	4098	0.49450549483299255	NO	-
4361	ZINC03131364	4459	0.49450549483299255	NO	-
4362	ZINC03131365	4460	0.49450549483299255	NO	-
4363	ZINC03303585	4650	0.49450549483299255	NO	-
4364	ZINC03409766	4788	0.49450549483299255	NO	-
4365	ZINC03409768	4789	0.49450549483299255	NO	-
4366	ZINC03409834	4790	0.49450549483299255	NO	-
4367	ZINC03409837	4791	0.49450549483299255	NO	-
4368	ZINC03632811	5000	0.49450549483299255	NO	-
4369	ZINC03969376	5967	0.49450549483299255	NO	-
4370	ZINC03971207	6001	0.49450549483299255	NO	-
4371	ZINC03990215	6061	0.49450549483299255	NO	-
4372	ZINC03990216	6065	0.49450549483299255	NO	-
4373	ZINC04223878	6385	0.49450549483299255	NO	-
4374	ZINC04383940	6563	0.49450549483299255	NO	-
4375	ZINC04383940	6564	0.49450549483299255	NO	-
4376	ZINC04492425	6733	0.49450549483299255	NO	-
4377	ZINC04617900	81	0.49450549483299255	YES	9
4378	ZINC00021917	15	0.49438202381134033	NO	-
4379	ZINC00035049	25	0.49438202381134033	NO	-
4380	ZINC00064522	44	0.49438202381134033	NO	-
4381	ZINC00295525	171	0.49438202381134033	NO	-
4382	ZINC00295527	172	0.49438202381134033	NO	-
4383	ZINC00447749	350	0.49438202381134033	NO	-
4384	ZINC00609729	520	0.49438202381134033	NO	-
4385	ZINC00623238	536	0.49438202381134033	NO	-
4386	ZINC00623680	538	0.49438202381134033	NO	-
4387	ZINC00628639	560	0.49438202381134033	NO	-
4388	ZINC00628639	561	0.49438202381134033	NO	-
4389	ZINC00629517	568	0.49438202381134033	NO	-
4390	ZINC00629535	570	0.49438202381134033	NO	-
4391	ZINC00631759	577	0.49438202381134033	NO	-
4392	ZINC00677332	726	0.49438202381134033	NO	-
4393	ZINC00828843	1055	0.49438202381134033	NO	-
4394	ZINC00828844	1056	0.49438202381134033	NO	-
4395	ZINC00828861	1060	0.49438202381134033	NO	-
4396	ZINC00828862	1061	0.49438202381134033	NO	-
4397	ZINC00834966	1072	0.49438202381134033	NO	-
4398	ZINC00834969	1073	0.49438202381134033	NO	-
4399	ZINC00843953	1094	0.49438202381134033	NO	-
4400	ZINC00991737	1595	0.49438202381134033	NO	-
4401	ZINC00995161	1609	0.49438202381134033	NO	-
4402	ZINC00995162	1610	0.49438202381134033	NO	-
4403	ZINC01000821	1627	0.49438202381134033	NO	-
4404	ZINC01066010	1829	0.49438202381134033	NO	-
4405	ZINC01073990	1860	0.49438202381134033	NO	-
4406	ZINC01104794	1965	0.49438202381134033	NO	-
4407	ZINC01104795	1966	0.49438202381134033	NO	-
4408	ZINC01150876	2136	0.49438202381134033	NO	-
4409	ZINC01168211	2180	0.49438202381134033	NO	-
4410	ZINC01185857	2248	0.49438202381134033	NO	-
4411	ZINC01390121	2482	0.49438202381134033	NO	-
4412	ZINC01454328	2616	0.49438202381134033	NO	-
4413	ZINC01509340	2727	0.49438202381134033	NO	-
4414	ZINC01513055	2748	0.49438202381134033	NO	-
4415	ZINC02367308	3293	0.49438202381134033	NO	-
4416	ZINC02432956	3381	0.49438202381134033	NO	-
4417	ZINC02456713	3430	0.49438202381134033	NO	-
4418	ZINC02456716	3431	0.49438202381134033	NO	-
4419	ZINC02466487	3450	0.49438202381134033	NO	-
4420	ZINC02500760	3502	0.49438202381134033	NO	-
4421	ZINC02665236	3653	0.49438202381134033	NO	-
4422	ZINC02724167	3814	0.49438202381134033	NO	-
4423	ZINC02724168	3815	0.49438202381134033	NO	-
4424	ZINC02724169	3816	0.49438202381134033	NO	-
4425	ZINC02724171	3817	0.49438202381134033	NO	-
4426	ZINC02724172	3818	0.49438202381134033	NO	-
4427	ZINC02724599	3854	0.49438202381134033	NO	-
4428	ZINC02724600	3855	0.49438202381134033	NO	-
4429	ZINC02724653	3856	0.49438202381134033	NO	-
4430	ZINC02724654	3857	0.49438202381134033	NO	-
4431	ZINC02724781	3887	0.49438202381134033	NO	-
4432	ZINC02724782	3888	0.49438202381134033	NO	-
4433	ZINC03016364	4388	0.49438202381134033	NO	-
4434	ZINC03306507	4653	0.49438202381134033	NO	-
4435	ZINC03455868	4850	0.49438202381134033	NO	-
4436	ZINC03533929	4922	0.49438202381134033	NO	-
4437	ZINC03663229	5024	0.49438202381134033	NO	-
4438	ZINC03848547	5075	0.49438202381134033	NO	-
4439	ZINC03852723	5220	0.49438202381134033	NO	-
4440	ZINC03854472	5383	0.49438202381134033	NO	-
4441	ZINC03854481	5384	0.49438202381134033	NO	-
4442	ZINC03856295	5473	0.49438202381134033	NO	-
4443	ZINC03856296	5474	0.49438202381134033	NO	-
4444	ZINC03906508	5896	0.49438202381134033	NO	-
4445	ZINC04060826	6232	0.49438202381134033	NO	-
4446	ZINC04108252	6273	0.49438202381134033	NO	-
4447	ZINC04123961	6285	0.49438202381134033	NO	-
4448	ZINC04267998	6440	0.49438202381134033	NO	-
4449	ZINC04363624	6533	0.49438202381134033	NO	-
4450	ZINC04383940	6560	0.49438202381134033	NO	-
4451	ZINC04383940	6561	0.49438202381134033	NO	-
4452	ZINC04492164	6731	0.49438202381134033	NO	-
4453	ZINC04597916	6766	0.49438202381134033	NO	-
4454	ZINC00223922	136	0.49425286054611206	NO	-
4455	ZINC00311124	181	0.49425286054611206	NO	-
4456	ZINC00342521	210	0.49425286054611206	NO	-
4457	ZINC00422840	294	0.49425286054611206	NO	-
4458	ZINC00422992	299	0.49425286054611206	NO	-
4459	ZINC00429799	332	0.49425286054611206	NO	-
4460	ZINC00536442	424	0.49425286054611206	NO	-
4461	ZINC00545447	436	0.49425286054611206	NO	-
4462	ZINC00552432	440	0.49425286054611206	NO	-
4463	ZINC00574029	454	0.49425286054611206	NO	-
4464	ZINC00595553	498	0.49425286054611206	NO	-
4465	ZINC00629517	567	0.49425286054611206	NO	-
4466	ZINC00629535	569	0.49425286054611206	NO	-
4467	ZINC00708857	803	0.49425286054611206	NO	-
4468	ZINC00856579	1131	0.49425286054611206	NO	-
4469	ZINC01030340	1683	0.49425286054611206	NO	-
4470	ZINC01195450	2265	0.49425286054611206	NO	-
4471	ZINC01195455	2266	0.49425286054611206	NO	-
4472	ZINC01273026	2389	0.49425286054611206	NO	-
4473	ZINC01311425	2413	0.49425286054611206	NO	-
4474	ZINC01399846	2496	0.49425286054611206	NO	-
4475	ZINC01399847	2497	0.49425286054611206	NO	-
4476	ZINC01510374	2740	0.49425286054611206	NO	-
4477	ZINC01988100	2924	0.49425286054611206	NO	-
4478	ZINC01988101	2925	0.49425286054611206	NO	-
4479	ZINC01988136	2930	0.49425286054611206	NO	-
4480	ZINC01988137	2931	0.49425286054611206	NO	-
4481	ZINC02353789	3258	0.49425286054611206	NO	-
4482	ZINC02353790	3259	0.49425286054611206	NO	-
4483	ZINC02501965	3504	0.49425286054611206	NO	-
4484	ZINC02627158	3581	0.49425286054611206	NO	-
4485	ZINC02686321	3659	0.49425286054611206	NO	-
4486	ZINC02686322	3660	0.49425286054611206	NO	-
4487	ZINC03480808	4858	0.49425286054611206	NO	-
4488	ZINC03819894	5062	0.49425286054611206	NO	-
4489	ZINC03859863	5648	0.49425286054611206	NO	-
4490	ZINC03859864	5649	0.49425286054611206	NO	-
4491	ZINC03983729	6049	0.49425286054611206	NO	-
4492	ZINC04001042	6094	0.49425286054611206	NO	-
4493	ZINC04033030	6163	0.49425286054611206	NO	-
4494	ZINC04033045	6164	0.49425286054611206	NO	-
4495	ZINC04033112	6183	0.49425286054611206	NO	-
4496	ZINC04063013	6237	0.49425286054611206	NO	-
4497	ZINC04320262	6494	0.49425286054611206	NO	-
4498	ZINC03815695	40	0.49425286054611206	YES	8
4499	ZINC00441397	344	0.4941176474094391	NO	-
4500	ZINC00589172	475	0.4941176474094391	NO	-
4501	ZINC00668116	701	0.4941176474094391	NO	-
4502	ZINC00826719	1047	0.4941176474094391	NO	-
4503	ZINC00999056	1618	0.4941176474094391	NO	-
4504	ZINC01510374	2739	0.4941176474094391	NO	-
4505	ZINC02197378	3019	0.4941176474094391	NO	-
4506	ZINC02319829	3198	0.4941176474094391	NO	-
4507	ZINC03952182	5930	0.4941176474094391	NO	-
4508	ZINC03952182	5932	0.4941176474094391	NO	-
4509	ZINC02211340	3052	0.4901960790157318	NO	-
4510	ZINC00154470	90	0.4895833432674408	NO	-
4511	ZINC03853174	5267	0.4895833432674408	NO	-
4512	ZINC03867222	5742	0.4895833432674408	NO	-
4513	ZINC04279258	6450	0.4895833432674408	NO	-
4514	ZINC04315461	6487	0.4895833432674408	NO	-
4515	ZINC00147475	87	0.4893617033958435	NO	-
4516	ZINC00147521	88	0.4893617033958435	NO	-
4517	ZINC00853665	1119	0.4893617033958435	NO	-
4518	ZINC01114961	2012	0.4893617033958435	NO	-
4519	ZINC01133799	2105	0.4893617033958435	NO	-
4520	ZINC02112772	2976	0.4893617033958435	NO	-
4521	ZINC02357803	3266	0.4893617033958435	NO	-
4522	ZINC03246307	4570	0.4893617033958435	NO	-
4523	ZINC03852604	5196	0.4893617033958435	NO	-
4524	ZINC03852606	5198	0.4893617033958435	NO	-
4525	ZINC03852620	5200	0.4893617033958435	NO	-
4526	ZINC03852623	5201	0.4893617033958435	NO	-
4527	ZINC03852627	5203	0.4893617033958435	NO	-
4528	ZINC03855104	5431	0.4893617033958435	NO	-
4529	ZINC03859747	5637	0.4893617033958435	NO	-
4530	ZINC03868029	5807	0.4893617033958435	NO	-
4531	ZINC00423602	300	0.489130437374115	NO	-
4532	ZINC00423633	301	0.489130437374115	NO	-
4533	ZINC00423675	302	0.489130437374115	NO	-
4534	ZINC00425654	310	0.489130437374115	NO	-
4535	ZINC00623240	537	0.489130437374115	NO	-
4536	ZINC00624108	544	0.489130437374115	NO	-
4537	ZINC00624121	545	0.489130437374115	NO	-
4538	ZINC00877893	1224	0.489130437374115	NO	-
4539	ZINC01025400	1669	0.489130437374115	NO	-
4540	ZINC01118548	2037	0.489130437374115	NO	-
4541	ZINC01398302	2490	0.489130437374115	NO	-
4542	ZINC02263639	3149	0.489130437374115	NO	-
4543	ZINC02403138	3324	0.489130437374115	NO	-
4544	ZINC02406269	3335	0.489130437374115	NO	-
4545	ZINC02697211	3668	0.489130437374115	NO	-
4546	ZINC02728453	3893	0.489130437374115	NO	-
4547	ZINC03176702	4474	0.489130437374115	NO	-
4548	ZINC03176727	4482	0.489130437374115	NO	-
4549	ZINC03660385	5017	0.489130437374115	NO	-
4550	ZINC03660386	5018	0.489130437374115	NO	-
4551	ZINC03851952	5176	0.489130437374115	NO	-
4552	ZINC03852604	5195	0.489130437374115	NO	-
4553	ZINC03852606	5197	0.489130437374115	NO	-
4554	ZINC03852627	5202	0.489130437374115	NO	-
4555	ZINC03885579	5843	0.489130437374115	NO	-
4556	ZINC03885580	5844	0.489130437374115	NO	-
4557	ZINC04004941	6126	0.489130437374115	NO	-
4558	ZINC00873733	1193	0.4888888895511627	NO	-
4559	ZINC01058615	1795	0.4888888895511627	NO	-
4560	ZINC01064182	1824	0.4888888895511627	NO	-
4561	ZINC01070392	1848	0.4888888895511627	NO	-
4562	ZINC01073396	1855	0.4888888895511627	NO	-
4563	ZINC01083362	1903	0.4888888895511627	NO	-
4564	ZINC01498232	2689	0.4888888895511627	NO	-
4565	ZINC02423425	3367	0.4888888895511627	NO	-
4566	ZINC02488514	3478	0.4888888895511627	NO	-
4567	ZINC02488516	3479	0.4888888895511627	NO	-
4568	ZINC02534728	3521	0.4888888895511627	NO	-
4569	ZINC02652540	3639	0.4888888895511627	NO	-
4570	ZINC02702076	3678	0.4888888895511627	NO	-
4571	ZINC02867776	4081	0.4888888895511627	NO	-
4572	ZINC03222097	4535	0.4888888895511627	NO	-
4573	ZINC03228150	4540	0.4888888895511627	NO	-
4574	ZINC03270640	4601	0.4888888895511627	NO	-
4575	ZINC03271947	4602	0.4888888895511627	NO	-
4576	ZINC03286800	4624	0.4888888895511627	NO	-
4577	ZINC03398357	4772	0.4888888895511627	NO	-
4578	ZINC03482287	4862	0.4888888895511627	NO	-
4579	ZINC03482292	4863	0.4888888895511627	NO	-
4580	ZINC03482312	4864	0.4888888895511627	NO	-
4581	ZINC03482372	4867	0.4888888895511627	NO	-
4582	ZINC03509995	4891	0.4888888895511627	NO	-
4583	ZINC03510009	4892	0.4888888895511627	NO	-
4584	ZINC03851052	5126	0.4888888895511627	NO	-
4585	ZINC03851055	5127	0.4888888895511627	NO	-
4586	ZINC03851870	5169	0.4888888895511627	NO	-
4587	ZINC03851944	5174	0.4888888895511627	NO	-
4588	ZINC03855106	5433	0.4888888895511627	NO	-
4589	ZINC03859358	5609	0.4888888895511627	NO	-
4590	ZINC03867543	5772	0.4888888895511627	NO	-
4591	ZINC03899878	5885	0.4888888895511627	NO	-
4592	ZINC03955795	5933	0.4888888895511627	NO	-
4593	ZINC03955812	5934	0.4888888895511627	NO	-
4594	ZINC03963861	5947	0.4888888895511627	NO	-
4595	ZINC03971207	6000	0.4888888895511627	NO	-
4596	ZINC03815731	52	0.4888888895511627	YES	9
4597	ZINC03810104	118	0.4888888895511627	YES	13
4598	ZINC03810102	132	0.4888888895511627	YES	17
4599	ZINC00269549	161	0.4886363744735718	NO	-
4600	ZINC00289536	166	0.4886363744735718	NO	-
4601	ZINC00290115	167	0.4886363744735718	NO	-
4602	ZINC00290118	168	0.4886363744735718	NO	-
4603	ZINC00462803	366	0.4886363744735718	NO	-
4604	ZINC00489072	386	0.4886363744735718	NO	-
4605	ZINC00615522	530	0.4886363744735718	NO	-
4606	ZINC00615523	531	0.4886363744735718	NO	-
4607	ZINC00681778	741	0.4886363744735718	NO	-
4608	ZINC00681779	742	0.4886363744735718	NO	-
4609	ZINC00784014	933	0.4886363744735718	NO	-
4610	ZINC00788124	937	0.4886363744735718	NO	-
4611	ZINC00788126	938	0.4886363744735718	NO	-
4612	ZINC00843792	1092	0.4886363744735718	NO	-
4613	ZINC00843793	1093	0.4886363744735718	NO	-
4614	ZINC00872422	1187	0.4886363744735718	NO	-
4615	ZINC00872423	1188	0.4886363744735718	NO	-
4616	ZINC00885425	1260	0.4886363744735718	NO	-
4617	ZINC00885428	1261	0.4886363744735718	NO	-
4618	ZINC00885469	1262	0.4886363744735718	NO	-
4619	ZINC00885471	1263	0.4886363744735718	NO	-
4620	ZINC01072327	1852	0.4886363744735718	NO	-
4621	ZINC01072328	1853	0.4886363744735718	NO	-
4622	ZINC01092934	1934	0.4886363744735718	NO	-
4623	ZINC01101095	1946	0.4886363744735718	NO	-
4624	ZINC01101096	1947	0.4886363744735718	NO	-
4625	ZINC01103953	1955	0.4886363744735718	NO	-
4626	ZINC01103954	1956	0.4886363744735718	NO	-
4627	ZINC01156779	2154	0.4886363744735718	NO	-
4628	ZINC01178837	2218	0.4886363744735718	NO	-
4629	ZINC01326393	2421	0.4886363744735718	NO	-
4630	ZINC01326394	2422	0.4886363744735718	NO	-
4631	ZINC01326416	2425	0.4886363744735718	NO	-
4632	ZINC01326418	2426	0.4886363744735718	NO	-
4633	ZINC01407294	2521	0.4886363744735718	NO	-
4634	ZINC01407295	2522	0.4886363744735718	NO	-
4635	ZINC01415148	2536	0.4886363744735718	NO	-
4636	ZINC01567141	2780	0.4886363744735718	NO	-
4637	ZINC01567141	2781	0.4886363744735718	NO	-
4638	ZINC01584286	2785	0.4886363744735718	NO	-
4639	ZINC01871997	2844	0.4886363744735718	NO	-
4640	ZINC02218165	3060	0.4886363744735718	NO	-
4641	ZINC02218616	3061	0.4886363744735718	NO	-
4642	ZINC02230204	3102	0.4886363744735718	NO	-
4643	ZINC02319444	3197	0.4886363744735718	NO	-
4644	ZINC02357451	3265	0.4886363744735718	NO	-
4645	ZINC02442893	3401	0.4886363744735718	NO	-
4646	ZINC03855111	5435	0.4886363744735718	NO	-
4647	ZINC03857829	5517	0.4886363744735718	NO	-
4648	ZINC03859815	5639	0.4886363744735718	NO	-
4649	ZINC03859845	5644	0.4886363744735718	NO	-
4650	ZINC03890896	5866	0.4886363744735718	NO	-
4651	ZINC03890898	5867	0.4886363744735718	NO	-
4652	ZINC03900827	5886	0.4886363744735718	NO	-
4653	ZINC03970313	5991	0.4886363744735718	NO	-
4654	ZINC03970313	5993	0.4886363744735718	NO	-
4655	ZINC04033082	6167	0.4886363744735718	NO	-
4656	ZINC04033085	6169	0.4886363744735718	NO	-
4657	ZINC04033088	6171	0.4886363744735718	NO	-
4658	ZINC04033091	6173	0.4886363744735718	NO	-
4659	ZINC04342135	6505	0.4886363744735718	NO	-
4660	ZINC00738415	864	0.4883720874786377	NO	-
4661	ZINC01415873	2540	0.4883720874786377	NO	-
4662	ZINC01415881	2541	0.4883720874786377	NO	-
4663	ZINC01456430	2618	0.4883720874786377	NO	-
4664	ZINC01457018	2620	0.4883720874786377	NO	-
4665	ZINC01491957	2669	0.4883720874786377	NO	-
4666	ZINC01657897	2795	0.4883720874786377	NO	-
4667	ZINC02593888	3537	0.4883720874786377	NO	-
4668	ZINC02627825	3586	0.4883720874786377	NO	-
4669	ZINC02700084	3671	0.4883720874786377	NO	-
4670	ZINC03134752	4464	0.4883720874786377	NO	-
4671	ZINC03211069	4520	0.4883720874786377	NO	-
4672	ZINC03819559	5056	0.4883720874786377	NO	-
4673	ZINC03855111	5434	0.4883720874786377	NO	-
4674	ZINC03858600	5576	0.4883720874786377	NO	-
4675	ZINC04033030	6162	0.4883720874786377	NO	-
4676	ZINC04033112	6182	0.4883720874786377	NO	-
4677	ZINC04386635	6567	0.4883720874786377	NO	-
4678	ZINC04466758	6674	0.4883720874786377	NO	-
4679	ZINC04466759	6675	0.4883720874786377	NO	-
4680	ZINC00037845	27	0.488095223903656	NO	-
4681	ZINC00956739	1545	0.4845360815525055	NO	-
4682	ZINC04334431	6501	0.4845360815525055	NO	-
4683	ZINC04358694	6527	0.4845360815525055	NO	-
4684	ZINC00766026	893	0.4842105209827423	NO	-
4685	ZINC02731730	3895	0.4842105209827423	NO	-
4686	ZINC03252798	4587	0.4842105209827423	NO	-
4687	ZINC03859254	5602	0.4842105209827423	NO	-
4688	ZINC03878792	5840	0.4842105209827423	NO	-
4689	ZINC04032635	6152	0.4842105209827423	NO	-
4690	ZINC04375348	6550	0.4842105209827423	NO	-
4691	ZINC00610090	522	0.4838709533214569	NO	-
4692	ZINC00684186	746	0.4838709533214569	NO	-
4693	ZINC00773428	899	0.4838709533214569	NO	-
4694	ZINC01020528	1665	0.4838709533214569	NO	-
4695	ZINC01183302	2240	0.4838709533214569	NO	-
4696	ZINC02073583	2951	0.4838709533214569	NO	-
4697	ZINC02073584	2952	0.4838709533214569	NO	-
4698	ZINC02736617	3898	0.4838709533214569	NO	-
4699	ZINC02736618	3899	0.4838709533214569	NO	-
4700	ZINC02937967	4272	0.4838709533214569	NO	-
4701	ZINC03851572	5154	0.4838709533214569	NO	-
4702	ZINC03858470	5560	0.4838709533214569	NO	-
4703	ZINC03858471	5561	0.4838709533214569	NO	-
4704	ZINC04032635	6151	0.4838709533214569	NO	-
4705	ZINC04470358	6705	0.4838709533214569	NO	-
4706	ZINC03810103	133	0.4838709533214569	YES	17
4707	ZINC00010040	8	0.48351648449897766	NO	-
4708	ZINC00596776	500	0.48351648449897766	NO	-
4709	ZINC00644204	630	0.48351648449897766	NO	-
4710	ZINC00702811	778	0.48351648449897766	NO	-
4711	ZINC00805090	985	0.48351648449897766	NO	-
4712	ZINC00936558	1439	0.48351648449897766	NO	-
4713	ZINC00956206	1530	0.48351648449897766	NO	-
4714	ZINC01049881	1769	0.48351648449897766	NO	-
4715	ZINC01049883	1770	0.48351648449897766	NO	-
4716	ZINC01056156	1787	0.48351648449897766	NO	-
4717	ZINC01226706	2343	0.48351648449897766	NO	-
4718	ZINC01226708	2344	0.48351648449897766	NO	-
4719	ZINC01566728	2779	0.48351648449897766	NO	-
4720	ZINC01826610	2830	0.48351648449897766	NO	-
4721	ZINC01938087	2891	0.48351648449897766	NO	-
4722	ZINC01938090	2892	0.48351648449897766	NO	-
4723	ZINC02337427	3229	0.48351648449897766	NO	-
4724	ZINC02758875	3927	0.48351648449897766	NO	-
4725	ZINC02856681	4050	0.48351648449897766	NO	-
4726	ZINC02926832	4254	0.48351648449897766	NO	-
4727	ZINC02954907	4316	0.48351648449897766	NO	-
4728	ZINC03292755	4632	0.48351648449897766	NO	-
4729	ZINC03358367	4726	0.48351648449897766	NO	-
4730	ZINC03399496	4774	0.48351648449897766	NO	-
4731	ZINC03413325	4796	0.48351648449897766	NO	-
4732	ZINC03854029	5339	0.48351648449897766	NO	-
4733	ZINC03854030	5340	0.48351648449897766	NO	-
4734	ZINC03854031	5341	0.48351648449897766	NO	-
4735	ZINC03866918	5708	0.48351648449897766	NO	-
4736	ZINC03868790	5830	0.48351648449897766	NO	-
4737	ZINC03891024	5869	0.48351648449897766	NO	-
4738	ZINC03969377	5968	0.48351648449897766	NO	-
4739	ZINC03969378	5969	0.48351648449897766	NO	-
4740	ZINC03990215	6062	0.48351648449897766	NO	-
4741	ZINC03990216	6066	0.48351648449897766	NO	-
4742	ZINC04061635	6235	0.48351648449897766	NO	-
4743	ZINC00350171	216	0.483146071434021	NO	-
4744	ZINC00525330	402	0.483146071434021	NO	-
4745	ZINC00594280	494	0.483146071434021	NO	-
4746	ZINC00638889	614	0.483146071434021	NO	-
4747	ZINC00641292	619	0.483146071434021	NO	-
4748	ZINC00675663	719	0.483146071434021	NO	-
4749	ZINC00675666	720	0.483146071434021	NO	-
4750	ZINC00801957	972	0.483146071434021	NO	-
4751	ZINC00904218	1297	0.483146071434021	NO	-
4752	ZINC00947663	1494	0.483146071434021	NO	-
4753	ZINC00948817	1499	0.483146071434021	NO	-
4754	ZINC01210373	2308	0.483146071434021	NO	-
4755	ZINC01290728	2399	0.483146071434021	NO	-
4756	ZINC01509552	2728	0.483146071434021	NO	-
4757	ZINC01509621	2729	0.483146071434021	NO	-
4758	ZINC01509625	2730	0.483146071434021	NO	-
4759	ZINC01509629	2731	0.483146071434021	NO	-
4760	ZINC01509636	2732	0.483146071434021	NO	-
4761	ZINC01509713	2734	0.483146071434021	NO	-
4762	ZINC01509717	2735	0.483146071434021	NO	-
4763	ZINC01509721	2736	0.483146071434021	NO	-
4764	ZINC01509727	2737	0.483146071434021	NO	-
4765	ZINC01510484	2743	0.483146071434021	NO	-
4766	ZINC01510487	2744	0.483146071434021	NO	-
4767	ZINC01721140	2798	0.483146071434021	NO	-
4768	ZINC02308659	3186	0.483146071434021	NO	-
4769	ZINC02503081	3507	0.483146071434021	NO	-
4770	ZINC02724154	3811	0.483146071434021	NO	-
4771	ZINC02724165	3812	0.483146071434021	NO	-
4772	ZINC02724166	3813	0.483146071434021	NO	-
4773	ZINC02724184	3824	0.483146071434021	NO	-
4774	ZINC02724185	3825	0.483146071434021	NO	-
4775	ZINC02724186	3826	0.483146071434021	NO	-
4776	ZINC02724187	3827	0.483146071434021	NO	-
4777	ZINC02724188	3828	0.483146071434021	NO	-
4778	ZINC02724189	3829	0.483146071434021	NO	-
4779	ZINC02724190	3830	0.483146071434021	NO	-
4780	ZINC02724191	3831	0.483146071434021	NO	-
4781	ZINC02724192	3832	0.483146071434021	NO	-
4782	ZINC02724236	3836	0.483146071434021	NO	-
4783	ZINC02724238	3837	0.483146071434021	NO	-
4784	ZINC02724719	3860	0.483146071434021	NO	-
4785	ZINC02724721	3861	0.483146071434021	NO	-
4786	ZINC02724722	3862	0.483146071434021	NO	-
4787	ZINC02724723	3863	0.483146071434021	NO	-
4788	ZINC02724724	3864	0.483146071434021	NO	-
4789	ZINC02724725	3865	0.483146071434021	NO	-
4790	ZINC02724726	3866	0.483146071434021	NO	-
4791	ZINC02724727	3867	0.483146071434021	NO	-
4792	ZINC02724728	3868	0.483146071434021	NO	-
4793	ZINC02724729	3869	0.483146071434021	NO	-
4794	ZINC02724730	3870	0.483146071434021	NO	-
4795	ZINC02871747	4086	0.483146071434021	NO	-
4796	ZINC02916220	4186	0.483146071434021	NO	-
4797	ZINC03292923	4633	0.483146071434021	NO	-
4798	ZINC03296097	4635	0.483146071434021	NO	-
4799	ZINC03303722	4651	0.483146071434021	NO	-
4800	ZINC03354500	4716	0.483146071434021	NO	-
4801	ZINC03354500	4717	0.483146071434021	NO	-
4802	ZINC03399552	4775	0.483146071434021	NO	-
4803	ZINC03487202	4870	0.483146071434021	NO	-
4804	ZINC03487204	4871	0.483146071434021	NO	-
4805	ZINC03660397	5019	0.483146071434021	NO	-
4806	ZINC03660398	5020	0.483146071434021	NO	-
4807	ZINC03851819	5165	0.483146071434021	NO	-
4808	ZINC03851870	5168	0.483146071434021	NO	-
4809	ZINC03852698	5214	0.483146071434021	NO	-
4810	ZINC03852701	5215	0.483146071434021	NO	-
4811	ZINC03858409	5552	0.483146071434021	NO	-
4812	ZINC03858410	5553	0.483146071434021	NO	-
4813	ZINC03858841	5586	0.483146071434021	NO	-
4814	ZINC03859723	5632	0.483146071434021	NO	-
4815	ZINC03866754	5699	0.483146071434021	NO	-
4816	ZINC03867472	5768	0.483146071434021	NO	-
4817	ZINC03993027	6071	0.483146071434021	NO	-
4818	ZINC03993030	6072	0.483146071434021	NO	-
4819	ZINC04039417	6221	0.483146071434021	NO	-
4820	ZINC04129888	6300	0.483146071434021	NO	-
4821	ZINC04149504	6314	0.483146071434021	NO	-
4822	ZINC04149692	6315	0.483146071434021	NO	-
4823	ZINC04173850	6367	0.483146071434021	NO	-
4824	ZINC04267134	6434	0.483146071434021	NO	-
4825	ZINC04267751	6437	0.483146071434021	NO	-
4826	ZINC04468584	6685	0.483146071434021	NO	-
4827	ZINC04492065	6727	0.483146071434021	NO	-
4828	ZINC04492065	6728	0.483146071434021	NO	-
4829	ZINC00233551	146	0.48275861144065857	NO	-
4830	ZINC00256269	153	0.48275861144065857	NO	-
4831	ZINC00282194	165	0.48275861144065857	NO	-
4832	ZINC00321790	188	0.48275861144065857	NO	-
4833	ZINC00350171	215	0.48275861144065857	NO	-
4834	ZINC00546636	438	0.48275861144065857	NO	-
4835	ZINC00655236	674	0.48275861144065857	NO	-
4836	ZINC00681083	740	0.48275861144065857	NO	-
4837	ZINC00783556	930	0.48275861144065857	NO	-
4838	ZINC00857577	1135	0.48275861144065857	NO	-
4839	ZINC00857578	1136	0.48275861144065857	NO	-
4840	ZINC00991809	1600	0.48275861144065857	NO	-
4841	ZINC01068326	1836	0.48275861144065857	NO	-
4842	ZINC01088750	1919	0.48275861144065857	NO	-
4843	ZINC01210373	2307	0.48275861144065857	NO	-
4844	ZINC01454340	2617	0.48275861144065857	NO	-
4845	ZINC01485966	2653	0.48275861144065857	NO	-
4846	ZINC01754173	2816	0.48275861144065857	NO	-
4847	ZINC01754175	2817	0.48275861144065857	NO	-
4848	ZINC02585253	3531	0.48275861144065857	NO	-
4849	ZINC02656974	3643	0.48275861144065857	NO	-
4850	ZINC03025494	4397	0.48275861144065857	NO	-
4851	ZINC03819557	5054	0.48275861144065857	NO	-
4852	ZINC03819560	5058	0.48275861144065857	NO	-
4853	ZINC03819566	5060	0.48275861144065857	NO	-
4854	ZINC03854307	5364	0.48275861144065857	NO	-
4855	ZINC03854378	5375	0.48275861144065857	NO	-
4856	ZINC03854381	5377	0.48275861144065857	NO	-
4857	ZINC03859845	5643	0.48275861144065857	NO	-
4858	ZINC04033082	6166	0.48275861144065857	NO	-
4859	ZINC04033085	6168	0.48275861144065857	NO	-
4860	ZINC04033088	6170	0.48275861144065857	NO	-
4861	ZINC04033091	6172	0.48275861144065857	NO	-
4862	ZINC04072269	6244	0.48275861144065857	NO	-
4863	ZINC04266324	6429	0.48275861144065857	NO	-
4864	ZINC04595871	6764	0.48275861144065857	NO	-
4865	ZINC03832102	110	0.48275861144065857	YES	10
4866	ZINC00111716	74	0.48235294222831726	NO	-
4867	ZINC00446311	347	0.48235294222831726	NO	-
4868	ZINC01497193	2685	0.48235294222831726	NO	-
4869	ZINC00105017	63	0.4819277226924896	NO	-
4870	ZINC04129894	6301	0.4819277226924896	NO	-
4871	ZINC04249114	6415	0.47999998927116394	NO	-
4872	ZINC02349841	3253	0.4791666567325592	NO	-
4873	ZINC03851906	5171	0.4791666567325592	NO	-
4874	ZINC03855104	5432	0.4791666567325592	NO	-
4875	ZINC00427358	322	0.478723406791687	NO	-
4876	ZINC01026775	1675	0.478723406791687	NO	-
4877	ZINC01033302	1700	0.478723406791687	NO	-
4878	ZINC01115658	2019	0.478723406791687	NO	-
4879	ZINC02454143	3419	0.478723406791687	NO	-
4880	ZINC02454144	3420	0.478723406791687	NO	-
4881	ZINC02585210	3530	0.478723406791687	NO	-
4882	ZINC03852575	5188	0.478723406791687	NO	-
4883	ZINC03852597	5192	0.478723406791687	NO	-
4884	ZINC03852600	5194	0.478723406791687	NO	-
4885	ZINC03852674	5207	0.478723406791687	NO	-
4886	ZINC03852677	5209	0.478723406791687	NO	-
4887	ZINC03852680	5211	0.478723406791687	NO	-
4888	ZINC03852683	5213	0.478723406791687	NO	-
4889	ZINC03867222	5741	0.478723406791687	NO	-
4890	ZINC04617913	99	0.478723406791687	YES	9
4891	ZINC03815617	101	0.478723406791687	YES	9
4892	ZINC00021917	16	0.47826087474823	NO	-
4893	ZINC00021917	17	0.47826087474823	NO	-
4894	ZINC00304220	176	0.47826087474823	NO	-
4895	ZINC00427358	321	0.47826087474823	NO	-
4896	ZINC00432942	337	0.47826087474823	NO	-
4897	ZINC00598855	502	0.47826087474823	NO	-
4898	ZINC00773425	898	0.47826087474823	NO	-
4899	ZINC01138850	2116	0.47826087474823	NO	-
4900	ZINC01258293	2383	0.47826087474823	NO	-
4901	ZINC02616515	3542	0.47826087474823	NO	-
4902	ZINC02917498	4206	0.47826087474823	NO	-
4903	ZINC03207923	4515	0.47826087474823	NO	-
4904	ZINC03393033	4765	0.47826087474823	NO	-
4905	ZINC03395141	4769	0.47826087474823	NO	-
4906	ZINC03432352	4817	0.47826087474823	NO	-
4907	ZINC03852575	5187	0.47826087474823	NO	-
4908	ZINC03852597	5191	0.47826087474823	NO	-
4909	ZINC03852600	5193	0.47826087474823	NO	-
4910	ZINC03852674	5206	0.47826087474823	NO	-
4911	ZINC03852677	5208	0.47826087474823	NO	-
4912	ZINC03852680	5210	0.47826087474823	NO	-
4913	ZINC03852683	5212	0.47826087474823	NO	-
4914	ZINC03868029	5806	0.47826087474823	NO	-
4915	ZINC04005656	6134	0.47826087474823	NO	-
4916	ZINC04005657	6135	0.47826087474823	NO	-
4917	ZINC04135339	6306	0.47826087474823	NO	-
4918	ZINC04341978	6503	0.47826087474823	NO	-
4919	ZINC03833984	111	0.47826087474823	YES	10
4920	ZINC00148404	89	0.47777777910232544	NO	-
4921	ZINC00386498	235	0.47777777910232544	NO	-
4922	ZINC00718895	829	0.47777777910232544	NO	-
4923	ZINC00911871	1323	0.47777777910232544	NO	-
4924	ZINC01060782	1806	0.47777777910232544	NO	-
4925	ZINC01060784	1807	0.47777777910232544	NO	-
4926	ZINC01060786	1808	0.47777777910232544	NO	-
4927	ZINC01060787	1809	0.47777777910232544	NO	-
4928	ZINC01116580	2026	0.47777777910232544	NO	-
4929	ZINC01144316	2130	0.47777777910232544	NO	-
4930	ZINC01297080	2406	0.47777777910232544	NO	-
4931	ZINC02417997	3362	0.47777777910232544	NO	-
4932	ZINC02417998	3363	0.47777777910232544	NO	-
4933	ZINC02523152	3516	0.47777777910232544	NO	-
4934	ZINC02617425	3545	0.47777777910232544	NO	-
4935	ZINC02627475	3582	0.47777777910232544	NO	-
4936	ZINC02633764	3597	0.47777777910232544	NO	-
4937	ZINC02634868	3599	0.47777777910232544	NO	-
4938	ZINC02652436	3636	0.47777777910232544	NO	-
4939	ZINC02700630	3676	0.47777777910232544	NO	-
4940	ZINC02724173	3819	0.47777777910232544	NO	-
4941	ZINC02724174	3820	0.47777777910232544	NO	-
4942	ZINC02724176	3821	0.47777777910232544	NO	-
4943	ZINC02724177	3822	0.47777777910232544	NO	-
4944	ZINC02724178	3823	0.47777777910232544	NO	-
4945	ZINC02724239	3838	0.47777777910232544	NO	-
4946	ZINC02724240	3839	0.47777777910232544	NO	-
4947	ZINC02724537	3842	0.47777777910232544	NO	-
4948	ZINC02724538	3843	0.47777777910232544	NO	-
4949	ZINC02724539	3844	0.47777777910232544	NO	-
4950	ZINC02724540	3845	0.47777777910232544	NO	-
4951	ZINC02755834	3922	0.47777777910232544	NO	-
4952	ZINC02937744	4265	0.47777777910232544	NO	-
4953	ZINC02937872	4268	0.47777777910232544	NO	-
4954	ZINC02956464	4320	0.47777777910232544	NO	-
4955	ZINC02956466	4321	0.47777777910232544	NO	-
4956	ZINC03026995	4401	0.47777777910232544	NO	-
4957	ZINC03042515	4429	0.47777777910232544	NO	-
4958	ZINC03216976	4530	0.47777777910232544	NO	-
4959	ZINC03238266	4563	0.47777777910232544	NO	-
4960	ZINC03346964	4700	0.47777777910232544	NO	-
4961	ZINC03366632	4743	0.47777777910232544	NO	-
4962	ZINC03482111	4861	0.47777777910232544	NO	-
4963	ZINC03482322	4865	0.47777777910232544	NO	-
4964	ZINC03482324	4866	0.47777777910232544	NO	-
4965	ZINC03509904	4889	0.47777777910232544	NO	-
4966	ZINC03660399	5021	0.47777777910232544	NO	-
4967	ZINC03660400	5022	0.47777777910232544	NO	-
4968	ZINC03859440	5611	0.47777777910232544	NO	-
4969	ZINC03867053	5715	0.47777777910232544	NO	-
4970	ZINC04161027	6332	0.47777777910232544	NO	-
4971	ZINC04224081	6386	0.47777777910232544	NO	-
4972	ZINC04267135	6435	0.47777777910232544	NO	-
4973	ZINC04443377	6615	0.47777777910232544	NO	-
4974	ZINC04492163	6729	0.47777777910232544	NO	-
4975	ZINC04492163	6730	0.47777777910232544	NO	-
4976	ZINC03815719	38	0.47777777910232544	YES	7
4977	ZINC00034428	23	0.47727271914482117	NO	-
4978	ZINC00034429	24	0.47727271914482117	NO	-
4979	ZINC00410650	248	0.47727271914482117	NO	-
4980	ZINC00422760	285	0.47727271914482117	NO	-
4981	ZINC00422771	287	0.47727271914482117	NO	-
4982	ZINC00422821	290	0.47727271914482117	NO	-
4983	ZINC00422825	291	0.47727271914482117	NO	-
4984	ZINC00422871	297	0.47727271914482117	NO	-
4985	ZINC00422872	298	0.47727271914482117	NO	-
4986	ZINC00593405	489	0.47727271914482117	NO	-
4987	ZINC00626453	551	0.47727271914482117	NO	-
4988	ZINC00626464	552	0.47727271914482117	NO	-
4989	ZINC00666036	694	0.47727271914482117	NO	-
4990	ZINC00715346	818	0.47727271914482117	NO	-
4991	ZINC00877630	1217	0.47727271914482117	NO	-
4992	ZINC00877783	1219	0.47727271914482117	NO	-
4993	ZINC00877785	1220	0.47727271914482117	NO	-
4994	ZINC00877876	1223	0.47727271914482117	NO	-
4995	ZINC00877901	1229	0.47727271914482117	NO	-
4996	ZINC00877903	1230	0.47727271914482117	NO	-
4997	ZINC00877940	1233	0.47727271914482117	NO	-
4998	ZINC00877941	1234	0.47727271914482117	NO	-
4999	ZINC00905723	1317	0.47727271914482117	NO	-
5000	ZINC00983418	1574	0.47727271914482117	NO	-
5001	ZINC01121417	2049	0.47727271914482117	NO	-
5002	ZINC01388831	2478	0.47727271914482117	NO	-
5003	ZINC01427968	2561	0.47727271914482117	NO	-
5004	ZINC01986714	2918	0.47727271914482117	NO	-
5005	ZINC01992658	2932	0.47727271914482117	NO	-
5006	ZINC02219321	3066	0.47727271914482117	NO	-
5007	ZINC02219634	3067	0.47727271914482117	NO	-
5008	ZINC02221533	3070	0.47727271914482117	NO	-
5009	ZINC02229094	3098	0.47727271914482117	NO	-
5010	ZINC02379363	3303	0.47727271914482117	NO	-
5011	ZINC02441030	3400	0.47727271914482117	NO	-
5012	ZINC02919391	4245	0.47727271914482117	NO	-
5013	ZINC02919393	4246	0.47727271914482117	NO	-
5014	ZINC02957285	4324	0.47727271914482117	NO	-
5015	ZINC02965687	4331	0.47727271914482117	NO	-
5016	ZINC02965730	4332	0.47727271914482117	NO	-
5017	ZINC03018352	4391	0.47727271914482117	NO	-
5018	ZINC03272387	4605	0.47727271914482117	NO	-
5019	ZINC03272391	4606	0.47727271914482117	NO	-
5020	ZINC03495669	4876	0.47727271914482117	NO	-
5021	ZINC03851819	5164	0.47727271914482117	NO	-
5022	ZINC03853767	5319	0.47727271914482117	NO	-
5023	ZINC03853769	5320	0.47727271914482117	NO	-
5024	ZINC03858216	5548	0.47727271914482117	NO	-
5025	ZINC03867315	5755	0.47727271914482117	NO	-
5026	ZINC03890980	5868	0.47727271914482117	NO	-
5027	ZINC03896474	5876	0.47727271914482117	NO	-
5028	ZINC03905839	5891	0.47727271914482117	NO	-
5029	ZINC04023808	6139	0.47727271914482117	NO	-
5030	ZINC04023808	6140	0.47727271914482117	NO	-
5031	ZINC04033028	6161	0.47727271914482117	NO	-
5032	ZINC04124493	6288	0.47727271914482117	NO	-
5033	ZINC04129772	6297	0.47727271914482117	NO	-
5034	ZINC04129779	6298	0.47727271914482117	NO	-
5035	ZINC04151026	6316	0.47727271914482117	NO	-
5036	ZINC04265175	6428	0.47727271914482117	NO	-
5037	ZINC04404968	6574	0.47727271914482117	NO	-
5038	ZINC00203124	116	0.4767441749572754	NO	-
5039	ZINC00203135	118	0.4767441749572754	NO	-
5040	ZINC00312379	183	0.4767441749572754	NO	-
5041	ZINC00463362	368	0.4767441749572754	NO	-
5042	ZINC00577147	460	0.4767441749572754	NO	-
5043	ZINC00595171	495	0.4767441749572754	NO	-
5044	ZINC01497198	2686	0.4767441749572754	NO	-
5045	ZINC01744551	2811	0.4767441749572754	NO	-
5046	ZINC02748830	3913	0.4767441749572754	NO	-
5047	ZINC02754340	3918	0.4767441749572754	NO	-
5048	ZINC03288587	4627	0.4767441749572754	NO	-
5049	ZINC03971519	6004	0.4767441749572754	NO	-
5050	ZINC03971522	6005	0.4767441749572754	NO	-
5051	ZINC03971527	6006	0.4767441749572754	NO	-
5052	ZINC04470195	6699	0.4767441749572754	NO	-
5053	ZINC00792876	947	0.4761904776096344	NO	-
5054	ZINC00799091	968	0.4761904776096344	NO	-
5055	ZINC04223700	6384	0.4747474789619446	NO	-
5056	ZINC01076305	1873	0.4736842215061188	NO	-
5057	ZINC01183302	2241	0.4736842215061188	NO	-
5058	ZINC02656920	3642	0.4736842215061188	NO	-
5059	ZINC02802440	3992	0.4736842215061188	NO	-
5060	ZINC00774580	906	0.47311827540397644	NO	-
5061	ZINC00875264	1203	0.47311827540397644	NO	-
5062	ZINC00967961	1552	0.47311827540397644	NO	-
5063	ZINC01055529	1786	0.47311827540397644	NO	-
5064	ZINC01074288	1864	0.47311827540397644	NO	-
5065	ZINC01225816	2338	0.47311827540397644	NO	-
5066	ZINC02080321	2958	0.47311827540397644	NO	-
5067	ZINC02099499	2967	0.47311827540397644	NO	-
5068	ZINC02701592	3677	0.47311827540397644	NO	-
5069	ZINC02977966	4352	0.47311827540397644	NO	-
5070	ZINC02977967	4353	0.47311827540397644	NO	-
5071	ZINC03284497	4622	0.47311827540397644	NO	-
5072	ZINC03855069	5427	0.47311827540397644	NO	-
5073	ZINC03858468	5558	0.47311827540397644	NO	-
5074	ZINC03858592	5575	0.47311827540397644	NO	-
5075	ZINC03858887	5589	0.47311827540397644	NO	-
5076	ZINC03859254	5601	0.47311827540397644	NO	-
5077	ZINC03862114	5674	0.47311827540397644	NO	-
5078	ZINC00051853	37	0.47252747416496277	NO	-
5079	ZINC00411873	252	0.47252747416496277	NO	-
5080	ZINC01049552	1766	0.47252747416496277	NO	-
5081	ZINC01081028	1902	0.47252747416496277	NO	-
5082	ZINC01122594	2054	0.47252747416496277	NO	-
5083	ZINC01124396	2062	0.47252747416496277	NO	-
5084	ZINC01128343	2080	0.47252747416496277	NO	-
5085	ZINC01910357	2860	0.47252747416496277	NO	-
5086	ZINC02343827	3245	0.47252747416496277	NO	-
5087	ZINC02380966	3305	0.47252747416496277	NO	-
5088	ZINC02926826	4253	0.47252747416496277	NO	-
5089	ZINC02926839	4255	0.47252747416496277	NO	-
5090	ZINC02937971	4273	0.47252747416496277	NO	-
5091	ZINC03026922	4399	0.47252747416496277	NO	-
5092	ZINC03452838	4840	0.47252747416496277	NO	-
5093	ZINC03452841	4841	0.47252747416496277	NO	-
5094	ZINC03853145	5263	0.47252747416496277	NO	-
5095	ZINC03853146	5264	0.47252747416496277	NO	-
5096	ZINC03857780	5512	0.47252747416496277	NO	-
5097	ZINC03858086	5543	0.47252747416496277	NO	-
5098	ZINC03867336	5761	0.47252747416496277	NO	-
5099	ZINC04264160	6427	0.47252747416496277	NO	-
5100	ZINC04403449	6573	0.47252747416496277	NO	-
5101	ZINC00033020	22	0.47191011905670166	NO	-
5102	ZINC00051853	36	0.47191011905670166	NO	-
5103	ZINC00345003	212	0.47191011905670166	NO	-
5104	ZINC00345007	213	0.47191011905670166	NO	-
5105	ZINC00411873	251	0.47191011905670166	NO	-
5106	ZINC00655013	669	0.47191011905670166	NO	-
5107	ZINC00655204	670	0.47191011905670166	NO	-
5108	ZINC00655206	671	0.47191011905670166	NO	-
5109	ZINC00655214	672	0.47191011905670166	NO	-
5110	ZINC00655215	673	0.47191011905670166	NO	-
5111	ZINC00655249	675	0.47191011905670166	NO	-
5112	ZINC00655251	676	0.47191011905670166	NO	-
5113	ZINC00727188	847	0.47191011905670166	NO	-
5114	ZINC00758706	891	0.47191011905670166	NO	-
5115	ZINC00780474	917	0.47191011905670166	NO	-
5116	ZINC00828855	1057	0.47191011905670166	NO	-
5117	ZINC00828856	1058	0.47191011905670166	NO	-
5118	ZINC00904307	1298	0.47191011905670166	NO	-
5119	ZINC00956675	1539	0.47191011905670166	NO	-
5120	ZINC00956679	1540	0.47191011905670166	NO	-
5121	ZINC00956680	1541	0.47191011905670166	NO	-
5122	ZINC01005698	1637	0.47191011905670166	NO	-
5123	ZINC01052408	1777	0.47191011905670166	NO	-
5124	ZINC01057650	1793	0.47191011905670166	NO	-
5125	ZINC01104461	1962	0.47191011905670166	NO	-
5126	ZINC01124396	2061	0.47191011905670166	NO	-
5127	ZINC01134707	2107	0.47191011905670166	NO	-
5128	ZINC01134708	2108	0.47191011905670166	NO	-
5129	ZINC01138762	2113	0.47191011905670166	NO	-
5130	ZINC01200403	2276	0.47191011905670166	NO	-
5131	ZINC01216622	2325	0.47191011905670166	NO	-
5132	ZINC01269532	2384	0.47191011905670166	NO	-
5133	ZINC01269534	2385	0.47191011905670166	NO	-
5134	ZINC01389448	2480	0.47191011905670166	NO	-
5135	ZINC01459400	2621	0.47191011905670166	NO	-
5136	ZINC02101875	2972	0.47191011905670166	NO	-
5137	ZINC02101875	2973	0.47191011905670166	NO	-
5138	ZINC02227580	3089	0.47191011905670166	NO	-
5139	ZINC02236391	3118	0.47191011905670166	NO	-
5140	ZINC02436017	3386	0.47191011905670166	NO	-
5141	ZINC02456692	3428	0.47191011905670166	NO	-
5142	ZINC02456694	3429	0.47191011905670166	NO	-
5143	ZINC02469529	3457	0.47191011905670166	NO	-
5144	ZINC02469530	3458	0.47191011905670166	NO	-
5145	ZINC02494129	3482	0.47191011905670166	NO	-
5146	ZINC02494130	3483	0.47191011905670166	NO	-
5147	ZINC02494135	3484	0.47191011905670166	NO	-
5148	ZINC02633795	3598	0.47191011905670166	NO	-
5149	ZINC02724710	3859	0.47191011905670166	NO	-
5150	ZINC02805475	4003	0.47191011905670166	NO	-
5151	ZINC02867448	4078	0.47191011905670166	NO	-
5152	ZINC02977640	4348	0.47191011905670166	NO	-
5153	ZINC02977641	4349	0.47191011905670166	NO	-
5154	ZINC02977642	4350	0.47191011905670166	NO	-
5155	ZINC02977643	4351	0.47191011905670166	NO	-
5156	ZINC03032992	4413	0.47191011905670166	NO	-
5157	ZINC03100236	4452	0.47191011905670166	NO	-
5158	ZINC03378183	4754	0.47191011905670166	NO	-
5159	ZINC03509952	4890	0.47191011905670166	NO	-
5160	ZINC03851456	5147	0.47191011905670166	NO	-
5161	ZINC03851458	5148	0.47191011905670166	NO	-
5162	ZINC03852704	5216	0.47191011905670166	NO	-
5163	ZINC03852707	5217	0.47191011905670166	NO	-
5164	ZINC03852710	5218	0.47191011905670166	NO	-
5165	ZINC03852713	5219	0.47191011905670166	NO	-
5166	ZINC03853130	5261	0.47191011905670166	NO	-
5167	ZINC03857145	5482	0.47191011905670166	NO	-
5168	ZINC03857146	5483	0.47191011905670166	NO	-
5169	ZINC03857320	5491	0.47191011905670166	NO	-
5170	ZINC03857321	5492	0.47191011905670166	NO	-
5171	ZINC03857388	5493	0.47191011905670166	NO	-
5172	ZINC03857954	5528	0.47191011905670166	NO	-
5173	ZINC03857955	5529	0.47191011905670166	NO	-
5174	ZINC03859598	5618	0.47191011905670166	NO	-
5175	ZINC03859599	5619	0.47191011905670166	NO	-
5176	ZINC03867249	5746	0.47191011905670166	NO	-
5177	ZINC03867250	5747	0.47191011905670166	NO	-
5178	ZINC03969497	5971	0.47191011905670166	NO	-
5179	ZINC03969498	5972	0.47191011905670166	NO	-
5180	ZINC03969565	5973	0.47191011905670166	NO	-
5181	ZINC03982975	6038	0.47191011905670166	NO	-
5182	ZINC03990209	6057	0.47191011905670166	NO	-
5183	ZINC04001005	6088	0.47191011905670166	NO	-
5184	ZINC04001006	6089	0.47191011905670166	NO	-
5185	ZINC04001061	6095	0.47191011905670166	NO	-
5186	ZINC04001062	6096	0.47191011905670166	NO	-
5187	ZINC04036920	6217	0.47191011905670166	NO	-
5188	ZINC04070526	6242	0.47191011905670166	NO	-
5189	ZINC04168316	6350	0.47191011905670166	NO	-
5190	ZINC04419319	6585	0.47191011905670166	NO	-
5191	ZINC04622895	6770	0.47191011905670166	NO	-
5192	ZINC00014473	10	0.4712643623352051	NO	-
5193	ZINC00058903	39	0.4712643623352051	NO	-
5194	ZINC00312768	184	0.4712643623352051	NO	-
5195	ZINC00312770	185	0.4712643623352051	NO	-
5196	ZINC00429598	330	0.4712643623352051	NO	-
5197	ZINC00429598	331	0.4712643623352051	NO	-
5198	ZINC00453152	359	0.4712643623352051	NO	-
5199	ZINC00546700	439	0.4712643623352051	NO	-
5200	ZINC00593405	488	0.4712643623352051	NO	-
5201	ZINC00607279	512	0.4712643623352051	NO	-
5202	ZINC00644334	632	0.4712643623352051	NO	-
5203	ZINC01068235	1833	0.4712643623352051	NO	-
5204	ZINC01068282	1834	0.4712643623352051	NO	-
5205	ZINC01247062	2367	0.4712643623352051	NO	-
5206	ZINC01298782	2407	0.4712643623352051	NO	-
5207	ZINC01485883	2652	0.4712643623352051	NO	-
5208	ZINC01868726	2843	0.4712643623352051	NO	-
5209	ZINC02239711	3120	0.4712643623352051	NO	-
5210	ZINC02867470	4079	0.4712643623352051	NO	-
5211	ZINC03030978	4410	0.4712643623352051	NO	-
5212	ZINC03855123	5438	0.4712643623352051	NO	-
5213	ZINC03867234	5745	0.4712643623352051	NO	-
5214	ZINC03867315	5754	0.4712643623352051	NO	-
5215	ZINC03891090	5870	0.4712643623352051	NO	-
5216	ZINC03908839	5903	0.4712643623352051	NO	-
5217	ZINC03988273	6054	0.4712643623352051	NO	-
5218	ZINC03995220	6075	0.4712643623352051	NO	-
5219	ZINC04033028	6160	0.4712643623352051	NO	-
5220	ZINC04039417	6220	0.4712643623352051	NO	-
5221	ZINC00203124	115	0.47058823704719543	NO	-
5222	ZINC00203135	117	0.47058823704719543	NO	-
5223	ZINC00577147	459	0.47058823704719543	NO	-
5224	ZINC00624963	547	0.47058823704719543	NO	-
5225	ZINC00780403	915	0.47058823704719543	NO	-
5226	ZINC03815773	9	0.4699999988079071	YES	1
5227	ZINC02861237	4070	0.4693877696990967	NO	-
5228	ZINC02861238	4071	0.4693877696990967	NO	-
5229	ZINC02861966	4073	0.4693877696990967	NO	-
5230	ZINC03076735	4448	0.4693877696990967	NO	-
5231	ZINC00420680	281	0.46875	NO	-
5232	ZINC00886467	1268	0.46875	NO	-
5233	ZINC00886471	1270	0.46875	NO	-
5234	ZINC00886475	1272	0.46875	NO	-
5235	ZINC03851906	5170	0.46875	NO	-
5236	ZINC00420680	280	0.4680851101875305	NO	-
5237	ZINC00853599	1117	0.4680851101875305	NO	-
5238	ZINC00853661	1118	0.4680851101875305	NO	-
5239	ZINC00886467	1267	0.4680851101875305	NO	-
5240	ZINC00886471	1269	0.4680851101875305	NO	-
5241	ZINC00886475	1271	0.4680851101875305	NO	-
5242	ZINC00970895	1556	0.4680851101875305	NO	-
5243	ZINC02092911	2965	0.4680851101875305	NO	-
5244	ZINC03238246	4562	0.4680851101875305	NO	-
5245	ZINC03858956	5592	0.4680851101875305	NO	-
5246	ZINC03969700	5976	0.4680851101875305	NO	-
5247	ZINC03969874	5982	0.4680851101875305	NO	-
5248	ZINC03969906	5983	0.4680851101875305	NO	-
5249	ZINC04443358	6609	0.4680851101875305	NO	-
5250	ZINC04443362	6611	0.4680851101875305	NO	-
5251	ZINC04443404	6616	0.4680851101875305	NO	-
5252	ZINC00360424	219	0.46739131212234497	NO	-
5253	ZINC00563120	446	0.46739131212234497	NO	-
5254	ZINC00609591	519	0.46739131212234497	NO	-
5255	ZINC00773806	904	0.46739131212234497	NO	-
5256	ZINC00970525	1554	0.46739131212234497	NO	-
5257	ZINC00983705	1576	0.46739131212234497	NO	-
5258	ZINC00996178	1615	0.46739131212234497	NO	-
5259	ZINC01004740	1635	0.46739131212234497	NO	-
5260	ZINC01130928	2097	0.46739131212234497	NO	-
5261	ZINC02866780	4077	0.46739131212234497	NO	-
5262	ZINC03344346	4694	0.46739131212234497	NO	-
5263	ZINC03347349	4702	0.46739131212234497	NO	-
5264	ZINC03452731	4839	0.46739131212234497	NO	-
5265	ZINC03495638	4875	0.46739131212234497	NO	-
5266	ZINC03500596	4883	0.46739131212234497	NO	-
5267	ZINC03588137	4959	0.46739131212234497	NO	-
5268	ZINC03855069	5426	0.46739131212234497	NO	-
5269	ZINC03909408	5904	0.46739131212234497	NO	-
5270	ZINC03999740	6085	0.46739131212234497	NO	-
5271	ZINC04464197	6643	0.46739131212234497	NO	-
5272	ZINC04617916	82	0.46739131212234497	YES	9
5273	ZINC03815758	87	0.46739131212234497	YES	9
5274	ZINC00563120	445	0.46666666865348816	NO	-
5275	ZINC00563120	447	0.46666666865348816	NO	-
5276	ZINC00563120	448	0.46666666865348816	NO	-
5277	ZINC00644821	634	0.46666666865348816	NO	-
5278	ZINC00675912	721	0.46666666865348816	NO	-
5279	ZINC00675914	722	0.46666666865348816	NO	-
5280	ZINC00867659	1169	0.46666666865348816	NO	-
5281	ZINC00867659	1170	0.46666666865348816	NO	-
5282	ZINC00872286	1186	0.46666666865348816	NO	-
5283	ZINC00906583	1318	0.46666666865348816	NO	-
5284	ZINC00915703	1334	0.46666666865348816	NO	-
5285	ZINC00983705	1575	0.46666666865348816	NO	-
5286	ZINC00992648	1602	0.46666666865348816	NO	-
5287	ZINC01130928	2096	0.46666666865348816	NO	-
5288	ZINC01194627	2261	0.46666666865348816	NO	-
5289	ZINC01194629	2262	0.46666666865348816	NO	-
5290	ZINC01194631	2263	0.46666666865348816	NO	-
5291	ZINC01194633	2264	0.46666666865348816	NO	-
5292	ZINC01195737	2268	0.46666666865348816	NO	-
5293	ZINC01195739	2269	0.46666666865348816	NO	-
5294	ZINC01195741	2270	0.46666666865348816	NO	-
5295	ZINC01195743	2271	0.46666666865348816	NO	-
5296	ZINC01218724	2329	0.46666666865348816	NO	-
5297	ZINC01837099	2834	0.46666666865348816	NO	-
5298	ZINC01837100	2835	0.46666666865348816	NO	-
5299	ZINC02503233	3510	0.46666666865348816	NO	-
5300	ZINC02590564	3533	0.46666666865348816	NO	-
5301	ZINC02590565	3534	0.46666666865348816	NO	-
5302	ZINC02718358	3781	0.46666666865348816	NO	-
5303	ZINC02724535	3840	0.46666666865348816	NO	-
5304	ZINC02724536	3841	0.46666666865348816	NO	-
5305	ZINC02724555	3846	0.46666666865348816	NO	-
5306	ZINC02724556	3847	0.46666666865348816	NO	-
5307	ZINC02724731	3871	0.46666666865348816	NO	-
5308	ZINC02724732	3872	0.46666666865348816	NO	-
5309	ZINC02724739	3873	0.46666666865348816	NO	-
5310	ZINC02856874	4052	0.46666666865348816	NO	-
5311	ZINC02937911	4270	0.46666666865348816	NO	-
5312	ZINC03026991	4400	0.46666666865348816	NO	-
5313	ZINC03034412	4418	0.46666666865348816	NO	-
5314	ZINC03209364	4517	0.46666666865348816	NO	-
5315	ZINC03430355	4814	0.46666666865348816	NO	-
5316	ZINC03513605	4895	0.46666666865348816	NO	-
5317	ZINC03513744	4900	0.46666666865348816	NO	-
5318	ZINC03513753	4901	0.46666666865348816	NO	-
5319	ZINC03619457	4988	0.46666666865348816	NO	-
5320	ZINC03632802	4998	0.46666666865348816	NO	-
5321	ZINC03853615	5310	0.46666666865348816	NO	-
5322	ZINC03853763	5316	0.46666666865348816	NO	-
5323	ZINC03853765	5317	0.46666666865348816	NO	-
5324	ZINC03853766	5318	0.46666666865348816	NO	-
5325	ZINC03854548	5392	0.46666666865348816	NO	-
5326	ZINC03854549	5393	0.46666666865348816	NO	-
5327	ZINC03855198	5446	0.46666666865348816	NO	-
5328	ZINC03859988	5660	0.46666666865348816	NO	-
5329	ZINC03893148	5874	0.46666666865348816	NO	-
5330	ZINC04414997	6584	0.46666666865348816	NO	-
5331	ZINC04443375	6614	0.46666666865348816	NO	-
5332	ZINC04459206	6630	0.46666666865348816	NO	-
5333	ZINC04463011	6637	0.46666666865348816	NO	-
5334	ZINC04475736	6719	0.46666666865348816	NO	-
5335	ZINC03815694	36	0.46666666865348816	YES	6
5336	ZINC00367925	225	0.46590909361839294	NO	-
5337	ZINC00387070	239	0.46590909361839294	NO	-
5338	ZINC00629686	572	0.46590909361839294	NO	-
5339	ZINC00984805	1577	0.46590909361839294	NO	-
5340	ZINC01065640	1828	0.46590909361839294	NO	-
5341	ZINC01085425	1909	0.46590909361839294	NO	-
5342	ZINC01178163	2214	0.46590909361839294	NO	-
5343	ZINC01273384	2390	0.46590909361839294	NO	-
5344	ZINC02072281	2950	0.46590909361839294	NO	-
5345	ZINC02113602	2979	0.46590909361839294	NO	-
5346	ZINC02181175	3013	0.46590909361839294	NO	-
5347	ZINC02264702	3150	0.46590909361839294	NO	-
5348	ZINC02438233	3389	0.46590909361839294	NO	-
5349	ZINC02493629	3480	0.46590909361839294	NO	-
5350	ZINC02493631	3481	0.46590909361839294	NO	-
5351	ZINC02499578	3486	0.46590909361839294	NO	-
5352	ZINC02601118	3539	0.46590909361839294	NO	-
5353	ZINC02601119	3540	0.46590909361839294	NO	-
5354	ZINC02624756	3577	0.46590909361839294	NO	-
5355	ZINC02755576	3921	0.46590909361839294	NO	-
5356	ZINC02919111	4237	0.46590909361839294	NO	-
5357	ZINC02919112	4238	0.46590909361839294	NO	-
5358	ZINC02919364	4243	0.46590909361839294	NO	-
5359	ZINC02919365	4244	0.46590909361839294	NO	-
5360	ZINC03216760	4528	0.46590909361839294	NO	-
5361	ZINC03216761	4529	0.46590909361839294	NO	-
5362	ZINC03416342	4800	0.46590909361839294	NO	-
5363	ZINC03582175	4951	0.46590909361839294	NO	-
5364	ZINC03582193	4952	0.46590909361839294	NO	-
5365	ZINC03852912	5236	0.46590909361839294	NO	-
5366	ZINC03852913	5237	0.46590909361839294	NO	-
5367	ZINC03857798	5513	0.46590909361839294	NO	-
5368	ZINC03857799	5514	0.46590909361839294	NO	-
5369	ZINC03857909	5525	0.46590909361839294	NO	-
5370	ZINC03857910	5526	0.46590909361839294	NO	-
5371	ZINC03857972	5531	0.46590909361839294	NO	-
5372	ZINC03857973	5532	0.46590909361839294	NO	-
5373	ZINC03867351	5762	0.46590909361839294	NO	-
5374	ZINC03971354	6002	0.46590909361839294	NO	-
5375	ZINC04001175	6107	0.46590909361839294	NO	-
5376	ZINC04001176	6108	0.46590909361839294	NO	-
5377	ZINC04078375	6252	0.46590909361839294	NO	-
5378	ZINC04168316	6352	0.46590909361839294	NO	-
5379	ZINC01519377	2763	0.4653465449810028	NO	-
5380	ZINC01519382	2768	0.4653465449810028	NO	-
5381	ZINC00539181	428	0.4651162922382355	NO	-
5382	ZINC00644334	631	0.4651162922382355	NO	-
5383	ZINC01068231	1831	0.4651162922382355	NO	-
5384	ZINC01499130	2698	0.4651162922382355	NO	-
5385	ZINC03612622	4985	0.4651162922382355	NO	-
5386	ZINC03867525	5769	0.4651162922382355	NO	-
5387	ZINC03975929	6021	0.4651162922382355	NO	-
5388	ZINC03995230	6076	0.4651162922382355	NO	-
5389	ZINC03995231	6077	0.4651162922382355	NO	-
5390	ZINC03995232	6078	0.4651162922382355	NO	-
5391	ZINC03995233	6079	0.4651162922382355	NO	-
5392	ZINC04000621	6087	0.4651162922382355	NO	-
5393	ZINC03858532	5569	0.4642857015132904	NO	-
5394	ZINC03858539	5571	0.4642857015132904	NO	-
5395	ZINC03815752	51	0.46341463923454285	YES	9
5396	ZINC03815775	54	0.46341463923454285	YES	9
5397	ZINC02446515	3409	0.46315789222717285	NO	-
5398	ZINC03472921	4857	0.46315789222717285	NO	-
5399	ZINC03853605	5309	0.46315789222717285	NO	-
5400	ZINC03873582	5836	0.46315789222717285	NO	-
5401	ZINC01138814	2114	0.46236559748649597	NO	-
5402	ZINC01389438	2479	0.46236559748649597	NO	-
5403	ZINC01422994	2550	0.46236559748649597	NO	-
5404	ZINC02446515	3408	0.46236559748649597	NO	-
5405	ZINC03850914	5119	0.46236559748649597	NO	-
5406	ZINC04031736	6144	0.46236559748649597	NO	-
5407	ZINC04240924	6401	0.46236559748649597	NO	-
5408	ZINC00211075	128	0.4615384638309479	NO	-
5409	ZINC00678521	731	0.4615384638309479	NO	-
5410	ZINC00827341	1050	0.4615384638309479	NO	-
5411	ZINC00856945	1133	0.4615384638309479	NO	-
5412	ZINC00905519	1301	0.4615384638309479	NO	-
5413	ZINC01104464	1963	0.4615384638309479	NO	-
5414	ZINC01175142	2192	0.4615384638309479	NO	-
5415	ZINC01175721	2198	0.4615384638309479	NO	-
5416	ZINC01176437	2203	0.4615384638309479	NO	-
5417	ZINC02460031	3432	0.4615384638309479	NO	-
5418	ZINC02767304	3932	0.4615384638309479	NO	-
5419	ZINC02788950	3952	0.4615384638309479	NO	-
5420	ZINC02788950	3953	0.4615384638309479	NO	-
5421	ZINC03060327	4444	0.4615384638309479	NO	-
5422	ZINC03337612	4683	0.4615384638309479	NO	-
5423	ZINC03513673	4896	0.4615384638309479	NO	-
5424	ZINC03547603	4929	0.4615384638309479	NO	-
5425	ZINC03850875	5116	0.4615384638309479	NO	-
5426	ZINC03855198	5447	0.4615384638309479	NO	-
5427	ZINC03892234	5871	0.4615384638309479	NO	-
5428	ZINC03990215	6063	0.4615384638309479	NO	-
5429	ZINC03990215	6064	0.4615384638309479	NO	-
5430	ZINC03990216	6067	0.4615384638309479	NO	-
5431	ZINC03990216	6068	0.4615384638309479	NO	-
5432	ZINC04249064	6413	0.4615384638309479	NO	-
5433	ZINC04633469	6776	0.4615384638309479	NO	-
5434	ZINC03815738	112	0.4615384638309479	YES	11
5435	ZINC02407696	3339	0.46078431606292725	NO	-
5436	ZINC00073314	54	0.4606741666793823	NO	-
5437	ZINC00073314	55	0.4606741666793823	NO	-
5438	ZINC00181545	99	0.4606741666793823	NO	-
5439	ZINC00181547	100	0.4606741666793823	NO	-
5440	ZINC00644201	629	0.4606741666793823	NO	-
5441	ZINC00668113	699	0.4606741666793823	NO	-
5442	ZINC00668115	700	0.4606741666793823	NO	-
5443	ZINC00704361	790	0.4606741666793823	NO	-
5444	ZINC00795740	959	0.4606741666793823	NO	-
5445	ZINC00795742	960	0.4606741666793823	NO	-
5446	ZINC00828833	1053	0.4606741666793823	NO	-
5447	ZINC00828834	1054	0.4606741666793823	NO	-
5448	ZINC00828858	1059	0.4606741666793823	NO	-
5449	ZINC00849887	1108	0.4606741666793823	NO	-
5450	ZINC00852601	1112	0.4606741666793823	NO	-
5451	ZINC00904189	1296	0.4606741666793823	NO	-
5452	ZINC00905519	1300	0.4606741666793823	NO	-
5453	ZINC00907306	1319	0.4606741666793823	NO	-
5454	ZINC00999057	1619	0.4606741666793823	NO	-
5455	ZINC00999059	1620	0.4606741666793823	NO	-
5456	ZINC01049541	1765	0.4606741666793823	NO	-
5457	ZINC01065350	1825	0.4606741666793823	NO	-
5458	ZINC01104457	1961	0.4606741666793823	NO	-
5459	ZINC01155836	2149	0.4606741666793823	NO	-
5460	ZINC01199909	2275	0.4606741666793823	NO	-
5461	ZINC02052452	2939	0.4606741666793823	NO	-
5462	ZINC02052453	2940	0.4606741666793823	NO	-
5463	ZINC02298642	3178	0.4606741666793823	NO	-
5464	ZINC02317561	3194	0.4606741666793823	NO	-
5465	ZINC02708303	3688	0.4606741666793823	NO	-
5466	ZINC02755576	3920	0.4606741666793823	NO	-
5467	ZINC02978026	4354	0.4606741666793823	NO	-
5468	ZINC03347217	4701	0.4606741666793823	NO	-
5469	ZINC03366797	4747	0.4606741666793823	NO	-
5470	ZINC03418791	4806	0.4606741666793823	NO	-
5471	ZINC03524353	4919	0.4606741666793823	NO	-
5472	ZINC03669386	5034	0.4606741666793823	NO	-
5473	ZINC03857637	5502	0.4606741666793823	NO	-
5474	ZINC03857638	5503	0.4606741666793823	NO	-
5475	ZINC03859627	5628	0.4606741666793823	NO	-
5476	ZINC03990209	6058	0.4606741666793823	NO	-
5477	ZINC04114850	6279	0.4606741666793823	NO	-
5478	ZINC04114850	6280	0.4606741666793823	NO	-
5479	ZINC04168316	6351	0.4606741666793823	NO	-
5480	ZINC04281762	6454	0.4606741666793823	NO	-
5481	ZINC04281763	6455	0.4606741666793823	NO	-
5482	ZINC04468574	6684	0.4606741666793823	NO	-
5483	ZINC04470106	6694	0.4606741666793823	NO	-
5484	ZINC03810100	2	0.4606741666793823	YES	1
5485	ZINC03815709	88	0.4606741666793823	YES	9
5486	ZINC00387070	238	0.4597701132297516	NO	-
5487	ZINC00452635	357	0.4597701132297516	NO	-
5488	ZINC00562783	444	0.4597701132297516	NO	-
5489	ZINC00595551	497	0.4597701132297516	NO	-
5490	ZINC00629190	566	0.4597701132297516	NO	-
5491	ZINC00629686	571	0.4597701132297516	NO	-
5492	ZINC00633464	584	0.4597701132297516	NO	-
5493	ZINC00881431	1238	0.4597701132297516	NO	-
5494	ZINC01090203	1920	0.4597701132297516	NO	-
5495	ZINC01104825	1967	0.4597701132297516	NO	-
5496	ZINC01111461	1988	0.4597701132297516	NO	-
5497	ZINC01122631	2055	0.4597701132297516	NO	-
5498	ZINC01139485	2118	0.4597701132297516	NO	-
5499	ZINC01160497	2168	0.4597701132297516	NO	-
5500	ZINC02199941	3024	0.4597701132297516	NO	-
5501	ZINC02402547	3322	0.4597701132297516	NO	-
5502	ZINC02402548	3323	0.4597701132297516	NO	-
5503	ZINC02818791	4013	0.4597701132297516	NO	-
5504	ZINC02818792	4014	0.4597701132297516	NO	-
5505	ZINC02938033	4274	0.4597701132297516	NO	-
5506	ZINC02938050	4275	0.4597701132297516	NO	-
5507	ZINC02938059	4276	0.4597701132297516	NO	-
5508	ZINC03134448	4463	0.4597701132297516	NO	-
5509	ZINC03852105	5182	0.4597701132297516	NO	-
5510	ZINC03853465	5290	0.4597701132297516	NO	-
5511	ZINC03853466	5293	0.4597701132297516	NO	-
5512	ZINC03859268	5604	0.4597701132297516	NO	-
5513	ZINC03862594	5676	0.4597701132297516	NO	-
5514	ZINC03867549	5773	0.4597701132297516	NO	-
5515	ZINC03867570	5776	0.4597701132297516	NO	-
5516	ZINC03970485	5996	0.4597701132297516	NO	-
5517	ZINC04077524	6250	0.4597701132297516	NO	-
5518	ZINC04129705	6296	0.4597701132297516	NO	-
5519	ZINC04320262	6493	0.4597701132297516	NO	-
5520	ZINC04320291	6495	0.4597701132297516	NO	-
5521	ZINC04465402	6668	0.4597701132297516	NO	-
5522	ZINC03815767	4	0.4597701132297516	YES	1
5523	ZINC00452635	356	0.4588235318660736	NO	-
5524	ZINC00614261	528	0.4588235318660736	NO	-
5525	ZINC00614262	529	0.4588235318660736	NO	-
5526	ZINC03857974	5533	0.4588235318660736	NO	-
5527	ZINC03857975	5534	0.4588235318660736	NO	-
5528	ZINC04001072	6099	0.4588235318660736	NO	-
5529	ZINC02284562	3166	0.457446813583374	NO	-
5530	ZINC02406845	3337	0.457446813583374	NO	-
5531	ZINC02406846	3338	0.457446813583374	NO	-
5532	ZINC02443907	3402	0.457446813583374	NO	-
5533	ZINC02702356	3679	0.457446813583374	NO	-
5534	ZINC02721892	3799	0.457446813583374	NO	-
5535	ZINC02721893	3800	0.457446813583374	NO	-
5536	ZINC02721894	3801	0.457446813583374	NO	-
5537	ZINC03859563	5617	0.457446813583374	NO	-
5538	ZINC04441535	6597	0.457446813583374	NO	-
5539	ZINC04470256	6702	0.457446813583374	NO	-
5540	ZINC04495083	6742	0.457446813583374	NO	-
5541	ZINC00269522	160	0.45652174949645996	NO	-
5542	ZINC00709345	807	0.45652174949645996	NO	-
5543	ZINC00727479	849	0.45652174949645996	NO	-
5544	ZINC00784001	932	0.45652174949645996	NO	-
5545	ZINC00902333	1292	0.45652174949645996	NO	-
5546	ZINC01033715	1701	0.45652174949645996	NO	-
5547	ZINC01033717	1702	0.45652174949645996	NO	-
5548	ZINC01033718	1703	0.45652174949645996	NO	-
5549	ZINC01059823	1804	0.45652174949645996	NO	-
5550	ZINC01332610	2435	0.45652174949645996	NO	-
5551	ZINC03853105	5256	0.45652174949645996	NO	-
5552	ZINC03855099	5430	0.45652174949645996	NO	-
5553	ZINC03908239	5901	0.45652174949645996	NO	-
5554	ZINC00425136	306	0.4555555582046509	NO	-
5555	ZINC00709345	806	0.4555555582046509	NO	-
5556	ZINC00709345	808	0.4555555582046509	NO	-
5557	ZINC01018649	1659	0.4555555582046509	NO	-
5558	ZINC01018650	1660	0.4555555582046509	NO	-
5559	ZINC01059823	1803	0.4555555582046509	NO	-
5560	ZINC01104454	1960	0.4555555582046509	NO	-
5561	ZINC01150537	2135	0.4555555582046509	NO	-
5562	ZINC01156324	2150	0.4555555582046509	NO	-
5563	ZINC01175406	2194	0.4555555582046509	NO	-
5564	ZINC01180123	2220	0.4555555582046509	NO	-
5565	ZINC01180585	2224	0.4555555582046509	NO	-
5566	ZINC01350505	2448	0.4555555582046509	NO	-
5567	ZINC01516487	2753	0.4555555582046509	NO	-
5568	ZINC02380995	3306	0.4555555582046509	NO	-
5569	ZINC02500076	3487	0.4555555582046509	NO	-
5570	ZINC02860649	4068	0.4555555582046509	NO	-
5571	ZINC02997877	4375	0.4555555582046509	NO	-
5572	ZINC03060485	4445	0.4555555582046509	NO	-
5573	ZINC03188115	4494	0.4555555582046509	NO	-
5574	ZINC03412266	4795	0.4555555582046509	NO	-
5575	ZINC03853105	5255	0.4555555582046509	NO	-
5576	ZINC03855099	5429	0.4555555582046509	NO	-
5577	ZINC03815740	5	0.4555555582046509	YES	1
5578	ZINC02804553	4002	0.4554455578327179	NO	-
5579	ZINC00321916	197	0.4545454680919647	NO	-
5580	ZINC00321925	200	0.4545454680919647	NO	-
5581	ZINC00433385	339	0.4545454680919647	NO	-
5582	ZINC00464352	371	0.4545454680919647	NO	-
5583	ZINC00642662	622	0.4545454680919647	NO	-
5584	ZINC00705335	792	0.4545454680919647	NO	-
5585	ZINC00707759	799	0.4545454680919647	NO	-
5586	ZINC00848914	1103	0.4545454680919647	NO	-
5587	ZINC00934390	1434	0.4545454680919647	NO	-
5588	ZINC00951496	1503	0.4545454680919647	NO	-
5589	ZINC01109807	1983	0.4545454680919647	NO	-
5590	ZINC01242056	2361	0.4545454680919647	NO	-
5591	ZINC01301403	2409	0.4545454680919647	NO	-
5592	ZINC01510420	2742	0.4545454680919647	NO	-
5593	ZINC01644497	2792	0.4545454680919647	NO	-
5594	ZINC02189963	3017	0.4545454680919647	NO	-
5595	ZINC02659071	3646	0.4545454680919647	NO	-
5596	ZINC02857612	4054	0.4545454680919647	NO	-
5597	ZINC03014856	4387	0.4545454680919647	NO	-
5598	ZINC03199199	4508	0.4545454680919647	NO	-
5599	ZINC03853465	5292	0.4545454680919647	NO	-
5600	ZINC03853466	5294	0.4545454680919647	NO	-
5601	ZINC03867205	5736	0.4545454680919647	NO	-
5602	ZINC04000605	6086	0.4545454680919647	NO	-
5603	ZINC04124452	6287	0.4545454680919647	NO	-
5604	ZINC04256180	6423	0.4545454680919647	NO	-
5605	ZINC04443413	6619	0.4545454680919647	NO	-
5606	ZINC00131122	80	0.45348837971687317	NO	-
5607	ZINC00412464	258	0.45348837971687317	NO	-
5608	ZINC00412465	259	0.45348837971687317	NO	-
5609	ZINC00433385	338	0.45348837971687317	NO	-
5610	ZINC00464352	370	0.45348837971687317	NO	-
5611	ZINC01039985	1722	0.45348837971687317	NO	-
5612	ZINC01155329	2148	0.45348837971687317	NO	-
5613	ZINC01342726	2444	0.45348837971687317	NO	-
5614	ZINC01561287	2778	0.45348837971687317	NO	-
5615	ZINC01897495	2855	0.45348837971687317	NO	-
5616	ZINC02842253	4033	0.45348837971687317	NO	-
5617	ZINC03269059	4600	0.45348837971687317	NO	-
5618	ZINC03292663	4631	0.45348837971687317	NO	-
5619	ZINC03854276	5352	0.45348837971687317	NO	-
5620	ZINC03854294	5360	0.45348837971687317	NO	-
5621	ZINC03854393	5378	0.45348837971687317	NO	-
5622	ZINC00920480	1418	0.4526315927505493	NO	-
5623	ZINC03815778	131	0.4526315927505493	YES	16
5624	ZINC00721124	832	0.4523809552192688	NO	-
5625	ZINC00396057	245	0.4516128897666931	NO	-
5626	ZINC00774579	905	0.4516128897666931	NO	-
5627	ZINC00798601	966	0.4516128897666931	NO	-
5628	ZINC00808877	1001	0.4516128897666931	NO	-
5629	ZINC00920480	1417	0.4516128897666931	NO	-
5630	ZINC02462960	3442	0.4516128897666931	NO	-
5631	ZINC03217527	4532	0.4516128897666931	NO	-
5632	ZINC03217528	4533	0.4516128897666931	NO	-
5633	ZINC03393164	4766	0.4516128897666931	NO	-
5634	ZINC03393166	4767	0.4516128897666931	NO	-
5635	ZINC03867076	5717	0.4516128897666931	NO	-
5636	ZINC03815735	45	0.45121949911117554	YES	9
5637	ZINC01519489	2769	0.45098039507865906	NO	-
5638	ZINC01519494	2772	0.45098039507865906	NO	-
5639	ZINC02631220	3595	0.45098039507865906	NO	-
5640	ZINC00097934	62	0.450549453496933	NO	-
5641	ZINC00773784	902	0.450549453496933	NO	-
5642	ZINC00774843	907	0.450549453496933	NO	-
5643	ZINC01144587	2131	0.450549453496933	NO	-
5644	ZINC01177665	2211	0.450549453496933	NO	-
5645	ZINC01428816	2562	0.450549453496933	NO	-
5646	ZINC02745847	3907	0.450549453496933	NO	-
5647	ZINC03027048	4404	0.450549453496933	NO	-
5648	ZINC04251628	6421	0.450549453496933	NO	-
5649	ZINC04354057	6513	0.450549453496933	NO	-
5650	ZINC03205988	4512	0.44999998807907104	NO	-
5651	ZINC00023707	18	0.449438214302063	NO	-
5652	ZINC00127318	79	0.449438214302063	NO	-
5653	ZINC00181549	101	0.449438214302063	NO	-
5654	ZINC00310240	179	0.449438214302063	NO	-
5655	ZINC00626272	550	0.449438214302063	NO	-
5656	ZINC00676345	724	0.449438214302063	NO	-
5657	ZINC00676345	725	0.449438214302063	NO	-
5658	ZINC00685820	752	0.449438214302063	NO	-
5659	ZINC00685820	753	0.449438214302063	NO	-
5660	ZINC00780466	916	0.449438214302063	NO	-
5661	ZINC00780491	918	0.449438214302063	NO	-
5662	ZINC00783951	931	0.449438214302063	NO	-
5663	ZINC00915695	1330	0.449438214302063	NO	-
5664	ZINC00915696	1331	0.449438214302063	NO	-
5665	ZINC00915698	1332	0.449438214302063	NO	-
5666	ZINC00915700	1333	0.449438214302063	NO	-
5667	ZINC00955545	1523	0.449438214302063	NO	-
5668	ZINC00980835	1572	0.449438214302063	NO	-
5669	ZINC00991271	1586	0.449438214302063	NO	-
5670	ZINC00991272	1587	0.449438214302063	NO	-
5671	ZINC00991289	1588	0.449438214302063	NO	-
5672	ZINC00991290	1589	0.449438214302063	NO	-
5673	ZINC01000647	1621	0.449438214302063	NO	-
5674	ZINC01000648	1622	0.449438214302063	NO	-
5675	ZINC01050434	1773	0.449438214302063	NO	-
5676	ZINC01050435	1774	0.449438214302063	NO	-
5677	ZINC01104205	1957	0.449438214302063	NO	-
5678	ZINC01115632	2018	0.449438214302063	NO	-
5679	ZINC01121151	2046	0.449438214302063	NO	-
5680	ZINC01121152	2047	0.449438214302063	NO	-
5681	ZINC01132982	2103	0.449438214302063	NO	-
5682	ZINC01132984	2104	0.449438214302063	NO	-
5683	ZINC01139485	2119	0.449438214302063	NO	-
5684	ZINC01208647	2297	0.449438214302063	NO	-
5685	ZINC01516487	2752	0.449438214302063	NO	-
5686	ZINC02228481	3097	0.449438214302063	NO	-
5687	ZINC02284905	3168	0.449438214302063	NO	-
5688	ZINC02919071	4231	0.449438214302063	NO	-
5689	ZINC02919072	4232	0.449438214302063	NO	-
5690	ZINC03193884	4501	0.449438214302063	NO	-
5691	ZINC03357088	4722	0.449438214302063	NO	-
5692	ZINC03398454	4773	0.449438214302063	NO	-
5693	ZINC03513724	4899	0.449438214302063	NO	-
5694	ZINC03771382	5039	0.449438214302063	NO	-
5695	ZINC03820143	5066	0.449438214302063	NO	-
5696	ZINC03859266	5603	0.449438214302063	NO	-
5697	ZINC03984437	6052	0.449438214302063	NO	-
5698	ZINC03990209	6059	0.449438214302063	NO	-
5699	ZINC03990209	6060	0.449438214302063	NO	-
5700	ZINC04193735	6374	0.449438214302063	NO	-
5701	ZINC00003559	1	0.4482758641242981	NO	-
5702	ZINC00096497	60	0.4482758641242981	NO	-
5703	ZINC00387055	237	0.4482758641242981	NO	-
5704	ZINC00612826	525	0.4482758641242981	NO	-
5705	ZINC00882141	1243	0.4482758641242981	NO	-
5706	ZINC01061862	1816	0.4482758641242981	NO	-
5707	ZINC01272733	2388	0.4482758641242981	NO	-
5708	ZINC02466549	3452	0.4482758641242981	NO	-
5709	ZINC02466559	3453	0.4482758641242981	NO	-
5710	ZINC02503071	3506	0.4482758641242981	NO	-
5711	ZINC02937746	4266	0.4482758641242981	NO	-
5712	ZINC03820143	5065	0.4482758641242981	NO	-
5713	ZINC03854273	5350	0.4482758641242981	NO	-
5714	ZINC03854292	5359	0.4482758641242981	NO	-
5715	ZINC04241834	6402	0.4482758641242981	NO	-
5716	ZINC04241834	6403	0.4482758641242981	NO	-
5717	ZINC04369381	6538	0.4482758641242981	NO	-
5718	ZINC04512014	6753	0.4482758641242981	NO	-
5719	ZINC03815711	30	0.4470588266849518	YES	3
5720	ZINC03815707	31	0.4470588266849518	YES	3
5721	ZINC03815699	32	0.4470588266849518	YES	3
5722	ZINC03815748	33	0.4470588266849518	YES	3
5723	ZINC03815723	39	0.4470588266849518	YES	8
5724	ZINC01933850	2882	0.44680851697921753	NO	-
5725	ZINC03284746	4623	0.44680851697921753	NO	-
5726	ZINC04595855	6762	0.44680851697921753	NO	-
5727	ZINC00752639	865	0.446601927280426	NO	-
5728	ZINC02172757	3005	0.446601927280426	NO	-
5729	ZINC01182185	2230	0.4457831382751465	NO	-
5730	ZINC00023707	19	0.44565218687057495	NO	-
5731	ZINC00184267	102	0.44565218687057495	NO	-
5732	ZINC00250149	150	0.44565218687057495	NO	-
5733	ZINC00774844	908	0.44565218687057495	NO	-
5734	ZINC00993606	1603	0.44565218687057495	NO	-
5735	ZINC00993616	1604	0.44565218687057495	NO	-
5736	ZINC00993650	1605	0.44565218687057495	NO	-
5737	ZINC01056165	1788	0.44565218687057495	NO	-
5738	ZINC02234285	3113	0.44565218687057495	NO	-
5739	ZINC02917496	4205	0.44565218687057495	NO	-
5740	ZINC03187627	4492	0.44565218687057495	NO	-
5741	ZINC03271957	4603	0.44565218687057495	NO	-
5742	ZINC03867076	5716	0.44565218687057495	NO	-
5743	ZINC03867077	5718	0.44565218687057495	NO	-
5744	ZINC04101736	6263	0.44565218687057495	NO	-
5745	ZINC04268857	6441	0.44565218687057495	NO	-
5746	ZINC04358289	6525	0.44565218687057495	NO	-
5747	ZINC04594703	6760	0.44565218687057495	NO	-
5748	ZINC03815693	44	0.44565218687057495	YES	9
5749	ZINC04617902	48	0.44565218687057495	YES	9
5750	ZINC01502503	2709	0.4455445408821106	NO	-
5751	ZINC01519321	2757	0.4455445408821106	NO	-
5752	ZINC01519326	2762	0.4455445408821106	NO	-
5753	ZINC01519378	2764	0.4455445408821106	NO	-
5754	ZINC01519379	2765	0.4455445408821106	NO	-
5755	ZINC01519380	2766	0.4455445408821106	NO	-
5756	ZINC01519381	2767	0.4455445408821106	NO	-
5757	ZINC00773709	901	0.4444444477558136	NO	-
5758	ZINC01068385	1837	0.4444444477558136	NO	-
5759	ZINC01080636	1899	0.4444444477558136	NO	-
5760	ZINC01080637	1900	0.4444444477558136	NO	-
5761	ZINC01094442	1938	0.4444444477558136	NO	-
5762	ZINC01104473	1964	0.4444444477558136	NO	-
5763	ZINC01121086	2045	0.4444444477558136	NO	-
5764	ZINC01122068	2052	0.4444444477558136	NO	-
5765	ZINC01156927	2157	0.4444444477558136	NO	-
5766	ZINC01158740	2162	0.4444444477558136	NO	-
5767	ZINC01162455	2171	0.4444444477558136	NO	-
5768	ZINC01163459	2174	0.4444444477558136	NO	-
5769	ZINC01183416	2242	0.4444444477558136	NO	-
5770	ZINC01479993	2648	0.4444444477558136	NO	-
5771	ZINC01479994	2649	0.4444444477558136	NO	-
5772	ZINC01536528	2774	0.4444444477558136	NO	-
5773	ZINC02078879	2957	0.4444444477558136	NO	-
5774	ZINC02208624	3046	0.4444444477558136	NO	-
5775	ZINC02819374	4017	0.4444444477558136	NO	-
5776	ZINC02851591	4042	0.4444444477558136	NO	-
5777	ZINC02851592	4043	0.4444444477558136	NO	-
5778	ZINC02877834	4099	0.4444444477558136	NO	-
5779	ZINC02902477	4114	0.4444444477558136	NO	-
5780	ZINC02999285	4378	0.4444444477558136	NO	-
5781	ZINC03400227	4779	0.4444444477558136	NO	-
5782	ZINC03971877	6011	0.4444444477558136	NO	-
5783	ZINC03971880	6012	0.4444444477558136	NO	-
5784	ZINC03971882	6013	0.4444444477558136	NO	-
5785	ZINC04063077	6238	0.4444444477558136	NO	-
5786	ZINC04108458	6274	0.4444444477558136	NO	-
5787	ZINC04224144	6388	0.4444444477558136	NO	-
5788	ZINC04470304	6703	0.4444444477558136	NO	-
5789	ZINC02812274	4010	0.44329896569252014	NO	-
5790	ZINC03546665	4928	0.44329896569252014	NO	-
5791	ZINC00067304	50	0.4431818127632141	NO	-
5792	ZINC00068524	52	0.4431818127632141	NO	-
5793	ZINC00657252	687	0.4431818127632141	NO	-
5794	ZINC00676229	723	0.4431818127632141	NO	-
5795	ZINC00707781	800	0.4431818127632141	NO	-
5796	ZINC00846559	1097	0.4431818127632141	NO	-
5797	ZINC00945352	1488	0.4431818127632141	NO	-
5798	ZINC00954858	1520	0.4431818127632141	NO	-
5799	ZINC00954859	1521	0.4431818127632141	NO	-
5800	ZINC00991801	1596	0.4431818127632141	NO	-
5801	ZINC00991802	1597	0.4431818127632141	NO	-
5802	ZINC00991803	1598	0.4431818127632141	NO	-
5803	ZINC00991804	1599	0.4431818127632141	NO	-
5804	ZINC01053467	1778	0.4431818127632141	NO	-
5805	ZINC01120739	2043	0.4431818127632141	NO	-
5806	ZINC01180708	2225	0.4431818127632141	NO	-
5807	ZINC01209091	2300	0.4431818127632141	NO	-
5808	ZINC01209091	2301	0.4431818127632141	NO	-
5809	ZINC01243741	2365	0.4431818127632141	NO	-
5810	ZINC01462975	2632	0.4431818127632141	NO	-
5811	ZINC02456053	3423	0.4431818127632141	NO	-
5812	ZINC02750117	3914	0.4431818127632141	NO	-
5813	ZINC02750117	3915	0.4431818127632141	NO	-
5814	ZINC02818772	4012	0.4431818127632141	NO	-
5815	ZINC02819154	4016	0.4431818127632141	NO	-
5816	ZINC02937874	4269	0.4431818127632141	NO	-
5817	ZINC03211261	4521	0.4431818127632141	NO	-
5818	ZINC03211263	4522	0.4431818127632141	NO	-
5819	ZINC03357307	4723	0.4431818127632141	NO	-
5820	ZINC03377848	4753	0.4431818127632141	NO	-
5821	ZINC03559882	4941	0.4431818127632141	NO	-
5822	ZINC03635745	5004	0.4431818127632141	NO	-
5823	ZINC03853465	5291	0.4431818127632141	NO	-
5824	ZINC03853466	5295	0.4431818127632141	NO	-
5825	ZINC03867571	5777	0.4431818127632141	NO	-
5826	ZINC03899115	5882	0.4431818127632141	NO	-
5827	ZINC04157070	6327	0.4431818127632141	NO	-
5828	ZINC00668940	702	0.4423076808452606	NO	-
5829	ZINC04492368	6732	0.4421052634716034	NO	-
5830	ZINC00067304	49	0.44186046719551086	NO	-
5831	ZINC00187505	104	0.44186046719551086	NO	-
5832	ZINC00267835	159	0.44186046719551086	NO	-
5833	ZINC00957885	1546	0.44186046719551086	NO	-
5834	ZINC01074202	1863	0.44186046719551086	NO	-
5835	ZINC01123271	2057	0.44186046719551086	NO	-
5836	ZINC01400116	2501	0.44186046719551086	NO	-
5837	ZINC01495142	2677	0.44186046719551086	NO	-
5838	ZINC01506685	2720	0.44186046719551086	NO	-
5839	ZINC01896457	2854	0.44186046719551086	NO	-
5840	ZINC03132963	4462	0.44186046719551086	NO	-
5841	ZINC03431515	4816	0.44186046719551086	NO	-
5842	ZINC03446116	4834	0.44186046719551086	NO	-
5843	ZINC03856480	5476	0.44186046719551086	NO	-
5844	ZINC03867010	5713	0.44186046719551086	NO	-
5845	ZINC03867011	5714	0.44186046719551086	NO	-
5846	ZINC03867665	5786	0.44186046719551086	NO	-
5847	ZINC04088394	6254	0.44186046719551086	NO	-
5848	ZINC04257350	6425	0.44186046719551086	NO	-
5849	ZINC03815759	64	0.44186046719551086	YES	9
5850	ZINC03815727	93	0.44186046719551086	YES	9
5851	ZINC00451278	353	0.44086021184921265	NO	-
5852	ZINC01043173	1746	0.44086021184921265	NO	-
5853	ZINC01210847	2311	0.44086021184921265	NO	-
5854	ZINC02139080	2997	0.44086021184921265	NO	-
5855	ZINC02331421	3219	0.44086021184921265	NO	-
5856	ZINC02740570	3903	0.44086021184921265	NO	-
5857	ZINC02794894	3975	0.44086021184921265	NO	-
5858	ZINC02859372	4061	0.44086021184921265	NO	-
5859	ZINC03100277	4454	0.44086021184921265	NO	-
5860	ZINC03854629	5402	0.44086021184921265	NO	-
5861	ZINC03854630	5403	0.44086021184921265	NO	-
5862	ZINC04070310	6240	0.44086021184921265	NO	-
5863	ZINC00989602	1583	0.4404761791229248	NO	-
5864	ZINC01110326	1985	0.4404761791229248	NO	-
5865	ZINC03950538	5929	0.4404761791229248	NO	-
5866	ZINC00724310	840	0.4395604431629181	NO	-
5867	ZINC00797152	965	0.4395604431629181	NO	-
5868	ZINC00806555	989	0.4395604431629181	NO	-
5869	ZINC00968895	1553	0.4395604431629181	NO	-
5870	ZINC01010003	1645	0.4395604431629181	NO	-
5871	ZINC01010004	1646	0.4395604431629181	NO	-
5872	ZINC01010005	1647	0.4395604431629181	NO	-
5873	ZINC01010006	1648	0.4395604431629181	NO	-
5874	ZINC01177239	2209	0.4395604431629181	NO	-
5875	ZINC02889950	4113	0.4395604431629181	NO	-
5876	ZINC03453399	4848	0.4395604431629181	NO	-
5877	ZINC03517253	4907	0.4395604431629181	NO	-
5878	ZINC03537285	4924	0.4395604431629181	NO	-
5879	ZINC03537313	4925	0.4395604431629181	NO	-
5880	ZINC03622833	4991	0.4395604431629181	NO	-
5881	ZINC03859068	5597	0.4395604431629181	NO	-
5882	ZINC03859923	5655	0.4395604431629181	NO	-
5883	ZINC04249063	6412	0.4395604431629181	NO	-
5884	ZINC04267763	6438	0.4395604431629181	NO	-
5885	ZINC04315399	6486	0.4395604431629181	NO	-
5886	ZINC04436708	6591	0.4395604431629181	NO	-
5887	ZINC03815689	46	0.4395604431629181	YES	9
5888	ZINC03834009	109	0.4395604431629181	YES	10
5889	ZINC00656176	681	0.4390243887901306	NO	-
5890	ZINC00671633	709	0.4390243887901306	NO	-
5891	ZINC00995339	1611	0.4390243887901306	NO	-
5892	ZINC03312664	4658	0.43877550959587097	NO	-
5893	ZINC00229711	142	0.43820226192474365	NO	-
5894	ZINC00229712	143	0.43820226192474365	NO	-
5895	ZINC00232801	144	0.43820226192474365	NO	-
5896	ZINC00232803	145	0.43820226192474365	NO	-
5897	ZINC00508046	394	0.43820226192474365	NO	-
5898	ZINC00848911	1102	0.43820226192474365	NO	-
5899	ZINC00867372	1168	0.43820226192474365	NO	-
5900	ZINC00974721	1559	0.43820226192474365	NO	-
5901	ZINC01001808	1629	0.43820226192474365	NO	-
5902	ZINC01037019	1714	0.43820226192474365	NO	-
5903	ZINC01044208	1751	0.43820226192474365	NO	-
5904	ZINC01044210	1752	0.43820226192474365	NO	-
5905	ZINC01115038	2013	0.43820226192474365	NO	-
5906	ZINC01121086	2044	0.43820226192474365	NO	-
5907	ZINC01200580	2277	0.43820226192474365	NO	-
5908	ZINC01200580	2278	0.43820226192474365	NO	-
5909	ZINC01200584	2279	0.43820226192474365	NO	-
5910	ZINC01200584	2280	0.43820226192474365	NO	-
5911	ZINC01456442	2619	0.43820226192474365	NO	-
5912	ZINC01508686	2726	0.43820226192474365	NO	-
5913	ZINC02364577	3283	0.43820226192474365	NO	-
5914	ZINC02364577	3284	0.43820226192474365	NO	-
5915	ZINC02364577	3285	0.43820226192474365	NO	-
5916	ZINC02627973	3587	0.43820226192474365	NO	-
5917	ZINC02642779	3619	0.43820226192474365	NO	-
5918	ZINC02642780	3620	0.43820226192474365	NO	-
5919	ZINC02757427	3923	0.43820226192474365	NO	-
5920	ZINC02805599	4004	0.43820226192474365	NO	-
5921	ZINC02832403	4029	0.43820226192474365	NO	-
5922	ZINC03338223	4686	0.43820226192474365	NO	-
5923	ZINC03338225	4687	0.43820226192474365	NO	-
5924	ZINC03366714	4744	0.43820226192474365	NO	-
5925	ZINC03389360	4760	0.43820226192474365	NO	-
5926	ZINC03389363	4761	0.43820226192474365	NO	-
5927	ZINC03604393	4973	0.43820226192474365	NO	-
5928	ZINC03853407	5289	0.43820226192474365	NO	-
5929	ZINC03856215	5468	0.43820226192474365	NO	-
5930	ZINC03856216	5469	0.43820226192474365	NO	-
5931	ZINC03856217	5470	0.43820226192474365	NO	-
5932	ZINC03858033	5539	0.43820226192474365	NO	-
5933	ZINC03858034	5540	0.43820226192474365	NO	-
5934	ZINC03858041	5541	0.43820226192474365	NO	-
5935	ZINC03858042	5542	0.43820226192474365	NO	-
5936	ZINC03859068	5596	0.43820226192474365	NO	-
5937	ZINC03859614	5623	0.43820226192474365	NO	-
5938	ZINC03859615	5624	0.43820226192474365	NO	-
5939	ZINC03859616	5625	0.43820226192474365	NO	-
5940	ZINC03863365	5678	0.43820226192474365	NO	-
5941	ZINC03863366	5679	0.43820226192474365	NO	-
5942	ZINC03971354	6003	0.43820226192474365	NO	-
5943	ZINC03972355	6015	0.43820226192474365	NO	-
5944	ZINC03972355	6016	0.43820226192474365	NO	-
5945	ZINC03984436	6051	0.43820226192474365	NO	-
5946	ZINC04001146	6104	0.43820226192474365	NO	-
5947	ZINC04001147	6105	0.43820226192474365	NO	-
5948	ZINC04001189	6109	0.43820226192474365	NO	-
5949	ZINC04001190	6110	0.43820226192474365	NO	-
5950	ZINC04074816	6245	0.43820226192474365	NO	-
5951	ZINC04074826	6246	0.43820226192474365	NO	-
5952	ZINC04281803	6456	0.43820226192474365	NO	-
5953	ZINC01799704	2825	0.4375	NO	-
5954	ZINC00722847	836	0.43689319491386414	NO	-
5955	ZINC04465191	6659	0.43689319491386414	NO	-
5956	ZINC00412463	257	0.4367816150188446	NO	-
5957	ZINC00422756	284	0.4367816150188446	NO	-
5958	ZINC00422817	288	0.4367816150188446	NO	-
5959	ZINC00471086	378	0.4367816150188446	NO	-
5960	ZINC00710913	809	0.4367816150188446	NO	-
5961	ZINC00905692	1309	0.4367816150188446	NO	-
5962	ZINC01402416	2505	0.4367816150188446	NO	-
5963	ZINC01444708	2612	0.4367816150188446	NO	-
5964	ZINC02466525	3451	0.4367816150188446	NO	-
5965	ZINC02873803	4094	0.4367816150188446	NO	-
5966	ZINC02878215	4100	0.4367816150188446	NO	-
5967	ZINC02884956	4107	0.4367816150188446	NO	-
5968	ZINC02884957	4108	0.4367816150188446	NO	-
5969	ZINC03033683	4417	0.4367816150188446	NO	-
5970	ZINC03117237	4456	0.4367816150188446	NO	-
5971	ZINC03181444	4487	0.4367816150188446	NO	-
5972	ZINC03235320	4550	0.4367816150188446	NO	-
5973	ZINC03853471	5297	0.4367816150188446	NO	-
5974	ZINC03854280	5353	0.4367816150188446	NO	-
5975	ZINC03899381	5883	0.4367816150188446	NO	-
5976	ZINC03909541	5906	0.4367816150188446	NO	-
5977	ZINC04229718	6398	0.4367816150188446	NO	-
5978	ZINC02751904	3917	0.43617022037506104	NO	-
5979	ZINC04281599	6452	0.43617022037506104	NO	-
5980	ZINC04281708	6453	0.43617022037506104	NO	-
5981	ZINC00471086	377	0.43529412150382996	NO	-
5982	ZINC00471086	379	0.43529412150382996	NO	-
5983	ZINC01499128	2697	0.43529412150382996	NO	-
5984	ZINC03852776	5222	0.43529412150382996	NO	-
5985	ZINC03853471	5296	0.43529412150382996	NO	-
5986	ZINC03855020	5421	0.43529412150382996	NO	-
5987	ZINC03950536	5928	0.43529412150382996	NO	-
5988	ZINC04512016	6754	0.43529412150382996	NO	-
5989	ZINC01016721	1655	0.43478259444236755	NO	-
5990	ZINC01056386	1789	0.43478259444236755	NO	-
5991	ZINC01230787	2350	0.43478259444236755	NO	-
5992	ZINC01230788	2351	0.43478259444236755	NO	-
5993	ZINC02234012	3112	0.43478259444236755	NO	-
5994	ZINC02357923	3267	0.43478259444236755	NO	-
5995	ZINC02357923	3268	0.43478259444236755	NO	-
5996	ZINC02582319	3529	0.43478259444236755	NO	-
5997	ZINC02708302	3687	0.43478259444236755	NO	-
5998	ZINC02856861	4051	0.43478259444236755	NO	-
5999	ZINC03398203	4771	0.43478259444236755	NO	-
6000	ZINC03415027	4798	0.43478259444236755	NO	-
6001	ZINC03851411	5145	0.43478259444236755	NO	-
6002	ZINC03851412	5146	0.43478259444236755	NO	-
6003	ZINC00754333	881	0.4333333373069763	NO	-
6004	ZINC00755210	883	0.4333333373069763	NO	-
6005	ZINC00755712	885	0.4333333373069763	NO	-
6006	ZINC00945845	1492	0.4333333373069763	NO	-
6007	ZINC00945845	1493	0.4333333373069763	NO	-
6008	ZINC01065417	1827	0.4333333373069763	NO	-
6009	ZINC01069167	1842	0.4333333373069763	NO	-
6010	ZINC01181709	2226	0.4333333373069763	NO	-
6011	ZINC01181710	2227	0.4333333373069763	NO	-
6012	ZINC01181711	2228	0.4333333373069763	NO	-
6013	ZINC01181712	2229	0.4333333373069763	NO	-
6014	ZINC02035173	2936	0.4333333373069763	NO	-
6015	ZINC02067532	2949	0.4333333373069763	NO	-
6016	ZINC02625016	3578	0.4333333373069763	NO	-
6017	ZINC03032972	4412	0.4333333373069763	NO	-
6018	ZINC03262179	4592	0.4333333373069763	NO	-
6019	ZINC03352013	4711	0.4333333373069763	NO	-
6020	ZINC03960476	5944	0.4333333373069763	NO	-
6021	ZINC03974955	6019	0.4333333373069763	NO	-
6022	ZINC04470231	6701	0.4333333373069763	NO	-
6023	ZINC01101702	1951	0.4326923191547394	NO	-
6024	ZINC01182475	2231	0.4326923191547394	NO	-
6025	ZINC00321936	202	0.4318181872367859	NO	-
6026	ZINC00915669	1326	0.4318181872367859	NO	-
6027	ZINC00915670	1327	0.4318181872367859	NO	-
6028	ZINC00915672	1328	0.4318181872367859	NO	-
6029	ZINC00915674	1329	0.4318181872367859	NO	-
6030	ZINC01161597	2169	0.4318181872367859	NO	-
6031	ZINC01249661	2370	0.4318181872367859	NO	-
6032	ZINC01249663	2371	0.4318181872367859	NO	-
6033	ZINC01438262	2576	0.4318181872367859	NO	-
6034	ZINC01438263	2577	0.4318181872367859	NO	-
6035	ZINC01438264	2578	0.4318181872367859	NO	-
6036	ZINC01438265	2579	0.4318181872367859	NO	-
6037	ZINC01741106	2805	0.4318181872367859	NO	-
6038	ZINC02417657	3360	0.4318181872367859	NO	-
6039	ZINC02417658	3361	0.4318181872367859	NO	-
6040	ZINC02818879	4015	0.4318181872367859	NO	-
6041	ZINC02819535	4018	0.4318181872367859	NO	-
6042	ZINC02820774	4025	0.4318181872367859	NO	-
6043	ZINC02821512	4026	0.4318181872367859	NO	-
6044	ZINC02861106	4069	0.4318181872367859	NO	-
6045	ZINC03438629	4828	0.4318181872367859	NO	-
6046	ZINC03851512	5151	0.4318181872367859	NO	-
6047	ZINC03851515	5152	0.4318181872367859	NO	-
6048	ZINC03857654	5504	0.4318181872367859	NO	-
6049	ZINC03857655	5505	0.4318181872367859	NO	-
6050	ZINC03858001	5536	0.4318181872367859	NO	-
6051	ZINC03858002	5537	0.4318181872367859	NO	-
6052	ZINC03858523	5566	0.4318181872367859	NO	-
6053	ZINC03858529	5567	0.4318181872367859	NO	-
6054	ZINC03858530	5568	0.4318181872367859	NO	-
6055	ZINC03858538	5570	0.4318181872367859	NO	-
6056	ZINC03864128	5681	0.4318181872367859	NO	-
6057	ZINC03983097	6042	0.4318181872367859	NO	-
6058	ZINC04001065	6097	0.4318181872367859	NO	-
6059	ZINC04001066	6098	0.4318181872367859	NO	-
6060	ZINC04001084	6100	0.4318181872367859	NO	-
6061	ZINC04001085	6101	0.4318181872367859	NO	-
6062	ZINC04157119	6329	0.4318181872367859	NO	-
6063	ZINC04157149	6330	0.4318181872367859	NO	-
6064	ZINC04167043	6341	0.4318181872367859	NO	-
6065	ZINC04470427	6709	0.4318181872367859	NO	-
6066	ZINC04470429	6710	0.4318181872367859	NO	-
6067	ZINC00574121	457	0.43157893419265747	NO	-
6068	ZINC00623227	534	0.43157893419265747	NO	-
6069	ZINC00623230	535	0.43157893419265747	NO	-
6070	ZINC00773405	897	0.43157893419265747	NO	-
6071	ZINC04315564	6489	0.43157893419265747	NO	-
6072	ZINC01037522	1718	0.4313725531101227	NO	-
6073	ZINC01519490	2770	0.4313725531101227	NO	-
6074	ZINC01519491	2771	0.4313725531101227	NO	-
6075	ZINC01519521	2773	0.4313725531101227	NO	-
6076	ZINC03815772	98	0.4313725531101227	YES	9
6077	ZINC00009339	6	0.43023255467414856	NO	-
6078	ZINC00009339	7	0.43023255467414856	NO	-
6079	ZINC00178936	98	0.43023255467414856	NO	-
6080	ZINC00516085	399	0.43023255467414856	NO	-
6081	ZINC01025906	1672	0.43023255467414856	NO	-
6082	ZINC01114825	2010	0.43023255467414856	NO	-
6083	ZINC01126610	2074	0.43023255467414856	NO	-
6084	ZINC01494050	2676	0.43023255467414856	NO	-
6085	ZINC02561994	3528	0.43023255467414856	NO	-
6086	ZINC02639547	3609	0.43023255467414856	NO	-
6087	ZINC02652488	3637	0.43023255467414856	NO	-
6088	ZINC02652502	3638	0.43023255467414856	NO	-
6089	ZINC03851600	5155	0.43023255467414856	NO	-
6090	ZINC03854285	5355	0.43023255467414856	NO	-
6091	ZINC03854286	5356	0.43023255467414856	NO	-
6092	ZINC03854301	5361	0.43023255467414856	NO	-
6093	ZINC03854302	5362	0.43023255467414856	NO	-
6094	ZINC00020320	53	0.43023255467414856	YES	9
6095	ZINC00574121	456	0.4301075339317322	NO	-
6096	ZINC00574121	458	0.4301075339317322	NO	-
6097	ZINC02642865	3621	0.4301075339317322	NO	-
6098	ZINC02642866	3622	0.4301075339317322	NO	-
6099	ZINC03262904	4595	0.4301075339317322	NO	-
6100	ZINC03337334	4682	0.4301075339317322	NO	-
6101	ZINC03449033	4836	0.4301075339317322	NO	-
6102	ZINC03977031	6024	0.4301075339317322	NO	-
6103	ZINC03977140	6025	0.4301075339317322	NO	-
6104	ZINC04494997	6741	0.4301075339317322	NO	-
6105	ZINC03815710	95	0.4300000071525574	YES	9
6106	ZINC00754007	875	0.4285714328289032	NO	-
6107	ZINC00956701	1542	0.4285714328289032	NO	-
6108	ZINC00956702	1543	0.4285714328289032	NO	-
6109	ZINC00974998	1560	0.4285714328289032	NO	-
6110	ZINC01047527	1759	0.4285714328289032	NO	-
6111	ZINC01175235	2193	0.4285714328289032	NO	-
6112	ZINC01189803	2251	0.4285714328289032	NO	-
6113	ZINC01206753	2288	0.4285714328289032	NO	-
6114	ZINC01378909	2459	0.4285714328289032	NO	-
6115	ZINC01378921	2460	0.4285714328289032	NO	-
6116	ZINC02914734	4151	0.4285714328289032	NO	-
6117	ZINC02914735	4152	0.4285714328289032	NO	-
6118	ZINC02990373	4370	0.4285714328289032	NO	-
6119	ZINC03216284	4527	0.4285714328289032	NO	-
6120	ZINC03228113	4539	0.4285714328289032	NO	-
6121	ZINC03237105	4560	0.4285714328289032	NO	-
6122	ZINC03453472	4849	0.4285714328289032	NO	-
6123	ZINC04511290	6751	0.4285714328289032	NO	-
6124	ZINC00936139	1438	0.42718446254730225	NO	-
6125	ZINC01129447	2088	0.42718446254730225	NO	-
6126	ZINC04146910	6311	0.42718446254730225	NO	-
6127	ZINC00021916	14	0.42696627974510193	NO	-
6128	ZINC01136855	2110	0.42696627974510193	NO	-
6129	ZINC01158185	2161	0.42696627974510193	NO	-
6130	ZINC01254581	2380	0.42696627974510193	NO	-
6131	ZINC01406297	2519	0.42696627974510193	NO	-
6132	ZINC02407922	3340	0.42696627974510193	NO	-
6133	ZINC02916415	4190	0.42696627974510193	NO	-
6134	ZINC02916417	4191	0.42696627974510193	NO	-
6135	ZINC02916419	4192	0.42696627974510193	NO	-
6136	ZINC02916421	4193	0.42696627974510193	NO	-
6137	ZINC03438689	4829	0.42696627974510193	NO	-
6138	ZINC03853330	5284	0.42696627974510193	NO	-
6139	ZINC03853331	5285	0.42696627974510193	NO	-
6140	ZINC03854792	5408	0.42696627974510193	NO	-
6141	ZINC03856527	5477	0.42696627974510193	NO	-
6142	ZINC03889185	5847	0.42696627974510193	NO	-
6143	ZINC03889955	5858	0.42696627974510193	NO	-
6144	ZINC04157105	6328	0.42696627974510193	NO	-
6145	ZINC04326752	6498	0.42696627974510193	NO	-
6146	ZINC04377335	6551	0.42696627974510193	NO	-
6147	ZINC04462491	6634	0.42696627974510193	NO	-
6148	ZINC01519322	2758	0.42574256658554077	NO	-
6149	ZINC01519323	2759	0.42574256658554077	NO	-
6150	ZINC01519324	2760	0.42574256658554077	NO	-
6151	ZINC01519325	2761	0.42574256658554077	NO	-
6152	ZINC03100276	4453	0.42553192377090454	NO	-
6153	ZINC03448033	4835	0.42553192377090454	NO	-
6154	ZINC03970169	5988	0.42553192377090454	NO	-
6155	ZINC03970170	5989	0.42553192377090454	NO	-
6156	ZINC04114636	6278	0.42553192377090454	NO	-
6157	ZINC04470368	6707	0.42553192377090454	NO	-
6158	ZINC04470776	6714	0.42553192377090454	NO	-
6159	ZINC04470777	6715	0.42553192377090454	NO	-
6160	ZINC00346490	214	0.4252873659133911	NO	-
6161	ZINC00681016	739	0.4252873659133911	NO	-
6162	ZINC00882097	1242	0.4252873659133911	NO	-
6163	ZINC01396614	2488	0.4252873659133911	NO	-
6164	ZINC01892233	2853	0.4252873659133911	NO	-
6165	ZINC02117601	2984	0.4252873659133911	NO	-
6166	ZINC02118580	2985	0.4252873659133911	NO	-
6167	ZINC02859345	4060	0.4252873659133911	NO	-
6168	ZINC02859686	4064	0.4252873659133911	NO	-
6169	ZINC03272420	4607	0.4252873659133911	NO	-
6170	ZINC03348336	4704	0.4252873659133911	NO	-
6171	ZINC03857986	5535	0.4252873659133911	NO	-
6172	ZINC04161627	6333	0.4252873659133911	NO	-
6173	ZINC04161651	6334	0.4252873659133911	NO	-
6174	ZINC04224231	6392	0.4252873659133911	NO	-
6175	ZINC04458380	6629	0.4252873659133911	NO	-
6176	ZINC00321927	201	0.42391303181648254	NO	-
6177	ZINC01047525	1758	0.42391303181648254	NO	-
6178	ZINC01742396	2806	0.42391303181648254	NO	-
6179	ZINC01742396	2807	0.42391303181648254	NO	-
6180	ZINC01742402	2808	0.42391303181648254	NO	-
6181	ZINC01742402	2809	0.42391303181648254	NO	-
6182	ZINC02099721	2968	0.42391303181648254	NO	-
6183	ZINC02099722	2969	0.42391303181648254	NO	-
6184	ZINC02099929	2970	0.42391303181648254	NO	-
6185	ZINC02099931	2971	0.42391303181648254	NO	-
6186	ZINC02889942	4111	0.42391303181648254	NO	-
6187	ZINC02889944	4112	0.42391303181648254	NO	-
6188	ZINC03336074	4680	0.42391303181648254	NO	-
6189	ZINC03336076	4681	0.42391303181648254	NO	-
6190	ZINC03589583	4960	0.42391303181648254	NO	-
6191	ZINC03625283	4993	0.42391303181648254	NO	-
6192	ZINC03625311	4994	0.42391303181648254	NO	-
6193	ZINC04315394	6485	0.42391303181648254	NO	-
6194	ZINC01191894	2259	0.42352941632270813	NO	-
6195	ZINC03815763	3	0.42352941632270813	YES	1
6196	ZINC03815718	35	0.42352941632270813	YES	5
6197	ZINC02330601	3216	0.42307692766189575	NO	-
6198	ZINC02330603	3217	0.42307692766189575	NO	-
6199	ZINC02232895	3108	0.42268040776252747	NO	-
6200	ZINC02998950	4377	0.42268040776252747	NO	-
6201	ZINC00115179	75	0.42222222685813904	NO	-
6202	ZINC00593228	486	0.42222222685813904	NO	-
6203	ZINC00856102	1128	0.42222222685813904	NO	-
6204	ZINC00991383	1590	0.42222222685813904	NO	-
6205	ZINC00991384	1591	0.42222222685813904	NO	-
6206	ZINC00991385	1592	0.42222222685813904	NO	-
6207	ZINC01073738	1859	0.42222222685813904	NO	-
6208	ZINC01143165	2127	0.42222222685813904	NO	-
6209	ZINC01156835	2155	0.42222222685813904	NO	-
6210	ZINC01157936	2159	0.42222222685813904	NO	-
6211	ZINC01182565	2232	0.42222222685813904	NO	-
6212	ZINC01182566	2233	0.42222222685813904	NO	-
6213	ZINC01182567	2234	0.42222222685813904	NO	-
6214	ZINC01182568	2235	0.42222222685813904	NO	-
6215	ZINC01182778	2236	0.42222222685813904	NO	-
6216	ZINC01182779	2237	0.42222222685813904	NO	-
6217	ZINC01182780	2238	0.42222222685813904	NO	-
6218	ZINC01182781	2239	0.42222222685813904	NO	-
6219	ZINC02494671	3485	0.42222222685813904	NO	-
6220	ZINC02856432	4049	0.42222222685813904	NO	-
6221	ZINC03039918	4424	0.42222222685813904	NO	-
6222	ZINC03334459	4676	0.42222222685813904	NO	-
6223	ZINC03850569	5100	0.42222222685813904	NO	-
6224	ZINC03854836	5411	0.42222222685813904	NO	-
6225	ZINC03854904	5416	0.42222222685813904	NO	-
6226	ZINC04267837	6439	0.42222222685813904	NO	-
6227	ZINC04353815	6512	0.42222222685813904	NO	-
6228	ZINC00936139	1437	0.4215686321258545	NO	-
6229	ZINC01129447	2087	0.4215686321258545	NO	-
6230	ZINC04146910	6310	0.4215686321258545	NO	-
6231	ZINC00608304	516	0.42105263471603394	NO	-
6232	ZINC00815896	1018	0.42105263471603394	NO	-
6233	ZINC00815903	1019	0.42105263471603394	NO	-
6234	ZINC00815904	1020	0.42105263471603394	NO	-
6235	ZINC00873803	1196	0.42105263471603394	NO	-
6236	ZINC00892476	1285	0.42105263471603394	NO	-
6237	ZINC00895407	1286	0.42105263471603394	NO	-
6238	ZINC00974279	1558	0.42105263471603394	NO	-
6239	ZINC00976127	1564	0.42105263471603394	NO	-
6240	ZINC01440242	2583	0.42105263471603394	NO	-
6241	ZINC01440246	2584	0.42105263471603394	NO	-
6242	ZINC04350855	6511	0.420560747385025	NO	-
6243	ZINC00321917	198	0.4204545319080353	NO	-
6244	ZINC00580793	467	0.4204545319080353	NO	-
6245	ZINC00832885	1068	0.4204545319080353	NO	-
6246	ZINC00862695	1141	0.4204545319080353	NO	-
6247	ZINC00864931	1147	0.4204545319080353	NO	-
6248	ZINC00864932	1148	0.4204545319080353	NO	-
6249	ZINC00864933	1149	0.4204545319080353	NO	-
6250	ZINC00864934	1150	0.4204545319080353	NO	-
6251	ZINC01116239	2021	0.4204545319080353	NO	-
6252	ZINC01116240	2022	0.4204545319080353	NO	-
6253	ZINC01116242	2023	0.4204545319080353	NO	-
6254	ZINC01116244	2024	0.4204545319080353	NO	-
6255	ZINC01249763	2374	0.4204545319080353	NO	-
6256	ZINC01249765	2375	0.4204545319080353	NO	-
6257	ZINC01277723	2391	0.4204545319080353	NO	-
6258	ZINC01277725	2392	0.4204545319080353	NO	-
6259	ZINC01491052	2665	0.4204545319080353	NO	-
6260	ZINC01835312	2833	0.4204545319080353	NO	-
6261	ZINC02621126	3559	0.4204545319080353	NO	-
6262	ZINC03851348	5140	0.4204545319080353	NO	-
6263	ZINC03851350	5141	0.4204545319080353	NO	-
6264	ZINC03857687	5508	0.4204545319080353	NO	-
6265	ZINC03857688	5509	0.4204545319080353	NO	-
6266	ZINC03867163	5730	0.4204545319080353	NO	-
6267	ZINC04241834	6404	0.4204545319080353	NO	-
6268	ZINC04464525	6650	0.4204545319080353	NO	-
6269	ZINC00855505	1125	0.4193548262119293	NO	-
6270	ZINC00855506	1126	0.4193548262119293	NO	-
6271	ZINC00873803	1195	0.4193548262119293	NO	-
6272	ZINC00892476	1284	0.4193548262119293	NO	-
6273	ZINC00976127	1563	0.4193548262119293	NO	-
6274	ZINC00976127	1565	0.4193548262119293	NO	-
6275	ZINC01051438	1775	0.4193548262119293	NO	-
6276	ZINC03219273	4534	0.4193548262119293	NO	-
6277	ZINC03235644	4551	0.4193548262119293	NO	-
6278	ZINC03859600	5620	0.4193548262119293	NO	-
6279	ZINC03859601	5621	0.4193548262119293	NO	-
6280	ZINC04389227	6568	0.4193548262119293	NO	-
6281	ZINC03815705	69	0.4193548262119293	YES	9
6282	ZINC00063384	42	0.41860464215278625	NO	-
6283	ZINC00200539	113	0.41860464215278625	NO	-
6284	ZINC00208104	125	0.41860464215278625	NO	-
6285	ZINC00344155	211	0.41860464215278625	NO	-
6286	ZINC00689349	763	0.41860464215278625	NO	-
6287	ZINC01073541	1856	0.41860464215278625	NO	-
6288	ZINC01073558	1857	0.41860464215278625	NO	-
6289	ZINC04224233	6393	0.41860464215278625	NO	-
6290	ZINC00609269	517	0.4175824224948883	NO	-
6291	ZINC00813644	1010	0.4175824224948883	NO	-
6292	ZINC00878162	1235	0.4175824224948883	NO	-
6293	ZINC00878164	1236	0.4175824224948883	NO	-
6294	ZINC01168660	2182	0.4175824224948883	NO	-
6295	ZINC01437060	2573	0.4175824224948883	NO	-
6296	ZINC03355138	4718	0.4175824224948883	NO	-
6297	ZINC03587965	4957	0.4175824224948883	NO	-
6298	ZINC03854281	5354	0.4175824224948883	NO	-
6299	ZINC03867272	5753	0.4175824224948883	NO	-
6300	ZINC03868366	5816	0.4175824224948883	NO	-
6301	ZINC04034028	6214	0.4175824224948883	NO	-
6302	ZINC04342016	6504	0.4175824224948883	NO	-
6303	ZINC04466006	6671	0.4175824224948883	NO	-
6304	ZINC04487794	6725	0.4175824224948883	NO	-
6305	ZINC04050958	6222	0.41747573018074036	NO	-
6306	ZINC00752647	866	0.4166666567325592	NO	-
6307	ZINC04248107	6405	0.4166666567325592	NO	-
6308	ZINC00229606	140	0.4157303273677826	NO	-
6309	ZINC00229608	141	0.4157303273677826	NO	-
6310	ZINC00263779	156	0.4157303273677826	NO	-
6311	ZINC00263783	157	0.4157303273677826	NO	-
6312	ZINC00263783	158	0.4157303273677826	NO	-
6313	ZINC00435604	341	0.4157303273677826	NO	-
6314	ZINC00480046	385	0.4157303273677826	NO	-
6315	ZINC00627631	558	0.4157303273677826	NO	-
6316	ZINC00784163	934	0.4157303273677826	NO	-
6317	ZINC00805645	987	0.4157303273677826	NO	-
6318	ZINC00805645	988	0.4157303273677826	NO	-
6319	ZINC00929791	1426	0.4157303273677826	NO	-
6320	ZINC01049491	1764	0.4157303273677826	NO	-
6321	ZINC01104436	1959	0.4157303273677826	NO	-
6322	ZINC01115269	2015	0.4157303273677826	NO	-
6323	ZINC01115438	2016	0.4157303273677826	NO	-
6324	ZINC01249685	2372	0.4157303273677826	NO	-
6325	ZINC01249687	2373	0.4157303273677826	NO	-
6326	ZINC01269630	2386	0.4157303273677826	NO	-
6327	ZINC01269632	2387	0.4157303273677826	NO	-
6328	ZINC01405420	2518	0.4157303273677826	NO	-
6329	ZINC01499132	2699	0.4157303273677826	NO	-
6330	ZINC03036004	4421	0.4157303273677826	NO	-
6331	ZINC03329395	4674	0.4157303273677826	NO	-
6332	ZINC03366786	4745	0.4157303273677826	NO	-
6333	ZINC03366788	4746	0.4157303273677826	NO	-
6334	ZINC03459138	4854	0.4157303273677826	NO	-
6335	ZINC03851460	5149	0.4157303273677826	NO	-
6336	ZINC03851463	5150	0.4157303273677826	NO	-
6337	ZINC03857657	5506	0.4157303273677826	NO	-
6338	ZINC03857658	5507	0.4157303273677826	NO	-
6339	ZINC03969873	5980	0.4157303273677826	NO	-
6340	ZINC03969873	5981	0.4157303273677826	NO	-
6341	ZINC04064571	6239	0.4157303273677826	NO	-
6342	ZINC04151270	6317	0.4157303273677826	NO	-
6343	ZINC04256180	6424	0.4157303273677826	NO	-
6344	ZINC04465197	6660	0.4157303273677826	NO	-
6345	ZINC02998378	4376	0.41489362716674805	NO	-
6346	ZINC03088486	4450	0.41489362716674805	NO	-
6347	ZINC04346989	6508	0.41489362716674805	NO	-
6348	ZINC00428318	326	0.4137931168079376	NO	-
6349	ZINC01400107	2500	0.4137931168079376	NO	-
6350	ZINC02125455	2989	0.4137931168079376	NO	-
6351	ZINC03315127	4662	0.4137931168079376	NO	-
6352	ZINC03363400	4735	0.4137931168079376	NO	-
6353	ZINC03867163	5729	0.4137931168079376	NO	-
6354	ZINC04617909	57	0.4137931168079376	YES	9
6355	ZINC03815756	83	0.4137931168079376	YES	9
6356	ZINC01034872	1707	0.4134615361690521	NO	-
6357	ZINC00753181	871	0.41304346919059753	NO	-
6358	ZINC02202443	3035	0.41304346919059753	NO	-
6359	ZINC02226490	3080	0.41304346919059753	NO	-
6360	ZINC02226492	3081	0.41304346919059753	NO	-
6361	ZINC02748340	3911	0.41304346919059753	NO	-
6362	ZINC03048846	4436	0.41304346919059753	NO	-
6363	ZINC03497572	4881	0.41304346919059753	NO	-
6364	ZINC04174503	6368	0.41304346919059753	NO	-
6365	ZINC00461798	363	0.4117647111415863	NO	-
6366	ZINC01491052	2664	0.4117647111415863	NO	-
6367	ZINC01497039	2682	0.4117647111415863	NO	-
6368	ZINC03815730	1	0.4117647111415863	YES	1
6369	ZINC00070733	53	0.41111111640930176	NO	-
6370	ZINC00613065	527	0.41111111640930176	NO	-
6371	ZINC00754210	878	0.41111111640930176	NO	-
6372	ZINC00754211	879	0.41111111640930176	NO	-
6373	ZINC00779046	911	0.41111111640930176	NO	-
6374	ZINC01010129	1652	0.41111111640930176	NO	-
6375	ZINC01010130	1653	0.41111111640930176	NO	-
6376	ZINC01167852	2179	0.41111111640930176	NO	-
6377	ZINC01856818	2837	0.41111111640930176	NO	-
6378	ZINC02757931	3924	0.41111111640930176	NO	-
6379	ZINC02861997	4074	0.41111111640930176	NO	-
6380	ZINC03908251	5902	0.41111111640930176	NO	-
6381	ZINC03958515	5939	0.41111111640930176	NO	-
6382	ZINC04006669	6136	0.41111111640930176	NO	-
6383	ZINC00411875	255	0.410526305437088	NO	-
6384	ZINC01107242	1973	0.410526305437088	NO	-
6385	ZINC04315556	6488	0.410526305437088	NO	-
6386	ZINC02005915	2935	0.4099999964237213	NO	-
6387	ZINC04061601	6233	0.4099999964237213	NO	-
6388	ZINC00321798	191	0.40909090638160706	NO	-
6389	ZINC00645827	643	0.40909090638160706	NO	-
6390	ZINC00680943	738	0.40909090638160706	NO	-
6391	ZINC01085154	1908	0.40909090638160706	NO	-
6392	ZINC01112878	1993	0.40909090638160706	NO	-
6393	ZINC01116433	2025	0.40909090638160706	NO	-
6394	ZINC01116833	2029	0.40909090638160706	NO	-
6395	ZINC01185429	2246	0.40909090638160706	NO	-
6396	ZINC01207436	2291	0.40909090638160706	NO	-
6397	ZINC01209000	2299	0.40909090638160706	NO	-
6398	ZINC01400072	2499	0.40909090638160706	NO	-
6399	ZINC01493705	2675	0.40909090638160706	NO	-
6400	ZINC01955976	2897	0.40909090638160706	NO	-
6401	ZINC02317077	3193	0.40909090638160706	NO	-
6402	ZINC03098775	4451	0.40909090638160706	NO	-
6403	ZINC03980684	6032	0.40909090638160706	NO	-
6404	ZINC04129857	6299	0.40909090638160706	NO	-
6405	ZINC04129900	6302	0.40909090638160706	NO	-
6406	ZINC04129901	6303	0.40909090638160706	NO	-
6407	ZINC04167492	6345	0.40909090638160706	NO	-
6408	ZINC04167492	6346	0.40909090638160706	NO	-
6409	ZINC04186957	6370	0.40909090638160706	NO	-
6410	ZINC00411875	253	0.40860214829444885	NO	-
6411	ZINC00411875	254	0.40860214829444885	NO	-
6412	ZINC01107242	1972	0.40860214829444885	NO	-
6413	ZINC01191128	2257	0.40860214829444885	NO	-
6414	ZINC02002200	2933	0.40860214829444885	NO	-
6415	ZINC02198435	3022	0.40860214829444885	NO	-
6416	ZINC02476885	3472	0.40860214829444885	NO	-
6417	ZINC02551621	3527	0.40860214829444885	NO	-
6418	ZINC03049697	4437	0.40860214829444885	NO	-
6419	ZINC03050069	4439	0.40860214829444885	NO	-
6420	ZINC04617908	86	0.40860214829444885	YES	9
6421	ZINC00200541	114	0.40697672963142395	NO	-
6422	ZINC01068285	1835	0.40697672963142395	NO	-
6423	ZINC01068409	1838	0.40697672963142395	NO	-
6424	ZINC01295332	2400	0.40697672963142395	NO	-
6425	ZINC01421063	2547	0.40697672963142395	NO	-
6426	ZINC01491052	2666	0.40697672963142395	NO	-
6427	ZINC03166739	4466	0.40697672963142395	NO	-
6428	ZINC03440716	4830	0.40697672963142395	NO	-
6429	ZINC03440719	4831	0.40697672963142395	NO	-
6430	ZINC03853528	5305	0.40697672963142395	NO	-
6431	ZINC00707754	798	0.4065934121608734	NO	-
6432	ZINC00878168	1237	0.4065934121608734	NO	-
6433	ZINC01032065	1692	0.4065934121608734	NO	-
6434	ZINC01059501	1801	0.4065934121608734	NO	-
6435	ZINC01069120	1841	0.4065934121608734	NO	-
6436	ZINC01154728	2146	0.4065934121608734	NO	-
6437	ZINC01186732	2250	0.4065934121608734	NO	-
6438	ZINC02163544	3002	0.4065934121608734	NO	-
6439	ZINC03530873	4920	0.4065934121608734	NO	-
6440	ZINC03808291	5044	0.4065934121608734	NO	-
6441	ZINC04240468	6400	0.4065934121608734	NO	-
6442	ZINC03832074	102	0.4065934121608734	YES	10
6443	ZINC03815782	115	0.40625	YES	12
6444	ZINC03983085	6040	0.4047619104385376	NO	-
6445	ZINC00321799	192	0.40449437499046326	NO	-
6446	ZINC00321800	193	0.40449437499046326	NO	-
6447	ZINC00644192	628	0.40449437499046326	NO	-
6448	ZINC00806650	990	0.40449437499046326	NO	-
6449	ZINC00988152	1581	0.40449437499046326	NO	-
6450	ZINC00991826	1601	0.40449437499046326	NO	-
6451	ZINC01048299	1763	0.40449437499046326	NO	-
6452	ZINC01073370	1854	0.40449437499046326	NO	-
6453	ZINC01125063	2063	0.40449437499046326	NO	-
6454	ZINC02358907	3272	0.40449437499046326	NO	-
6455	ZINC02658502	3645	0.40449437499046326	NO	-
6456	ZINC02836522	4030	0.40449437499046326	NO	-
6457	ZINC03280653	4615	0.40449437499046326	NO	-
6458	ZINC03513594	4893	0.40449437499046326	NO	-
6459	ZINC03513595	4894	0.40449437499046326	NO	-
6460	ZINC03513717	4897	0.40449437499046326	NO	-
6461	ZINC03513718	4898	0.40449437499046326	NO	-
6462	ZINC03033345	4415	0.40425533056259155	NO	-
6463	ZINC03039908	4423	0.40425533056259155	NO	-
6464	ZINC03588009	4958	0.40425533056259155	NO	-
6465	ZINC00205944	124	0.40229883790016174	NO	-
6466	ZINC00321795	190	0.40229883790016174	NO	-
6467	ZINC00411173	250	0.40229883790016174	NO	-
6468	ZINC00428319	327	0.40229883790016174	NO	-
6469	ZINC00656270	682	0.40229883790016174	NO	-
6470	ZINC00810603	1005	0.40229883790016174	NO	-
6471	ZINC01006585	1639	0.40229883790016174	NO	-
6472	ZINC01073570	1858	0.40229883790016174	NO	-
6473	ZINC01104206	1958	0.40229883790016174	NO	-
6474	ZINC01254311	2379	0.40229883790016174	NO	-
6475	ZINC03341824	4691	0.40229883790016174	NO	-
6476	ZINC03341825	4692	0.40229883790016174	NO	-
6477	ZINC03452880	4842	0.40229883790016174	NO	-
6478	ZINC03452883	4844	0.40229883790016174	NO	-
6479	ZINC03852821	5229	0.40229883790016174	NO	-
6480	ZINC03867105	5726	0.40229883790016174	NO	-
6481	ZINC04129648	6294	0.40229883790016174	NO	-
6482	ZINC04129651	6295	0.40229883790016174	NO	-
6483	ZINC04224312	6395	0.40229883790016174	NO	-
6484	ZINC04617907	55	0.40229883790016174	YES	9
6485	ZINC00321912	196	0.4021739065647125	NO	-
6486	ZINC00321918	199	0.4021739065647125	NO	-
6487	ZINC00321941	203	0.4021739065647125	NO	-
6488	ZINC01927527	2874	0.4021739065647125	NO	-
6489	ZINC01927528	2875	0.4021739065647125	NO	-
6490	ZINC02754843	3919	0.4021739065647125	NO	-
6491	ZINC00310600	180	0.4000000059604645	NO	-
6492	ZINC00321806	195	0.4000000059604645	NO	-
6493	ZINC00989767	1584	0.4000000059604645	NO	-
6494	ZINC02110015	2975	0.4000000059604645	NO	-
6495	ZINC02401932	3321	0.4000000059604645	NO	-
6496	ZINC02859516	4063	0.4000000059604645	NO	-
6497	ZINC02860448	4067	0.4000000059604645	NO	-
6498	ZINC03205631	4511	0.4000000059604645	NO	-
6499	ZINC03651768	5012	0.4000000059604645	NO	-
6500	ZINC04135015	6305	0.4000000059604645	NO	-
6501	ZINC04462900	6635	0.4000000059604645	NO	-
6502	ZINC04462930	6636	0.4000000059604645	NO	-
6503	ZINC01115490	2017	0.3979591727256775	NO	-
6504	ZINC00124860	78	0.3978494703769684	NO	-
6505	ZINC00846550	1096	0.3978494703769684	NO	-
6506	ZINC00855247	1122	0.3978494703769684	NO	-
6507	ZINC01010102	1649	0.3978494703769684	NO	-
6508	ZINC01010104	1650	0.3978494703769684	NO	-
6509	ZINC01010105	1651	0.3978494703769684	NO	-
6510	ZINC01076351	1874	0.3978494703769684	NO	-
6511	ZINC02879789	4105	0.3978494703769684	NO	-
6512	ZINC03926466	5919	0.3978494703769684	NO	-
6513	ZINC00006643	4	0.39772728085517883	NO	-
6514	ZINC00753988	874	0.39772728085517883	NO	-
6515	ZINC00780705	925	0.39772728085517883	NO	-
6516	ZINC00796184	962	0.39772728085517883	NO	-
6517	ZINC00810600	1004	0.39772728085517883	NO	-
6518	ZINC00828365	1052	0.39772728085517883	NO	-
6519	ZINC00830105	1066	0.39772728085517883	NO	-
6520	ZINC00840590	1084	0.39772728085517883	NO	-
6521	ZINC00855420	1123	0.39772728085517883	NO	-
6522	ZINC00855422	1124	0.39772728085517883	NO	-
6523	ZINC00855959	1127	0.39772728085517883	NO	-
6524	ZINC00988099	1580	0.39772728085517883	NO	-
6525	ZINC01006605	1640	0.39772728085517883	NO	-
6526	ZINC01006607	1641	0.39772728085517883	NO	-
6527	ZINC01061723	1811	0.39772728085517883	NO	-
6528	ZINC01074696	1865	0.39772728085517883	NO	-
6529	ZINC01127627	2075	0.39772728085517883	NO	-
6530	ZINC01147016	2134	0.39772728085517883	NO	-
6531	ZINC01209811	2306	0.39772728085517883	NO	-
6532	ZINC02322921	3201	0.39772728085517883	NO	-
6533	ZINC02322925	3202	0.39772728085517883	NO	-
6534	ZINC02405321	3333	0.39772728085517883	NO	-
6535	ZINC03077663	4449	0.39772728085517883	NO	-
6536	ZINC03183831	4489	0.39772728085517883	NO	-
6537	ZINC03402653	4783	0.39772728085517883	NO	-
6538	ZINC03549431	4932	0.39772728085517883	NO	-
6539	ZINC03659828	5016	0.39772728085517883	NO	-
6540	ZINC03851368	5142	0.39772728085517883	NO	-
6541	ZINC04166511	6340	0.39772728085517883	NO	-
6542	ZINC04460942	6632	0.39772728085517883	NO	-
6543	ZINC03815779	89	0.3958333432674408	YES	9
6544	ZINC03815774	116	0.3958333432674408	YES	12
6545	ZINC03815784	117	0.3958333432674408	YES	12
6546	ZINC00624935	546	0.3956044018268585	NO	-
6547	ZINC01407526	2523	0.3956044018268585	NO	-
6548	ZINC01407527	2524	0.3956044018268585	NO	-
6549	ZINC02965570	4330	0.3956044018268585	NO	-
6550	ZINC02310440	3188	0.39534884691238403	NO	-
6551	ZINC03189508	4496	0.39534884691238403	NO	-
6552	ZINC03867372	5765	0.39534884691238403	NO	-
6553	ZINC00374699	231	0.39361703395843506	NO	-
6554	ZINC00752656	867	0.39361703395843506	NO	-
6555	ZINC00783170	927	0.39361703395843506	NO	-
6556	ZINC00783171	928	0.39361703395843506	NO	-
6557	ZINC00875038	1197	0.39361703395843506	NO	-
6558	ZINC00875042	1198	0.39361703395843506	NO	-
6559	ZINC00875068	1199	0.39361703395843506	NO	-
6560	ZINC00875071	1200	0.39361703395843506	NO	-
6561	ZINC00875073	1201	0.39361703395843506	NO	-
6562	ZINC00875077	1202	0.39361703395843506	NO	-
6563	ZINC04358649	6526	0.39361703395843506	NO	-
6564	ZINC00623129	533	0.3932584226131439	NO	-
6565	ZINC00656162	680	0.3932584226131439	NO	-
6566	ZINC00679004	734	0.3932584226131439	NO	-
6567	ZINC00727186	846	0.3932584226131439	NO	-
6568	ZINC00792505	945	0.3932584226131439	NO	-
6569	ZINC00802334	974	0.3932584226131439	NO	-
6570	ZINC00837959	1077	0.3932584226131439	NO	-
6571	ZINC00970539	1555	0.3932584226131439	NO	-
6572	ZINC01074047	1861	0.3932584226131439	NO	-
6573	ZINC01154739	2147	0.3932584226131439	NO	-
6574	ZINC01174934	2191	0.3932584226131439	NO	-
6575	ZINC01176891	2207	0.3932584226131439	NO	-
6576	ZINC02939986	4277	0.3932584226131439	NO	-
6577	ZINC03059759	4443	0.3932584226131439	NO	-
6578	ZINC02427742	3376	0.39175257086753845	NO	-
6579	ZINC02944900	4293	0.3913043439388275	NO	-
6580	ZINC02944900	4294	0.3913043439388275	NO	-
6581	ZINC04617919	77	0.3913043439388275	YES	9
6582	ZINC01505541	2719	0.39080458879470825	NO	-
6583	ZINC01549947	2776	0.39080458879470825	NO	-
6584	ZINC04187454	6371	0.39080458879470825	NO	-
6585	ZINC03815680	63	0.39080458879470825	YES	9
6586	ZINC03815770	73	0.39080458879470825	YES	9
6587	ZINC01040199	1734	0.38999998569488525	NO	-
6588	ZINC00309441	177	0.3888888955116272	NO	-
6589	ZINC02320420	3199	0.3888888955116272	NO	-
6590	ZINC03301359	4646	0.3888888955116272	NO	-
6591	ZINC03382492	4755	0.3888888955116272	NO	-
6592	ZINC03389092	4758	0.3888888955116272	NO	-
6593	ZINC03389094	4759	0.3888888955116272	NO	-
6594	ZINC04166511	6339	0.3888888955116272	NO	-
6595	ZINC04392327	6570	0.3888888955116272	NO	-
6596	ZINC02057665	2943	0.3883495032787323	NO	-
6597	ZINC03815721	90	0.3883495032787323	YES	9
6598	ZINC01497220	2687	0.38823530077934265	NO	-
6599	ZINC04596593	6765	0.38823530077934265	NO	-
6600	ZINC00374374	226	0.3870967626571655	NO	-
6601	ZINC00374379	227	0.3870967626571655	NO	-
6602	ZINC00502939	390	0.3870967626571655	NO	-
6603	ZINC00633625	585	0.3870967626571655	NO	-
6604	ZINC00873672	1191	0.3870967626571655	NO	-
6605	ZINC00873676	1192	0.3870967626571655	NO	-
6606	ZINC04511884	6752	0.3870967626571655	NO	-
6607	ZINC00792506	946	0.3863636255264282	NO	-
6608	ZINC00854198	1120	0.3863636255264282	NO	-
6609	ZINC00877652	1218	0.3863636255264282	NO	-
6610	ZINC00884382	1257	0.3863636255264282	NO	-
6611	ZINC00983415	1573	0.3863636255264282	NO	-
6612	ZINC01006619	1642	0.3863636255264282	NO	-
6613	ZINC01109344	1982	0.3863636255264282	NO	-
6614	ZINC01119607	2039	0.3863636255264282	NO	-
6615	ZINC01136067	2109	0.3863636255264282	NO	-
6616	ZINC01138317	2112	0.3863636255264282	NO	-
6617	ZINC01185524	2247	0.3863636255264282	NO	-
6618	ZINC01504843	2718	0.3863636255264282	NO	-
6619	ZINC01516335	2751	0.3863636255264282	NO	-
6620	ZINC02617198	3544	0.3863636255264282	NO	-
6621	ZINC02878359	4102	0.3863636255264282	NO	-
6622	ZINC02992934	4373	0.3863636255264282	NO	-
6623	ZINC03437336	4824	0.3863636255264282	NO	-
6624	ZINC03537193	4923	0.3863636255264282	NO	-
6625	ZINC04512162	6755	0.3863636255264282	NO	-
6626	ZINC04621470	6769	0.3863636255264282	NO	-
6627	ZINC04617917	96	0.3863636255264282	YES	9
6628	ZINC00639370	615	0.3861386179924011	NO	-
6629	ZINC02279849	3161	0.3861386179924011	NO	-
6630	ZINC01059278	1800	0.38461539149284363	NO	-
6631	ZINC01070382	1847	0.38461539149284363	NO	-
6632	ZINC02272806	3155	0.38461539149284363	NO	-
6633	ZINC02272807	3156	0.38461539149284363	NO	-
6634	ZINC02549965	3524	0.38461539149284363	NO	-
6635	ZINC03589699	4961	0.38461539149284363	NO	-
6636	ZINC03638002	5005	0.38461539149284363	NO	-
6637	ZINC03868408	5818	0.38461539149284363	NO	-
6638	ZINC03903767	5889	0.38461539149284363	NO	-
6639	ZINC04465247	6665	0.38461539149284363	NO	-
6640	ZINC04466059	6672	0.38461539149284363	NO	-
6641	ZINC01088646	1916	0.38372093439102173	NO	-
6642	ZINC03815704	50	0.38372093439102173	YES	9
6643	ZINC02342907	3242	0.38297873735427856	NO	-
6644	ZINC02342909	3243	0.38297873735427856	NO	-
6645	ZINC03832170	37	0.3827160596847534	YES	7
6646	ZINC00309446	178	0.3820224702358246	NO	-
6647	ZINC00403530	246	0.3820224702358246	NO	-
6648	ZINC02187814	3016	0.3820224702358246	NO	-
6649	ZINC02762354	3928	0.3820224702358246	NO	-
6650	ZINC03280844	4616	0.3820224702358246	NO	-
6651	ZINC03517686	4908	0.3820224702358246	NO	-
6652	ZINC03611963	4984	0.3820224702358246	NO	-
6653	ZINC03995715	6081	0.3820224702358246	NO	-
6654	ZINC01497074	2683	0.380952388048172	NO	-
6655	ZINC04617911	84	0.3804347813129425	YES	9
6656	ZINC00682879	744	0.37931033968925476	NO	-
6657	ZINC00863015	1142	0.37931033968925476	NO	-
6658	ZINC01114851	2011	0.37931033968925476	NO	-
6659	ZINC00446525	348	0.3777777850627899	NO	-
6660	ZINC00514833	398	0.3777777850627899	NO	-
6661	ZINC00536254	423	0.3777777850627899	NO	-
6662	ZINC01079781	1886	0.3777777850627899	NO	-
6663	ZINC01079784	1887	0.3777777850627899	NO	-
6664	ZINC01079787	1888	0.3777777850627899	NO	-
6665	ZINC01079790	1889	0.3777777850627899	NO	-
6666	ZINC01128496	2081	0.3777777850627899	NO	-
6667	ZINC01152621	2142	0.3777777850627899	NO	-
6668	ZINC01284982	2396	0.3777777850627899	NO	-
6669	ZINC02859710	4065	0.3777777850627899	NO	-
6670	ZINC02878842	4104	0.3777777850627899	NO	-
6671	ZINC03186336	4490	0.3777777850627899	NO	-
6672	ZINC03389556	4763	0.3777777850627899	NO	-
6673	ZINC03506991	4888	0.3777777850627899	NO	-
6674	ZINC03854882	5414	0.37634408473968506	NO	-
6675	ZINC03854883	5415	0.37634408473968506	NO	-
6676	ZINC03868388	5817	0.37634408473968506	NO	-
6677	ZINC04457165	6627	0.37634408473968506	NO	-
6678	ZINC00374498	228	0.375	NO	-
6679	ZINC00374499	229	0.375	NO	-
6680	ZINC00374500	230	0.375	NO	-
6681	ZINC00532617	414	0.375	NO	-
6682	ZINC00666511	696	0.375	NO	-
6683	ZINC00722515	835	0.375	NO	-
6684	ZINC00800882	970	0.375	NO	-
6685	ZINC01552722	2777	0.375	NO	-
6686	ZINC02137023	2993	0.375	NO	-
6687	ZINC03889283	5848	0.375	NO	-
6688	ZINC03899028	5878	0.375	NO	-
6689	ZINC04167722	6349	0.375	NO	-
6690	ZINC03794511	78	0.375	YES	9
6691	ZINC03815757	80	0.375	YES	9
6692	ZINC04617915	85	0.375	YES	9
6693	ZINC00321793	189	0.37362638115882874	NO	-
6694	ZINC00587186	472	0.37362638115882874	NO	-
6695	ZINC03029341	4405	0.37362638115882874	NO	-
6696	ZINC03238435	4564	0.37362638115882874	NO	-
6697	ZINC03261145	4589	0.37362638115882874	NO	-
6698	ZINC03531060	4921	0.37362638115882874	NO	-
6699	ZINC03832054	67	0.3734939694404602	YES	9
6700	ZINC03997654	6082	0.37254902720451355	NO	-
6701	ZINC00824760	1042	0.3720930218696594	NO	-
6702	ZINC00995718	1614	0.3720930218696594	NO	-
6703	ZINC00998552	1616	0.3720930218696594	NO	-
6704	ZINC02208464	3045	0.37142857909202576	NO	-
6705	ZINC00678495	730	0.37078651785850525	NO	-
6706	ZINC00778821	910	0.37078651785850525	NO	-
6707	ZINC03032931	4411	0.37078651785850525	NO	-
6708	ZINC00833184	79	0.3700000047683716	YES	9
6709	ZINC03815747	92	0.3700000047683716	YES	9
6710	ZINC03815746	94	0.3700000047683716	YES	9
6711	ZINC00724736	843	0.3695652186870575	NO	-
6712	ZINC02765610	3931	0.3695652186870575	NO	-
6713	ZINC03852818	5228	0.3695652186870575	NO	-
6714	ZINC03852897	5233	0.3695652186870575	NO	-
6715	ZINC04032132	6145	0.3695652186870575	NO	-
6716	ZINC00611792	523	0.36781609058380127	NO	-
6717	ZINC00711456	810	0.36781609058380127	NO	-
6718	ZINC01054086	1780	0.36781609058380127	NO	-
6719	ZINC01216797	2326	0.36781609058380127	NO	-
6720	ZINC01216999	2328	0.36781609058380127	NO	-
6721	ZINC02858641	4056	0.36781609058380127	NO	-
6722	ZINC03854798	5409	0.36781609058380127	NO	-
6723	ZINC03855075	5428	0.36781609058380127	NO	-
6724	ZINC03866724	5695	0.36781609058380127	NO	-
6725	ZINC00414606	264	0.36666667461395264	NO	-
6726	ZINC01079996	1891	0.36666667461395264	NO	-
6727	ZINC01079997	1892	0.36666667461395264	NO	-
6728	ZINC01079998	1893	0.36666667461395264	NO	-
6729	ZINC01079999	1894	0.36666667461395264	NO	-
6730	ZINC03262147	4591	0.36666667461395264	NO	-
6731	ZINC04167722	6348	0.36666667461395264	NO	-
6732	ZINC04332070	6499	0.36666667461395264	NO	-
6733	ZINC04332284	6500	0.36666667461395264	NO	-
6734	ZINC04360685	6530	0.36666667461395264	NO	-
6735	ZINC03833977	103	0.36666667461395264	YES	10
6736	ZINC03833975	104	0.36666667461395264	YES	10
6737	ZINC03833969	105	0.36666667461395264	YES	10
6738	ZINC03833971	106	0.36666667461395264	YES	10
6739	ZINC03832064	43	0.3658536672592163	YES	9
6740	ZINC03815786	56	0.3658536672592163	YES	9
6741	ZINC01119760	2040	0.364705890417099	NO	-
6742	ZINC04617926	49	0.364705890417099	YES	9
6743	ZINC00503861	392	0.3645833432674408	NO	-
6744	ZINC03815776	68	0.3645833432674408	YES	9
6745	ZINC03815700	70	0.3645833432674408	YES	9
6746	ZINC03995359	71	0.3645833432674408	YES	9
6747	ZINC03794516	72	0.3645833432674408	YES	9
6748	ZINC04617912	74	0.3645833432674408	YES	9
6749	ZINC04617922	75	0.3645833432674408	YES	9
6750	ZINC03815741	76	0.3645833432674408	YES	9
6751	ZINC03899028	5879	0.3636363744735718	NO	-
6752	ZINC00695922	772	0.36263737082481384	NO	-
6753	ZINC00695923	773	0.36263737082481384	NO	-
6754	ZINC00695925	774	0.36263737082481384	NO	-
6755	ZINC02868743	4083	0.36263737082481384	NO	-
6756	ZINC03854954	5417	0.36263737082481384	NO	-
6757	ZINC01005380	1636	0.3617021143436432	NO	-
6758	ZINC03171876	4469	0.3617021143436432	NO	-
6759	ZINC03308837	4656	0.3617021143436432	NO	-
6760	ZINC03866830	5700	0.3617021143436432	NO	-
6761	ZINC04039002	6219	0.3617021143436432	NO	-
6762	ZINC00574058	455	0.3604651093482971	NO	-
6763	ZINC01497227	2688	0.3604651093482971	NO	-
6764	ZINC00570338	453	0.3595505654811859	NO	-
6765	ZINC00812730	1007	0.3595505654811859	NO	-
6766	ZINC01080012	1895	0.3595505654811859	NO	-
6767	ZINC01080013	1896	0.3595505654811859	NO	-
6768	ZINC01080014	1897	0.3595505654811859	NO	-
6769	ZINC01080015	1898	0.3595505654811859	NO	-
6770	ZINC01165534	2177	0.3586956560611725	NO	-
6771	ZINC02746932	3909	0.3586956560611725	NO	-
6772	ZINC02748829	3912	0.3586956560611725	NO	-
6773	ZINC02793845	3964	0.3586956560611725	NO	-
6774	ZINC04032132	6146	0.3586956560611725	NO	-
6775	ZINC01000655	1623	0.35789474844932556	NO	-
6776	ZINC00450521	352	0.3563218414783478	NO	-
6777	ZINC00455001	360	0.3563218414783478	NO	-
6778	ZINC00806937	991	0.3563218414783478	NO	-
6779	ZINC01131401	2098	0.3563218414783478	NO	-
6780	ZINC01144059	2128	0.3563218414783478	NO	-
6781	ZINC01329966	2427	0.3563218414783478	NO	-
6782	ZINC01329968	2428	0.3563218414783478	NO	-
6783	ZINC01330008	2430	0.3563218414783478	NO	-
6784	ZINC02827223	4027	0.3563218414783478	NO	-
6785	ZINC01102888	1952	0.35576921701431274	NO	-
6786	ZINC00003533	0	0.35555556416511536	NO	-
6787	ZINC00503088	391	0.35555556416511536	NO	-
6788	ZINC00595548	496	0.35555556416511536	NO	-
6789	ZINC01948923	2895	0.35555556416511536	NO	-
6790	ZINC01948924	2896	0.35555556416511536	NO	-
6791	ZINC03389428	4762	0.35555556416511536	NO	-
6792	ZINC03438512	4827	0.35555556416511536	NO	-
6793	ZINC00361380	221	0.35483869910240173	NO	-
6794	ZINC01001968	1631	0.35483869910240173	NO	-
6795	ZINC03033365	4416	0.35483869910240173	NO	-
6796	ZINC01497081	2684	0.3529411852359772	NO	-
6797	ZINC02803949	3998	0.3529411852359772	NO	-
6798	ZINC02803950	3999	0.3529411852359772	NO	-
6799	ZINC02804070	4000	0.3529411852359772	NO	-
6800	ZINC02804071	4001	0.3529411852359772	NO	-
6801	ZINC03815736	42	0.3529411852359772	YES	9
6802	ZINC03815771	47	0.3529411852359772	YES	9
6803	ZINC00156944	91	0.35227271914482117	NO	-
6804	ZINC00381213	232	0.35227271914482117	NO	-
6805	ZINC00447382	349	0.35227271914482117	NO	-
6806	ZINC00455772	361	0.35227271914482117	NO	-
6807	ZINC00461845	364	0.35227271914482117	NO	-
6808	ZINC03132095	4461	0.35227271914482117	NO	-
6809	ZINC03136103	4465	0.35227271914482117	NO	-
6810	ZINC01122385	2053	0.35164836049079895	NO	-
6811	ZINC01154159	2145	0.35164836049079895	NO	-
6812	ZINC00477287	383	0.3510638177394867	NO	-
6813	ZINC03669027	5028	0.3505154550075531	NO	-
6814	ZINC03669028	5029	0.3505154550075531	NO	-
6815	ZINC03669029	5030	0.3505154550075531	NO	-
6816	ZINC03669030	5031	0.3505154550075531	NO	-
6817	ZINC01440538	2585	0.3499999940395355	NO	-
6818	ZINC01043469	1748	0.34951457381248474	NO	-
6819	ZINC01180183	2221	0.3488371968269348	NO	-
6820	ZINC01216866	2327	0.3488371968269348	NO	-
6821	ZINC02594986	3538	0.3488371968269348	NO	-
6822	ZINC03472498	4856	0.3488371968269348	NO	-
6823	ZINC03815725	65	0.3488371968269348	YES	9
6824	ZINC01444251	2609	0.3483146131038666	NO	-
6825	ZINC03060832	4446	0.3483146131038666	NO	-
6826	ZINC03899028	5880	0.3483146131038666	NO	-
6827	ZINC03899028	5881	0.3483146131038666	NO	-
6828	ZINC00358823	218	0.3478260934352875	NO	-
6829	ZINC00675644	718	0.3478260934352875	NO	-
6830	ZINC01750037	2812	0.34736841917037964	NO	-
6831	ZINC01750070	2813	0.34736841917037964	NO	-
6832	ZINC03832128	41	0.34567901492118835	YES	9
6833	ZINC00194715	111	0.3448275923728943	NO	-
6834	ZINC00237457	148	0.3448275923728943	NO	-
6835	ZINC00366805	223	0.3448275923728943	NO	-
6836	ZINC00469605	375	0.3448275923728943	NO	-
6837	ZINC00884414	1258	0.3448275923728943	NO	-
6838	ZINC01054862	1783	0.3448275923728943	NO	-
6839	ZINC01175872	2200	0.3448275923728943	NO	-
6840	ZINC01052236	1776	0.3444444537162781	NO	-
6841	ZINC01440874	2587	0.3444444537162781	NO	-
6842	ZINC01440875	2588	0.3444444537162781	NO	-
6843	ZINC01440876	2589	0.3444444537162781	NO	-
6844	ZINC01756057	2819	0.34343433380126953	NO	-
6845	ZINC01865463	2840	0.343137264251709	NO	-
6846	ZINC03194267	4503	0.34117648005485535	NO	-
6847	ZINC00007301	0	0.34117648005485535	YES	1
6848	ZINC02873100	4089	0.34090909361839294	NO	-
6849	ZINC02064501	2947	0.34065935015678406	NO	-
6850	ZINC00452207	355	0.3404255211353302	NO	-
6851	ZINC02230857	3105	0.34020617604255676	NO	-
6852	ZINC03669201	5032	0.34020617604255676	NO	-
6853	ZINC03669204	5033	0.34020617604255676	NO	-
6854	ZINC04503062	6749	0.33734938502311707	NO	-
6855	ZINC00172785	95	0.3372093141078949	NO	-
6856	ZINC00449678	351	0.3372093141078949	NO	-
6857	ZINC00469906	376	0.3372093141078949	NO	-
6858	ZINC00476303	382	0.3372093141078949	NO	-
6859	ZINC00670617	707	0.3372093141078949	NO	-
6860	ZINC00678086	729	0.3372093141078949	NO	-
6861	ZINC01165526	2176	0.33695653080940247	NO	-
6862	ZINC00109141	66	0.3333333432674408	NO	-
6863	ZINC00109147	67	0.3333333432674408	NO	-
6864	ZINC00134344	84	0.3333333432674408	NO	-
6865	ZINC00452034	354	0.3333333432674408	NO	-
6866	ZINC00452679	358	0.3333333432674408	NO	-
6867	ZINC00820216	1038	0.3333333432674408	NO	-
6868	ZINC01423586	2552	0.3333333432674408	NO	-
6869	ZINC01865396	2839	0.3333333432674408	NO	-
6870	ZINC04628123	6774	0.3333333432674408	NO	-
6871	ZINC00695689	771	0.33018869161605835	NO	-
6872	ZINC01034873	1708	0.33000001311302185	NO	-
6873	ZINC00863694	1146	0.32967033982276917	NO	-
6874	ZINC01026789	1676	0.32967033982276917	NO	-
6875	ZINC01120090	2041	0.32967033982276917	NO	-
6876	ZINC01330000	2429	0.32967033982276917	NO	-
6877	ZINC01330013	2431	0.32967033982276917	NO	-
6878	ZINC01330015	2432	0.32967033982276917	NO	-
6879	ZINC02103542	2974	0.32967033982276917	NO	-
6880	ZINC02202034	3034	0.32967033982276917	NO	-
6881	ZINC02982268	4359	0.32967033982276917	NO	-
6882	ZINC03279920	4614	0.32967033982276917	NO	-
6883	ZINC04070465	6241	0.3295454680919647	NO	-
6884	ZINC00365484	222	0.3258427083492279	NO	-
6885	ZINC01006515	1638	0.3258427083492279	NO	-
6886	ZINC01204186	2284	0.3258427083492279	NO	-
6887	ZINC01120339	2042	0.3255814015865326	NO	-
6888	ZINC02046564	2937	0.3255814015865326	NO	-
6889	ZINC03359504	4728	0.3222222328186035	NO	-
6890	ZINC01121395	2048	0.3218390941619873	NO	-
6891	ZINC00672752	716	0.3186813294887543	NO	-
6892	ZINC00672758	717	0.3186813294887543	NO	-
6893	ZINC00064694	45	0.3181818127632141	NO	-
6894	ZINC00035371	26	0.31460675597190857	NO	-
6895	ZINC01024577	1667	0.31460675597190857	NO	-
6896	ZINC01485223	2651	0.31460675597190857	NO	-
6897	ZINC00172789	96	0.3139534890651703	NO	-
6898	ZINC00172798	97	0.3139534890651703	NO	-
6899	ZINC01145506	2132	0.3113207519054413	NO	-
6900	ZINC00134468	85	0.3076923191547394	NO	-
6901	ZINC00672744	715	0.3076923191547394	NO	-
6902	ZINC00655917	679	0.3068181872367859	NO	-
6903	ZINC02234326	3115	0.30434781312942505	NO	-
6904	ZINC01050103	1772	0.30392158031463623	NO	-
6905	ZINC00856390	1129	0.3009708821773529	NO	-
6906	ZINC00461938	365	0.29885056614875793	NO	-
6907	ZINC01138264	2111	0.29885056614875793	NO	-
6908	ZINC01163400	2173	0.29885056614875793	NO	-
6909	ZINC00682221	743	0.2954545319080353	NO	-
6910	ZINC02885271	4109	0.2921348214149475	NO	-
6911	ZINC00645317	636	0.28999999165534973	NO	-
6912	ZINC01400391	2502	0.28999999165534973	NO	-
6913	ZINC00802255	973	0.27586206793785095	NO	-
6914	ZINC00664950	691	0.27551019191741943	NO	-
6915	ZINC00631101	576	0.26436781883239746	NO	-
6916	ZINC00677810	728	0.2613636255264282	NO	-
