# Supplementary material for: Optimal assignment methods for ligand-based virtual screening
Source: J Cheminform. 2009 Aug 25;1:14. doi: 10.1186/1758-2946-1-14 (PMC2820492; doi:10.1186/1758-2946-1-14)
Supplement: Additional file 2 — Archive of the result files. The file Results.tar.gz is a Gzip compressed Tar archive containing the results file of each method for each data set. The result files are tab-separated plain text files including the following information: method name, active data set with size, cluster information and the distribution of the molecules over the clusters, decoy data set with size, ratio active:decoy, AUC, awAUC, BEDROC scores for predefined alpha values as suggested by Truchon and Bayly [63], relative enrichment factor [67], ROC enrichments, awROC enrichments at predefined false positive fractions, chemotype enrichment, ROC data points, and the ranking of each structure. [file 1758-2946-1-14-S2.zip › Results/TanimotoMACCS.SQ.DUD=pde5.Q.PDE5_Vardenafil.sdf.A.DUD_pde5_clustered_I_MM.sdf.D.DUD_pde5_decoys_ID_p0000644]

###################################################################################################
# Screening Result File
# User: jahn
# Method used: TanimotoMACCS
> <Method_Name>
TanimotoMACCS
# Screening mode: Single Query Screening
#	Calculations performed: 1724
#	Start time of the calculation: Mon Mar 09 14:11:39 CET 2009
#	End time of the calculation: Mon Mar 09 14:15:06 CET 2009
# Data set information
#	Query molecule name:	VDN from data set: ./data/queries/PDE5_Vardenafil.sdf
#	Active data set: /rahome/chemoinf/SVS/data/actives/DUD_pde5_clustered_I_MM.sdf with cluster information
#		Size: 26 molecules
#		Number of clusters: 22
#		Cluster Summery:
#			Cluster number	# molecules	% of actives
#			1		4		15.385
#			2		1		3.846
#			3		1		3.846
#			4		1		3.846
#			5		1		3.846
#			6		1		3.846
#			7		1		3.846
#			8		1		3.846
#			9		1		3.846
#			10		1		3.846
#			11		2		7.692
#			12		1		3.846
#			13		1		3.846
#			14		1		3.846
#			15		1		3.846
#			16		1		3.846
#			17		1		3.846
#			18		1		3.846
#			19		1		3.846
#			20		1		3.846
#			21		1		3.846
#			22		1		3.846
#	Decoy data set: /rahome/chemoinf/SVS/data/decoys/DUD_pde5_decoys_ID_pass_MWPass_I_MM.sdf
#		Size: 1698 molecules
#	Ratio actives : decoys
#		1.0 : 65.3077
#	The active and decoy data set were part of the DUD with problem identifier: pde5
> <AUC>
#	 ROC AUC
	0.33469239829663855
> <awAUC>
#	 ROC awAUC
	0.27595299282578445
> <BEDROC Scores>
#	Alpha Values	BEDROC Scores	Literature: J. Chem. Inf. Model., Vol. 47, No. 2, 2007, 488-508
	106.9	0.0751
	100.0	0.0724
	53.6	0.0552
	50.0	0.054
	32.2	0.0483
	20.0	0.0461
	16.1	0.0472
	10.0	0.0574
	8.0	0.0677
> <Relative enrichment factor>
#	Fraction dataset	Enrichment factor	 Literature: DOI: 10.1021/ci800303k
	0.0010	58.0046403712297
	0.01	5.800464037122969
	0.02	3.8461538461538463
	0.05	3.8461538461538463
	0.1	3.8461538461538463
	0.2	11.538461538461538
	0.25	11.538461538461538
> <ROC Enrichments>
#	True decoy fraction	Enrichment	Literature: J Comput Aided Mol Des (2008) 22:133-139
	0.1	32.65384615384616
	0.5	7.256410256410256
	1.0	3.841628959276018
	2.0	1.920814479638009
	5.0	0.7683257918552037
	10.0	0.38416289592760183
> <awROC Enrichments>
#	Decoy fraction	Enrichment
	0.1	19.295454545454547
	0.5	4.287878787878788
	1.0	2.270053475935829
	2.0	1.1350267379679144
	5.0	0.45401069518716575
	10.0	0.22700534759358287
> <Chemotype enrichment>
#	% data set	% active cluster	Literature: http://dud.docking.org/wombat/
	0.0	0.0
	0.058	0.0
	0.058	4.545
	19.49	4.545
	19.49	9.091
	31.613	9.091
	31.613	13.636
	44.722	13.636
	44.722	18.182
	45.94	18.182
	45.94	22.727
	47.97	22.727
	47.97	27.273
	49.652	27.273
	49.652	31.818
	66.009	31.818
	66.009	36.364
	72.854	36.364
	72.854	40.909
	76.856	40.909
	76.856	45.455
	77.436	45.455
	77.436	50.0
	78.132	50.0
	78.132	54.545
	84.919	54.545
	84.919	59.091
	88.051	59.091
	88.051	63.636
	88.109	63.636
	88.109	68.182
	91.647	68.182
	91.647	72.727
	92.111	72.727
	92.111	77.273
	96.23	77.273
	96.23	81.818
	98.55	81.818
	98.55	86.364
	98.666	86.364
	98.666	90.909
	99.884	90.909
	99.884	95.455
	99.942	95.455
	99.942	100.0
	100.0	100.0
> <ROC curve data>
#	False positive rate	true positive rate
	0.0	0.0
	0.0	0.0385
	0.1967	0.0385
	0.1967	0.0769
	0.2008	0.0769
	0.2008	0.1154
	0.3186	0.1154
	0.3186	0.1538
	0.4005	0.1538
	0.4005	0.1923
	0.4505	0.1923
	0.4505	0.2308
	0.4623	0.2308
	0.4623	0.2692
	0.4823	0.2692
	0.4823	0.3077
	0.4988	0.3077
	0.4988	0.3462
	0.5477	0.3462
	0.5477	0.3846
	0.6131	0.3846
	0.6131	0.4231
	0.6631	0.4231
	0.6631	0.4615
	0.732	0.4615
	0.732	0.5
	0.7721	0.5
	0.7721	0.5385
	0.7774	0.5385
	0.7774	0.5769
	0.7839	0.5769
	0.7839	0.6154
	0.8522	0.6154
	0.8522	0.6538
	0.8834	0.6538
	0.8834	0.7308
	0.9187	0.7308
	0.9187	0.7692
	0.9229	0.7692
	0.9229	0.8077
	0.9641	0.8077
	0.9641	0.8462
	0.987	0.8462
	0.987	0.8846
	0.9876	0.8846
	0.9876	0.9231
	0.9994	0.9231
	0.9994	1.0
	1.0	1.0
> <Screening Table>
# Rank	Mol name	Index in data set	Similarity 2 query	Active	Cluster number
1	ZINC04199924	14	0.8571428656578064	YES	11
2	ZINC04622839	1685	0.8415841460227966	NO	-
3	ZINC02335866	696	0.8163265585899353	NO	-
4	ZINC02396117	715	0.8118811845779419	NO	-
5	ZINC02594530	759	0.8118811845779419	NO	-
6	ZINC00781044	176	0.801980197429657	NO	-
7	ZINC02650405	826	0.801980197429657	NO	-
8	ZINC04077697	1445	0.800000011920929	NO	-
9	ZINC01088370	453	0.7979797720909119	NO	-
10	ZINC02617636	767	0.795918345451355	NO	-
11	ZINC02876857	920	0.7920792102813721	NO	-
12	ZINC04034366	1404	0.7920792102813721	NO	-
13	ZINC04297060	1559	0.7920792102813721	NO	-
14	ZINC04057726	1434	0.7900000214576721	NO	-
15	ZINC04057727	1435	0.7900000214576721	NO	-
16	ZINC03585935	1289	0.7884615659713745	NO	-
17	ZINC00706272	119	0.7857142686843872	NO	-
18	ZINC01271882	513	0.7843137383460999	NO	-
19	ZINC02235315	673	0.7843137383460999	NO	-
20	ZINC02875537	917	0.7843137383460999	NO	-
21	ZINC00982383	394	0.7821782231330872	NO	-
22	ZINC00805006	216	0.7799999713897705	NO	-
23	ZINC03359475	1099	0.7799999713897705	NO	-
24	ZINC04093236	1456	0.7799999713897705	NO	-
25	ZINC04622602	1682	0.7799999713897705	NO	-
26	ZINC00780084	163	0.7777777910232544	NO	-
27	ZINC04005138	1384	0.7777777910232544	NO	-
28	ZINC00918581	319	0.7755101919174194	NO	-
29	ZINC00624336	33	0.7745097875595093	NO	-
30	ZINC00705542	116	0.7722772359848022	NO	-
31	ZINC00711923	121	0.7722772359848022	NO	-
32	ZINC00780084	164	0.7722772359848022	NO	-
33	ZINC01365815	551	0.7722772359848022	NO	-
34	ZINC04005242	1386	0.7722772359848022	NO	-
35	ZINC04274445	1550	0.7722772359848022	NO	-
36	ZINC00794096	203	0.7699999809265137	NO	-
37	ZINC01735419	609	0.7699999809265137	NO	-
38	ZINC04036287	1417	0.7699999809265137	NO	-
39	ZINC01489280	594	0.7692307829856873	NO	-
40	ZINC00918581	320	0.7676767706871033	NO	-
41	ZINC04057999	1436	0.7676767706871033	NO	-
42	ZINC00629507	39	0.7669903039932251	NO	-
43	ZINC04260715	1547	0.7669903039932251	NO	-
44	ZINC00605225	29	0.7653061151504517	NO	-
45	ZINC00923110	331	0.7653061151504517	NO	-
46	ZINC01085741	450	0.7653061151504517	NO	-
47	ZINC03302078	1054	0.7653061151504517	NO	-
48	ZINC03578645	1286	0.7653061151504517	NO	-
49	ZINC00839782	238	0.7623762488365173	NO	-
50	ZINC03046831	986	0.7623762488365173	NO	-
51	ZINC04636268	1696	0.7623762488365173	NO	-
52	ZINC00667360	82	0.7599999904632568	NO	-
53	ZINC00944851	364	0.7599999904632568	NO	-
54	ZINC00923110	332	0.7575757503509521	NO	-
55	ZINC02233404	672	0.7575757503509521	NO	-
56	ZINC02938327	934	0.7575757503509521	NO	-
57	ZINC03452620	1204	0.7572815418243408	NO	-
58	ZINC03937946	1370	0.7572815418243408	NO	-
59	ZINC00605225	27	0.7551020383834839	NO	-
60	ZINC03354537	1095	0.7551020383834839	NO	-
61	ZINC00792746	200	0.7549019455909729	NO	-
62	ZINC02721987	872	0.7549019455909729	NO	-
63	ZINC04005138	1385	0.7549019455909729	NO	-
64	ZINC04324647	1581	0.7549019455909729	NO	-
65	ZINC00702251	109	0.7524752616882324	NO	-
66	ZINC03047994	995	0.7524752616882324	NO	-
67	ZINC04035221	1407	0.7524752616882324	NO	-
68	ZINC04320234	1579	0.7524752616882324	NO	-
69	ZINC02511874	758	0.75	NO	-
70	ZINC02624439	780	0.75	NO	-
71	ZINC03887128	1365	0.75	NO	-
72	ZINC04005242	1387	0.75	NO	-
73	ZINC04013192	1401	0.75	NO	-
74	ZINC04056852	1431	0.75	NO	-
75	ZINC01034905	421	0.7475728392601013	NO	-
76	ZINC04013189	1398	0.7475728392601013	NO	-
77	ZINC00913818	315	0.747474730014801	NO	-
78	ZINC00918584	321	0.7450980544090271	NO	-
79	ZINC01113695	462	0.7450980544090271	NO	-
80	ZINC03008476	951	0.7450980544090271	NO	-
81	ZINC03047776	993	0.7450980544090271	NO	-
82	ZINC03314120	1058	0.7450980544090271	NO	-
83	ZINC03351866	1091	0.7450980544090271	NO	-
84	ZINC02617882	768	0.7448979616165161	NO	-
85	ZINC03030289	977	0.7448979616165161	NO	-
86	ZINC04013192	1400	0.7448979616165161	NO	-
87	ZINC03008436	950	0.7428571581840515	NO	-
88	ZINC00676831	100	0.7425742745399475	NO	-
89	ZINC00937603	357	0.7425742745399475	NO	-
90	ZINC00950373	367	0.7425742745399475	NO	-
91	ZINC00952310	368	0.7425742745399475	NO	-
92	ZINC03218702	1018	0.7425742745399475	NO	-
93	ZINC04035061	1406	0.7425742745399475	NO	-
94	ZINC04058730	1438	0.7425742745399475	NO	-
95	ZINC04078329	1446	0.7425742745399475	NO	-
96	ZINC00725020	134	0.7400000095367432	NO	-
97	ZINC00792736	198	0.7400000095367432	NO	-
98	ZINC01470007	587	0.7400000095367432	NO	-
99	ZINC03067696	1003	0.7400000095367432	NO	-
100	ZINC03470112	1222	0.7400000095367432	NO	-
101	ZINC04092462	1453	0.7400000095367432	NO	-
102	ZINC04597607	1677	0.7400000095367432	NO	-
103	ZINC04597608	1678	0.7400000095367432	NO	-
104	ZINC00913645	312	0.737864077091217	NO	-
105	ZINC00918584	322	0.737864077091217	NO	-
106	ZINC02415726	720	0.737864077091217	NO	-
107	ZINC02662347	848	0.737864077091217	NO	-
108	ZINC01885642	613	0.7373737096786499	NO	-
109	ZINC04005418	1394	0.7373737096786499	NO	-
110	ZINC04005421	1396	0.7373737096786499	NO	-
111	ZINC00805037	218	0.7358490824699402	NO	-
112	ZINC04005335	1388	0.7358490824699402	NO	-
113	ZINC00605225	28	0.7352941036224365	NO	-
114	ZINC00883846	283	0.7352941036224365	NO	-
115	ZINC02465339	743	0.7352941036224365	NO	-
116	ZINC03022720	970	0.7352941036224365	NO	-
117	ZINC03047670	989	0.7352941036224365	NO	-
118	ZINC03449364	1202	0.7352941036224365	NO	-
119	ZINC03938237	1371	0.7352941036224365	NO	-
120	ZINC03962944	1377	0.7352941036224365	NO	-
121	ZINC04596095	1676	0.7352941036224365	NO	-
122	ZINC03009231	952	0.7333333492279053	NO	-
123	ZINC04623042	1690	0.7333333492279053	NO	-
124	ZINC00703708	115	0.7326732873916626	NO	-
125	ZINC00755502	147	0.7326732873916626	NO	-
126	ZINC00913818	316	0.7326732873916626	NO	-
127	ZINC04005418	1395	0.7326732873916626	NO	-
128	ZINC04005421	1397	0.7326732873916626	NO	-
129	ZINC04078937	1447	0.7326732873916626	NO	-
130	ZINC04005335	1389	0.7314814925193787	NO	-
131	ZINC02649773	822	0.7307692170143127	NO	-
132	ZINC03009404	954	0.7307692170143127	NO	-
133	ZINC03430723	1181	0.7307692170143127	NO	-
134	ZINC03611116	1298	0.7307692170143127	NO	-
135	ZINC04181483	1510	0.7307692170143127	NO	-
136	ZINC00702557	113	0.7300000190734863	NO	-
137	ZINC00781043	175	0.7300000190734863	NO	-
138	ZINC02852401	902	0.7300000190734863	NO	-
139	ZINC03470483	1224	0.7300000190734863	NO	-
140	ZINC00881628	275	0.7281553149223328	NO	-
141	ZINC03242227	1033	0.7281553149223328	NO	-
142	ZINC03249308	1035	0.7281553149223328	NO	-
143	ZINC04622735	1684	0.7281553149223328	NO	-
144	ZINC00780093	165	0.7272727489471436	NO	-
145	ZINC01126864	468	0.7272727489471436	NO	-
146	ZINC04013189	1399	0.7264150977134705	NO	-
147	ZINC00784030	183	0.7254902124404907	NO	-
148	ZINC00800461	211	0.7254902124404907	NO	-
149	ZINC00804710	214	0.7254902124404907	NO	-
150	ZINC00883837	282	0.7254902124404907	NO	-
151	ZINC02502014	756	0.7254902124404907	NO	-
152	ZINC02721984	871	0.7254902124404907	NO	-
153	ZINC03410970	1156	0.7254902124404907	NO	-
154	ZINC03461854	1215	0.7254902124404907	NO	-
155	ZINC04111231	1471	0.7254902124404907	NO	-
156	ZINC04483298	1644	0.7254902124404907	NO	-
157	ZINC04606797	1679	0.7254902124404907	NO	-
158	ZINC00913601	311	0.7244898080825806	NO	-
159	ZINC01058372	435	0.7244898080825806	NO	-
160	ZINC03196539	1011	0.7244898080825806	NO	-
161	ZINC00671358	90	0.723809540271759	NO	-
162	ZINC00702912	114	0.723809540271759	NO	-
163	ZINC00671197	87	0.7227723002433777	NO	-
164	ZINC00784618	185	0.7227723002433777	NO	-
165	ZINC02459741	733	0.7227723002433777	NO	-
166	ZINC02459751	734	0.7227723002433777	NO	-
167	ZINC03549272	1272	0.7227723002433777	NO	-
168	ZINC03840314	1354	0.7211538553237915	NO	-
169	ZINC00660113	74	0.7200000286102295	NO	-
170	ZINC00780093	166	0.7200000286102295	NO	-
171	ZINC01034529	420	0.7200000286102295	NO	-
172	ZINC01057203	434	0.7200000286102295	NO	-
173	ZINC01118228	465	0.7200000286102295	NO	-
174	ZINC01141669	476	0.7200000286102295	NO	-
175	ZINC04404763	1619	0.7200000286102295	NO	-
176	ZINC00645247	60	0.7184466123580933	NO	-
177	ZINC03232029	1025	0.7184466123580933	NO	-
178	ZINC04414962	1627	0.7184466123580933	NO	-
179	ZINC00711358	120	0.7171717286109924	NO	-
180	ZINC00920975	325	0.7171717286109924	NO	-
181	ZINC00702255	110	0.7156862616539001	NO	-
182	ZINC01029367	414	0.7156862616539001	NO	-
183	ZINC01056967	433	0.7156862616539001	NO	-
184	ZINC03376622	1117	0.7156862616539001	NO	-
185	ZINC00747836	144	0.7142857313156128	NO	-
186	ZINC00684919	105	0.7128713130950928	NO	-
187	ZINC02206249	647	0.7128713130950928	NO	-
188	ZINC02206249	648	0.7128713130950928	NO	-
189	ZINC02459910	739	0.7128713130950928	NO	-
190	ZINC03047721	991	0.7128713130950928	NO	-
191	ZINC03187175	1009	0.7128713130950928	NO	-
192	ZINC03435272	1187	0.7128713130950928	NO	-
193	ZINC04057440	1433	0.7128713130950928	NO	-
194	ZINC03398735	1141	0.7115384340286255	NO	-
195	ZINC00804699	213	0.7099999785423279	NO	-
196	ZINC00913817	314	0.7099999785423279	NO	-
197	ZINC00937600	356	0.7099999785423279	NO	-
198	ZINC00946509	365	0.7099999785423279	NO	-
199	ZINC02630709	794	0.7099999785423279	NO	-
200	ZINC02659014	844	0.7099999785423279	NO	-
201	ZINC03047672	990	0.7099999785423279	NO	-
202	ZINC03182771	1007	0.7099999785423279	NO	-
203	ZINC03188928	1010	0.7099999785423279	NO	-
204	ZINC03537025	1269	0.7099999785423279	NO	-
205	ZINC04059497	1439	0.7099999785423279	NO	-
206	ZINC04485991	1649	0.7099999785423279	NO	-
207	ZINC04622971	1688	0.7099999785423279	NO	-
208	ZINC00912393	310	0.708737850189209	NO	-
209	ZINC02736010	878	0.708737850189209	NO	-
210	ZINC03024970	974	0.708737850189209	NO	-
211	ZINC03473100	1225	0.708737850189209	NO	-
212	ZINC04346961	1597	0.708737850189209	NO	-
213	ZINC03938238	1372	0.7075471878051758	NO	-
214	ZINC00792738	199	0.7070707082748413	NO	-
215	ZINC01032612	417	0.7070707082748413	NO	-
216	ZINC04061576	1442	0.7070707082748413	NO	-
217	ZINC00636242	48	0.7058823704719543	NO	-
218	ZINC00676646	99	0.7058823704719543	NO	-
219	ZINC02172716	634	0.7058823704719543	NO	-
220	ZINC02434540	724	0.7058823704719543	NO	-
221	ZINC02646797	818	0.7058823704719543	NO	-
222	ZINC04106270	1469	0.7058823704719543	NO	-
223	ZINC04284104	1553	0.7058823704719543	NO	-
224	ZINC04383580	1612	0.7058823704719543	NO	-
225	ZINC01347153	535	0.7047619223594666	NO	-
226	ZINC03047665	988	0.7047619223594666	NO	-
227	ZINC00913817	313	0.704081654548645	NO	-
228	ZINC03021633	961	0.704081654548645	NO	-
229	ZINC00602018	22	0.7029703259468079	NO	-
230	ZINC00840433	240	0.7029703259468079	NO	-
231	ZINC01203223	499	0.7029703259468079	NO	-
232	ZINC03511449	1248	0.7029703259468079	NO	-
233	ZINC04622664	1683	0.7029703259468079	NO	-
234	ZINC00696107	108	0.7019230723381042	NO	-
235	ZINC01436877	579	0.7019230723381042	NO	-
236	ZINC02713836	868	0.7019230723381042	NO	-
237	ZINC04106171	1468	0.7019230723381042	NO	-
238	ZINC04623109	1692	0.7019230723381042	NO	-
239	ZINC04623109	1693	0.7019230723381042	NO	-
240	ZINC00645255	62	0.699999988079071	NO	-
241	ZINC01196218	494	0.699999988079071	NO	-
242	ZINC01355781	540	0.699999988079071	NO	-
243	ZINC02694943	859	0.699999988079071	NO	-
244	ZINC03045828	984	0.699999988079071	NO	-
245	ZINC03321623	1065	0.699999988079071	NO	-
246	ZINC03369349	1110	0.699999988079071	NO	-
247	ZINC04036090	1412	0.699999988079071	NO	-
248	ZINC00677033	101	0.6990291476249695	NO	-
249	ZINC00780479	168	0.6990291476249695	NO	-
250	ZINC00814619	230	0.6990291476249695	NO	-
251	ZINC00891752	291	0.6990291476249695	NO	-
252	ZINC01003661	404	0.6990291476249695	NO	-
253	ZINC02049068	619	0.6990291476249695	NO	-
254	ZINC04622971	1689	0.6990291476249695	NO	-
255	ZINC00680098	103	0.6969696879386902	NO	-
256	ZINC00780941	174	0.6969696879386902	NO	-
257	ZINC00783903	181	0.6969696879386902	NO	-
258	ZINC02883381	921	0.6969696879386902	NO	-
259	ZINC03030308	978	0.6969696879386902	NO	-
260	ZINC03069412	1004	0.6969696879386902	NO	-
261	ZINC03214128	1015	0.6969696879386902	NO	-
262	ZINC04320243	1580	0.6969696879386902	NO	-
263	ZINC00712695	122	0.6960784196853638	NO	-
264	ZINC00792003	197	0.6960784196853638	NO	-
265	ZINC02206249	646	0.6960784196853638	NO	-
266	ZINC02417054	721	0.6960784196853638	NO	-
267	ZINC02855436	905	0.6960784196853638	NO	-
268	ZINC03400598	1146	0.6960784196853638	NO	-
269	ZINC03447390	1198	0.6960784196853638	NO	-
270	ZINC03624790	1303	0.6960784196853638	NO	-
271	ZINC04388384	1616	0.6960784196853638	NO	-
272	ZINC04623109	1691	0.6960784196853638	NO	-
273	ZINC00671354	89	0.6952381134033203	NO	-
274	ZINC00675241	93	0.6952381134033203	NO	-
275	ZINC02643558	813	0.6952381134033203	NO	-
276	ZINC02648837	821	0.6952381134033203	NO	-
277	ZINC01380243	564	0.6938775777816772	NO	-
278	ZINC00752640	146	0.6930692791938782	NO	-
279	ZINC00778201	155	0.6930692791938782	NO	-
280	ZINC02459878	738	0.6930692791938782	NO	-
281	ZINC03315430	1060	0.6930692791938782	NO	-
282	ZINC03366743	1106	0.6930692791938782	NO	-
283	ZINC03418098	1168	0.6930692791938782	NO	-
284	ZINC03456102	1208	0.6930692791938782	NO	-
285	ZINC04174138	1508	0.6930692791938782	NO	-
286	ZINC04174144	1509	0.6930692791938782	NO	-
287	ZINC00932995	348	0.692307710647583	NO	-
288	ZINC01070264	444	0.692307710647583	NO	-
289	ZINC04102939	1466	0.6915887594223022	NO	-
290	ZINC00645071	58	0.6899999976158142	NO	-
291	ZINC01507961	599	0.6899999976158142	NO	-
292	ZINC02459974	740	0.6899999976158142	NO	-
293	ZINC02478458	749	0.6899999976158142	NO	-
294	ZINC02865320	909	0.6899999976158142	NO	-
295	ZINC03248773	1034	0.6899999976158142	NO	-
296	ZINC03400169	1144	0.6899999976158142	NO	-
297	ZINC03470071	1221	0.6899999976158142	NO	-
298	ZINC03555592	1277	0.6899999976158142	NO	-
299	ZINC01365917	552	0.6893203854560852	NO	-
300	ZINC02664097	853	0.6893203854560852	NO	-
301	ZINC03022463	963	0.6893203854560852	NO	-
302	ZINC04088606	1449	0.6893203854560852	NO	-
303	ZINC01043199	426	0.6886792182922363	NO	-
304	ZINC03397314	1138	0.6886792182922363	NO	-
305	ZINC00630835	43	0.6868686676025391	NO	-
306	ZINC02459979	741	0.6868686676025391	NO	-
307	ZINC00862234	251	0.686274528503418	NO	-
308	ZINC01132641	472	0.686274528503418	NO	-
309	ZINC01162453	488	0.686274528503418	NO	-
310	ZINC01362812	542	0.686274528503418	NO	-
311	ZINC02629019	791	0.686274528503418	NO	-
312	ZINC02695003	860	0.686274528503418	NO	-
313	ZINC04070507	1444	0.686274528503418	NO	-
314	ZINC04115450	1473	0.686274528503418	NO	-
315	ZINC04252247	1542	0.686274528503418	NO	-
316	ZINC00730375	136	0.6857143044471741	NO	-
317	ZINC00881630	276	0.6857143044471741	NO	-
318	ZINC00891752	292	0.6857143044471741	NO	-
319	ZINC01027590	411	0.6857143044471741	NO	-
320	ZINC01027603	412	0.6857143044471741	NO	-
321	ZINC02626010	783	0.6857143044471741	NO	-
322	ZINC03458080	1209	0.6857143044471741	NO	-
323	ZINC03611121	1299	0.6857143044471741	NO	-
324	ZINC04102939	1465	0.6857143044471741	NO	-
325	ZINC00780941	173	0.6836734414100647	NO	-
326	ZINC00667251	81	0.6831682920455933	NO	-
327	ZINC00705552	117	0.6831682920455933	NO	-
328	ZINC00864062	252	0.6831682920455933	NO	-
329	ZINC02107378	631	0.6831682920455933	NO	-
330	ZINC02459991	742	0.6831682920455933	NO	-
331	ZINC02475024	747	0.6831682920455933	NO	-
332	ZINC02615856	761	0.6831682920455933	NO	-
333	ZINC03437486	1188	0.6831682920455933	NO	-
334	ZINC04142115	1485	0.6831682920455933	NO	-
335	ZINC04517921	1673	0.6831682920455933	NO	-
336	ZINC04199920	3	0.6831682920455933	YES	1
337	ZINC00634587	46	0.682692289352417	NO	-
338	ZINC00675719	94	0.682692289352417	NO	-
339	ZINC00880962	273	0.682692289352417	NO	-
340	ZINC03031796	980	0.682692289352417	NO	-
341	ZINC03047880	994	0.682692289352417	NO	-
342	ZINC03048006	996	0.682692289352417	NO	-
343	ZINC02632326	796	0.6804123520851135	NO	-
344	ZINC04199922	2	0.6804123520851135	YES	1
345	ZINC00630811	42	0.6800000071525574	NO	-
346	ZINC00991168	398	0.6800000071525574	NO	-
347	ZINC01196555	496	0.6800000071525574	NO	-
348	ZINC01341269	530	0.6800000071525574	NO	-
349	ZINC02884129	922	0.6800000071525574	NO	-
350	ZINC03417013	1164	0.6800000071525574	NO	-
351	ZINC04036102	1413	0.6800000071525574	NO	-
352	ZINC00702496	112	0.6796116232872009	NO	-
353	ZINC00810761	224	0.6796116232872009	NO	-
354	ZINC02469091	745	0.6796116232872009	NO	-
355	ZINC04088611	1450	0.6796116232872009	NO	-
356	ZINC00671349	88	0.6792452931404114	NO	-
357	ZINC02660677	845	0.6792452931404114	NO	-
358	ZINC01386375	566	0.6767676472663879	NO	-
359	ZINC01386378	567	0.6767676472663879	NO	-
360	ZINC00638519	49	0.6764705777168274	NO	-
361	ZINC00671108	86	0.6764705777168274	NO	-
362	ZINC00840453	241	0.6764705777168274	NO	-
363	ZINC02652593	831	0.6764705777168274	NO	-
364	ZINC02876249	918	0.6764705777168274	NO	-
365	ZINC03270655	1041	0.6764705777168274	NO	-
366	ZINC03359082	1097	0.6764705777168274	NO	-
367	ZINC03605566	1296	0.6764705777168274	NO	-
368	ZINC03841252	1355	0.6764705777168274	NO	-
369	ZINC04053794	1430	0.6764705777168274	NO	-
370	ZINC04362936	1604	0.6764705777168274	NO	-
371	ZINC00783716	179	0.6761904954910278	NO	-
372	ZINC00812608	227	0.6761904954910278	NO	-
373	ZINC00932500	344	0.6761904954910278	NO	-
374	ZINC02970954	945	0.6761904954910278	NO	-
375	ZINC03031348	979	0.6761904954910278	NO	-
376	ZINC03317807	1062	0.6761904954910278	NO	-
377	ZINC00591206	12	0.6759259104728699	NO	-
378	ZINC03423559	1173	0.6734693646430969	NO	-
379	ZINC04059504	1440	0.6734693646430969	NO	-
380	ZINC04059505	1441	0.6734693646430969	NO	-
381	ZINC01077371	446	0.6732673048973083	NO	-
382	ZINC01144827	478	0.6732673048973083	NO	-
383	ZINC01355811	541	0.6732673048973083	NO	-
384	ZINC01445394	583	0.6732673048973083	NO	-
385	ZINC02275041	689	0.6732673048973083	NO	-
386	ZINC02849486	900	0.6732673048973083	NO	-
387	ZINC02865327	910	0.6732673048973083	NO	-
388	ZINC03210179	1014	0.6732673048973083	NO	-
389	ZINC03448756	1201	0.6732673048973083	NO	-
390	ZINC01425941	574	0.6730769276618958	NO	-
391	ZINC02636306	804	0.6730769276618958	NO	-
392	ZINC03045837	985	0.6730769276618958	NO	-
393	ZINC03047663	987	0.6730769276618958	NO	-
394	ZINC03048051	997	0.6730769276618958	NO	-
395	ZINC03228621	1022	0.6730769276618958	NO	-
396	ZINC03566282	1284	0.672897219657898	NO	-
397	ZINC00747828	143	0.6700000166893005	NO	-
398	ZINC00805009	217	0.6700000166893005	NO	-
399	ZINC00814440	229	0.6700000166893005	NO	-
400	ZINC03047738	992	0.6700000166893005	NO	-
401	ZINC03374908	1115	0.6700000166893005	NO	-
402	ZINC03547296	1271	0.6700000166893005	NO	-
403	ZINC00599333	20	0.6699029207229614	NO	-
404	ZINC00702494	111	0.6699029207229614	NO	-
405	ZINC02809496	894	0.6699029207229614	NO	-
406	ZINC03391031	1133	0.6699029207229614	NO	-
407	ZINC03923837	1367	0.6699029207229614	NO	-
408	ZINC03955952	1374	0.6699029207229614	NO	-
409	ZINC00783724	180	0.6698113083839417	NO	-
410	ZINC01058705	436	0.6698113083839417	NO	-
411	ZINC03021831	962	0.6698113083839417	NO	-
412	ZINC00579735	0	0.6666666865348816	NO	-
413	ZINC00579735	3	0.6666666865348816	NO	-
414	ZINC00579735	5	0.6666666865348816	NO	-
415	ZINC00812608	228	0.6666666865348816	NO	-
416	ZINC00880887	271	0.6666666865348816	NO	-
417	ZINC00933544	349	0.6666666865348816	NO	-
418	ZINC01019742	409	0.6666666865348816	NO	-
419	ZINC01051722	430	0.6666666865348816	NO	-
420	ZINC01087827	452	0.6666666865348816	NO	-
421	ZINC01102534	455	0.6666666865348816	NO	-
422	ZINC02459716	732	0.6666666865348816	NO	-
423	ZINC02459864	735	0.6666666865348816	NO	-
424	ZINC02664484	854	0.6666666865348816	NO	-
425	ZINC02858403	906	0.6666666865348816	NO	-
426	ZINC02970954	944	0.6666666865348816	NO	-
427	ZINC03273494	1042	0.6666666865348816	NO	-
428	ZINC03299329	1050	0.6666666865348816	NO	-
429	ZINC03325935	1067	0.6666666865348816	NO	-
430	ZINC03532790	1261	0.6666666865348816	NO	-
431	ZINC03553607	1274	0.6666666865348816	NO	-
432	ZINC03605564	1295	0.6666666865348816	NO	-
433	ZINC04138123	1479	0.6666666865348816	NO	-
434	ZINC04138698	1481	0.6666666865348816	NO	-
435	ZINC04143363	1486	0.6666666865348816	NO	-
436	ZINC03009287	953	0.663551390171051	NO	-
437	ZINC00880887	272	0.6634615659713745	NO	-
438	ZINC03021347	960	0.6634615659713745	NO	-
439	ZINC03501602	1244	0.6634615659713745	NO	-
440	ZINC04136460	1477	0.6634615659713745	NO	-
441	ZINC03328104	1070	0.6633663177490234	NO	-
442	ZINC03470320	1223	0.6632652878761292	NO	-
443	ZINC01048465	429	0.6603773832321167	NO	-
444	ZINC03020968	959	0.6603773832321167	NO	-
445	ZINC04293479	1558	0.6603773832321167	NO	-
446	ZINC00715649	123	0.6601941585540771	NO	-
447	ZINC00719441	124	0.6601941585540771	NO	-
448	ZINC01136175	474	0.6601941585540771	NO	-
449	ZINC01158243	483	0.6601941585540771	NO	-
450	ZINC02616428	763	0.6601941585540771	NO	-
451	ZINC02699298	861	0.6601941585540771	NO	-
452	ZINC03020257	955	0.6601941585540771	NO	-
453	ZINC03384763	1126	0.6601941585540771	NO	-
454	ZINC03391063	1134	0.6601941585540771	NO	-
455	ZINC03392996	1136	0.6601941585540771	NO	-
456	ZINC03405337	1149	0.6601941585540771	NO	-
457	ZINC04106169	1467	0.6601941585540771	NO	-
458	ZINC04315755	1567	0.6601941585540771	NO	-
459	ZINC00654064	70	0.6600000262260437	NO	-
460	ZINC00854328	250	0.6600000262260437	NO	-
461	ZINC01111597	460	0.6600000262260437	NO	-
462	ZINC01423913	572	0.6600000262260437	NO	-
463	ZINC02645742	815	0.6600000262260437	NO	-
464	ZINC02645742	817	0.6600000262260437	NO	-
465	ZINC02734795	877	0.6600000262260437	NO	-
466	ZINC02969632	942	0.6600000262260437	NO	-
467	ZINC03390675	1131	0.6600000262260437	NO	-
468	ZINC00676437	96	0.6574074029922485	NO	-
469	ZINC04005403	1392	0.6574074029922485	NO	-
470	ZINC02636306	806	0.6571428775787354	NO	-
471	ZINC03379846	1120	0.6571428775787354	NO	-
472	ZINC00632610	45	0.656862735748291	NO	-
473	ZINC00659363	73	0.656862735748291	NO	-
474	ZINC00676436	95	0.656862735748291	NO	-
475	ZINC00840803	242	0.656862735748291	NO	-
476	ZINC00910936	307	0.656862735748291	NO	-
477	ZINC01610054	604	0.656862735748291	NO	-
478	ZINC02337476	699	0.656862735748291	NO	-
479	ZINC02337476	700	0.656862735748291	NO	-
480	ZINC02720747	870	0.656862735748291	NO	-
481	ZINC03262716	1039	0.656862735748291	NO	-
482	ZINC03432687	1184	0.656862735748291	NO	-
483	ZINC03532786	1260	0.656862735748291	NO	-
484	ZINC03867968	1363	0.656862735748291	NO	-
485	ZINC00921020	327	0.6565656661987305	NO	-
486	ZINC01345738	533	0.6565656661987305	NO	-
487	ZINC02459869	736	0.6565656661987305	NO	-
488	ZINC02627365	787	0.6565656661987305	NO	-
489	ZINC04036160	1416	0.6565656661987305	NO	-
490	ZINC00937496	355	0.6542056202888489	NO	-
491	ZINC04136460	1478	0.6542056202888489	NO	-
492	ZINC00687516	107	0.6538461446762085	NO	-
493	ZINC00793029	202	0.6538461446762085	NO	-
494	ZINC02630624	793	0.6538461446762085	NO	-
495	ZINC02662553	849	0.6538461446762085	NO	-
496	ZINC04169796	1501	0.6538461446762085	NO	-
497	ZINC04356248	1601	0.6538461446762085	NO	-
498	ZINC04621418	1681	0.6538461446762085	NO	-
499	ZINC00579735	1	0.6534653306007385	NO	-
500	ZINC00579735	2	0.6534653306007385	NO	-
501	ZINC00579735	6	0.6534653306007385	NO	-
502	ZINC00866174	253	0.6534653306007385	NO	-
503	ZINC00924328	334	0.6534653306007385	NO	-
504	ZINC04346960	1596	0.6534653306007385	NO	-
505	ZINC00631085	44	0.6530612111091614	NO	-
506	ZINC03286377	1049	0.650943398475647	NO	-
507	ZINC03321132	1063	0.650943398475647	NO	-
508	ZINC00872594	260	0.6504854559898376	NO	-
509	ZINC00925133	336	0.6504854559898376	NO	-
510	ZINC02629253	792	0.6504854559898376	NO	-
511	ZINC02633614	799	0.6504854559898376	NO	-
512	ZINC02693695	858	0.6504854559898376	NO	-
513	ZINC03043876	983	0.6504854559898376	NO	-
514	ZINC03376216	1116	0.6504854559898376	NO	-
515	ZINC00639019	50	0.6499999761581421	NO	-
516	ZINC00645253	61	0.6499999761581421	NO	-
517	ZINC00908009	306	0.6499999761581421	NO	-
518	ZINC00961356	379	0.6499999761581421	NO	-
519	ZINC01212831	500	0.6499999761581421	NO	-
520	ZINC02663520	852	0.6499999761581421	NO	-
521	ZINC02305465	691	0.6486486196517944	NO	-
522	ZINC00624705	35	0.6476190686225891	NO	-
523	ZINC00667002	80	0.6476190686225891	NO	-
524	ZINC00720300	130	0.6476190686225891	NO	-
525	ZINC01019737	407	0.6476190686225891	NO	-
526	ZINC01105994	456	0.6476190686225891	NO	-
527	ZINC02636306	805	0.6476190686225891	NO	-
528	ZINC04225924	1519	0.6476190686225891	NO	-
529	ZINC04316131	1572	0.6476190686225891	NO	-
530	ZINC04411549	1625	0.6476190686225891	NO	-
531	ZINC00639865	52	0.6470588445663452	NO	-
532	ZINC00720300	129	0.6470588445663452	NO	-
533	ZINC02628509	789	0.6470588445663452	NO	-
534	ZINC03331683	1071	0.6470588445663452	NO	-
535	ZINC03331683	1072	0.6470588445663452	NO	-
536	ZINC03371506	1112	0.6470588445663452	NO	-
537	ZINC03417795	1165	0.6470588445663452	NO	-
538	ZINC03417795	1166	0.6470588445663452	NO	-
539	ZINC04444645	1637	0.6470588445663452	NO	-
540	ZINC00806100	219	0.6464646458625793	NO	-
541	ZINC00921016	326	0.6464646458625793	NO	-
542	ZINC04172377	1502	0.6464646458625793	NO	-
543	ZINC01033872	418	0.644859790802002	NO	-
544	ZINC03020604	956	0.644859790802002	NO	-
545	ZINC04199926	25	0.644859790802002	YES	22
546	ZINC00645072	59	0.6442307829856873	NO	-
547	ZINC01549595	602	0.6442307829856873	NO	-
548	ZINC02650313	825	0.6442307829856873	NO	-
549	ZINC03240965	1030	0.6442307829856873	NO	-
550	ZINC03390792	1132	0.6442307829856873	NO	-
551	ZINC03441128	1190	0.6442307829856873	NO	-
552	ZINC03443044	1193	0.6442307829856873	NO	-
553	ZINC00685659	106	0.6435643434524536	NO	-
554	ZINC00889204	289	0.6435643434524536	NO	-
555	ZINC00958191	374	0.6435643434524536	NO	-
556	ZINC02631999	795	0.6435643434524536	NO	-
557	ZINC02854640	904	0.6435643434524536	NO	-
558	ZINC03182285	1006	0.6435643434524536	NO	-
559	ZINC03399718	1143	0.6435643434524536	NO	-
560	ZINC03556086	1280	0.6435643434524536	NO	-
561	ZINC04036039	1410	0.6435643434524536	NO	-
562	ZINC04346956	1595	0.6435643434524536	NO	-
563	ZINC04484740	1645	0.6435643434524536	NO	-
564	ZINC03581533	1288	0.6428571343421936	NO	-
565	ZINC00634594	47	0.6415094137191772	NO	-
566	ZINC00658402	72	0.6415094137191772	NO	-
567	ZINC01484454	590	0.6415094137191772	NO	-
568	ZINC02096954	627	0.6415094137191772	NO	-
569	ZINC02622084	773	0.6415094137191772	NO	-
570	ZINC02868962	913	0.6415094137191772	NO	-
571	ZINC03390627	1130	0.6415094137191772	NO	-
572	ZINC03494741	1239	0.6415094137191772	NO	-
573	ZINC02337476	698	0.6407766938209534	NO	-
574	ZINC02347651	706	0.6407766938209534	NO	-
575	ZINC02634764	801	0.6407766938209534	NO	-
576	ZINC03331683	1073	0.6407766938209534	NO	-
577	ZINC03398258	1140	0.6407766938209534	NO	-
578	ZINC03497028	1240	0.6407766938209534	NO	-
579	ZINC03594647	1293	0.6407766938209534	NO	-
580	ZINC04138685	1480	0.6407766938209534	NO	-
581	ZINC04284961	1554	0.6407766938209534	NO	-
582	ZINC00579735	4	0.6399999856948853	NO	-
583	ZINC00674609	91	0.6399999856948853	NO	-
584	ZINC00730380	137	0.6399999856948853	NO	-
585	ZINC00940635	361	0.6399999856948853	NO	-
586	ZINC01063165	438	0.6399999856948853	NO	-
587	ZINC02794298	887	0.6399999856948853	NO	-
588	ZINC02848353	899	0.6399999856948853	NO	-
589	ZINC03505843	1246	0.6399999856948853	NO	-
590	ZINC04058485	1437	0.6399999856948853	NO	-
591	ZINC04005403	1393	0.6396396160125732	NO	-
592	ZINC03277697	1044	0.6388888955116272	NO	-
593	ZINC00880824	270	0.6380952596664429	NO	-
594	ZINC02618427	769	0.6380952596664429	NO	-
595	ZINC03022544	964	0.6380952596664429	NO	-
596	ZINC03221139	1019	0.6380952596664429	NO	-
597	ZINC03441723	1191	0.6380952596664429	NO	-
598	ZINC03867968	1364	0.6380952596664429	NO	-
599	ZINC04516168	1671	0.6380952596664429	NO	-
600	ZINC00899384	297	0.6372548937797546	NO	-
601	ZINC02372870	713	0.6372548937797546	NO	-
602	ZINC02433610	723	0.6372548937797546	NO	-
603	ZINC03204364	1012	0.6372548937797546	NO	-
604	ZINC03363037	1102	0.6372548937797546	NO	-
605	ZINC03417795	1167	0.6372548937797546	NO	-
606	ZINC03485425	1231	0.6372548937797546	NO	-
607	ZINC03531756	1258	0.6372548937797546	NO	-
608	ZINC03554574	1276	0.6372548937797546	NO	-
609	ZINC03987362	1381	0.6372548937797546	NO	-
610	ZINC00630798	41	0.6363636255264282	NO	-
611	ZINC01158711	484	0.6363636255264282	NO	-
612	ZINC02853249	903	0.6363636255264282	NO	-
613	ZINC03216017	1016	0.6363636255264282	NO	-
614	ZINC03369283	1109	0.6363636255264282	NO	-
615	ZINC00915360	317	0.6355140209197998	NO	-
616	ZINC03022687	969	0.6355140209197998	NO	-
617	ZINC00646227	64	0.6346153616905212	NO	-
618	ZINC00887518	284	0.6346153616905212	NO	-
619	ZINC02970935	943	0.6346153616905212	NO	-
620	ZINC03399009	1142	0.6346153616905212	NO	-
621	ZINC03430290	1180	0.6346153616905212	NO	-
622	ZINC03556029	1279	0.6346153616905212	NO	-
623	ZINC04048810	1428	0.6346153616905212	NO	-
624	ZINC00739452	139	0.6336633563041687	NO	-
625	ZINC02645742	816	0.6336633563041687	NO	-
626	ZINC03173125	1005	0.6336633563041687	NO	-
627	ZINC03233764	1026	0.6336633563041687	NO	-
628	ZINC03425708	1178	0.6336633563041687	NO	-
629	ZINC04354596	1600	0.6336633563041687	NO	-
630	ZINC04037576	1418	0.6330274939537048	NO	-
631	ZINC01366880	559	0.6326530575752258	NO	-
632	ZINC01367800	561	0.6326530575752258	NO	-
633	ZINC03030285	976	0.6326530575752258	NO	-
634	ZINC04327967	1585	0.6326530575752258	NO	-
635	ZINC03490984	1236	0.6320754885673523	NO	-
636	ZINC00877416	264	0.6310679316520691	NO	-
637	ZINC00932160	343	0.6310679316520691	NO	-
638	ZINC00958278	375	0.6310679316520691	NO	-
639	ZINC01036454	424	0.6310679316520691	NO	-
640	ZINC01053126	431	0.6310679316520691	NO	-
641	ZINC01330832	529	0.6310679316520691	NO	-
642	ZINC01365561	547	0.6310679316520691	NO	-
643	ZINC01495924	596	0.6310679316520691	NO	-
644	ZINC02265866	688	0.6310679316520691	NO	-
645	ZINC02691192	857	0.6310679316520691	NO	-
646	ZINC03341393	1085	0.6310679316520691	NO	-
647	ZINC03362835	1101	0.6310679316520691	NO	-
648	ZINC03429528	1179	0.6310679316520691	NO	-
649	ZINC03499729	1242	0.6310679316520691	NO	-
650	ZINC04510408	1668	0.6310679316520691	NO	-
651	ZINC00839635	237	0.6299999952316284	NO	-
652	ZINC00892883	294	0.6299999952316284	NO	-
653	ZINC00962061	384	0.6299999952316284	NO	-
654	ZINC01019741	408	0.6299999952316284	NO	-
655	ZINC01912320	615	0.6299999952316284	NO	-
656	ZINC04035985	1408	0.6299999952316284	NO	-
657	ZINC04172377	1503	0.6299999952316284	NO	-
658	ZINC04172377	1504	0.6299999952316284	NO	-
659	ZINC00844782	246	0.6285714507102966	NO	-
660	ZINC01659150	606	0.6285714507102966	NO	-
661	ZINC03425694	1177	0.6285714507102966	NO	-
662	ZINC04138788	1482	0.6285714507102966	NO	-
663	ZINC04281758	1552	0.6285714507102966	NO	-
664	ZINC00594778	15	0.6274510025978088	NO	-
665	ZINC00625723	37	0.6274510025978088	NO	-
666	ZINC00653323	69	0.6274510025978088	NO	-
667	ZINC00872597	261	0.6274510025978088	NO	-
668	ZINC00878159	266	0.6274510025978088	NO	-
669	ZINC00880752	269	0.6274510025978088	NO	-
670	ZINC00889204	290	0.6274510025978088	NO	-
671	ZINC00905353	302	0.6274510025978088	NO	-
672	ZINC00905649	305	0.6274510025978088	NO	-
673	ZINC00928398	340	0.6274510025978088	NO	-
674	ZINC01466399	585	0.6274510025978088	NO	-
675	ZINC02408865	718	0.6274510025978088	NO	-
676	ZINC02624492	781	0.6274510025978088	NO	-
677	ZINC02627347	786	0.6274510025978088	NO	-
678	ZINC03374824	1114	0.6274510025978088	NO	-
679	ZINC03387763	1128	0.6274510025978088	NO	-
680	ZINC03432025	1183	0.6274510025978088	NO	-
681	ZINC03452678	1205	0.6274510025978088	NO	-
682	ZINC04093558	1458	0.6274510025978088	NO	-
683	ZINC04251511	1539	0.6274510025978088	NO	-
684	ZINC04251511	1540	0.6274510025978088	NO	-
685	ZINC04199923	13	0.6274510025978088	YES	11
686	ZINC00991093	397	0.6262626051902771	NO	-
687	ZINC03334564	1079	0.6262626051902771	NO	-
688	ZINC04172756	1505	0.6262626051902771	NO	-
689	ZINC04249567	1537	0.6262626051902771	NO	-
690	ZINC04249567	1538	0.6262626051902771	NO	-
691	ZINC03425610	1176	0.6261682510375977	NO	-
692	ZINC00791133	188	0.625	NO	-
693	ZINC00910936	308	0.625	NO	-
694	ZINC00928686	341	0.625	NO	-
695	ZINC00935538	351	0.625	NO	-
696	ZINC01035879	423	0.625	NO	-
697	ZINC01264371	510	0.625	NO	-
698	ZINC01342938	532	0.625	NO	-
699	ZINC02197625	640	0.625	NO	-
700	ZINC02312045	693	0.625	NO	-
701	ZINC02459877	737	0.625	NO	-
702	ZINC02637313	807	0.625	NO	-
703	ZINC02921663	932	0.625	NO	-
704	ZINC04037576	1419	0.625	NO	-
705	ZINC04048810	1429	0.625	NO	-
706	ZINC00595372	17	0.6237623691558838	NO	-
707	ZINC00607058	31	0.6237623691558838	NO	-
708	ZINC01132589	471	0.6237623691558838	NO	-
709	ZINC02216168	656	0.6237623691558838	NO	-
710	ZINC02621364	772	0.6237623691558838	NO	-
711	ZINC02890558	924	0.6237623691558838	NO	-
712	ZINC03407089	1151	0.6237623691558838	NO	-
713	ZINC04501114	1663	0.6237623691558838	NO	-
714	ZINC00644273	56	0.6226415038108826	NO	-
715	ZINC03024611	973	0.6226415038108826	NO	-
716	ZINC03518042	1251	0.6226415038108826	NO	-
717	ZINC00640186	53	0.6224489808082581	NO	-
718	ZINC00652462	68	0.6224489808082581	NO	-
719	ZINC00900833	298	0.6224489808082581	NO	-
720	ZINC04070089	1443	0.6224489808082581	NO	-
721	ZINC04231112	1520	0.6224489808082581	NO	-
722	ZINC00844782	245	0.6213592290878296	NO	-
723	ZINC00990792	396	0.6213592290878296	NO	-
724	ZINC01043600	427	0.6213592290878296	NO	-
725	ZINC01364310	543	0.6213592290878296	NO	-
726	ZINC02343400	704	0.6213592290878296	NO	-
727	ZINC02616521	764	0.6213592290878296	NO	-
728	ZINC02760583	884	0.6213592290878296	NO	-
729	ZINC02859715	907	0.6213592290878296	NO	-
730	ZINC03020917	957	0.6213592290878296	NO	-
731	ZINC03240984	1031	0.6213592290878296	NO	-
732	ZINC03382851	1121	0.6213592290878296	NO	-
733	ZINC03453961	1206	0.6213592290878296	NO	-
734	ZINC03656751	1306	0.6213592290878296	NO	-
735	ZINC03798971	1326	0.6213592290878296	NO	-
736	ZINC03816336	1346	0.6213592290878296	NO	-
737	ZINC04437049	1633	0.6213592290878296	NO	-
738	ZINC02483561	754	0.6203703880310059	NO	-
739	ZINC04492816	1655	0.6203703880310059	NO	-
740	ZINC00840844	243	0.6200000047683716	NO	-
741	ZINC01087340	451	0.6200000047683716	NO	-
742	ZINC01431668	577	0.6200000047683716	NO	-
743	ZINC02973502	946	0.6200000047683716	NO	-
744	ZINC03856091	1360	0.6200000047683716	NO	-
745	ZINC04472799	1642	0.6200000047683716	NO	-
746	ZINC02644185	814	0.6190476417541504	NO	-
747	ZINC03481727	1227	0.6190476417541504	NO	-
748	ZINC02073909	622	0.6181818246841431	NO	-
749	ZINC00676524	97	0.6176470518112183	NO	-
750	ZINC00878233	267	0.6176470518112183	NO	-
751	ZINC00954828	371	0.6176470518112183	NO	-
752	ZINC01196562	497	0.6176470518112183	NO	-
753	ZINC01353364	536	0.6176470518112183	NO	-
754	ZINC02647149	819	0.6176470518112183	NO	-
755	ZINC02917072	931	0.6176470518112183	NO	-
756	ZINC03400433	1145	0.6176470518112183	NO	-
757	ZINC03447129	1197	0.6176470518112183	NO	-
758	ZINC03806391	1334	0.6176470518112183	NO	-
759	ZINC04036053	1411	0.6176470518112183	NO	-
760	ZINC04181514	1511	0.6176470518112183	NO	-
761	ZINC04251511	1541	0.6176470518112183	NO	-
762	ZINC04252809	1543	0.6176470518112183	NO	-
763	ZINC00630558	40	0.6168224215507507	NO	-
764	ZINC03957875	1376	0.6168224215507507	NO	-
765	ZINC00920900	324	0.6161616444587708	NO	-
766	ZINC00922571	329	0.6161616444587708	NO	-
767	ZINC01325591	525	0.6161616444587708	NO	-
768	ZINC01325619	526	0.6161616444587708	NO	-
769	ZINC01537053	600	0.6161616444587708	NO	-
770	ZINC03391474	1135	0.6161616444587708	NO	-
771	ZINC03998803	17	0.6161616444587708	YES	14
772	ZINC00765989	150	0.6153846383094788	NO	-
773	ZINC00882917	280	0.6153846383094788	NO	-
774	ZINC00932923	347	0.6153846383094788	NO	-
775	ZINC00935537	350	0.6153846383094788	NO	-
776	ZINC00958291	376	0.6153846383094788	NO	-
777	ZINC01047881	428	0.6153846383094788	NO	-
778	ZINC01153343	482	0.6153846383094788	NO	-
779	ZINC01194220	493	0.6153846383094788	NO	-
780	ZINC01443803	582	0.6153846383094788	NO	-
781	ZINC01447213	584	0.6153846383094788	NO	-
782	ZINC02236918	674	0.6153846383094788	NO	-
783	ZINC02327018	695	0.6153846383094788	NO	-
784	ZINC02467806	744	0.6153846383094788	NO	-
785	ZINC02720119	869	0.6153846383094788	NO	-
786	ZINC03020928	958	0.6153846383094788	NO	-
787	ZINC03411647	1157	0.6153846383094788	NO	-
788	ZINC03523797	1254	0.6153846383094788	NO	-
789	ZINC04309279	1562	0.6153846383094788	NO	-
790	ZINC04373482	1611	0.6153846383094788	NO	-
791	ZINC02760492	883	0.6146789193153381	NO	-
792	ZINC04199927	23	0.6146789193153381	YES	20
793	ZINC00954788	370	0.6138613820075989	NO	-
794	ZINC01222988	502	0.6138613820075989	NO	-
795	ZINC01365447	546	0.6138613820075989	NO	-
796	ZINC02225318	668	0.6138613820075989	NO	-
797	ZINC02258745	681	0.6138613820075989	NO	-
798	ZINC03413029	1160	0.6138613820075989	NO	-
799	ZINC03923819	1366	0.6138613820075989	NO	-
800	ZINC04166901	1494	0.6138613820075989	NO	-
801	ZINC01034243	419	0.6132075190544128	NO	-
802	ZINC02204998	643	0.6132075190544128	NO	-
803	ZINC02623686	777	0.6132075190544128	NO	-
804	ZINC02866604	911	0.6132075190544128	NO	-
805	ZINC03402641	1148	0.6132075190544128	NO	-
806	ZINC03424255	1174	0.6132075190544128	NO	-
807	ZINC03820834	1350	0.6132075190544128	NO	-
808	ZINC04499383	1662	0.6132075190544128	NO	-
809	ZINC01368322	562	0.6122449040412903	NO	-
810	ZINC00793028	201	0.6116504669189453	NO	-
811	ZINC00869062	257	0.6116504669189453	NO	-
812	ZINC00878282	268	0.6116504669189453	NO	-
813	ZINC00977630	392	0.6116504669189453	NO	-
814	ZINC01108286	458	0.6116504669189453	NO	-
815	ZINC01282104	514	0.6116504669189453	NO	-
816	ZINC02616918	765	0.6116504669189453	NO	-
817	ZINC02619263	771	0.6116504669189453	NO	-
818	ZINC02662889	850	0.6116504669189453	NO	-
819	ZINC03022594	966	0.6116504669189453	NO	-
820	ZINC03236251	1027	0.6116504669189453	NO	-
821	ZINC03236275	1028	0.6116504669189453	NO	-
822	ZINC03334544	1077	0.6116504669189453	NO	-
823	ZINC03334605	1080	0.6116504669189453	NO	-
824	ZINC03561229	1282	0.6116504669189453	NO	-
825	ZINC04093290	1457	0.6116504669189453	NO	-
826	ZINC04319614	1578	0.6116504669189453	NO	-
827	ZINC04199925	19	0.6116504669189453	YES	16
828	ZINC00639701	51	0.6100000143051147	NO	-
829	ZINC00780277	167	0.6100000143051147	NO	-
830	ZINC00897402	296	0.6100000143051147	NO	-
831	ZINC00921140	328	0.6100000143051147	NO	-
832	ZINC01365252	544	0.6100000143051147	NO	-
833	ZINC03334547	1078	0.6100000143051147	NO	-
834	ZINC03601977	1294	0.6100000143051147	NO	-
835	ZINC03625176	1304	0.6100000143051147	NO	-
836	ZINC04172756	1506	0.6100000143051147	NO	-
837	ZINC04172756	1507	0.6100000143051147	NO	-
838	ZINC00784083	184	0.6095238327980042	NO	-
839	ZINC00796298	205	0.6095238327980042	NO	-
840	ZINC01290773	523	0.6095238327980042	NO	-
841	ZINC02622946	775	0.6095238327980042	NO	-
842	ZINC03226685	1020	0.6095238327980042	NO	-
843	ZINC04315960	1571	0.6095238327980042	NO	-
844	ZINC04444314	1635	0.6095238327980042	NO	-
845	ZINC00925068	335	0.6078431606292725	NO	-
846	ZINC01424151	573	0.6078431606292725	NO	-
847	ZINC02241582	678	0.6078431606292725	NO	-
848	ZINC02264985	686	0.6078431606292725	NO	-
849	ZINC02265575	687	0.6078431606292725	NO	-
850	ZINC02928060	933	0.6078431606292725	NO	-
851	ZINC03367494	1107	0.6078431606292725	NO	-
852	ZINC03454954	1207	0.6078431606292725	NO	-
853	ZINC03491603	1237	0.6078431606292725	NO	-
854	ZINC03560509	1281	0.6078431606292725	NO	-
855	ZINC04335419	1594	0.6078431606292725	NO	-
856	ZINC04199953	12	0.6078431606292725	YES	10
857	ZINC02217777	659	0.6074766516685486	NO	-
858	ZINC04360888	1602	0.6074766516685486	NO	-
859	ZINC01537057	601	0.6060606241226196	NO	-
860	ZINC00645490	63	0.6057692170143127	NO	-
861	ZINC03252412	1036	0.6057692170143127	NO	-
862	ZINC03433361	1186	0.6057692170143127	NO	-
863	ZINC03448426	1199	0.6057692170143127	NO	-
864	ZINC03448426	1200	0.6057692170143127	NO	-
865	ZINC03820834	1349	0.6057692170143127	NO	-
866	ZINC04315957	1570	0.6057692170143127	NO	-
867	ZINC04492831	1658	0.6057692170143127	NO	-
868	ZINC04492831	1659	0.6057692170143127	NO	-
869	ZINC00676552	98	0.603960394859314	NO	-
870	ZINC00782116	177	0.603960394859314	NO	-
871	ZINC00892883	295	0.603960394859314	NO	-
872	ZINC02359564	709	0.603960394859314	NO	-
873	ZINC02624012	779	0.603960394859314	NO	-
874	ZINC03808646	1338	0.603960394859314	NO	-
875	ZINC03811776	1342	0.603960394859314	NO	-
876	ZINC04400841	1617	0.603960394859314	NO	-
877	ZINC00625425	36	0.6037735939025879	NO	-
878	ZINC02221734	663	0.6037735939025879	NO	-
879	ZINC03022845	971	0.6037735939025879	NO	-
880	ZINC00606006	30	0.6019417643547058	NO	-
881	ZINC00778741	159	0.6019417643547058	NO	-
882	ZINC00791367	195	0.6019417643547058	NO	-
883	ZINC00844779	244	0.6019417643547058	NO	-
884	ZINC00919751	323	0.6019417643547058	NO	-
885	ZINC00925367	337	0.6019417643547058	NO	-
886	ZINC00925397	338	0.6019417643547058	NO	-
887	ZINC01094195	454	0.6019417643547058	NO	-
888	ZINC01238074	504	0.6019417643547058	NO	-
889	ZINC01467362	586	0.6019417643547058	NO	-
890	ZINC02127727	633	0.6019417643547058	NO	-
891	ZINC02647968	820	0.6019417643547058	NO	-
892	ZINC02712922	865	0.6019417643547058	NO	-
893	ZINC02727949	874	0.6019417643547058	NO	-
894	ZINC02964513	940	0.6019417643547058	NO	-
895	ZINC03493847	1238	0.6019417643547058	NO	-
896	ZINC03525005	1255	0.6019417643547058	NO	-
897	ZINC03555594	1278	0.6019417643547058	NO	-
898	ZINC03987100	1380	0.6019417643547058	NO	-
899	ZINC04030183	1403	0.6019417643547058	NO	-
900	ZINC04232847	1523	0.6019417643547058	NO	-
901	ZINC04315753	1566	0.6019417643547058	NO	-
902	ZINC04326324	1582	0.6019417643547058	NO	-
903	ZINC04329403	1586	0.6019417643547058	NO	-
904	ZINC04036109	1414	0.6018518805503845	NO	-
905	ZINC00580917	7	0.6000000238418579	NO	-
906	ZINC00593145	13	0.6000000238418579	NO	-
907	ZINC00719885	125	0.6000000238418579	NO	-
908	ZINC00957903	373	0.6000000238418579	NO	-
909	ZINC00961347	378	0.6000000238418579	NO	-
910	ZINC01135767	473	0.6000000238418579	NO	-
911	ZINC01488510	592	0.6000000238418579	NO	-
912	ZINC02788299	886	0.6000000238418579	NO	-
913	ZINC03784334	1313	0.6000000238418579	NO	-
914	ZINC04035997	1409	0.6000000238418579	NO	-
915	ZINC04057176	1432	0.6000000238418579	NO	-
916	ZINC04157649	1491	0.6000000238418579	NO	-
917	ZINC04231122	1522	0.6000000238418579	NO	-
918	ZINC04372456	1610	0.6000000238418579	NO	-
919	ZINC04501890	1664	0.6000000238418579	NO	-
920	ZINC02480421	751	0.5982142686843872	NO	-
921	ZINC00604600	26	0.5981308221817017	NO	-
922	ZINC03413375	1161	0.5981308221817017	NO	-
923	ZINC04005371	1391	0.5981308221817017	NO	-
924	ZINC04331724	1589	0.5981308221817017	NO	-
925	ZINC00595641	18	0.5980392098426819	NO	-
926	ZINC00782116	178	0.5980392098426819	NO	-
927	ZINC01078142	447	0.5980392098426819	NO	-
928	ZINC01141654	475	0.5980392098426819	NO	-
929	ZINC01196509	495	0.5980392098426819	NO	-
930	ZINC02365538	712	0.5980392098426819	NO	-
931	ZINC02624742	782	0.5980392098426819	NO	-
932	ZINC02841952	898	0.5980392098426819	NO	-
933	ZINC03350051	1089	0.5980392098426819	NO	-
934	ZINC03805367	1328	0.5980392098426819	NO	-
935	ZINC03811774	1340	0.5980392098426819	NO	-
936	ZINC04319530	1577	0.5980392098426819	NO	-
937	ZINC04492831	1656	0.5980392098426819	NO	-
938	ZINC04492831	1657	0.5980392098426819	NO	-
939	ZINC04492831	1660	0.5980392098426819	NO	-
940	ZINC03977827	1	0.5980392098426819	YES	1
941	ZINC00791123	187	0.5961538553237915	NO	-
942	ZINC00939565	360	0.5961538553237915	NO	-
943	ZINC01111688	461	0.5961538553237915	NO	-
944	ZINC01143826	477	0.5961538553237915	NO	-
945	ZINC01282132	516	0.5961538553237915	NO	-
946	ZINC02649778	823	0.5961538553237915	NO	-
947	ZINC02956134	938	0.5961538553237915	NO	-
948	ZINC03022572	965	0.5961538553237915	NO	-
949	ZINC03354179	1092	0.5961538553237915	NO	-
950	ZINC03369196	1108	0.5961538553237915	NO	-
951	ZINC03408169	1152	0.5961538553237915	NO	-
952	ZINC03856091	1362	0.5961538553237915	NO	-
953	ZINC04156554	1488	0.5961538553237915	NO	-
954	ZINC04308282	1560	0.5961538553237915	NO	-
955	ZINC04309221	1561	0.5961538553237915	NO	-
956	ZINC04315776	1568	0.5961538553237915	NO	-
957	ZINC00888995	287	0.5959596037864685	NO	-
958	ZINC01108189	457	0.5959596037864685	NO	-
959	ZINC01325736	527	0.5959596037864685	NO	-
960	ZINC01366880	560	0.5959596037864685	NO	-
961	ZINC02457909	729	0.5959596037864685	NO	-
962	ZINC04183942	1512	0.5959596037864685	NO	-
963	ZINC04326494	1583	0.5943396091461182	NO	-
964	ZINC02800269	891	0.594059407711029	NO	-
965	ZINC03038886	981	0.594059407711029	NO	-
966	ZINC03372188	1113	0.594059407711029	NO	-
967	ZINC03542733	1270	0.594059407711029	NO	-
968	ZINC04048633	1424	0.594059407711029	NO	-
969	ZINC00595262	16	0.5925925970077515	NO	-
970	ZINC01069440	442	0.5925925970077515	NO	-
971	ZINC02794432	888	0.5925925970077515	NO	-
972	ZINC04036109	1415	0.5925925970077515	NO	-
973	ZINC04281040	1551	0.5925925970077515	NO	-
974	ZINC00607059	32	0.5922330021858215	NO	-
975	ZINC00791239	194	0.5922330021858215	NO	-
976	ZINC00872299	259	0.5922330021858215	NO	-
977	ZINC00937954	358	0.5922330021858215	NO	-
978	ZINC01238235	505	0.5922330021858215	NO	-
979	ZINC01264128	509	0.5922330021858215	NO	-
980	ZINC01269505	512	0.5922330021858215	NO	-
981	ZINC01366719	557	0.5922330021858215	NO	-
982	ZINC02336458	697	0.5922330021858215	NO	-
983	ZINC02365535	711	0.5922330021858215	NO	-
984	ZINC02626984	785	0.5922330021858215	NO	-
985	ZINC03217010	1017	0.5922330021858215	NO	-
986	ZINC03420064	1172	0.5922330021858215	NO	-
987	ZINC03478821	1226	0.5922330021858215	NO	-
988	ZINC03841806	1357	0.5922330021858215	NO	-
989	ZINC04315940	1569	0.5922330021858215	NO	-
990	ZINC04385323	1613	0.5922330021858215	NO	-
991	ZINC04485802	1648	0.5922330021858215	NO	-
992	ZINC00603860	24	0.5904762148857117	NO	-
993	ZINC00791147	189	0.5904762148857117	NO	-
994	ZINC02618622	770	0.5904762148857117	NO	-
995	ZINC02870402	915	0.5904762148857117	NO	-
996	ZINC03412674	1159	0.5904762148857117	NO	-
997	ZINC04005371	1390	0.5904762148857117	NO	-
998	ZINC04476664	1643	0.5904762148857117	NO	-
999	ZINC00888995	288	0.5899999737739563	NO	-
1000	ZINC02013822	618	0.5899999737739563	NO	-
1001	ZINC02876332	919	0.5899999737739563	NO	-
1002	ZINC03054107	999	0.5899999737739563	NO	-
1003	ZINC03364301	1103	0.5899999737739563	NO	-
1004	ZINC03276698	1043	0.5887850522994995	NO	-
1005	ZINC03514151	1249	0.5887850522994995	NO	-
1006	ZINC00642824	55	0.5882353186607361	NO	-
1007	ZINC00852259	249	0.5882353186607361	NO	-
1008	ZINC00872653	262	0.5882353186607361	NO	-
1009	ZINC00915751	318	0.5882353186607361	NO	-
1010	ZINC00923731	333	0.5882353186607361	NO	-
1011	ZINC01056079	432	0.5882353186607361	NO	-
1012	ZINC01365762	550	0.5882353186607361	NO	-
1013	ZINC01409808	569	0.5882353186607361	NO	-
1014	ZINC01489874	595	0.5882353186607361	NO	-
1015	ZINC02214581	655	0.5882353186607361	NO	-
1016	ZINC02623128	776	0.5882353186607361	NO	-
1017	ZINC02800610	893	0.5882353186607361	NO	-
1018	ZINC03344262	1086	0.5882353186607361	NO	-
1019	ZINC03355599	1096	0.5882353186607361	NO	-
1020	ZINC03606170	1297	0.5882353186607361	NO	-
1021	ZINC03942442	1373	0.5882353186607361	NO	-
1022	ZINC00791372	196	0.5865384340286255	NO	-
1023	ZINC02208721	650	0.5865384340286255	NO	-
1024	ZINC02226763	669	0.5865384340286255	NO	-
1025	ZINC03442532	1192	0.5865384340286255	NO	-
1026	ZINC03805367	1329	0.5865384340286255	NO	-
1027	ZINC04048633	1425	0.5865384340286255	NO	-
1028	ZINC04048633	1426	0.5865384340286255	NO	-
1029	ZINC04156554	1489	0.5865384340286255	NO	-
1030	ZINC04156554	1490	0.5865384340286255	NO	-
1031	ZINC04260654	1545	0.5865384340286255	NO	-
1032	ZINC04367449	1605	0.5865384340286255	NO	-
1033	ZINC04515546	1670	0.5865384340286255	NO	-
1034	ZINC04642292	1697	0.5865384340286255	NO	-
1035	ZINC00640259	54	0.5858585834503174	NO	-
1036	ZINC00888906	285	0.5858585834503174	NO	-
1037	ZINC03554519	1275	0.5858585834503174	NO	-
1038	ZINC04231112	1521	0.5858585834503174	NO	-
1039	ZINC01069440	443	0.5855855941772461	NO	-
1040	ZINC00795405	204	0.5849056839942932	NO	-
1041	ZINC00932508	345	0.5849056839942932	NO	-
1042	ZINC02264057	685	0.5849056839942932	NO	-
1043	ZINC02664749	855	0.5849056839942932	NO	-
1044	ZINC04470043	1641	0.5849056839942932	NO	-
1045	ZINC01117622	464	0.5841584205627441	NO	-
1046	ZINC01365737	548	0.5841584205627441	NO	-
1047	ZINC01658655	605	0.5841584205627441	NO	-
1048	ZINC03317083	1061	0.5841584205627441	NO	-
1049	ZINC04018814	1402	0.5841584205627441	NO	-
1050	ZINC04157649	1492	0.5841584205627441	NO	-
1051	ZINC04273449	1549	0.5841584205627441	NO	-
1052	ZINC04642455	0	0.5841584205627441	YES	1
1053	ZINC00791178	190	0.582524299621582	NO	-
1054	ZINC00812121	225	0.582524299621582	NO	-
1055	ZINC00964418	387	0.582524299621582	NO	-
1056	ZINC01128645	469	0.582524299621582	NO	-
1057	ZINC01160763	486	0.582524299621582	NO	-
1058	ZINC01282131	515	0.582524299621582	NO	-
1059	ZINC01346552	534	0.582524299621582	NO	-
1060	ZINC01365743	549	0.582524299621582	NO	-
1061	ZINC01810559	611	0.582524299621582	NO	-
1062	ZINC03239528	1029	0.582524299621582	NO	-
1063	ZINC03451198	1203	0.582524299621582	NO	-
1064	ZINC03811778	1344	0.582524299621582	NO	-
1065	ZINC04191566	1516	0.582524299621582	NO	-
1066	ZINC04260703	1546	0.582524299621582	NO	-
1067	ZINC04285336	1556	0.582524299621582	NO	-
1068	ZINC04369308	1608	0.582524299621582	NO	-
1069	ZINC04438423	1634	0.582524299621582	NO	-
1070	ZINC04622880	1687	0.582524299621582	NO	-
1071	ZINC02258816	682	0.581818163394928	NO	-
1072	ZINC00587903	8	0.5809524059295654	NO	-
1073	ZINC00644353	57	0.5809524059295654	NO	-
1074	ZINC00720430	131	0.5809524059295654	NO	-
1075	ZINC01246386	507	0.5809524059295654	NO	-
1076	ZINC02397538	716	0.5809524059295654	NO	-
1077	ZINC02909807	927	0.5809524059295654	NO	-
1078	ZINC04034819	1405	0.5809524059295654	NO	-
1079	ZINC04469002	1640	0.5809524059295654	NO	-
1080	ZINC00888906	286	0.5799999833106995	NO	-
1081	ZINC02339758	701	0.5799999833106995	NO	-
1082	ZINC03230806	1024	0.5799999833106995	NO	-
1083	ZINC03789135	1320	0.5799999833106995	NO	-
1084	ZINC03808646	1337	0.5799999833106995	NO	-
1085	ZINC03811776	1341	0.5799999833106995	NO	-
1086	ZINC00589247	10	0.5794392228126526	NO	-
1087	ZINC02650956	827	0.5794392228126526	NO	-
1088	ZINC03856091	1361	0.5794392228126526	NO	-
1089	ZINC02480504	752	0.5789473652839661	NO	-
1090	ZINC00812122	226	0.5784313678741455	NO	-
1091	ZINC00881682	277	0.5784313678741455	NO	-
1092	ZINC02836351	896	0.5784313678741455	NO	-
1093	ZINC03444557	1196	0.5784313678741455	NO	-
1094	ZINC04048633	1427	0.5784313678741455	NO	-
1095	ZINC04423644	1628	0.5784313678741455	NO	-
1096	ZINC00756868	148	0.5769230723381042	NO	-
1097	ZINC00881682	278	0.5769230723381042	NO	-
1098	ZINC00904358	301	0.5769230723381042	NO	-
1099	ZINC00964416	386	0.5769230723381042	NO	-
1100	ZINC01164767	490	0.5769230723381042	NO	-
1101	ZINC01329071	528	0.5769230723381042	NO	-
1102	ZINC02075109	623	0.5769230723381042	NO	-
1103	ZINC02722842	873	0.5769230723381042	NO	-
1104	ZINC03489020	1234	0.5769230723381042	NO	-
1105	ZINC01420906	571	0.5765765905380249	NO	-
1106	ZINC00849277	247	0.5754716992378235	NO	-
1107	ZINC03339416	1083	0.5754716992378235	NO	-
1108	ZINC03489442	1235	0.5754716992378235	NO	-
1109	ZINC03820836	1352	0.5754716992378235	NO	-
1110	ZINC00679725	102	0.5742574334144592	NO	-
1111	ZINC00961429	381	0.5742574334144592	NO	-
1112	ZINC01365439	545	0.5742574334144592	NO	-
1113	ZINC01366151	553	0.5742574334144592	NO	-
1114	ZINC02469980	746	0.5742574334144592	NO	-
1115	ZINC03811774	1339	0.5742574334144592	NO	-
1116	ZINC00587903	9	0.5740740895271301	NO	-
1117	ZINC02096665	626	0.5740740895271301	NO	-
1118	ZINC02680350	856	0.5740740895271301	NO	-
1119	ZINC03520351	1253	0.5740740895271301	NO	-
1120	ZINC00807887	222	0.5728155374526978	NO	-
1121	ZINC00905556	303	0.5728155374526978	NO	-
1122	ZINC00961492	382	0.5728155374526978	NO	-
1123	ZINC00965190	389	0.5728155374526978	NO	-
1124	ZINC00971961	391	0.5728155374526978	NO	-
1125	ZINC01185044	492	0.5728155374526978	NO	-
1126	ZINC02100750	628	0.5728155374526978	NO	-
1127	ZINC02211789	653	0.5728155374526978	NO	-
1128	ZINC02615938	762	0.5728155374526978	NO	-
1129	ZINC02649780	824	0.5728155374526978	NO	-
1130	ZINC02713731	866	0.5728155374526978	NO	-
1131	ZINC02797985	890	0.5728155374526978	NO	-
1132	ZINC03414399	1162	0.5728155374526978	NO	-
1133	ZINC03498997	1241	0.5728155374526978	NO	-
1134	ZINC03500119	1243	0.5728155374526978	NO	-
1135	ZINC03841275	1356	0.5728155374526978	NO	-
1136	ZINC04408146	1624	0.5728155374526978	NO	-
1137	ZINC04622845	1686	0.5728155374526978	NO	-
1138	ZINC00538404	20	0.5728155374526978	YES	17
1139	ZINC00646373	65	0.5714285969734192	NO	-
1140	ZINC00667367	83	0.5714285969734192	NO	-
1141	ZINC00705653	118	0.5714285969734192	NO	-
1142	ZINC02891140	925	0.5700934529304504	NO	-
1143	ZINC03410347	1154	0.5700934529304504	NO	-
1144	ZINC00624549	34	0.5699999928474426	NO	-
1145	ZINC00961371	380	0.5699999928474426	NO	-
1146	ZINC00962194	385	0.5699999928474426	NO	-
1147	ZINC01126400	467	0.5688073635101318	NO	-
1148	ZINC00591139	11	0.5686274766921997	NO	-
1149	ZINC00665751	79	0.5686274766921997	NO	-
1150	ZINC00806840	221	0.5686274766921997	NO	-
1151	ZINC02263663	683	0.5686274766921997	NO	-
1152	ZINC02263908	684	0.5686274766921997	NO	-
1153	ZINC02639958	808	0.5686274766921997	NO	-
1154	ZINC02639958	809	0.5686274766921997	NO	-
1155	ZINC03354218	1093	0.5686274766921997	NO	-
1156	ZINC03354218	1094	0.5686274766921997	NO	-
1157	ZINC03384450	1124	0.5686274766921997	NO	-
1158	ZINC03419936	1171	0.5686274766921997	NO	-
1159	ZINC03469114	1220	0.5686274766921997	NO	-
1160	ZINC03806123	1331	0.5686274766921997	NO	-
1161	ZINC04246933	1536	0.5686274766921997	NO	-
1162	ZINC04333843	1593	0.5686274766921997	NO	-
1163	ZINC00778570	158	0.567307710647583	NO	-
1164	ZINC00873243	263	0.567307710647583	NO	-
1165	ZINC01036575	425	0.567307710647583	NO	-
1166	ZINC01355654	539	0.567307710647583	NO	-
1167	ZINC02656188	835	0.567307710647583	NO	-
1168	ZINC03321597	1064	0.567307710647583	NO	-
1169	ZINC03361071	1100	0.567307710647583	NO	-
1170	ZINC03379659	1119	0.567307710647583	NO	-
1171	ZINC03820836	1351	0.567307710647583	NO	-
1172	ZINC00594672	14	0.5660377144813538	NO	-
1173	ZINC00719901	126	0.5660377144813538	NO	-
1174	ZINC00719901	127	0.5660377144813538	NO	-
1175	ZINC00936865	354	0.5660377144813538	NO	-
1176	ZINC02428456	722	0.5660377144813538	NO	-
1177	ZINC02952754	936	0.5660377144813538	NO	-
1178	ZINC03527508	1256	0.5660377144813538	NO	-
1179	ZINC03579473	1287	0.5660377144813538	NO	-
1180	ZINC03991412	1383	0.5660377144813538	NO	-
1181	ZINC04039592	1420	0.5660377144813538	NO	-
1182	ZINC04039595	1422	0.5660377144813538	NO	-
1183	ZINC00954702	369	0.5648148059844971	NO	-
1184	ZINC02658361	841	0.5648148059844971	NO	-
1185	ZINC00747097	142	0.5643564462661743	NO	-
1186	ZINC03786304	1315	0.5643564462661743	NO	-
1187	ZINC03790707	1323	0.5643564462661743	NO	-
1188	ZINC00791192	192	0.5631067752838135	NO	-
1189	ZINC00941363	362	0.5631067752838135	NO	-
1190	ZINC01080781	448	0.5631067752838135	NO	-
1191	ZINC01964326	616	0.5631067752838135	NO	-
1192	ZINC02340289	702	0.5631067752838135	NO	-
1193	ZINC02441014	726	0.5631067752838135	NO	-
1194	ZINC02712235	862	0.5631067752838135	NO	-
1195	ZINC02871134	916	0.5631067752838135	NO	-
1196	ZINC02916034	929	0.5631067752838135	NO	-
1197	ZINC03414404	1163	0.5631067752838135	NO	-
1198	ZINC03463440	1217	0.5631067752838135	NO	-
1199	ZINC03798783	1325	0.5631067752838135	NO	-
1200	ZINC04233328	1524	0.5631067752838135	NO	-
1201	ZINC04233631	1526	0.5631067752838135	NO	-
1202	ZINC04459946	1639	0.5631067752838135	NO	-
1203	ZINC01109125	459	0.561904788017273	NO	-
1204	ZINC02651057	828	0.561904788017273	NO	-
1205	ZINC02478220	748	0.5614035129547119	NO	-
1206	ZINC02952682	935	0.5607476830482483	NO	-
1207	ZINC03350113	1090	0.5607476830482483	NO	-
1208	ZINC03850308	1358	0.5607476830482483	NO	-
1209	ZINC04039592	1421	0.5607476830482483	NO	-
1210	ZINC04039595	1423	0.5607476830482483	NO	-
1211	ZINC04326525	1584	0.5607476830482483	NO	-
1212	ZINC00674611	92	0.5600000023841858	NO	-
1213	ZINC00922879	330	0.5600000023841858	NO	-
1214	ZINC03533716	1266	0.5600000023841858	NO	-
1215	ZINC04492123	1652	0.5600000023841858	NO	-
1216	ZINC04492123	1653	0.5600000023841858	NO	-
1217	ZINC01147922	480	0.5596330165863037	NO	-
1218	ZINC02838263	897	0.5596330165863037	NO	-
1219	ZINC00799663	206	0.5588235259056091	NO	-
1220	ZINC00868603	255	0.5588235259056091	NO	-
1221	ZINC00868639	256	0.5588235259056091	NO	-
1222	ZINC00878150	265	0.5588235259056091	NO	-
1223	ZINC01488851	593	0.5588235259056091	NO	-
1224	ZINC02713733	867	0.5588235259056091	NO	-
1225	ZINC02915493	928	0.5588235259056091	NO	-
1226	ZINC03444557	1194	0.5588235259056091	NO	-
1227	ZINC03444557	1195	0.5588235259056091	NO	-
1228	ZINC03458995	1211	0.5588235259056091	NO	-
1229	ZINC03668243	1307	0.5588235259056091	NO	-
1230	ZINC03779478	1312	0.5588235259056091	NO	-
1231	ZINC03806382	1333	0.5588235259056091	NO	-
1232	ZINC03811778	1343	0.5588235259056091	NO	-
1233	ZINC04330046	1588	0.5588235259056091	NO	-
1234	ZINC04510181	1667	0.5588235259056091	NO	-
1235	ZINC00807891	223	0.557692289352417	NO	-
1236	ZINC00956663	372	0.557692289352417	NO	-
1237	ZINC01007136	406	0.557692289352417	NO	-
1238	ZINC01035584	422	0.557692289352417	NO	-
1239	ZINC01366754	558	0.557692289352417	NO	-
1240	ZINC02184847	635	0.557692289352417	NO	-
1241	ZINC02219123	662	0.557692289352417	NO	-
1242	ZINC02230859	670	0.557692289352417	NO	-
1243	ZINC02640401	810	0.557692289352417	NO	-
1244	ZINC02712329	864	0.557692289352417	NO	-
1245	ZINC03534168	1267	0.557692289352417	NO	-
1246	ZINC04233639	1527	0.557692289352417	NO	-
1247	ZINC04313187	1563	0.557692289352417	NO	-
1248	ZINC00932511	346	0.5566037893295288	NO	-
1249	ZINC02209500	651	0.5566037893295288	NO	-
1250	ZINC02653462	832	0.5566037893295288	NO	-
1251	ZINC02796305	889	0.5566037893295288	NO	-
1252	ZINC03321727	1066	0.5566037893295288	NO	-
1253	ZINC03366494	1105	0.5566037893295288	NO	-
1254	ZINC02656425	837	0.5555555820465088	NO	-
1255	ZINC03410287	1153	0.5555555820465088	NO	-
1256	ZINC04199929	6	0.5555555820465088	YES	4
1257	ZINC00961502	383	0.5544554591178894	NO	-
1258	ZINC01146507	479	0.5544554591178894	NO	-
1259	ZINC01250270	508	0.5544554591178894	NO	-
1260	ZINC02064716	620	0.5544554591178894	NO	-
1261	ZINC03790700	1322	0.5544554591178894	NO	-
1262	ZINC03812176	1345	0.5544554591178894	NO	-
1263	ZINC04485763	1646	0.5544554591178894	NO	-
1264	ZINC04485763	1647	0.5544554591178894	NO	-
1265	ZINC04492123	1654	0.5544554591178894	NO	-
1266	ZINC00774439	154	0.5535714030265808	NO	-
1267	ZINC00778494	156	0.553398072719574	NO	-
1268	ZINC00905581	304	0.553398072719574	NO	-
1269	ZINC00964467	388	0.553398072719574	NO	-
1270	ZINC02223606	665	0.553398072719574	NO	-
1271	ZINC02800444	892	0.553398072719574	NO	-
1272	ZINC03210025	1013	0.553398072719574	NO	-
1273	ZINC03281977	1047	0.553398072719574	NO	-
1274	ZINC03854878	1359	0.553398072719574	NO	-
1275	ZINC04151305	1487	0.553398072719574	NO	-
1276	ZINC04313293	1564	0.553398072719574	NO	-
1277	ZINC04490591	1651	0.553398072719574	NO	-
1278	ZINC00778506	157	0.5523809790611267	NO	-
1279	ZINC00814807	232	0.5523809790611267	NO	-
1280	ZINC01237511	503	0.5523809790611267	NO	-
1281	ZINC02105325	630	0.5523809790611267	NO	-
1282	ZINC02641042	811	0.5523809790611267	NO	-
1283	ZINC04139062	1484	0.5523809790611267	NO	-
1284	ZINC02218349	660	0.5514018535614014	NO	-
1285	ZINC02441295	727	0.5514018535614014	NO	-
1286	ZINC03005861	949	0.5514018535614014	NO	-
1287	ZINC01366536	556	0.5510203838348389	NO	-
1288	ZINC00719901	128	0.5504587292671204	NO	-
1289	ZINC04633649	1695	0.5504587292671204	NO	-
1290	ZINC00827199	234	0.550000011920929	NO	-
1291	ZINC00882982	281	0.5490196347236633	NO	-
1292	ZINC02241398	677	0.5490196347236633	NO	-
1293	ZINC02628786	790	0.5490196347236633	NO	-
1294	ZINC02635309	802	0.5490196347236633	NO	-
1295	ZINC03534285	1268	0.5490196347236633	NO	-
1296	ZINC00646432	66	0.5480769276618958	NO	-
1297	ZINC00749515	145	0.5480769276618958	NO	-
1298	ZINC00814804	231	0.5480769276618958	NO	-
1299	ZINC00882888	279	0.5480769276618958	NO	-
1300	ZINC00938704	359	0.5480769276618958	NO	-
1301	ZINC00958639	377	0.5480769276618958	NO	-
1302	ZINC01181979	491	0.5480769276618958	NO	-
1303	ZINC02194226	637	0.5480769276618958	NO	-
1304	ZINC02205692	644	0.5480769276618958	NO	-
1305	ZINC02211789	654	0.5480769276618958	NO	-
1306	ZINC02247035	679	0.5480769276618958	NO	-
1307	ZINC02441621	728	0.5480769276618958	NO	-
1308	ZINC02849876	901	0.5480769276618958	NO	-
1309	ZINC02886293	923	0.5480769276618958	NO	-
1310	ZINC03467525	1219	0.5480769276618958	NO	-
1311	ZINC03590172	1292	0.5480769276618958	NO	-
1312	ZINC02481093	753	0.5478261113166809	NO	-
1313	ZINC00804712	215	0.5471698045730591	NO	-
1314	ZINC00870601	258	0.5471698045730591	NO	-
1315	ZINC01355605	538	0.5471698045730591	NO	-
1316	ZINC02347437	705	0.5471698045730591	NO	-
1317	ZINC03299559	1051	0.5462962985038757	NO	-
1318	ZINC04313587	1565	0.5462962985038757	NO	-
1319	ZINC00742117	140	0.5445544719696045	NO	-
1320	ZINC01703520	608	0.5445544719696045	NO	-
1321	ZINC02004081	617	0.5445544719696045	NO	-
1322	ZINC02965009	941	0.5445544719696045	NO	-
1323	ZINC02976982	947	0.5445544719696045	NO	-
1324	ZINC03806123	1330	0.5445544719696045	NO	-
1325	ZINC03802172	9	0.5445544719696045	YES	7
1326	ZINC00682141	104	0.5436893105506897	NO	-
1327	ZINC00935678	352	0.5436893105506897	NO	-
1328	ZINC01395469	568	0.5436893105506897	NO	-
1329	ZINC02305771	692	0.5436893105506897	NO	-
1330	ZINC03051300	998	0.5436893105506897	NO	-
1331	ZINC03370155	1111	0.5436893105506897	NO	-
1332	ZINC03533305	1262	0.5436893105506897	NO	-
1333	ZINC04191564	1515	0.5436893105506897	NO	-
1334	ZINC04254185	1544	0.5436893105506897	NO	-
1335	ZINC03973126	15	0.5436893105506897	YES	12
1336	ZINC02635654	803	0.5428571701049805	NO	-
1337	ZINC02956124	937	0.5428571701049805	NO	-
1338	ZINC03022666	968	0.5428571701049805	NO	-
1339	ZINC03419558	1169	0.5428571701049805	NO	-
1340	ZINC03433286	1185	0.5428571701049805	NO	-
1341	ZINC02067503	621	0.5420560836791992	NO	-
1342	ZINC03302559	1055	0.5420560836791992	NO	-
1343	ZINC03383734	1122	0.5420560836791992	NO	-
1344	ZINC03326907	1069	0.5412843823432922	NO	-
1345	ZINC03528384	1257	0.5412843823432922	NO	-
1346	ZINC03990349	1382	0.5412843823432922	NO	-
1347	ZINC01487393	21	0.5412843823432922	YES	18
1348	ZINC00783958	182	0.5400000214576721	NO	-
1349	ZINC00790427	186	0.5400000214576721	NO	-
1350	ZINC01366379	554	0.5400000214576721	NO	-
1351	ZINC01501374	598	0.5400000214576721	NO	-
1352	ZINC02409784	719	0.5400000214576721	NO	-
1353	ZINC02916666	930	0.5400000214576721	NO	-
1354	ZINC00911965	309	0.5392156839370728	NO	-
1355	ZINC01062585	437	0.5392156839370728	NO	-
1356	ZINC02109268	632	0.5392156839370728	NO	-
1357	ZINC03405473	1150	0.5392156839370728	NO	-
1358	ZINC03461576	1214	0.5392156839370728	NO	-
1359	ZINC03798783	1324	0.5392156839370728	NO	-
1360	ZINC04168470	1496	0.5392156839370728	NO	-
1361	ZINC04168534	1498	0.5392156839370728	NO	-
1362	ZINC04168534	1499	0.5392156839370728	NO	-
1363	ZINC04260741	1548	0.5392156839370728	NO	-
1364	ZINC04628950	1694	0.5392156839370728	NO	-
1365	ZINC00780855	169	0.5384615659713745	NO	-
1366	ZINC00791236	193	0.5384615659713745	NO	-
1367	ZINC00799690	207	0.5384615659713745	NO	-
1368	ZINC01000728	402	0.5384615659713745	NO	-
1369	ZINC01029685	415	0.5384615659713745	NO	-
1370	ZINC01342347	531	0.5384615659713745	NO	-
1371	ZINC01353523	537	0.5384615659713745	NO	-
1372	ZINC02240495	675	0.5384615659713745	NO	-
1373	ZINC02358360	708	0.5384615659713745	NO	-
1374	ZINC02655852	834	0.5384615659713745	NO	-
1375	ZINC02656695	838	0.5384615659713745	NO	-
1376	ZINC02658987	843	0.5384615659713745	NO	-
1377	ZINC03186025	1008	0.5384615659713745	NO	-
1378	ZINC00837784	236	0.5377358198165894	NO	-
1379	ZINC02658584	842	0.5377358198165894	NO	-
1380	ZINC03022664	967	0.5377358198165894	NO	-
1381	ZINC03340495	1084	0.5377358198165894	NO	-
1382	ZINC03348060	1087	0.5377358198165894	NO	-
1383	ZINC04111424	1472	0.5377358198165894	NO	-
1384	ZINC04329703	1587	0.5377358198165894	NO	-
1385	ZINC04486737	1650	0.5377358198165894	NO	-
1386	ZINC04507728	1665	0.5370370149612427	NO	-
1387	ZINC02656245	836	0.5363636612892151	NO	-
1388	ZINC03771837	1308	0.5353535413742065	NO	-
1389	ZINC03771837	1309	0.5353535413742065	NO	-
1390	ZINC02458019	731	0.5346534848213196	NO	-
1391	ZINC02862490	908	0.5346534848213196	NO	-
1392	ZINC03532287	1259	0.5346534848213196	NO	-
1393	ZINC03806382	1332	0.5346534848213196	NO	-
1394	ZINC04407678	1623	0.5346534848213196	NO	-
1395	ZINC00791180	191	0.5339806079864502	NO	-
1396	ZINC00868537	254	0.5339806079864502	NO	-
1397	ZINC00971216	390	0.5339806079864502	NO	-
1398	ZINC01030132	416	0.5339806079864502	NO	-
1399	ZINC01164054	489	0.5339806079864502	NO	-
1400	ZINC03256702	1037	0.5339806079864502	NO	-
1401	ZINC03930357	1368	0.5339806079864502	NO	-
1402	ZINC00929988	342	0.5333333611488342	NO	-
1403	ZINC03285482	1048	0.5333333611488342	NO	-
1404	ZINC03333469	1076	0.5333333611488342	NO	-
1405	ZINC03339203	1082	0.5333333611488342	NO	-
1406	ZINC03533457	1264	0.5333333611488342	NO	-
1407	ZINC04318686	1573	0.5333333611488342	NO	-
1408	ZINC04386716	1614	0.5333333611488342	NO	-
1409	ZINC00662263	78	0.5327102541923523	NO	-
1410	ZINC00780855	171	0.5327102541923523	NO	-
1411	ZINC02210613	652	0.5327102541923523	NO	-
1412	ZINC03055502	1000	0.5327102541923523	NO	-
1413	ZINC03314343	1059	0.5327102541923523	NO	-
1414	ZINC03464167	1218	0.5327102541923523	NO	-
1415	ZINC04517147	1672	0.5327102541923523	NO	-
1416	ZINC02662088	847	0.5321100950241089	NO	-
1417	ZINC03790700	1321	0.5299999713897705	NO	-
1418	ZINC00992216	399	0.529411792755127	NO	-
1419	ZINC01160971	487	0.529411792755127	NO	-
1420	ZINC01290490	522	0.529411792755127	NO	-
1421	ZINC03326310	1068	0.529411792755127	NO	-
1422	ZINC03488923	1233	0.529411792755127	NO	-
1423	ZINC04168470	1495	0.529411792755127	NO	-
1424	ZINC04240483	1531	0.529411792755127	NO	-
1425	ZINC04240483	1532	0.529411792755127	NO	-
1426	ZINC04331851	1590	0.529411792755127	NO	-
1427	ZINC00736768	138	0.5288461446762085	NO	-
1428	ZINC00820829	233	0.5288461446762085	NO	-
1429	ZINC01160700	485	0.5288461446762085	NO	-
1430	ZINC01496576	597	0.5288461446762085	NO	-
1431	ZINC01906143	614	0.5288461446762085	NO	-
1432	ZINC02628079	788	0.5288461446762085	NO	-
1433	ZINC02746261	879	0.5288461446762085	NO	-
1434	ZINC03567740	1285	0.5288461446762085	NO	-
1435	ZINC03589779	1291	0.5288461446762085	NO	-
1436	ZINC04197412	1518	0.5288461446762085	NO	-
1437	ZINC04319334	1575	0.5288461446762085	NO	-
1438	ZINC00780855	170	0.5283018946647644	NO	-
1439	ZINC01415070	570	0.5283018946647644	NO	-
1440	ZINC02216674	658	0.5283018946647644	NO	-
1441	ZINC02634592	800	0.5283018946647644	NO	-
1442	ZINC03332866	1074	0.5283018946647644	NO	-
1443	ZINC04139018	1483	0.5283018946647644	NO	-
1444	ZINC04333052	1592	0.5283018946647644	NO	-
1445	ZINC04552939	1674	0.5283018946647644	NO	-
1446	ZINC00780855	172	0.5277777910232544	NO	-
1447	ZINC02218349	661	0.5277777910232544	NO	-
1448	ZINC03306231	1056	0.5277777910232544	NO	-
1449	ZINC03936622	1369	0.5277777910232544	NO	-
1450	ZINC02781010	885	0.5272727012634277	NO	-
1451	ZINC00660147	75	0.5252525210380554	NO	-
1452	ZINC00626456	38	0.5247524976730347	NO	-
1453	ZINC00892065	293	0.5247524976730347	NO	-
1454	ZINC01686233	607	0.5247524976730347	NO	-
1455	ZINC02458019	730	0.5247524976730347	NO	-
1456	ZINC04285312	1555	0.5247524976730347	NO	-
1457	ZINC04459262	1638	0.5247524976730347	NO	-
1458	ZINC00988796	395	0.5242718458175659	NO	-
1459	ZINC01867307	612	0.5242718458175659	NO	-
1460	ZINC02641047	812	0.5242718458175659	NO	-
1461	ZINC02662942	851	0.5242718458175659	NO	-
1462	ZINC03956346	1375	0.5242718458175659	NO	-
1463	ZINC04246622	1535	0.5242718458175659	NO	-
1464	ZINC04199955	5	0.5242718458175659	YES	3
1465	ZINC01070795	445	0.523809552192688	NO	-
1466	ZINC02231896	671	0.523809552192688	NO	-
1467	ZINC03419692	1170	0.523809552192688	NO	-
1468	ZINC02633271	798	0.5233644843101501	NO	-
1469	ZINC02959858	939	0.5233644843101501	NO	-
1470	ZINC03431434	1182	0.5233644843101501	NO	-
1471	ZINC02325561	694	0.5229358077049255	NO	-
1472	ZINC03586094	1290	0.5229358077049255	NO	-
1473	ZINC04109214	1470	0.5229358077049255	NO	-
1474	ZINC01085138	449	0.5196078419685364	NO	-
1475	ZINC01366380	555	0.5196078419685364	NO	-
1476	ZINC01379090	563	0.5196078419685364	NO	-
1477	ZINC02294814	690	0.5196078419685364	NO	-
1478	ZINC03481959	1228	0.5196078419685364	NO	-
1479	ZINC04168470	1497	0.5196078419685364	NO	-
1480	ZINC04168534	1500	0.5196078419685364	NO	-
1481	ZINC04414044	1626	0.5196078419685364	NO	-
1482	ZINC01148654	481	0.5192307829856873	NO	-
1483	ZINC02216177	657	0.5192307829856873	NO	-
1484	ZINC02351145	707	0.5192307829856873	NO	-
1485	ZINC02435899	725	0.5192307829856873	NO	-
1486	ZINC03241605	1032	0.5192307829856873	NO	-
1487	ZINC03482010	1229	0.5192307829856873	NO	-
1488	ZINC03486118	1232	0.5192307829856873	NO	-
1489	ZINC00928345	339	0.5188679099082947	NO	-
1490	ZINC03278307	1045	0.5188679099082947	NO	-
1491	ZINC03312821	1057	0.5188679099082947	NO	-
1492	ZINC03424631	1175	0.5188679099082947	NO	-
1493	ZINC04083273	1448	0.5188679099082947	NO	-
1494	ZINC04425093	1630	0.5188679099082947	NO	-
1495	ZINC02241071	676	0.5151515007019043	NO	-
1496	ZINC03786587	1316	0.5151515007019043	NO	-
1497	ZINC02868636	912	0.5148515105247498	NO	-
1498	ZINC03027515	975	0.5148515105247498	NO	-
1499	ZINC00662166	77	0.5145630836486816	NO	-
1500	ZINC00800388	208	0.5145630836486816	NO	-
1501	ZINC00902688	300	0.5145630836486816	NO	-
1502	ZINC01068148	440	0.5145630836486816	NO	-
1503	ZINC02192596	636	0.5145630836486816	NO	-
1504	ZINC02652182	829	0.5145630836486816	NO	-
1505	ZINC02656831	839	0.5145630836486816	NO	-
1506	ZINC02656831	840	0.5145630836486816	NO	-
1507	ZINC04125629	1476	0.5145630836486816	NO	-
1508	ZINC04191411	1514	0.5145630836486816	NO	-
1509	ZINC04406190	1622	0.5145630836486816	NO	-
1510	ZINC02225165	667	0.5142857432365417	NO	-
1511	ZINC03410783	1155	0.5142857432365417	NO	-
1512	ZINC04186531	1513	0.5142857432365417	NO	-
1513	ZINC04425691	1631	0.5142857432365417	NO	-
1514	ZINC00597525	19	0.514018714427948	NO	-
1515	ZINC03055513	1002	0.514018714427948	NO	-
1516	ZINC03652560	1305	0.514018714427948	NO	-
1517	ZINC02729365	875	0.5137614607810974	NO	-
1518	ZINC04199947	8	0.5137614607810974	YES	6
1519	ZINC03792330	24	0.5137614607810974	YES	21
1520	ZINC00806746	220	0.5099999904632568	NO	-
1521	ZINC02759471	882	0.5099999904632568	NO	-
1522	ZINC04196010	1517	0.5099999904632568	NO	-
1523	ZINC02194462	638	0.5098039507865906	NO	-
1524	ZINC04240483	1533	0.5098039507865906	NO	-
1525	ZINC04351804	1599	0.5098039507865906	NO	-
1526	ZINC04406190	1620	0.5098039507865906	NO	-
1527	ZINC04406190	1621	0.5098039507865906	NO	-
1528	ZINC01067315	439	0.5096153616905212	NO	-
1529	ZINC01201775	498	0.5096153616905212	NO	-
1530	ZINC01289178	517	0.5096153616905212	NO	-
1531	ZINC01297412	524	0.5096153616905212	NO	-
1532	ZINC01443727	580	0.5096153616905212	NO	-
1533	ZINC01485252	591	0.5096153616905212	NO	-
1534	ZINC02623794	778	0.5096153616905212	NO	-
1535	ZINC04361044	1603	0.5096153616905212	NO	-
1536	ZINC01265655	511	0.5094339847564697	NO	-
1537	ZINC02712288	863	0.5094339847564697	NO	-
1538	ZINC03348195	1088	0.5094339847564697	NO	-
1539	ZINC03384639	1125	0.5094339847564697	NO	-
1540	ZINC03389775	1129	0.5094339847564697	NO	-
1541	ZINC04370638	1609	0.5094339847564697	NO	-
1542	ZINC04386716	1615	0.5094339847564697	NO	-
1543	ZINC02491945	755	0.5092592835426331	NO	-
1544	ZINC03411946	1158	0.5092592835426331	NO	-
1545	ZINC02390755	714	0.5090909004211426	NO	-
1546	ZINC03785081	1314	0.5090909004211426	NO	-
1547	ZINC00773835	152	0.5087719559669495	NO	-
1548	ZINC03552908	1273	0.5049505233764648	NO	-
1549	ZINC03778470	1311	0.5049505233764648	NO	-
1550	ZINC00800450	210	0.5048543810844421	NO	-
1551	ZINC03022871	972	0.5048543810844421	NO	-
1552	ZINC03820060	1347	0.5048543810844421	NO	-
1553	ZINC01289391	521	0.5047619342803955	NO	-
1554	ZINC01443729	581	0.5047619342803955	NO	-
1555	ZINC02810688	895	0.5047619342803955	NO	-
1556	ZINC03508464	1247	0.5047619342803955	NO	-
1557	ZINC04102449	1459	0.5047619342803955	NO	-
1558	ZINC04102449	1460	0.5047619342803955	NO	-
1559	ZINC00758494	149	0.5046728849411011	NO	-
1560	ZINC02622503	774	0.5046728849411011	NO	-
1561	ZINC00742143	141	0.5	NO	-
1562	ZINC00800443	209	0.5	NO	-
1563	ZINC00834328	235	0.5	NO	-
1564	ZINC01119383	466	0.5	NO	-
1565	ZINC01428478	576	0.5	NO	-
1566	ZINC02095627	625	0.5	NO	-
1567	ZINC02480250	750	0.5	NO	-
1568	ZINC02626228	784	0.5	NO	-
1569	ZINC02999918	948	0.5	NO	-
1570	ZINC03055508	1001	0.5	NO	-
1571	ZINC03459922	1212	0.5	NO	-
1572	ZINC03788500	1319	0.5	NO	-
1573	ZINC03808223	1336	0.5	NO	-
1574	ZINC04125629	1475	0.5	NO	-
1575	ZINC04292102	1557	0.5	NO	-
1576	ZINC04319402	1576	0.5	NO	-
1577	ZINC00774334	153	0.4954128563404083	NO	-
1578	ZINC00800572	212	0.4953271150588989	NO	-
1579	ZINC02895979	926	0.4952380955219269	NO	-
1580	ZINC04199950	18	0.4952380955219269	YES	15
1581	ZINC00723599	133	0.49514561891555786	NO	-
1582	ZINC02205961	645	0.49514561891555786	NO	-
1583	ZINC03395264	1137	0.49514561891555786	NO	-
1584	ZINC03505223	1245	0.49514561891555786	NO	-
1585	ZINC04163751	1493	0.49514561891555786	NO	-
1586	ZINC04233349	1525	0.49514561891555786	NO	-
1587	ZINC04233649	1528	0.49514561891555786	NO	-
1588	ZINC01659942	4	0.49514561891555786	YES	2
1589	ZINC02507795	757	0.49504950642585754	NO	-
1590	ZINC03778470	1310	0.49504950642585754	NO	-
1591	ZINC04237264	1530	0.49494948983192444	NO	-
1592	ZINC02730106	876	0.49056604504585266	NO	-
1593	ZINC03820060	1348	0.49056604504585266	NO	-
1594	ZINC04425883	1632	0.49056604504585266	NO	-
1595	ZINC03229114	1023	0.49038460850715637	NO	-
1596	ZINC03533599	1265	0.49038460850715637	NO	-
1597	ZINC00900882	299	0.4901960790157318	NO	-
1598	ZINC01004500	405	0.4901960790157318	NO	-
1599	ZINC02203663	641	0.4901960790157318	NO	-
1600	ZINC02406531	717	0.4901960790157318	NO	-
1601	ZINC03788500	1317	0.4901960790157318	NO	-
1602	ZINC03803183	1327	0.4901960790157318	NO	-
1603	ZINC00839993	239	0.49000000953674316	NO	-
1604	ZINC02342283	703	0.49000000953674316	NO	-
1605	ZINC03384326	1123	0.4862385392189026	NO	-
1606	ZINC00849564	248	0.4859813153743744	NO	-
1607	ZINC01242445	506	0.48571428656578064	NO	-
1608	ZINC02207848	649	0.48571428656578064	NO	-
1609	ZINC03337716	1081	0.48571428656578064	NO	-
1610	ZINC03379214	1118	0.48571428656578064	NO	-
1611	ZINC02195118	639	0.48543688654899597	NO	-
1612	ZINC02359670	710	0.48543688654899597	NO	-
1613	ZINC03533413	1263	0.48543688654899597	NO	-
1614	ZINC04400985	1618	0.48543688654899597	NO	-
1615	ZINC02221986	664	0.48514851927757263	NO	-
1616	ZINC03808223	1335	0.48514851927757263	NO	-
1617	ZINC04620261	1680	0.48514851927757263	NO	-
1618	ZINC01026912	410	0.4811320900917053	NO	-
1619	ZINC02102568	629	0.4811320900917053	NO	-
1620	ZINC02224381	666	0.4811320900917053	NO	-
1621	ZINC01029343	413	0.48076921701431274	NO	-
1622	ZINC03621453	1302	0.48076921701431274	NO	-
1623	ZINC04444548	1636	0.48076921701431274	NO	-
1624	ZINC00881270	274	0.4803921580314636	NO	-
1625	ZINC03301955	1052	0.4803921580314636	NO	-
1626	ZINC03333122	1075	0.4803921580314636	NO	-
1627	ZINC00773750	151	0.47787609696388245	NO	-
1628	ZINC04119305	1474	0.47706422209739685	NO	-
1629	ZINC01000363	401	0.4761904776096344	NO	-
1630	ZINC01215041	501	0.4761904776096344	NO	-
1631	ZINC01289249	518	0.4761904776096344	NO	-
1632	ZINC03458389	1210	0.4761904776096344	NO	-
1633	ZINC00654537	71	0.4757281541824341	NO	-
1634	ZINC00980841	393	0.4757281541824341	NO	-
1635	ZINC03439576	1189	0.4757281541824341	NO	-
1636	ZINC00600012	21	0.4752475321292877	NO	-
1637	ZINC02652365	830	0.4752475321292877	NO	-
1638	ZINC01001944	403	0.4716981053352356	NO	-
1639	ZINC00992222	400	0.4711538553237915	NO	-
1640	ZINC03279148	1046	0.4711538553237915	NO	-
1641	ZINC04102623	1464	0.4711538553237915	NO	-
1642	ZINC04241590	1534	0.4711538553237915	NO	-
1643	ZINC01068305	441	0.47058823704719543	NO	-
1644	ZINC04351387	1598	0.47058823704719543	NO	-
1645	ZINC01482989	589	0.4699999988079071	NO	-
1646	ZINC01431775	578	0.4660194218158722	NO	-
1647	ZINC02092644	624	0.4660194218158722	NO	-
1648	ZINC00943456	363	0.4653465449810028	NO	-
1649	ZINC03462572	1216	0.46464645862579346	NO	-
1650	ZINC04508996	1666	0.46296295523643494	NO	-
1651	ZINC00778975	160	0.46226415038108826	NO	-
1652	ZINC01289262	520	0.4615384638309479	NO	-
1653	ZINC02632494	797	0.4615384638309479	NO	-
1654	ZINC03983350	1379	0.4615384638309479	NO	-
1655	ZINC04102623	1462	0.4615384638309479	NO	-
1656	ZINC04102623	1463	0.4615384638309479	NO	-
1657	ZINC03788500	1318	0.46078431606292725	NO	-
1658	ZINC03827510	1353	0.46078431606292725	NO	-
1659	ZINC04199949	10	0.4601770043373108	YES	8
1660	ZINC02759118	881	0.4579439163208008	NO	-
1661	ZINC03302038	1053	0.4579439163208008	NO	-
1662	ZINC00778975	161	0.4571428596973419	NO	-
1663	ZINC04092656	1455	0.4571428596973419	NO	-
1664	ZINC04102623	1461	0.4571428596973419	NO	-
1665	ZINC04493776	1661	0.4571428596973419	NO	-
1666	ZINC01130005	470	0.4563106894493103	NO	-
1667	ZINC01289254	519	0.4563106894493103	NO	-
1668	ZINC02613692	760	0.4563106894493103	NO	-
1669	ZINC02661111	846	0.4563106894493103	NO	-
1670	ZINC03261859	1038	0.4563106894493103	NO	-
1671	ZINC03615692	1301	0.4563106894493103	NO	-
1672	ZINC01795895	610	0.4554455578327179	NO	-
1673	ZINC00662162	76	0.4545454680919647	NO	-
1674	ZINC04089219	1451	0.4545454680919647	NO	-
1675	ZINC00778975	162	0.4528301954269409	NO	-
1676	ZINC04092656	1454	0.4528301954269409	NO	-
1677	ZINC01115899	463	0.45192307233810425	NO	-
1678	ZINC02204175	642	0.45192307233810425	NO	-
1679	ZINC02247836	680	0.45192307233810425	NO	-
1680	ZINC03359177	1098	0.45192307233810425	NO	-
1681	ZINC02750979	880	0.45098039507865906	NO	-
1682	ZINC00604311	25	0.44954127073287964	NO	-
1683	ZINC03460110	1213	0.4476190507411957	NO	-
1684	ZINC02870291	914	0.44545453786849976	NO	-
1685	ZINC00720472	132	0.4423076808452606	NO	-
1686	ZINC04586880	1675	0.4423076808452606	NO	-
1687	ZINC01428267	575	0.44117647409439087	NO	-
1688	ZINC04368952	1607	0.44117647409439087	NO	-
1689	ZINC03482097	1230	0.4399999976158142	NO	-
1690	ZINC03397989	1139	0.43809524178504944	NO	-
1691	ZINC04089323	1452	0.43809524178504944	NO	-
1692	ZINC00936015	353	0.43689319491386414	NO	-
1693	ZINC03615692	1300	0.4356435537338257	NO	-
1694	ZINC04235668	1529	0.43518519401550293	NO	-
1695	ZINC00668636	84	0.4326923191547394	NO	-
1696	ZINC00948378	366	0.4326923191547394	NO	-
1697	ZINC01573843	603	0.4326923191547394	NO	-
1698	ZINC03518615	1252	0.4326923191547394	NO	-
1699	ZINC03824369	11	0.4313725531101227	YES	9
1700	ZINC02655412	833	0.420560747385025	NO	-
1701	ZINC04199948	7	0.41904762387275696	YES	5
1702	ZINC04368887	1606	0.41747573018074036	NO	-
1703	ZINC04425084	1629	0.41584157943725586	NO	-
1704	ZINC03401531	1147	0.4095238149166107	NO	-
1705	ZINC03979599	1378	0.40776699781417847	NO	-
1706	ZINC00729371	135	0.40594059228897095	NO	-
1707	ZINC00648362	67	0.40566039085388184	NO	-
1708	ZINC00669002	85	0.40566039085388184	NO	-
1709	ZINC03365906	1104	0.40566039085388184	NO	-
1710	ZINC03270534	1040	0.3980582654476166	NO	-
1711	ZINC03517731	1250	0.39603960514068604	NO	-
1712	ZINC03561492	1283	0.3925233781337738	NO	-
1713	ZINC02617220	766	0.3921568691730499	NO	-
1714	ZINC01471629	588	0.39047619700431824	NO	-
1715	ZINC04319278	1574	0.38999998569488525	NO	-
1716	ZINC00603301	23	0.3888888955116272	NO	-
1717	ZINC01384325	565	0.3786407709121704	NO	-
1718	ZINC03042258	982	0.3762376308441162	NO	-
1719	ZINC04332674	1591	0.3762376308441162	NO	-
1720	ZINC03387366	1127	0.375	NO	-
1721	ZINC04512330	1669	0.35922330617904663	NO	-
1722	ZINC04199932	22	0.3235294222831726	YES	19
1723	ZINC04199939	16	0.3173076808452606	YES	13
1724	ZINC03228483	1021	0.30188679695129395	NO	-
