# Supplementary material for: Optimal assignment methods for ligand-based virtual screening
Source: J Cheminform. 2009 Aug 25;1:14. doi: 10.1186/1758-2946-1-14 (PMC2820492; doi:10.1186/1758-2946-1-14)
Supplement: Additional file 2 — Archive of the result files. The file Results.tar.gz is a Gzip compressed Tar archive containing the results file of each method for each data set. The result files are tab-separated plain text files including the following information: method name, active data set with size, cluster information and the distribution of the molecules over the clusters, decoy data set with size, ratio active:decoy, AUC, awAUC, BEDROC scores for predefined alpha values as suggested by Truchon and Bayly [63], relative enrichment factor [67], ROC enrichments, awROC enrichments at predefined false positive fractions, chemotype enrichment, ROC data points, and the ranking of each structure. [file 1758-2946-1-14-S2.zip › Results/TanimotoMACCS.SQ.DUD=pdgfrb.Q.PDGFRB_STI.sdf.A.DUD_pdgfrb_clustered_I_MM.sdf.D.DUD_pdgfrb_decoys_ID_0000644]

###################################################################################################
# Screening Result File
# User: jahn
# Method used: TanimotoMACCS
> <Method_Name>
TanimotoMACCS
# Screening mode: Single Query Screening
#	Calculations performed: 5727
#	Start time of the calculation: Mon Mar 09 14:15:38 CET 2009
#	End time of the calculation: Mon Mar 09 14:24:38 CET 2009
# Data set information
#	Query molecule name:	STI from data set: ./data/queries/PDGFRB_STI.sdf
#	Active data set: /rahome/chemoinf/SVS/data/actives/DUD_pdgfrb_clustered_I_MM.sdf with cluster information
#		Size: 124 molecules
#		Number of clusters: 22
#		Cluster Summery:
#			Cluster number	# molecules	% of actives
#			1		13		10.484
#			2		1		0.806
#			3		17		13.71
#			4		25		20.161
#			5		1		0.806
#			6		7		5.645
#			7		2		1.613
#			8		5		4.032
#			9		8		6.452
#			10		1		0.806
#			11		1		0.806
#			12		5		4.032
#			13		17		13.71
#			14		1		0.806
#			15		1		0.806
#			16		1		0.806
#			17		5		4.032
#			18		7		5.645
#			19		1		0.806
#			20		3		2.419
#			21		1		0.806
#			22		1		0.806
#	Decoy data set: /rahome/chemoinf/SVS/data/decoys/DUD_pdgfrb_decoys_ID_pass_MWPass_I_MM.sdf
#		Size: 5603 molecules
#	Ratio actives : decoys
#		1.0 : 45.1855
#	The active and decoy data set were part of the DUD with problem identifier: pdgfrb
> <AUC>
#	 ROC AUC
	0.45501257966642317
> <awAUC>
#	 ROC awAUC
	0.5388106717746041
> <BEDROC Scores>
#	Alpha Values	BEDROC Scores	Literature: J. Chem. Inf. Model., Vol. 47, No. 2, 2007, 488-508
	106.9	0.2398
	100.0	0.2364
	53.6	0.2203
	50.0	0.22
	32.2	0.2233
	20.0	0.2338
	16.1	0.2401
	10.0	0.2569
	8.0	0.2669
> <Relative enrichment factor>
#	Fraction dataset	Enrichment factor	 Literature: DOI: 10.1021/ci800303k
	0.0010	34.922297887200976
	0.01	22.699493626680635
	0.02	17.461148943600488
	0.05	23.387096774193548
	0.1	27.419354838709676
	0.2	29.838709677419356
	0.25	30.64516129032258
> <ROC Enrichments>
#	True decoy fraction	Enrichment	Literature: J Comput Aided Mol Des (2008) 22:133-139
	0.1	37.65456989247311
	0.5	20.255561735261402
	1.0	12.683644595359366
	2.0	8.397302312303738
	5.0	4.6632705774308345
	10.0	2.7385141739980448
> <awROC Enrichments>
#	Decoy fraction	Enrichment
	0.1	95.95155334861215
	0.5	41.991873238323535
	1.0	23.15903662900567
	2.0	12.767614134954059
	5.0	6.097009153710013
	10.0	3.1874616565148175
> <Chemotype enrichment>
#	% data set	% active cluster	Literature: http://dud.docking.org/wombat/
	0.0	0.0
	0.017	0.0
	0.017	4.545
	0.087	4.545
	0.087	9.091
	0.105	9.091
	0.105	13.636
	0.157	13.636
	0.157	18.182
	0.681	18.182
	0.681	22.727
	0.698	22.727
	0.698	27.273
	1.118	27.273
	1.118	31.818
	1.345	31.818
	1.345	36.364
	14.982	36.364
	14.982	40.909
	27.973	40.909
	27.973	45.455
	31.255	45.455
	31.255	50.0
	31.273	50.0
	31.273	54.545
	54.025	54.545
	54.025	59.091
	54.845	59.091
	54.845	63.636
	55.299	63.636
	55.299	68.182
	62.022	68.182
	62.022	72.727
	69.111	72.727
	69.111	77.273
	74.961	77.273
	74.961	81.818
	78.837	81.818
	78.837	86.364
	81.369	86.364
	81.369	90.909
	82.801	90.909
	82.801	95.455
	98.411	95.455
	98.411	100.0
	100.0	100.0
> <ROC curve data>
#	False positive rate	true positive rate
	0.0	0.0
	0.0	0.0081
	5.0E-4	0.0081
	5.0E-4	0.0242
	9.0E-4	0.0242
	9.0E-4	0.0403
	0.0012	0.0403
	0.0012	0.0484
	0.0014	0.0484
	0.0014	0.0565
	0.0023	0.0565
	0.0023	0.0645
	0.0029	0.0645
	0.0029	0.0806
	0.0030	0.0806
	0.0030	0.0887
	0.0048	0.0887
	0.0048	0.1048
	0.0084	0.1048
	0.0084	0.1129
	0.0087	0.1129
	0.0087	0.129
	0.0107	0.129
	0.0107	0.1371
	0.0109	0.1371
	0.0109	0.1452
	0.0132	0.1452
	0.0132	0.1532
	0.0159	0.1532
	0.0159	0.1613
	0.0195	0.1613
	0.0195	0.1694
	0.0266	0.1694
	0.0266	0.2016
	0.0341	0.2016
	0.0341	0.2097
	0.0344	0.2097
	0.0344	0.2177
	0.0384	0.2177
	0.0384	0.2258
	0.041	0.2258
	0.041	0.2339
	0.0523	0.2339
	0.0523	0.2419
	0.0637	0.2419
	0.0637	0.25
	0.0759	0.25
	0.0759	0.2742
	0.1356	0.2742
	0.1356	0.2823
	0.1467	0.2823
	0.1467	0.2903
	0.1672	0.2903
	0.1672	0.2984
	0.2167	0.2984
	0.2167	0.3065
	0.279	0.3065
	0.279	0.3145
	0.3123	0.3145
	0.3123	0.3306
	0.3514	0.3306
	0.3514	0.3387
	0.3636	0.3387
	0.3636	0.3468
	0.403	0.3468
	0.403	0.3548
	0.4351	0.3548
	0.4351	0.3629
	0.4387	0.3629
	0.4387	0.371
	0.4776	0.371
	0.4776	0.379
	0.5142	0.379
	0.5142	0.3871
	0.5435	0.3871
	0.5435	0.4032
	0.5515	0.4032
	0.5515	0.4194
	0.5558	0.4194
	0.5558	0.4274
	0.6129	0.4274
	0.6129	0.4435
	0.624	0.4435
	0.624	0.4597
	0.6327	0.4597
	0.6327	0.4677
	0.6464	0.4677
	0.6464	0.4758
	0.6545	0.4758
	0.6545	0.4919
	0.6621	0.4919
	0.6621	0.5
	0.6704	0.5
	0.6704	0.5161
	0.6771	0.5161
	0.6771	0.5242
	0.6946	0.5242
	0.6946	0.5323
	0.7421	0.5323
	0.7421	0.5403
	0.7475	0.5403
	0.7475	0.5484
	0.7539	0.5484
	0.7539	0.5645
	0.7583	0.5645
	0.7583	0.5806
	0.7639	0.5806
	0.7639	0.5887
	0.7682	0.5887
	0.7682	0.5968
	0.7848	0.5968
	0.7848	0.6048
	0.7919	0.6048
	0.7919	0.6129
	0.7921	0.6129
	0.7921	0.621
	0.7981	0.621
	0.7981	0.629
	0.8176	0.629
	0.8176	0.6452
	0.8221	0.6452
	0.8221	0.6613
	0.8255	0.6613
	0.8255	0.6694
	0.8281	0.6694
	0.8281	0.6774
	0.8312	0.6774
	0.8312	0.6855
	0.8365	0.6855
	0.8365	0.7016
	0.8672	0.7016
	0.8672	0.7177
	0.877	0.7177
	0.877	0.7258
	0.8808	0.7258
	0.8808	0.7339
	0.8936	0.7339
	0.8936	0.7419
	0.897	0.7419
	0.897	0.75
	0.8979	0.75
	0.8979	0.7661
	0.9008	0.7661
	0.9008	0.7823
	0.9036	0.7823
	0.9036	0.7903
	0.9131	0.7903
	0.9131	0.7984
	0.9195	0.7984
	0.9195	0.8226
	0.924	0.8226
	0.924	0.8306
	0.9247	0.8306
	0.9247	0.8387
	0.9288	0.8387
	0.9288	0.8468
	0.9336	0.8468
	0.9336	0.8548
	0.937	0.8548
	0.937	0.8629
	0.9375	0.8629
	0.9375	0.8871
	0.944	0.8871
	0.944	0.8952
	0.947	0.8952
	0.947	0.9032
	0.957	0.9032
	0.957	0.9194
	0.9602	0.9194
	0.9602	0.9274
	0.9627	0.9274
	0.9627	0.9355
	0.9629	0.9355
	0.9629	0.9435
	0.9636	0.9435
	0.9636	0.9516
	0.9702	0.9516
	0.9702	0.9597
	0.9795	0.9597
	0.9795	0.9677
	0.9843	0.9677
	0.9843	0.9758
	0.9873	0.9758
	0.9873	0.9839
	0.9905	0.9839
	0.9905	1.0
	1.0	1.0
> <Screening Table>
# Rank	Mol name	Index in data set	Similarity 2 query	Active	Cluster number
1	ZINC03832239	118	0.8461538553237915	YES	19
2	ZINC02500119	2407	0.7571428418159485	NO	-
3	ZINC02500119	2408	0.7222222089767456	NO	-
4	ZINC00027286	20	0.6911764740943909	NO	-
5	ZINC03832219	115	0.6896551847457886	YES	18
6	ZINC03832260	105	0.6875	YES	16
7	ZINC00819397	985	0.6865671873092651	NO	-
8	ZINC03956638	4837	0.6805555820465088	NO	-
9	ZINC03832231	88	0.6769230961799622	YES	13
10	ZINC03832238	89	0.6769230961799622	YES	13
11	ZINC03867508	4626	0.6760563254356384	NO	-
12	ZINC00424552	445	0.6756756901741028	NO	-
13	ZINC00600761	112	0.6724137663841248	YES	18
14	ZINC01848955	1955	0.6716417670249939	NO	-
15	ZINC03832264	111	0.6666666865348816	YES	18
16	ZINC03867508	4627	0.662162184715271	NO	-
17	ZINC00899763	1135	0.6619718074798584	NO	-
18	ZINC00930760	1191	0.6619718074798584	NO	-
19	ZINC03411466	3431	0.6619718074798584	NO	-
20	ZINC04595973	5586	0.6619718074798584	NO	-
21	ZINC03815545	101	0.6578947305679321	YES	13
22	ZINC01008575	1310	0.6575342416763306	NO	-
23	ZINC01491736	1863	0.6575342416763306	NO	-
24	ZINC04053833	5124	0.6571428775787354	NO	-
25	ZINC03832243	86	0.65625	YES	13
26	ZINC03832250	87	0.65625	YES	13
27	ZINC03867186	4598	0.6538461446762085	NO	-
28	ZINC03815509	102	0.653333306312561	YES	13
29	ZINC00870489	1080	0.6527777910232544	NO	-
30	ZINC03501502	3734	0.6527777910232544	NO	-
31	ZINC03560314	3917	0.6521739363670349	NO	-
32	ZINC04597417	5587	0.6521739363670349	NO	-
33	ZINC03853542	4262	0.6515151262283325	NO	-
34	ZINC03853543	4264	0.6515151262283325	NO	-
35	ZINC04352456	5373	0.6515151262283325	NO	-
36	ZINC00629179	678	0.6499999761581421	NO	-
37	ZINC00638271	699	0.6499999761581421	NO	-
38	ZINC03855553	4384	0.6499999761581421	NO	-
39	ZINC03832227	122	0.6499999761581421	YES	21
40	ZINC03832225	123	0.6499999761581421	YES	22
41	ZINC01061841	1433	0.6478873491287231	NO	-
42	ZINC03853542	4263	0.6470588445663452	NO	-
43	ZINC03853543	4265	0.6470588445663452	NO	-
44	ZINC04412149	5418	0.6461538672447205	NO	-
45	ZINC00766381	827	0.6447368264198303	NO	-
46	ZINC01362675	1750	0.6447368264198303	NO	-
47	ZINC04495178	5565	0.6447368264198303	NO	-
48	ZINC04254854	5294	0.6438356041908264	NO	-
49	ZINC00381713	369	0.6428571343421936	NO	-
50	ZINC02500140	2409	0.6428571343421936	NO	-
51	ZINC03399731	3367	0.6428571343421936	NO	-
52	ZINC03853822	4282	0.6428571343421936	NO	-
53	ZINC03968496	4861	0.6428571343421936	NO	-
54	ZINC04059309	5130	0.6428571343421936	NO	-
55	ZINC04501197	5569	0.6428571343421936	NO	-
56	ZINC00629179	677	0.6410256624221802	NO	-
57	ZINC00638271	698	0.6410256624221802	NO	-
58	ZINC03855553	4383	0.6410256624221802	NO	-
59	ZINC00716250	796	0.6388888955116272	NO	-
60	ZINC03851835	4174	0.6385542154312134	NO	-
61	ZINC03832265	113	0.6379310488700867	YES	18
62	ZINC03850447	4109	0.6376811861991882	NO	-
63	ZINC04465490	5489	0.6376811861991882	NO	-
64	ZINC03832257	84	0.6376811861991882	YES	12
65	ZINC03815350	94	0.6376811861991882	YES	13
66	ZINC04362958	5396	0.637499988079071	NO	-
67	ZINC02926872	2911	0.6363636255264282	NO	-
68	ZINC03867186	4597	0.6363636255264282	NO	-
69	ZINC04462623	5454	0.6363636255264282	NO	-
70	ZINC00819409	986	0.6351351141929626	NO	-
71	ZINC01368508	1767	0.6351351141929626	NO	-
72	ZINC01658193	1912	0.6351351141929626	NO	-
73	ZINC04037474	5121	0.6351351141929626	NO	-
74	ZINC01148991	1603	0.6338028311729431	NO	-
75	ZINC03851634	4165	0.6329113841056824	NO	-
76	ZINC04595096	5583	0.6329113841056824	NO	-
77	ZINC03815559	55	0.6329113841056824	YES	4
78	ZINC00753703	823	0.6323529481887817	NO	-
79	ZINC03815354	90	0.6323529481887817	YES	13
80	ZINC02426762	2342	0.6315789222717285	NO	-
81	ZINC03029412	2970	0.6315789222717285	NO	-
82	ZINC04254854	5295	0.6315789222717285	NO	-
83	ZINC04254854	5296	0.6315789222717285	NO	-
84	ZINC00779350	862	0.6301369667053223	NO	-
85	ZINC00985891	1273	0.6301369667053223	NO	-
86	ZINC01911923	1977	0.6301369667053223	NO	-
87	ZINC02500140	2411	0.6301369667053223	NO	-
88	ZINC02730814	2623	0.6301369667053223	NO	-
89	ZINC03596443	4000	0.6301369667053223	NO	-
90	ZINC03862790	4563	0.6301369667053223	NO	-
91	ZINC03882273	4748	0.6301369667053223	NO	-
92	ZINC03882273	4750	0.6301369667053223	NO	-
93	ZINC03832221	116	0.6290322542190552	YES	18
94	ZINC00420667	426	0.6285714507102966	NO	-
95	ZINC00766376	826	0.6285714507102966	NO	-
96	ZINC01078606	1463	0.6285714507102966	NO	-
97	ZINC01425625	1803	0.6285714507102966	NO	-
98	ZINC03292685	3152	0.6285714507102966	NO	-
99	ZINC03452927	3554	0.6285714507102966	NO	-
100	ZINC03452979	3555	0.6285714507102966	NO	-
101	ZINC03452999	3557	0.6285714507102966	NO	-
102	ZINC03453002	3558	0.6285714507102966	NO	-
103	ZINC03851950	4179	0.6285714507102966	NO	-
104	ZINC03855089	4363	0.6285714507102966	NO	-
105	ZINC03867476	4618	0.6285714507102966	NO	-
106	ZINC03867477	4620	0.6285714507102966	NO	-
107	ZINC04165748	5199	0.6285714507102966	NO	-
108	ZINC04294654	5338	0.6285714507102966	NO	-
109	ZINC03815557	44	0.6285714507102966	YES	4
110	ZINC01364338	1752	0.6282051205635071	NO	-
111	ZINC01364340	1753	0.6282051205635071	NO	-
112	ZINC01364341	1754	0.6282051205635071	NO	-
113	ZINC04037474	5122	0.6282051205635071	NO	-
114	ZINC04484746	5547	0.6282051205635071	NO	-
115	ZINC04484857	5548	0.6282051205635071	NO	-
116	ZINC01156932	1607	0.6268656849861145	NO	-
117	ZINC01459248	1841	0.6268656849861145	NO	-
118	ZINC04266502	5303	0.6268656849861145	NO	-
119	ZINC03411271	3430	0.6266666650772095	NO	-
120	ZINC00279344	280	0.625	NO	-
121	ZINC00319304	312	0.625	NO	-
122	ZINC00375397	365	0.625	NO	-
123	ZINC00379018	368	0.625	NO	-
124	ZINC00779392	873	0.625	NO	-
125	ZINC00887452	1125	0.625	NO	-
126	ZINC03301267	3160	0.625	NO	-
127	ZINC03850447	4110	0.625	NO	-
128	ZINC03851671	4171	0.625	NO	-
129	ZINC04156760	5193	0.625	NO	-
130	ZINC03832229	85	0.625	YES	12
131	ZINC03853828	4284	0.6233766078948975	NO	-
132	ZINC03854727	4337	0.6233766078948975	NO	-
133	ZINC03983548	5053	0.6233766078948975	NO	-
134	ZINC04228413	5240	0.6233766078948975	NO	-
135	ZINC00268443	273	0.6231883764266968	NO	-
136	ZINC04248775	5269	0.6231883764266968	NO	-
137	ZINC04465178	5474	0.6231883764266968	NO	-
138	ZINC03851835	4173	0.6219512224197388	NO	-
139	ZINC00779357	865	0.6216216087341309	NO	-
140	ZINC00930652	1190	0.6216216087341309	NO	-
141	ZINC00952584	1237	0.6216216087341309	NO	-
142	ZINC01095414	1497	0.6216216087341309	NO	-
143	ZINC02207584	2188	0.6216216087341309	NO	-
144	ZINC04484723	5544	0.6216216087341309	NO	-
145	ZINC00208870	214	0.6212121248245239	NO	-
146	ZINC00300212	284	0.6212121248245239	NO	-
147	ZINC00309065	294	0.6212121248245239	NO	-
148	ZINC00310860	300	0.6212121248245239	NO	-
149	ZINC01459248	1840	0.6212121248245239	NO	-
150	ZINC02998065	2956	0.6212121248245239	NO	-
151	ZINC03866856	4584	0.6202531456947327	NO	-
152	ZINC00303204	286	0.6197183132171631	NO	-
153	ZINC00421748	433	0.6197183132171631	NO	-
154	ZINC02544604	2428	0.6197183132171631	NO	-
155	ZINC03291495	3149	0.6197183132171631	NO	-
156	ZINC03292906	3153	0.6197183132171631	NO	-
157	ZINC03409893	3425	0.6197183132171631	NO	-
158	ZINC03854598	4322	0.6197183132171631	NO	-
159	ZINC03972969	4986	0.6197183132171631	NO	-
160	ZINC00686691	766	0.6184210777282715	NO	-
161	ZINC00778476	842	0.6184210777282715	NO	-
162	ZINC01125185	1556	0.6184210777282715	NO	-
163	ZINC02201022	2175	0.6184210777282715	NO	-
164	ZINC02214869	2201	0.6184210777282715	NO	-
165	ZINC02444604	2372	0.6184210777282715	NO	-
166	ZINC03853828	4283	0.6184210777282715	NO	-
167	ZINC03854727	4336	0.6184210777282715	NO	-
168	ZINC03882273	4749	0.6184210777282715	NO	-
169	ZINC04061614	5135	0.6184210777282715	NO	-
170	ZINC04249046	5274	0.6184210777282715	NO	-
171	ZINC03832259	81	0.6176470518112183	YES	12
172	ZINC03832266	83	0.6176470518112183	YES	12
173	ZINC00838734	91	0.6176470518112183	YES	13
174	ZINC00601820	92	0.6176470518112183	YES	13
175	ZINC00420667	427	0.6164383292198181	NO	-
176	ZINC00648259	720	0.6164383292198181	NO	-
177	ZINC00648261	721	0.6164383292198181	NO	-
178	ZINC00660004	731	0.6164383292198181	NO	-
179	ZINC00779135	850	0.6164383292198181	NO	-
180	ZINC00812968	962	0.6164383292198181	NO	-
181	ZINC00812973	963	0.6164383292198181	NO	-
182	ZINC00839780	1007	0.6164383292198181	NO	-
183	ZINC00985892	1274	0.6164383292198181	NO	-
184	ZINC01117650	1538	0.6164383292198181	NO	-
185	ZINC01188644	1635	0.6164383292198181	NO	-
186	ZINC01425625	1804	0.6164383292198181	NO	-
187	ZINC02382468	2303	0.6164383292198181	NO	-
188	ZINC02803147	2763	0.6164383292198181	NO	-
189	ZINC02910920	2889	0.6164383292198181	NO	-
190	ZINC03210765	3051	0.6164383292198181	NO	-
191	ZINC03331480	3194	0.6164383292198181	NO	-
192	ZINC03851950	4180	0.6164383292198181	NO	-
193	ZINC03867164	4595	0.6164383292198181	NO	-
194	ZINC03867476	4619	0.6164383292198181	NO	-
195	ZINC03867477	4621	0.6164383292198181	NO	-
196	ZINC03971202	4956	0.6164383292198181	NO	-
197	ZINC04156760	5192	0.6164383292198181	NO	-
198	ZINC04239074	5251	0.6164383292198181	NO	-
199	ZINC00629454	679	0.6153846383094788	NO	-
200	ZINC01127860	1561	0.6153846383094788	NO	-
201	ZINC01371912	1770	0.6153846383094788	NO	-
202	ZINC03851634	4164	0.6153846383094788	NO	-
203	ZINC03853831	4286	0.6153846383094788	NO	-
204	ZINC02629228	2484	0.6142857074737549	NO	-
205	ZINC02918102	2903	0.6142857074737549	NO	-
206	ZINC03312199	3172	0.6142857074737549	NO	-
207	ZINC03453027	3559	0.6142857074737549	NO	-
208	ZINC03567447	3944	0.6142857074737549	NO	-
209	ZINC03855049	4359	0.6142857074737549	NO	-
210	ZINC04594426	5580	0.6142857074737549	NO	-
211	ZINC00839780	1008	0.6133333444595337	NO	-
212	ZINC00839780	1009	0.6133333444595337	NO	-
213	ZINC03310887	3170	0.6133333444595337	NO	-
214	ZINC03342721	3216	0.6133333444595337	NO	-
215	ZINC03411504	3432	0.6133333444595337	NO	-
216	ZINC03568236	3950	0.6133333444595337	NO	-
217	ZINC03832233	114	0.6129032373428345	YES	18
218	ZINC01346122	1733	0.611940324306488	NO	-
219	ZINC03438246	3525	0.611940324306488	NO	-
220	ZINC03832244	117	0.611940324306488	YES	18
221	ZINC00624003	665	0.6111111044883728	NO	-
222	ZINC00897334	1132	0.6111111044883728	NO	-
223	ZINC01050298	1389	0.6111111044883728	NO	-
224	ZINC01119186	1539	0.6111111044883728	NO	-
225	ZINC02973363	2943	0.6111111044883728	NO	-
226	ZINC03424714	3482	0.6111111044883728	NO	-
227	ZINC04627531	5594	0.6111111044883728	NO	-
228	ZINC01058518	1417	0.6103895902633667	NO	-
229	ZINC01058518	1419	0.6103895902633667	NO	-
230	ZINC02795344	2712	0.6103895902633667	NO	-
231	ZINC03853831	4285	0.6103895902633667	NO	-
232	ZINC03882273	4751	0.6103895902633667	NO	-
233	ZINC04484723	5545	0.6103895902633667	NO	-
234	ZINC04484723	5546	0.6103895902633667	NO	-
235	ZINC04084970	5143	0.6097561120986938	NO	-
236	ZINC00543080	568	0.6086956262588501	NO	-
237	ZINC00680653	758	0.6086956262588501	NO	-
238	ZINC03249270	3114	0.6086956262588501	NO	-
239	ZINC03855148	4372	0.6086956262588501	NO	-
240	ZINC03858988	4519	0.6086956262588501	NO	-
241	ZINC04248627	5264	0.6086956262588501	NO	-
242	ZINC04467881	5511	0.6086956262588501	NO	-
243	ZINC03832268	82	0.6086956262588501	YES	12
244	ZINC00264330	271	0.6081081032752991	NO	-
245	ZINC00530334	559	0.6081081032752991	NO	-
246	ZINC00603855	626	0.6081081032752991	NO	-
247	ZINC00779134	849	0.6081081032752991	NO	-
248	ZINC00784846	886	0.6081081032752991	NO	-
249	ZINC00917184	1173	0.6081081032752991	NO	-
250	ZINC00938498	1201	0.6081081032752991	NO	-
251	ZINC01083536	1479	0.6081081032752991	NO	-
252	ZINC01098116	1500	0.6081081032752991	NO	-
253	ZINC01241037	1689	0.6081081032752991	NO	-
254	ZINC01442534	1835	0.6081081032752991	NO	-
255	ZINC03854598	4323	0.6081081032752991	NO	-
256	ZINC03855052	4360	0.6081081032752991	NO	-
257	ZINC03956274	4835	0.6081081032752991	NO	-
258	ZINC04156760	5194	0.6081081032752991	NO	-
259	ZINC02047503	96	0.6081081032752991	YES	13
260	ZINC00873185	1092	0.607594907283783	NO	-
261	ZINC01109951	1517	0.607594907283783	NO	-
262	ZINC02478286	2392	0.607594907283783	NO	-
263	ZINC03851671	4170	0.607594907283783	NO	-
264	ZINC00051706	46	0.6060606241226196	NO	-
265	ZINC00310240	298	0.6060606241226196	NO	-
266	ZINC00972593	1257	0.6060606241226196	NO	-
267	ZINC00714287	791	0.6056337952613831	NO	-
268	ZINC00803413	932	0.6056337952613831	NO	-
269	ZINC01163176	1615	0.6056337952613831	NO	-
270	ZINC02617525	2442	0.6056337952613831	NO	-
271	ZINC02918094	2902	0.6056337952613831	NO	-
272	ZINC03452996	3556	0.6056337952613831	NO	-
273	ZINC04633485	5601	0.6056337952613831	NO	-
274	ZINC00779150	853	0.6052631735801697	NO	-
275	ZINC00783413	881	0.6052631735801697	NO	-
276	ZINC00870536	1082	0.6052631735801697	NO	-
277	ZINC01040197	1373	0.6052631735801697	NO	-
278	ZINC01364566	1759	0.6052631735801697	NO	-
279	ZINC01364573	1760	0.6052631735801697	NO	-
280	ZINC01364575	1761	0.6052631735801697	NO	-
281	ZINC01743021	1923	0.6052631735801697	NO	-
282	ZINC02376744	2298	0.6052631735801697	NO	-
283	ZINC02389603	2306	0.6052631735801697	NO	-
284	ZINC02393825	2309	0.6052631735801697	NO	-
285	ZINC02836719	2795	0.6052631735801697	NO	-
286	ZINC03027568	2968	0.6052631735801697	NO	-
287	ZINC03204482	3047	0.6052631735801697	NO	-
288	ZINC03867164	4596	0.6052631735801697	NO	-
289	ZINC03867239	4600	0.6052631735801697	NO	-
290	ZINC03970775	4928	0.6052631735801697	NO	-
291	ZINC03970776	4929	0.6052631735801697	NO	-
292	ZINC03970779	4932	0.6052631735801697	NO	-
293	ZINC03970885	4948	0.6052631735801697	NO	-
294	ZINC03971202	4958	0.6052631735801697	NO	-
295	ZINC03971202	4959	0.6052631735801697	NO	-
296	ZINC00629454	680	0.604938268661499	NO	-
297	ZINC01127860	1562	0.604938268661499	NO	-
298	ZINC03855135	4367	0.604938268661499	NO	-
299	ZINC03855136	4368	0.604938268661499	NO	-
300	ZINC00591295	621	0.6029411554336548	NO	-
301	ZINC00907880	1154	0.6029411554336548	NO	-
302	ZINC03252942	3119	0.6029411554336548	NO	-
303	ZINC03452649	3552	0.6029411554336548	NO	-
304	ZINC03530795	3834	0.6029411554336548	NO	-
305	ZINC03530796	3835	0.6029411554336548	NO	-
306	ZINC00306859	291	0.6027397513389587	NO	-
307	ZINC00421189	430	0.6027397513389587	NO	-
308	ZINC00421190	431	0.6027397513389587	NO	-
309	ZINC00527238	553	0.6027397513389587	NO	-
310	ZINC00530228	558	0.6027397513389587	NO	-
311	ZINC00905423	1143	0.6027397513389587	NO	-
312	ZINC01025519	1329	0.6027397513389587	NO	-
313	ZINC01032938	1339	0.6027397513389587	NO	-
314	ZINC02374617	2297	0.6027397513389587	NO	-
315	ZINC02449111	2377	0.6027397513389587	NO	-
316	ZINC02712846	2578	0.6027397513389587	NO	-
317	ZINC03545817	3854	0.6027397513389587	NO	-
318	ZINC03545826	3855	0.6027397513389587	NO	-
319	ZINC03851642	4168	0.6027397513389587	NO	-
320	ZINC03859016	4524	0.6027397513389587	NO	-
321	ZINC04053836	5125	0.6027397513389587	NO	-
322	ZINC04595593	5584	0.6027397513389587	NO	-
323	ZINC03815288	93	0.6027397513389587	YES	13
324	ZINC00911786	1160	0.6025640964508057	NO	-
325	ZINC00917024	1168	0.6025640964508057	NO	-
326	ZINC01274326	1704	0.6025640964508057	NO	-
327	ZINC02401929	2316	0.6025640964508057	NO	-
328	ZINC03236993	3096	0.6025640964508057	NO	-
329	ZINC03372506	3276	0.6025640964508057	NO	-
330	ZINC03375587	3279	0.6025640964508057	NO	-
331	ZINC04475140	5536	0.6025640964508057	NO	-
332	ZINC00021108	13	0.6000000238418579	NO	-
333	ZINC00264160	269	0.6000000238418579	NO	-
334	ZINC00321735	315	0.6000000238418579	NO	-
335	ZINC00664058	733	0.6000000238418579	NO	-
336	ZINC00870527	1081	0.6000000238418579	NO	-
337	ZINC00906839	1149	0.6000000238418579	NO	-
338	ZINC00906840	1150	0.6000000238418579	NO	-
339	ZINC00917024	1169	0.6000000238418579	NO	-
340	ZINC00917192	1175	0.6000000238418579	NO	-
341	ZINC01058518	1418	0.6000000238418579	NO	-
342	ZINC01096068	1498	0.6000000238418579	NO	-
343	ZINC01462271	1842	0.6000000238418579	NO	-
344	ZINC02500140	2410	0.6000000238418579	NO	-
345	ZINC02788841	2693	0.6000000238418579	NO	-
346	ZINC03400430	3380	0.6000000238418579	NO	-
347	ZINC03452836	3553	0.6000000238418579	NO	-
348	ZINC04460686	5450	0.6000000238418579	NO	-
349	ZINC00601866	624	0.5974025726318359	NO	-
350	ZINC00784846	887	0.5974025726318359	NO	-
351	ZINC01040130	1368	0.5974025726318359	NO	-
352	ZINC01130700	1571	0.5974025726318359	NO	-
353	ZINC03855052	4361	0.5974025726318359	NO	-
354	ZINC03867534	4629	0.5974025726318359	NO	-
355	ZINC03867970	4695	0.5974025726318359	NO	-
356	ZINC03868993	4741	0.5974025726318359	NO	-
357	ZINC03889777	4757	0.5974025726318359	NO	-
358	ZINC03977709	5020	0.5974025726318359	NO	-
359	ZINC04465269	5479	0.5974025726318359	NO	-
360	ZINC00264160	270	0.5972222089767456	NO	-
361	ZINC00612901	639	0.5972222089767456	NO	-
362	ZINC01054649	1405	0.5972222089767456	NO	-
363	ZINC01168533	1622	0.5972222089767456	NO	-
364	ZINC01231510	1685	0.5972222089767456	NO	-
365	ZINC02712843	2577	0.5972222089767456	NO	-
366	ZINC03382520	3296	0.5972222089767456	NO	-
367	ZINC03452589	3550	0.5972222089767456	NO	-
368	ZINC00591295	620	0.5970149040222168	NO	-
369	ZINC01388831	1776	0.5970149040222168	NO	-
370	ZINC01431478	1816	0.5970149040222168	NO	-
371	ZINC01431479	1817	0.5970149040222168	NO	-
372	ZINC04059053	5129	0.5970149040222168	NO	-
373	ZINC04392460	5411	0.5970149040222168	NO	-
374	ZINC03989515	5075	0.5952380895614624	NO	-
375	ZINC02181822	2157	0.594936728477478	NO	-
376	ZINC04450584	5444	0.594936728477478	NO	-
377	ZINC00778516	844	0.5945945978164673	NO	-
378	ZINC00779351	863	0.5945945978164673	NO	-
379	ZINC00779356	864	0.5945945978164673	NO	-
380	ZINC00801792	927	0.5945945978164673	NO	-
381	ZINC01143107	1591	0.5945945978164673	NO	-
382	ZINC01406030	1785	0.5945945978164673	NO	-
383	ZINC02201351	2176	0.5945945978164673	NO	-
384	ZINC03405981	3410	0.5945945978164673	NO	-
385	ZINC03510081	3774	0.5945945978164673	NO	-
386	ZINC04124048	5175	0.5945945978164673	NO	-
387	ZINC04501002	5568	0.5945945978164673	NO	-
388	ZINC03815556	99	0.5945945978164673	YES	13
389	ZINC00312199	304	0.5942028760910034	NO	-
390	ZINC00360401	347	0.5942028760910034	NO	-
391	ZINC00360402	348	0.5942028760910034	NO	-
392	ZINC01224249	1674	0.5942028760910034	NO	-
393	ZINC03395111	3347	0.5942028760910034	NO	-
394	ZINC03395114	3348	0.5942028760910034	NO	-
395	ZINC03395163	3350	0.5942028760910034	NO	-
396	ZINC03395166	3351	0.5942028760910034	NO	-
397	ZINC04129587	5178	0.5942028760910034	NO	-
398	ZINC03859177	4534	0.5925925970077515	NO	-
399	ZINC00501896	516	0.5921052694320679	NO	-
400	ZINC00778479	843	0.5921052694320679	NO	-
401	ZINC00779162	854	0.5921052694320679	NO	-
402	ZINC00876297	1098	0.5921052694320679	NO	-
403	ZINC00896955	1131	0.5921052694320679	NO	-
404	ZINC00912365	1163	0.5921052694320679	NO	-
405	ZINC01032938	1340	0.5921052694320679	NO	-
406	ZINC01040027	1365	0.5921052694320679	NO	-
407	ZINC01113928	1526	0.5921052694320679	NO	-
408	ZINC01134162	1578	0.5921052694320679	NO	-
409	ZINC02331296	2261	0.5921052694320679	NO	-
410	ZINC02349139	2274	0.5921052694320679	NO	-
411	ZINC02349141	2275	0.5921052694320679	NO	-
412	ZINC02868399	2843	0.5921052694320679	NO	-
413	ZINC03372928	3277	0.5921052694320679	NO	-
414	ZINC03410269	3426	0.5921052694320679	NO	-
415	ZINC03416218	3443	0.5921052694320679	NO	-
416	ZINC03506089	3745	0.5921052694320679	NO	-
417	ZINC03851642	4169	0.5921052694320679	NO	-
418	ZINC02700291	2571	0.591549277305603	NO	-
419	ZINC03225356	3073	0.591549277305603	NO	-
420	ZINC03466203	3588	0.591549277305603	NO	-
421	ZINC03466207	3589	0.591549277305603	NO	-
422	ZINC03958803	4842	0.591549277305603	NO	-
423	ZINC00308366	292	0.5909090638160706	NO	-
424	ZINC00310879	301	0.5909090638160706	NO	-
425	ZINC00321916	319	0.5909090638160706	NO	-
426	ZINC01044210	1385	0.5909090638160706	NO	-
427	ZINC03855147	4371	0.5903614163398743	NO	-
428	ZINC00416664	415	0.5897436141967773	NO	-
429	ZINC00797003	919	0.5897436141967773	NO	-
430	ZINC00881690	1112	0.5897436141967773	NO	-
431	ZINC02838162	2797	0.5897436141967773	NO	-
432	ZINC03192258	3043	0.5897436141967773	NO	-
433	ZINC03859177	4533	0.5897436141967773	NO	-
434	ZINC03867547	4630	0.5897436141967773	NO	-
435	ZINC04059313	5131	0.5897436141967773	NO	-
436	ZINC00529804	557	0.5890411138534546	NO	-
437	ZINC00905542	1146	0.5890411138534546	NO	-
438	ZINC00905543	1147	0.5890411138534546	NO	-
439	ZINC00905546	1148	0.5890411138534546	NO	-
440	ZINC00916526	1165	0.5890411138534546	NO	-
441	ZINC00917177	1172	0.5890411138534546	NO	-
442	ZINC00930651	1189	0.5890411138534546	NO	-
443	ZINC01162901	1614	0.5890411138534546	NO	-
444	ZINC01364495	1758	0.5890411138534546	NO	-
445	ZINC01924270	1998	0.5890411138534546	NO	-
446	ZINC03277913	3135	0.5890411138534546	NO	-
447	ZINC03340212	3212	0.5890411138534546	NO	-
448	ZINC03505697	3743	0.5890411138534546	NO	-
449	ZINC03505699	3744	0.5890411138534546	NO	-
450	ZINC03550516	3873	0.5890411138534546	NO	-
451	ZINC03567536	3947	0.5890411138534546	NO	-
452	ZINC03672617	4061	0.5890411138534546	NO	-
453	ZINC03857427	4438	0.5890411138534546	NO	-
454	ZINC03858884	4513	0.5890411138534546	NO	-
455	ZINC03873542	4743	0.5890411138534546	NO	-
456	ZINC04464378	5460	0.5890411138534546	NO	-
457	ZINC03815520	95	0.5890411138534546	YES	13
458	ZINC03815223	97	0.5890411138534546	YES	13
459	ZINC03815309	98	0.5890411138534546	YES	13
460	ZINC00238508	243	0.5882353186607361	NO	-
461	ZINC04627839	5595	0.5882353186607361	NO	-
462	ZINC01040197	1374	0.5874999761581421	NO	-
463	ZINC02223476	2205	0.5874999761581421	NO	-
464	ZINC02793859	2709	0.5874999761581421	NO	-
465	ZINC02871777	2848	0.5874999761581421	NO	-
466	ZINC03867547	4631	0.5874999761581421	NO	-
467	ZINC03867970	4696	0.5874999761581421	NO	-
468	ZINC04345267	5362	0.5874999761581421	NO	-
469	ZINC01141428	1588	0.5866666436195374	NO	-
470	ZINC01148395	1600	0.5866666436195374	NO	-
471	ZINC01185390	1630	0.5866666436195374	NO	-
472	ZINC02022475	2111	0.5866666436195374	NO	-
473	ZINC02334890	2262	0.5866666436195374	NO	-
474	ZINC02339549	2267	0.5866666436195374	NO	-
475	ZINC03409663	3418	0.5866666436195374	NO	-
476	ZINC03409665	3419	0.5866666436195374	NO	-
477	ZINC03424286	3478	0.5866666436195374	NO	-
478	ZINC03424768	3484	0.5866666436195374	NO	-
479	ZINC03424828	3486	0.5866666436195374	NO	-
480	ZINC03537183	3848	0.5866666436195374	NO	-
481	ZINC03549425	3865	0.5866666436195374	NO	-
482	ZINC03608806	4014	0.5866666436195374	NO	-
483	ZINC03854361	4310	0.5866666436195374	NO	-
484	ZINC04252801	5292	0.5866666436195374	NO	-
485	ZINC04346689	5363	0.5866666436195374	NO	-
486	ZINC00062678	59	0.5857142806053162	NO	-
487	ZINC00087781	79	0.5857142806053162	NO	-
488	ZINC00849285	1018	0.5857142806053162	NO	-
489	ZINC00849287	1019	0.5857142806053162	NO	-
490	ZINC00907556	1152	0.5857142806053162	NO	-
491	ZINC00907558	1153	0.5857142806053162	NO	-
492	ZINC00929840	1182	0.5857142806053162	NO	-
493	ZINC01053855	1398	0.5857142806053162	NO	-
494	ZINC02652754	2528	0.5857142806053162	NO	-
495	ZINC02753895	2644	0.5857142806053162	NO	-
496	ZINC02770079	2674	0.5857142806053162	NO	-
497	ZINC03852911	4215	0.5857142806053162	NO	-
498	ZINC03858627	4499	0.5857142806053162	NO	-
499	ZINC04337195	5356	0.5857142806053162	NO	-
500	ZINC04337195	5357	0.5857142806053162	NO	-
501	ZINC03479287	3638	0.5853658318519592	NO	-
502	ZINC02720829	2608	0.5844155550003052	NO	-
503	ZINC02795355	2714	0.5844155550003052	NO	-
504	ZINC03173972	3033	0.5844155550003052	NO	-
505	ZINC03351225	3231	0.5844155550003052	NO	-
506	ZINC03364352	3256	0.5844155550003052	NO	-
507	ZINC00021529	15	0.5833333134651184	NO	-
508	ZINC00341054	330	0.5833333134651184	NO	-
509	ZINC00617681	651	0.5833333134651184	NO	-
510	ZINC00781756	877	0.5833333134651184	NO	-
511	ZINC00781757	878	0.5833333134651184	NO	-
512	ZINC00819482	989	0.5833333134651184	NO	-
513	ZINC00867762	1067	0.5833333134651184	NO	-
514	ZINC01019057	1324	0.5833333134651184	NO	-
515	ZINC01031949	1335	0.5833333134651184	NO	-
516	ZINC01095089	1496	0.5833333134651184	NO	-
517	ZINC01363089	1751	0.5833333134651184	NO	-
518	ZINC02064704	2123	0.5833333134651184	NO	-
519	ZINC02064705	2124	0.5833333134651184	NO	-
520	ZINC02064706	2125	0.5833333134651184	NO	-
521	ZINC02064707	2126	0.5833333134651184	NO	-
522	ZINC02119987	2140	0.5833333134651184	NO	-
523	ZINC02350778	2276	0.5833333134651184	NO	-
524	ZINC02633403	2492	0.5833333134651184	NO	-
525	ZINC03481652	3654	0.5833333134651184	NO	-
526	ZINC03481655	3655	0.5833333134651184	NO	-
527	ZINC03684804	4063	0.5833333134651184	NO	-
528	ZINC03859200	4536	0.5833333134651184	NO	-
529	ZINC03867380	4608	0.5833333134651184	NO	-
530	ZINC03868765	4733	0.5833333134651184	NO	-
531	ZINC03889620	4756	0.5833333134651184	NO	-
532	ZINC03908152	4823	0.5833333134651184	NO	-
533	ZINC04492427	5558	0.5833333134651184	NO	-
534	ZINC04594264	5579	0.5833333134651184	NO	-
535	ZINC00779306	856	0.5822784900665283	NO	-
536	ZINC00779307	857	0.5822784900665283	NO	-
537	ZINC00779309	858	0.5822784900665283	NO	-
538	ZINC02061538	2118	0.5822784900665283	NO	-
539	ZINC02181819	2156	0.5822784900665283	NO	-
540	ZINC03340133	3211	0.5822784900665283	NO	-
541	ZINC03659238	4053	0.5822784900665283	NO	-
542	ZINC03853408	4257	0.5822784900665283	NO	-
543	ZINC03858355	4484	0.5822784900665283	NO	-
544	ZINC03867562	4633	0.5822784900665283	NO	-
545	ZINC04128573	5176	0.5822784900665283	NO	-
546	ZINC04354304	5374	0.5822784900665283	NO	-
547	ZINC04468273	5513	0.5822784900665283	NO	-
548	ZINC02638215	2500	0.5820895433425903	NO	-
549	ZINC03322928	3184	0.5820895433425903	NO	-
550	ZINC00530520	560	0.5810810923576355	NO	-
551	ZINC00617681	652	0.5810810923576355	NO	-
552	ZINC00856921	1042	0.5810810923576355	NO	-
553	ZINC01009162	1311	0.5810810923576355	NO	-
554	ZINC01350961	1741	0.5810810923576355	NO	-
555	ZINC02917336	2899	0.5810810923576355	NO	-
556	ZINC03063629	3010	0.5810810923576355	NO	-
557	ZINC03225603	3074	0.5810810923576355	NO	-
558	ZINC03312861	3173	0.5810810923576355	NO	-
559	ZINC03384035	3303	0.5810810923576355	NO	-
560	ZINC03452619	3551	0.5810810923576355	NO	-
561	ZINC04111522	5167	0.5810810923576355	NO	-
562	ZINC04252816	5293	0.5810810923576355	NO	-
563	ZINC04485959	5551	0.5810810923576355	NO	-
564	ZINC04492815	5559	0.5810810923576355	NO	-
565	ZINC01040130	1369	0.5802469253540039	NO	-
566	ZINC02241915	2223	0.5802469253540039	NO	-
567	ZINC03027548	2967	0.5802469253540039	NO	-
568	ZINC03970774	4927	0.5802469253540039	NO	-
569	ZINC03970777	4930	0.5802469253540039	NO	-
570	ZINC03970778	4931	0.5802469253540039	NO	-
571	ZINC00081271	75	0.5797101259231567	NO	-
572	ZINC00190457	196	0.5797101259231567	NO	-
573	ZINC01053919	1399	0.5797101259231567	NO	-
574	ZINC02729394	2618	0.5797101259231567	NO	-
575	ZINC03224410	3071	0.5797101259231567	NO	-
576	ZINC03409805	3423	0.5797101259231567	NO	-
577	ZINC03857460	4442	0.5797101259231567	NO	-
578	ZINC03857461	4443	0.5797101259231567	NO	-
579	ZINC03968414	4859	0.5797101259231567	NO	-
580	ZINC03968415	4860	0.5797101259231567	NO	-
581	ZINC04109960	5166	0.5797101259231567	NO	-
582	ZINC04228836	5241	0.5797101259231567	NO	-
583	ZINC00410623	389	0.5789473652839661	NO	-
584	ZINC00627050	669	0.5789473652839661	NO	-
585	ZINC00664171	734	0.5789473652839661	NO	-
586	ZINC00784830	885	0.5789473652839661	NO	-
587	ZINC00801793	928	0.5789473652839661	NO	-
588	ZINC00872558	1090	0.5789473652839661	NO	-
589	ZINC01056841	1410	0.5789473652839661	NO	-
590	ZINC01123340	1548	0.5789473652839661	NO	-
591	ZINC01262729	1698	0.5789473652839661	NO	-
592	ZINC02624455	2462	0.5789473652839661	NO	-
593	ZINC02624455	2463	0.5789473652839661	NO	-
594	ZINC03519292	3812	0.5789473652839661	NO	-
595	ZINC03571228	3960	0.5789473652839661	NO	-
596	ZINC03976256	5001	0.5789473652839661	NO	-
597	ZINC03983294	5045	0.5789473652839661	NO	-
598	ZINC04248795	5270	0.5789473652839661	NO	-
599	ZINC04460936	5451	0.5789473652839661	NO	-
600	ZINC04465269	5478	0.5789473652839661	NO	-
601	ZINC00629479	681	0.5783132314682007	NO	-
602	ZINC00634544	694	0.5783132314682007	NO	-
603	ZINC00634935	696	0.5783132314682007	NO	-
604	ZINC00641036	701	0.5783132314682007	NO	-
605	ZINC00779146	852	0.5783132314682007	NO	-
606	ZINC00832590	999	0.5783132314682007	NO	-
607	ZINC00832591	1001	0.5783132314682007	NO	-
608	ZINC00832601	1003	0.5783132314682007	NO	-
609	ZINC02223482	2208	0.5783132314682007	NO	-
610	ZINC02426380	2341	0.5783132314682007	NO	-
611	ZINC00321771	316	0.577464759349823	NO	-
612	ZINC01225065	1680	0.577464759349823	NO	-
613	ZINC01225066	1681	0.577464759349823	NO	-
614	ZINC01346710	1734	0.577464759349823	NO	-
615	ZINC01736649	1918	0.577464759349823	NO	-
616	ZINC03853067	4230	0.577464759349823	NO	-
617	ZINC03853607	4269	0.577464759349823	NO	-
618	ZINC03855146	4369	0.577464759349823	NO	-
619	ZINC03856515	4401	0.577464759349823	NO	-
620	ZINC03856516	4402	0.577464759349823	NO	-
621	ZINC01092679	1494	0.5769230723381042	NO	-
622	ZINC02195033	2169	0.5769230723381042	NO	-
623	ZINC02336063	2263	0.5769230723381042	NO	-
624	ZINC02962039	2929	0.5769230723381042	NO	-
625	ZINC01040588	1380	0.5757575631141663	NO	-
626	ZINC01054444	1404	0.5757575631141663	NO	-
627	ZINC00087781	80	0.5753424763679504	NO	-
628	ZINC00382739	372	0.5753424763679504	NO	-
629	ZINC00417658	418	0.5753424763679504	NO	-
630	ZINC00628167	673	0.5753424763679504	NO	-
631	ZINC00628786	676	0.5753424763679504	NO	-
632	ZINC00714292	792	0.5753424763679504	NO	-
633	ZINC00937463	1198	0.5753424763679504	NO	-
634	ZINC01040129	1367	0.5753424763679504	NO	-
635	ZINC01069205	1446	0.5753424763679504	NO	-
636	ZINC01100441	1501	0.5753424763679504	NO	-
637	ZINC01129826	1568	0.5753424763679504	NO	-
638	ZINC01408768	1786	0.5753424763679504	NO	-
639	ZINC01465855	1844	0.5753424763679504	NO	-
640	ZINC01498703	1876	0.5753424763679504	NO	-
641	ZINC01498729	1877	0.5753424763679504	NO	-
642	ZINC01924271	1999	0.5753424763679504	NO	-
643	ZINC02408212	2324	0.5753424763679504	NO	-
644	ZINC02795414	2716	0.5753424763679504	NO	-
645	ZINC02855998	2818	0.5753424763679504	NO	-
646	ZINC02887438	2873	0.5753424763679504	NO	-
647	ZINC02937967	2913	0.5753424763679504	NO	-
648	ZINC03040636	2985	0.5753424763679504	NO	-
649	ZINC03267166	3130	0.5753424763679504	NO	-
650	ZINC03467318	3591	0.5753424763679504	NO	-
651	ZINC03504380	3737	0.5753424763679504	NO	-
652	ZINC03504382	3738	0.5753424763679504	NO	-
653	ZINC03504384	3739	0.5753424763679504	NO	-
654	ZINC03505628	3742	0.5753424763679504	NO	-
655	ZINC03506138	3746	0.5753424763679504	NO	-
656	ZINC03507596	3768	0.5753424763679504	NO	-
657	ZINC03522950	3816	0.5753424763679504	NO	-
658	ZINC03522951	3817	0.5753424763679504	NO	-
659	ZINC03858867	4509	0.5753424763679504	NO	-
660	ZINC03868085	4713	0.5753424763679504	NO	-
661	ZINC00651621	723	0.574999988079071	NO	-
662	ZINC00881690	1113	0.574999988079071	NO	-
663	ZINC01040027	1366	0.574999988079071	NO	-
664	ZINC01259039	1696	0.574999988079071	NO	-
665	ZINC02873656	2853	0.574999988079071	NO	-
666	ZINC03855547	4382	0.574999988079071	NO	-
667	ZINC03859085	4526	0.574999988079071	NO	-
668	ZINC03867239	4601	0.574999988079071	NO	-
669	ZINC00111009	103	0.5735294222831726	NO	-
670	ZINC00853359	1029	0.5735294222831726	NO	-
671	ZINC00017742	7	0.5733333230018616	NO	-
672	ZINC00017742	9	0.5733333230018616	NO	-
673	ZINC00159021	169	0.5733333230018616	NO	-
674	ZINC00228748	232	0.5733333230018616	NO	-
675	ZINC00633071	693	0.5733333230018616	NO	-
676	ZINC00638803	700	0.5733333230018616	NO	-
677	ZINC00957829	1246	0.5733333230018616	NO	-
678	ZINC01249085	1692	0.5733333230018616	NO	-
679	ZINC01371526	1768	0.5733333230018616	NO	-
680	ZINC01371527	1769	0.5733333230018616	NO	-
681	ZINC01517960	1896	0.5733333230018616	NO	-
682	ZINC02210594	2194	0.5733333230018616	NO	-
683	ZINC02354091	2280	0.5733333230018616	NO	-
684	ZINC02793805	2707	0.5733333230018616	NO	-
685	ZINC02802926	2761	0.5733333230018616	NO	-
686	ZINC02917320	2898	0.5733333230018616	NO	-
687	ZINC02972103	2942	0.5733333230018616	NO	-
688	ZINC03043508	2996	0.5733333230018616	NO	-
689	ZINC03292553	3150	0.5733333230018616	NO	-
690	ZINC03370469	3272	0.5733333230018616	NO	-
691	ZINC03394842	3346	0.5733333230018616	NO	-
692	ZINC03537184	3849	0.5733333230018616	NO	-
693	ZINC03549396	3864	0.5733333230018616	NO	-
694	ZINC03549427	3866	0.5733333230018616	NO	-
695	ZINC03684804	4064	0.5733333230018616	NO	-
696	ZINC03850240	4108	0.5733333230018616	NO	-
697	ZINC03850993	4127	0.5733333230018616	NO	-
698	ZINC03860035	4555	0.5733333230018616	NO	-
699	ZINC03968198	4858	0.5733333230018616	NO	-
700	ZINC04032578	5116	0.5733333230018616	NO	-
701	ZINC04115905	5169	0.5733333230018616	NO	-
702	ZINC04468665	5517	0.5733333230018616	NO	-
703	ZINC01364378	1755	0.5731707215309143	NO	-
704	ZINC01364394	1756	0.5731707215309143	NO	-
705	ZINC01364395	1757	0.5731707215309143	NO	-
706	ZINC03867562	4634	0.5731707215309143	NO	-
707	ZINC04128573	5177	0.5731707215309143	NO	-
708	ZINC04595084	5582	0.5731707215309143	NO	-
709	ZINC00159021	170	0.5714285969734192	NO	-
710	ZINC00933483	1195	0.5714285969734192	NO	-
711	ZINC00933484	1196	0.5714285969734192	NO	-
712	ZINC00944357	1222	0.5714285969734192	NO	-
713	ZINC01032465	1337	0.5714285969734192	NO	-
714	ZINC01738903	1919	0.5714285969734192	NO	-
715	ZINC01738948	1920	0.5714285969734192	NO	-
716	ZINC02194750	2168	0.5714285969734192	NO	-
717	ZINC02213786	2197	0.5714285969734192	NO	-
718	ZINC02329765	2260	0.5714285969734192	NO	-
719	ZINC02795735	2718	0.5714285969734192	NO	-
720	ZINC02816747	2784	0.5714285969734192	NO	-
721	ZINC02816749	2785	0.5714285969734192	NO	-
722	ZINC02915795	2895	0.5714285969734192	NO	-
723	ZINC03192829	3044	0.5714285969734192	NO	-
724	ZINC03576174	3963	0.5714285969734192	NO	-
725	ZINC03618829	4027	0.5714285969734192	NO	-
726	ZINC03853169	4241	0.5714285969734192	NO	-
727	ZINC03853170	4242	0.5714285969734192	NO	-
728	ZINC03859085	4525	0.5714285969734192	NO	-
729	ZINC03959038	4843	0.5714285969734192	NO	-
730	ZINC03959041	4844	0.5714285969734192	NO	-
731	ZINC03959048	4845	0.5714285969734192	NO	-
732	ZINC03977711	5021	0.5714285969734192	NO	-
733	ZINC04032578	5117	0.5714285969734192	NO	-
734	ZINC04059468	5133	0.5714285969734192	NO	-
735	ZINC04271328	5310	0.5714285969734192	NO	-
736	ZINC04492815	5560	0.5714285969734192	NO	-
737	ZINC04492815	5561	0.5714285969734192	NO	-
738	ZINC00629479	682	0.569767415523529	NO	-
739	ZINC00634544	695	0.569767415523529	NO	-
740	ZINC00634935	697	0.569767415523529	NO	-
741	ZINC00641036	702	0.569767415523529	NO	-
742	ZINC00832590	1000	0.569767415523529	NO	-
743	ZINC00832591	1002	0.569767415523529	NO	-
744	ZINC00832601	1004	0.569767415523529	NO	-
745	ZINC00645522	715	0.5696202516555786	NO	-
746	ZINC00645523	716	0.5696202516555786	NO	-
747	ZINC01059163	1422	0.5696202516555786	NO	-
748	ZINC02232900	2218	0.5696202516555786	NO	-
749	ZINC03424721	3483	0.5696202516555786	NO	-
750	ZINC03853134	4238	0.5696202516555786	NO	-
751	ZINC04485607	5550	0.5696202516555786	NO	-
752	ZINC04622589	5589	0.5696202516555786	NO	-
753	ZINC00421378	432	0.5694444179534912	NO	-
754	ZINC00568574	598	0.5694444179534912	NO	-
755	ZINC00616518	648	0.5694444179534912	NO	-
756	ZINC00869165	1077	0.5694444179534912	NO	-
757	ZINC01736643	1917	0.5694444179534912	NO	-
758	ZINC02064702	2121	0.5694444179534912	NO	-
759	ZINC02064703	2122	0.5694444179534912	NO	-
760	ZINC02750359	2640	0.5694444179534912	NO	-
761	ZINC02756170	2649	0.5694444179534912	NO	-
762	ZINC03314988	3177	0.5694444179534912	NO	-
763	ZINC03332950	3197	0.5694444179534912	NO	-
764	ZINC03332952	3198	0.5694444179534912	NO	-
765	ZINC03550393	3868	0.5694444179534912	NO	-
766	ZINC03550402	3870	0.5694444179534912	NO	-
767	ZINC03859529	4547	0.5694444179534912	NO	-
768	ZINC03859530	4548	0.5694444179534912	NO	-
769	ZINC03976264	5002	0.5694444179534912	NO	-
770	ZINC03976266	5003	0.5694444179534912	NO	-
771	ZINC03976270	5004	0.5694444179534912	NO	-
772	ZINC00779363	868	0.5679012537002563	NO	-
773	ZINC01040190	1371	0.5679012537002563	NO	-
774	ZINC01040217	1375	0.5679012537002563	NO	-
775	ZINC01083541	1480	0.5679012537002563	NO	-
776	ZINC02223476	2206	0.5679012537002563	NO	-
777	ZINC02223476	2207	0.5679012537002563	NO	-
778	ZINC02664821	2554	0.5679012537002563	NO	-
779	ZINC02877369	2859	0.5679012537002563	NO	-
780	ZINC03578335	3967	0.5679012537002563	NO	-
781	ZINC03868244	4718	0.5679012537002563	NO	-
782	ZINC00804231	933	0.5675675868988037	NO	-
783	ZINC01140489	1586	0.5675675868988037	NO	-
784	ZINC01158071	1608	0.5675675868988037	NO	-
785	ZINC01185600	1631	0.5675675868988037	NO	-
786	ZINC01185601	1632	0.5675675868988037	NO	-
787	ZINC02336288	2264	0.5675675868988037	NO	-
788	ZINC02755761	2648	0.5675675868988037	NO	-
789	ZINC02767656	2671	0.5675675868988037	NO	-
790	ZINC02768229	2672	0.5675675868988037	NO	-
791	ZINC02865271	2840	0.5675675868988037	NO	-
792	ZINC03332182	3196	0.5675675868988037	NO	-
793	ZINC03495741	3689	0.5675675868988037	NO	-
794	ZINC03859893	4554	0.5675675868988037	NO	-
795	ZINC03815299	100	0.5675675868988037	YES	13
796	ZINC00111009	102	0.5671641826629639	NO	-
797	ZINC00204348	210	0.5671641826629639	NO	-
798	ZINC00853359	1028	0.5671641826629639	NO	-
799	ZINC03313660	3175	0.5671641826629639	NO	-
800	ZINC03490742	3680	0.5671641826629639	NO	-
801	ZINC03490743	3681	0.5671641826629639	NO	-
802	ZINC02341966	2268	0.5662650465965271	NO	-
803	ZINC03867380	4607	0.5662650465965271	NO	-
804	ZINC00223925	227	0.5657894611358643	NO	-
805	ZINC00784855	888	0.5657894611358643	NO	-
806	ZINC01468185	1853	0.5657894611358643	NO	-
807	ZINC01847626	1954	0.5657894611358643	NO	-
808	ZINC02252530	2228	0.5657894611358643	NO	-
809	ZINC02541703	2427	0.5657894611358643	NO	-
810	ZINC02621432	2454	0.5657894611358643	NO	-
811	ZINC02644246	2508	0.5657894611358643	NO	-
812	ZINC02712868	2579	0.5657894611358643	NO	-
813	ZINC02712869	2580	0.5657894611358643	NO	-
814	ZINC02712872	2581	0.5657894611358643	NO	-
815	ZINC02741003	2636	0.5657894611358643	NO	-
816	ZINC03283420	3140	0.5657894611358643	NO	-
817	ZINC03410558	3428	0.5657894611358643	NO	-
818	ZINC03410559	3429	0.5657894611358643	NO	-
819	ZINC03507382	3762	0.5657894611358643	NO	-
820	ZINC03507384	3763	0.5657894611358643	NO	-
821	ZINC03507441	3765	0.5657894611358643	NO	-
822	ZINC03507443	3766	0.5657894611358643	NO	-
823	ZINC03561952	3921	0.5657894611358643	NO	-
824	ZINC03852653	4199	0.5657894611358643	NO	-
825	ZINC03852789	4208	0.5657894611358643	NO	-
826	ZINC03969317	4880	0.5657894611358643	NO	-
827	ZINC03969318	4881	0.5657894611358643	NO	-
828	ZINC03970393	4915	0.5657894611358643	NO	-
829	ZINC00563962	596	0.5652173757553101	NO	-
830	ZINC01052408	1394	0.5652173757553101	NO	-
831	ZINC03859195	4535	0.5652173757553101	NO	-
832	ZINC04241504	5256	0.5652173757553101	NO	-
833	ZINC04359395	5393	0.5652173757553101	NO	-
834	ZINC04426963	5427	0.5652173757553101	NO	-
835	ZINC02350778	2277	0.5647059082984924	NO	-
836	ZINC02350778	2278	0.5647059082984924	NO	-
837	ZINC04385519	5406	0.5647059082984924	NO	-
838	ZINC00310968	302	0.5641025900840759	NO	-
839	ZINC00413230	397	0.5641025900840759	NO	-
840	ZINC00413231	398	0.5641025900840759	NO	-
841	ZINC00807865	944	0.5641025900840759	NO	-
842	ZINC00807867	945	0.5641025900840759	NO	-
843	ZINC00807869	946	0.5641025900840759	NO	-
844	ZINC00807871	947	0.5641025900840759	NO	-
845	ZINC00940456	1208	0.5641025900840759	NO	-
846	ZINC01069602	1447	0.5641025900840759	NO	-
847	ZINC01426434	1806	0.5641025900840759	NO	-
848	ZINC01426435	1807	0.5641025900840759	NO	-
849	ZINC02437930	2365	0.5641025900840759	NO	-
850	ZINC03192249	3042	0.5641025900840759	NO	-
851	ZINC03852653	4200	0.5641025900840759	NO	-
852	ZINC03855547	4381	0.5641025900840759	NO	-
853	ZINC03867975	4703	0.5641025900840759	NO	-
854	ZINC03867976	4705	0.5641025900840759	NO	-
855	ZINC03868442	4724	0.5641025900840759	NO	-
856	ZINC03971202	4957	0.5641025900840759	NO	-
857	ZINC03981741	5028	0.5641025900840759	NO	-
858	ZINC03815791	30	0.5641025900840759	YES	3
859	ZINC02718980	2593	0.5633803009986877	NO	-
860	ZINC02718982	2596	0.5633803009986877	NO	-
861	ZINC02718995	2601	0.5633803009986877	NO	-
862	ZINC02718996	2604	0.5633803009986877	NO	-
863	ZINC03040621	2982	0.5633803009986877	NO	-
864	ZINC03040623	2983	0.5633803009986877	NO	-
865	ZINC03042896	2995	0.5633803009986877	NO	-
866	ZINC03236169	3093	0.5633803009986877	NO	-
867	ZINC03851522	4156	0.5633803009986877	NO	-
868	ZINC03955812	4834	0.5633803009986877	NO	-
869	ZINC03980728	5025	0.5633803009986877	NO	-
870	ZINC04465224	5476	0.5633803009986877	NO	-
871	ZINC00643261	706	0.5625	NO	-
872	ZINC00779137	851	0.5625	NO	-
873	ZINC00840297	1010	0.5625	NO	-
874	ZINC00862208	1056	0.5625	NO	-
875	ZINC00869063	1075	0.5625	NO	-
876	ZINC00899377	1133	0.5625	NO	-
877	ZINC00976207	1264	0.5625	NO	-
878	ZINC01135631	1582	0.5625	NO	-
879	ZINC01211522	1660	0.5625	NO	-
880	ZINC02448915	2376	0.5625	NO	-
881	ZINC03413016	3437	0.5625	NO	-
882	ZINC03424697	3481	0.5625	NO	-
883	ZINC03424802	3485	0.5625	NO	-
884	ZINC03465285	3585	0.5625	NO	-
885	ZINC03507667	3770	0.5625	NO	-
886	ZINC03615769	4026	0.5625	NO	-
887	ZINC03851525	4157	0.5625	NO	-
888	ZINC03853087	4236	0.5625	NO	-
889	ZINC04001544	5114	0.5625	NO	-
890	ZINC04248867	5271	0.5625	NO	-
891	ZINC00017742	6	0.5616438388824463	NO	-
892	ZINC00017742	8	0.5616438388824463	NO	-
893	ZINC00116640	113	0.5616438388824463	NO	-
894	ZINC00341049	329	0.5616438388824463	NO	-
895	ZINC00410375	388	0.5616438388824463	NO	-
896	ZINC00411871	395	0.5616438388824463	NO	-
897	ZINC00540199	565	0.5616438388824463	NO	-
898	ZINC00540747	567	0.5616438388824463	NO	-
899	ZINC00545022	570	0.5616438388824463	NO	-
900	ZINC00721931	803	0.5616438388824463	NO	-
901	ZINC00863265	1059	0.5616438388824463	NO	-
902	ZINC00867762	1066	0.5616438388824463	NO	-
903	ZINC01012812	1315	0.5616438388824463	NO	-
904	ZINC01114129	1527	0.5616438388824463	NO	-
905	ZINC01497173	1871	0.5616438388824463	NO	-
906	ZINC01498551	1873	0.5616438388824463	NO	-
907	ZINC02657457	2535	0.5616438388824463	NO	-
908	ZINC02718980	2594	0.5616438388824463	NO	-
909	ZINC02718980	2595	0.5616438388824463	NO	-
910	ZINC02718982	2597	0.5616438388824463	NO	-
911	ZINC02718982	2598	0.5616438388824463	NO	-
912	ZINC02718995	2602	0.5616438388824463	NO	-
913	ZINC02718995	2603	0.5616438388824463	NO	-
914	ZINC02718996	2605	0.5616438388824463	NO	-
915	ZINC02718996	2606	0.5616438388824463	NO	-
916	ZINC02910840	2888	0.5616438388824463	NO	-
917	ZINC03039900	2980	0.5616438388824463	NO	-
918	ZINC03039904	2981	0.5616438388824463	NO	-
919	ZINC03192063	3041	0.5616438388824463	NO	-
920	ZINC03550455	3872	0.5616438388824463	NO	-
921	ZINC03819430	4084	0.5616438388824463	NO	-
922	ZINC03850863	4119	0.5616438388824463	NO	-
923	ZINC03850941	4124	0.5616438388824463	NO	-
924	ZINC03850943	4125	0.5616438388824463	NO	-
925	ZINC03858888	4514	0.5616438388824463	NO	-
926	ZINC04074966	5140	0.5616438388824463	NO	-
927	ZINC04268648	5309	0.5616438388824463	NO	-
928	ZINC04468389	5515	0.5616438388824463	NO	-
929	ZINC00813735	964	0.5609756112098694	NO	-
930	ZINC02392703	2308	0.5609756112098694	NO	-
931	ZINC03853087	4237	0.5609756112098694	NO	-
932	ZINC04059324	5132	0.5609756112098694	NO	-
933	ZINC04248743	5268	0.5609756112098694	NO	-
934	ZINC04274721	5313	0.5609756112098694	NO	-
935	ZINC01428437	1812	0.560606062412262	NO	-
936	ZINC01513325	1889	0.560606062412262	NO	-
937	ZINC01513329	1890	0.560606062412262	NO	-
938	ZINC03555555	3892	0.560606062412262	NO	-
939	ZINC00300218	285	0.5600000023841858	NO	-
940	ZINC00644742	711	0.5600000023841858	NO	-
941	ZINC00862017	1054	0.5600000023841858	NO	-
942	ZINC00862018	1055	0.5600000023841858	NO	-
943	ZINC00879617	1104	0.5600000023841858	NO	-
944	ZINC01012018	1312	0.5600000023841858	NO	-
945	ZINC01276563	1705	0.5600000023841858	NO	-
946	ZINC01468185	1852	0.5600000023841858	NO	-
947	ZINC01924268	1997	0.5600000023841858	NO	-
948	ZINC02452275	2381	0.5600000023841858	NO	-
949	ZINC02926873	2912	0.5600000023841858	NO	-
950	ZINC03967675	4857	0.5600000023841858	NO	-
951	ZINC04361527	5395	0.5600000023841858	NO	-
952	ZINC04414385	5421	0.5600000023841858	NO	-
953	ZINC00779368	872	0.5595238208770752	NO	-
954	ZINC02974338	2944	0.5595238208770752	NO	-
955	ZINC03568202	3949	0.5595238208770752	NO	-
956	ZINC01422245	1801	0.5588235259056091	NO	-
957	ZINC02837983	2796	0.5588235259056091	NO	-
958	ZINC03959965	4846	0.5588235259056091	NO	-
959	ZINC00877105	1099	0.5584415793418884	NO	-
960	ZINC00879617	1105	0.5584415793418884	NO	-
961	ZINC00903075	1138	0.5584415793418884	NO	-
962	ZINC00981524	1272	0.5584415793418884	NO	-
963	ZINC01140489	1587	0.5584415793418884	NO	-
964	ZINC02213222	2196	0.5584415793418884	NO	-
965	ZINC03279949	3136	0.5584415793418884	NO	-
966	ZINC03280167	3137	0.5584415793418884	NO	-
967	ZINC03293219	3154	0.5584415793418884	NO	-
968	ZINC03366703	3260	0.5584415793418884	NO	-
969	ZINC03495860	3691	0.5584415793418884	NO	-
970	ZINC03852565	4189	0.5584415793418884	NO	-
971	ZINC03852642	4197	0.5584415793418884	NO	-
972	ZINC04248682	5266	0.5584415793418884	NO	-
973	ZINC04400437	5413	0.5584415793418884	NO	-
974	ZINC03815790	29	0.5584415793418884	YES	3
975	ZINC00260871	263	0.5571428537368774	NO	-
976	ZINC03854549	4318	0.5571428537368774	NO	-
977	ZINC03854805	4343	0.5571428537368774	NO	-
978	ZINC03854899	4352	0.5571428537368774	NO	-
979	ZINC03969733	4903	0.5571428537368774	NO	-
980	ZINC03969734	4904	0.5571428537368774	NO	-
981	ZINC04224010	5232	0.5571428537368774	NO	-
982	ZINC00311498	303	0.5569620132446289	NO	-
983	ZINC00412865	396	0.5569620132446289	NO	-
984	ZINC00413234	400	0.5569620132446289	NO	-
985	ZINC00413236	401	0.5569620132446289	NO	-
986	ZINC00580967	609	0.5569620132446289	NO	-
987	ZINC00580967	610	0.5569620132446289	NO	-
988	ZINC00907535	1151	0.5569620132446289	NO	-
989	ZINC00908186	1157	0.5569620132446289	NO	-
990	ZINC01000969	1294	0.5569620132446289	NO	-
991	ZINC01044172	1384	0.5569620132446289	NO	-
992	ZINC01087998	1486	0.5569620132446289	NO	-
993	ZINC01123600	1549	0.5569620132446289	NO	-
994	ZINC01123601	1551	0.5569620132446289	NO	-
995	ZINC01238957	1687	0.5569620132446289	NO	-
996	ZINC02206376	2187	0.5569620132446289	NO	-
997	ZINC02240971	2222	0.5569620132446289	NO	-
998	ZINC03409885	3424	0.5569620132446289	NO	-
999	ZINC03592496	3991	0.5569620132446289	NO	-
1000	ZINC03592502	3992	0.5569620132446289	NO	-
1001	ZINC03852565	4190	0.5569620132446289	NO	-
1002	ZINC03852642	4198	0.5569620132446289	NO	-
1003	ZINC04087382	5145	0.5569620132446289	NO	-
1004	ZINC00253747	257	0.5555555820465088	NO	-
1005	ZINC00374917	364	0.5555555820465088	NO	-
1006	ZINC00559115	578	0.5555555820465088	NO	-
1007	ZINC00716554	797	0.5555555820465088	NO	-
1008	ZINC00869064	1076	0.5555555820465088	NO	-
1009	ZINC01040284	1377	0.5555555820465088	NO	-
1010	ZINC01122056	1545	0.5555555820465088	NO	-
1011	ZINC01129369	1565	0.5555555820465088	NO	-
1012	ZINC01129809	1567	0.5555555820465088	NO	-
1013	ZINC02124119	2142	0.5555555820465088	NO	-
1014	ZINC02188025	2158	0.5555555820465088	NO	-
1015	ZINC02617500	2441	0.5555555820465088	NO	-
1016	ZINC02719004	2607	0.5555555820465088	NO	-
1017	ZINC02805517	2766	0.5555555820465088	NO	-
1018	ZINC02809723	2777	0.5555555820465088	NO	-
1019	ZINC03339573	3207	0.5555555820465088	NO	-
1020	ZINC03505566	3740	0.5555555820465088	NO	-
1021	ZINC03505569	3741	0.5555555820465088	NO	-
1022	ZINC03555214	3891	0.5555555820465088	NO	-
1023	ZINC03568138	3948	0.5555555820465088	NO	-
1024	ZINC03819430	4083	0.5555555820465088	NO	-
1025	ZINC03856161	4392	0.5555555820465088	NO	-
1026	ZINC03867975	4704	0.5555555820465088	NO	-
1027	ZINC03867976	4706	0.5555555820465088	NO	-
1028	ZINC03976840	5009	0.5555555820465088	NO	-
1029	ZINC03976841	5010	0.5555555820465088	NO	-
1030	ZINC04465007	5469	0.5555555820465088	NO	-
1031	ZINC00779314	860	0.5542168617248535	NO	-
1032	ZINC00797000	918	0.5542168617248535	NO	-
1033	ZINC00534079	562	0.5540540814399719	NO	-
1034	ZINC00712610	780	0.5540540814399719	NO	-
1035	ZINC00869165	1078	0.5540540814399719	NO	-
1036	ZINC00873771	1094	0.5540540814399719	NO	-
1037	ZINC01012180	1313	0.5540540814399719	NO	-
1038	ZINC01212952	1665	0.5540540814399719	NO	-
1039	ZINC01861231	1956	0.5540540814399719	NO	-
1040	ZINC02523463	2419	0.5540540814399719	NO	-
1041	ZINC02628446	2479	0.5540540814399719	NO	-
1042	ZINC02784675	2686	0.5540540814399719	NO	-
1043	ZINC03100320	3020	0.5540540814399719	NO	-
1044	ZINC03424518	3479	0.5540540814399719	NO	-
1045	ZINC03424521	3480	0.5540540814399719	NO	-
1046	ZINC03850887	4122	0.5540540814399719	NO	-
1047	ZINC03855146	4370	0.5540540814399719	NO	-
1048	ZINC04248876	5272	0.5540540814399719	NO	-
1049	ZINC04392459	5410	0.5540540814399719	NO	-
1050	ZINC01040190	1372	0.5529412031173706	NO	-
1051	ZINC01040217	1376	0.5529412031173706	NO	-
1052	ZINC03237324	3097	0.5529412031173706	NO	-
1053	ZINC03853236	4248	0.5529412031173706	NO	-
1054	ZINC04467678	5503	0.5529412031173706	NO	-
1055	ZINC00017742	10	0.5526315569877625	NO	-
1056	ZINC00102768	92	0.5526315569877625	NO	-
1057	ZINC00211061	215	0.5526315569877625	NO	-
1058	ZINC00323765	323	0.5526315569877625	NO	-
1059	ZINC00550244	571	0.5526315569877625	NO	-
1060	ZINC00909588	1158	0.5526315569877625	NO	-
1061	ZINC00909588	1159	0.5526315569877625	NO	-
1062	ZINC00941902	1214	0.5526315569877625	NO	-
1063	ZINC00980695	1271	0.5526315569877625	NO	-
1064	ZINC01114129	1528	0.5526315569877625	NO	-
1065	ZINC01129019	1563	0.5526315569877625	NO	-
1066	ZINC01224588	1677	0.5526315569877625	NO	-
1067	ZINC01224588	1678	0.5526315569877625	NO	-
1068	ZINC02203703	2182	0.5526315569877625	NO	-
1069	ZINC02429757	2353	0.5526315569877625	NO	-
1070	ZINC02622285	2456	0.5526315569877625	NO	-
1071	ZINC03233688	3088	0.5526315569877625	NO	-
1072	ZINC03294233	3156	0.5526315569877625	NO	-
1073	ZINC03507605	3769	0.5526315569877625	NO	-
1074	ZINC03508197	3771	0.5526315569877625	NO	-
1075	ZINC03531752	3838	0.5526315569877625	NO	-
1076	ZINC03568508	3955	0.5526315569877625	NO	-
1077	ZINC03591083	3981	0.5526315569877625	NO	-
1078	ZINC03855116	4365	0.5526315569877625	NO	-
1079	ZINC03970791	4943	0.5526315569877625	NO	-
1080	ZINC03970792	4944	0.5526315569877625	NO	-
1081	ZINC03971202	4960	0.5526315569877625	NO	-
1082	ZINC03972737	4984	0.5526315569877625	NO	-
1083	ZINC03972742	4985	0.5526315569877625	NO	-
1084	ZINC04089012	5147	0.5526315569877625	NO	-
1085	ZINC04470454	5528	0.5526315569877625	NO	-
1086	ZINC00115187	112	0.5522388219833374	NO	-
1087	ZINC00176088	176	0.5522388219833374	NO	-
1088	ZINC00528219	554	0.5522388219833374	NO	-
1089	ZINC00540649	566	0.5522388219833374	NO	-
1090	ZINC03288587	3147	0.5522388219833374	NO	-
1091	ZINC03357307	3248	0.5522388219833374	NO	-
1092	ZINC03852105	4183	0.5522388219833374	NO	-
1093	ZINC04465402	5486	0.5522388219833374	NO	-
1094	ZINC00215041	218	0.5512820482254028	NO	-
1095	ZINC00580967	608	0.5512820482254028	NO	-
1096	ZINC02280507	2238	0.5512820482254028	NO	-
1097	ZINC02326332	2257	0.5512820482254028	NO	-
1098	ZINC02856099	2819	0.5512820482254028	NO	-
1099	ZINC02915792	2894	0.5512820482254028	NO	-
1100	ZINC02915797	2896	0.5512820482254028	NO	-
1101	ZINC02915800	2897	0.5512820482254028	NO	-
1102	ZINC03209318	3049	0.5512820482254028	NO	-
1103	ZINC03209319	3050	0.5512820482254028	NO	-
1104	ZINC03302690	3162	0.5512820482254028	NO	-
1105	ZINC03817900	4080	0.5512820482254028	NO	-
1106	ZINC03859443	4543	0.5512820482254028	NO	-
1107	ZINC03867574	4635	0.5512820482254028	NO	-
1108	ZINC03963921	4854	0.5512820482254028	NO	-
1109	ZINC04249033	5273	0.5512820482254028	NO	-
1110	ZINC04468555	5516	0.5512820482254028	NO	-
1111	ZINC00207625	212	0.5507246255874634	NO	-
1112	ZINC00440249	469	0.5507246255874634	NO	-
1113	ZINC01440326	1824	0.5507246255874634	NO	-
1114	ZINC03854852	4347	0.5507246255874634	NO	-
1115	ZINC03867830	4657	0.5507246255874634	NO	-
1116	ZINC03867831	4659	0.5507246255874634	NO	-
1117	ZINC04224106	5236	0.5507246255874634	NO	-
1118	ZINC00413233	399	0.550000011920929	NO	-
1119	ZINC00882903	1115	0.550000011920929	NO	-
1120	ZINC00891059	1128	0.550000011920929	NO	-
1121	ZINC00891059	1129	0.550000011920929	NO	-
1122	ZINC01355812	1746	0.550000011920929	NO	-
1123	ZINC02230722	2216	0.550000011920929	NO	-
1124	ZINC02395080	2310	0.550000011920929	NO	-
1125	ZINC02403614	2317	0.550000011920929	NO	-
1126	ZINC02620860	2452	0.550000011920929	NO	-
1127	ZINC02620861	2453	0.550000011920929	NO	-
1128	ZINC02646598	2513	0.550000011920929	NO	-
1129	ZINC02871775	2847	0.550000011920929	NO	-
1130	ZINC02970895	2939	0.550000011920929	NO	-
1131	ZINC03288419	3146	0.550000011920929	NO	-
1132	ZINC03464941	3584	0.550000011920929	NO	-
1133	ZINC03852612	4193	0.550000011920929	NO	-
1134	ZINC03867973	4699	0.550000011920929	NO	-
1135	ZINC00077140	70	0.5492957830429077	NO	-
1136	ZINC00077145	72	0.5492957830429077	NO	-
1137	ZINC00260868	262	0.5492957830429077	NO	-
1138	ZINC01024030	1325	0.5492957830429077	NO	-
1139	ZINC01154513	1605	0.5492957830429077	NO	-
1140	ZINC01742022	1922	0.5492957830429077	NO	-
1141	ZINC02731469	2624	0.5492957830429077	NO	-
1142	ZINC02809291	2776	0.5492957830429077	NO	-
1143	ZINC03444448	3534	0.5492957830429077	NO	-
1144	ZINC03444451	3535	0.5492957830429077	NO	-
1145	ZINC03528025	3831	0.5492957830429077	NO	-
1146	ZINC03528026	3832	0.5492957830429077	NO	-
1147	ZINC03855077	4362	0.5492957830429077	NO	-
1148	ZINC03970489	4925	0.5492957830429077	NO	-
1149	ZINC00628124	672	0.5487805008888245	NO	-
1150	ZINC00719743	800	0.5487805008888245	NO	-
1151	ZINC01059163	1423	0.5487805008888245	NO	-
1152	ZINC01101255	1502	0.5487805008888245	NO	-
1153	ZINC01123600	1550	0.5487805008888245	NO	-
1154	ZINC01123601	1552	0.5487805008888245	NO	-
1155	ZINC02651231	2523	0.5487805008888245	NO	-
1156	ZINC03222903	3069	0.5487805008888245	NO	-
1157	ZINC03850824	4115	0.5487805008888245	NO	-
1158	ZINC03852612	4194	0.5487805008888245	NO	-
1159	ZINC04514327	5574	0.5487805008888245	NO	-
1160	ZINC00077140	71	0.5479452013969421	NO	-
1161	ZINC00077145	73	0.5479452013969421	NO	-
1162	ZINC00260924	265	0.5479452013969421	NO	-
1163	ZINC01498579	1874	0.5479452013969421	NO	-
1164	ZINC01498604	1875	0.5479452013969421	NO	-
1165	ZINC02471399	2390	0.5479452013969421	NO	-
1166	ZINC02908017	2884	0.5479452013969421	NO	-
1167	ZINC03040645	2986	0.5479452013969421	NO	-
1168	ZINC03040915	2991	0.5479452013969421	NO	-
1169	ZINC03198245	3046	0.5479452013969421	NO	-
1170	ZINC03409766	3421	0.5479452013969421	NO	-
1171	ZINC03409768	3422	0.5479452013969421	NO	-
1172	ZINC03854992	4358	0.5479452013969421	NO	-
1173	ZINC03857066	4405	0.5479452013969421	NO	-
1174	ZINC03868807	4735	0.5479452013969421	NO	-
1175	ZINC03868808	4736	0.5479452013969421	NO	-
1176	ZINC03909740	4828	0.5479452013969421	NO	-
1177	ZINC03912151	4829	0.5479452013969421	NO	-
1178	ZINC03969587	4902	0.5479452013969421	NO	-
1179	ZINC03971421	4962	0.5479452013969421	NO	-
1180	ZINC03971423	4963	0.5479452013969421	NO	-
1181	ZINC03983270	5043	0.5479452013969421	NO	-
1182	ZINC04058639	5128	0.5479452013969421	NO	-
1183	ZINC00840297	1011	0.5476190447807312	NO	-
1184	ZINC03867190	4599	0.5476190447807312	NO	-
1185	ZINC04622698	5591	0.5476190447807312	NO	-
1186	ZINC04094763	5155	0.546875	NO	-
1187	ZINC00872909	1091	0.54666668176651	NO	-
1188	ZINC01069901	1448	0.54666668176651	NO	-
1189	ZINC01088708	1487	0.54666668176651	NO	-
1190	ZINC01088709	1488	0.54666668176651	NO	-
1191	ZINC02793572	2706	0.54666668176651	NO	-
1192	ZINC03533008	3843	0.54666668176651	NO	-
1193	ZINC03533602	3844	0.54666668176651	NO	-
1194	ZINC03853426	4258	0.54666668176651	NO	-
1195	ZINC03868271	4721	0.54666668176651	NO	-
1196	ZINC04103147	5158	0.54666668176651	NO	-
1197	ZINC04623039	5593	0.54666668176651	NO	-
1198	ZINC00148055	155	0.5454545617103577	NO	-
1199	ZINC00419937	424	0.5454545617103577	NO	-
1200	ZINC00628719	675	0.5454545617103577	NO	-
1201	ZINC00783395	880	0.5454545617103577	NO	-
1202	ZINC00783955	882	0.5454545617103577	NO	-
1203	ZINC00826827	994	0.5454545617103577	NO	-
1204	ZINC00879307	1103	0.5454545617103577	NO	-
1205	ZINC02064700	2120	0.5454545617103577	NO	-
1206	ZINC02620246	2449	0.5454545617103577	NO	-
1207	ZINC02623811	2460	0.5454545617103577	NO	-
1208	ZINC02740408	2635	0.5454545617103577	NO	-
1209	ZINC03557238	3894	0.5454545617103577	NO	-
1210	ZINC03684804	4065	0.5454545617103577	NO	-
1211	ZINC03820249	4085	0.5454545617103577	NO	-
1212	ZINC03849517	4098	0.5454545617103577	NO	-
1213	ZINC03851861	4175	0.5454545617103577	NO	-
1214	ZINC03852522	4187	0.5454545617103577	NO	-
1215	ZINC04103147	5159	0.5454545617103577	NO	-
1216	ZINC04104150	5161	0.5454545617103577	NO	-
1217	ZINC04248669	5265	0.5454545617103577	NO	-
1218	ZINC04249049	5275	0.5454545617103577	NO	-
1219	ZINC04467628	5501	0.5454545617103577	NO	-
1220	ZINC00003613	2	0.5443037748336792	NO	-
1221	ZINC00419937	425	0.5443037748336792	NO	-
1222	ZINC00628124	671	0.5443037748336792	NO	-
1223	ZINC01033755	1346	0.5443037748336792	NO	-
1224	ZINC01033756	1347	0.5443037748336792	NO	-
1225	ZINC01830301	1950	0.5443037748336792	NO	-
1226	ZINC02364249	2286	0.5443037748336792	NO	-
1227	ZINC02364251	2287	0.5443037748336792	NO	-
1228	ZINC02435130	2362	0.5443037748336792	NO	-
1229	ZINC02922839	2908	0.5443037748336792	NO	-
1230	ZINC03055666	3004	0.5443037748336792	NO	-
1231	ZINC03055672	3005	0.5443037748336792	NO	-
1232	ZINC03817900	4081	0.5443037748336792	NO	-
1233	ZINC01498096	1872	0.5441176295280457	NO	-
1234	ZINC02628315	2478	0.5441176295280457	NO	-
1235	ZINC03856410	4400	0.5441176295280457	NO	-
1236	ZINC00779312	859	0.5432098507881165	NO	-
1237	ZINC00942214	1216	0.5432098507881165	NO	-
1238	ZINC02688960	2562	0.5432098507881165	NO	-
1239	ZINC02798494	2748	0.5432098507881165	NO	-
1240	ZINC03241843	3099	0.5432098507881165	NO	-
1241	ZINC03532485	3841	0.5432098507881165	NO	-
1242	ZINC03867953	4689	0.5432098507881165	NO	-
1243	ZINC03868442	4725	0.5432098507881165	NO	-
1244	ZINC04357555	5381	0.5432098507881165	NO	-
1245	ZINC00148962	157	0.5428571701049805	NO	-
1246	ZINC00670654	741	0.5428571701049805	NO	-
1247	ZINC00746219	818	0.5428571701049805	NO	-
1248	ZINC00746220	819	0.5428571701049805	NO	-
1249	ZINC00746221	820	0.5428571701049805	NO	-
1250	ZINC00746222	821	0.5428571701049805	NO	-
1251	ZINC03393856	3340	0.5428571701049805	NO	-
1252	ZINC03815368	54	0.5428571701049805	YES	4
1253	ZINC00912287	1161	0.5421686768531799	NO	-
1254	ZINC01077062	1462	0.5421686768531799	NO	-
1255	ZINC01132990	1576	0.5421686768531799	NO	-
1256	ZINC02523725	2420	0.5421686768531799	NO	-
1257	ZINC03867973	4700	0.5421686768531799	NO	-
1258	ZINC00308560	293	0.5416666865348816	NO	-
1259	ZINC00512923	536	0.5416666865348816	NO	-
1260	ZINC00512923	538	0.5416666865348816	NO	-
1261	ZINC00618831	656	0.5416666865348816	NO	-
1262	ZINC01415718	1794	0.5416666865348816	NO	-
1263	ZINC02718979	2592	0.5416666865348816	NO	-
1264	ZINC02752189	2641	0.5416666865348816	NO	-
1265	ZINC03194617	3045	0.5416666865348816	NO	-
1266	ZINC03215671	3058	0.5416666865348816	NO	-
1267	ZINC03399571	3366	0.5416666865348816	NO	-
1268	ZINC03851597	4158	0.5416666865348816	NO	-
1269	ZINC04093794	5151	0.5416666865348816	NO	-
1270	ZINC04317648	5345	0.5416666865348816	NO	-
1271	ZINC04377146	5405	0.5416666865348816	NO	-
1272	ZINC01040284	1378	0.5411764979362488	NO	-
1273	ZINC03850824	4116	0.5411764979362488	NO	-
1274	ZINC00088626	81	0.5405405163764954	NO	-
1275	ZINC00342903	334	0.5405405163764954	NO	-
1276	ZINC00784007	883	0.5405405163764954	NO	-
1277	ZINC00811446	958	0.5405405163764954	NO	-
1278	ZINC00853326	1027	0.5405405163764954	NO	-
1279	ZINC00873444	1093	0.5405405163764954	NO	-
1280	ZINC01057374	1414	0.5405405163764954	NO	-
1281	ZINC01109634	1516	0.5405405163764954	NO	-
1282	ZINC02201709	2178	0.5405405163764954	NO	-
1283	ZINC02783453	2685	0.5405405163764954	NO	-
1284	ZINC03248669	3112	0.5405405163764954	NO	-
1285	ZINC03495769	3690	0.5405405163764954	NO	-
1286	ZINC03591853	3982	0.5405405163764954	NO	-
1287	ZINC03857113	4411	0.5405405163764954	NO	-
1288	ZINC03983274	5044	0.5405405163764954	NO	-
1289	ZINC03987432	5065	0.5405405163764954	NO	-
1290	ZINC00246002	244	0.5394737124443054	NO	-
1291	ZINC00360417	349	0.5394737124443054	NO	-
1292	ZINC00556596	576	0.5394737124443054	NO	-
1293	ZINC00645144	712	0.5394737124443054	NO	-
1294	ZINC00879307	1102	0.5394737124443054	NO	-
1295	ZINC01067713	1442	0.5394737124443054	NO	-
1296	ZINC01067714	1443	0.5394737124443054	NO	-
1297	ZINC01117159	1537	0.5394737124443054	NO	-
1298	ZINC01464479	1843	0.5394737124443054	NO	-
1299	ZINC02230093	2215	0.5394737124443054	NO	-
1300	ZINC02342409	2269	0.5394737124443054	NO	-
1301	ZINC02416638	2334	0.5394737124443054	NO	-
1302	ZINC02785024	2687	0.5394737124443054	NO	-
1303	ZINC02801242	2759	0.5394737124443054	NO	-
1304	ZINC03268381	3131	0.5394737124443054	NO	-
1305	ZINC03268383	3132	0.5394737124443054	NO	-
1306	ZINC03355481	3239	0.5394737124443054	NO	-
1307	ZINC03546342	3856	0.5394737124443054	NO	-
1308	ZINC03546343	3857	0.5394737124443054	NO	-
1309	ZINC03850863	4120	0.5394737124443054	NO	-
1310	ZINC03853604	4268	0.5394737124443054	NO	-
1311	ZINC03853608	4270	0.5394737124443054	NO	-
1312	ZINC03858493	4489	0.5394737124443054	NO	-
1313	ZINC03858494	4490	0.5394737124443054	NO	-
1314	ZINC03873470	4742	0.5394737124443054	NO	-
1315	ZINC03873750	4746	0.5394737124443054	NO	-
1316	ZINC03970781	4933	0.5394737124443054	NO	-
1317	ZINC03970782	4934	0.5394737124443054	NO	-
1318	ZINC03970783	4935	0.5394737124443054	NO	-
1319	ZINC03970784	4936	0.5394737124443054	NO	-
1320	ZINC03970793	4945	0.5394737124443054	NO	-
1321	ZINC03970794	4946	0.5394737124443054	NO	-
1322	ZINC00202045	205	0.5384615659713745	NO	-
1323	ZINC00342003	333	0.5384615659713745	NO	-
1324	ZINC00371112	360	0.5384615659713745	NO	-
1325	ZINC00422423	434	0.5384615659713745	NO	-
1326	ZINC00899430	1134	0.5384615659713745	NO	-
1327	ZINC01351344	1743	0.5384615659713745	NO	-
1328	ZINC02236516	2219	0.5384615659713745	NO	-
1329	ZINC02329763	2259	0.5384615659713745	NO	-
1330	ZINC02624455	2464	0.5384615659713745	NO	-
1331	ZINC02763161	2665	0.5384615659713745	NO	-
1332	ZINC02940152	2915	0.5384615659713745	NO	-
1333	ZINC03354538	3238	0.5384615659713745	NO	-
1334	ZINC03516344	3800	0.5384615659713745	NO	-
1335	ZINC03516345	3801	0.5384615659713745	NO	-
1336	ZINC03850072	4106	0.5384615659713745	NO	-
1337	ZINC03854565	4319	0.5384615659713745	NO	-
1338	ZINC03854566	4320	0.5384615659713745	NO	-
1339	ZINC04094763	5152	0.5384615659713745	NO	-
1340	ZINC04241369	5255	0.5384615659713745	NO	-
1341	ZINC00202045	206	0.5375000238418579	NO	-
1342	ZINC00779361	866	0.5375000238418579	NO	-
1343	ZINC00783258	879	0.5375000238418579	NO	-
1344	ZINC00882904	1116	0.5375000238418579	NO	-
1345	ZINC01002315	1298	0.5375000238418579	NO	-
1346	ZINC01429814	1814	0.5375000238418579	NO	-
1347	ZINC01924416	2000	0.5375000238418579	NO	-
1348	ZINC02619010	2448	0.5375000238418579	NO	-
1349	ZINC02716296	2590	0.5375000238418579	NO	-
1350	ZINC03333254	3199	0.5375000238418579	NO	-
1351	ZINC03333257	3200	0.5375000238418579	NO	-
1352	ZINC03672618	4062	0.5375000238418579	NO	-
1353	ZINC03820249	4086	0.5375000238418579	NO	-
1354	ZINC03852585	4191	0.5375000238418579	NO	-
1355	ZINC03853043	4223	0.5375000238418579	NO	-
1356	ZINC03853047	4226	0.5375000238418579	NO	-
1357	ZINC03853062	4229	0.5375000238418579	NO	-
1358	ZINC04389061	5408	0.5375000238418579	NO	-
1359	ZINC01384543	1774	0.5373134613037109	NO	-
1360	ZINC03246400	3109	0.5373134613037109	NO	-
1361	ZINC00413239	402	0.5365853905677795	NO	-
1362	ZINC00523590	543	0.5365853905677795	NO	-
1363	ZINC00533040	561	0.5365853905677795	NO	-
1364	ZINC00779364	869	0.5365853905677795	NO	-
1365	ZINC01144093	1592	0.5365853905677795	NO	-
1366	ZINC02388400	2304	0.5365853905677795	NO	-
1367	ZINC02388467	2305	0.5365853905677795	NO	-
1368	ZINC03553959	3883	0.5365853905677795	NO	-
1369	ZINC03850877	4121	0.5365853905677795	NO	-
1370	ZINC03851098	4130	0.5365853905677795	NO	-
1371	ZINC03852585	4192	0.5365853905677795	NO	-
1372	ZINC04514292	5573	0.5365853905677795	NO	-
1373	ZINC01066215	1439	0.5362318754196167	NO	-
1374	ZINC03369384	3269	0.5362318754196167	NO	-
1375	ZINC03422905	3476	0.5362318754196167	NO	-
1376	ZINC04136854	5185	0.5362318754196167	NO	-
1377	ZINC01124981	1555	0.5357142686843872	NO	-
1378	ZINC03520176	3814	0.5357142686843872	NO	-
1379	ZINC03851098	4131	0.5357142686843872	NO	-
1380	ZINC04367322	5399	0.5357142686843872	NO	-
1381	ZINC00226812	230	0.5352112650871277	NO	-
1382	ZINC00226817	231	0.5352112650871277	NO	-
1383	ZINC00613247	642	0.5352112650871277	NO	-
1384	ZINC00613694	645	0.5352112650871277	NO	-
1385	ZINC00888470	1127	0.5352112650871277	NO	-
1386	ZINC01019042	1323	0.5352112650871277	NO	-
1387	ZINC02808368	2770	0.5352112650871277	NO	-
1388	ZINC02808369	2771	0.5352112650871277	NO	-
1389	ZINC02808531	2772	0.5352112650871277	NO	-
1390	ZINC02809283	2774	0.5352112650871277	NO	-
1391	ZINC02809284	2775	0.5352112650871277	NO	-
1392	ZINC03040919	2992	0.5352112650871277	NO	-
1393	ZINC03229446	3081	0.5352112650871277	NO	-
1394	ZINC03390308	3328	0.5352112650871277	NO	-
1395	ZINC03495554	3687	0.5352112650871277	NO	-
1396	ZINC04136854	5186	0.5352112650871277	NO	-
1397	ZINC00352154	339	0.534246563911438	NO	-
1398	ZINC00411636	392	0.534246563911438	NO	-
1399	ZINC00413248	403	0.534246563911438	NO	-
1400	ZINC00413590	405	0.534246563911438	NO	-
1401	ZINC00416787	416	0.534246563911438	NO	-
1402	ZINC00624783	666	0.534246563911438	NO	-
1403	ZINC00853326	1026	0.534246563911438	NO	-
1404	ZINC01749221	1924	0.534246563911438	NO	-
1405	ZINC02141893	2147	0.534246563911438	NO	-
1406	ZINC02348843	2273	0.534246563911438	NO	-
1407	ZINC02610625	2436	0.534246563911438	NO	-
1408	ZINC02692804	2565	0.534246563911438	NO	-
1409	ZINC02713325	2588	0.534246563911438	NO	-
1410	ZINC02844243	2803	0.534246563911438	NO	-
1411	ZINC02976142	2946	0.534246563911438	NO	-
1412	ZINC03040711	2989	0.534246563911438	NO	-
1413	ZINC03483199	3659	0.534246563911438	NO	-
1414	ZINC03624079	4032	0.534246563911438	NO	-
1415	ZINC03658322	4051	0.534246563911438	NO	-
1416	ZINC03854421	4311	0.534246563911438	NO	-
1417	ZINC03855699	4385	0.534246563911438	NO	-
1418	ZINC03857130	4413	0.534246563911438	NO	-
1419	ZINC03858787	4505	0.534246563911438	NO	-
1420	ZINC03859116	4528	0.534246563911438	NO	-
1421	ZINC03890628	4771	0.534246563911438	NO	-
1422	ZINC03983302	5048	0.534246563911438	NO	-
1423	ZINC04464324	5459	0.534246563911438	NO	-
1424	ZINC04470110	5524	0.534246563911438	NO	-
1425	ZINC00223744	223	0.5333333611488342	NO	-
1426	ZINC00512923	537	0.5333333611488342	NO	-
1427	ZINC00525611	548	0.5333333611488342	NO	-
1428	ZINC00525616	549	0.5333333611488342	NO	-
1429	ZINC00662193	732	0.5333333611488342	NO	-
1430	ZINC01156622	1606	0.5333333611488342	NO	-
1431	ZINC01791404	1941	0.5333333611488342	NO	-
1432	ZINC02199523	2172	0.5333333611488342	NO	-
1433	ZINC02199525	2173	0.5333333611488342	NO	-
1434	ZINC02202809	2181	0.5333333611488342	NO	-
1435	ZINC02643383	2507	0.5333333611488342	NO	-
1436	ZINC02645359	2511	0.5333333611488342	NO	-
1437	ZINC02651970	2527	0.5333333611488342	NO	-
1438	ZINC02653255	2529	0.5333333611488342	NO	-
1439	ZINC02722946	2614	0.5333333611488342	NO	-
1440	ZINC03320961	3181	0.5333333611488342	NO	-
1441	ZINC03495970	3694	0.5333333611488342	NO	-
1442	ZINC03645574	4042	0.5333333611488342	NO	-
1443	ZINC03684804	4066	0.5333333611488342	NO	-
1444	ZINC03851127	4132	0.5333333611488342	NO	-
1445	ZINC03851128	4133	0.5333333611488342	NO	-
1446	ZINC03851597	4159	0.5333333611488342	NO	-
1447	ZINC03853610	4271	0.5333333611488342	NO	-
1448	ZINC03853611	4272	0.5333333611488342	NO	-
1449	ZINC03853789	4279	0.5333333611488342	NO	-
1450	ZINC03855116	4364	0.5333333611488342	NO	-
1451	ZINC03858516	4498	0.5333333611488342	NO	-
1452	ZINC03873556	4744	0.5333333611488342	NO	-
1453	ZINC03890910	4776	0.5333333611488342	NO	-
1454	ZINC03890911	4777	0.5333333611488342	NO	-
1455	ZINC04115904	5168	0.5333333611488342	NO	-
1456	ZINC04224105	5235	0.5333333611488342	NO	-
1457	ZINC04435500	5432	0.5333333611488342	NO	-
1458	ZINC01000665	1291	0.5324675440788269	NO	-
1459	ZINC01040189	1370	0.5324675440788269	NO	-
1460	ZINC01349181	1737	0.5324675440788269	NO	-
1461	ZINC01491987	1864	0.5324675440788269	NO	-
1462	ZINC03359421	3249	0.5324675440788269	NO	-
1463	ZINC03359422	3250	0.5324675440788269	NO	-
1464	ZINC03401446	3397	0.5324675440788269	NO	-
1465	ZINC03439714	3529	0.5324675440788269	NO	-
1466	ZINC03850887	4123	0.5324675440788269	NO	-
1467	ZINC03851987	4181	0.5324675440788269	NO	-
1468	ZINC03853567	4267	0.5324675440788269	NO	-
1469	ZINC03853793	4280	0.5324675440788269	NO	-
1470	ZINC04334871	5355	0.5324675440788269	NO	-
1471	ZINC00416078	413	0.5316455960273743	NO	-
1472	ZINC00620252	659	0.5316455960273743	NO	-
1473	ZINC01002088	1296	0.5316455960273743	NO	-
1474	ZINC01002089	1297	0.5316455960273743	NO	-
1475	ZINC01651045	1909	0.5316455960273743	NO	-
1476	ZINC01966564	2046	0.5316455960273743	NO	-
1477	ZINC03055686	3006	0.5316455960273743	NO	-
1478	ZINC03313393	3174	0.5316455960273743	NO	-
1479	ZINC03428564	3490	0.5316455960273743	NO	-
1480	ZINC03431433	3494	0.5316455960273743	NO	-
1481	ZINC03850854	4117	0.5316455960273743	NO	-
1482	ZINC03851861	4176	0.5316455960273743	NO	-
1483	ZINC03853061	4228	0.5316455960273743	NO	-
1484	ZINC03860126	4559	0.5316455960273743	NO	-
1485	ZINC03867962	4691	0.5316455960273743	NO	-
1486	ZINC03991975	5080	0.5316455960273743	NO	-
1487	ZINC04248530	5263	0.5316455960273743	NO	-
1488	ZINC04248699	5267	0.5316455960273743	NO	-
1489	ZINC00630206	683	0.5308641791343689	NO	-
1490	ZINC00779362	867	0.5308641791343689	NO	-
1491	ZINC00885375	1122	0.5308641791343689	NO	-
1492	ZINC00903569	1140	0.5308641791343689	NO	-
1493	ZINC00917188	1174	0.5308641791343689	NO	-
1494	ZINC01036448	1362	0.5308641791343689	NO	-
1495	ZINC01225053	1679	0.5308641791343689	NO	-
1496	ZINC02296233	2246	0.5308641791343689	NO	-
1497	ZINC02416023	2333	0.5308641791343689	NO	-
1498	ZINC02524231	2422	0.5308641791343689	NO	-
1499	ZINC02712888	2582	0.5308641791343689	NO	-
1500	ZINC02795747	2719	0.5308641791343689	NO	-
1501	ZINC02798966	2749	0.5308641791343689	NO	-
1502	ZINC02800101	2752	0.5308641791343689	NO	-
1503	ZINC02971621	2941	0.5308641791343689	NO	-
1504	ZINC03266347	3129	0.5308641791343689	NO	-
1505	ZINC03400927	3395	0.5308641791343689	NO	-
1506	ZINC03495737	3688	0.5308641791343689	NO	-
1507	ZINC03853045	4225	0.5308641791343689	NO	-
1508	ZINC03854711	4331	0.5308641791343689	NO	-
1509	ZINC03854713	4332	0.5308641791343689	NO	-
1510	ZINC03855173	4377	0.5308641791343689	NO	-
1511	ZINC03866685	4577	0.5308641791343689	NO	-
1512	ZINC03867626	4638	0.5308641791343689	NO	-
1513	ZINC03902741	4817	0.5308641791343689	NO	-
1514	ZINC00019548	11	0.5303030014038086	NO	-
1515	ZINC03855704	4388	0.5303030014038086	NO	-
1516	ZINC01114940	1532	0.5301204919815063	NO	-
1517	ZINC01134580	1579	0.5301204919815063	NO	-
1518	ZINC01432376	1820	0.5301204919815063	NO	-
1519	ZINC02713089	2584	0.5301204919815063	NO	-
1520	ZINC03568405	3954	0.5301204919815063	NO	-
1521	ZINC03853231	4247	0.5301204919815063	NO	-
1522	ZINC03855173	4378	0.5301204919815063	NO	-
1523	ZINC04467677	5502	0.5301204919815063	NO	-
1524	ZINC00316609	308	0.529411792755127	NO	-
1525	ZINC00779189	855	0.529411792755127	NO	-
1526	ZINC03244285	3106	0.529411792755127	NO	-
1527	ZINC03849443	4097	0.529411792755127	NO	-
1528	ZINC03849820	4104	0.529411792755127	NO	-
1529	ZINC04358041	5388	0.529411792755127	NO	-
1530	ZINC00148960	156	0.5285714268684387	NO	-
1531	ZINC00250107	249	0.5285714268684387	NO	-
1532	ZINC03536692	3847	0.5285714268684387	NO	-
1533	ZINC03867715	4645	0.5285714268684387	NO	-
1534	ZINC04394745	5412	0.5285714268684387	NO	-
1535	ZINC00039392	29	0.5277777910232544	NO	-
1536	ZINC00039393	30	0.5277777910232544	NO	-
1537	ZINC00044748	38	0.5277777910232544	NO	-
1538	ZINC00072074	67	0.5277777910232544	NO	-
1539	ZINC00072084	68	0.5277777910232544	NO	-
1540	ZINC00208386	213	0.5277777910232544	NO	-
1541	ZINC00260922	264	0.5277777910232544	NO	-
1542	ZINC00580354	606	0.5277777910232544	NO	-
1543	ZINC00580355	607	0.5277777910232544	NO	-
1544	ZINC01636490	1903	0.5277777910232544	NO	-
1545	ZINC03042103	2994	0.5277777910232544	NO	-
1546	ZINC03255501	3123	0.5277777910232544	NO	-
1547	ZINC03848547	4092	0.5277777910232544	NO	-
1548	ZINC03867830	4658	0.5277777910232544	NO	-
1549	ZINC03867831	4660	0.5277777910232544	NO	-
1550	ZINC04233481	5248	0.5277777910232544	NO	-
1551	ZINC04266859	5305	0.5277777910232544	NO	-
1552	ZINC00228817	233	0.5270270109176636	NO	-
1553	ZINC00613392	643	0.5270270109176636	NO	-
1554	ZINC01350947	1740	0.5270270109176636	NO	-
1555	ZINC02461832	2385	0.5270270109176636	NO	-
1556	ZINC02502470	2413	0.5270270109176636	NO	-
1557	ZINC02910763	2887	0.5270270109176636	NO	-
1558	ZINC03857111	4409	0.5270270109176636	NO	-
1559	ZINC03857112	4410	0.5270270109176636	NO	-
1560	ZINC03857410	4436	0.5270270109176636	NO	-
1561	ZINC03867494	4622	0.5270270109176636	NO	-
1562	ZINC00044768	39	0.5263158082962036	NO	-
1563	ZINC00130022	129	0.5263158082962036	NO	-
1564	ZINC00352154	340	0.5263158082962036	NO	-
1565	ZINC00386072	374	0.5263158082962036	NO	-
1566	ZINC00607276	627	0.5263158082962036	NO	-
1567	ZINC00714089	788	0.5263158082962036	NO	-
1568	ZINC00819411	987	0.5263158082962036	NO	-
1569	ZINC00819412	988	0.5263158082962036	NO	-
1570	ZINC00928621	1180	0.5263158082962036	NO	-
1571	ZINC01894059	1968	0.5263158082962036	NO	-
1572	ZINC02430368	2356	0.5263158082962036	NO	-
1573	ZINC02715698	2589	0.5263158082962036	NO	-
1574	ZINC02722853	2612	0.5263158082962036	NO	-
1575	ZINC02887699	2877	0.5263158082962036	NO	-
1576	ZINC03226603	3075	0.5263158082962036	NO	-
1577	ZINC03227865	3078	0.5263158082962036	NO	-
1578	ZINC03233086	3087	0.5263158082962036	NO	-
1579	ZINC03281861	3139	0.5263158082962036	NO	-
1580	ZINC03654725	4050	0.5263158082962036	NO	-
1581	ZINC03851638	4167	0.5263158082962036	NO	-
1582	ZINC03852527	4188	0.5263158082962036	NO	-
1583	ZINC03855699	4386	0.5263158082962036	NO	-
1584	ZINC03855699	4387	0.5263158082962036	NO	-
1585	ZINC03896333	4809	0.5263158082962036	NO	-
1586	ZINC04167030	5202	0.5263158082962036	NO	-
1587	ZINC04468235	5512	0.5263158082962036	NO	-
1588	ZINC00928621	1181	0.5256410241127014	NO	-
1589	ZINC01441763	1831	0.5256410241127014	NO	-
1590	ZINC01441764	1833	0.5256410241127014	NO	-
1591	ZINC02845860	2805	0.5256410241127014	NO	-
1592	ZINC02845861	2806	0.5256410241127014	NO	-
1593	ZINC03175432	3034	0.5256410241127014	NO	-
1594	ZINC03175435	3035	0.5256410241127014	NO	-
1595	ZINC03487121	3672	0.5256410241127014	NO	-
1596	ZINC03487123	3673	0.5256410241127014	NO	-
1597	ZINC03851283	4143	0.5256410241127014	NO	-
1598	ZINC03852657	4201	0.5256410241127014	NO	-
1599	ZINC03963972	4855	0.5256410241127014	NO	-
1600	ZINC03988889	5074	0.5256410241127014	NO	-
1601	ZINC04464999	5468	0.5256410241127014	NO	-
1602	ZINC03832263	80	0.5256410241127014	YES	11
1603	ZINC00327479	326	0.5249999761581421	NO	-
1604	ZINC01516746	1894	0.5249999761581421	NO	-
1605	ZINC01516749	1895	0.5249999761581421	NO	-
1606	ZINC02427056	2348	0.5249999761581421	NO	-
1607	ZINC02760967	2656	0.5249999761581421	NO	-
1608	ZINC02795390	2715	0.5249999761581421	NO	-
1609	ZINC02797935	2745	0.5249999761581421	NO	-
1610	ZINC02798220	2747	0.5249999761581421	NO	-
1611	ZINC02800093	2751	0.5249999761581421	NO	-
1612	ZINC02800436	2754	0.5249999761581421	NO	-
1613	ZINC03444059	3533	0.5249999761581421	NO	-
1614	ZINC03550400	3869	0.5249999761581421	NO	-
1615	ZINC03851987	4182	0.5249999761581421	NO	-
1616	ZINC03852657	4202	0.5249999761581421	NO	-
1617	ZINC03853044	4224	0.5249999761581421	NO	-
1618	ZINC03853051	4227	0.5249999761581421	NO	-
1619	ZINC03866984	4589	0.5249999761581421	NO	-
1620	ZINC03969319	4882	0.5249999761581421	NO	-
1621	ZINC03983061	5035	0.5249999761581421	NO	-
1622	ZINC04176178	5208	0.5249999761581421	NO	-
1623	ZINC00883254	1120	0.5243902206420898	NO	-
1624	ZINC00883254	1121	0.5243902206420898	NO	-
1625	ZINC00931540	1192	0.5243902206420898	NO	-
1626	ZINC00931540	1193	0.5243902206420898	NO	-
1627	ZINC00970304	1254	0.5243902206420898	NO	-
1628	ZINC02620659	2451	0.5243902206420898	NO	-
1629	ZINC02726508	2616	0.5243902206420898	NO	-
1630	ZINC02762606	2664	0.5243902206420898	NO	-
1631	ZINC02862154	2832	0.5243902206420898	NO	-
1632	ZINC03850854	4118	0.5243902206420898	NO	-
1633	ZINC03867962	4692	0.5243902206420898	NO	-
1634	ZINC03892410	4785	0.5243902206420898	NO	-
1635	ZINC04357551	5380	0.5243902206420898	NO	-
1636	ZINC00632567	687	0.523809552192688	NO	-
1637	ZINC00779365	870	0.523809552192688	NO	-
1638	ZINC00882669	1114	0.523809552192688	NO	-
1639	ZINC00885375	1123	0.523809552192688	NO	-
1640	ZINC00928499	1179	0.523809552192688	NO	-
1641	ZINC03216438	3060	0.523809552192688	NO	-
1642	ZINC03866761	4579	0.523809552192688	NO	-
1643	ZINC03866763	4580	0.523809552192688	NO	-
1644	ZINC03992944	5087	0.523809552192688	NO	-
1645	ZINC03992945	5088	0.523809552192688	NO	-
1646	ZINC04464876	5466	0.523809552192688	NO	-
1647	ZINC04094763	5153	0.5230769515037537	NO	-
1648	ZINC04094763	5154	0.5230769515037537	NO	-
1649	ZINC00574032	603	0.5223880410194397	NO	-
1650	ZINC02641364	2506	0.5223880410194397	NO	-
1651	ZINC00191537	199	0.52173912525177	NO	-
1652	ZINC00338379	327	0.52173912525177	NO	-
1653	ZINC03849079	4093	0.52173912525177	NO	-
1654	ZINC00063765	63	0.5211267471313477	NO	-
1655	ZINC00314249	305	0.5211267471313477	NO	-
1656	ZINC00415381	411	0.5211267471313477	NO	-
1657	ZINC00415382	412	0.5211267471313477	NO	-
1658	ZINC00727188	809	0.5211267471313477	NO	-
1659	ZINC00970538	1255	0.5211267471313477	NO	-
1660	ZINC01104461	1512	0.5211267471313477	NO	-
1661	ZINC01104475	1514	0.5211267471313477	NO	-
1662	ZINC01148695	1601	0.5211267471313477	NO	-
1663	ZINC01148697	1602	0.5211267471313477	NO	-
1664	ZINC02730110	2620	0.5211267471313477	NO	-
1665	ZINC02887786	2878	0.5211267471313477	NO	-
1666	ZINC03040633	2984	0.5211267471313477	NO	-
1667	ZINC03100236	3019	0.5211267471313477	NO	-
1668	ZINC03867249	4603	0.5211267471313477	NO	-
1669	ZINC03867250	4604	0.5211267471313477	NO	-
1670	ZINC03958068	4841	0.5211267471313477	NO	-
1671	ZINC04191187	5215	0.5211267471313477	NO	-
1672	ZINC00061892	57	0.5205479264259338	NO	-
1673	ZINC00149487	162	0.5205479264259338	NO	-
1674	ZINC00360604	350	0.5205479264259338	NO	-
1675	ZINC00413253	404	0.5205479264259338	NO	-
1676	ZINC00526887	551	0.5205479264259338	NO	-
1677	ZINC00609142	628	0.5205479264259338	NO	-
1678	ZINC00868698	1071	0.5205479264259338	NO	-
1679	ZINC01040572	1379	0.5205479264259338	NO	-
1680	ZINC01392678	1779	0.5205479264259338	NO	-
1681	ZINC02084544	2130	0.5205479264259338	NO	-
1682	ZINC02143931	2148	0.5205479264259338	NO	-
1683	ZINC02169122	2151	0.5205479264259338	NO	-
1684	ZINC02446871	2374	0.5205479264259338	NO	-
1685	ZINC02644268	2509	0.5205479264259338	NO	-
1686	ZINC02710885	2575	0.5205479264259338	NO	-
1687	ZINC03550452	3871	0.5205479264259338	NO	-
1688	ZINC03551274	3877	0.5205479264259338	NO	-
1689	ZINC03853621	4273	0.5205479264259338	NO	-
1690	ZINC03853622	4274	0.5205479264259338	NO	-
1691	ZINC03854533	4316	0.5205479264259338	NO	-
1692	ZINC03854534	4317	0.5205479264259338	NO	-
1693	ZINC03858802	4506	0.5205479264259338	NO	-
1694	ZINC03858871	4510	0.5205479264259338	NO	-
1695	ZINC03975389	4995	0.5205479264259338	NO	-
1696	ZINC03975394	4996	0.5205479264259338	NO	-
1697	ZINC03976392	5006	0.5205479264259338	NO	-
1698	ZINC03976395	5007	0.5205479264259338	NO	-
1699	ZINC03976397	5008	0.5205479264259338	NO	-
1700	ZINC04464240	5457	0.5205479264259338	NO	-
1701	ZINC00060558	54	0.5199999809265137	NO	-
1702	ZINC00060560	55	0.5199999809265137	NO	-
1703	ZINC00107241	100	0.5199999809265137	NO	-
1704	ZINC00269301	274	0.5199999809265137	NO	-
1705	ZINC00318670	310	0.5199999809265137	NO	-
1706	ZINC00406384	384	0.5199999809265137	NO	-
1707	ZINC00411519	390	0.5199999809265137	NO	-
1708	ZINC00411605	391	0.5199999809265137	NO	-
1709	ZINC00706822	779	0.5199999809265137	NO	-
1710	ZINC00714089	787	0.5199999809265137	NO	-
1711	ZINC00792473	906	0.5199999809265137	NO	-
1712	ZINC01924436	2001	0.5199999809265137	NO	-
1713	ZINC01924437	2002	0.5199999809265137	NO	-
1714	ZINC02346611	2271	0.5199999809265137	NO	-
1715	ZINC02458806	2384	0.5199999809265137	NO	-
1716	ZINC02730501	2622	0.5199999809265137	NO	-
1717	ZINC02787910	2692	0.5199999809265137	NO	-
1718	ZINC02848282	2808	0.5199999809265137	NO	-
1719	ZINC02887692	2875	0.5199999809265137	NO	-
1720	ZINC02887693	2876	0.5199999809265137	NO	-
1721	ZINC03480675	3653	0.5199999809265137	NO	-
1722	ZINC03497229	3703	0.5199999809265137	NO	-
1723	ZINC03848478	4090	0.5199999809265137	NO	-
1724	ZINC03849627	4099	0.5199999809265137	NO	-
1725	ZINC03849628	4100	0.5199999809265137	NO	-
1726	ZINC03851638	4166	0.5199999809265137	NO	-
1727	ZINC03853519	4260	0.5199999809265137	NO	-
1728	ZINC03853520	4261	0.5199999809265137	NO	-
1729	ZINC03862135	4560	0.5199999809265137	NO	-
1730	ZINC03976320	5005	0.5199999809265137	NO	-
1731	ZINC03983726	5057	0.5199999809265137	NO	-
1732	ZINC04233431	5247	0.5199999809265137	NO	-
1733	ZINC04355748	5376	0.5199999809265137	NO	-
1734	ZINC00214422	217	0.5194805264472961	NO	-
1735	ZINC00223694	222	0.5194805264472961	NO	-
1736	ZINC00355938	343	0.5194805264472961	NO	-
1737	ZINC00698728	772	0.5194805264472961	NO	-
1738	ZINC00725269	805	0.5194805264472961	NO	-
1739	ZINC00725271	806	0.5194805264472961	NO	-
1740	ZINC00725272	807	0.5194805264472961	NO	-
1741	ZINC00725273	808	0.5194805264472961	NO	-
1742	ZINC00868438	1070	0.5194805264472961	NO	-
1743	ZINC00954813	1240	0.5194805264472961	NO	-
1744	ZINC00954815	1241	0.5194805264472961	NO	-
1745	ZINC01036534	1363	0.5194805264472961	NO	-
1746	ZINC01110236	1518	0.5194805264472961	NO	-
1747	ZINC01121074	1543	0.5194805264472961	NO	-
1748	ZINC01337951	1726	0.5194805264472961	NO	-
1749	ZINC01413012	1787	0.5194805264472961	NO	-
1750	ZINC01972921	2050	0.5194805264472961	NO	-
1751	ZINC02354293	2281	0.5194805264472961	NO	-
1752	ZINC02651091	2522	0.5194805264472961	NO	-
1753	ZINC02667851	2557	0.5194805264472961	NO	-
1754	ZINC02667852	2558	0.5194805264472961	NO	-
1755	ZINC02667883	2559	0.5194805264472961	NO	-
1756	ZINC02667884	2560	0.5194805264472961	NO	-
1757	ZINC02791852	2699	0.5194805264472961	NO	-
1758	ZINC02969399	2933	0.5194805264472961	NO	-
1759	ZINC02969401	2934	0.5194805264472961	NO	-
1760	ZINC03038904	2979	0.5194805264472961	NO	-
1761	ZINC03359901	3253	0.5194805264472961	NO	-
1762	ZINC03559698	3910	0.5194805264472961	NO	-
1763	ZINC03581738	3976	0.5194805264472961	NO	-
1764	ZINC03602694	4008	0.5194805264472961	NO	-
1765	ZINC03851275	4141	0.5194805264472961	NO	-
1766	ZINC03851277	4142	0.5194805264472961	NO	-
1767	ZINC03857090	4406	0.5194805264472961	NO	-
1768	ZINC03857091	4407	0.5194805264472961	NO	-
1769	ZINC03867245	4602	0.5194805264472961	NO	-
1770	ZINC03867974	4701	0.5194805264472961	NO	-
1771	ZINC03987710	5071	0.5194805264472961	NO	-
1772	ZINC04252282	5290	0.5194805264472961	NO	-
1773	ZINC01132055	1573	0.5189873576164246	NO	-
1774	ZINC02786736	2689	0.5189873576164246	NO	-
1775	ZINC02787169	2690	0.5189873576164246	NO	-
1776	ZINC02796586	2738	0.5189873576164246	NO	-
1777	ZINC02796590	2739	0.5189873576164246	NO	-
1778	ZINC02796596	2741	0.5189873576164246	NO	-
1779	ZINC02796598	2742	0.5189873576164246	NO	-
1780	ZINC02796659	2743	0.5189873576164246	NO	-
1781	ZINC02796745	2744	0.5189873576164246	NO	-
1782	ZINC03236168	3092	0.5189873576164246	NO	-
1783	ZINC03853362	4253	0.5189873576164246	NO	-
1784	ZINC03853363	4254	0.5189873576164246	NO	-
1785	ZINC03855476	4380	0.5189873576164246	NO	-
1786	ZINC03866984	4588	0.5189873576164246	NO	-
1787	ZINC03867939	4675	0.5189873576164246	NO	-
1788	ZINC04191196	5216	0.5189873576164246	NO	-
1789	ZINC04374706	5403	0.5189873576164246	NO	-
1790	ZINC03832237	103	0.5189873576164246	YES	14
1791	ZINC03832242	104	0.5189873576164246	YES	15
1792	ZINC00223763	226	0.5185185074806213	NO	-
1793	ZINC00646329	717	0.5185185074806213	NO	-
1794	ZINC00971036	1256	0.5185185074806213	NO	-
1795	ZINC00999417	1287	0.5185185074806213	NO	-
1796	ZINC01053930	1400	0.5185185074806213	NO	-
1797	ZINC01441763	1832	0.5185185074806213	NO	-
1798	ZINC01441764	1834	0.5185185074806213	NO	-
1799	ZINC02524216	2421	0.5185185074806213	NO	-
1800	ZINC02618314	2446	0.5185185074806213	NO	-
1801	ZINC02795345	2713	0.5185185074806213	NO	-
1802	ZINC02796559	2737	0.5185185074806213	NO	-
1803	ZINC02879378	2866	0.5185185074806213	NO	-
1804	ZINC02968924	2930	0.5185185074806213	NO	-
1805	ZINC03970785	4937	0.5185185074806213	NO	-
1806	ZINC03970786	4938	0.5185185074806213	NO	-
1807	ZINC03970787	4939	0.5185185074806213	NO	-
1808	ZINC03970788	4940	0.5185185074806213	NO	-
1809	ZINC03970789	4941	0.5185185074806213	NO	-
1810	ZINC03970790	4942	0.5185185074806213	NO	-
1811	ZINC04492864	5562	0.5185185074806213	NO	-
1812	ZINC00416135	414	0.5180723071098328	NO	-
1813	ZINC00883215	1119	0.5180723071098328	NO	-
1814	ZINC02725752	2615	0.5180723071098328	NO	-
1815	ZINC02762017	2661	0.5180723071098328	NO	-
1816	ZINC02796315	2721	0.5180723071098328	NO	-
1817	ZINC02796318	2722	0.5180723071098328	NO	-
1818	ZINC02796331	2723	0.5180723071098328	NO	-
1819	ZINC02796383	2725	0.5180723071098328	NO	-
1820	ZINC02796396	2728	0.5180723071098328	NO	-
1821	ZINC02873656	2854	0.5180723071098328	NO	-
1822	ZINC02873656	2855	0.5180723071098328	NO	-
1823	ZINC03387888	3320	0.5180723071098328	NO	-
1824	ZINC03849443	4096	0.5180723071098328	NO	-
1825	ZINC03849820	4103	0.5180723071098328	NO	-
1826	ZINC04370983	5401	0.5180723071098328	NO	-
1827	ZINC04487103	5552	0.5180723071098328	NO	-
1828	ZINC00780177	876	0.5176470875740051	NO	-
1829	ZINC00877285	1100	0.5176470875740051	NO	-
1830	ZINC02648617	2518	0.5176470875740051	NO	-
1831	ZINC03384023	3302	0.5176470875740051	NO	-
1832	ZINC02433395	2359	0.516853928565979	NO	-
1833	ZINC00471130	501	0.5151515007019043	NO	-
1834	ZINC00473854	503	0.5151515007019043	NO	-
1835	ZINC03245832	3108	0.5151515007019043	NO	-
1836	ZINC01509326	1884	0.5147058963775635	NO	-
1837	ZINC03307566	3168	0.5147058963775635	NO	-
1838	ZINC00091294	84	0.5142857432365417	NO	-
1839	ZINC01503447	1881	0.5142857432365417	NO	-
1840	ZINC02170073	2152	0.5142857432365417	NO	-
1841	ZINC03858890	4515	0.5142857432365417	NO	-
1842	ZINC04363996	5397	0.5142857432365417	NO	-
1843	ZINC04517385	5575	0.5142857432365417	NO	-
1844	ZINC04595871	5585	0.5142857432365417	NO	-
1845	ZINC02629008	2481	0.5138888955116272	NO	-
1846	ZINC03854902	4353	0.5138888955116272	NO	-
1847	ZINC03868069	4711	0.5138888955116272	NO	-
1848	ZINC03970450	4920	0.5138888955116272	NO	-
1849	ZINC04134686	5179	0.5138888955116272	NO	-
1850	ZINC04266516	5304	0.5138888955116272	NO	-
1851	ZINC04365402	5398	0.5138888955116272	NO	-
1852	ZINC04465914	5496	0.5138888955116272	NO	-
1853	ZINC00233978	237	0.5135135054588318	NO	-
1854	ZINC00563270	590	0.5135135054588318	NO	-
1855	ZINC01331285	1715	0.5135135054588318	NO	-
1856	ZINC01392682	1780	0.5135135054588318	NO	-
1857	ZINC01492685	1867	0.5135135054588318	NO	-
1858	ZINC01903775	1973	0.5135135054588318	NO	-
1859	ZINC02800558	2755	0.5135135054588318	NO	-
1860	ZINC02800560	2756	0.5135135054588318	NO	-
1861	ZINC03274969	3134	0.5135135054588318	NO	-
1862	ZINC03532992	3842	0.5135135054588318	NO	-
1863	ZINC03853079	4233	0.5135135054588318	NO	-
1864	ZINC03853080	4234	0.5135135054588318	NO	-
1865	ZINC03970101	4910	0.5135135054588318	NO	-
1866	ZINC04478318	5539	0.5135135054588318	NO	-
1867	ZINC00316369	307	0.5131579041481018	NO	-
1868	ZINC00526887	552	0.5131579041481018	NO	-
1869	ZINC00645145	713	0.5131579041481018	NO	-
1870	ZINC00856420	1038	0.5131579041481018	NO	-
1871	ZINC00856421	1039	0.5131579041481018	NO	-
1872	ZINC00856428	1040	0.5131579041481018	NO	-
1873	ZINC00856429	1041	0.5131579041481018	NO	-
1874	ZINC00857084	1044	0.5131579041481018	NO	-
1875	ZINC00858833	1048	0.5131579041481018	NO	-
1876	ZINC00858834	1049	0.5131579041481018	NO	-
1877	ZINC00869037	1072	0.5131579041481018	NO	-
1878	ZINC00951489	1231	0.5131579041481018	NO	-
1879	ZINC01102703	1506	0.5131579041481018	NO	-
1880	ZINC01210621	1654	0.5131579041481018	NO	-
1881	ZINC01210624	1655	0.5131579041481018	NO	-
1882	ZINC01264130	1699	0.5131579041481018	NO	-
1883	ZINC01443125	1837	0.5131579041481018	NO	-
1884	ZINC01514537	1892	0.5131579041481018	NO	-
1885	ZINC02284824	2240	0.5131579041481018	NO	-
1886	ZINC02479637	2395	0.5131579041481018	NO	-
1887	ZINC02479637	2396	0.5131579041481018	NO	-
1888	ZINC02712167	2576	0.5131579041481018	NO	-
1889	ZINC02793421	2704	0.5131579041481018	NO	-
1890	ZINC02793422	2705	0.5131579041481018	NO	-
1891	ZINC02800106	2753	0.5131579041481018	NO	-
1892	ZINC02887690	2874	0.5131579041481018	NO	-
1893	ZINC03497259	3704	0.5131579041481018	NO	-
1894	ZINC03667499	4056	0.5131579041481018	NO	-
1895	ZINC03667501	4057	0.5131579041481018	NO	-
1896	ZINC03851134	4134	0.5131579041481018	NO	-
1897	ZINC03851136	4135	0.5131579041481018	NO	-
1898	ZINC03852933	4216	0.5131579041481018	NO	-
1899	ZINC03852934	4217	0.5131579041481018	NO	-
1900	ZINC03853077	4231	0.5131579041481018	NO	-
1901	ZINC03853078	4232	0.5131579041481018	NO	-
1902	ZINC03853210	4244	0.5131579041481018	NO	-
1903	ZINC03853211	4245	0.5131579041481018	NO	-
1904	ZINC03854578	4321	0.5131579041481018	NO	-
1905	ZINC03857665	4455	0.5131579041481018	NO	-
1906	ZINC03878140	4747	0.5131579041481018	NO	-
1907	ZINC03957479	4840	0.5131579041481018	NO	-
1908	ZINC04459492	5448	0.5131579041481018	NO	-
1909	ZINC04517460	5576	0.5131579041481018	NO	-
1910	ZINC00224670	228	0.5128205418586731	NO	-
1911	ZINC00230762	234	0.5128205418586731	NO	-
1912	ZINC00341954	331	0.5128205418586731	NO	-
1913	ZINC00702611	773	0.5128205418586731	NO	-
1914	ZINC00791134	896	0.5128205418586731	NO	-
1915	ZINC00803263	930	0.5128205418586731	NO	-
1916	ZINC01033207	1343	0.5128205418586731	NO	-
1917	ZINC01033208	1344	0.5128205418586731	NO	-
1918	ZINC01054009	1402	0.5128205418586731	NO	-
1919	ZINC01362280	1748	0.5128205418586731	NO	-
1920	ZINC01362281	1749	0.5128205418586731	NO	-
1921	ZINC01499614	1878	0.5128205418586731	NO	-
1922	ZINC02487980	2403	0.5128205418586731	NO	-
1923	ZINC02718989	2600	0.5128205418586731	NO	-
1924	ZINC02760898	2655	0.5128205418586731	NO	-
1925	ZINC02789690	2694	0.5128205418586731	NO	-
1926	ZINC02789691	2695	0.5128205418586731	NO	-
1927	ZINC02789692	2696	0.5128205418586731	NO	-
1928	ZINC02820394	2789	0.5128205418586731	NO	-
1929	ZINC02820395	2790	0.5128205418586731	NO	-
1930	ZINC03848478	4091	0.5128205418586731	NO	-
1931	ZINC03853699	4275	0.5128205418586731	NO	-
1932	ZINC03858769	4502	0.5128205418586731	NO	-
1933	ZINC03867499	4624	0.5128205418586731	NO	-
1934	ZINC03970907	4949	0.5128205418586731	NO	-
1935	ZINC03970907	4951	0.5128205418586731	NO	-
1936	ZINC03971562	4965	0.5128205418586731	NO	-
1937	ZINC03971565	4966	0.5128205418586731	NO	-
1938	ZINC03971579	4968	0.5128205418586731	NO	-
1939	ZINC04057387	5127	0.5128205418586731	NO	-
1940	ZINC04103973	5160	0.5128205418586731	NO	-
1941	ZINC04386454	5407	0.5128205418586731	NO	-
1942	ZINC04467862	5507	0.5128205418586731	NO	-
1943	ZINC04467862	5508	0.5128205418586731	NO	-
1944	ZINC04518429	5577	0.5128205418586731	NO	-
1945	ZINC00715751	795	0.512499988079071	NO	-
1946	ZINC00762290	825	0.512499988079071	NO	-
1947	ZINC01000859	1293	0.512499988079071	NO	-
1948	ZINC01103063	1507	0.512499988079071	NO	-
1949	ZINC01633779	1902	0.512499988079071	NO	-
1950	ZINC02265232	2233	0.512499988079071	NO	-
1951	ZINC02317589	2253	0.512499988079071	NO	-
1952	ZINC02450286	2379	0.512499988079071	NO	-
1953	ZINC02796517	2734	0.512499988079071	NO	-
1954	ZINC02796547	2735	0.512499988079071	NO	-
1955	ZINC02796552	2736	0.512499988079071	NO	-
1956	ZINC02796591	2740	0.512499988079071	NO	-
1957	ZINC02798116	2746	0.512499988079071	NO	-
1958	ZINC02799035	2750	0.512499988079071	NO	-
1959	ZINC02802649	2760	0.512499988079071	NO	-
1960	ZINC02803127	2762	0.512499988079071	NO	-
1961	ZINC02915625	2893	0.512499988079071	NO	-
1962	ZINC03045223	2997	0.512499988079071	NO	-
1963	ZINC03045303	2998	0.512499988079071	NO	-
1964	ZINC03234357	3089	0.512499988079071	NO	-
1965	ZINC03568300	3953	0.512499988079071	NO	-
1966	ZINC03816042	4077	0.512499988079071	NO	-
1967	ZINC03850658	4111	0.512499988079071	NO	-
1968	ZINC03853011	4219	0.512499988079071	NO	-
1969	ZINC03853042	4222	0.512499988079071	NO	-
1970	ZINC03867626	4637	0.512499988079071	NO	-
1971	ZINC03867974	4702	0.512499988079071	NO	-
1972	ZINC03889875	4760	0.512499988079071	NO	-
1973	ZINC03948389	4833	0.512499988079071	NO	-
1974	ZINC03970907	4950	0.512499988079071	NO	-
1975	ZINC03987698	5070	0.512499988079071	NO	-
1976	ZINC04246552	5260	0.512499988079071	NO	-
1977	ZINC04286748	5333	0.512499988079071	NO	-
1978	ZINC04371204	5402	0.512499988079071	NO	-
1979	ZINC04464295	5458	0.512499988079071	NO	-
1980	ZINC04467862	5509	0.512499988079071	NO	-
1981	ZINC04622622	5590	0.512499988079071	NO	-
1982	ZINC00883215	1118	0.5121951103210449	NO	-
1983	ZINC02765842	2667	0.5121951103210449	NO	-
1984	ZINC02796471	2732	0.5121951103210449	NO	-
1985	ZINC02796484	2733	0.5121951103210449	NO	-
1986	ZINC03008292	2961	0.5121951103210449	NO	-
1987	ZINC03400606	3383	0.5121951103210449	NO	-
1988	ZINC03854723	4335	0.5121951103210449	NO	-
1989	ZINC03866845	4582	0.5121951103210449	NO	-
1990	ZINC03866846	4583	0.5121951103210449	NO	-
1991	ZINC03867939	4676	0.5121951103210449	NO	-
1992	ZINC00792547	908	0.511904776096344	NO	-
1993	ZINC02806901	2768	0.511904776096344	NO	-
1994	ZINC02922850	2910	0.511904776096344	NO	-
1995	ZINC03008323	2962	0.511904776096344	NO	-
1996	ZINC03231140	3083	0.511904776096344	NO	-
1997	ZINC03485518	3665	0.511904776096344	NO	-
1998	ZINC03851079	4128	0.511904776096344	NO	-
1999	ZINC03852631	4195	0.511904776096344	NO	-
2000	ZINC00779316	861	0.5116279125213623	NO	-
2001	ZINC00779367	871	0.5116279125213623	NO	-
2002	ZINC01036418	1361	0.5116279125213623	NO	-
2003	ZINC02647078	2514	0.5116279125213623	NO	-
2004	ZINC02922848	2909	0.5116279125213623	NO	-
2005	ZINC03851079	4129	0.5116279125213623	NO	-
2006	ZINC03852631	4196	0.5116279125213623	NO	-
2007	ZINC03867940	4677	0.5116279125213623	NO	-
2008	ZINC04001099	5106	0.5116279125213623	NO	-
2009	ZINC03477101	3624	0.5113636255264282	NO	-
2010	ZINC03867771	4651	0.5113636255264282	NO	-
2011	ZINC03815800	19	0.5079365372657776	YES	3
2012	ZINC03438282	3526	0.5076923370361328	NO	-
2013	ZINC01074202	1455	0.5074626803398132	NO	-
2014	ZINC03438679	3527	0.5072463750839233	NO	-
2015	ZINC01104457	1511	0.5070422291755676	NO	-
2016	ZINC02371246	2290	0.5070422291755676	NO	-
2017	ZINC02371246	2292	0.5070422291755676	NO	-
2018	ZINC02735206	2629	0.5070422291755676	NO	-
2019	ZINC02860917	2824	0.5070422291755676	NO	-
2020	ZINC02860918	2825	0.5070422291755676	NO	-
2021	ZINC02861755	2827	0.5070422291755676	NO	-
2022	ZINC02861756	2828	0.5070422291755676	NO	-
2023	ZINC03243953	3104	0.5070422291755676	NO	-
2024	ZINC03264879	3127	0.5070422291755676	NO	-
2025	ZINC03854718	4333	0.5070422291755676	NO	-
2026	ZINC03854903	4354	0.5070422291755676	NO	-
2027	ZINC03855128	4366	0.5070422291755676	NO	-
2028	ZINC03969902	4906	0.5070422291755676	NO	-
2029	ZINC04467879	5510	0.5070422291755676	NO	-
2030	ZINC00310615	299	0.5068492889404297	NO	-
2031	ZINC00321802	318	0.5068492889404297	NO	-
2032	ZINC00609729	631	0.5068492889404297	NO	-
2033	ZINC01336944	1723	0.5068492889404297	NO	-
2034	ZINC01508983	1883	0.5068492889404297	NO	-
2035	ZINC03853269	4250	0.5068492889404297	NO	-
2036	ZINC03898151	4810	0.5068492889404297	NO	-
2037	ZINC03968892	4868	0.5068492889404297	NO	-
2038	ZINC03975375	4992	0.5068492889404297	NO	-
2039	ZINC03975383	4993	0.5068492889404297	NO	-
2040	ZINC03975386	4994	0.5068492889404297	NO	-
2041	ZINC03975403	4997	0.5068492889404297	NO	-
2042	ZINC03975404	4998	0.5068492889404297	NO	-
2043	ZINC03975405	4999	0.5068492889404297	NO	-
2044	ZINC03982944	5033	0.5068492889404297	NO	-
2045	ZINC03983298	5046	0.5068492889404297	NO	-
2046	ZINC03983300	5047	0.5068492889404297	NO	-
2047	ZINC03983306	5049	0.5068492889404297	NO	-
2048	ZINC03983308	5050	0.5068492889404297	NO	-
2049	ZINC04442986	5438	0.5068492889404297	NO	-
2050	ZINC00223225	221	0.5066666603088379	NO	-
2051	ZINC00418311	423	0.5066666603088379	NO	-
2052	ZINC00525495	546	0.5066666603088379	NO	-
2053	ZINC00525498	547	0.5066666603088379	NO	-
2054	ZINC00559980	580	0.5066666603088379	NO	-
2055	ZINC00849773	1021	0.5066666603088379	NO	-
2056	ZINC00849783	1022	0.5066666603088379	NO	-
2057	ZINC00849784	1023	0.5066666603088379	NO	-
2058	ZINC01052183	1393	0.5066666603088379	NO	-
2059	ZINC01102703	1505	0.5066666603088379	NO	-
2060	ZINC01332584	1718	0.5066666603088379	NO	-
2061	ZINC01349238	1738	0.5066666603088379	NO	-
2062	ZINC02197479	2170	0.5066666603088379	NO	-
2063	ZINC02400123	2314	0.5066666603088379	NO	-
2064	ZINC02432169	2357	0.5066666603088379	NO	-
2065	ZINC02435024	2361	0.5066666603088379	NO	-
2066	ZINC02440935	2366	0.5066666603088379	NO	-
2067	ZINC02497774	2405	0.5066666603088379	NO	-
2068	ZINC02624368	2461	0.5066666603088379	NO	-
2069	ZINC03851185	4137	0.5066666603088379	NO	-
2070	ZINC03853083	4235	0.5066666603088379	NO	-
2071	ZINC03856517	4403	0.5066666603088379	NO	-
2072	ZINC03856518	4404	0.5066666603088379	NO	-
2073	ZINC03858510	4493	0.5066666603088379	NO	-
2074	ZINC03858511	4494	0.5066666603088379	NO	-
2075	ZINC03983389	5052	0.5066666603088379	NO	-
2076	ZINC04108686	5164	0.5066666603088379	NO	-
2077	ZINC04170655	5205	0.5066666603088379	NO	-
2078	ZINC04315396	5344	0.5066666603088379	NO	-
2079	ZINC04465434	5488	0.5066666603088379	NO	-
2080	ZINC03815526	53	0.5066666603088379	YES	4
2081	ZINC00044261	32	0.5064935088157654	NO	-
2082	ZINC00170666	173	0.5064935088157654	NO	-
2083	ZINC00528863	555	0.5064935088157654	NO	-
2084	ZINC00724353	804	0.5064935088157654	NO	-
2085	ZINC00815577	969	0.5064935088157654	NO	-
2086	ZINC00853610	1033	0.5064935088157654	NO	-
2087	ZINC00857083	1043	0.5064935088157654	NO	-
2088	ZINC00955259	1243	0.5064935088157654	NO	-
2089	ZINC01067009	1440	0.5064935088157654	NO	-
2090	ZINC01351331	1742	0.5064935088157654	NO	-
2091	ZINC01889916	1964	0.5064935088157654	NO	-
2092	ZINC01889920	1965	0.5064935088157654	NO	-
2093	ZINC02203704	2183	0.5064935088157654	NO	-
2094	ZINC02228467	2212	0.5064935088157654	NO	-
2095	ZINC02320853	2256	0.5064935088157654	NO	-
2096	ZINC02618370	2447	0.5064935088157654	NO	-
2097	ZINC02667849	2555	0.5064935088157654	NO	-
2098	ZINC02667850	2556	0.5064935088157654	NO	-
2099	ZINC02805438	2765	0.5064935088157654	NO	-
2100	ZINC02969395	2931	0.5064935088157654	NO	-
2101	ZINC02969396	2932	0.5064935088157654	NO	-
2102	ZINC02990052	2953	0.5064935088157654	NO	-
2103	ZINC03224990	3072	0.5064935088157654	NO	-
2104	ZINC03244841	3107	0.5064935088157654	NO	-
2105	ZINC03433299	3498	0.5064935088157654	NO	-
2106	ZINC03497261	3705	0.5064935088157654	NO	-
2107	ZINC03638359	4039	0.5064935088157654	NO	-
2108	ZINC03854685	4330	0.5064935088157654	NO	-
2109	ZINC03858485	4487	0.5064935088157654	NO	-
2110	ZINC03867494	4623	0.5064935088157654	NO	-
2111	ZINC03867646	4644	0.5064935088157654	NO	-
2112	ZINC03873718	4745	0.5064935088157654	NO	-
2113	ZINC03968988	4871	0.5064935088157654	NO	-
2114	ZINC03968989	4872	0.5064935088157654	NO	-
2115	ZINC04192730	5218	0.5064935088157654	NO	-
2116	ZINC00464009	491	0.5063291192054749	NO	-
2117	ZINC00484269	512	0.5063291192054749	NO	-
2118	ZINC00986080	1275	0.5063291192054749	NO	-
2119	ZINC02212578	2195	0.5063291192054749	NO	-
2120	ZINC02346017	2270	0.5063291192054749	NO	-
2121	ZINC02631800	2486	0.5063291192054749	NO	-
2122	ZINC02631801	2487	0.5063291192054749	NO	-
2123	ZINC02718984	2599	0.5063291192054749	NO	-
2124	ZINC02753898	2645	0.5063291192054749	NO	-
2125	ZINC03538397	3851	0.5063291192054749	NO	-
2126	ZINC03566261	3931	0.5063291192054749	NO	-
2127	ZINC03566262	3932	0.5063291192054749	NO	-
2128	ZINC03635259	4038	0.5063291192054749	NO	-
2129	ZINC03867988	4708	0.5063291192054749	NO	-
2130	ZINC03971555	4964	0.5063291192054749	NO	-
2131	ZINC03971575	4967	0.5063291192054749	NO	-
2132	ZINC04465904	5495	0.5063291192054749	NO	-
2133	ZINC00945586	1225	0.5061728358268738	NO	-
2134	ZINC02742702	2637	0.5061728358268738	NO	-
2135	ZINC02742703	2638	0.5061728358268738	NO	-
2136	ZINC03256933	3124	0.5061728358268738	NO	-
2137	ZINC03593611	3995	0.5061728358268738	NO	-
2138	ZINC03593612	3996	0.5061728358268738	NO	-
2139	ZINC03816039	4076	0.5061728358268738	NO	-
2140	ZINC03853040	4220	0.5061728358268738	NO	-
2141	ZINC03854983	4357	0.5061728358268738	NO	-
2142	ZINC04000762	5102	0.5061728358268738	NO	-
2143	ZINC02465636	2386	0.5060241222381592	NO	-
2144	ZINC02524287	2425	0.5060241222381592	NO	-
2145	ZINC02796386	2727	0.5060241222381592	NO	-
2146	ZINC02796398	2729	0.5060241222381592	NO	-
2147	ZINC02796445	2730	0.5060241222381592	NO	-
2148	ZINC02796461	2731	0.5060241222381592	NO	-
2149	ZINC02803793	2764	0.5060241222381592	NO	-
2150	ZINC02858620	2822	0.5060241222381592	NO	-
2151	ZINC03422217	3473	0.5060241222381592	NO	-
2152	ZINC03802693	4073	0.5060241222381592	NO	-
2153	ZINC03866723	4578	0.5060241222381592	NO	-
2154	ZINC04231145	5243	0.5060241222381592	NO	-
2155	ZINC03325112	3187	0.5058823823928833	NO	-
2156	ZINC03325117	3188	0.5058823823928833	NO	-
2157	ZINC03610135	4016	0.5058823823928833	NO	-
2158	ZINC03610137	4017	0.5058823823928833	NO	-
2159	ZINC03410272	3427	0.5056179761886597	NO	-
2160	ZINC03867940	4678	0.5056179761886597	NO	-
2161	ZINC00033020	23	0.5	NO	-
2162	ZINC00050105	44	0.5	NO	-
2163	ZINC00054257	52	0.5	NO	-
2164	ZINC00063765	64	0.5	NO	-
2165	ZINC00085267	78	0.5	NO	-
2166	ZINC00123439	126	0.5	NO	-
2167	ZINC00128038	128	0.5	NO	-
2168	ZINC00149893	164	0.5	NO	-
2169	ZINC00189442	195	0.5	NO	-
2170	ZINC00205132	211	0.5	NO	-
2171	ZINC00264120	268	0.5	NO	-
2172	ZINC00268362	272	0.5	NO	-
2173	ZINC00269301	275	0.5	NO	-
2174	ZINC00352158	341	0.5	NO	-
2175	ZINC00360653	351	0.5	NO	-
2176	ZINC00386073	375	0.5	NO	-
2177	ZINC00386096	376	0.5	NO	-
2178	ZINC00424916	446	0.5	NO	-
2179	ZINC00543408	569	0.5	NO	-
2180	ZINC00555385	574	0.5	NO	-
2181	ZINC00560734	581	0.5	NO	-
2182	ZINC00574050	604	0.5	NO	-
2183	ZINC00581476	611	0.5	NO	-
2184	ZINC00581491	612	0.5	NO	-
2185	ZINC00581492	613	0.5	NO	-
2186	ZINC00609729	632	0.5	NO	-
2187	ZINC00632606	688	0.5	NO	-
2188	ZINC00633047	692	0.5	NO	-
2189	ZINC00745678	817	0.5	NO	-
2190	ZINC00810347	951	0.5	NO	-
2191	ZINC00810348	952	0.5	NO	-
2192	ZINC00857411	1046	0.5	NO	-
2193	ZINC00867249	1060	0.5	NO	-
2194	ZINC00905525	1144	0.5	NO	-
2195	ZINC00915720	1164	0.5	NO	-
2196	ZINC00944853	1224	0.5	NO	-
2197	ZINC01033442	1345	0.5	NO	-
2198	ZINC01073370	1451	0.5	NO	-
2199	ZINC01116439	1533	0.5	NO	-
2200	ZINC01116441	1534	0.5	NO	-
2201	ZINC01121074	1544	0.5	NO	-
2202	ZINC01132618	1575	0.5	NO	-
2203	ZINC01223374	1673	0.5	NO	-
2204	ZINC01332516	1716	0.5	NO	-
2205	ZINC01338111	1729	0.5	NO	-
2206	ZINC01342949	1732	0.5	NO	-
2207	ZINC01366780	1766	0.5	NO	-
2208	ZINC01909287	1976	0.5	NO	-
2209	ZINC02064574	2119	0.5	NO	-
2210	ZINC02216656	2202	0.5	NO	-
2211	ZINC02223039	2204	0.5	NO	-
2212	ZINC02398670	2312	0.5	NO	-
2213	ZINC02398747	2313	0.5	NO	-
2214	ZINC02401120	2315	0.5	NO	-
2215	ZINC02408688	2325	0.5	NO	-
2216	ZINC02443001	2371	0.5	NO	-
2217	ZINC02479637	2397	0.5	NO	-
2218	ZINC02487976	2402	0.5	NO	-
2219	ZINC02623598	2458	0.5	NO	-
2220	ZINC02626341	2471	0.5	NO	-
2221	ZINC02627329	2472	0.5	NO	-
2222	ZINC02628784	2480	0.5	NO	-
2223	ZINC02631874	2489	0.5	NO	-
2224	ZINC02771690	2675	0.5	NO	-
2225	ZINC02810321	2778	0.5	NO	-
2226	ZINC02810322	2779	0.5	NO	-
2227	ZINC02810541	2780	0.5	NO	-
2228	ZINC02810542	2781	0.5	NO	-
2229	ZINC02873803	2856	0.5	NO	-
2230	ZINC02876715	2858	0.5	NO	-
2231	ZINC02910057	2885	0.5	NO	-
2232	ZINC02910059	2886	0.5	NO	-
2233	ZINC02915510	2892	0.5	NO	-
2234	ZINC02920575	2906	0.5	NO	-
2235	ZINC02920577	2907	0.5	NO	-
2236	ZINC02998678	2958	0.5	NO	-
2237	ZINC02998679	2959	0.5	NO	-
2238	ZINC03017126	2964	0.5	NO	-
2239	ZINC03017126	2965	0.5	NO	-
2240	ZINC03017126	2966	0.5	NO	-
2241	ZINC03040709	2988	0.5	NO	-
2242	ZINC03047384	3000	0.5	NO	-
2243	ZINC03327543	3190	0.5	NO	-
2244	ZINC03340322	3213	0.5	NO	-
2245	ZINC03413114	3438	0.5	NO	-
2246	ZINC03474031	3596	0.5	NO	-
2247	ZINC03545413	3853	0.5	NO	-
2248	ZINC03548854	3858	0.5	NO	-
2249	ZINC03554309	3887	0.5	NO	-
2250	ZINC03591880	3984	0.5	NO	-
2251	ZINC03596651	4001	0.5	NO	-
2252	ZINC03821073	4087	0.5	NO	-
2253	ZINC03851338	4146	0.5	NO	-
2254	ZINC03852518	4185	0.5	NO	-
2255	ZINC03852976	4218	0.5	NO	-
2256	ZINC03854625	4326	0.5	NO	-
2257	ZINC03854807	4344	0.5	NO	-
2258	ZINC03854983	4356	0.5	NO	-
2259	ZINC03855150	4373	0.5	NO	-
2260	ZINC03855151	4374	0.5	NO	-
2261	ZINC03856347	4398	0.5	NO	-
2262	ZINC03856348	4399	0.5	NO	-
2263	ZINC03857614	4452	0.5	NO	-
2264	ZINC03857615	4453	0.5	NO	-
2265	ZINC03859277	4539	0.5	NO	-
2266	ZINC03859852	4553	0.5	NO	-
2267	ZINC03862689	4562	0.5	NO	-
2268	ZINC03867646	4643	0.5	NO	-
2269	ZINC03868264	4720	0.5	NO	-
2270	ZINC03890034	4762	0.5	NO	-
2271	ZINC03969322	4884	0.5	NO	-
2272	ZINC03969510	4897	0.5	NO	-
2273	ZINC03969511	4898	0.5	NO	-
2274	ZINC03969512	4899	0.5	NO	-
2275	ZINC03969902	4905	0.5	NO	-
2276	ZINC03970412	4919	0.5	NO	-
2277	ZINC03970481	4922	0.5	NO	-
2278	ZINC03970482	4923	0.5	NO	-
2279	ZINC03970484	4924	0.5	NO	-
2280	ZINC03971032	4952	0.5	NO	-
2281	ZINC03971032	4953	0.5	NO	-
2282	ZINC03977672	5017	0.5	NO	-
2283	ZINC03977672	5018	0.5	NO	-
2284	ZINC03993111	5092	0.5	NO	-
2285	ZINC04004664	5115	0.5	NO	-
2286	ZINC04079591	5142	0.5	NO	-
2287	ZINC04149676	5190	0.5	NO	-
2288	ZINC04149676	5191	0.5	NO	-
2289	ZINC04221279	5228	0.5	NO	-
2290	ZINC04231145	5242	0.5	NO	-
2291	ZINC04251576	5282	0.5	NO	-
2292	ZINC04251576	5283	0.5	NO	-
2293	ZINC04308468	5343	0.5	NO	-
2294	ZINC04342135	5360	0.5	NO	-
2295	ZINC04357741	5382	0.5	NO	-
2296	ZINC04407852	5416	0.5	NO	-
2297	ZINC04409088	5417	0.5	NO	-
2298	ZINC04459210	5447	0.5	NO	-
2299	ZINC04459499	5449	0.5	NO	-
2300	ZINC04469707	5523	0.5	NO	-
2301	ZINC04485570	5549	0.5	NO	-
2302	ZINC03815799	22	0.5	YES	3
2303	ZINC01429226	1813	0.4941176474094391	NO	-
2304	ZINC03270142	3133	0.4941176474094391	NO	-
2305	ZINC03593467	3993	0.4941176474094391	NO	-
2306	ZINC03593469	3994	0.4941176474094391	NO	-
2307	ZINC03594181	3997	0.4941176474094391	NO	-
2308	ZINC03594183	3998	0.4941176474094391	NO	-
2309	ZINC03599776	4003	0.4941176474094391	NO	-
2310	ZINC04223295	5230	0.4941176474094391	NO	-
2311	ZINC00632935	691	0.4939759075641632	NO	-
2312	ZINC00670959	742	0.4939759075641632	NO	-
2313	ZINC00672929	744	0.4939759075641632	NO	-
2314	ZINC01889797	1960	0.4939759075641632	NO	-
2315	ZINC01889799	1961	0.4939759075641632	NO	-
2316	ZINC02478113	2391	0.4939759075641632	NO	-
2317	ZINC02481019	2399	0.4939759075641632	NO	-
2318	ZINC03376965	3280	0.4939759075641632	NO	-
2319	ZINC03479254	3636	0.4939759075641632	NO	-
2320	ZINC03551184	3875	0.4939759075641632	NO	-
2321	ZINC03568289	3952	0.4939759075641632	NO	-
2322	ZINC03864027	4574	0.4939759075641632	NO	-
2323	ZINC04087530	5146	0.4939759075641632	NO	-
2324	ZINC04178350	5211	0.4939759075641632	NO	-
2325	ZINC00713402	785	0.4938271641731262	NO	-
2326	ZINC00803263	931	0.4938271641731262	NO	-
2327	ZINC00853589	1031	0.4938271641731262	NO	-
2328	ZINC00853607	1032	0.4938271641731262	NO	-
2329	ZINC00870686	1083	0.4938271641731262	NO	-
2330	ZINC00870687	1084	0.4938271641731262	NO	-
2331	ZINC01030504	1333	0.4938271641731262	NO	-
2332	ZINC01124257	1554	0.4938271641731262	NO	-
2333	ZINC01210697	1656	0.4938271641731262	NO	-
2334	ZINC01210698	1657	0.4938271641731262	NO	-
2335	ZINC01210699	1658	0.4938271641731262	NO	-
2336	ZINC01210700	1659	0.4938271641731262	NO	-
2337	ZINC01211952	1661	0.4938271641731262	NO	-
2338	ZINC01211955	1662	0.4938271641731262	NO	-
2339	ZINC01211956	1663	0.4938271641731262	NO	-
2340	ZINC01211957	1664	0.4938271641731262	NO	-
2341	ZINC01421511	1797	0.4938271641731262	NO	-
2342	ZINC01421512	1798	0.4938271641731262	NO	-
2343	ZINC01421513	1799	0.4938271641731262	NO	-
2344	ZINC01421514	1800	0.4938271641731262	NO	-
2345	ZINC01741960	1921	0.4938271641731262	NO	-
2346	ZINC01816678	1947	0.4938271641731262	NO	-
2347	ZINC02291374	2243	0.4938271641731262	NO	-
2348	ZINC02291376	2244	0.4938271641731262	NO	-
2349	ZINC02326450	2258	0.4938271641731262	NO	-
2350	ZINC02371908	2293	0.4938271641731262	NO	-
2351	ZINC02371913	2294	0.4938271641731262	NO	-
2352	ZINC02795590	2717	0.4938271641731262	NO	-
2353	ZINC02796296	2720	0.4938271641731262	NO	-
2354	ZINC02796362	2724	0.4938271641731262	NO	-
2355	ZINC02796385	2726	0.4938271641731262	NO	-
2356	ZINC03459063	3571	0.4938271641731262	NO	-
2357	ZINC03516810	3802	0.4938271641731262	NO	-
2358	ZINC03559175	3905	0.4938271641731262	NO	-
2359	ZINC03563820	3925	0.4938271641731262	NO	-
2360	ZINC03563822	3926	0.4938271641731262	NO	-
2361	ZINC03563825	3927	0.4938271641731262	NO	-
2362	ZINC03563826	3928	0.4938271641731262	NO	-
2363	ZINC03601331	4005	0.4938271641731262	NO	-
2364	ZINC03601333	4006	0.4938271641731262	NO	-
2365	ZINC03802693	4072	0.4938271641731262	NO	-
2366	ZINC03852516	4184	0.4938271641731262	NO	-
2367	ZINC03857092	4408	0.4938271641731262	NO	-
2368	ZINC03859151	4530	0.4938271641731262	NO	-
2369	ZINC03866929	4587	0.4938271641731262	NO	-
2370	ZINC03867499	4625	0.4938271641731262	NO	-
2371	ZINC03889228	4753	0.4938271641731262	NO	-
2372	ZINC03987372	5062	0.4938271641731262	NO	-
2373	ZINC03987374	5063	0.4938271641731262	NO	-
2374	ZINC03987763	5072	0.4938271641731262	NO	-
2375	ZINC04233682	5249	0.4938271641731262	NO	-
2376	ZINC04345117	5361	0.4938271641731262	NO	-
2377	ZINC04467626	5500	0.4938271641731262	NO	-
2378	ZINC04628595	5599	0.4938271641731262	NO	-
2379	ZINC00341957	332	0.49367088079452515	NO	-
2380	ZINC00830375	998	0.49367088079452515	NO	-
2381	ZINC01061229	1431	0.49367088079452515	NO	-
2382	ZINC01063627	1435	0.49367088079452515	NO	-
2383	ZINC01138992	1585	0.49367088079452515	NO	-
2384	ZINC01184046	1628	0.49367088079452515	NO	-
2385	ZINC01184151	1629	0.49367088079452515	NO	-
2386	ZINC01215212	1667	0.49367088079452515	NO	-
2387	ZINC01427820	1810	0.49367088079452515	NO	-
2388	ZINC01427821	1811	0.49367088079452515	NO	-
2389	ZINC01637408	1904	0.49367088079452515	NO	-
2390	ZINC01637446	1905	0.49367088079452515	NO	-
2391	ZINC02191909	2159	0.49367088079452515	NO	-
2392	ZINC02316141	2252	0.49367088079452515	NO	-
2393	ZINC02626229	2469	0.49367088079452515	NO	-
2394	ZINC02827810	2791	0.49367088079452515	NO	-
2395	ZINC03227464	3076	0.49367088079452515	NO	-
2396	ZINC03435728	3505	0.49367088079452515	NO	-
2397	ZINC03524138	3826	0.49367088079452515	NO	-
2398	ZINC03853325	4251	0.49367088079452515	NO	-
2399	ZINC03853327	4252	0.49367088079452515	NO	-
2400	ZINC03856110	4391	0.49367088079452515	NO	-
2401	ZINC03857668	4456	0.49367088079452515	NO	-
2402	ZINC03857669	4457	0.49367088079452515	NO	-
2403	ZINC03858848	4508	0.49367088079452515	NO	-
2404	ZINC03859153	4531	0.49367088079452515	NO	-
2405	ZINC03859774	4551	0.49367088079452515	NO	-
2406	ZINC03859776	4552	0.49367088079452515	NO	-
2407	ZINC03868023	4709	0.49367088079452515	NO	-
2408	ZINC03868264	4719	0.49367088079452515	NO	-
2409	ZINC03956282	4836	0.49367088079452515	NO	-
2410	ZINC04233401	5245	0.49367088079452515	NO	-
2411	ZINC04443316	5442	0.49367088079452515	NO	-
2412	ZINC04496644	5567	0.49367088079452515	NO	-
2413	ZINC00096085	86	0.4935064911842346	NO	-
2414	ZINC00166137	172	0.4935064911842346	NO	-
2415	ZINC00179464	179	0.4935064911842346	NO	-
2416	ZINC00325084	324	0.4935064911842346	NO	-
2417	ZINC00352158	342	0.4935064911842346	NO	-
2418	ZINC00675934	752	0.4935064911842346	NO	-
2419	ZINC00714092	790	0.4935064911842346	NO	-
2420	ZINC00987486	1278	0.4935064911842346	NO	-
2421	ZINC01126126	1558	0.4935064911842346	NO	-
2422	ZINC01135058	1580	0.4935064911842346	NO	-
2423	ZINC01324421	1712	0.4935064911842346	NO	-
2424	ZINC01332678	1719	0.4935064911842346	NO	-
2425	ZINC01366553	1764	0.4935064911842346	NO	-
2426	ZINC01366555	1765	0.4935064911842346	NO	-
2427	ZINC01642494	1907	0.4935064911842346	NO	-
2428	ZINC01916412	1979	0.4935064911842346	NO	-
2429	ZINC02194260	2164	0.4935064911842346	NO	-
2430	ZINC02194261	2165	0.4935064911842346	NO	-
2431	ZINC02365384	2289	0.4935064911842346	NO	-
2432	ZINC02442522	2367	0.4935064911842346	NO	-
2433	ZINC02442524	2368	0.4935064911842346	NO	-
2434	ZINC02985997	2950	0.4935064911842346	NO	-
2435	ZINC03254330	3122	0.4935064911842346	NO	-
2436	ZINC03339595	3209	0.4935064911842346	NO	-
2437	ZINC03339599	3210	0.4935064911842346	NO	-
2438	ZINC03408163	3415	0.4935064911842346	NO	-
2439	ZINC03408163	3416	0.4935064911842346	NO	-
2440	ZINC03422556	3475	0.4935064911842346	NO	-
2441	ZINC03554278	3884	0.4935064911842346	NO	-
2442	ZINC03566533	3935	0.4935064911842346	NO	-
2443	ZINC03566552	3936	0.4935064911842346	NO	-
2444	ZINC03638508	4041	0.4935064911842346	NO	-
2445	ZINC03854510	4315	0.4935064911842346	NO	-
2446	ZINC03854616	4324	0.4935064911842346	NO	-
2447	ZINC03854617	4325	0.4935064911842346	NO	-
2448	ZINC03857538	4445	0.4935064911842346	NO	-
2449	ZINC03857539	4446	0.4935064911842346	NO	-
2450	ZINC03867825	4653	0.4935064911842346	NO	-
2451	ZINC03867826	4655	0.4935064911842346	NO	-
2452	ZINC04099637	5156	0.4935064911842346	NO	-
2453	ZINC04188163	5214	0.4935064911842346	NO	-
2454	ZINC04348627	5368	0.4935064911842346	NO	-
2455	ZINC04622872	5592	0.4935064911842346	NO	-
2456	ZINC00251544	251	0.4933333396911621	NO	-
2457	ZINC00319463	313	0.4933333396911621	NO	-
2458	ZINC00319867	314	0.4933333396911621	NO	-
2459	ZINC00322543	321	0.4933333396911621	NO	-
2460	ZINC00411639	393	0.4933333396911621	NO	-
2461	ZINC00464701	493	0.4933333396911621	NO	-
2462	ZINC00477815	509	0.4933333396911621	NO	-
2463	ZINC00477816	510	0.4933333396911621	NO	-
2464	ZINC00643849	708	0.4933333396911621	NO	-
2465	ZINC01073985	1452	0.4933333396911621	NO	-
2466	ZINC01194909	1641	0.4933333396911621	NO	-
2467	ZINC01332986	1722	0.4933333396911621	NO	-
2468	ZINC02457107	2383	0.4933333396911621	NO	-
2469	ZINC03294623	3157	0.4933333396911621	NO	-
2470	ZINC03322455	3182	0.4933333396911621	NO	-
2471	ZINC03322457	3183	0.4933333396911621	NO	-
2472	ZINC03374631	3278	0.4933333396911621	NO	-
2473	ZINC03397048	3355	0.4933333396911621	NO	-
2474	ZINC03397050	3356	0.4933333396911621	NO	-
2475	ZINC03483224	3660	0.4933333396911621	NO	-
2476	ZINC03490710	3678	0.4933333396911621	NO	-
2477	ZINC03490712	3679	0.4933333396911621	NO	-
2478	ZINC03660590	4054	0.4933333396911621	NO	-
2479	ZINC03858498	4492	0.4933333396911621	NO	-
2480	ZINC03858974	4518	0.4933333396911621	NO	-
2481	ZINC04275531	5320	0.4933333396911621	NO	-
2482	ZINC04317738	5347	0.4933333396911621	NO	-
2483	ZINC03832262	23	0.4933333396911621	YES	3
2484	ZINC00525330	545	0.4931506812572479	NO	-
2485	ZINC00812658	960	0.4931506812572479	NO	-
2486	ZINC01051756	1390	0.4931506812572479	NO	-
2487	ZINC01051758	1391	0.4931506812572479	NO	-
2488	ZINC01332522	1717	0.4931506812572479	NO	-
2489	ZINC01492685	1866	0.4931506812572479	NO	-
2490	ZINC02259006	2230	0.4931506812572479	NO	-
2491	ZINC02371246	2291	0.4931506812572479	NO	-
2492	ZINC02880125	2868	0.4931506812572479	NO	-
2493	ZINC03049162	3003	0.4931506812572479	NO	-
2494	ZINC03350628	3229	0.4931506812572479	NO	-
2495	ZINC03591878	3983	0.4931506812572479	NO	-
2496	ZINC03853229	4246	0.4931506812572479	NO	-
2497	ZINC03867937	4673	0.4931506812572479	NO	-
2498	ZINC03890218	4765	0.4931506812572479	NO	-
2499	ZINC03890220	4766	0.4931506812572479	NO	-
2500	ZINC03983098	5036	0.4931506812572479	NO	-
2501	ZINC03983106	5037	0.4931506812572479	NO	-
2502	ZINC03983108	5038	0.4931506812572479	NO	-
2503	ZINC04628160	5596	0.4931506812572479	NO	-
2504	ZINC03832267	27	0.4931506812572479	YES	3
2505	ZINC00321790	317	0.49295774102211	NO	-
2506	ZINC00321930	320	0.49295774102211	NO	-
2507	ZINC00609179	629	0.49295774102211	NO	-
2508	ZINC00616939	649	0.49295774102211	NO	-
2509	ZINC00616940	650	0.49295774102211	NO	-
2510	ZINC01130011	1569	0.49295774102211	NO	-
2511	ZINC01130014	1570	0.49295774102211	NO	-
2512	ZINC01504890	1882	0.49295774102211	NO	-
2513	ZINC02625016	2466	0.49295774102211	NO	-
2514	ZINC02861975	2830	0.49295774102211	NO	-
2515	ZINC02861976	2831	0.49295774102211	NO	-
2516	ZINC03040742	2990	0.49295774102211	NO	-
2517	ZINC03249081	3113	0.49295774102211	NO	-
2518	ZINC03359632	3251	0.49295774102211	NO	-
2519	ZINC03359633	3252	0.49295774102211	NO	-
2520	ZINC03495392	3686	0.49295774102211	NO	-
2521	ZINC03854799	4341	0.49295774102211	NO	-
2522	ZINC04136331	5183	0.49295774102211	NO	-
2523	ZINC04136331	5184	0.49295774102211	NO	-
2524	ZINC04276834	5326	0.49295774102211	NO	-
2525	ZINC04628165	5598	0.49295774102211	NO	-
2526	ZINC00141985	143	0.49275362491607666	NO	-
2527	ZINC00539181	564	0.49275362491607666	NO	-
2528	ZINC01417689	1795	0.49275362491607666	NO	-
2529	ZINC03867525	4628	0.49275362491607666	NO	-
2530	ZINC04636578	5602	0.49275362491607666	NO	-
2531	ZINC03867955	4690	0.4886363744735718	NO	-
2532	ZINC03969316	4879	0.4886363744735718	NO	-
2533	ZINC04214720	5223	0.4886363744735718	NO	-
2534	ZINC01472310	1856	0.4883720874786377	NO	-
2535	ZINC02786516	2688	0.4883720874786377	NO	-
2536	ZINC00020636	12	0.488095223903656	NO	-
2537	ZINC00628551	674	0.488095223903656	NO	-
2538	ZINC00670994	743	0.488095223903656	NO	-
2539	ZINC01889791	1959	0.488095223903656	NO	-
2540	ZINC03341950	3215	0.488095223903656	NO	-
2541	ZINC03370450	3270	0.488095223903656	NO	-
2542	ZINC03370454	3271	0.488095223903656	NO	-
2543	ZINC04089453	5148	0.488095223903656	NO	-
2544	ZINC04221244	5227	0.488095223903656	NO	-
2545	ZINC00464009	492	0.4878048896789551	NO	-
2546	ZINC00503066	522	0.4878048896789551	NO	-
2547	ZINC00659298	729	0.4878048896789551	NO	-
2548	ZINC02544681	2429	0.4878048896789551	NO	-
2549	ZINC02713299	2587	0.4878048896789551	NO	-
2550	ZINC02787786	2691	0.4878048896789551	NO	-
2551	ZINC02794695	2711	0.4878048896789551	NO	-
2552	ZINC03223759	3070	0.4878048896789551	NO	-
2553	ZINC03405354	3409	0.4878048896789551	NO	-
2554	ZINC03459110	3573	0.4878048896789551	NO	-
2555	ZINC03859153	4532	0.4878048896789551	NO	-
2556	ZINC04406327	5415	0.4878048896789551	NO	-
2557	ZINC04422547	5425	0.4878048896789551	NO	-
2558	ZINC00080708	74	0.48750001192092896	NO	-
2559	ZINC00097809	90	0.48750001192092896	NO	-
2560	ZINC00420856	428	0.48750001192092896	NO	-
2561	ZINC00440118	468	0.48750001192092896	NO	-
2562	ZINC00448628	477	0.48750001192092896	NO	-
2563	ZINC00448630	478	0.48750001192092896	NO	-
2564	ZINC00500813	515	0.48750001192092896	NO	-
2565	ZINC00528863	556	0.48750001192092896	NO	-
2566	ZINC00793163	910	0.48750001192092896	NO	-
2567	ZINC01077049	1460	0.48750001192092896	NO	-
2568	ZINC01246959	1690	0.48750001192092896	NO	-
2569	ZINC01495583	1869	0.48750001192092896	NO	-
2570	ZINC02495281	2404	0.48750001192092896	NO	-
2571	ZINC02855613	2817	0.48750001192092896	NO	-
2572	ZINC02939558	2914	0.48750001192092896	NO	-
2573	ZINC03382486	3295	0.48750001192092896	NO	-
2574	ZINC03568286	3951	0.48750001192092896	NO	-
2575	ZINC03768188	4069	0.48750001192092896	NO	-
2576	ZINC03853203	4243	0.48750001192092896	NO	-
2577	ZINC03858485	4488	0.48750001192092896	NO	-
2578	ZINC03858496	4491	0.48750001192092896	NO	-
2579	ZINC03866929	4586	0.48750001192092896	NO	-
2580	ZINC03867839	4661	0.48750001192092896	NO	-
2581	ZINC03968532	4864	0.48750001192092896	NO	-
2582	ZINC03980687	5024	0.48750001192092896	NO	-
2583	ZINC04221227	5225	0.48750001192092896	NO	-
2584	ZINC04274587	5312	0.48750001192092896	NO	-
2585	ZINC04484701	5543	0.48750001192092896	NO	-
2586	ZINC00194533	202	0.4871794879436493	NO	-
2587	ZINC00215908	219	0.4871794879436493	NO	-
2588	ZINC00254200	258	0.4871794879436493	NO	-
2589	ZINC00305387	290	0.4871794879436493	NO	-
2590	ZINC00413916	407	0.4871794879436493	NO	-
2591	ZINC00428188	454	0.4871794879436493	NO	-
2592	ZINC00703507	776	0.4871794879436493	NO	-
2593	ZINC00806708	937	0.4871794879436493	NO	-
2594	ZINC00806728	941	0.4871794879436493	NO	-
2595	ZINC00806729	942	0.4871794879436493	NO	-
2596	ZINC00810439	955	0.4871794879436493	NO	-
2597	ZINC00810441	956	0.4871794879436493	NO	-
2598	ZINC00819393	984	0.4871794879436493	NO	-
2599	ZINC00881669	1111	0.4871794879436493	NO	-
2600	ZINC00902891	1136	0.4871794879436493	NO	-
2601	ZINC01053425	1396	0.4871794879436493	NO	-
2602	ZINC01135282	1581	0.4871794879436493	NO	-
2603	ZINC01188443	1634	0.4871794879436493	NO	-
2604	ZINC01232449	1686	0.4871794879436493	NO	-
2605	ZINC01255910	1694	0.4871794879436493	NO	-
2606	ZINC01255910	1695	0.4871794879436493	NO	-
2607	ZINC01336950	1724	0.4871794879436493	NO	-
2608	ZINC01446017	1839	0.4871794879436493	NO	-
2609	ZINC01495583	1868	0.4871794879436493	NO	-
2610	ZINC01807609	1945	0.4871794879436493	NO	-
2611	ZINC01831904	1951	0.4871794879436493	NO	-
2612	ZINC02201637	2177	0.4871794879436493	NO	-
2613	ZINC02209360	2189	0.4871794879436493	NO	-
2614	ZINC02372927	2296	0.4871794879436493	NO	-
2615	ZINC02380260	2300	0.4871794879436493	NO	-
2616	ZINC02380284	2301	0.4871794879436493	NO	-
2617	ZINC02380518	2302	0.4871794879436493	NO	-
2618	ZINC02404888	2319	0.4871794879436493	NO	-
2619	ZINC02419361	2335	0.4871794879436493	NO	-
2620	ZINC02427065	2349	0.4871794879436493	NO	-
2621	ZINC02446747	2373	0.4871794879436493	NO	-
2622	ZINC02450952	2380	0.4871794879436493	NO	-
2623	ZINC02591763	2434	0.4871794879436493	NO	-
2624	ZINC02638799	2503	0.4871794879436493	NO	-
2625	ZINC02800768	2758	0.4871794879436493	NO	-
2626	ZINC02947885	2918	0.4871794879436493	NO	-
2627	ZINC02948006	2919	0.4871794879436493	NO	-
2628	ZINC02948008	2920	0.4871794879436493	NO	-
2629	ZINC03382623	3298	0.4871794879436493	NO	-
2630	ZINC03479379	3641	0.4871794879436493	NO	-
2631	ZINC03602632	4007	0.4871794879436493	NO	-
2632	ZINC03638445	4040	0.4871794879436493	NO	-
2633	ZINC03850122	4107	0.4871794879436493	NO	-
2634	ZINC03851307	4144	0.4871794879436493	NO	-
2635	ZINC03857183	4422	0.4871794879436493	NO	-
2636	ZINC03857322	4428	0.4871794879436493	NO	-
2637	ZINC03857352	4435	0.4871794879436493	NO	-
2638	ZINC03857458	4441	0.4871794879436493	NO	-
2639	ZINC03857707	4459	0.4871794879436493	NO	-
2640	ZINC03857774	4464	0.4871794879436493	NO	-
2641	ZINC03858045	4473	0.4871794879436493	NO	-
2642	ZINC03867949	4685	0.4871794879436493	NO	-
2643	ZINC03867950	4687	0.4871794879436493	NO	-
2644	ZINC03868024	4710	0.4871794879436493	NO	-
2645	ZINC03902127	4815	0.4871794879436493	NO	-
2646	ZINC03902127	4816	0.4871794879436493	NO	-
2647	ZINC03907161	4820	0.4871794879436493	NO	-
2648	ZINC04060796	5134	0.4871794879436493	NO	-
2649	ZINC04091631	5149	0.4871794879436493	NO	-
2650	ZINC04167118	5203	0.4871794879436493	NO	-
2651	ZINC04292111	5334	0.4871794879436493	NO	-
2652	ZINC04325826	5351	0.4871794879436493	NO	-
2653	ZINC04347001	5364	0.4871794879436493	NO	-
2654	ZINC04465146	5473	0.4871794879436493	NO	-
2655	ZINC00111913	104	0.4868420958518982	NO	-
2656	ZINC00111913	105	0.4868420958518982	NO	-
2657	ZINC00338386	328	0.4868420958518982	NO	-
2658	ZINC00563590	591	0.4868420958518982	NO	-
2659	ZINC00563593	592	0.4868420958518982	NO	-
2660	ZINC00645171	714	0.4868420958518982	NO	-
2661	ZINC00673850	745	0.4868420958518982	NO	-
2662	ZINC00687273	767	0.4868420958518982	NO	-
2663	ZINC00687417	768	0.4868420958518982	NO	-
2664	ZINC00714092	789	0.4868420958518982	NO	-
2665	ZINC01129315	1564	0.4868420958518982	NO	-
2666	ZINC01466638	1851	0.4868420958518982	NO	-
2667	ZINC01654555	1911	0.4868420958518982	NO	-
2668	ZINC01779587	1935	0.4868420958518982	NO	-
2669	ZINC02124454	2143	0.4868420958518982	NO	-
2670	ZINC02734956	2626	0.4868420958518982	NO	-
2671	ZINC02738349	2631	0.4868420958518982	NO	-
2672	ZINC02752324	2642	0.4868420958518982	NO	-
2673	ZINC02883521	2870	0.4868420958518982	NO	-
2674	ZINC02883566	2871	0.4868420958518982	NO	-
2675	ZINC03170916	3032	0.4868420958518982	NO	-
2676	ZINC03221861	3066	0.4868420958518982	NO	-
2677	ZINC03850795	4113	0.4868420958518982	NO	-
2678	ZINC03850797	4114	0.4868420958518982	NO	-
2679	ZINC03851612	4160	0.4868420958518982	NO	-
2680	ZINC03851615	4162	0.4868420958518982	NO	-
2681	ZINC03862466	4561	0.4868420958518982	NO	-
2682	ZINC03961480	4847	0.4868420958518982	NO	-
2683	ZINC04107409	5163	0.4868420958518982	NO	-
2684	ZINC04246886	5261	0.4868420958518982	NO	-
2685	ZINC04275375	5319	0.4868420958518982	NO	-
2686	ZINC04317738	5349	0.4868420958518982	NO	-
2687	ZINC04470213	5525	0.4868420958518982	NO	-
2688	ZINC00122289	125	0.4864864945411682	NO	-
2689	ZINC00184267	189	0.4864864945411682	NO	-
2690	ZINC00184268	190	0.4864864945411682	NO	-
2691	ZINC00560764	582	0.4864864945411682	NO	-
2692	ZINC00684052	764	0.4864864945411682	NO	-
2693	ZINC00869051	1073	0.4864864945411682	NO	-
2694	ZINC00869052	1074	0.4864864945411682	NO	-
2695	ZINC01124058	1553	0.4864864945411682	NO	-
2696	ZINC01331282	1714	0.4864864945411682	NO	-
2697	ZINC01509345	1885	0.4864864945411682	NO	-
2698	ZINC02197707	2171	0.4864864945411682	NO	-
2699	ZINC03221213	3065	0.4864864945411682	NO	-
2700	ZINC03554303	3886	0.4864864945411682	NO	-
2701	ZINC03554312	3888	0.4864864945411682	NO	-
2702	ZINC03849399	4094	0.4864864945411682	NO	-
2703	ZINC03977203	5013	0.4864864945411682	NO	-
2704	ZINC03983378	5051	0.4864864945411682	NO	-
2705	ZINC04267572	5307	0.4864864945411682	NO	-
2706	ZINC04317738	5346	0.4864864945411682	NO	-
2707	ZINC04471956	5535	0.4864864945411682	NO	-
2708	ZINC04479457	5540	0.4864864945411682	NO	-
2709	ZINC04594633	5581	0.4864864945411682	NO	-
2710	ZINC00427747	448	0.4861111044883728	NO	-
2711	ZINC00427748	449	0.4861111044883728	NO	-
2712	ZINC00427749	450	0.4861111044883728	NO	-
2713	ZINC00587676	619	0.4861111044883728	NO	-
2714	ZINC01013818	1316	0.4861111044883728	NO	-
2715	ZINC01030340	1332	0.4861111044883728	NO	-
2716	ZINC02632367	2490	0.4861111044883728	NO	-
2717	ZINC02755576	2646	0.4861111044883728	NO	-
2718	ZINC03060493	3007	0.4861111044883728	NO	-
2719	ZINC03904721	4819	0.4861111044883728	NO	-
2720	ZINC03969335	4888	0.4861111044883728	NO	-
2721	ZINC03969339	4889	0.4861111044883728	NO	-
2722	ZINC04136331	5182	0.4861111044883728	NO	-
2723	ZINC03815793	20	0.4861111044883728	YES	3
2724	ZINC00050320	45	0.48571428656578064	NO	-
2725	ZINC00112049	109	0.48571428656578064	NO	-
2726	ZINC00133336	134	0.48571428656578064	NO	-
2727	ZINC00285349	281	0.48571428656578064	NO	-
2728	ZINC02818790	2788	0.48571428656578064	NO	-
2729	ZINC03855704	4389	0.48571428656578064	NO	-
2730	ZINC03855704	4390	0.48571428656578064	NO	-
2731	ZINC03867549	4632	0.48571428656578064	NO	-
2732	ZINC01074047	1454	0.4852941036224365	NO	-
2733	ZINC00792313	904	0.48275861144065857	NO	-
2734	ZINC00792316	905	0.48275861144065857	NO	-
2735	ZINC01029379	1331	0.48275861144065857	NO	-
2736	ZINC01638933	1906	0.48275861144065857	NO	-
2737	ZINC02998367	2957	0.48275861144065857	NO	-
2738	ZINC04000739	5101	0.48275861144065857	NO	-
2739	ZINC00821180	990	0.48235294222831726	NO	-
2740	ZINC00821181	991	0.48235294222831726	NO	-
2741	ZINC01000651	1289	0.48235294222831726	NO	-
2742	ZINC01354455	1745	0.48235294222831726	NO	-
2743	ZINC02524238	2423	0.48235294222831726	NO	-
2744	ZINC03345760	3220	0.48235294222831726	NO	-
2745	ZINC03549078	3859	0.48235294222831726	NO	-
2746	ZINC00223756	224	0.4819277226924896	NO	-
2747	ZINC00675575	747	0.4819277226924896	NO	-
2748	ZINC00863261	1058	0.4819277226924896	NO	-
2749	ZINC01000674	1292	0.4819277226924896	NO	-
2750	ZINC01035497	1360	0.4819277226924896	NO	-
2751	ZINC01077049	1461	0.4819277226924896	NO	-
2752	ZINC01102384	1503	0.4819277226924896	NO	-
2753	ZINC01102385	1504	0.4819277226924896	NO	-
2754	ZINC01349171	1736	0.4819277226924896	NO	-
2755	ZINC02524252	2424	0.4819277226924896	NO	-
2756	ZINC02794659	2710	0.4819277226924896	NO	-
2757	ZINC02971110	2940	0.4819277226924896	NO	-
2758	ZINC03069479	3011	0.4819277226924896	NO	-
2759	ZINC03344716	3218	0.4819277226924896	NO	-
2760	ZINC03368478	3266	0.4819277226924896	NO	-
2761	ZINC03852520	4186	0.4819277226924896	NO	-
2762	ZINC04250179	5279	0.4819277226924896	NO	-
2763	ZINC04250179	5280	0.4819277226924896	NO	-
2764	ZINC04308448	5342	0.4819277226924896	NO	-
2765	ZINC04484185	5542	0.4819277226924896	NO	-
2766	ZINC04511495	5571	0.4819277226924896	NO	-
2767	ZINC00131233	132	0.48148149251937866	NO	-
2768	ZINC00202629	208	0.48148149251937866	NO	-
2769	ZINC00686664	765	0.48148149251937866	NO	-
2770	ZINC00713683	786	0.48148149251937866	NO	-
2771	ZINC01338056	1727	0.48148149251937866	NO	-
2772	ZINC02005456	2110	0.48148149251937866	NO	-
2773	ZINC02205377	2186	0.48148149251937866	NO	-
2774	ZINC02433036	2358	0.48148149251937866	NO	-
2775	ZINC02692774	2563	0.48148149251937866	NO	-
2776	ZINC02692790	2564	0.48148149251937866	NO	-
2777	ZINC02692812	2566	0.48148149251937866	NO	-
2778	ZINC02692831	2567	0.48148149251937866	NO	-
2779	ZINC02705770	2573	0.48148149251937866	NO	-
2780	ZINC02713287	2585	0.48148149251937866	NO	-
2781	ZINC02713290	2586	0.48148149251937866	NO	-
2782	ZINC02761229	2657	0.48148149251937866	NO	-
2783	ZINC02761511	2658	0.48148149251937866	NO	-
2784	ZINC03316646	3178	0.48148149251937866	NO	-
2785	ZINC03316648	3179	0.48148149251937866	NO	-
2786	ZINC03497027	3700	0.48148149251937866	NO	-
2787	ZINC03604574	4011	0.48148149251937866	NO	-
2788	ZINC03851362	4148	0.48148149251937866	NO	-
2789	ZINC03857341	4433	0.48148149251937866	NO	-
2790	ZINC03857455	4440	0.48148149251937866	NO	-
2791	ZINC03858898	4517	0.48148149251937866	NO	-
2792	ZINC03867949	4686	0.48148149251937866	NO	-
2793	ZINC03867950	4688	0.48148149251937866	NO	-
2794	ZINC03980685	5023	0.48148149251937866	NO	-
2795	ZINC04201821	5221	0.48148149251937866	NO	-
2796	ZINC04233398	5244	0.48148149251937866	NO	-
2797	ZINC04348691	5371	0.48148149251937866	NO	-
2798	ZINC04357931	5387	0.48148149251937866	NO	-
2799	ZINC00181767	184	0.4810126721858978	NO	-
2800	ZINC00181767	185	0.4810126721858978	NO	-
2801	ZINC00428178	453	0.4810126721858978	NO	-
2802	ZINC00448150	476	0.4810126721858978	NO	-
2803	ZINC00681594	759	0.4810126721858978	NO	-
2804	ZINC00894895	1130	0.4810126721858978	NO	-
2805	ZINC00905525	1145	0.4810126721858978	NO	-
2806	ZINC00999679	1288	0.4810126721858978	NO	-
2807	ZINC01046401	1387	0.4810126721858978	NO	-
2808	ZINC01132079	1574	0.4810126721858978	NO	-
2809	ZINC01188689	1636	0.4810126721858978	NO	-
2810	ZINC01208878	1653	0.4810126721858978	NO	-
2811	ZINC01239565	1688	0.4810126721858978	NO	-
2812	ZINC01306910	1711	0.4810126721858978	NO	-
2813	ZINC01906692	1975	0.4810126721858978	NO	-
2814	ZINC02086824	2132	0.4810126721858978	NO	-
2815	ZINC02086826	2133	0.4810126721858978	NO	-
2816	ZINC02200899	2174	0.4810126721858978	NO	-
2817	ZINC02204086	2185	0.4810126721858978	NO	-
2818	ZINC02281090	2239	0.4810126721858978	NO	-
2819	ZINC02289912	2242	0.4810126721858978	NO	-
2820	ZINC02424584	2339	0.4810126721858978	NO	-
2821	ZINC02629011	2482	0.4810126721858978	NO	-
2822	ZINC02912814	2890	0.4810126721858978	NO	-
2823	ZINC02912816	2891	0.4810126721858978	NO	-
2824	ZINC03030968	2976	0.4810126721858978	NO	-
2825	ZINC03366292	3257	0.4810126721858978	NO	-
2826	ZINC03449601	3539	0.4810126721858978	NO	-
2827	ZINC03449604	3540	0.4810126721858978	NO	-
2828	ZINC03549213	3862	0.4810126721858978	NO	-
2829	ZINC03549215	3863	0.4810126721858978	NO	-
2830	ZINC03599923	4004	0.4810126721858978	NO	-
2831	ZINC03853749	4278	0.4810126721858978	NO	-
2832	ZINC03854042	4296	0.4810126721858978	NO	-
2833	ZINC03854043	4297	0.4810126721858978	NO	-
2834	ZINC03857175	4419	0.4810126721858978	NO	-
2835	ZINC03858069	4475	0.4810126721858978	NO	-
2836	ZINC03858513	4496	0.4810126721858978	NO	-
2837	ZINC03858514	4497	0.4810126721858978	NO	-
2838	ZINC03859451	4544	0.4810126721858978	NO	-
2839	ZINC03859453	4545	0.4810126721858978	NO	-
2840	ZINC03963897	4851	0.4810126721858978	NO	-
2841	ZINC03963898	4852	0.4810126721858978	NO	-
2842	ZINC03970405	4916	0.4810126721858978	NO	-
2843	ZINC03970406	4917	0.4810126721858978	NO	-
2844	ZINC03970407	4918	0.4810126721858978	NO	-
2845	ZINC04355349	5375	0.4810126721858978	NO	-
2846	ZINC04468280	5514	0.4810126721858978	NO	-
2847	ZINC00062092	58	0.48051947355270386	NO	-
2848	ZINC00658385	727	0.48051947355270386	NO	-
2849	ZINC00658387	728	0.48051947355270386	NO	-
2850	ZINC00728342	812	0.48051947355270386	NO	-
2851	ZINC00806704	935	0.48051947355270386	NO	-
2852	ZINC00806705	936	0.48051947355270386	NO	-
2853	ZINC00806726	940	0.48051947355270386	NO	-
2854	ZINC00807033	943	0.48051947355270386	NO	-
2855	ZINC00912360	1162	0.48051947355270386	NO	-
2856	ZINC00948396	1230	0.48051947355270386	NO	-
2857	ZINC00952209	1235	0.48051947355270386	NO	-
2858	ZINC00952210	1236	0.48051947355270386	NO	-
2859	ZINC01034574	1352	0.48051947355270386	NO	-
2860	ZINC01055894	1409	0.48051947355270386	NO	-
2861	ZINC01176693	1625	0.48051947355270386	NO	-
2862	ZINC01342530	1730	0.48051947355270386	NO	-
2863	ZINC01346751	1735	0.48051947355270386	NO	-
2864	ZINC01496596	1870	0.48051947355270386	NO	-
2865	ZINC01518344	1898	0.48051947355270386	NO	-
2866	ZINC02213974	2198	0.48051947355270386	NO	-
2867	ZINC02213975	2199	0.48051947355270386	NO	-
2868	ZINC02412475	2331	0.48051947355270386	NO	-
2869	ZINC02412476	2332	0.48051947355270386	NO	-
2870	ZINC02622572	2457	0.48051947355270386	NO	-
2871	ZINC02627899	2474	0.48051947355270386	NO	-
2872	ZINC02730278	2621	0.48051947355270386	NO	-
2873	ZINC02947855	2917	0.48051947355270386	NO	-
2874	ZINC03040699	2987	0.48051947355270386	NO	-
2875	ZINC03408163	3417	0.48051947355270386	NO	-
2876	ZINC03504077	3735	0.48051947355270386	NO	-
2877	ZINC03504078	3736	0.48051947355270386	NO	-
2878	ZINC03558866	3897	0.48051947355270386	NO	-
2879	ZINC03651710	4045	0.48051947355270386	NO	-
2880	ZINC03651736	4046	0.48051947355270386	NO	-
2881	ZINC03849399	4095	0.48051947355270386	NO	-
2882	ZINC03852743	4203	0.48051947355270386	NO	-
2883	ZINC03992727	5081	0.48051947355270386	NO	-
2884	ZINC04191400	5217	0.48051947355270386	NO	-
2885	ZINC04471672	5531	0.48051947355270386	NO	-
2886	ZINC04471674	5532	0.48051947355270386	NO	-
2887	ZINC00148036	153	0.47999998927116394	NO	-
2888	ZINC00192256	201	0.47999998927116394	NO	-
2889	ZINC00200549	204	0.47999998927116394	NO	-
2890	ZINC00389406	378	0.47999998927116394	NO	-
2891	ZINC00389407	379	0.47999998927116394	NO	-
2892	ZINC00433772	463	0.47999998927116394	NO	-
2893	ZINC00472393	502	0.47999998927116394	NO	-
2894	ZINC00668522	738	0.47999998927116394	NO	-
2895	ZINC00846529	1014	0.47999998927116394	NO	-
2896	ZINC00846530	1015	0.47999998927116394	NO	-
2897	ZINC00846531	1016	0.47999998927116394	NO	-
2898	ZINC00888201	1126	0.47999998927116394	NO	-
2899	ZINC00977186	1268	0.47999998927116394	NO	-
2900	ZINC00995006	1285	0.47999998927116394	NO	-
2901	ZINC01123086	1546	0.47999998927116394	NO	-
2902	ZINC01123088	1547	0.47999998927116394	NO	-
2903	ZINC01183938	1627	0.47999998927116394	NO	-
2904	ZINC01200919	1644	0.47999998927116394	NO	-
2905	ZINC01782233	1940	0.47999998927116394	NO	-
2906	ZINC02410780	2327	0.47999998927116394	NO	-
2907	ZINC02635274	2495	0.47999998927116394	NO	-
2908	ZINC02809107	2773	0.47999998927116394	NO	-
2909	ZINC02872246	2849	0.47999998927116394	NO	-
2910	ZINC02872247	2850	0.47999998927116394	NO	-
2911	ZINC02874121	2857	0.47999998927116394	NO	-
2912	ZINC03030094	2972	0.47999998927116394	NO	-
2913	ZINC03287495	3142	0.47999998927116394	NO	-
2914	ZINC03305320	3163	0.47999998927116394	NO	-
2915	ZINC03305322	3164	0.47999998927116394	NO	-
2916	ZINC03354356	3237	0.47999998927116394	NO	-
2917	ZINC03356080	3242	0.47999998927116394	NO	-
2918	ZINC03366905	3265	0.47999998927116394	NO	-
2919	ZINC03446466	3537	0.47999998927116394	NO	-
2920	ZINC03446469	3538	0.47999998927116394	NO	-
2921	ZINC03510009	3773	0.47999998927116394	NO	-
2922	ZINC03857514	4444	0.47999998927116394	NO	-
2923	ZINC03858452	4486	0.47999998927116394	NO	-
2924	ZINC03867855	4668	0.47999998927116394	NO	-
2925	ZINC03867856	4670	0.47999998927116394	NO	-
2926	ZINC03970384	4913	0.47999998927116394	NO	-
2927	ZINC03970385	4914	0.47999998927116394	NO	-
2928	ZINC04443181	5441	0.47999998927116394	NO	-
2929	ZINC03832252	24	0.47999998927116394	YES	3
2930	ZINC00149481	161	0.4794520437717438	NO	-
2931	ZINC00818493	980	0.4794520437717438	NO	-
2932	ZINC01153552	1604	0.4794520437717438	NO	-
2933	ZINC02722942	2613	0.4794520437717438	NO	-
2934	ZINC03032842	2977	0.4794520437717438	NO	-
2935	ZINC03785930	4071	0.4794520437717438	NO	-
2936	ZINC03858872	4511	0.4794520437717438	NO	-
2937	ZINC03858873	4512	0.4794520437717438	NO	-
2938	ZINC04469447	5518	0.4794520437717438	NO	-
2939	ZINC04628164	5597	0.4794520437717438	NO	-
2940	ZINC00867259	1061	0.47887325286865234	NO	-
2941	ZINC01032065	1336	0.47887325286865234	NO	-
2942	ZINC02734964	2627	0.47887325286865234	NO	-
2943	ZINC03181906	3037	0.47887325286865234	NO	-
2944	ZINC03891090	4782	0.47887325286865234	NO	-
2945	ZINC03904484	4818	0.47887325286865234	NO	-
2946	ZINC03969584	4901	0.47887325286865234	NO	-
2947	ZINC03969902	4907	0.47887325286865234	NO	-
2948	ZINC03969902	4908	0.47887325286865234	NO	-
2949	ZINC04256179	5298	0.47887325286865234	NO	-
2950	ZINC04256180	5300	0.47887325286865234	NO	-
2951	ZINC04464427	5461	0.47887325286865234	NO	-
2952	ZINC00502838	518	0.47826087474823	NO	-
2953	ZINC02497778	2406	0.47826087474823	NO	-
2954	ZINC03292663	3151	0.47826087474823	NO	-
2955	ZINC02405525	2321	0.47727271914482117	NO	-
2956	ZINC00792005	898	0.4767441749572754	NO	-
2957	ZINC01158386	1609	0.4767441749572754	NO	-
2958	ZINC01223372	1672	0.4767441749572754	NO	-
2959	ZINC03030438	2975	0.4767441749572754	NO	-
2960	ZINC03538371	3850	0.4767441749572754	NO	-
2961	ZINC03867985	4707	0.4767441749572754	NO	-
2962	ZINC03969321	4883	0.4767441749572754	NO	-
2963	ZINC03969323	4885	0.4767441749572754	NO	-
2964	ZINC04465901	5494	0.4767441749572754	NO	-
2965	ZINC00223760	225	0.4761904776096344	NO	-
2966	ZINC01034365	1351	0.4761904776096344	NO	-
2967	ZINC01059751	1425	0.4761904776096344	NO	-
2968	ZINC01059753	1426	0.4761904776096344	NO	-
2969	ZINC01206013	1651	0.4761904776096344	NO	-
2970	ZINC01432093	1819	0.4761904776096344	NO	-
2971	ZINC02086827	2134	0.4761904776096344	NO	-
2972	ZINC02086828	2135	0.4761904776096344	NO	-
2973	ZINC02478303	2394	0.4761904776096344	NO	-
2974	ZINC02481180	2401	0.4761904776096344	NO	-
2975	ZINC02636182	2496	0.4761904776096344	NO	-
2976	ZINC03902115	4814	0.4761904776096344	NO	-
2977	ZINC04233696	5250	0.4761904776096344	NO	-
2978	ZINC00468111	496	0.47560974955558777	NO	-
2979	ZINC00688763	770	0.47560974955558777	NO	-
2980	ZINC00791103	895	0.47560974955558777	NO	-
2981	ZINC00904707	1142	0.47560974955558777	NO	-
2982	ZINC01000653	1290	0.47560974955558777	NO	-
2983	ZINC01061873	1434	0.47560974955558777	NO	-
2984	ZINC01063627	1436	0.47560974955558777	NO	-
2985	ZINC01415045	1788	0.47560974955558777	NO	-
2986	ZINC02410980	2328	0.47560974955558777	NO	-
2987	ZINC02429573	2352	0.47560974955558777	NO	-
2988	ZINC02480459	2398	0.47560974955558777	NO	-
2989	ZINC03613350	4022	0.47560974955558777	NO	-
2990	ZINC03857578	4448	0.47560974955558777	NO	-
2991	ZINC03909166	4826	0.47560974955558777	NO	-
2992	ZINC04250179	5281	0.47560974955558777	NO	-
2993	ZINC04307623	5341	0.47560974955558777	NO	-
2994	ZINC00044728	35	0.4749999940395355	NO	-
2995	ZINC00044729	36	0.4749999940395355	NO	-
2996	ZINC00096085	87	0.4749999940395355	NO	-
2997	ZINC00790309	892	0.4749999940395355	NO	-
2998	ZINC00790309	893	0.4749999940395355	NO	-
2999	ZINC00800599	923	0.4749999940395355	NO	-
3000	ZINC00800600	924	0.4749999940395355	NO	-
3001	ZINC00859243	1051	0.4749999940395355	NO	-
3002	ZINC00987284	1277	0.4749999940395355	NO	-
3003	ZINC01006919	1306	0.4749999940395355	NO	-
3004	ZINC01191326	1639	0.4749999940395355	NO	-
3005	ZINC01492047	1865	0.4749999940395355	NO	-
3006	ZINC01772523	1930	0.4749999940395355	NO	-
3007	ZINC01800714	1944	0.4749999940395355	NO	-
3008	ZINC02303943	2250	0.4749999940395355	NO	-
3009	ZINC02351896	2279	0.4749999940395355	NO	-
3010	ZINC02364516	2288	0.4749999940395355	NO	-
3011	ZINC02425434	2340	0.4749999940395355	NO	-
3012	ZINC02556042	2431	0.4749999940395355	NO	-
3013	ZINC02661041	2542	0.4749999940395355	NO	-
3014	ZINC02901732	2882	0.4749999940395355	NO	-
3015	ZINC02901733	2883	0.4749999940395355	NO	-
3016	ZINC03118076	3024	0.4749999940395355	NO	-
3017	ZINC03350660	3230	0.4749999940395355	NO	-
3018	ZINC03459517	3574	0.4749999940395355	NO	-
3019	ZINC03479203	3631	0.4749999940395355	NO	-
3020	ZINC03558970	3903	0.4749999940395355	NO	-
3021	ZINC03559707	3911	0.4749999940395355	NO	-
3022	ZINC03559756	3915	0.4749999940395355	NO	-
3023	ZINC03592195	3990	0.4749999940395355	NO	-
3024	ZINC03851250	4140	0.4749999940395355	NO	-
3025	ZINC03854444	4312	0.4749999940395355	NO	-
3026	ZINC03857267	4423	0.4749999940395355	NO	-
3027	ZINC03857268	4424	0.4749999940395355	NO	-
3028	ZINC03857412	4437	0.4749999940395355	NO	-
3029	ZINC03859111	4527	0.4749999940395355	NO	-
3030	ZINC03867825	4654	0.4749999940395355	NO	-
3031	ZINC03867826	4656	0.4749999940395355	NO	-
3032	ZINC03894320	4808	0.4749999940395355	NO	-
3033	ZINC03968889	4867	0.4749999940395355	NO	-
3034	ZINC03969544	4900	0.4749999940395355	NO	-
3035	ZINC03980786	5026	0.4749999940395355	NO	-
3036	ZINC04001265	5109	0.4749999940395355	NO	-
3037	ZINC04255376	5297	0.4749999940395355	NO	-
3038	ZINC04434167	5431	0.4749999940395355	NO	-
3039	ZINC04465124	5472	0.4749999940395355	NO	-
3040	ZINC00003289	1	0.4743589758872986	NO	-
3041	ZINC00044730	37	0.4743589758872986	NO	-
3042	ZINC00146381	151	0.4743589758872986	NO	-
3043	ZINC00191829	200	0.4743589758872986	NO	-
3044	ZINC00249518	245	0.4743589758872986	NO	-
3045	ZINC00260941	266	0.4743589758872986	NO	-
3046	ZINC00382581	370	0.4743589758872986	NO	-
3047	ZINC00382582	371	0.4743589758872986	NO	-
3048	ZINC00384159	373	0.4743589758872986	NO	-
3049	ZINC00428805	460	0.4743589758872986	NO	-
3050	ZINC00525633	550	0.4743589758872986	NO	-
3051	ZINC00727262	811	0.4743589758872986	NO	-
3052	ZINC00756726	824	0.4743589758872986	NO	-
3053	ZINC00794321	913	0.4743589758872986	NO	-
3054	ZINC00794322	914	0.4743589758872986	NO	-
3055	ZINC00806714	938	0.4743589758872986	NO	-
3056	ZINC00806715	939	0.4743589758872986	NO	-
3057	ZINC00829995	996	0.4743589758872986	NO	-
3058	ZINC00829996	997	0.4743589758872986	NO	-
3059	ZINC01015423	1318	0.4743589758872986	NO	-
3060	ZINC01015424	1319	0.4743589758872986	NO	-
3061	ZINC01016172	1320	0.4743589758872986	NO	-
3062	ZINC01016173	1321	0.4743589758872986	NO	-
3063	ZINC01197386	1642	0.4743589758872986	NO	-
3064	ZINC01215212	1666	0.4743589758872986	NO	-
3065	ZINC01327780	1713	0.4743589758872986	NO	-
3066	ZINC01365184	1763	0.4743589758872986	NO	-
3067	ZINC01938139	2017	0.4743589758872986	NO	-
3068	ZINC02252474	2227	0.4743589758872986	NO	-
3069	ZINC02277130	2235	0.4743589758872986	NO	-
3070	ZINC02279708	2237	0.4743589758872986	NO	-
3071	ZINC02298289	2247	0.4743589758872986	NO	-
3072	ZINC02729880	2619	0.4743589758872986	NO	-
3073	ZINC02745652	2639	0.4743589758872986	NO	-
3074	ZINC02763320	2666	0.4743589758872986	NO	-
3075	ZINC02818657	2786	0.4743589758872986	NO	-
3076	ZINC02848305	2809	0.4743589758872986	NO	-
3077	ZINC02848306	2810	0.4743589758872986	NO	-
3078	ZINC02917892	2900	0.4743589758872986	NO	-
3079	ZINC02917893	2901	0.4743589758872986	NO	-
3080	ZINC02919913	2905	0.4743589758872986	NO	-
3081	ZINC03219023	3063	0.4743589758872986	NO	-
3082	ZINC03236073	3091	0.4743589758872986	NO	-
3083	ZINC03400125	3373	0.4743589758872986	NO	-
3084	ZINC03538404	3852	0.4743589758872986	NO	-
3085	ZINC03567512	3946	0.4743589758872986	NO	-
3086	ZINC03853820	4281	0.4743589758872986	NO	-
3087	ZINC03854040	4295	0.4743589758872986	NO	-
3088	ZINC03859487	4546	0.4743589758872986	NO	-
3089	ZINC03968530	4863	0.4743589758872986	NO	-
3090	ZINC03995264	5098	0.4743589758872986	NO	-
3091	ZINC04170917	5206	0.4743589758872986	NO	-
3092	ZINC04251576	5284	0.4743589758872986	NO	-
3093	ZINC04415448	5422	0.4743589758872986	NO	-
3094	ZINC04617831	120	0.4743589758872986	YES	20
3095	ZINC04632535	121	0.4743589758872986	YES	20
3096	ZINC00111913	106	0.4736842215061188	NO	-
3097	ZINC00250093	248	0.4736842215061188	NO	-
3098	ZINC00363563	355	0.4736842215061188	NO	-
3099	ZINC00857339	1045	0.4736842215061188	NO	-
3100	ZINC00860492	1052	0.4736842215061188	NO	-
3101	ZINC00860493	1053	0.4736842215061188	NO	-
3102	ZINC00956206	1244	0.4736842215061188	NO	-
3103	ZINC00991258	1279	0.4736842215061188	NO	-
3104	ZINC01053943	1401	0.4736842215061188	NO	-
3105	ZINC01112469	1525	0.4736842215061188	NO	-
3106	ZINC01938087	2012	0.4736842215061188	NO	-
3107	ZINC01938090	2013	0.4736842215061188	NO	-
3108	ZINC03253504	3120	0.4736842215061188	NO	-
3109	ZINC03397201	3358	0.4736842215061188	NO	-
3110	ZINC03397204	3359	0.4736842215061188	NO	-
3111	ZINC03452421	3545	0.4736842215061188	NO	-
3112	ZINC03452531	3549	0.4736842215061188	NO	-
3113	ZINC03475656	3603	0.4736842215061188	NO	-
3114	ZINC03475682	3604	0.4736842215061188	NO	-
3115	ZINC03482119	3657	0.4736842215061188	NO	-
3116	ZINC03602708	4009	0.4736842215061188	NO	-
3117	ZINC03651739	4047	0.4736842215061188	NO	-
3118	ZINC03651753	4048	0.4736842215061188	NO	-
3119	ZINC03817469	4078	0.4736842215061188	NO	-
3120	ZINC04267954	5308	0.4736842215061188	NO	-
3121	ZINC04317738	5348	0.4736842215061188	NO	-
3122	ZINC00115183	111	0.47297295928001404	NO	-
3123	ZINC00225037	229	0.47297295928001404	NO	-
3124	ZINC00235783	238	0.47297295928001404	NO	-
3125	ZINC00675663	748	0.47297295928001404	NO	-
3126	ZINC00675666	749	0.47297295928001404	NO	-
3127	ZINC00961052	1249	0.47297295928001404	NO	-
3128	ZINC01058058	1415	0.47297295928001404	NO	-
3129	ZINC02426971	2345	0.47297295928001404	NO	-
3130	ZINC02426972	2346	0.47297295928001404	NO	-
3131	ZINC02630197	2485	0.47297295928001404	NO	-
3132	ZINC03425343	3488	0.47297295928001404	NO	-
3133	ZINC03487204	3674	0.47297295928001404	NO	-
3134	ZINC03592177	3988	0.47297295928001404	NO	-
3135	ZINC03852808	4211	0.47297295928001404	NO	-
3136	ZINC03867723	4646	0.47297295928001404	NO	-
3137	ZINC03893148	4807	0.47297295928001404	NO	-
3138	ZINC04106941	5162	0.47297295928001404	NO	-
3139	ZINC04475736	5537	0.47297295928001404	NO	-
3140	ZINC04633453	5600	0.47297295928001404	NO	-
3141	ZINC03834020	107	0.47297295928001404	YES	17
3142	ZINC04632533	119	0.47297295928001404	YES	20
3143	ZINC00822584	992	0.47252747416496277	NO	-
3144	ZINC00044273	33	0.4722222089767456	NO	-
3145	ZINC00097256	88	0.4722222089767456	NO	-
3146	ZINC00097259	89	0.4722222089767456	NO	-
3147	ZINC00433864	464	0.4722222089767456	NO	-
3148	ZINC00995924	1286	0.4722222089767456	NO	-
3149	ZINC01007995	1307	0.4722222089767456	NO	-
3150	ZINC01007996	1308	0.4722222089767456	NO	-
3151	ZINC01008004	1309	0.4722222089767456	NO	-
3152	ZINC01127431	1560	0.4722222089767456	NO	-
3153	ZINC02738631	2634	0.4722222089767456	NO	-
3154	ZINC02755576	2647	0.4722222089767456	NO	-
3155	ZINC03863722	4566	0.4722222089767456	NO	-
3156	ZINC03889242	4754	0.4722222089767456	NO	-
3157	ZINC03892927	4806	0.4722222089767456	NO	-
3158	ZINC04507817	5570	0.4722222089767456	NO	-
3159	ZINC03859001	4521	0.47191011905670166	NO	-
3160	ZINC03854848	4345	0.4714285731315613	NO	-
3161	ZINC03854850	4346	0.4714285731315613	NO	-
3162	ZINC03854863	4349	0.4714285731315613	NO	-
3163	ZINC03854864	4350	0.4714285731315613	NO	-
3164	ZINC03967012	4856	0.4714285731315613	NO	-
3165	ZINC04241834	5257	0.4714285731315613	NO	-
3166	ZINC04241834	5258	0.4714285731315613	NO	-
3167	ZINC03834030	60	0.4714285731315613	YES	6
3168	ZINC02970296	2937	0.4712643623352051	NO	-
3169	ZINC03982832	5029	0.4712643623352051	NO	-
3170	ZINC00623535	664	0.47058823704719543	NO	-
3171	ZINC00659298	730	0.47058823704719543	NO	-
3172	ZINC00824313	993	0.47058823704719543	NO	-
3173	ZINC01032939	1341	0.47058823704719543	NO	-
3174	ZINC01431986	1818	0.47058823704719543	NO	-
3175	ZINC02855420	2816	0.47058823704719543	NO	-
3176	ZINC03864342	4576	0.47058823704719543	NO	-
3177	ZINC04252165	5288	0.47058823704719543	NO	-
3178	ZINC00097809	91	0.46987950801849365	NO	-
3179	ZINC01442728	1836	0.46987950801849365	NO	-
3180	ZINC01889895	1962	0.46987950801849365	NO	-
3181	ZINC01889898	1963	0.46987950801849365	NO	-
3182	ZINC02209755	2192	0.46987950801849365	NO	-
3183	ZINC02209757	2193	0.46987950801849365	NO	-
3184	ZINC03370784	3275	0.46987950801849365	NO	-
3185	ZINC03867839	4662	0.46987950801849365	NO	-
3186	ZINC04035124	5120	0.46987950801849365	NO	-
3187	ZINC04275956	5324	0.46987950801849365	NO	-
3188	ZINC00358827	344	0.469696968793869	NO	-
3189	ZINC00145238	146	0.4691357910633087	NO	-
3190	ZINC00215908	220	0.4691357910633087	NO	-
3191	ZINC00417978	419	0.4691357910633087	NO	-
3192	ZINC00570232	601	0.4691357910633087	NO	-
3193	ZINC00778569	845	0.4691357910633087	NO	-
3194	ZINC00816737	971	0.4691357910633087	NO	-
3195	ZINC00847482	1017	0.4691357910633087	NO	-
3196	ZINC00857419	1047	0.4691357910633087	NO	-
3197	ZINC00881518	1108	0.4691357910633087	NO	-
3198	ZINC01024089	1328	0.4691357910633087	NO	-
3199	ZINC01094770	1495	0.4691357910633087	NO	-
3200	ZINC01518008	1897	0.4691357910633087	NO	-
3201	ZINC01893033	1967	0.4691357910633087	NO	-
3202	ZINC02179962	2155	0.4691357910633087	NO	-
3203	ZINC02203947	2184	0.4691357910633087	NO	-
3204	ZINC02467175	2389	0.4691357910633087	NO	-
3205	ZINC02800619	2757	0.4691357910633087	NO	-
3206	ZINC03340353	3214	0.4691357910633087	NO	-
3207	ZINC03459066	3572	0.4691357910633087	NO	-
3208	ZINC03528676	3833	0.4691357910633087	NO	-
3209	ZINC03558966	3902	0.4691357910633087	NO	-
3210	ZINC03598056	4002	0.4691357910633087	NO	-
3211	ZINC03858680	4500	0.4691357910633087	NO	-
3212	ZINC03867401	4611	0.4691357910633087	NO	-
3213	ZINC03867840	4663	0.4691357910633087	NO	-
3214	ZINC03983042	5034	0.4691357910633087	NO	-
3215	ZINC04138465	5188	0.4691357910633087	NO	-
3216	ZINC04170917	5207	0.4691357910633087	NO	-
3217	ZINC04425695	5426	0.4691357910633087	NO	-
3218	ZINC04471871	5533	0.4691357910633087	NO	-
3219	ZINC04471872	5534	0.4691357910633087	NO	-
3220	ZINC02254063	2229	0.46875	NO	-
3221	ZINC00189376	194	0.4683544337749481	NO	-
3222	ZINC00274407	278	0.4683544337749481	NO	-
3223	ZINC00418310	422	0.4683544337749481	NO	-
3224	ZINC00447982	473	0.4683544337749481	NO	-
3225	ZINC00447982	475	0.4683544337749481	NO	-
3226	ZINC00613914	646	0.4683544337749481	NO	-
3227	ZINC00646392	718	0.4683544337749481	NO	-
3228	ZINC00793164	911	0.4683544337749481	NO	-
3229	ZINC00939226	1205	0.4683544337749481	NO	-
3230	ZINC00976654	1267	0.4683544337749481	NO	-
3231	ZINC01415068	1789	0.4683544337749481	NO	-
3232	ZINC01418481	1796	0.4683544337749481	NO	-
3233	ZINC01653433	1910	0.4683544337749481	NO	-
3234	ZINC01977139	2051	0.4683544337749481	NO	-
3235	ZINC01979370	2054	0.4683544337749481	NO	-
3236	ZINC01979371	2055	0.4683544337749481	NO	-
3237	ZINC01979372	2056	0.4683544337749481	NO	-
3238	ZINC02192284	2160	0.4683544337749481	NO	-
3239	ZINC02223888	2209	0.4683544337749481	NO	-
3240	ZINC02259525	2231	0.4683544337749481	NO	-
3241	ZINC02616473	2438	0.4683544337749481	NO	-
3242	ZINC02616474	2439	0.4683544337749481	NO	-
3243	ZINC02718332	2591	0.4683544337749481	NO	-
3244	ZINC02734641	2625	0.4683544337749481	NO	-
3245	ZINC02805528	2767	0.4683544337749481	NO	-
3246	ZINC02918244	2904	0.4683544337749481	NO	-
3247	ZINC02982548	2949	0.4683544337749481	NO	-
3248	ZINC03477293	3625	0.4683544337749481	NO	-
3249	ZINC03500784	3732	0.4683544337749481	NO	-
3250	ZINC03500786	3733	0.4683544337749481	NO	-
3251	ZINC03515835	3798	0.4683544337749481	NO	-
3252	ZINC03515838	3799	0.4683544337749481	NO	-
3253	ZINC03536399	3846	0.4683544337749481	NO	-
3254	ZINC03851312	4145	0.4683544337749481	NO	-
3255	ZINC03851612	4161	0.4683544337749481	NO	-
3256	ZINC03851615	4163	0.4683544337749481	NO	-
3257	ZINC03854044	4298	0.4683544337749481	NO	-
3258	ZINC03854046	4299	0.4683544337749481	NO	-
3259	ZINC03854047	4300	0.4683544337749481	NO	-
3260	ZINC03857323	4429	0.4683544337749481	NO	-
3261	ZINC03857324	4430	0.4683544337749481	NO	-
3262	ZINC03857350	4434	0.4683544337749481	NO	-
3263	ZINC03857699	4458	0.4683544337749481	NO	-
3264	ZINC03867938	4674	0.4683544337749481	NO	-
3265	ZINC03983168	5040	0.4683544337749481	NO	-
3266	ZINC00081340	76	0.4675324559211731	NO	-
3267	ZINC00304220	289	0.4675324559211731	NO	-
3268	ZINC00502274	517	0.4675324559211731	NO	-
3269	ZINC00509560	531	0.4675324559211731	NO	-
3270	ZINC00683380	763	0.4675324559211731	NO	-
3271	ZINC00810035	949	0.4675324559211731	NO	-
3272	ZINC00810036	950	0.4675324559211731	NO	-
3273	ZINC00810432	953	0.4675324559211731	NO	-
3274	ZINC00810433	954	0.4675324559211731	NO	-
3275	ZINC01058058	1416	0.4675324559211731	NO	-
3276	ZINC01061287	1432	0.4675324559211731	NO	-
3277	ZINC01159701	1610	0.4675324559211731	NO	-
3278	ZINC01159702	1611	0.4675324559211731	NO	-
3279	ZINC01518391	1899	0.4675324559211731	NO	-
3280	ZINC01644809	1908	0.4675324559211731	NO	-
3281	ZINC01749773	1925	0.4675324559211731	NO	-
3282	ZINC01780114	1937	0.4675324559211731	NO	-
3283	ZINC01903693	1971	0.4675324559211731	NO	-
3284	ZINC01903707	1972	0.4675324559211731	NO	-
3285	ZINC02427110	2350	0.4675324559211731	NO	-
3286	ZINC02503088	2415	0.4675324559211731	NO	-
3287	ZINC02664603	2551	0.4675324559211731	NO	-
3288	ZINC02868957	2846	0.4675324559211731	NO	-
3289	ZINC03094493	3018	0.4675324559211731	NO	-
3290	ZINC03244084	3105	0.4675324559211731	NO	-
3291	ZINC03397240	3361	0.4675324559211731	NO	-
3292	ZINC03397243	3362	0.4675324559211731	NO	-
3293	ZINC03452409	3544	0.4675324559211731	NO	-
3294	ZINC03452428	3546	0.4675324559211731	NO	-
3295	ZINC03452490	3547	0.4675324559211731	NO	-
3296	ZINC03852796	4209	0.4675324559211731	NO	-
3297	ZINC03857136	4416	0.4675324559211731	NO	-
3298	ZINC03857176	4420	0.4675324559211731	NO	-
3299	ZINC03857177	4421	0.4675324559211731	NO	-
3300	ZINC03857271	4426	0.4675324559211731	NO	-
3301	ZINC03857775	4465	0.4675324559211731	NO	-
3302	ZINC03857776	4466	0.4675324559211731	NO	-
3303	ZINC03970869	4947	0.4675324559211731	NO	-
3304	ZINC03991952	5078	0.4675324559211731	NO	-
3305	ZINC04358945	5392	0.4675324559211731	NO	-
3306	ZINC04492166	5556	0.4675324559211731	NO	-
3307	ZINC04492166	5557	0.4675324559211731	NO	-
3308	ZINC00028732	21	0.46666666865348816	NO	-
3309	ZINC00179141	178	0.46666666865348816	NO	-
3310	ZINC00191071	197	0.46666666865348816	NO	-
3311	ZINC00411860	394	0.46666666865348816	NO	-
3312	ZINC00593640	622	0.46666666865348816	NO	-
3313	ZINC00881323	1107	0.46666666865348816	NO	-
3314	ZINC00883038	1117	0.46666666865348816	NO	-
3315	ZINC01054439	1403	0.46666666865348816	NO	-
3316	ZINC01055091	1406	0.46666666865348816	NO	-
3317	ZINC01501114	1879	0.46666666865348816	NO	-
3318	ZINC02634868	2494	0.46666666865348816	NO	-
3319	ZINC02722795	2611	0.46666666865348816	NO	-
3320	ZINC02862663	2836	0.46666666865348816	NO	-
3321	ZINC03149511	3029	0.46666666865348816	NO	-
3322	ZINC03216976	3062	0.46666666865348816	NO	-
3323	ZINC03366636	3258	0.46666666865348816	NO	-
3324	ZINC03455868	3561	0.46666666865348816	NO	-
3325	ZINC03509904	3772	0.46666666865348816	NO	-
3326	ZINC03513788	3795	0.46666666865348816	NO	-
3327	ZINC03523437	3821	0.46666666865348816	NO	-
3328	ZINC03559720	3913	0.46666666865348816	NO	-
3329	ZINC03889021	4752	0.46666666865348816	NO	-
3330	ZINC03924745	4831	0.46666666865348816	NO	-
3331	ZINC03957395	4839	0.46666666865348816	NO	-
3332	ZINC04123961	5174	0.46666666865348816	NO	-
3333	ZINC01032939	1342	0.46590909361839294	NO	-
3334	ZINC00066614	65	0.465753436088562	NO	-
3335	ZINC00121084	123	0.465753436088562	NO	-
3336	ZINC00420940	429	0.465753436088562	NO	-
3337	ZINC00422893	436	0.465753436088562	NO	-
3338	ZINC00422894	437	0.465753436088562	NO	-
3339	ZINC00871052	1085	0.465753436088562	NO	-
3340	ZINC00871053	1086	0.465753436088562	NO	-
3341	ZINC01791415	1942	0.465753436088562	NO	-
3342	ZINC02661352	2544	0.465753436088562	NO	-
3343	ZINC02661353	2545	0.465753436088562	NO	-
3344	ZINC03004551	2960	0.465753436088562	NO	-
3345	ZINC03079495	3014	0.465753436088562	NO	-
3346	ZINC03222633	3067	0.465753436088562	NO	-
3347	ZINC03222634	3068	0.465753436088562	NO	-
3348	ZINC03854025	4294	0.465753436088562	NO	-
3349	ZINC03854130	4302	0.465753436088562	NO	-
3350	ZINC03858050	4474	0.465753436088562	NO	-
3351	ZINC03859365	4541	0.465753436088562	NO	-
3352	ZINC03863729	4567	0.465753436088562	NO	-
3353	ZINC03863730	4568	0.465753436088562	NO	-
3354	ZINC03892687	4796	0.465753436088562	NO	-
3355	ZINC03969327	4886	0.465753436088562	NO	-
3356	ZINC03972285	4982	0.465753436088562	NO	-
3357	ZINC03983713	5054	0.465753436088562	NO	-
3358	ZINC03983714	5055	0.465753436088562	NO	-
3359	ZINC03983715	5056	0.465753436088562	NO	-
3360	ZINC04467763	5505	0.465753436088562	NO	-
3361	ZINC01098104	1499	0.4647887349128723	NO	-
3362	ZINC02620592	2450	0.4647887349128723	NO	-
3363	ZINC03867849	4667	0.4647887349128723	NO	-
3364	ZINC03899115	4812	0.4647887349128723	NO	-
3365	ZINC00428166	452	0.4642857015132904	NO	-
3366	ZINC00428490	459	0.4642857015132904	NO	-
3367	ZINC01560632	1901	0.4642857015132904	NO	-
3368	ZINC01780008	1936	0.4642857015132904	NO	-
3369	ZINC02201737	2179	0.4642857015132904	NO	-
3370	ZINC02238709	2221	0.4642857015132904	NO	-
3371	ZINC02423065	2338	0.4642857015132904	NO	-
3372	ZINC02426868	2344	0.4642857015132904	NO	-
3373	ZINC02429976	2355	0.4642857015132904	NO	-
3374	ZINC02449926	2378	0.4642857015132904	NO	-
3375	ZINC02970281	2935	0.4642857015132904	NO	-
3376	ZINC02970282	2936	0.4642857015132904	NO	-
3377	ZINC03181960	3038	0.4642857015132904	NO	-
3378	ZINC03391827	3332	0.4642857015132904	NO	-
3379	ZINC03414316	3439	0.4642857015132904	NO	-
3380	ZINC03415738	3441	0.4642857015132904	NO	-
3381	ZINC03415773	3442	0.4642857015132904	NO	-
3382	ZINC03854332	4309	0.4642857015132904	NO	-
3383	ZINC03891076	4780	0.4642857015132904	NO	-
3384	ZINC03891077	4781	0.4642857015132904	NO	-
3385	ZINC03977674	5019	0.4642857015132904	NO	-
3386	ZINC04470462	5529	0.4642857015132904	NO	-
3387	ZINC04470463	5530	0.4642857015132904	NO	-
3388	ZINC02828845	2792	0.4637681245803833	NO	-
3389	ZINC03867010	4590	0.4637681245803833	NO	-
3390	ZINC03867011	4591	0.4637681245803833	NO	-
3391	ZINC00089958	82	0.46341463923454285	NO	-
3392	ZINC00181516	180	0.46341463923454285	NO	-
3393	ZINC01076972	1458	0.46341463923454285	NO	-
3394	ZINC01201960	1645	0.46341463923454285	NO	-
3395	ZINC01201962	1646	0.46341463923454285	NO	-
3396	ZINC01201964	1647	0.46341463923454285	NO	-
3397	ZINC01201965	1648	0.46341463923454285	NO	-
3398	ZINC02358421	2282	0.46341463923454285	NO	-
3399	ZINC02360087	2283	0.46341463923454285	NO	-
3400	ZINC02651307	2524	0.46341463923454285	NO	-
3401	ZINC02760198	2654	0.46341463923454285	NO	-
3402	ZINC03479240	3635	0.46341463923454285	NO	-
3403	ZINC03524613	3828	0.46341463923454285	NO	-
3404	ZINC03610869	4018	0.46341463923454285	NO	-
3405	ZINC03610871	4019	0.46341463923454285	NO	-
3406	ZINC03851934	4177	0.46341463923454285	NO	-
3407	ZINC03857269	4425	0.46341463923454285	NO	-
3408	ZINC03890174	4764	0.46341463923454285	NO	-
3409	ZINC03892547	4786	0.46341463923454285	NO	-
3410	ZINC03892551	4787	0.46341463923454285	NO	-
3411	ZINC04167555	5204	0.46341463923454285	NO	-
3412	ZINC04176758	5210	0.46341463923454285	NO	-
3413	ZINC04233418	5246	0.46341463923454285	NO	-
3414	ZINC04330343	5353	0.46341463923454285	NO	-
3415	ZINC04477747	5538	0.46341463923454285	NO	-
3416	ZINC00462934	490	0.46268656849861145	NO	-
3417	ZINC00703494	774	0.4625000059604645	NO	-
3418	ZINC00862854	1057	0.4625000059604645	NO	-
3419	ZINC00939895	1206	0.4625000059604645	NO	-
3420	ZINC00940543	1209	0.4625000059604645	NO	-
3421	ZINC01336952	1725	0.4625000059604645	NO	-
3422	ZINC01927579	2004	0.4625000059604645	NO	-
3423	ZINC02404730	2318	0.4625000059604645	NO	-
3424	ZINC02478301	2393	0.4625000059604645	NO	-
3425	ZINC02481178	2400	0.4625000059604645	NO	-
3426	ZINC02561483	2432	0.4625000059604645	NO	-
3427	ZINC02626321	2470	0.4625000059604645	NO	-
3428	ZINC02951421	2926	0.4625000059604645	NO	-
3429	ZINC03041824	2993	0.4625000059604645	NO	-
3430	ZINC03241997	3100	0.4625000059604645	NO	-
3431	ZINC03327482	3189	0.4625000059604645	NO	-
3432	ZINC03336860	3204	0.4625000059604645	NO	-
3433	ZINC03459026	3569	0.4625000059604645	NO	-
3434	ZINC03459030	3570	0.4625000059604645	NO	-
3435	ZINC03581880	3977	0.4625000059604645	NO	-
3436	ZINC03854322	4308	0.4625000059604645	NO	-
3437	ZINC03857114	4412	0.4625000059604645	NO	-
3438	ZINC03857711	4460	0.4625000059604645	NO	-
3439	ZINC03867733	4647	0.4625000059604645	NO	-
3440	ZINC03890034	4761	0.4625000059604645	NO	-
3441	ZINC04224000	5231	0.4625000059604645	NO	-
3442	ZINC04348708	5372	0.4625000059604645	NO	-
3443	ZINC00819107	983	0.46236559748649597	NO	-
3444	ZINC02778234	2679	0.46236559748649597	NO	-
3445	ZINC00413915	406	0.4615384638309479	NO	-
3446	ZINC00413918	409	0.4615384638309479	NO	-
3447	ZINC00428148	451	0.4615384638309479	NO	-
3448	ZINC00818353	979	0.4615384638309479	NO	-
3449	ZINC00819107	982	0.4615384638309479	NO	-
3450	ZINC00973419	1259	0.4615384638309479	NO	-
3451	ZINC01510658	1887	0.4615384638309479	NO	-
3452	ZINC01822788	1948	0.4615384638309479	NO	-
3453	ZINC01938094	2014	0.4615384638309479	NO	-
3454	ZINC01938095	2015	0.4615384638309479	NO	-
3455	ZINC01938132	2016	0.4615384638309479	NO	-
3456	ZINC01938189	2018	0.4615384638309479	NO	-
3457	ZINC02209399	2190	0.4615384638309479	NO	-
3458	ZINC02224495	2210	0.4615384638309479	NO	-
3459	ZINC02231847	2217	0.4615384638309479	NO	-
3460	ZINC02238633	2220	0.4615384638309479	NO	-
3461	ZINC02247862	2225	0.4615384638309479	NO	-
3462	ZINC02336626	2265	0.4615384638309479	NO	-
3463	ZINC02372700	2295	0.4615384638309479	NO	-
3464	ZINC02427028	2347	0.4615384638309479	NO	-
3465	ZINC02590827	2433	0.4615384638309479	NO	-
3466	ZINC02663439	2547	0.4615384638309479	NO	-
3467	ZINC02850179	2812	0.4615384638309479	NO	-
3468	ZINC03208147	3048	0.4615384638309479	NO	-
3469	ZINC03335490	3202	0.4615384638309479	NO	-
3470	ZINC03349443	3226	0.4615384638309479	NO	-
3471	ZINC03349443	3227	0.4615384638309479	NO	-
3472	ZINC03452492	3548	0.4615384638309479	NO	-
3473	ZINC03469197	3595	0.4615384638309479	NO	-
3474	ZINC03499165	3728	0.4615384638309479	NO	-
3475	ZINC03554335	3890	0.4615384638309479	NO	-
3476	ZINC03633895	4037	0.4615384638309479	NO	-
3477	ZINC03778770	4070	0.4615384638309479	NO	-
3478	ZINC03817701	4079	0.4615384638309479	NO	-
3479	ZINC03851340	4147	0.4615384638309479	NO	-
3480	ZINC03854009	4293	0.4615384638309479	NO	-
3481	ZINC03857591	4449	0.4615384638309479	NO	-
3482	ZINC03857592	4450	0.4615384638309479	NO	-
3483	ZINC03857595	4451	0.4615384638309479	NO	-
3484	ZINC03859722	4550	0.4615384638309479	NO	-
3485	ZINC03867855	4669	0.4615384638309479	NO	-
3486	ZINC03867856	4671	0.4615384638309479	NO	-
3487	ZINC03868086	4714	0.4615384638309479	NO	-
3488	ZINC03834046	108	0.4615384638309479	YES	17
3489	ZINC03815546	109	0.4615384638309479	YES	17
3490	ZINC01915106	1978	0.4606741666793823	NO	-
3491	ZINC00037990	27	0.46052631735801697	NO	-
3492	ZINC00147343	152	0.46052631735801697	NO	-
3493	ZINC00235835	239	0.46052631735801697	NO	-
3494	ZINC00947724	1229	0.46052631735801697	NO	-
3495	ZINC01034337	1348	0.46052631735801697	NO	-
3496	ZINC01415152	1791	0.46052631735801697	NO	-
3497	ZINC02053502	2113	0.46052631735801697	NO	-
3498	ZINC02407542	2323	0.46052631735801697	NO	-
3499	ZINC02862663	2834	0.46052631735801697	NO	-
3500	ZINC02862663	2835	0.46052631735801697	NO	-
3501	ZINC03166163	3031	0.46052631735801697	NO	-
3502	ZINC03228150	3079	0.46052631735801697	NO	-
3503	ZINC03236290	3095	0.46052631735801697	NO	-
3504	ZINC03397108	3357	0.46052631735801697	NO	-
3505	ZINC03397211	3360	0.46052631735801697	NO	-
3506	ZINC03559735	3914	0.46052631735801697	NO	-
3507	ZINC03858301	4482	0.46052631735801697	NO	-
3508	ZINC03858303	4483	0.46052631735801697	NO	-
3509	ZINC03867273	4605	0.46052631735801697	NO	-
3510	ZINC03868816	4737	0.46052631735801697	NO	-
3511	ZINC03938231	4832	0.46052631735801697	NO	-
3512	ZINC00424991	447	0.4597701132297516	NO	-
3513	ZINC00792300	900	0.4597701132297516	NO	-
3514	ZINC00792304	901	0.4597701132297516	NO	-
3515	ZINC00792307	902	0.4597701132297516	NO	-
3516	ZINC00792311	903	0.4597701132297516	NO	-
3517	ZINC03328390	3192	0.4597701132297516	NO	-
3518	ZINC03414318	3440	0.4597701132297516	NO	-
3519	ZINC03859001	4520	0.4597701132297516	NO	-
3520	ZINC00091254	83	0.45945945382118225	NO	-
3521	ZINC00315517	306	0.45945945382118225	NO	-
3522	ZINC00944666	1223	0.45945945382118225	NO	-
3523	ZINC01224425	1675	0.45945945382118225	NO	-
3524	ZINC01224426	1676	0.45945945382118225	NO	-
3525	ZINC01384043	1773	0.45945945382118225	NO	-
3526	ZINC01415148	1790	0.45945945382118225	NO	-
3527	ZINC01509794	1886	0.45945945382118225	NO	-
3528	ZINC02632956	2491	0.45945945382118225	NO	-
3529	ZINC02658237	2537	0.45945945382118225	NO	-
3530	ZINC03231942	3086	0.45945945382118225	NO	-
3531	ZINC03400400	3379	0.45945945382118225	NO	-
3532	ZINC03400434	3381	0.45945945382118225	NO	-
3533	ZINC03400802	3389	0.45945945382118225	NO	-
3534	ZINC03400926	3394	0.45945945382118225	NO	-
3535	ZINC03400954	3396	0.45945945382118225	NO	-
3536	ZINC03507317	3761	0.45945945382118225	NO	-
3537	ZINC03860089	4558	0.45945945382118225	NO	-
3538	ZINC03863736	4569	0.45945945382118225	NO	-
3539	ZINC03863737	4570	0.45945945382118225	NO	-
3540	ZINC03892883	4803	0.45945945382118225	NO	-
3541	ZINC03892884	4804	0.45945945382118225	NO	-
3542	ZINC03892885	4805	0.45945945382118225	NO	-
3543	ZINC03899235	4813	0.45945945382118225	NO	-
3544	ZINC03969388	4890	0.45945945382118225	NO	-
3545	ZINC03969389	4891	0.45945945382118225	NO	-
3546	ZINC03971784	4969	0.45945945382118225	NO	-
3547	ZINC03971785	4970	0.45945945382118225	NO	-
3548	ZINC03971786	4971	0.45945945382118225	NO	-
3549	ZINC03982847	5030	0.45945945382118225	NO	-
3550	ZINC03982848	5031	0.45945945382118225	NO	-
3551	ZINC04441992	5436	0.45945945382118225	NO	-
3552	ZINC03815538	67	0.45945945382118225	YES	8
3553	ZINC03834041	106	0.45945945382118225	YES	17
3554	ZINC00670563	740	0.4588235318660736	NO	-
3555	ZINC01076972	1459	0.4588235318660736	NO	-
3556	ZINC01354451	1744	0.4588235318660736	NO	-
3557	ZINC02636960	2498	0.4588235318660736	NO	-
3558	ZINC02791752	2698	0.4588235318660736	NO	-
3559	ZINC02996577	2955	0.4588235318660736	NO	-
3560	ZINC03562359	3922	0.4588235318660736	NO	-
3561	ZINC00255606	260	0.4583333432674408	NO	-
3562	ZINC00350944	337	0.4583333432674408	NO	-
3563	ZINC00350947	338	0.4583333432674408	NO	-
3564	ZINC00613441	644	0.4583333432674408	NO	-
3565	ZINC00816710	970	0.4583333432674408	NO	-
3566	ZINC01891371	1966	0.4583333432674408	NO	-
3567	ZINC02862163	2833	0.4583333432674408	NO	-
3568	ZINC03108159	3022	0.4583333432674408	NO	-
3569	ZINC03343677	3217	0.4583333432674408	NO	-
3570	ZINC03972233	4977	0.4583333432674408	NO	-
3571	ZINC04240084	5253	0.4583333432674408	NO	-
3572	ZINC00773639	831	0.45783132314682007	NO	-
3573	ZINC00791091	894	0.45783132314682007	NO	-
3574	ZINC00856087	1035	0.45783132314682007	NO	-
3575	ZINC00930029	1188	0.45783132314682007	NO	-
3576	ZINC01145147	1593	0.45783132314682007	NO	-
3577	ZINC01342930	1731	0.45783132314682007	NO	-
3578	ZINC01767615	1929	0.45783132314682007	NO	-
3579	ZINC02391055	2307	0.45783132314682007	NO	-
3580	ZINC02616863	2440	0.45783132314682007	NO	-
3581	ZINC02660903	2541	0.45783132314682007	NO	-
3582	ZINC02662081	2546	0.45783132314682007	NO	-
3583	ZINC02793851	2708	0.45783132314682007	NO	-
3584	ZINC03496967	3698	0.45783132314682007	NO	-
3585	ZINC03554328	3889	0.45783132314682007	NO	-
3586	ZINC03579741	3974	0.45783132314682007	NO	-
3587	ZINC03579743	3975	0.45783132314682007	NO	-
3588	ZINC03857541	4447	0.45783132314682007	NO	-
3589	ZINC03863067	4564	0.45783132314682007	NO	-
3590	ZINC03890288	4767	0.45783132314682007	NO	-
3591	ZINC03890289	4768	0.45783132314682007	NO	-
3592	ZINC03890796	4773	0.45783132314682007	NO	-
3593	ZINC03890818	4774	0.45783132314682007	NO	-
3594	ZINC03890820	4775	0.45783132314682007	NO	-
3595	ZINC04001199	5108	0.45783132314682007	NO	-
3596	ZINC04357774	5384	0.45783132314682007	NO	-
3597	ZINC00798779	921	0.4571428596973419	NO	-
3598	ZINC01060370	1427	0.4571428596973419	NO	-
3599	ZINC01060372	1428	0.4571428596973419	NO	-
3600	ZINC01060374	1429	0.4571428596973419	NO	-
3601	ZINC01060376	1430	0.4571428596973419	NO	-
3602	ZINC03105413	3021	0.4571428596973419	NO	-
3603	ZINC03815794	18	0.4571428596973419	YES	3
3604	ZINC00077079	69	0.45679011940956116	NO	-
3605	ZINC00695984	771	0.45679011940956116	NO	-
3606	ZINC00875699	1095	0.45679011940956116	NO	-
3607	ZINC00875721	1096	0.45679011940956116	NO	-
3608	ZINC00921115	1178	0.45679011940956116	NO	-
3609	ZINC02087059	2136	0.45679011940956116	NO	-
3610	ZINC02209564	2191	0.45679011940956116	NO	-
3611	ZINC02245424	2224	0.45679011940956116	NO	-
3612	ZINC02656827	2534	0.45679011940956116	NO	-
3613	ZINC02669177	2561	0.45679011940956116	NO	-
3614	ZINC02699487	2569	0.45679011940956116	NO	-
3615	ZINC03252569	3118	0.45679011940956116	NO	-
3616	ZINC03254156	3121	0.45679011940956116	NO	-
3617	ZINC03264059	3126	0.45679011940956116	NO	-
3618	ZINC03324413	3186	0.45679011940956116	NO	-
3619	ZINC03346248	3221	0.45679011940956116	NO	-
3620	ZINC03346250	3222	0.45679011940956116	NO	-
3621	ZINC03356145	3243	0.45679011940956116	NO	-
3622	ZINC03356146	3244	0.45679011940956116	NO	-
3623	ZINC03368559	3267	0.45679011940956116	NO	-
3624	ZINC03368562	3268	0.45679011940956116	NO	-
3625	ZINC03407006	3414	0.45679011940956116	NO	-
3626	ZINC03563511	3923	0.45679011940956116	NO	-
3627	ZINC03563512	3924	0.45679011940956116	NO	-
3628	ZINC04178794	5212	0.45679011940956116	NO	-
3629	ZINC04181465	5213	0.45679011940956116	NO	-
3630	ZINC04357766	5383	0.45679011940956116	NO	-
3631	ZINC04496457	5566	0.45679011940956116	NO	-
3632	ZINC03347645	3224	0.45652174949645996	NO	-
3633	ZINC04389196	5409	0.45652174949645996	NO	-
3634	ZINC00181604	181	0.4556961953639984	NO	-
3635	ZINC00199067	203	0.4556961953639984	NO	-
3636	ZINC00294181	283	0.4556961953639984	NO	-
3637	ZINC00522585	542	0.4556961953639984	NO	-
3638	ZINC00703495	775	0.4556961953639984	NO	-
3639	ZINC00773428	829	0.4556961953639984	NO	-
3640	ZINC00789963	891	0.4556961953639984	NO	-
3641	ZINC00867701	1063	0.4556961953639984	NO	-
3642	ZINC00867953	1069	0.4556961953639984	NO	-
3643	ZINC00939896	1207	0.4556961953639984	NO	-
3644	ZINC01084869	1481	0.4556961953639984	NO	-
3645	ZINC01084870	1482	0.4556961953639984	NO	-
3646	ZINC01084872	1483	0.4556961953639984	NO	-
3647	ZINC01129532	1566	0.4556961953639984	NO	-
3648	ZINC01230886	1684	0.4556961953639984	NO	-
3649	ZINC01365182	1762	0.4556961953639984	NO	-
3650	ZINC01400329	1782	0.4556961953639984	NO	-
3651	ZINC01773784	1931	0.4556961953639984	NO	-
3652	ZINC01977140	2052	0.4556961953639984	NO	-
3653	ZINC01977141	2053	0.4556961953639984	NO	-
3654	ZINC02162832	2150	0.4556961953639984	NO	-
3655	ZINC02649568	2520	0.4556961953639984	NO	-
3656	ZINC02651574	2525	0.4556961953639984	NO	-
3657	ZINC02865491	2841	0.4556961953639984	NO	-
3658	ZINC02878185	2861	0.4556961953639984	NO	-
3659	ZINC02885204	2872	0.4556961953639984	NO	-
3660	ZINC02988047	2951	0.4556961953639984	NO	-
3661	ZINC03351556	3234	0.4556961953639984	NO	-
3662	ZINC03384958	3308	0.4556961953639984	NO	-
3663	ZINC03402926	3402	0.4556961953639984	NO	-
3664	ZINC03404533	3406	0.4556961953639984	NO	-
3665	ZINC03479519	3647	0.4556961953639984	NO	-
3666	ZINC03479521	3648	0.4556961953639984	NO	-
3667	ZINC03533702	3845	0.4556961953639984	NO	-
3668	ZINC03559292	3909	0.4556961953639984	NO	-
3669	ZINC03559713	3912	0.4556961953639984	NO	-
3670	ZINC03559785	3916	0.4556961953639984	NO	-
3671	ZINC03818696	4082	0.4556961953639984	NO	-
3672	ZINC03855153	4375	0.4556961953639984	NO	-
3673	ZINC03857730	4461	0.4556961953639984	NO	-
3674	ZINC03857735	4462	0.4556961953639984	NO	-
3675	ZINC03857751	4463	0.4556961953639984	NO	-
3676	ZINC03857817	4467	0.4556961953639984	NO	-
3677	ZINC03970202	4911	0.4556961953639984	NO	-
3678	ZINC04224025	5233	0.4556961953639984	NO	-
3679	ZINC04375779	5404	0.4556961953639984	NO	-
3680	ZINC04469654	5520	0.4556961953639984	NO	-
3681	ZINC03834035	110	0.4556961953639984	YES	17
3682	ZINC04458236	5445	0.4555555582046509	NO	-
3683	ZINC04458237	5446	0.4555555582046509	NO	-
3684	ZINC00003289	0	0.4545454680919647	NO	-
3685	ZINC00118540	115	0.4545454680919647	NO	-
3686	ZINC00119467	119	0.4545454680919647	NO	-
3687	ZINC00249681	247	0.4545454680919647	NO	-
3688	ZINC00253215	256	0.4545454680919647	NO	-
3689	ZINC00371640	361	0.4545454680919647	NO	-
3690	ZINC00569296	599	0.4545454680919647	NO	-
3691	ZINC00773806	835	0.4545454680919647	NO	-
3692	ZINC00792526	907	0.4545454680919647	NO	-
3693	ZINC00939221	1203	0.4545454680919647	NO	-
3694	ZINC00939222	1204	0.4545454680919647	NO	-
3695	ZINC01927575	2003	0.4545454680919647	NO	-
3696	ZINC02752758	2643	0.4545454680919647	NO	-
3697	ZINC02866780	2842	0.4545454680919647	NO	-
3698	ZINC03296402	3158	0.4545454680919647	NO	-
3699	ZINC03347349	3223	0.4545454680919647	NO	-
3700	ZINC03351437	3233	0.4545454680919647	NO	-
3701	ZINC03391086	3329	0.4545454680919647	NO	-
3702	ZINC03391089	3330	0.4545454680919647	NO	-
3703	ZINC03395318	3352	0.4545454680919647	NO	-
3704	ZINC03455790	3560	0.4545454680919647	NO	-
3705	ZINC03479207	3632	0.4545454680919647	NO	-
3706	ZINC03479210	3633	0.4545454680919647	NO	-
3707	ZINC03479462	3644	0.4545454680919647	NO	-
3708	ZINC03479475	3645	0.4545454680919647	NO	-
3709	ZINC03531584	3837	0.4545454680919647	NO	-
3710	ZINC03558947	3900	0.4545454680919647	NO	-
3711	ZINC03592188	3989	0.4545454680919647	NO	-
3712	ZINC03612567	4020	0.4545454680919647	NO	-
3713	ZINC03852845	4213	0.4545454680919647	NO	-
3714	ZINC03852908	4214	0.4545454680919647	NO	-
3715	ZINC03854722	4334	0.4545454680919647	NO	-
3716	ZINC03857133	4414	0.4545454680919647	NO	-
3717	ZINC03857134	4415	0.4545454680919647	NO	-
3718	ZINC03860050	4556	0.4545454680919647	NO	-
3719	ZINC03867947	4681	0.4545454680919647	NO	-
3720	ZINC03867948	4683	0.4545454680919647	NO	-
3721	ZINC03868461	4726	0.4545454680919647	NO	-
3722	ZINC03892671	4793	0.4545454680919647	NO	-
3723	ZINC03969286	4875	0.4545454680919647	NO	-
3724	ZINC03987680	5069	0.4545454680919647	NO	-
3725	ZINC04266403	5302	0.4545454680919647	NO	-
3726	ZINC04465348	5482	0.4545454680919647	NO	-
3727	ZINC03815798	15	0.4545454680919647	YES	3
3728	ZINC03832258	25	0.4545454680919647	YES	3
3729	ZINC00789489	889	0.45348837971687317	NO	-
3730	ZINC00789491	890	0.45348837971687317	NO	-
3731	ZINC00791630	897	0.45348837971687317	NO	-
3732	ZINC00792009	899	0.45348837971687317	NO	-
3733	ZINC00804716	934	0.45348837971687317	NO	-
3734	ZINC01514253	1891	0.45348837971687317	NO	-
3735	ZINC02791296	2697	0.45348837971687317	NO	-
3736	ZINC03030401	2973	0.45348837971687317	NO	-
3737	ZINC03549107	3860	0.45348837971687317	NO	-
3738	ZINC03549110	3861	0.45348837971687317	NO	-
3739	ZINC03554297	3885	0.45348837971687317	NO	-
3740	ZINC03594604	3999	0.45348837971687317	NO	-
3741	ZINC04284902	5331	0.45348837971687317	NO	-
3742	ZINC04469703	5522	0.45348837971687317	NO	-
3743	ZINC04483961	5541	0.45348837971687317	NO	-
3744	ZINC04513907	5572	0.45348837971687317	NO	-
3745	ZINC00023683	16	0.4533333480358124	NO	-
3746	ZINC00183217	187	0.4533333480358124	NO	-
3747	ZINC00183220	188	0.4533333480358124	NO	-
3748	ZINC00249553	246	0.4533333480358124	NO	-
3749	ZINC00417626	417	0.4533333480358124	NO	-
3750	ZINC00428366	456	0.4533333480358124	NO	-
3751	ZINC01074005	1453	0.4533333480358124	NO	-
3752	ZINC01780152	1938	0.4533333480358124	NO	-
3753	ZINC01780153	1939	0.4533333480358124	NO	-
3754	ZINC02942430	2916	0.4533333480358124	NO	-
3755	ZINC03391466	3331	0.4533333480358124	NO	-
3756	ZINC03400244	3375	0.4533333480358124	NO	-
3757	ZINC03400383	3378	0.4533333480358124	NO	-
3758	ZINC03400782	3388	0.4533333480358124	NO	-
3759	ZINC03400915	3393	0.4533333480358124	NO	-
3760	ZINC03420955	3467	0.4533333480358124	NO	-
3761	ZINC03513607	3793	0.4533333480358124	NO	-
3762	ZINC03513609	3794	0.4533333480358124	NO	-
3763	ZINC03849709	4102	0.4533333480358124	NO	-
3764	ZINC03850977	4126	0.4533333480358124	NO	-
3765	ZINC03853968	4290	0.4533333480358124	NO	-
3766	ZINC03856346	4397	0.4533333480358124	NO	-
3767	ZINC03858819	4507	0.4533333480358124	NO	-
3768	ZINC03859389	4542	0.4533333480358124	NO	-
3769	ZINC03889796	4758	0.4533333480358124	NO	-
3770	ZINC03889797	4759	0.4533333480358124	NO	-
3771	ZINC04275333	5318	0.4533333480358124	NO	-
3772	ZINC03815532	69	0.4533333480358124	YES	8
3773	ZINC00811576	959	0.4523809552192688	NO	-
3774	ZINC03288079	3144	0.4523809552192688	NO	-
3775	ZINC03648903	4043	0.4523809552192688	NO	-
3776	ZINC03857299	4427	0.4523809552192688	NO	-
3777	ZINC03867401	4612	0.4523809552192688	NO	-
3778	ZINC03867840	4664	0.4523809552192688	NO	-
3779	ZINC04052605	5123	0.4523809552192688	NO	-
3780	ZINC00111940	107	0.45205479860305786	NO	-
3781	ZINC00119544	122	0.45205479860305786	NO	-
3782	ZINC00172918	174	0.45205479860305786	NO	-
3783	ZINC00255610	261	0.45205479860305786	NO	-
3784	ZINC00408318	385	0.45205479860305786	NO	-
3785	ZINC00507450	527	0.45205479860305786	NO	-
3786	ZINC00644146	709	0.45205479860305786	NO	-
3787	ZINC00644148	710	0.45205479860305786	NO	-
3788	ZINC01273384	1702	0.45205479860305786	NO	-
3789	ZINC01426045	1805	0.45205479860305786	NO	-
3790	ZINC03284140	3141	0.45205479860305786	NO	-
3791	ZINC03561855	3920	0.45205479860305786	NO	-
3792	ZINC03854128	4301	0.45205479860305786	NO	-
3793	ZINC03866861	4585	0.45205479860305786	NO	-
3794	ZINC03892688	4797	0.45205479860305786	NO	-
3795	ZINC03969331	4887	0.45205479860305786	NO	-
3796	ZINC03969504	4894	0.45205479860305786	NO	-
3797	ZINC03969505	4895	0.45205479860305786	NO	-
3798	ZINC03969506	4896	0.45205479860305786	NO	-
3799	ZINC03971921	4972	0.45205479860305786	NO	-
3800	ZINC03971923	4973	0.45205479860305786	NO	-
3801	ZINC03971926	4974	0.45205479860305786	NO	-
3802	ZINC03972290	4983	0.45205479860305786	NO	-
3803	ZINC04470313	5527	0.45205479860305786	NO	-
3804	ZINC00274407	279	0.45121949911117554	NO	-
3805	ZINC00447982	474	0.45121949911117554	NO	-
3806	ZINC00679906	757	0.45121949911117554	NO	-
3807	ZINC00973325	1258	0.45121949911117554	NO	-
3808	ZINC01189477	1638	0.45121949911117554	NO	-
3809	ZINC02406514	2322	0.45121949911117554	NO	-
3810	ZINC02410057	2326	0.45121949911117554	NO	-
3811	ZINC03260148	3125	0.45121949911117554	NO	-
3812	ZINC03519265	3811	0.45121949911117554	NO	-
3813	ZINC04437829	5434	0.45121949911117554	NO	-
3814	ZINC02214264	2200	0.4507042169570923	NO	-
3815	ZINC03344901	3219	0.4507042169570923	NO	-
3816	ZINC04224040	5234	0.4507042169570923	NO	-
3817	ZINC04256179	5299	0.4507042169570923	NO	-
3818	ZINC04256180	5301	0.4507042169570923	NO	-
3819	ZINC03815792	17	0.4507042169570923	YES	3
3820	ZINC03834050	66	0.4507042169570923	YES	8
3821	ZINC02879334	2865	0.450549453496933	NO	-
3822	ZINC03860050	4557	0.450549453496933	NO	-
3823	ZINC00107103	98	0.44999998807907104	NO	-
3824	ZINC00144539	145	0.44999998807907104	NO	-
3825	ZINC00202629	207	0.44999998807907104	NO	-
3826	ZINC00417979	420	0.44999998807907104	NO	-
3827	ZINC00556114	575	0.44999998807907104	NO	-
3828	ZINC00567874	597	0.44999998807907104	NO	-
3829	ZINC00683037	762	0.44999998807907104	NO	-
3830	ZINC00937577	1200	0.44999998807907104	NO	-
3831	ZINC01090884	1491	0.44999998807907104	NO	-
3832	ZINC01186394	1633	0.44999998807907104	NO	-
3833	ZINC01204133	1649	0.44999998807907104	NO	-
3834	ZINC01204134	1650	0.44999998807907104	NO	-
3835	ZINC01247694	1691	0.44999998807907104	NO	-
3836	ZINC01775908	1933	0.44999998807907104	NO	-
3837	ZINC01778271	1934	0.44999998807907104	NO	-
3838	ZINC02427194	2351	0.44999998807907104	NO	-
3839	ZINC02722794	2610	0.44999998807907104	NO	-
3840	ZINC02878225	2862	0.44999998807907104	NO	-
3841	ZINC02878226	2863	0.44999998807907104	NO	-
3842	ZINC03219591	3064	0.44999998807907104	NO	-
3843	ZINC03357251	3247	0.44999998807907104	NO	-
3844	ZINC03379500	3285	0.44999998807907104	NO	-
3845	ZINC03381932	3294	0.44999998807907104	NO	-
3846	ZINC03419990	3453	0.44999998807907104	NO	-
3847	ZINC03496995	3699	0.44999998807907104	NO	-
3848	ZINC03558950	3901	0.44999998807907104	NO	-
3849	ZINC03848081	4089	0.44999998807907104	NO	-
3850	ZINC03853396	4256	0.44999998807907104	NO	-
3851	ZINC03867400	4609	0.44999998807907104	NO	-
3852	ZINC03890546	4769	0.44999998807907104	NO	-
3853	ZINC03890550	4770	0.44999998807907104	NO	-
3854	ZINC04193510	5220	0.44999998807907104	NO	-
3855	ZINC04224109	5237	0.44999998807907104	NO	-
3856	ZINC04465070	5470	0.44999998807907104	NO	-
3857	ZINC00309378	296	0.4492753744125366	NO	-
3858	ZINC03383362	3299	0.4492753744125366	NO	-
3859	ZINC00007489	16	0.4492753744125366	YES	3
3860	ZINC00103509	93	0.44871795177459717	NO	-
3861	ZINC00119456	116	0.44871795177459717	NO	-
3862	ZINC00191226	198	0.44871795177459717	NO	-
3863	ZINC00326618	325	0.44871795177459717	NO	-
3864	ZINC00373744	362	0.44871795177459717	NO	-
3865	ZINC00373745	363	0.44871795177459717	NO	-
3866	ZINC00620679	660	0.44871795177459717	NO	-
3867	ZINC00675670	750	0.44871795177459717	NO	-
3868	ZINC00675672	751	0.44871795177459717	NO	-
3869	ZINC00677428	755	0.44871795177459717	NO	-
3870	ZINC00867760	1065	0.44871795177459717	NO	-
3871	ZINC00943941	1221	0.44871795177459717	NO	-
3872	ZINC00956524	1245	0.44871795177459717	NO	-
3873	ZINC00986215	1276	0.44871795177459717	NO	-
3874	ZINC01056988	1411	0.44871795177459717	NO	-
3875	ZINC01056990	1412	0.44871795177459717	NO	-
3876	ZINC01350943	1739	0.44871795177459717	NO	-
3877	ZINC01389449	1777	0.44871795177459717	NO	-
3878	ZINC01833495	1952	0.44871795177459717	NO	-
3879	ZINC01833496	1953	0.44871795177459717	NO	-
3880	ZINC02363274	2284	0.44871795177459717	NO	-
3881	ZINC02629062	2483	0.44871795177459717	NO	-
3882	ZINC02701439	2572	0.44871795177459717	NO	-
3883	ZINC02734983	2628	0.44871795177459717	NO	-
3884	ZINC02766848	2668	0.44871795177459717	NO	-
3885	ZINC02766849	2669	0.44871795177459717	NO	-
3886	ZINC02766850	2670	0.44871795177459717	NO	-
3887	ZINC02836245	2794	0.44871795177459717	NO	-
3888	ZINC03479257	3637	0.44871795177459717	NO	-
3889	ZINC03479459	3643	0.44871795177459717	NO	-
3890	ZINC03479524	3649	0.44871795177459717	NO	-
3891	ZINC03590855	3980	0.44871795177459717	NO	-
3892	ZINC03858411	4485	0.44871795177459717	NO	-
3893	ZINC03892670	4792	0.44871795177459717	NO	-
3894	ZINC03969293	4878	0.44871795177459717	NO	-
3895	ZINC04252160	5285	0.44871795177459717	NO	-
3896	ZINC04252160	5286	0.44871795177459717	NO	-
3897	ZINC00795227	915	0.4482758641242981	NO	-
3898	ZINC01034868	1356	0.4482758641242981	NO	-
3899	ZINC02422469	2337	0.4482758641242981	NO	-
3900	ZINC02426867	2343	0.4482758641242981	NO	-
3901	ZINC00377777	366	0.44736841320991516	NO	-
3902	ZINC00377778	367	0.44736841320991516	NO	-
3903	ZINC00390761	380	0.44736841320991516	NO	-
3904	ZINC00476158	506	0.44736841320991516	NO	-
3905	ZINC00476159	507	0.44736841320991516	NO	-
3906	ZINC00942150	1215	0.44736841320991516	NO	-
3907	ZINC01114296	1529	0.44736841320991516	NO	-
3908	ZINC02846020	2807	0.44736841320991516	NO	-
3909	ZINC02863203	2837	0.44736841320991516	NO	-
3910	ZINC02863203	2838	0.44736841320991516	NO	-
3911	ZINC03187627	3040	0.44736841320991516	NO	-
3912	ZINC03211165	3052	0.44736841320991516	NO	-
3913	ZINC03242200	3102	0.44736841320991516	NO	-
3914	ZINC03265213	3128	0.44736841320991516	NO	-
3915	ZINC03482111	3656	0.44736841320991516	NO	-
3916	ZINC03482322	3658	0.44736841320991516	NO	-
3917	ZINC03651691	4044	0.44736841320991516	NO	-
3918	ZINC03849646	4101	0.44736841320991516	NO	-
3919	ZINC03850699	4112	0.44736841320991516	NO	-
3920	ZINC03854959	4355	0.44736841320991516	NO	-
3921	ZINC03912366	4830	0.44736841320991516	NO	-
3922	ZINC03972227	4976	0.44736841320991516	NO	-
3923	ZINC03972281	4981	0.44736841320991516	NO	-
3924	ZINC04465341	5480	0.44736841320991516	NO	-
3925	ZINC04597916	5588	0.44736841320991516	NO	-
3926	ZINC01230627	1683	0.4470588266849518	NO	-
3927	ZINC01436440	1821	0.4470588266849518	NO	-
3928	ZINC02658949	2538	0.4470588266849518	NO	-
3929	ZINC03578168	3966	0.4470588266849518	NO	-
3930	ZINC03851934	4178	0.4470588266849518	NO	-
3931	ZINC03864019	4572	0.4470588266849518	NO	-
3932	ZINC03864020	4573	0.4470588266849518	NO	-
3933	ZINC03867759	4649	0.4470588266849518	NO	-
3934	ZINC04465730	5492	0.4470588266849518	NO	-
3935	ZINC01980262	2057	0.446153849363327	NO	-
3936	ZINC01980263	2058	0.446153849363327	NO	-
3937	ZINC00044647	34	0.44594594836235046	NO	-
3938	ZINC00145555	147	0.44594594836235046	NO	-
3939	ZINC00285814	282	0.44594594836235046	NO	-
3940	ZINC00626464	667	0.44594594836235046	NO	-
3941	ZINC00626467	668	0.44594594836235046	NO	-
3942	ZINC00715346	794	0.44594594836235046	NO	-
3943	ZINC00941361	1212	0.44594594836235046	NO	-
3944	ZINC00941362	1213	0.44594594836235046	NO	-
3945	ZINC01466556	1845	0.44594594836235046	NO	-
3946	ZINC01466557	1846	0.44594594836235046	NO	-
3947	ZINC03250461	3116	0.44594594836235046	NO	-
3948	ZINC03250463	3117	0.44594594836235046	NO	-
3949	ZINC03349390	3225	0.44594594836235046	NO	-
3950	ZINC03558931	3899	0.44594594836235046	NO	-
3951	ZINC03588111	3978	0.44594594836235046	NO	-
3952	ZINC03592175	3987	0.44594594836235046	NO	-
3953	ZINC03853385	4255	0.44594594836235046	NO	-
3954	ZINC03983193	5041	0.44594594836235046	NO	-
3955	ZINC03983195	5042	0.44594594836235046	NO	-
3956	ZINC04224144	5239	0.44594594836235046	NO	-
3957	ZINC04428162	5429	0.44594594836235046	NO	-
3958	ZINC03834032	74	0.44594594836235046	YES	9
3959	ZINC00779483	874	0.4457831382751465	NO	-
3960	ZINC00779484	875	0.4457831382751465	NO	-
3961	ZINC00807955	948	0.4457831382751465	NO	-
3962	ZINC00841238	1012	0.4457831382751465	NO	-
3963	ZINC00856291	1037	0.4457831382751465	NO	-
3964	ZINC00872532	1089	0.4457831382751465	NO	-
3965	ZINC00881274	1106	0.4457831382751465	NO	-
3966	ZINC01217678	1668	0.4457831382751465	NO	-
3967	ZINC01223278	1671	0.4457831382751465	NO	-
3968	ZINC01338100	1728	0.4457831382751465	NO	-
3969	ZINC01402161	1784	0.4457831382751465	NO	-
3970	ZINC02126841	2144	0.4457831382751465	NO	-
3971	ZINC02219246	2203	0.4457831382751465	NO	-
3972	ZINC03328129	3191	0.4457831382751465	NO	-
3973	ZINC03417823	3445	0.4457831382751465	NO	-
3974	ZINC03579634	3968	0.4457831382751465	NO	-
3975	ZINC03579636	3969	0.4457831382751465	NO	-
3976	ZINC03579674	3970	0.4457831382751465	NO	-
3977	ZINC03579676	3971	0.4457831382751465	NO	-
3978	ZINC03853881	4287	0.4457831382751465	NO	-
3979	ZINC03853882	4288	0.4457831382751465	NO	-
3980	ZINC03867733	4648	0.4457831382751465	NO	-
3981	ZINC03868296	4722	0.4457831382751465	NO	-
3982	ZINC04348466	5366	0.4457831382751465	NO	-
3983	ZINC04356020	5377	0.4457831382751465	NO	-
3984	ZINC04357791	5386	0.4457831382751465	NO	-
3985	ZINC01078956	1464	0.44565218687057495	NO	-
3986	ZINC03857629	4454	0.44565218687057495	NO	-
3987	ZINC03858177	4476	0.44565218687057495	NO	-
3988	ZINC03858178	4477	0.44565218687057495	NO	-
3989	ZINC04464499	5464	0.44565218687057495	NO	-
3990	ZINC00107104	99	0.4444444477558136	NO	-
3991	ZINC00142030	144	0.4444444477558136	NO	-
3992	ZINC00272781	276	0.4444444477558136	NO	-
3993	ZINC00362276	354	0.4444444477558136	NO	-
3994	ZINC00826948	995	0.4444444477558136	NO	-
3995	ZINC01068752	1445	0.4444444477558136	NO	-
3996	ZINC01120739	1540	0.4444444477558136	NO	-
3997	ZINC01120740	1541	0.4444444477558136	NO	-
3998	ZINC01199658	1643	0.4444444477558136	NO	-
3999	ZINC01206793	1652	0.4444444477558136	NO	-
4000	ZINC02617989	2443	0.4444444477558136	NO	-
4001	ZINC02699467	2568	0.4444444477558136	NO	-
4002	ZINC02761532	2659	0.4444444477558136	NO	-
4003	ZINC02791882	2700	0.4444444477558136	NO	-
4004	ZINC02792234	2703	0.4444444477558136	NO	-
4005	ZINC03037009	2978	0.4444444477558136	NO	-
4006	ZINC03366649	3259	0.4444444477558136	NO	-
4007	ZINC03517014	3805	0.4444444477558136	NO	-
4008	ZINC03518795	3809	0.4444444477558136	NO	-
4009	ZINC03851166	4136	0.4444444477558136	NO	-
4010	ZINC03853136	4239	0.4444444477558136	NO	-
4011	ZINC03853137	4240	0.4444444477558136	NO	-
4012	ZINC03853241	4249	0.4444444477558136	NO	-
4013	ZINC03854243	4303	0.4444444477558136	NO	-
4014	ZINC03854244	4304	0.4444444477558136	NO	-
4015	ZINC03858512	4495	0.4444444477558136	NO	-
4016	ZINC03963910	4853	0.4444444477558136	NO	-
4017	ZINC03969425	4893	0.4444444477558136	NO	-
4018	ZINC04275932	5323	0.4444444477558136	NO	-
4019	ZINC04348388	5365	0.4444444477558136	NO	-
4020	ZINC02779137	2681	0.4431818127632141	NO	-
4021	ZINC02792065	2702	0.4431818127632141	NO	-
4022	ZINC02808165	2769	0.4431818127632141	NO	-
4023	ZINC04033640	5118	0.4431818127632141	NO	-
4024	ZINC00235835	240	0.4430379867553711	NO	-
4025	ZINC00773427	828	0.4430379867553711	NO	-
4026	ZINC00774580	838	0.4430379867553711	NO	-
4027	ZINC00858943	1050	0.4430379867553711	NO	-
4028	ZINC00917456	1176	0.4430379867553711	NO	-
4029	ZINC01191382	1640	0.4430379867553711	NO	-
4030	ZINC02194440	2166	0.4430379867553711	NO	-
4031	ZINC02442974	2369	0.4430379867553711	NO	-
4032	ZINC02465978	2387	0.4430379867553711	NO	-
4033	ZINC02738622	2632	0.4430379867553711	NO	-
4034	ZINC02738624	2633	0.4430379867553711	NO	-
4035	ZINC02838216	2798	0.4430379867553711	NO	-
4036	ZINC03061145	3009	0.4430379867553711	NO	-
4037	ZINC03357121	3245	0.4430379867553711	NO	-
4038	ZINC03357123	3246	0.4430379867553711	NO	-
4039	ZINC03385377	3312	0.4430379867553711	NO	-
4040	ZINC03458965	3567	0.4430379867553711	NO	-
4041	ZINC03458969	3568	0.4430379867553711	NO	-
4042	ZINC03479507	3646	0.4430379867553711	NO	-
4043	ZINC03517106	3806	0.4430379867553711	NO	-
4044	ZINC03524357	3827	0.4430379867553711	NO	-
4045	ZINC03558873	3898	0.4430379867553711	NO	-
4046	ZINC03592137	3986	0.4430379867553711	NO	-
4047	ZINC03852774	4204	0.4430379867553711	NO	-
4048	ZINC03852775	4205	0.4430379867553711	NO	-
4049	ZINC03853704	4276	0.4430379867553711	NO	-
4050	ZINC03853705	4277	0.4430379867553711	NO	-
4051	ZINC03962417	4848	0.4430379867553711	NO	-
4052	ZINC04135668	5181	0.4430379867553711	NO	-
4053	ZINC04193509	5219	0.4430379867553711	NO	-
4054	ZINC04224139	5238	0.4430379867553711	NO	-
4055	ZINC04292850	5335	0.4430379867553711	NO	-
4056	ZINC04292850	5336	0.4430379867553711	NO	-
4057	ZINC04467718	5504	0.4430379867553711	NO	-
4058	ZINC03854856	4348	0.44285714626312256	NO	-
4059	ZINC00875773	1097	0.44186046719551086	NO	-
4060	ZINC00929872	1183	0.44186046719551086	NO	-
4061	ZINC00929998	1186	0.44186046719551086	NO	-
4062	ZINC00932989	1194	0.44186046719551086	NO	-
4063	ZINC00937375	1197	0.44186046719551086	NO	-
4064	ZINC01037606	1364	0.44186046719551086	NO	-
4065	ZINC01791469	1943	0.44186046719551086	NO	-
4066	ZINC02853413	2814	0.44186046719551086	NO	-
4067	ZINC03030417	2974	0.44186046719551086	NO	-
4068	ZINC04306765	5340	0.44186046719551086	NO	-
4069	ZINC04356590	5378	0.44186046719551086	NO	-
4070	ZINC04356680	5379	0.44186046719551086	NO	-
4071	ZINC00511469	532	0.44155845046043396	NO	-
4072	ZINC00652429	725	0.44155845046043396	NO	-
4073	ZINC01053406	1395	0.44155845046043396	NO	-
4074	ZINC01114579	1530	0.44155845046043396	NO	-
4075	ZINC01114581	1531	0.44155845046043396	NO	-
4076	ZINC01470561	1854	0.44155845046043396	NO	-
4077	ZINC01470563	1855	0.44155845046043396	NO	-
4078	ZINC02888418	2879	0.44155845046043396	NO	-
4079	ZINC02888419	2880	0.44155845046043396	NO	-
4080	ZINC03016368	2963	0.44155845046043396	NO	-
4081	ZINC03216048	3059	0.44155845046043396	NO	-
4082	ZINC03305932	3166	0.44155845046043396	NO	-
4083	ZINC03395161	3349	0.44155845046043396	NO	-
4084	ZINC03422389	3474	0.44155845046043396	NO	-
4085	ZINC03514951	3797	0.44155845046043396	NO	-
4086	ZINC03849872	4105	0.44155845046043396	NO	-
4087	ZINC03853041	4221	0.44155845046043396	NO	-
4088	ZINC03969289	4876	0.44155845046043396	NO	-
4089	ZINC02412138	2330	0.44086021184921265	NO	-
4090	ZINC02779090	2680	0.44086021184921265	NO	-
4091	ZINC00428488	458	0.4404761791229248	NO	-
4092	ZINC01332840	1721	0.4404761791229248	NO	-
4093	ZINC02336668	2266	0.4404761791229248	NO	-
4094	ZINC02405475	2320	0.4404761791229248	NO	-
4095	ZINC02429832	2354	0.4404761791229248	NO	-
4096	ZINC02792018	2701	0.4404761791229248	NO	-
4097	ZINC03579706	3972	0.4404761791229248	NO	-
4098	ZINC03579708	3973	0.4404761791229248	NO	-
4099	ZINC03868298	4723	0.4404761791229248	NO	-
4100	ZINC03908467	4825	0.4404761791229248	NO	-
4101	ZINC00083956	77	0.4399999976158142	NO	-
4102	ZINC00428367	457	0.4399999976158142	NO	-
4103	ZINC00610584	634	0.4399999976158142	NO	-
4104	ZINC00941234	1210	0.4399999976158142	NO	-
4105	ZINC00941235	1211	0.4399999976158142	NO	-
4106	ZINC00951498	1232	0.4399999976158142	NO	-
4107	ZINC01269532	1700	0.4399999976158142	NO	-
4108	ZINC01269534	1701	0.4399999976158142	NO	-
4109	ZINC01466632	1847	0.4399999976158142	NO	-
4110	ZINC01466633	1848	0.4399999976158142	NO	-
4111	ZINC01466635	1849	0.4399999976158142	NO	-
4112	ZINC01466636	1850	0.4399999976158142	NO	-
4113	ZINC03060667	3008	0.4399999976158142	NO	-
4114	ZINC03428166	3489	0.4399999976158142	NO	-
4115	ZINC03450980	3541	0.4399999976158142	NO	-
4116	ZINC03450982	3542	0.4399999976158142	NO	-
4117	ZINC03479357	3640	0.4399999976158142	NO	-
4118	ZINC03567311	3938	0.4399999976158142	NO	-
4119	ZINC03851456	4151	0.4399999976158142	NO	-
4120	ZINC03851458	4152	0.4399999976158142	NO	-
4121	ZINC03856234	4395	0.4399999976158142	NO	-
4122	ZINC03856235	4396	0.4399999976158142	NO	-
4123	ZINC03857954	4468	0.4399999976158142	NO	-
4124	ZINC03857955	4469	0.4399999976158142	NO	-
4125	ZINC03868482	4727	0.4399999976158142	NO	-
4126	ZINC03868483	4728	0.4399999976158142	NO	-
4127	ZINC03868829	4738	0.4399999976158142	NO	-
4128	ZINC03868832	4739	0.4399999976158142	NO	-
4129	ZINC04001061	5104	0.4399999976158142	NO	-
4130	ZINC04001062	5105	0.4399999976158142	NO	-
4131	ZINC04413022	5419	0.4399999976158142	NO	-
4132	ZINC03445368	3536	0.4395604431629181	NO	-
4133	ZINC00237510	241	0.43939393758773804	NO	-
4134	ZINC00614935	647	0.43939393758773804	NO	-
4135	ZINC02152339	2149	0.43939393758773804	NO	-
4136	ZINC00112251	110	0.4390243887901306	NO	-
4137	ZINC00181604	182	0.4390243887901306	NO	-
4138	ZINC00182839	186	0.4390243887901306	NO	-
4139	ZINC00775580	841	0.4390243887901306	NO	-
4140	ZINC00902892	1137	0.4390243887901306	NO	-
4141	ZINC01332831	1720	0.4390243887901306	NO	-
4142	ZINC02085774	2131	0.4390243887901306	NO	-
4143	ZINC02623792	2459	0.4390243887901306	NO	-
4144	ZINC02663980	2549	0.4390243887901306	NO	-
4145	ZINC03424233	3477	0.4390243887901306	NO	-
4146	ZINC03571165	3959	0.4390243887901306	NO	-
4147	ZINC03852797	4210	0.4390243887901306	NO	-
4148	ZINC00031488	22	0.4383561611175537	NO	-
4149	ZINC00061666	56	0.4383561611175537	NO	-
4150	ZINC00255338	259	0.4383561611175537	NO	-
4151	ZINC00422715	435	0.4383561611175537	NO	-
4152	ZINC01725057	1915	0.4383561611175537	NO	-
4153	ZINC02857612	2821	0.4383561611175537	NO	-
4154	ZINC03138870	3027	0.4383561611175537	NO	-
4155	ZINC03366714	3261	0.4383561611175537	NO	-
4156	ZINC03366717	3262	0.4383561611175537	NO	-
4157	ZINC03969421	4892	0.4383561611175537	NO	-
4158	ZINC03972262	4978	0.4383561611175537	NO	-
4159	ZINC04465359	5483	0.4383561611175537	NO	-
4160	ZINC04538897	5578	0.4383561611175537	NO	-
4161	ZINC00751776	822	0.43820226192474365	NO	-
4162	ZINC01034870	1357	0.43820226192474365	NO	-
4163	ZINC03215274	3057	0.43820226192474365	NO	-
4164	ZINC03908056	4822	0.43820226192474365	NO	-
4165	ZINC00037991	28	0.4375	NO	-
4166	ZINC00062743	60	0.4375	NO	-
4167	ZINC00062744	61	0.4375	NO	-
4168	ZINC00106255	97	0.4375	NO	-
4169	ZINC00110187	101	0.4375	NO	-
4170	ZINC00252974	253	0.4375	NO	-
4171	ZINC00252991	255	0.4375	NO	-
4172	ZINC00304184	288	0.4375	NO	-
4173	ZINC00413917	408	0.4375	NO	-
4174	ZINC00818335	977	0.4375	NO	-
4175	ZINC00818336	978	0.4375	NO	-
4176	ZINC00867701	1062	0.4375	NO	-
4177	ZINC00867953	1068	0.4375	NO	-
4178	ZINC00885480	1124	0.4375	NO	-
4179	ZINC00976161	1262	0.4375	NO	-
4180	ZINC00976162	1263	0.4375	NO	-
4181	ZINC01147069	1599	0.4375	NO	-
4182	ZINC01986879	2106	0.4375	NO	-
4183	ZINC02054074	2114	0.4375	NO	-
4184	ZINC02193005	2161	0.4375	NO	-
4185	ZINC02193007	2162	0.4375	NO	-
4186	ZINC02638727	2502	0.4375	NO	-
4187	ZINC02721104	2609	0.4375	NO	-
4188	ZINC02726530	2617	0.4375	NO	-
4189	ZINC02759905	2653	0.4375	NO	-
4190	ZINC02762087	2662	0.4375	NO	-
4191	ZINC02762087	2663	0.4375	NO	-
4192	ZINC03339574	3208	0.4375	NO	-
4193	ZINC03362510	3255	0.4375	NO	-
4194	ZINC03379650	3289	0.4375	NO	-
4195	ZINC03379718	3290	0.4375	NO	-
4196	ZINC03409717	3420	0.4375	NO	-
4197	ZINC03458852	3565	0.4375	NO	-
4198	ZINC03458855	3566	0.4375	NO	-
4199	ZINC03517810	3808	0.4375	NO	-
4200	ZINC03558858	3896	0.4375	NO	-
4201	ZINC03561716	3918	0.4375	NO	-
4202	ZINC03572907	3961	0.4375	NO	-
4203	ZINC03592129	3985	0.4375	NO	-
4204	ZINC03857433	4439	0.4375	NO	-
4205	ZINC03858217	4481	0.4375	NO	-
4206	ZINC03859003	4522	0.4375	NO	-
4207	ZINC03859004	4523	0.4375	NO	-
4208	ZINC03867947	4682	0.4375	NO	-
4209	ZINC03867948	4684	0.4375	NO	-
4210	ZINC03980360	5022	0.4375	NO	-
4211	ZINC04162555	5197	0.4375	NO	-
4212	ZINC04240045	5252	0.4375	NO	-
4213	ZINC04348672	5369	0.4375	NO	-
4214	ZINC04469654	5521	0.4375	NO	-
4215	ZINC00251212	250	0.4367816150188446	NO	-
4216	ZINC00851444	1025	0.4367816150188446	NO	-
4217	ZINC00929875	1184	0.4367816150188446	NO	-
4218	ZINC03857327	4431	0.4367816150188446	NO	-
4219	ZINC03857328	4432	0.4367816150188446	NO	-
4220	ZINC00138699	142	0.43661972880363464	NO	-
4221	ZINC00318849	311	0.43661972880363464	NO	-
4222	ZINC00562984	583	0.43661972880363464	NO	-
4223	ZINC00613243	641	0.43661972880363464	NO	-
4224	ZINC03890671	4772	0.43661972880363464	NO	-
4225	ZINC03815796	21	0.43661972880363464	YES	3
4226	ZINC01034867	1355	0.43617022037506104	NO	-
4227	ZINC00121102	124	0.43589743971824646	NO	-
4228	ZINC00135861	136	0.43589743971824646	NO	-
4229	ZINC00232895	236	0.43589743971824646	NO	-
4230	ZINC00350666	336	0.43589743971824646	NO	-
4231	ZINC00410277	386	0.43589743971824646	NO	-
4232	ZINC00410278	387	0.43589743971824646	NO	-
4233	ZINC00774905	840	0.43589743971824646	NO	-
4234	ZINC00798601	920	0.43589743971824646	NO	-
4235	ZINC00801456	926	0.43589743971824646	NO	-
4236	ZINC00917166	1170	0.43589743971824646	NO	-
4237	ZINC01034338	1349	0.43589743971824646	NO	-
4238	ZINC01415584	1792	0.43589743971824646	NO	-
4239	ZINC01415586	1793	0.43589743971824646	NO	-
4240	ZINC01763413	1928	0.43589743971824646	NO	-
4241	ZINC01774682	1932	0.43589743971824646	NO	-
4242	ZINC02637411	2499	0.43589743971824646	NO	-
4243	ZINC03216782	3061	0.43589743971824646	NO	-
4244	ZINC03249913	3115	0.43589743971824646	NO	-
4245	ZINC03443828	3532	0.43589743971824646	NO	-
4246	ZINC03607607	4012	0.43589743971824646	NO	-
4247	ZINC03972146	4975	0.43589743971824646	NO	-
4248	ZINC03975217	4990	0.43589743971824646	NO	-
4249	ZINC03975219	4991	0.43589743971824646	NO	-
4250	ZINC03991945	5076	0.43589743971824646	NO	-
4251	ZINC03991947	5077	0.43589743971824646	NO	-
4252	ZINC03991953	5079	0.43589743971824646	NO	-
4253	ZINC03995246	5094	0.43589743971824646	NO	-
4254	ZINC04000947	5103	0.43589743971824646	NO	-
4255	ZINC04326559	5352	0.43589743971824646	NO	-
4256	ZINC03815537	68	0.43589743971824646	YES	8
4257	ZINC00793961	912	0.43529412150382996	NO	-
4258	ZINC00942223	1217	0.43529412150382996	NO	-
4259	ZINC01055835	1408	0.43529412150382996	NO	-
4260	ZINC01090886	1492	0.43529412150382996	NO	-
4261	ZINC01090887	1493	0.43529412150382996	NO	-
4262	ZINC02201803	2180	0.43529412150382996	NO	-
4263	ZINC02645640	2512	0.43529412150382996	NO	-
4264	ZINC03604565	4010	0.43529412150382996	NO	-
4265	ZINC03852781	4206	0.43529412150382996	NO	-
4266	ZINC03852782	4207	0.43529412150382996	NO	-
4267	ZINC03853565	4266	0.43529412150382996	NO	-
4268	ZINC03858775	4503	0.43529412150382996	NO	-
4269	ZINC03858776	4504	0.43529412150382996	NO	-
4270	ZINC04240363	5254	0.43529412150382996	NO	-
4271	ZINC04281692	5328	0.43529412150382996	NO	-
4272	ZINC00503088	523	0.43478259444236755	NO	-
4273	ZINC01034870	1358	0.43478259444236755	NO	-
4274	ZINC03854896	4351	0.43478259444236755	NO	-
4275	ZINC00428349	455	0.43421053886413574	NO	-
4276	ZINC00577256	605	0.43421053886413574	NO	-
4277	ZINC00907990	1155	0.43421053886413574	NO	-
4278	ZINC02779584	2682	0.43421053886413574	NO	-
4279	ZINC02779585	2683	0.43421053886413574	NO	-
4280	ZINC03310997	3171	0.43421053886413574	NO	-
4281	ZINC03430355	3493	0.43421053886413574	NO	-
4282	ZINC03484681	3663	0.43421053886413574	NO	-
4283	ZINC03552748	3878	0.43421053886413574	NO	-
4284	ZINC03851389	4149	0.43421053886413574	NO	-
4285	ZINC03851392	4150	0.43421053886413574	NO	-
4286	ZINC03856230	4393	0.43421053886413574	NO	-
4287	ZINC03856231	4394	0.43421053886413574	NO	-
4288	ZINC03859271	4537	0.43421053886413574	NO	-
4289	ZINC03859272	4538	0.43421053886413574	NO	-
4290	ZINC03868515	4729	0.43421053886413574	NO	-
4291	ZINC04001132	5107	0.43421053886413574	NO	-
4292	ZINC04070141	5138	0.43421053886413574	NO	-
4293	ZINC03832251	64	0.43421053886413574	YES	7
4294	ZINC04628820	65	0.43421053886413574	YES	7
4295	ZINC00202629	209	0.4337349534034729	NO	-
4296	ZINC00856289	1036	0.4337349534034729	NO	-
4297	ZINC00937575	1199	0.4337349534034729	NO	-
4298	ZINC00959342	1248	0.4337349534034729	NO	-
4299	ZINC02314607	2251	0.4337349534034729	NO	-
4300	ZINC02319654	2255	0.4337349534034729	NO	-
4301	ZINC03867400	4610	0.4337349534034729	NO	-
4302	ZINC04325410	5350	0.4337349534034729	NO	-
4303	ZINC02434241	2360	0.4333333373069763	NO	-
4304	ZINC01075095	1457	0.43283581733703613	NO	-
4305	ZINC02622083	2455	0.4324324429035187	NO	-
4306	ZINC02651691	2526	0.4324324429035187	NO	-
4307	ZINC03079668	3015	0.4324324429035187	NO	-
4308	ZINC03399902	3370	0.4324324429035187	NO	-
4309	ZINC03400326	3376	0.4324324429035187	NO	-
4310	ZINC03400334	3377	0.4324324429035187	NO	-
4311	ZINC03400504	3382	0.4324324429035187	NO	-
4312	ZINC03400870	3390	0.4324324429035187	NO	-
4313	ZINC03400882	3391	0.4324324429035187	NO	-
4314	ZINC03400909	3392	0.4324324429035187	NO	-
4315	ZINC03466393	3590	0.4324324429035187	NO	-
4316	ZINC03510825	3780	0.4324324429035187	NO	-
4317	ZINC03992789	5084	0.4324324429035187	NO	-
4318	ZINC04464483	5463	0.4324324429035187	NO	-
4319	ZINC04470240	5526	0.4324324429035187	NO	-
4320	ZINC03834038	72	0.4324324429035187	YES	9
4321	ZINC03815485	73	0.4324324429035187	YES	9
4322	ZINC00138081	140	0.43209877610206604	NO	-
4323	ZINC00423656	442	0.43209877610206604	NO	-
4324	ZINC00423697	443	0.43209877610206604	NO	-
4325	ZINC00423731	444	0.43209877610206604	NO	-
4326	ZINC00434918	465	0.43209877610206604	NO	-
4327	ZINC00774460	837	0.43209877610206604	NO	-
4328	ZINC00818331	975	0.43209877610206604	NO	-
4329	ZINC00818333	976	0.43209877610206604	NO	-
4330	ZINC00881535	1109	0.43209877610206604	NO	-
4331	ZINC01005678	1300	0.43209877610206604	NO	-
4332	ZINC01005678	1301	0.43209877610206604	NO	-
4333	ZINC01163956	1617	0.43209877610206604	NO	-
4334	ZINC02502848	2414	0.43209877610206604	NO	-
4335	ZINC02813883	2783	0.43209877610206604	NO	-
4336	ZINC03478956	3627	0.43209877610206604	NO	-
4337	ZINC03523138	3818	0.43209877610206604	NO	-
4338	ZINC04075768	5141	0.43209877610206604	NO	-
4339	ZINC04267278	5306	0.43209877610206604	NO	-
4340	ZINC04465070	5471	0.43209877610206604	NO	-
4341	ZINC01068752	1444	0.4318181872367859	NO	-
4342	ZINC03108289	3023	0.4318181872367859	NO	-
4343	ZINC03324370	3185	0.4318181872367859	NO	-
4344	ZINC03380264	3291	0.4307692348957062	NO	-
4345	ZINC03380266	3292	0.4307692348957062	NO	-
4346	ZINC03380273	3293	0.4307692348957062	NO	-
4347	ZINC01260442	1697	0.4305555522441864	NO	-
4348	ZINC03088751	3017	0.4305555522441864	NO	-
4349	ZINC03331848	3195	0.4305555522441864	NO	-
4350	ZINC03561717	3919	0.4305555522441864	NO	-
4351	ZINC03890981	4778	0.4305555522441864	NO	-
4352	ZINC03890982	4779	0.4305555522441864	NO	-
4353	ZINC03815788	41	0.4305555522441864	YES	4
4354	ZINC00148048	154	0.4303797483444214	NO	-
4355	ZINC00867760	1064	0.4303797483444214	NO	-
4356	ZINC00917169	1171	0.4303797483444214	NO	-
4357	ZINC00945831	1227	0.4303797483444214	NO	-
4358	ZINC01063751	1437	0.4303797483444214	NO	-
4359	ZINC01681809	1913	0.4303797483444214	NO	-
4360	ZINC02363274	2285	0.4303797483444214	NO	-
4361	ZINC02950189	2923	0.4303797483444214	NO	-
4362	ZINC02978000	2947	0.4303797483444214	NO	-
4363	ZINC02978002	2948	0.4303797483444214	NO	-
4364	ZINC03047064	2999	0.4303797483444214	NO	-
4365	ZINC03379471	3284	0.4303797483444214	NO	-
4366	ZINC03379568	3286	0.4303797483444214	NO	-
4367	ZINC03379571	3287	0.4303797483444214	NO	-
4368	ZINC03379623	3288	0.4303797483444214	NO	-
4369	ZINC03555893	3893	0.4303797483444214	NO	-
4370	ZINC03854453	4313	0.4303797483444214	NO	-
4371	ZINC03854454	4314	0.4303797483444214	NO	-
4372	ZINC03854650	4328	0.4303797483444214	NO	-
4373	ZINC03854651	4329	0.4303797483444214	NO	-
4374	ZINC04116133	5172	0.4303797483444214	NO	-
4375	ZINC04162501	5195	0.4303797483444214	NO	-
4376	ZINC04252160	5287	0.4303797483444214	NO	-
4377	ZINC04467812	5506	0.4303797483444214	NO	-
4378	ZINC03834039	77	0.4303797483444214	YES	9
4379	ZINC00793014	909	0.43023255467414856	NO	-
4380	ZINC00959162	1247	0.43023255467414856	NO	-
4381	ZINC00969996	1251	0.43023255467414856	NO	-
4382	ZINC00969996	1252	0.43023255467414856	NO	-
4383	ZINC02224635	2211	0.43023255467414856	NO	-
4384	ZINC03854636	4327	0.43023255467414856	NO	-
4385	ZINC02604911	2435	0.4301075339317322	NO	-
4386	ZINC03851469	4153	0.4301075339317322	NO	-
4387	ZINC03857964	4470	0.4301075339317322	NO	-
4388	ZINC00054087	51	0.4285714328289032	NO	-
4389	ZINC00178911	177	0.4285714328289032	NO	-
4390	ZINC00414793	410	0.4285714328289032	NO	-
4391	ZINC00556598	577	0.4285714328289032	NO	-
4392	ZINC00975418	1261	0.4285714328289032	NO	-
4393	ZINC01059405	1424	0.4285714328289032	NO	-
4394	ZINC01549844	1900	0.4285714328289032	NO	-
4395	ZINC02466048	2388	0.4285714328289032	NO	-
4396	ZINC02712936	2583	0.4285714328289032	NO	-
4397	ZINC02879133	2864	0.4285714328289032	NO	-
4398	ZINC02950205	2924	0.4285714328289032	NO	-
4399	ZINC03314935	3176	0.4285714328289032	NO	-
4400	ZINC03384961	3309	0.4285714328289032	NO	-
4401	ZINC03417910	3446	0.4285714328289032	NO	-
4402	ZINC03851712	4172	0.4285714328289032	NO	-
4403	ZINC03854261	4307	0.4285714328289032	NO	-
4404	ZINC03854801	4342	0.4285714328289032	NO	-
4405	ZINC03892661	4789	0.4285714328289032	NO	-
4406	ZINC03969253	4874	0.4285714328289032	NO	-
4407	ZINC03969976	4909	0.4285714328289032	NO	-
4408	ZINC03977630	5016	0.4285714328289032	NO	-
4409	ZINC03993142	5093	0.4285714328289032	NO	-
4410	ZINC04275801	5321	0.4285714328289032	NO	-
4411	ZINC00163586	171	0.4268292784690857	NO	-
4412	ZINC00181639	183	0.4268292784690857	NO	-
4413	ZINC00417980	421	0.4268292784690857	NO	-
4414	ZINC00423594	439	0.4268292784690857	NO	-
4415	ZINC00728428	813	0.4268292784690857	NO	-
4416	ZINC00801296	925	0.4268292784690857	NO	-
4417	ZINC00815019	966	0.4268292784690857	NO	-
4418	ZINC00869720	1079	0.4268292784690857	NO	-
4419	ZINC01116906	1536	0.4268292784690857	NO	-
4420	ZINC02845700	2804	0.4268292784690857	NO	-
4421	ZINC03852825	4212	0.4268292784690857	NO	-
4422	ZINC03867971	4697	0.4268292784690857	NO	-
4423	ZINC03974012	4987	0.4268292784690857	NO	-
4424	ZINC03974018	4988	0.4268292784690857	NO	-
4425	ZINC03974073	4989	0.4268292784690857	NO	-
4426	ZINC04274830	5315	0.4268292784690857	NO	-
4427	ZINC04274830	5316	0.4268292784690857	NO	-
4428	ZINC04348690	5370	0.4268292784690857	NO	-
4429	ZINC00974372	1260	0.4266666769981384	NO	-
4430	ZINC01163459	1616	0.4266666769981384	NO	-
4431	ZINC02818690	2787	0.4266666769981384	NO	-
4432	ZINC03366797	3263	0.4266666769981384	NO	-
4433	ZINC03366878	3264	0.4266666769981384	NO	-
4434	ZINC03479239	3634	0.4266666769981384	NO	-
4435	ZINC03892756	4800	0.4266666769981384	NO	-
4436	ZINC03892757	4801	0.4266666769981384	NO	-
4437	ZINC04465416	5487	0.4266666769981384	NO	-
4438	ZINC01360701	1747	0.4252873659133911	NO	-
4439	ZINC01441523	1827	0.4252873659133911	NO	-
4440	ZINC01441524	1828	0.4252873659133911	NO	-
4441	ZINC01441525	1829	0.4252873659133911	NO	-
4442	ZINC01441526	1830	0.4252873659133911	NO	-
4443	ZINC02348328	2272	0.4252873659133911	NO	-
4444	ZINC00795607	916	0.42500001192092896	NO	-
4445	ZINC00818326	974	0.42500001192092896	NO	-
4446	ZINC00853374	1030	0.42500001192092896	NO	-
4447	ZINC00945819	1226	0.42500001192092896	NO	-
4448	ZINC00951541	1233	0.42500001192092896	NO	-
4449	ZINC00951542	1234	0.42500001192092896	NO	-
4450	ZINC01135642	1583	0.42500001192092896	NO	-
4451	ZINC01135643	1584	0.42500001192092896	NO	-
4452	ZINC02194440	2167	0.42500001192092896	NO	-
4453	ZINC02442974	2370	0.42500001192092896	NO	-
4454	ZINC02948987	2922	0.42500001192092896	NO	-
4455	ZINC02995789	2954	0.42500001192092896	NO	-
4456	ZINC03088736	3016	0.42500001192092896	NO	-
4457	ZINC03280303	3138	0.42500001192092896	NO	-
4458	ZINC03383377	3300	0.42500001192092896	NO	-
4459	ZINC03420643	3454	0.42500001192092896	NO	-
4460	ZINC03527881	3830	0.42500001192092896	NO	-
4461	ZINC03853900	4289	0.42500001192092896	NO	-
4462	ZINC03858684	4501	0.42500001192092896	NO	-
4463	ZINC03859307	4540	0.42500001192092896	NO	-
4464	ZINC03866829	4581	0.42500001192092896	NO	-
4465	ZINC03987627	5066	0.42500001192092896	NO	-
4466	ZINC03987629	5067	0.42500001192092896	NO	-
4467	ZINC03987630	5068	0.42500001192092896	NO	-
4468	ZINC04108829	5165	0.42500001192092896	NO	-
4469	ZINC04135668	5180	0.42500001192092896	NO	-
4470	ZINC04348480	5367	0.42500001192092896	NO	-
4471	ZINC04464949	5467	0.42500001192092896	NO	-
4472	ZINC03834047	78	0.42500001192092896	YES	9
4473	ZINC01511986	1888	0.42465752363204956	NO	-
4474	ZINC01811991	1946	0.42465752363204956	NO	-
4475	ZINC03394378	3341	0.42465752363204956	NO	-
4476	ZINC03394381	3342	0.42465752363204956	NO	-
4477	ZINC03396925	3354	0.42465752363204956	NO	-
4478	ZINC03400097	3371	0.42465752363204956	NO	-
4479	ZINC03400098	3372	0.42465752363204956	NO	-
4480	ZINC03400654	3384	0.42465752363204956	NO	-
4481	ZINC03400657	3385	0.42465752363204956	NO	-
4482	ZINC03506916	3749	0.42465752363204956	NO	-
4483	ZINC03506918	3750	0.42465752363204956	NO	-
4484	ZINC03507258	3758	0.42465752363204956	NO	-
4485	ZINC03507260	3759	0.42465752363204956	NO	-
4486	ZINC03892669	4791	0.42465752363204956	NO	-
4487	ZINC03892685	4795	0.42465752363204956	NO	-
4488	ZINC03972275	4980	0.42465752363204956	NO	-
4489	ZINC04413412	5420	0.42465752363204956	NO	-
4490	ZINC04465345	5481	0.42465752363204956	NO	-
4491	ZINC04465363	5485	0.42465752363204956	NO	-
4492	ZINC00035371	26	0.42424243688583374	NO	-
4493	ZINC02848711	2811	0.42424243688583374	NO	-
4494	ZINC02880081	2867	0.42424243688583374	NO	-
4495	ZINC00104114	95	0.42352941632270813	NO	-
4496	ZINC02838395	2799	0.42352941632270813	NO	-
4497	ZINC02872636	2851	0.42352941632270813	NO	-
4498	ZINC03494810	3685	0.42352941632270813	NO	-
4499	ZINC03497224	3701	0.42352941632270813	NO	-
4500	ZINC03497226	3702	0.42352941632270813	NO	-
4501	ZINC03867971	4698	0.42352941632270813	NO	-
4502	ZINC00877895	1101	0.42307692766189575	NO	-
4503	ZINC00994955	1284	0.42307692766189575	NO	-
4504	ZINC02618127	2445	0.42307692766189575	NO	-
4505	ZINC03185858	3039	0.42307692766189575	NO	-
4506	ZINC03479356	3639	0.42307692766189575	NO	-
4507	ZINC03524059	3824	0.42307692766189575	NO	-
4508	ZINC03524060	3825	0.42307692766189575	NO	-
4509	ZINC03857143	4417	0.42307692766189575	NO	-
4510	ZINC03859537	4549	0.42307692766189575	NO	-
4511	ZINC03868643	4731	0.42307692766189575	NO	-
4512	ZINC03970452	4921	0.42307692766189575	NO	-
4513	ZINC03834033	76	0.42307692766189575	YES	9
4514	ZINC00134349	135	0.4225352108478546	NO	-
4515	ZINC03815797	13	0.4225352108478546	YES	2
4516	ZINC00841571	1013	0.42222222685813904	NO	-
4517	ZINC01034674	1353	0.42222222685813904	NO	-
4518	ZINC01047508	1388	0.42222222685813904	NO	-
4519	ZINC01436953	1822	0.42222222685813904	NO	-
4520	ZINC02861803	2829	0.42222222685813904	NO	-
4521	ZINC04248495	5262	0.42222222685813904	NO	-
4522	ZINC00003906	3	0.42168673872947693	NO	-
4523	ZINC00423595	440	0.42168673872947693	NO	-
4524	ZINC00643640	707	0.42168673872947693	NO	-
4525	ZINC00815155	967	0.42168673872947693	NO	-
4526	ZINC00818583	981	0.42168673872947693	NO	-
4527	ZINC00854694	1034	0.42168673872947693	NO	-
4528	ZINC00903306	1139	0.42168673872947693	NO	-
4529	ZINC00917589	1177	0.42168673872947693	NO	-
4530	ZINC01065374	1438	0.42168673872947693	NO	-
4531	ZINC01485752	1859	0.42168673872947693	NO	-
4532	ZINC02618098	2444	0.42168673872947693	NO	-
4533	ZINC02781672	2684	0.42168673872947693	NO	-
4534	ZINC03853980	4291	0.42168673872947693	NO	-
4535	ZINC03853981	4292	0.42168673872947693	NO	-
4536	ZINC03898471	4811	0.42168673872947693	NO	-
4537	ZINC03908333	4824	0.42168673872947693	NO	-
4538	ZINC04357783	5385	0.42168673872947693	NO	-
4539	ZINC04358795	5391	0.42168673872947693	NO	-
4540	ZINC00551078	572	0.42105263471603394	NO	-
4541	ZINC00551079	573	0.42105263471603394	NO	-
4542	ZINC03307535	3167	0.42105263471603394	NO	-
4543	ZINC03484691	3664	0.42105263471603394	NO	-
4544	ZINC03858203	4480	0.42105263471603394	NO	-
4545	ZINC04442888	5437	0.42105263471603394	NO	-
4546	ZINC01024077	1326	0.4204545319080353	NO	-
4547	ZINC01024080	1327	0.4204545319080353	NO	-
4548	ZINC02636320	2497	0.4204545319080353	NO	-
4549	ZINC03401661	3399	0.4204545319080353	NO	-
4550	ZINC00017525	14	0.4202898442745209	YES	3
4551	ZINC00632882	690	0.4197530746459961	NO	-
4552	ZINC00719993	801	0.4197530746459961	NO	-
4553	ZINC00719994	802	0.4197530746459961	NO	-
4554	ZINC01181311	1626	0.4197530746459961	NO	-
4555	ZINC01218047	1669	0.4197530746459961	NO	-
4556	ZINC02250223	2226	0.4197530746459961	NO	-
4557	ZINC02546642	2430	0.4197530746459961	NO	-
4558	ZINC03478982	3628	0.4197530746459961	NO	-
4559	ZINC03633117	4034	0.4197530746459961	NO	-
4560	ZINC03867335	4606	0.4197530746459961	NO	-
4561	ZINC03868552	4730	0.4197530746459961	NO	-
4562	ZINC03868643	4732	0.4197530746459961	NO	-
4563	ZINC04275982	5325	0.4197530746459961	NO	-
4564	ZINC00612005	637	0.4189189076423645	NO	-
4565	ZINC02663975	2548	0.4189189076423645	NO	-
4566	ZINC02758496	2650	0.4189189076423645	NO	-
4567	ZINC00929997	1185	0.41860464215278625	NO	-
4568	ZINC00930011	1187	0.41860464215278625	NO	-
4569	ZINC03351356	3232	0.41860464215278625	NO	-
4570	ZINC00365484	356	0.41791045665740967	NO	-
4571	ZINC00611564	635	0.41791045665740967	NO	-
4572	ZINC01006515	1304	0.41791045665740967	NO	-
4573	ZINC00035356	24	0.4177215099334717	NO	-
4574	ZINC00035357	25	0.4177215099334717	NO	-
4575	ZINC00559878	579	0.4177215099334717	NO	-
4576	ZINC00641539	705	0.4177215099334717	NO	-
4577	ZINC00778928	848	0.4177215099334717	NO	-
4578	ZINC00917002	1166	0.4177215099334717	NO	-
4579	ZINC00917004	1167	0.4177215099334717	NO	-
4580	ZINC00976245	1266	0.4177215099334717	NO	-
4581	ZINC01972002	2047	0.4177215099334717	NO	-
4582	ZINC03075628	3012	0.4177215099334717	NO	-
4583	ZINC03349443	3228	0.4177215099334717	NO	-
4584	ZINC03399496	3365	0.4177215099334717	NO	-
4585	ZINC03420789	3457	0.4177215099334717	NO	-
4586	ZINC03420791	3458	0.4177215099334717	NO	-
4587	ZINC03459894	3577	0.4177215099334717	NO	-
4588	ZINC03459956	3578	0.4177215099334717	NO	-
4589	ZINC03514239	3796	0.4177215099334717	NO	-
4590	ZINC03516861	3803	0.4177215099334717	NO	-
4591	ZINC03516862	3804	0.4177215099334717	NO	-
4592	ZINC03567460	3945	0.4177215099334717	NO	-
4593	ZINC03569932	3958	0.4177215099334717	NO	-
4594	ZINC03627598	4033	0.4177215099334717	NO	-
4595	ZINC03633169	4035	0.4177215099334717	NO	-
4596	ZINC03633172	4036	0.4177215099334717	NO	-
4597	ZINC03867847	4665	0.4177215099334717	NO	-
4598	ZINC03867848	4666	0.4177215099334717	NO	-
4599	ZINC03867965	4693	0.4177215099334717	NO	-
4600	ZINC03993063	5090	0.4177215099334717	NO	-
4601	ZINC03993064	5091	0.4177215099334717	NO	-
4602	ZINC04116100	5170	0.4177215099334717	NO	-
4603	ZINC04292850	5337	0.4177215099334717	NO	-
4604	ZINC00138081	141	0.4166666567325592	NO	-
4605	ZINC00503134	524	0.4166666567325592	NO	-
4606	ZINC00503135	525	0.4166666567325592	NO	-
4607	ZINC00563164	586	0.4166666567325592	NO	-
4608	ZINC00563165	587	0.4166666567325592	NO	-
4609	ZINC00563168	588	0.4166666567325592	NO	-
4610	ZINC00563169	589	0.4166666567325592	NO	-
4611	ZINC00773466	830	0.4166666567325592	NO	-
4612	ZINC00815159	968	0.4166666567325592	NO	-
4613	ZINC01058550	1420	0.4166666567325592	NO	-
4614	ZINC01058551	1421	0.4166666567325592	NO	-
4615	ZINC01087083	1484	0.4166666567325592	NO	-
4616	ZINC01473181	1857	0.4166666567325592	NO	-
4617	ZINC01922043	1983	0.4166666567325592	NO	-
4618	ZINC03396022	3353	0.4166666567325592	NO	-
4619	ZINC03867945	4679	0.4166666567325592	NO	-
4620	ZINC03971164	4955	0.4166666567325592	NO	-
4621	ZINC03992991	5089	0.4166666567325592	NO	-
4622	ZINC04101208	5157	0.4166666567325592	NO	-
4623	ZINC00717862	798	0.4157303273677826	NO	-
4624	ZINC00717863	799	0.4157303273677826	NO	-
4625	ZINC00969996	1253	0.4157303273677826	NO	-
4626	ZINC01043264	1382	0.4157303273677826	NO	-
4627	ZINC02229264	2213	0.4157303273677826	NO	-
4628	ZINC02229265	2214	0.4157303273677826	NO	-
4629	ZINC03234398	3090	0.4157303273677826	NO	-
4630	ZINC03854261	4306	0.4157303273677826	NO	-
4631	ZINC00456416	486	0.41558441519737244	NO	-
4632	ZINC00456417	487	0.41558441519737244	NO	-
4633	ZINC00514507	539	0.41558441519737244	NO	-
4634	ZINC00514508	540	0.41558441519737244	NO	-
4635	ZINC00992648	1280	0.41558441519737244	NO	-
4636	ZINC02174013	2153	0.41558441519737244	NO	-
4637	ZINC02174103	2154	0.41558441519737244	NO	-
4638	ZINC02625403	2467	0.41558441519737244	NO	-
4639	ZINC02625404	2468	0.41558441519737244	NO	-
4640	ZINC03858893	4516	0.41558441519737244	NO	-
4641	ZINC03892665	4790	0.41558441519737244	NO	-
4642	ZINC03969290	4877	0.41558441519737244	NO	-
4643	ZINC03397601	3364	0.4153846204280853	NO	-
4644	ZINC00021280	14	0.4146341383457184	NO	-
4645	ZINC00119460	117	0.4146341383457184	NO	-
4646	ZINC00119464	118	0.4146341383457184	NO	-
4647	ZINC00119470	120	0.4146341383457184	NO	-
4648	ZINC00119472	121	0.4146341383457184	NO	-
4649	ZINC00784652	884	0.4146341383457184	NO	-
4650	ZINC02660594	2540	0.4146341383457184	NO	-
4651	ZINC03247300	3110	0.4146341383457184	NO	-
4652	ZINC03465772	3586	0.4146341383457184	NO	-
4653	ZINC03867965	4694	0.4146341383457184	NO	-
4654	ZINC03908001	4821	0.4146341383457184	NO	-
4655	ZINC04000697	5100	0.4146341383457184	NO	-
4656	ZINC04116100	5171	0.4146341383457184	NO	-
4657	ZINC04274830	5317	0.4146341383457184	NO	-
4658	ZINC04488452	5554	0.4146341383457184	NO	-
4659	ZINC00563852	593	0.41428571939468384	NO	-
4660	ZINC00008079	6	0.41428571939468384	YES	1
4661	ZINC03834044	8	0.41428571939468384	YES	1
4662	ZINC01219313	1670	0.4137931168079376	NO	-
4663	ZINC02436696	2363	0.4137931168079376	NO	-
4664	ZINC02633465	2493	0.4137931168079376	NO	-
4665	ZINC02777689	2677	0.4137931168079376	NO	-
4666	ZINC02777690	2678	0.4137931168079376	NO	-
4667	ZINC03613119	4021	0.4137931168079376	NO	-
4668	ZINC03867945	4680	0.4137931168079376	NO	-
4669	ZINC03236191	3094	0.41333332657814026	NO	-
4670	ZINC03672173	4060	0.41333332657814026	NO	-
4671	ZINC03855166	4376	0.41304346919059753	NO	-
4672	ZINC04001414	5112	0.41304346919059753	NO	-
4673	ZINC04001415	5113	0.41304346919059753	NO	-
4674	ZINC00053302	49	0.4124999940395355	NO	-
4675	ZINC00617991	653	0.4124999940395355	NO	-
4676	ZINC00617992	654	0.4124999940395355	NO	-
4677	ZINC00778928	846	0.4124999940395355	NO	-
4678	ZINC00908101	1156	0.4124999940395355	NO	-
4679	ZINC00976215	1265	0.4124999940395355	NO	-
4680	ZINC01933110	2006	0.4124999940395355	NO	-
4681	ZINC03299350	3159	0.4124999940395355	NO	-
4682	ZINC03305383	3165	0.4124999940395355	NO	-
4683	ZINC03497501	3711	0.4124999940395355	NO	-
4684	ZINC03497503	3712	0.4124999940395355	NO	-
4685	ZINC04176715	5209	0.4124999940395355	NO	-
4686	ZINC04341978	5359	0.4124999940395355	NO	-
4687	ZINC04628819	26	0.4124999940395355	YES	3
4688	ZINC03832249	28	0.4124999940395355	YES	3
4689	ZINC00053008	48	0.4117647111415863	NO	-
4690	ZINC00149869	163	0.4117647111415863	NO	-
4691	ZINC00367684	358	0.4117647111415863	NO	-
4692	ZINC00774700	839	0.4117647111415863	NO	-
4693	ZINC00811256	957	0.4117647111415863	NO	-
4694	ZINC01018207	1322	0.4117647111415863	NO	-
4695	ZINC02278207	2236	0.4117647111415863	NO	-
4696	ZINC02838395	2800	0.4117647111415863	NO	-
4697	ZINC02838395	2801	0.4117647111415863	NO	-
4698	ZINC02948916	2921	0.4117647111415863	NO	-
4699	ZINC03566428	3933	0.4117647111415863	NO	-
4700	ZINC03566430	3934	0.4117647111415863	NO	-
4701	ZINC03608779	4013	0.4117647111415863	NO	-
4702	ZINC03854246	4305	0.4117647111415863	NO	-
4703	ZINC00263060	267	0.4109589159488678	NO	-
4704	ZINC01045791	1386	0.4109589159488678	NO	-
4705	ZINC02873474	2852	0.4109589159488678	NO	-
4706	ZINC03499609	3729	0.4109589159488678	NO	-
4707	ZINC03499617	3730	0.4109589159488678	NO	-
4708	ZINC03815484	71	0.4109589159488678	YES	9
4709	ZINC03176341	3036	0.410526305437088	NO	-
4710	ZINC00054087	50	0.41025641560554504	NO	-
4711	ZINC00072031	66	0.41025641560554504	NO	-
4712	ZINC00232874	235	0.41025641560554504	NO	-
4713	ZINC00429108	461	0.41025641560554504	NO	-
4714	ZINC00429150	462	0.41025641560554504	NO	-
4715	ZINC00602256	625	0.41025641560554504	NO	-
4716	ZINC00677242	754	0.41025641560554504	NO	-
4717	ZINC01074563	1456	0.41025641560554504	NO	-
4718	ZINC02868876	2845	0.41025641560554504	NO	-
4719	ZINC03337612	3205	0.41025641560554504	NO	-
4720	ZINC03384384	3306	0.41025641560554504	NO	-
4721	ZINC03479456	3642	0.41025641560554504	NO	-
4722	ZINC03859136	4529	0.41025641560554504	NO	-
4723	ZINC04427983	5428	0.41025641560554504	NO	-
4724	ZINC03815504	75	0.41025641560554504	YES	9
4725	ZINC00871131	1087	0.40963855385780334	NO	-
4726	ZINC00871163	1088	0.40963855385780334	NO	-
4727	ZINC01387612	1775	0.40963855385780334	NO	-
4728	ZINC03857988	4471	0.40963855385780334	NO	-
4729	ZINC03867103	4593	0.40963855385780334	NO	-
4730	ZINC03971164	4954	0.40963855385780334	NO	-
4731	ZINC04469650	5519	0.40963855385780334	NO	-
4732	ZINC04490250	5555	0.40963855385780334	NO	-
4733	ZINC03986513	5059	0.40909090638160706	NO	-
4734	ZINC03986515	5060	0.40909090638160706	NO	-
4735	ZINC03986518	5061	0.40909090638160706	NO	-
4736	ZINC04001320	5110	0.40909090638160706	NO	-
4737	ZINC04001321	5111	0.40909090638160706	NO	-
4738	ZINC00136306	138	0.4084506928920746	NO	-
4739	ZINC00136309	139	0.4084506928920746	NO	-
4740	ZINC00470096	498	0.4084506928920746	NO	-
4741	ZINC04358532	5389	0.4084506928920746	NO	-
4742	ZINC03834042	79	0.4084506928920746	YES	10
4743	ZINC01253924	1693	0.40789473056793213	NO	-
4744	ZINC02073485	2128	0.40789473056793213	NO	-
4745	ZINC03468021	3593	0.40789473056793213	NO	-
4746	ZINC03468026	3594	0.40789473056793213	NO	-
4747	ZINC03853474	4259	0.40789473056793213	NO	-
4748	ZINC03890041	4763	0.40789473056793213	NO	-
4749	ZINC03977141	5012	0.40789473056793213	NO	-
4750	ZINC03992803	5086	0.40789473056793213	NO	-
4751	ZINC04464515	5465	0.40789473056793213	NO	-
4752	ZINC04465537	5490	0.40789473056793213	NO	-
4753	ZINC00052277	47	0.40740740299224854	NO	-
4754	ZINC00795609	917	0.40740740299224854	NO	-
4755	ZINC01042401	1381	0.40740740299224854	NO	-
4756	ZINC02627978	2477	0.40740740299224854	NO	-
4757	ZINC02859293	2823	0.40740740299224854	NO	-
4758	ZINC03462225	3581	0.40740740299224854	NO	-
4759	ZINC03892761	4802	0.40740740299224854	NO	-
4760	ZINC04162507	5196	0.40740740299224854	NO	-
4761	ZINC04252381	5291	0.40740740299224854	NO	-
4762	ZINC04493282	5563	0.40740740299224854	NO	-
4763	ZINC00586880	617	0.40697672963142395	NO	-
4764	ZINC02615907	2437	0.40697672963142395	NO	-
4765	ZINC03867103	4594	0.40697672963142395	NO	-
4766	ZINC04070804	5139	0.40697672963142395	NO	-
4767	ZINC04252249	5289	0.40697672963142395	NO	-
4768	ZINC04281720	5330	0.40697672963142395	NO	-
4769	ZINC03047590	3001	0.40625	NO	-
4770	ZINC03047592	3002	0.40625	NO	-
4771	ZINC04305195	5339	0.40625	NO	-
4772	ZINC01491052	1860	0.4057970941066742	NO	-
4773	ZINC03832245	34	0.4057970941066742	YES	4
4774	ZINC03832247	35	0.4057970941066742	YES	4
4775	ZINC00361142	352	0.4054054021835327	NO	-
4776	ZINC00455769	483	0.40506330132484436	NO	-
4777	ZINC00778928	847	0.40506330132484436	NO	-
4778	ZINC02411465	2329	0.40506330132484436	NO	-
4779	ZINC02419883	2336	0.40506330132484436	NO	-
4780	ZINC03229990	3082	0.40506330132484436	NO	-
4781	ZINC03980833	5027	0.40506330132484436	NO	-
4782	ZINC04164917	5198	0.4047619104385376	NO	-
4783	ZINC04370806	5400	0.4047619104385376	NO	-
4784	ZINC03213803	3054	0.40449437499046326	NO	-
4785	ZINC04358633	5390	0.40449437499046326	NO	-
4786	ZINC03289803	3148	0.4040403962135315	NO	-
4787	ZINC03867100	4592	0.4040403962135315	NO	-
4788	ZINC04461503	5452	0.4040403962135315	NO	-
4789	ZINC03438042	3524	0.4027777910232544	NO	-
4790	ZINC00007518	4	0.4025973975658417	NO	-
4791	ZINC00360114	346	0.4025973975658417	NO	-
4792	ZINC00570339	602	0.4025973975658417	NO	-
4793	ZINC00966318	1250	0.4025973975658417	NO	-
4794	ZINC01104454	1510	0.4025973975658417	NO	-
4795	ZINC01188846	1637	0.4025973975658417	NO	-
4796	ZINC02077000	2129	0.4025973975658417	NO	-
4797	ZINC03394649	3345	0.4025973975658417	NO	-
4798	ZINC03507454	3767	0.4025973975658417	NO	-
4799	ZINC03510969	3783	0.4025973975658417	NO	-
4800	ZINC03664222	4055	0.4025973975658417	NO	-
4801	ZINC03806542	4075	0.4025973975658417	NO	-
4802	ZINC03858197	4478	0.4025973975658417	NO	-
4803	ZINC04069899	5137	0.4025973975658417	NO	-
4804	ZINC04221232	5226	0.4025973975658417	NO	-
4805	ZINC04436708	5433	0.4025973975658417	NO	-
4806	ZINC04443112	5439	0.4025973975658417	NO	-
4807	ZINC04462798	5455	0.4025973975658417	NO	-
4808	ZINC00652323	724	0.40243902802467346	NO	-
4809	ZINC01426829	1808	0.40243902802467346	NO	-
4810	ZINC01426830	1809	0.40243902802467346	NO	-
4811	ZINC01725309	1916	0.40243902802467346	NO	-
4812	ZINC02639718	2504	0.40243902802467346	NO	-
4813	ZINC02639719	2505	0.40243902802467346	NO	-
4814	ZINC03521634	3815	0.40243902802467346	NO	-
4815	ZINC03968509	4862	0.40243902802467346	NO	-
4816	ZINC01133921	1577	0.40229883790016174	NO	-
4817	ZINC02664239	2550	0.40229883790016174	NO	-
4818	ZINC00188519	192	0.4000000059604645	NO	-
4819	ZINC00309354	295	0.4000000059604645	NO	-
4820	ZINC00454630	481	0.4000000059604645	NO	-
4821	ZINC00508420	528	0.4000000059604645	NO	-
4822	ZINC00508422	529	0.4000000059604645	NO	-
4823	ZINC00537895	563	0.4000000059604645	NO	-
4824	ZINC00618651	655	0.4000000059604645	NO	-
4825	ZINC00706648	778	0.4000000059604645	NO	-
4826	ZINC00799003	922	0.4000000059604645	NO	-
4827	ZINC00942344	1218	0.4000000059604645	NO	-
4828	ZINC01052165	1392	0.4000000059604645	NO	-
4829	ZINC01111260	1520	0.4000000059604645	NO	-
4830	ZINC01491052	1862	0.4000000059604645	NO	-
4831	ZINC02133509	2145	0.4000000059604645	NO	-
4832	ZINC02261100	2232	0.4000000059604645	NO	-
4833	ZINC02624637	2465	0.4000000059604645	NO	-
4834	ZINC02627931	2475	0.4000000059604645	NO	-
4835	ZINC02627932	2476	0.4000000059604645	NO	-
4836	ZINC03227662	3077	0.4000000059604645	NO	-
4837	ZINC03478988	3629	0.4000000059604645	NO	-
4838	ZINC03478991	3630	0.4000000059604645	NO	-
4839	ZINC03484528	3661	0.4000000059604645	NO	-
4840	ZINC03484530	3662	0.4000000059604645	NO	-
4841	ZINC03497422	3706	0.4000000059604645	NO	-
4842	ZINC03497426	3707	0.4000000059604645	NO	-
4843	ZINC03497428	3708	0.4000000059604645	NO	-
4844	ZINC03497433	3709	0.4000000059604645	NO	-
4845	ZINC03497435	3710	0.4000000059604645	NO	-
4846	ZINC03497685	3717	0.4000000059604645	NO	-
4847	ZINC03497686	3718	0.4000000059604645	NO	-
4848	ZINC03497720	3719	0.4000000059604645	NO	-
4849	ZINC03497721	3720	0.4000000059604645	NO	-
4850	ZINC03497742	3721	0.4000000059604645	NO	-
4851	ZINC03497744	3722	0.4000000059604645	NO	-
4852	ZINC03497795	3724	0.4000000059604645	NO	-
4853	ZINC03497797	3725	0.4000000059604645	NO	-
4854	ZINC03569878	3957	0.4000000059604645	NO	-
4855	ZINC03671203	4059	0.4000000059604645	NO	-
4856	ZINC03857172	4418	0.4000000059604645	NO	-
4857	ZINC03858200	4479	0.4000000059604645	NO	-
4858	ZINC03868836	4740	0.4000000059604645	NO	-
4859	ZINC03909475	4827	0.4000000059604645	NO	-
4860	ZINC04091928	5150	0.4000000059604645	NO	-
4861	ZINC04274733	5314	0.4000000059604645	NO	-
4862	ZINC04281708	5329	0.4000000059604645	NO	-
4863	ZINC04443157	5440	0.4000000059604645	NO	-
4864	ZINC04466326	5499	0.4000000059604645	NO	-
4865	ZINC01130799	1572	0.39772728085517883	NO	-
4866	ZINC01439655	1823	0.39772728085517883	NO	-
4867	ZINC00599904	623	0.39759036898612976	NO	-
4868	ZINC03479553	3650	0.39759036898612976	NO	-
4869	ZINC04249605	5276	0.39759036898612976	NO	-
4870	ZINC04249605	5277	0.39759036898612976	NO	-
4871	ZINC00386509	377	0.39743590354919434	NO	-
4872	ZINC00582529	614	0.39743590354919434	NO	-
4873	ZINC01981968	2098	0.39743590354919434	NO	-
4874	ZINC01981970	2099	0.39743590354919434	NO	-
4875	ZINC02069738	2127	0.39743590354919434	NO	-
4876	ZINC03379448	3283	0.39743590354919434	NO	-
4877	ZINC03459758	3576	0.39743590354919434	NO	-
4878	ZINC03806540	4074	0.39743590354919434	NO	-
4879	ZINC03892684	4794	0.39743590354919434	NO	-
4880	ZINC03972267	4979	0.39743590354919434	NO	-
4881	ZINC04274182	5311	0.39743590354919434	NO	-
4882	ZINC04275819	5322	0.39743590354919434	NO	-
4883	ZINC04465362	5484	0.39743590354919434	NO	-
4884	ZINC00508913	530	0.39726027846336365	NO	-
4885	ZINC00802342	929	0.39726027846336365	NO	-
4886	ZINC01491052	1861	0.39726027846336365	NO	-
4887	ZINC02649318	2519	0.39726027846336365	NO	-
4888	ZINC03385732	3315	0.39726027846336365	NO	-
4889	ZINC03385735	3316	0.39726027846336365	NO	-
4890	ZINC03388419	3321	0.39726027846336365	NO	-
4891	ZINC03399886	3368	0.39726027846336365	NO	-
4892	ZINC03399889	3369	0.39726027846336365	NO	-
4893	ZINC03400187	3374	0.39726027846336365	NO	-
4894	ZINC03400743	3386	0.39726027846336365	NO	-
4895	ZINC03400746	3387	0.39726027846336365	NO	-
4896	ZINC03405135	3407	0.39726027846336365	NO	-
4897	ZINC03405138	3408	0.39726027846336365	NO	-
4898	ZINC03420920	3464	0.39726027846336365	NO	-
4899	ZINC03420946	3466	0.39726027846336365	NO	-
4900	ZINC03421117	3471	0.39726027846336365	NO	-
4901	ZINC03443118	3530	0.39726027846336365	NO	-
4902	ZINC03487397	3675	0.39726027846336365	NO	-
4903	ZINC03499627	3731	0.39726027846336365	NO	-
4904	ZINC03510767	3778	0.39726027846336365	NO	-
4905	ZINC03510769	3779	0.39726027846336365	NO	-
4906	ZINC03512246	3785	0.39726027846336365	NO	-
4907	ZINC03512248	3786	0.39726027846336365	NO	-
4908	ZINC03567374	3941	0.39726027846336365	NO	-
4909	ZINC03613853	4024	0.39726027846336365	NO	-
4910	ZINC03613854	4025	0.39726027846336365	NO	-
4911	ZINC04241834	5259	0.39726027846336365	NO	-
4912	ZINC00675312	746	0.3970588147640228	NO	-
4913	ZINC01897911	1969	0.3956044018268585	NO	-
4914	ZINC01899143	1970	0.3956044018268585	NO	-
4915	ZINC03429371	3491	0.3956044018268585	NO	-
4916	ZINC03429374	3492	0.3956044018268585	NO	-
4917	ZINC03858019	4472	0.3956044018268585	NO	-
4918	ZINC03970353	4912	0.39534884691238403	NO	-
4919	ZINC00456917	488	0.395061731338501	NO	-
4920	ZINC00714674	793	0.395061731338501	NO	-
4921	ZINC01043465	1383	0.395061731338501	NO	-
4922	ZINC01126127	1559	0.395061731338501	NO	-
4923	ZINC03569835	3956	0.395061731338501	NO	-
4924	ZINC03892721	4798	0.395061731338501	NO	-
4925	ZINC03892724	4799	0.395061731338501	NO	-
4926	ZINC03995259	5095	0.395061731338501	NO	-
4927	ZINC03995260	5096	0.395061731338501	NO	-
4928	ZINC03995262	5097	0.395061731338501	NO	-
4929	ZINC04281612	5327	0.395061731338501	NO	-
4930	ZINC04493282	5564	0.395061731338501	NO	-
4931	ZINC00252971	252	0.3947368562221527	NO	-
4932	ZINC00252985	254	0.3947368562221527	NO	-
4933	ZINC00309498	297	0.3947368562221527	NO	-
4934	ZINC00361373	353	0.3947368562221527	NO	-
4935	ZINC00502883	519	0.3947368562221527	NO	-
4936	ZINC00502890	520	0.3947368562221527	NO	-
4937	ZINC00881640	1110	0.3947368562221527	NO	-
4938	ZINC01383762	1771	0.3947368562221527	NO	-
4939	ZINC02881085	2869	0.3947368562221527	NO	-
4940	ZINC03475807	3607	0.3947368562221527	NO	-
4941	ZINC03475809	3608	0.3947368562221527	NO	-
4942	ZINC03475811	3609	0.3947368562221527	NO	-
4943	ZINC03475815	3610	0.3947368562221527	NO	-
4944	ZINC03892655	4788	0.3947368562221527	NO	-
4945	ZINC03963880	4850	0.3947368562221527	NO	-
4946	ZINC00611976	636	0.39436620473861694	NO	-
4947	ZINC03815789	42	0.39436620473861694	YES	4
4948	ZINC03832256	63	0.39436620473861694	YES	6
4949	ZINC00449678	479	0.39393940567970276	NO	-
4950	ZINC00687774	769	0.3932584226131439	NO	-
4951	ZINC03668664	4058	0.3932584226131439	NO	-
4952	ZINC00612462	638	0.3928571343421936	NO	-
4953	ZINC00773717	832	0.3928571343421936	NO	-
4954	ZINC00849770	1020	0.3928571343421936	NO	-
4955	ZINC00993658	1283	0.3928571343421936	NO	-
4956	ZINC03868775	4734	0.3928571343421936	NO	-
4957	ZINC03983122	5039	0.3928571343421936	NO	-
4958	ZINC04466284	5498	0.3928571343421936	NO	-
4959	ZINC00678521	756	0.39240506291389465	NO	-
4960	ZINC01445403	1838	0.39240506291389465	NO	-
4961	ZINC01823147	1949	0.39240506291389465	NO	-
4962	ZINC01981510	2078	0.39240506291389465	NO	-
4963	ZINC03495959	3692	0.39240506291389465	NO	-
4964	ZINC03495962	3693	0.39240506291389465	NO	-
4965	ZINC03507202	3756	0.39240506291389465	NO	-
4966	ZINC03867804	4652	0.39240506291389465	NO	-
4967	ZINC03992792	5085	0.39240506291389465	NO	-
4968	ZINC04087312	5144	0.39240506291389465	NO	-
4969	ZINC04465750	5493	0.39240506291389465	NO	-
4970	ZINC00172924	175	0.3918918967247009	NO	-
4971	ZINC00563864	594	0.3918918967247009	NO	-
4972	ZINC03401450	3398	0.3918918967247009	NO	-
4973	ZINC03420911	3462	0.3918918967247009	NO	-
4974	ZINC03420926	3465	0.3918918967247009	NO	-
4975	ZINC03421058	3469	0.3918918967247009	NO	-
4976	ZINC03452223	3543	0.3918918967247009	NO	-
4977	ZINC03489929	3677	0.3918918967247009	NO	-
4978	ZINC03567416	3942	0.3918918967247009	NO	-
4979	ZINC01120906	1542	0.3913043439388275	NO	-
4980	ZINC01751288	1926	0.3913043439388275	NO	-
4981	ZINC00628014	670	0.39080458879470825	NO	-
4982	ZINC02647105	2515	0.39080458879470825	NO	-
4983	ZINC03613574	4023	0.39080458879470825	NO	-
4984	ZINC00423580	438	0.39024388790130615	NO	-
4985	ZINC00423629	441	0.39024388790130615	NO	-
4986	ZINC00727189	810	0.39024388790130615	NO	-
4987	ZINC00773798	834	0.39024388790130615	NO	-
4988	ZINC01055214	1407	0.39024388790130615	NO	-
4989	ZINC01104428	1509	0.39024388790130615	NO	-
4990	ZINC01108509	1515	0.39024388790130615	NO	-
4991	ZINC03497924	3726	0.39024388790130615	NO	-
4992	ZINC03497926	3727	0.39024388790130615	NO	-
4993	ZINC03564209	3929	0.39024388790130615	NO	-
4994	ZINC03564210	3930	0.39024388790130615	NO	-
4995	ZINC00048573	42	0.3896103799343109	NO	-
4996	ZINC00641446	703	0.3896103799343109	NO	-
4997	ZINC00641448	704	0.3896103799343109	NO	-
4998	ZINC00980414	1269	0.3896103799343109	NO	-
4999	ZINC01104473	1513	0.3896103799343109	NO	-
5000	ZINC01110393	1519	0.3896103799343109	NO	-
5001	ZINC02877834	2860	0.3896103799343109	NO	-
5002	ZINC03988832	5073	0.3896103799343109	NO	-
5003	ZINC02655126	2533	0.3888888955116272	NO	-
5004	ZINC03832254	43	0.3888888955116272	YES	4
5005	ZINC00467656	494	0.38823530077934265	NO	-
5006	ZINC00904305	1141	0.38823530077934265	NO	-
5007	ZINC01483262	1858	0.38823530077934265	NO	-
5008	ZINC03240238	3098	0.38823530077934265	NO	-
5009	ZINC00774356	836	0.38749998807907104	NO	-
5010	ZINC01053638	1397	0.38749998807907104	NO	-
5011	ZINC02975376	2945	0.38749998807907104	NO	-
5012	ZINC03402373	3400	0.38749998807907104	NO	-
5013	ZINC03402374	3401	0.38749998807907104	NO	-
5014	ZINC03551250	3876	0.38749998807907104	NO	-
5015	ZINC03855179	4379	0.38749998807907104	NO	-
5016	ZINC04361239	5394	0.38749998807907104	NO	-
5017	ZINC00477288	508	0.3866666555404663	NO	-
5018	ZINC00525198	544	0.3866666555404663	NO	-
5019	ZINC03394565	3343	0.3866666555404663	NO	-
5020	ZINC03394567	3344	0.3866666555404663	NO	-
5021	ZINC03510905	3781	0.3866666555404663	NO	-
5022	ZINC03510907	3782	0.3866666555404663	NO	-
5023	ZINC03854770	4338	0.3866666555404663	NO	-
5024	ZINC03854771	4339	0.3866666555404663	NO	-
5025	ZINC03854772	4340	0.3866666555404663	NO	-
5026	ZINC03832234	52	0.3866666555404663	YES	4
5027	ZINC00149428	160	0.3857142925262451	NO	-
5028	ZINC00367760	359	0.3857142925262451	NO	-
5029	ZINC00621123	661	0.3857142925262451	NO	-
5030	ZINC01090865	1489	0.3855421543121338	NO	-
5031	ZINC01090867	1490	0.3855421543121338	NO	-
5032	ZINC04054148	5126	0.3855421543121338	NO	-
5033	ZINC00111944	108	0.38461539149284363	NO	-
5034	ZINC00773781	833	0.38461539149284363	NO	-
5035	ZINC01287582	1707	0.38461539149284363	NO	-
5036	ZINC01399039	1781	0.38461539149284363	NO	-
5037	ZINC03302074	3161	0.38461539149284363	NO	-
5038	ZINC03388582	3322	0.38461539149284363	NO	-
5039	ZINC03425321	3487	0.38461539149284363	NO	-
5040	ZINC03436227	3513	0.38461539149284363	NO	-
5041	ZINC03436455	3518	0.38461539149284363	NO	-
5042	ZINC03459590	3575	0.38461539149284363	NO	-
5043	ZINC03476080	3614	0.38461539149284363	NO	-
5044	ZINC03476822	3621	0.38461539149284363	NO	-
5045	ZINC03478106	3626	0.38461539149284363	NO	-
5046	ZINC03992730	5082	0.38461539149284363	NO	-
5047	ZINC00704589	777	0.38372093439102173	NO	-
5048	ZINC03889476	4755	0.38372093439102173	NO	-
5049	ZINC00130658	130	0.3835616409778595	NO	-
5050	ZINC01288187	1708	0.3835616409778595	NO	-
5051	ZINC01290848	1709	0.3835616409778595	NO	-
5052	ZINC03496094	3695	0.3835616409778595	NO	-
5053	ZINC03355606	3240	0.3827160596847534	NO	-
5054	ZINC03355608	3241	0.3827160596847534	NO	-
5055	ZINC03416368	3444	0.3827160596847534	NO	-
5056	ZINC03891125	4783	0.3827160596847534	NO	-
5057	ZINC03968928	4870	0.3827160596847534	NO	-
5058	ZINC03970609	4926	0.3827160596847534	NO	-
5059	ZINC03977599	5014	0.3827160596847534	NO	-
5060	ZINC03977600	5015	0.3827160596847534	NO	-
5061	ZINC04405540	5414	0.3827160596847534	NO	-
5062	ZINC02654510	2532	0.38235294818878174	NO	-
5063	ZINC01125932	1557	0.3820224702358246	NO	-
5064	ZINC01142792	1590	0.3820224702358246	NO	-
5065	ZINC02511227	2417	0.3820224702358246	NO	-
5066	ZINC03765561	4067	0.3820224702358246	NO	-
5067	ZINC03765562	4068	0.3820224702358246	NO	-
5068	ZINC03971272	4961	0.3820224702358246	NO	-
5069	ZINC00584505	615	0.3815789520740509	NO	-
5070	ZINC00610265	633	0.3815789520740509	NO	-
5071	ZINC01943018	2033	0.3815789520740509	NO	-
5072	ZINC03476253	3619	0.3815789520740509	NO	-
5073	ZINC03476254	3620	0.3815789520740509	NO	-
5074	ZINC04249605	5278	0.380952388048172	NO	-
5075	ZINC02736106	2630	0.3804347813129425	NO	-
5076	ZINC00399693	381	0.3802816867828369	NO	-
5077	ZINC00443562	470	0.3802816867828369	NO	-
5078	ZINC02501173	2412	0.37974682450294495	NO	-
5079	ZINC03385659	3314	0.37974682450294495	NO	-
5080	ZINC03421134	3472	0.37974682450294495	NO	-
5081	ZINC03432962	3495	0.37974682450294495	NO	-
5082	ZINC03432967	3496	0.37974682450294495	NO	-
5083	ZINC03434288	3500	0.37974682450294495	NO	-
5084	ZINC03434289	3501	0.37974682450294495	NO	-
5085	ZINC03435629	3502	0.37974682450294495	NO	-
5086	ZINC03475243	3597	0.37974682450294495	NO	-
5087	ZINC03475420	3598	0.37974682450294495	NO	-
5088	ZINC03475456	3599	0.37974682450294495	NO	-
5089	ZINC03475486	3600	0.37974682450294495	NO	-
5090	ZINC03480327	3652	0.37974682450294495	NO	-
5091	ZINC03512197	3784	0.37974682450294495	NO	-
5092	ZINC03512719	3787	0.37974682450294495	NO	-
5093	ZINC03512722	3788	0.37974682450294495	NO	-
5094	ZINC03517788	3807	0.37974682450294495	NO	-
5095	ZINC03867613	4636	0.37974682450294495	NO	-
5096	ZINC01012570	1314	0.37931033968925476	NO	-
5097	ZINC01034865	1354	0.37931033968925476	NO	-
5098	ZINC02861394	2826	0.37931033968925476	NO	-
5099	ZINC03832253	32	0.3787878751754761	YES	4
5100	ZINC00613093	640	0.37837839126586914	NO	-
5101	ZINC01934211	2007	0.37837839126586914	NO	-
5102	ZINC01934216	2008	0.37837839126586914	NO	-
5103	ZINC01934256	2009	0.37837839126586914	NO	-
5104	ZINC02657630	2536	0.37837839126586914	NO	-
5105	ZINC03287742	3143	0.37837839126586914	NO	-
5106	ZINC03329555	3193	0.37837839126586914	NO	-
5107	ZINC03387359	3319	0.37837839126586914	NO	-
5108	ZINC03488224	3676	0.37837839126586914	NO	-
5109	ZINC03963400	4849	0.37837839126586914	NO	-
5110	ZINC00938928	1202	0.37804877758026123	NO	-
5111	ZINC01962495	2044	0.37804877758026123	NO	-
5112	ZINC01962514	2045	0.37804877758026123	NO	-
5113	ZINC02379167	2299	0.37804877758026123	NO	-
5114	ZINC03079234	3013	0.37804877758026123	NO	-
5115	ZINC03247657	3111	0.37804877758026123	NO	-
5116	ZINC03462068	3579	0.37804877758026123	NO	-
5117	ZINC03462077	3580	0.37804877758026123	NO	-
5118	ZINC03493779	3683	0.37804877758026123	NO	-
5119	ZINC03834037	47	0.37804877758026123	YES	4
5120	ZINC00014626	5	0.3777777850627899	NO	-
5121	ZINC03213800	3053	0.3777777850627899	NO	-
5122	ZINC00318233	309	0.37681159377098083	NO	-
5123	ZINC02989474	2952	0.37681159377098083	NO	-
5124	ZINC03559236	3907	0.37681159377098083	NO	-
5125	ZINC03832232	36	0.37681159377098083	YES	4
5126	ZINC03834036	37	0.37681159377098083	YES	4
5127	ZINC00322842	322	0.37662336230278015	NO	-
5128	ZINC00360012	345	0.37662336230278015	NO	-
5129	ZINC00512540	535	0.37662336230278015	NO	-
5130	ZINC02284905	2241	0.37662336230278015	NO	-
5131	ZINC03029843	2971	0.37662336230278015	NO	-
5132	ZINC04034014	5119	0.37662336230278015	NO	-
5133	ZINC00503020	521	0.3764705955982208	NO	-
5134	ZINC04166865	5201	0.37634408473968506	NO	-
5135	ZINC01034353	1350	0.375	NO	-
5136	ZINC01431455	1815	0.375	NO	-
5137	ZINC01880810	1958	0.375	NO	-
5138	ZINC02511226	2416	0.375	NO	-
5139	ZINC02650396	2521	0.375	NO	-
5140	ZINC02856752	2820	0.375	NO	-
5141	ZINC03437336	3523	0.375	NO	-
5142	ZINC03458031	3562	0.375	NO	-
5143	ZINC03834031	59	0.375	YES	6
5144	ZINC03815527	70	0.375	YES	8
5145	ZINC02117413	2138	0.3734939694404602	NO	-
5146	ZINC02117428	2139	0.3734939694404602	NO	-
5147	ZINC02319243	2254	0.3734939694404602	NO	-
5148	ZINC02627553	2473	0.3734939694404602	NO	-
5149	ZINC03229173	3080	0.3734939694404602	NO	-
5150	ZINC03384053	3304	0.3734939694404602	NO	-
5151	ZINC03851471	4154	0.3734939694404602	NO	-
5152	ZINC04465207	5475	0.3734939694404602	NO	-
5153	ZINC00439087	467	0.3733333349227905	NO	-
5154	ZINC00453912	480	0.3733333349227905	NO	-
5155	ZINC00511483	533	0.3733333349227905	NO	-
5156	ZINC01006636	1305	0.3733333349227905	NO	-
5157	ZINC03242064	3101	0.3733333349227905	NO	-
5158	ZINC03550588	3874	0.3733333349227905	NO	-
5159	ZINC03651768	4049	0.3733333349227905	NO	-
5160	ZINC04223089	5229	0.3733333349227905	NO	-
5161	ZINC03832261	33	0.3731343150138855	YES	4
5162	ZINC04338408	5358	0.3723404109477997	NO	-
5163	ZINC00149223	159	0.3717948794364929	NO	-
5164	ZINC00238463	242	0.3717948794364929	NO	-
5165	ZINC00455644	482	0.3717948794364929	NO	-
5166	ZINC00569895	600	0.3717948794364929	NO	-
5167	ZINC00622412	663	0.3717948794364929	NO	-
5168	ZINC00670510	739	0.3717948794364929	NO	-
5169	ZINC00850432	1024	0.3717948794364929	NO	-
5170	ZINC00947098	1228	0.3717948794364929	NO	-
5171	ZINC01287581	1706	0.3717948794364929	NO	-
5172	ZINC01934389	2010	0.3717948794364929	NO	-
5173	ZINC01934415	2011	0.3717948794364929	NO	-
5174	ZINC01961912	2043	0.3717948794364929	NO	-
5175	ZINC01972468	2048	0.3717948794364929	NO	-
5176	ZINC02853624	2815	0.3717948794364929	NO	-
5177	ZINC03388719	3323	0.3717948794364929	NO	-
5178	ZINC03388758	3324	0.3717948794364929	NO	-
5179	ZINC03388816	3325	0.3717948794364929	NO	-
5180	ZINC03392347	3335	0.3717948794364929	NO	-
5181	ZINC03392471	3336	0.3717948794364929	NO	-
5182	ZINC03411916	3433	0.3717948794364929	NO	-
5183	ZINC03411938	3434	0.3717948794364929	NO	-
5184	ZINC03411941	3435	0.3717948794364929	NO	-
5185	ZINC03412047	3436	0.3717948794364929	NO	-
5186	ZINC03420959	3468	0.3717948794364929	NO	-
5187	ZINC03421085	3470	0.3717948794364929	NO	-
5188	ZINC03436476	3519	0.3717948794364929	NO	-
5189	ZINC03443758	3531	0.3717948794364929	NO	-
5190	ZINC03476075	3613	0.3717948794364929	NO	-
5191	ZINC03476094	3615	0.3717948794364929	NO	-
5192	ZINC03476097	3616	0.3717948794364929	NO	-
5193	ZINC03476925	3622	0.3717948794364929	NO	-
5194	ZINC03494261	3684	0.3717948794364929	NO	-
5195	ZINC03506946	3751	0.3717948794364929	NO	-
5196	ZINC03507297	3760	0.3717948794364929	NO	-
5197	ZINC03992757	5083	0.3717948794364929	NO	-
5198	ZINC04464448	5462	0.3717948794364929	NO	-
5199	ZINC02654464	2530	0.37142857909202576	NO	-
5200	ZINC02654465	2531	0.37142857909202576	NO	-
5201	ZINC03477080	3623	0.37078651785850525	NO	-
5202	ZINC04166846	5200	0.37078651785850525	NO	-
5203	ZINC00063564	62	0.37037035822868347	NO	-
5204	ZINC01392260	1778	0.37037035822868347	NO	-
5205	ZINC01922194	1984	0.37037035822868347	NO	-
5206	ZINC02302845	2248	0.37037035822868347	NO	-
5207	ZINC02303056	2249	0.37037035822868347	NO	-
5208	ZINC03496942	3697	0.37037035822868347	NO	-
5209	ZINC03968926	4869	0.37037035822868347	NO	-
5210	ZINC03984434	5058	0.37037035822868347	NO	-
5211	ZINC02895329	2881	0.36986300349235535	NO	-
5212	ZINC03567350	3940	0.36986300349235535	NO	-
5213	ZINC03567433	3943	0.36986300349235535	NO	-
5214	ZINC03864144	4575	0.36986300349235535	NO	-
5215	ZINC00008075	7	0.36986300349235535	YES	1
5216	ZINC03479576	3651	0.3692307770252228	NO	-
5217	ZINC00126076	127	0.369047611951828	NO	-
5218	ZINC00667315	736	0.369047611951828	NO	-
5219	ZINC00667318	737	0.369047611951828	NO	-
5220	ZINC00677228	753	0.369047611951828	NO	-
5221	ZINC00814819	965	0.369047611951828	NO	-
5222	ZINC03335470	3201	0.369047611951828	NO	-
5223	ZINC03419408	3449	0.369047611951828	NO	-
5224	ZINC00136088	137	0.3684210479259491	NO	-
5225	ZINC00518509	541	0.3684210479259491	NO	-
5226	ZINC00992978	1281	0.3684210479259491	NO	-
5227	ZINC01514753	1893	0.3684210479259491	NO	-
5228	ZINC03384241	3305	0.3684210479259491	NO	-
5229	ZINC03590802	3979	0.3684210479259491	NO	-
5230	ZINC04462491	5453	0.3684210479259491	NO	-
5231	ZINC03362212	3254	0.36781609058380127	NO	-
5232	ZINC00131931	133	0.3670886158943176	NO	-
5233	ZINC00150913	167	0.3670886158943176	NO	-
5234	ZINC00188530	193	0.3670886158943176	NO	-
5235	ZINC00468581	497	0.3670886158943176	NO	-
5236	ZINC00505846	526	0.3670886158943176	NO	-
5237	ZINC01993677	2108	0.3670886158943176	NO	-
5238	ZINC03385342	3311	0.3670886158943176	NO	-
5239	ZINC03385625	3313	0.3670886158943176	NO	-
5240	ZINC03386751	3318	0.3670886158943176	NO	-
5241	ZINC03420919	3463	0.3670886158943176	NO	-
5242	ZINC03434282	3499	0.3670886158943176	NO	-
5243	ZINC03435644	3503	0.3670886158943176	NO	-
5244	ZINC03435692	3504	0.3670886158943176	NO	-
5245	ZINC03507401	3764	0.3670886158943176	NO	-
5246	ZINC03567309	3937	0.3670886158943176	NO	-
5247	ZINC03619304	4028	0.3670886158943176	NO	-
5248	ZINC03619361	4029	0.3670886158943176	NO	-
5249	ZINC03957390	4838	0.3670886158943176	NO	-
5250	ZINC02660070	2539	0.36666667461395264	NO	-
5251	ZINC03215131	3056	0.36666667461395264	NO	-
5252	ZINC03834025	39	0.3661971688270569	YES	4
5253	ZINC00008074	45	0.3661971688270569	YES	4
5254	ZINC03832248	49	0.3661971688270569	YES	4
5255	ZINC00489155	514	0.3658536672592163	NO	-
5256	ZINC00980645	1270	0.3658536672592163	NO	-
5257	ZINC01176107	1624	0.3658536672592163	NO	-
5258	ZINC01960624	2040	0.3658536672592163	NO	-
5259	ZINC01960654	2041	0.3658536672592163	NO	-
5260	ZINC01972519	2049	0.3658536672592163	NO	-
5261	ZINC02094521	2137	0.3658536672592163	NO	-
5262	ZINC03436022	3508	0.3658536672592163	NO	-
5263	ZINC03436033	3509	0.3658536672592163	NO	-
5264	ZINC03436040	3510	0.3658536672592163	NO	-
5265	ZINC03436497	3520	0.3658536672592163	NO	-
5266	ZINC03436549	3521	0.3658536672592163	NO	-
5267	ZINC03436706	3522	0.3658536672592163	NO	-
5268	ZINC03462253	3582	0.3658536672592163	NO	-
5269	ZINC03462258	3583	0.3658536672592163	NO	-
5270	ZINC03493724	3682	0.3658536672592163	NO	-
5271	ZINC03558533	3895	0.3658536672592163	NO	-
5272	ZINC03867632	4640	0.3658536672592163	NO	-
5273	ZINC03867635	4642	0.3658536672592163	NO	-
5274	ZINC00054510	53	0.3655914068222046	NO	-
5275	ZINC00738228	814	0.3655914068222046	NO	-
5276	ZINC00039399	31	0.36486485600471497	NO	-
5277	ZINC01987235	2107	0.36486485600471497	NO	-
5278	ZINC02664673	2552	0.36486485600471497	NO	-
5279	ZINC03397501	3363	0.36486485600471497	NO	-
5280	ZINC03834034	10	0.36486485600471497	YES	1
5281	ZINC03576709	3964	0.364705890417099	NO	-
5282	ZINC03576711	3965	0.364705890417099	NO	-
5283	ZINC03868215	4716	0.364705890417099	NO	-
5284	ZINC03868216	4717	0.364705890417099	NO	-
5285	ZINC03832241	51	0.364705890417099	YES	4
5286	ZINC00455981	484	0.3636363744735718	NO	-
5287	ZINC00682812	760	0.3636363744735718	NO	-
5288	ZINC00682813	761	0.3636363744735718	NO	-
5289	ZINC00993634	1282	0.3636363744735718	NO	-
5290	ZINC01006488	1302	0.3636363744735718	NO	-
5291	ZINC01006496	1303	0.3636363744735718	NO	-
5292	ZINC01146517	1598	0.3636363744735718	NO	-
5293	ZINC01932690	2005	0.3636363744735718	NO	-
5294	ZINC03148705	3028	0.3636363744735718	NO	-
5295	ZINC03393058	3338	0.3636363744735718	NO	-
5296	ZINC03439381	3528	0.3636363744735718	NO	-
5297	ZINC03510089	3775	0.3636363744735718	NO	-
5298	ZINC03523471	3822	0.3636363744735718	NO	-
5299	ZINC03523478	3823	0.3636363744735718	NO	-
5300	ZINC03608921	4015	0.3636363744735718	NO	-
5301	ZINC03863849	4571	0.3636363744735718	NO	-
5302	ZINC03231772	3085	0.36250001192092896	NO	-
5303	ZINC03294179	3155	0.36250001192092896	NO	-
5304	ZINC03385310	3310	0.36250001192092896	NO	-
5305	ZINC03519393	3813	0.36250001192092896	NO	-
5306	ZINC03549996	3867	0.36250001192092896	NO	-
5307	ZINC04332571	5354	0.36250001192092896	NO	-
5308	ZINC03382606	3297	0.36231884360313416	NO	-
5309	ZINC03834019	58	0.36231884360313416	YES	6
5310	ZINC01865919	1957	0.3617021143436432	NO	-
5311	ZINC01104394	1508	0.3614457845687866	NO	-
5312	ZINC01917341	1980	0.3614457845687866	NO	-
5313	ZINC02397248	2311	0.3614457845687866	NO	-
5314	ZINC02447856	2375	0.3614457845687866	NO	-
5315	ZINC02954716	2927	0.3614457845687866	NO	-
5316	ZINC02956567	2928	0.3614457845687866	NO	-
5317	ZINC03242858	3103	0.3614457845687866	NO	-
5318	ZINC04415502	5424	0.3614457845687866	NO	-
5319	ZINC00151209	168	0.3611111044883728	NO	-
5320	ZINC00211916	216	0.3611111044883728	NO	-
5321	ZINC00303591	287	0.3611111044883728	NO	-
5322	ZINC00511571	534	0.3611111044883728	NO	-
5323	ZINC01981545	2079	0.3611111044883728	NO	-
5324	ZINC03420687	3455	0.3611111044883728	NO	-
5325	ZINC03420689	3456	0.3611111044883728	NO	-
5326	ZINC03420881	3460	0.3611111044883728	NO	-
5327	ZINC03420884	3461	0.3611111044883728	NO	-
5328	ZINC04463211	5456	0.3611111044883728	NO	-
5329	ZINC02437632	2364	0.36082473397254944	NO	-
5330	ZINC03213811	3055	0.3604651093482971	NO	-
5331	ZINC00456201	485	0.36000001430511475	NO	-
5332	ZINC00587186	618	0.36000001430511475	NO	-
5333	ZINC00618981	657	0.36000001430511475	NO	-
5334	ZINC01981253	2068	0.36000001430511475	NO	-
5335	ZINC03029341	2969	0.36000001430511475	NO	-
5336	ZINC03389092	3326	0.36000001430511475	NO	-
5337	ZINC03832218	3	0.359375	YES	1
5338	ZINC00619017	658	0.3589743673801422	NO	-
5339	ZINC01938903	2029	0.3589743673801422	NO	-
5340	ZINC01175142	1623	0.3580246865749359	NO	-
5341	ZINC03309950	3169	0.3580246865749359	NO	-
5342	ZINC03337935	3206	0.3580246865749359	NO	-
5343	ZINC03475615	3601	0.3580246865749359	NO	-
5344	ZINC03475619	3602	0.3580246865749359	NO	-
5345	ZINC03496840	3696	0.3580246865749359	NO	-
5346	ZINC03519183	3810	0.3580246865749359	NO	-
5347	ZINC03867765	4650	0.3580246865749359	NO	-
5348	ZINC04444433	5443	0.3580246865749359	NO	-
5349	ZINC00444261	471	0.3571428656578064	NO	-
5350	ZINC00444262	472	0.3571428656578064	NO	-
5351	ZINC00482502	511	0.3571428656578064	NO	-
5352	ZINC00563879	595	0.3571428656578064	NO	-
5353	ZINC00836513	1006	0.3571428656578064	NO	-
5354	ZINC03419550	3450	0.3571428656578064	NO	-
5355	ZINC03419629	3452	0.3571428656578064	NO	-
5356	ZINC04220741	5224	0.3571428656578064	NO	-
5357	ZINC03834029	61	0.3571428656578064	YES	6
5358	ZINC01003866	1299	0.3563218414783478	NO	-
5359	ZINC00048133	41	0.3561643958091736	NO	-
5360	ZINC02664780	2553	0.3561643958091736	NO	-
5361	ZINC03834024	38	0.3561643958091736	YES	4
5362	ZINC03834028	40	0.3561643958091736	YES	4
5363	ZINC03834040	46	0.3561643958091736	YES	4
5364	ZINC01383886	1772	0.35555556416511536	NO	-
5365	ZINC01162682	1613	0.3552631437778473	NO	-
5366	ZINC02644960	2510	0.3552631437778473	NO	-
5367	ZINC03458404	3563	0.3552631437778473	NO	-
5368	ZINC03458407	3564	0.3552631437778473	NO	-
5369	ZINC03475788	3605	0.3552631437778473	NO	-
5370	ZINC03475790	3606	0.3552631437778473	NO	-
5371	ZINC03476182	3617	0.3552631437778473	NO	-
5372	ZINC03476184	3618	0.3552631437778473	NO	-
5373	ZINC03863686	4565	0.3552631437778473	NO	-
5374	ZINC00094387	85	0.3544303774833679	NO	-
5375	ZINC00105810	96	0.3544303774833679	NO	-
5376	ZINC00117743	114	0.3544303774833679	NO	-
5377	ZINC00149210	158	0.3544303774833679	NO	-
5378	ZINC00435948	466	0.3544303774833679	NO	-
5379	ZINC00942876	1219	0.3544303774833679	NO	-
5380	ZINC01057181	1413	0.3544303774833679	NO	-
5381	ZINC01943660	2036	0.3544303774833679	NO	-
5382	ZINC01943665	2037	0.3544303774833679	NO	-
5383	ZINC01960607	2038	0.3544303774833679	NO	-
5384	ZINC01960608	2039	0.3544303774833679	NO	-
5385	ZINC02761661	2660	0.3544303774833679	NO	-
5386	ZINC02777342	2676	0.3544303774833679	NO	-
5387	ZINC03486111	3669	0.3544303774833679	NO	-
5388	ZINC03486186	3671	0.3544303774833679	NO	-
5389	ZINC03969061	4873	0.3544303774833679	NO	-
5390	ZINC00632665	689	0.353658527135849	NO	-
5391	ZINC03975984	5000	0.353658527135849	NO	-
5392	ZINC00563059	584	0.3529411852359772	NO	-
5393	ZINC00563060	585	0.3529411852359772	NO	-
5394	ZINC02638270	2501	0.3529411852359772	NO	-
5395	ZINC03559089	3904	0.3529411852359772	NO	-
5396	ZINC03868072	4712	0.3529411852359772	NO	-
5397	ZINC04465917	5497	0.3529411852359772	NO	-
5398	ZINC00609646	630	0.35211268067359924	NO	-
5399	ZINC02853356	2813	0.35211268067359924	NO	-
5400	ZINC03832228	62	0.35211268067359924	YES	6
5401	ZINC01141863	1589	0.35164836049079895	NO	-
5402	ZINC01938901	2027	0.3513513505458832	NO	-
5403	ZINC01938902	2028	0.3513513505458832	NO	-
5404	ZINC00467847	495	0.350649356842041	NO	-
5405	ZINC00713019	781	0.350649356842041	NO	-
5406	ZINC00713022	782	0.350649356842041	NO	-
5407	ZINC01938904	2030	0.350649356842041	NO	-
5408	ZINC01938905	2031	0.350649356842041	NO	-
5409	ZINC01981271	2069	0.350649356842041	NO	-
5410	ZINC01981272	2070	0.350649356842041	NO	-
5411	ZINC01981679	2082	0.350649356842041	NO	-
5412	ZINC01981680	2083	0.350649356842041	NO	-
5413	ZINC01984064	2102	0.350649356842041	NO	-
5414	ZINC01984065	2103	0.350649356842041	NO	-
5415	ZINC03403318	3404	0.350649356842041	NO	-
5416	ZINC03403320	3405	0.350649356842041	NO	-
5417	ZINC04415498	5423	0.350649356842041	NO	-
5418	ZINC03832236	12	0.350649356842041	YES	1
5419	ZINC03353174	3236	0.3505154550075531	NO	-
5420	ZINC00273661	277	0.3499999940395355	NO	-
5421	ZINC00655013	726	0.3499999940395355	NO	-
5422	ZINC01918975	1981	0.3499999940395355	NO	-
5423	ZINC01918980	1982	0.3499999940395355	NO	-
5424	ZINC03231652	3084	0.3499999940395355	NO	-
5425	ZINC03553126	3879	0.3499999940395355	NO	-
5426	ZINC01960663	2042	0.34939759969711304	NO	-
5427	ZINC03393671	3339	0.34939759969711304	NO	-
5428	ZINC03406454	3411	0.34939759969711304	NO	-
5429	ZINC03406578	3412	0.34939759969711304	NO	-
5430	ZINC03867442	4617	0.34939759969711304	NO	-
5431	ZINC04286435	5332	0.34939759969711304	NO	-
5432	ZINC00953584	1239	0.3488371968269348	NO	-
5433	ZINC03982933	5032	0.3488371968269348	NO	-
5434	ZINC02057665	2117	0.3483146131038666	NO	-
5435	ZINC00470671	499	0.3478260934352875	NO	-
5436	ZINC00470672	500	0.3478260934352875	NO	-
5437	ZINC00955245	1242	0.3478260934352875	NO	-
5438	ZINC03847536	4088	0.3478260934352875	NO	-
5439	ZINC03506767	3747	0.3472222089767456	NO	-
5440	ZINC03507055	3752	0.3472222089767456	NO	-
5441	ZINC03507057	3753	0.3472222089767456	NO	-
5442	ZINC03507070	3754	0.3472222089767456	NO	-
5443	ZINC03507073	3755	0.3472222089767456	NO	-
5444	ZINC00713041	783	0.3466666638851166	NO	-
5445	ZINC00713043	784	0.3466666638851166	NO	-
5446	ZINC01904848	1974	0.3466666638851166	NO	-
5447	ZINC01922301	1987	0.3466666638851166	NO	-
5448	ZINC01922303	1988	0.3466666638851166	NO	-
5449	ZINC01922310	1990	0.3466666638851166	NO	-
5450	ZINC01922311	1991	0.3466666638851166	NO	-
5451	ZINC01943019	2034	0.3466666638851166	NO	-
5452	ZINC01943020	2035	0.3466666638851166	NO	-
5453	ZINC01981112	2059	0.3466666638851166	NO	-
5454	ZINC01981189	2064	0.3466666638851166	NO	-
5455	ZINC01981190	2065	0.3466666638851166	NO	-
5456	ZINC01981191	2066	0.3466666638851166	NO	-
5457	ZINC01981192	2067	0.3466666638851166	NO	-
5458	ZINC01981576	2080	0.3466666638851166	NO	-
5459	ZINC01981577	2081	0.3466666638851166	NO	-
5460	ZINC01981701	2088	0.3466666638851166	NO	-
5461	ZINC01981702	2089	0.3466666638851166	NO	-
5462	ZINC01982767	2100	0.3466666638851166	NO	-
5463	ZINC01982768	2101	0.3466666638851166	NO	-
5464	ZINC03336382	3203	0.3466666638851166	NO	-
5465	ZINC03389644	3327	0.3466666638851166	NO	-
5466	ZINC03510582	3776	0.3466666638851166	NO	-
5467	ZINC03510585	3777	0.3466666638851166	NO	-
5468	ZINC03513119	3789	0.3466666638851166	NO	-
5469	ZINC03513121	3790	0.3466666638851166	NO	-
5470	ZINC03523160	3819	0.3466666638851166	NO	-
5471	ZINC03523161	3820	0.3466666638851166	NO	-
5472	ZINC03851506	4155	0.3466666638851166	NO	-
5473	ZINC03867429	4613	0.3466666638851166	NO	-
5474	ZINC03867430	4614	0.3466666638851166	NO	-
5475	ZINC00008077	48	0.3466666638851166	YES	4
5476	ZINC03834043	50	0.3466666638851166	YES	4
5477	ZINC00366501	357	0.3461538553237915	NO	-
5478	ZINC01001808	1295	0.3461538553237915	NO	-
5479	ZINC01440877	1825	0.3461538553237915	NO	-
5480	ZINC01440880	1826	0.3461538553237915	NO	-
5481	ZINC01922267	1985	0.3461538553237915	NO	-
5482	ZINC01922269	1986	0.3461538553237915	NO	-
5483	ZINC01922897	1996	0.3461538553237915	NO	-
5484	ZINC01938909	2032	0.3461538553237915	NO	-
5485	ZINC01981281	2075	0.3461538553237915	NO	-
5486	ZINC01981681	2084	0.3461538553237915	NO	-
5487	ZINC01981682	2085	0.3461538553237915	NO	-
5488	ZINC01981794	2096	0.3461538553237915	NO	-
5489	ZINC01981795	2097	0.3461538553237915	NO	-
5490	ZINC01984066	2104	0.3461538553237915	NO	-
5491	ZINC01984067	2105	0.3461538553237915	NO	-
5492	ZINC03475923	3611	0.3461538553237915	NO	-
5493	ZINC03475926	3612	0.3461538553237915	NO	-
5494	ZINC03567329	3939	0.3461538553237915	NO	-
5495	ZINC03834022	11	0.3461538553237915	YES	1
5496	ZINC02768984	2673	0.34567901492118835	NO	-
5497	ZINC03162338	3030	0.34567901492118835	NO	-
5498	ZINC03467749	3592	0.34567901492118835	NO	-
5499	ZINC03621608	4030	0.34567901492118835	NO	-
5500	ZINC03621637	4031	0.34567901492118835	NO	-
5501	ZINC03968684	4866	0.34567901492118835	NO	-
5502	ZINC04439132	5435	0.34567901492118835	NO	-
5503	ZINC03125659	3026	0.3448275923728943	NO	-
5504	ZINC00817942	972	0.3444444537162781	NO	-
5505	ZINC00817943	973	0.3444444537162781	NO	-
5506	ZINC00738230	815	0.34408602118492126	NO	-
5507	ZINC00738237	816	0.34408602118492126	NO	-
5508	ZINC01087834	1485	0.34408602118492126	NO	-
5509	ZINC02700044	2570	0.34375	NO	-
5510	ZINC03832246	31	0.34375	YES	4
5511	ZINC01424298	1802	0.343137264251709	NO	-
5512	ZINC03832230	5	0.34285715222358704	YES	1
5513	ZINC00049734	43	0.34246575832366943	NO	-
5514	ZINC02648145	2516	0.34246575832366943	NO	-
5515	ZINC02648146	2517	0.34246575832366943	NO	-
5516	ZINC02708425	2574	0.34246575832366943	NO	-
5517	ZINC03834026	9	0.34246575832366943	YES	1
5518	ZINC00026917	19	0.34210526943206787	NO	-
5519	ZINC00342969	335	0.34210526943206787	NO	-
5520	ZINC00399726	382	0.34210526943206787	NO	-
5521	ZINC00400247	383	0.34210526943206787	NO	-
5522	ZINC01922462	1992	0.34210526943206787	NO	-
5523	ZINC01922464	1993	0.34210526943206787	NO	-
5524	ZINC01922893	1994	0.34210526943206787	NO	-
5525	ZINC01922894	1995	0.34210526943206787	NO	-
5526	ZINC01981187	2062	0.34210526943206787	NO	-
5527	ZINC01981188	2063	0.34210526943206787	NO	-
5528	ZINC01981273	2071	0.34210526943206787	NO	-
5529	ZINC01981274	2072	0.34210526943206787	NO	-
5530	ZINC01981279	2073	0.34210526943206787	NO	-
5531	ZINC01981280	2074	0.34210526943206787	NO	-
5532	ZINC03384727	3307	0.34210526943206787	NO	-
5533	ZINC03466028	3587	0.34210526943206787	NO	-
5534	ZINC03497792	3723	0.34210526943206787	NO	-
5535	ZINC03531060	3836	0.34210526943206787	NO	-
5536	ZINC03532364	3839	0.34210526943206787	NO	-
5537	ZINC03532365	3840	0.34210526943206787	NO	-
5538	ZINC03553629	3881	0.34210526943206787	NO	-
5539	ZINC03553631	3882	0.34210526943206787	NO	-
5540	ZINC00150850	165	0.3417721390724182	NO	-
5541	ZINC00150851	166	0.3417721390724182	NO	-
5542	ZINC03392640	3337	0.3417721390724182	NO	-
5543	ZINC04433619	5430	0.3417721390724182	NO	-
5544	ZINC02057409	2115	0.34117648005485535	NO	-
5545	ZINC02057411	2116	0.34117648005485535	NO	-
5546	ZINC00630597	684	0.34090909361839294	NO	-
5547	ZINC00630599	685	0.34090909361839294	NO	-
5548	ZINC00630603	686	0.34090909361839294	NO	-
5549	ZINC01072725	1450	0.34090909361839294	NO	-
5550	ZINC01401373	1783	0.34090909361839294	NO	-
5551	ZINC03658888	4052	0.34090909361839294	NO	-
5552	ZINC03851197	4138	0.34065935015678406	NO	-
5553	ZINC03851197	4139	0.3404255211353302	NO	-
5554	ZINC03406783	3413	0.3380281627178192	NO	-
5555	ZINC00008076	4	0.3380281627178192	YES	1
5556	ZINC00047996	40	0.3378378450870514	NO	-
5557	ZINC01070382	1449	0.33766233921051025	NO	-
5558	ZINC01981406	2076	0.33766233921051025	NO	-
5559	ZINC01981407	2077	0.33766233921051025	NO	-
5560	ZINC01981786	2092	0.33766233921051025	NO	-
5561	ZINC01981787	2093	0.33766233921051025	NO	-
5562	ZINC01981792	2094	0.33766233921051025	NO	-
5563	ZINC01981793	2095	0.33766233921051025	NO	-
5564	ZINC01993761	2109	0.33766233921051025	NO	-
5565	ZINC03386530	3317	0.33766233921051025	NO	-
5566	ZINC03513500	3791	0.33766233921051025	NO	-
5567	ZINC03513502	3792	0.33766233921051025	NO	-
5568	ZINC00485160	513	0.3375000059604645	NO	-
5569	ZINC03288205	3145	0.3375000059604645	NO	-
5570	ZINC03317642	3180	0.3375000059604645	NO	-
5571	ZINC02136721	2146	0.3372093141078949	NO	-
5572	ZINC03370696	3273	0.33707866072654724	NO	-
5573	ZINC03370698	3274	0.33707866072654724	NO	-
5574	ZINC02193868	2163	0.33695653080940247	NO	-
5575	ZINC03976949	5011	0.33695653080940247	NO	-
5576	ZINC04138282	5187	0.33695653080940247	NO	-
5577	ZINC00145826	148	0.3333333432674408	NO	-
5578	ZINC01080296	1477	0.3333333432674408	NO	-
5579	ZINC01080299	1478	0.3333333432674408	NO	-
5580	ZINC02292302	2245	0.3333333432674408	NO	-
5581	ZINC02531736	2426	0.3333333432674408	NO	-
5582	ZINC02759546	2651	0.3333333432674408	NO	-
5583	ZINC02759548	2652	0.3333333432674408	NO	-
5584	ZINC03419406	3448	0.3333333432674408	NO	-
5585	ZINC03419577	3451	0.3333333432674408	NO	-
5586	ZINC03526504	3829	0.3333333432674408	NO	-
5587	ZINC03574868	3962	0.3333333432674408	NO	-
5588	ZINC03867431	4615	0.3333333432674408	NO	-
5589	ZINC03867898	4672	0.3333333432674408	NO	-
5590	ZINC03868189	4715	0.3333333432674408	NO	-
5591	ZINC03968641	4865	0.3333333432674408	NO	-
5592	ZINC03987401	5064	0.3333333432674408	NO	-
5593	ZINC04465564	5491	0.3333333432674408	NO	-
5594	ZINC00943591	1220	0.32926830649375916	NO	-
5595	ZINC02661170	2543	0.3291139304637909	NO	-
5596	ZINC03383474	3301	0.3291139304637909	NO	-
5597	ZINC03485937	3666	0.3291139304637909	NO	-
5598	ZINC03486152	3670	0.3291139304637909	NO	-
5599	ZINC03497632	3713	0.3291139304637909	NO	-
5600	ZINC03497634	3714	0.3291139304637909	NO	-
5601	ZINC03497636	3715	0.3291139304637909	NO	-
5602	ZINC03497639	3716	0.3291139304637909	NO	-
5603	ZINC01079781	1465	0.32894736528396606	NO	-
5604	ZINC01079784	1466	0.32894736528396606	NO	-
5605	ZINC01079787	1467	0.32894736528396606	NO	-
5606	ZINC01079790	1468	0.32894736528396606	NO	-
5607	ZINC00131192	131	0.3285714387893677	NO	-
5608	ZINC03832240	0	0.328125	YES	1
5609	ZINC04209657	5222	0.32608696818351746	NO	-
5610	ZINC00586791	616	0.3255814015865326	NO	-
5611	ZINC02511408	2418	0.3253012001514435	NO	-
5612	ZINC01502700	1880	0.32499998807907104	NO	-
5613	ZINC03420821	3459	0.32499998807907104	NO	-
5614	ZINC03435955	3506	0.32499998807907104	NO	-
5615	ZINC03435974	3507	0.32499998807907104	NO	-
5616	ZINC03436426	3514	0.32499998807907104	NO	-
5617	ZINC03436431	3517	0.32499998807907104	NO	-
5618	ZINC03867628	4639	0.32499998807907104	NO	-
5619	ZINC03867633	4641	0.32499998807907104	NO	-
5620	ZINC00145827	149	0.3246753215789795	NO	-
5621	ZINC00145828	150	0.3246753215789795	NO	-
5622	ZINC01981169	2060	0.3246753215789795	NO	-
5623	ZINC01981170	2061	0.3246753215789795	NO	-
5624	ZINC03436206	3511	0.3246753215789795	NO	-
5625	ZINC03436209	3512	0.3246753215789795	NO	-
5626	ZINC03436428	3515	0.3246753215789795	NO	-
5627	ZINC03436430	3516	0.3246753215789795	NO	-
5628	ZINC03486029	3667	0.3246753215789795	NO	-
5629	ZINC03486031	3668	0.3246753215789795	NO	-
5630	ZINC00812730	961	0.3243243098258972	NO	-
5631	ZINC01938440	2019	0.3243243098258972	NO	-
5632	ZINC01938441	2020	0.3243243098258972	NO	-
5633	ZINC01938748	2021	0.3243243098258972	NO	-
5634	ZINC01938749	2022	0.3243243098258972	NO	-
5635	ZINC02835326	2793	0.3243243098258972	NO	-
5636	ZINC03832255	56	0.3243243098258972	YES	5
5637	ZINC00649450	722	0.3229166567325592	NO	-
5638	ZINC01938753	2023	0.3205128312110901	NO	-
5639	ZINC00460897	489	0.3199999928474426	NO	-
5640	ZINC00475150	504	0.3199999928474426	NO	-
5641	ZINC00475151	505	0.3199999928474426	NO	-
5642	ZINC01922308	1989	0.3199999928474426	NO	-
5643	ZINC01981699	2086	0.3199999928474426	NO	-
5644	ZINC01981700	2087	0.3199999928474426	NO	-
5645	ZINC01981703	2090	0.3199999928474426	NO	-
5646	ZINC01981704	2091	0.3199999928474426	NO	-
5647	ZINC03377644	3281	0.3199999928474426	NO	-
5648	ZINC03377645	3282	0.3199999928474426	NO	-
5649	ZINC03391909	3333	0.3199999928474426	NO	-
5650	ZINC03391911	3334	0.3199999928474426	NO	-
5651	ZINC03403316	3403	0.3199999928474426	NO	-
5652	ZINC03559235	3906	0.3199999928474426	NO	-
5653	ZINC03559237	3908	0.3199999928474426	NO	-
5654	ZINC03832235	57	0.3166666626930237	YES	6
5655	ZINC01079988	1469	0.31578946113586426	NO	-
5656	ZINC01079989	1470	0.31578946113586426	NO	-
5657	ZINC01079990	1471	0.31578946113586426	NO	-
5658	ZINC01079991	1472	0.31578946113586426	NO	-
5659	ZINC01079996	1473	0.31578946113586426	NO	-
5660	ZINC01079997	1474	0.31578946113586426	NO	-
5661	ZINC01079998	1475	0.31578946113586426	NO	-
5662	ZINC01079999	1476	0.31578946113586426	NO	-
5663	ZINC00104094	94	0.3132530152797699	NO	-
5664	ZINC03419398	3447	0.3132530152797699	NO	-
5665	ZINC02813043	2782	0.3125	NO	-
5666	ZINC03433005	3497	0.3125	NO	-
5667	ZINC03506888	3748	0.3125	NO	-
5668	ZINC03507224	3757	0.3125	NO	-
5669	ZINC03867439	4616	0.3125	NO	-
5670	ZINC02839482	2802	0.31182795763015747	NO	-
5671	ZINC01274185	1703	0.30985915660858154	NO	-
5672	ZINC02455812	2382	0.30927833914756775	NO	-
5673	ZINC03834023	1	0.30882352590560913	YES	1
5674	ZINC03834021	2	0.30882352590560913	YES	1
5675	ZINC01938781	2026	0.3086419701576233	NO	-
5676	ZINC03352810	3235	0.3076923191547394	NO	-
5677	ZINC02950265	2925	0.30337077379226685	NO	-
5678	ZINC01938754	2024	0.30263158679008484	NO	-
5679	ZINC01938755	2025	0.30263158679008484	NO	-
5680	ZINC02267389	2234	0.30263158679008484	NO	-
5681	ZINC00025471	17	0.302325576543808	NO	-
5682	ZINC00025473	18	0.29885056614875793	NO	-
5683	ZINC02864333	2839	0.2976190447807312	NO	-
5684	ZINC00646793	719	0.29347825050354004	NO	-
5685	ZINC03553200	3880	0.29347825050354004	NO	-
5686	ZINC01160232	1612	0.28915661573410034	NO	-
5687	ZINC03997971	5099	0.2886597812175751	NO	-
5688	ZINC04117295	5173	0.2857142984867096	NO	-
5689	ZINC04065814	5136	0.28378379344940186	NO	-
5690	ZINC00184409	191	0.2823529541492462	NO	-
5691	ZINC01145246	1594	0.28125	NO	-
5692	ZINC03123392	3025	0.27848100662231445	NO	-
5693	ZINC01034872	1359	0.27835050225257874	NO	-
5694	ZINC01698188	1914	0.2747252881526947	NO	-
5695	ZINC02631824	2488	0.27368420362472534	NO	-
5696	ZINC03892149	4784	0.27368420362472534	NO	-
5697	ZINC04465247	5477	0.27368420362472534	NO	-
5698	ZINC01146191	1595	0.27173912525177	NO	-
5699	ZINC01146193	1596	0.27173912525177	NO	-
5700	ZINC01146195	1597	0.27173912525177	NO	-
5701	ZINC01067408	1441	0.2688172161579132	NO	-
5702	ZINC02023357	2112	0.26829269528388977	NO	-
5703	ZINC01111569	1521	0.26436781883239746	NO	-
5704	ZINC01111570	1522	0.26436781883239746	NO	-
5705	ZINC01111571	1523	0.26436781883239746	NO	-
5706	ZINC01111572	1524	0.26436781883239746	NO	-
5707	ZINC01756057	1927	0.26436781883239746	NO	-
5708	ZINC01031768	1334	0.2631579041481018	NO	-
5709	ZINC01292069	1710	0.26249998807907104	NO	-
5710	ZINC02868743	2844	0.26249998807907104	NO	-
5711	ZINC01015288	1317	0.2604166567325592	NO	-
5712	ZINC04144484	5189	0.25806450843811035	NO	-
5713	ZINC01032618	1338	0.2574257552623749	NO	-
5714	ZINC00953562	1238	0.25531914830207825	NO	-
5715	ZINC01225870	1682	0.25	NO	-
5716	ZINC00622127	662	0.2469135820865631	NO	-
5717	ZINC04487254	5553	0.24210526049137115	NO	-
5718	ZINC01116518	1535	0.24137930572032928	NO	-
5719	ZINC01167863	1618	0.2395833283662796	NO	-
5720	ZINC01167864	1619	0.2395833283662796	NO	-
5721	ZINC01167865	1620	0.2395833283662796	NO	-
5722	ZINC01167866	1621	0.2395833283662796	NO	-
5723	ZINC01027108	1330	0.23076923191547394	NO	-
5724	ZINC00664950	735	0.22891566157341003	NO	-
5725	ZINC00835696	1005	0.2235294133424759	NO	-
5726	ZINC02123438	2141	0.2151898741722107	NO	-
5727	ZINC02970817	2938	0.2151898741722107	NO	-
