# Supplementary material for: Optimal assignment methods for ligand-based virtual screening
Source: J Cheminform. 2009 Aug 25;1:14. doi: 10.1186/1758-2946-1-14 (PMC2820492; doi:10.1186/1758-2946-1-14)
Supplement: Additional file 2 — Archive of the result files. The file Results.tar.gz is a Gzip compressed Tar archive containing the results file of each method for each data set. The result files are tab-separated plain text files including the following information: method name, active data set with size, cluster information and the distribution of the molecules over the clusters, decoy data set with size, ratio active:decoy, AUC, awAUC, BEDROC scores for predefined alpha values as suggested by Truchon and Bayly [63], relative enrichment factor [67], ROC enrichments, awROC enrichments at predefined false positive fractions, chemotype enrichment, ROC data points, and the ranking of each structure. [file 1758-2946-1-14-S2.zip › Results/TanimotoMACCS.SQ.DUD=src.Q.SRC_ANP.sdf.A.DUD_src_clustered_I_MM.sdf.D.DUD_src_decoys_ID_pass_MWPass_0000644]

###################################################################################################
# Screening Result File
# User: jahn
# Method used: TanimotoMACCS
> <Method_Name>
TanimotoMACCS
# Screening mode: Single Query Screening
#	Calculations performed: 5777
#	Start time of the calculation: Mon Mar 09 14:25:11 CET 2009
#	End time of the calculation: Mon Mar 09 14:34:59 CET 2009
# Data set information
#	Query molecule name:	ANP from data set: ./data/queries/SRC_ANP.sdf
#	Active data set: /rahome/chemoinf/SVS/data/actives/DUD_src_clustered_I_MM.sdf with cluster information
#		Size: 98 molecules
#		Number of clusters: 21
#		Cluster Summery:
#			Cluster number	# molecules	% of actives
#			1		2		2.041
#			2		2		2.041
#			3		1		1.02
#			4		1		1.02
#			5		28		28.571
#			6		3		3.061
#			7		13		13.265
#			8		1		1.02
#			9		4		4.082
#			10		1		1.02
#			11		2		2.041
#			12		16		16.327
#			13		1		1.02
#			14		12		12.245
#			15		2		2.041
#			16		1		1.02
#			17		1		1.02
#			18		1		1.02
#			19		1		1.02
#			20		4		4.082
#			21		1		1.02
#	Decoy data set: /rahome/chemoinf/SVS/data/decoys/DUD_src_decoys_ID_pass_MWPass_I_MM.sdf
#		Size: 5679 molecules
#	Ratio actives : decoys
#		1.0 : 57.949
#	The active and decoy data set were part of the DUD with problem identifier: src
> <AUC>
#	 ROC AUC
	0.45903992870259624
> <awAUC>
#	 ROC awAUC
	0.49691970206931335
> <BEDROC Scores>
#	Alpha Values	BEDROC Scores	Literature: J. Chem. Inf. Model., Vol. 47, No. 2, 2007, 488-508
	106.9	7.0E-4
	100.0	8.0E-4
	53.6	0.0035
	50.0	0.0040
	32.2	0.0093
	20.0	0.0209
	16.1	0.0293
	10.0	0.059
	8.0	0.0803
> <Relative enrichment factor>
#	Fraction dataset	Enrichment factor	 Literature: DOI: 10.1021/ci800303k
	0.0010	0.0
	0.01	0.0
	0.02	0.0
	0.05	1.0204081632653061
	0.1	5.1020408163265305
	0.2	10.204081632653061
	0.25	17.346938775510203
> <ROC Enrichments>
#	True decoy fraction	Enrichment	Literature: J Comput Aided Mol Des (2008) 22:133-139
	0.1	0.0
	0.5	0.0
	1.0	0.0
	2.0	0.0
	5.0	0.20404570278815748
	10.0	0.40809140557631496
> <awROC Enrichments>
#	Decoy fraction	Enrichment
	0.1	0.0
	0.5	0.0
	1.0	0.0
	2.0	0.0
	5.0	0.07324717535985141
	10.0	0.5859774028788113
> <Chemotype enrichment>
#	% data set	% active cluster	Literature: http://dud.docking.org/wombat/
	0.0	0.0
	3.306	0.0
	3.306	4.762
	8.655	4.762
	8.655	9.524
	9.971	9.524
	9.971	14.286
	15.129	14.286
	15.129	19.048
	15.804	19.048
	15.804	23.81
	22.884	23.81
	22.884	28.571
	22.936	28.571
	22.936	33.333
	32.335	33.333
	32.335	38.095
	32.37	38.095
	32.37	42.857
	35.191	42.857
	35.191	47.619
	41.856	47.619
	41.856	52.381
	45.456	52.381
	45.456	57.143
	48.866	57.143
	48.866	61.905
	48.884	61.905
	48.884	66.667
	54.942	66.667
	54.942	71.429
	55.6	71.429
	55.6	76.19
	64.428	76.19
	64.428	80.952
	68.478	80.952
	68.478	85.714
	70.244	85.714
	70.244	90.476
	78.501	90.476
	78.501	95.238
	97.559	95.238
	97.559	100.0
	100.0	100.0
> <ROC curve data>
#	False positive rate	true positive rate
	0.0	0.0
	0.0	0.0
	0.0335	0.0
	0.0335	0.0102
	0.0669	0.0102
	0.0669	0.0204
	0.0875	0.0204
	0.0875	0.0306
	0.0958	0.0306
	0.0958	0.0408
	0.1005	0.0408
	0.1005	0.051
	0.1138	0.051
	0.1138	0.0612
	0.1189	0.0612
	0.1189	0.0714
	0.1294	0.0714
	0.1294	0.0816
	0.1523	0.0816
	0.1523	0.0918
	0.159	0.0918
	0.159	0.102
	0.2021	0.102
	0.2021	0.1122
	0.2141	0.1122
	0.2141	0.1224
	0.2282	0.1224
	0.2282	0.1531
	0.23	0.1531
	0.23	0.1633
	0.2303	0.1633
	0.2303	0.1735
	0.2643	0.1735
	0.2643	0.2041
	0.2853	0.2041
	0.2853	0.2143
	0.3011	0.2143
	0.3011	0.2245
	0.3182	0.2245
	0.3182	0.2347
	0.3247	0.2347
	0.3247	0.2449
	0.3249	0.2449
	0.3249	0.2551
	0.3289	0.2551
	0.3289	0.2653
	0.3532	0.2653
	0.3532	0.2959
	0.3833	0.2959
	0.3833	0.3061
	0.4203	0.3061
	0.4203	0.3469
	0.4548	0.3469
	0.4548	0.3776
	0.4557	0.3776
	0.4557	0.398
	0.4883	0.398
	0.4883	0.4082
	0.4899	0.4082
	0.4899	0.4286
	0.518	0.4286
	0.518	0.4388
	0.5216	0.4388
	0.5216	0.4592
	0.5506	0.4592
	0.5506	0.4796
	0.5545	0.4796
	0.5545	0.4898
	0.557	0.4898
	0.557	0.5
	0.5772	0.5
	0.5772	0.5102
	0.5853	0.5102
	0.5853	0.5306
	0.6033	0.5306
	0.6033	0.5408
	0.6147	0.5408
	0.6147	0.551
	0.617	0.551
	0.617	0.5612
	0.6251	0.5612
	0.6251	0.5714
	0.6401	0.5714
	0.6401	0.5918
	0.6431	0.5918
	0.6431	0.602
	0.6448	0.602
	0.6448	0.6224
	0.6718	0.6224
	0.6718	0.6429
	0.6853	0.6429
	0.6853	0.6735
	0.6915	0.6735
	0.6915	0.6939
	0.6978	0.6939
	0.6978	0.7041
	0.7021	0.7041
	0.7021	0.7245
	0.742	0.7245
	0.742	0.7551
	0.761	0.7551
	0.761	0.7755
	0.769	0.7755
	0.769	0.7857
	0.7797	0.7857
	0.7797	0.7959
	0.7846	0.7959
	0.7846	0.8061
	0.7894	0.8061
	0.7894	0.8367
	0.8102	0.8367
	0.8102	0.8469
	0.8144	0.8469
	0.8144	0.8673
	0.8332	0.8673
	0.8332	0.8776
	0.8343	0.8776
	0.8343	0.8878
	0.8521	0.8878
	0.8521	0.898
	0.857	0.898
	0.857	0.9082
	0.8857	0.9082
	0.8857	0.9184
	0.9014	0.9184
	0.9014	0.9286
	0.9262	0.9286
	0.9262	0.9388
	0.9283	0.9388
	0.9283	0.949
	0.9319	0.949
	0.9319	0.9592
	0.9755	0.9592
	0.9755	0.9796
	0.9827	0.9796
	0.9827	0.9898
	0.9991	0.9898
	0.9991	1.0
	1.0	1.0
> <Screening Table>
# Rank	Mol name	Index in data set	Similarity 2 query	Active	Cluster number
1	ZINC04463925	5487	0.6703296899795532	NO	-
2	ZINC00627151	64	0.6631578803062439	NO	-
3	ZINC00678085	216	0.6631578803062439	NO	-
4	ZINC00678087	218	0.6631578803062439	NO	-
5	ZINC00626343	62	0.6595744490623474	NO	-
6	ZINC00678532	222	0.6595744490623474	NO	-
7	ZINC00678535	224	0.6595744490623474	NO	-
8	ZINC00829852	500	0.6595744490623474	NO	-
9	ZINC02796194	2704	0.6593406796455383	NO	-
10	ZINC00627151	63	0.6489361524581909	NO	-
11	ZINC00678085	215	0.6489361524581909	NO	-
12	ZINC00678087	217	0.6489361524581909	NO	-
13	ZINC00626343	61	0.6451612710952759	NO	-
14	ZINC00678532	221	0.6451612710952759	NO	-
15	ZINC00678535	223	0.6451612710952759	NO	-
16	ZINC00829852	499	0.6451612710952759	NO	-
17	ZINC02310963	2163	0.6451612710952759	NO	-
18	ZINC02352870	2214	0.6451612710952759	NO	-
19	ZINC02352872	2215	0.6451612710952759	NO	-
20	ZINC02909137	2902	0.6451612710952759	NO	-
21	ZINC03367862	3445	0.6451612710952759	NO	-
22	ZINC02310612	2161	0.644444465637207	NO	-
23	ZINC02314106	2166	0.644444465637207	NO	-
24	ZINC03979853	5001	0.644444465637207	NO	-
25	ZINC02798635	2723	0.6413043737411499	NO	-
26	ZINC00629377	68	0.6399999856948853	NO	-
27	ZINC02802119	2731	0.6363636255264282	NO	-
28	ZINC02792281	2697	0.6344085931777954	NO	-
29	ZINC02909137	2903	0.6344085931777954	NO	-
30	ZINC02909137	2904	0.6344085931777954	NO	-
31	ZINC02957713	2937	0.6344085931777954	NO	-
32	ZINC02957715	2938	0.6344085931777954	NO	-
33	ZINC03979845	4999	0.6333333253860474	NO	-
34	ZINC04176130	5229	0.6333333253860474	NO	-
35	ZINC04518730	5645	0.6333333253860474	NO	-
36	ZINC01425708	1687	0.6315789222717285	NO	-
37	ZINC03850537	4296	0.6315789222717285	NO	-
38	ZINC01899121	1871	0.6276595592498779	NO	-
39	ZINC02799058	2725	0.6276595592498779	NO	-
40	ZINC02875679	2854	0.6276595592498779	NO	-
41	ZINC03858018	4533	0.6276595592498779	NO	-
42	ZINC04014426	5121	0.6276595592498779	NO	-
43	ZINC04469704	5559	0.6276595592498779	NO	-
44	ZINC04121483	5177	0.6263736486434937	NO	-
45	ZINC00629377	67	0.6262626051902771	NO	-
46	ZINC03855643	4475	0.625	NO	-
47	ZINC04464473	5495	0.625	NO	-
48	ZINC01933392	1910	0.6237623691558838	NO	-
49	ZINC01933392	1911	0.6237623691558838	NO	-
50	ZINC00823876	489	0.6236559152603149	NO	-
51	ZINC03969967	4907	0.6236559152603149	NO	-
52	ZINC04014426	5120	0.6236559152603149	NO	-
53	ZINC04463923	5486	0.6236559152603149	NO	-
54	ZINC02744400	2635	0.6224489808082581	NO	-
55	ZINC02744401	2636	0.6224489808082581	NO	-
56	ZINC03365178	3441	0.6222222447395325	NO	-
57	ZINC02310886	2162	0.621052622795105	NO	-
58	ZINC02315845	2167	0.621052622795105	NO	-
59	ZINC02662875	2535	0.621052622795105	NO	-
60	ZINC02875776	2855	0.621052622795105	NO	-
61	ZINC02875776	2856	0.621052622795105	NO	-
62	ZINC02957719	2939	0.621052622795105	NO	-
63	ZINC03979846	5000	0.621052622795105	NO	-
64	ZINC02298888	2151	0.6195651888847351	NO	-
65	ZINC01127301	1254	0.6185566782951355	NO	-
66	ZINC01127304	1256	0.6185566782951355	NO	-
67	ZINC03849422	4269	0.6185566782951355	NO	-
68	ZINC03849424	4271	0.6185566782951355	NO	-
69	ZINC04481585	5576	0.6185566782951355	NO	-
70	ZINC03855074	4456	0.617977499961853	NO	-
71	ZINC04470047	5567	0.617977499961853	NO	-
72	ZINC03850537	4295	0.6170212626457214	NO	-
73	ZINC04285158	5348	0.6170212626457214	NO	-
74	ZINC04285189	5350	0.6170212626457214	NO	-
75	ZINC02219202	2092	0.6161616444587708	NO	-
76	ZINC04176147	5230	0.6153846383094788	NO	-
77	ZINC04345241	5407	0.6153846383094788	NO	-
78	ZINC03857080	4478	0.6145833134651184	NO	-
79	ZINC00639449	93	0.6129032373428345	NO	-
80	ZINC00993916	986	0.6129032373428345	NO	-
81	ZINC02327126	2188	0.6129032373428345	NO	-
82	ZINC03855131	4461	0.6129032373428345	NO	-
83	ZINC03855132	4462	0.6129032373428345	NO	-
84	ZINC02181050	2041	0.6111111044883728	NO	-
85	ZINC00850241	531	0.6105263233184814	NO	-
86	ZINC03969670	4904	0.6105263233184814	NO	-
87	ZINC03970177	4909	0.6105263233184814	NO	-
88	ZINC03970178	4911	0.6105263233184814	NO	-
89	ZINC04469470	5555	0.6105263233184814	NO	-
90	ZINC01933360	1903	0.6100000143051147	NO	-
91	ZINC01933361	1904	0.6100000143051147	NO	-
92	ZINC01933361	1905	0.6100000143051147	NO	-
93	ZINC00823876	488	0.6086956262588501	NO	-
94	ZINC01040194	1034	0.6086956262588501	NO	-
95	ZINC01862815	1832	0.6086956262588501	NO	-
96	ZINC02370637	2224	0.6086956262588501	NO	-
97	ZINC02662045	2531	0.6086956262588501	NO	-
98	ZINC03969967	4906	0.6086956262588501	NO	-
99	ZINC04309581	5368	0.6086956262588501	NO	-
100	ZINC00882483	714	0.6082473993301392	NO	-
101	ZINC01890498	1862	0.6082473993301392	NO	-
102	ZINC01890501	1863	0.6082473993301392	NO	-
103	ZINC02855419	2813	0.6082473993301392	NO	-
104	ZINC03855583	4474	0.6082473993301392	NO	-
105	ZINC03859786	4600	0.6082473993301392	NO	-
106	ZINC01320990	1531	0.6063829660415649	NO	-
107	ZINC01584627	1781	0.6063829660415649	NO	-
108	ZINC02209734	2081	0.6063829660415649	NO	-
109	ZINC00857174	551	0.6043956279754639	NO	-
110	ZINC00857175	552	0.6043956279754639	NO	-
111	ZINC00857238	553	0.6043956279754639	NO	-
112	ZINC00857239	554	0.6043956279754639	NO	-
113	ZINC03334123	3383	0.6043956279754639	NO	-
114	ZINC03867160	4637	0.6043956279754639	NO	-
115	ZINC03867161	4638	0.6043956279754639	NO	-
116	ZINC00725742	308	0.6041666865348816	NO	-
117	ZINC01127301	1253	0.6041666865348816	NO	-
118	ZINC01127304	1255	0.6041666865348816	NO	-
119	ZINC01946463	1918	0.6041666865348816	NO	-
120	ZINC02375203	2229	0.6041666865348816	NO	-
121	ZINC03849422	4268	0.6041666865348816	NO	-
122	ZINC03849424	4270	0.6041666865348816	NO	-
123	ZINC03993188	5087	0.6041666865348816	NO	-
124	ZINC04469857	5561	0.6041666865348816	NO	-
125	ZINC03315768	3347	0.6022727489471436	NO	-
126	ZINC00680587	229	0.602150559425354	NO	-
127	ZINC01107911	1182	0.602150559425354	NO	-
128	ZINC01491199	1743	0.602150559425354	NO	-
129	ZINC02686601	2546	0.602150559425354	NO	-
130	ZINC03346298	3398	0.602150559425354	NO	-
131	ZINC03346300	3399	0.602150559425354	NO	-
132	ZINC04285158	5347	0.602150559425354	NO	-
133	ZINC04285189	5349	0.602150559425354	NO	-
134	ZINC02799782	2726	0.6020408272743225	NO	-
135	ZINC02877221	2862	0.6020408272743225	NO	-
136	ZINC01113129	1208	0.6000000238418579	NO	-
137	ZINC01418847	1683	0.6000000238418579	NO	-
138	ZINC01933360	1902	0.6000000238418579	NO	-
139	ZINC01933388	1908	0.6000000238418579	NO	-
140	ZINC01933388	1909	0.6000000238418579	NO	-
141	ZINC02689549	2551	0.6000000238418579	NO	-
142	ZINC03852903	4355	0.6000000238418579	NO	-
143	ZINC03852904	4356	0.6000000238418579	NO	-
144	ZINC03853784	4394	0.6000000238418579	NO	-
145	ZINC03853785	4395	0.6000000238418579	NO	-
146	ZINC01484470	1728	0.5979381203651428	NO	-
147	ZINC02858905	2828	0.5979381203651428	NO	-
148	ZINC03866687	4615	0.5979381203651428	NO	-
149	ZINC00958208	907	0.5978260636329651	NO	-
150	ZINC01127096	1251	0.5978260636329651	NO	-
151	ZINC01178296	1363	0.5978260636329651	NO	-
152	ZINC02717728	2573	0.5978260636329651	NO	-
153	ZINC03991970	5067	0.5978260636329651	NO	-
154	ZINC00694915	271	0.5957446694374084	NO	-
155	ZINC00850241	530	0.5957446694374084	NO	-
156	ZINC01034367	1030	0.5957446694374084	NO	-
157	ZINC03298932	3321	0.5957446694374084	NO	-
158	ZINC03855121	4459	0.5957446694374084	NO	-
159	ZINC03969670	4903	0.5957446694374084	NO	-
160	ZINC03970177	4908	0.5957446694374084	NO	-
161	ZINC03970178	4910	0.5957446694374084	NO	-
162	ZINC04252185	5317	0.5957446694374084	NO	-
163	ZINC04470034	5565	0.5957446694374084	NO	-
164	ZINC04470300	5572	0.5955055952072144	NO	-
165	ZINC03464620	3680	0.59375	NO	-
166	ZINC03855583	4473	0.59375	NO	-
167	ZINC03859786	4599	0.59375	NO	-
168	ZINC00622848	46	0.593406617641449	NO	-
169	ZINC00622853	48	0.593406617641449	NO	-
170	ZINC00642598	102	0.593406617641449	NO	-
171	ZINC01103475	1175	0.593406617641449	NO	-
172	ZINC01103477	1176	0.593406617641449	NO	-
173	ZINC02297623	2149	0.593406617641449	NO	-
174	ZINC02984552	2990	0.593406617641449	NO	-
175	ZINC03136276	3161	0.593406617641449	NO	-
176	ZINC03853175	4373	0.593406617641449	NO	-
177	ZINC03853176	4374	0.593406617641449	NO	-
178	ZINC03854493	4418	0.593406617641449	NO	-
179	ZINC04464891	5500	0.593406617641449	NO	-
180	ZINC00850071	528	0.5918367505073547	NO	-
181	ZINC01062196	1077	0.5918367505073547	NO	-
182	ZINC01509985	1764	0.5918367505073547	NO	-
183	ZINC03974623	4965	0.5918367505073547	NO	-
184	ZINC00650590	117	0.5913978219032288	NO	-
185	ZINC00857248	555	0.5913978219032288	NO	-
186	ZINC02354491	2217	0.5913978219032288	NO	-
187	ZINC02689539	2550	0.5913978219032288	NO	-
188	ZINC02729369	2610	0.5913978219032288	NO	-
189	ZINC02729370	2611	0.5913978219032288	NO	-
190	ZINC04406533	5446	0.5913978219032288	NO	-
191	ZINC03815390	49	0.5913978219032288	YES	7
192	ZINC01073902	1106	0.5909090638160706	NO	-
193	ZINC00725742	307	0.5894736647605896	NO	-
194	ZINC00890759	740	0.5894736647605896	NO	-
195	ZINC00890759	741	0.5894736647605896	NO	-
196	ZINC03992797	5070	0.5894736647605896	NO	-
197	ZINC04001193	5105	0.5894736647605896	NO	-
198	ZINC04469924	5562	0.5894736647605896	NO	-
199	ZINC04517954	5643	0.5894736647605896	NO	-
200	ZINC04517956	5644	0.5894736647605896	NO	-
201	ZINC01810749	1824	0.5888888835906982	NO	-
202	ZINC02206232	2075	0.5888888835906982	NO	-
203	ZINC02206232	2076	0.5888888835906982	NO	-
204	ZINC02279900	2139	0.5888888835906982	NO	-
205	ZINC02787752	2692	0.5888888835906982	NO	-
206	ZINC02787928	2693	0.5888888835906982	NO	-
207	ZINC03854455	4417	0.5888888835906982	NO	-
208	ZINC03977193	4989	0.5888888835906982	NO	-
209	ZINC02664753	2541	0.5876288414001465	NO	-
210	ZINC00632977	76	0.5869565010070801	NO	-
211	ZINC00632984	78	0.5869565010070801	NO	-
212	ZINC00632991	80	0.5869565010070801	NO	-
213	ZINC00632998	82	0.5869565010070801	NO	-
214	ZINC00936861	862	0.5869565010070801	NO	-
215	ZINC00936862	863	0.5869565010070801	NO	-
216	ZINC01811193	1825	0.5869565010070801	NO	-
217	ZINC02245249	2120	0.5869565010070801	NO	-
218	ZINC02245252	2121	0.5869565010070801	NO	-
219	ZINC02350611	2211	0.5869565010070801	NO	-
220	ZINC02689530	2548	0.5869565010070801	NO	-
221	ZINC02798801	2724	0.5869565010070801	NO	-
222	ZINC03340956	3389	0.5869565010070801	NO	-
223	ZINC03975052	4969	0.5869565010070801	NO	-
224	ZINC03975053	4970	0.5869565010070801	NO	-
225	ZINC04470041	5566	0.5869565010070801	NO	-
226	ZINC02795651	2703	0.5858585834503174	NO	-
227	ZINC03851955	4332	0.5858585834503174	NO	-
228	ZINC04622696	5665	0.5858585834503174	NO	-
229	ZINC02331659	2198	0.585106372833252	NO	-
230	ZINC02689563	2552	0.585106372833252	NO	-
231	ZINC02720119	2590	0.585106372833252	NO	-
232	ZINC02732218	2620	0.585106372833252	NO	-
233	ZINC03018547	3002	0.585106372833252	NO	-
234	ZINC03059255	3128	0.585106372833252	NO	-
235	ZINC03331683	3373	0.585106372833252	NO	-
236	ZINC03331683	3374	0.585106372833252	NO	-
237	ZINC03599168	4123	0.585106372833252	NO	-
238	ZINC04106346	5173	0.585106372833252	NO	-
239	ZINC02405397	2249	0.584269642829895	NO	-
240	ZINC02417667	2271	0.584269642829895	NO	-
241	ZINC00916968	813	0.5833333134651184	NO	-
242	ZINC02797718	2707	0.5833333134651184	NO	-
243	ZINC02959856	2942	0.5833333134651184	NO	-
244	ZINC03199719	3182	0.5833333134651184	NO	-
245	ZINC03207184	3185	0.5833333134651184	NO	-
246	ZINC03207191	3186	0.5833333134651184	NO	-
247	ZINC00622848	47	0.5824176073074341	NO	-
248	ZINC00622853	49	0.5824176073074341	NO	-
249	ZINC00817558	479	0.5824176073074341	NO	-
250	ZINC01068578	1094	0.5824176073074341	NO	-
251	ZINC02413472	2260	0.5824176073074341	NO	-
252	ZINC02421944	2276	0.5824176073074341	NO	-
253	ZINC03362241	3436	0.5824176073074341	NO	-
254	ZINC03850577	4297	0.5824176073074341	NO	-
255	ZINC03853259	4375	0.5824176073074341	NO	-
256	ZINC03890038	4789	0.5824176073074341	NO	-
257	ZINC03890103	4792	0.5824176073074341	NO	-
258	ZINC03968891	4889	0.5824176073074341	NO	-
259	ZINC04464900	5501	0.5824176073074341	NO	-
260	ZINC03309784	3335	0.581632673740387	NO	-
261	ZINC03309786	3336	0.581632673740387	NO	-
262	ZINC03464085	3666	0.581632673740387	NO	-
263	ZINC03464087	3667	0.581632673740387	NO	-
264	ZINC03595402	4086	0.581632673740387	NO	-
265	ZINC04622737	5666	0.581632673740387	NO	-
266	ZINC00924612	838	0.5806451439857483	NO	-
267	ZINC01475265	1722	0.5806451439857483	NO	-
268	ZINC01784090	1815	0.5806451439857483	NO	-
269	ZINC02499631	2357	0.5806451439857483	NO	-
270	ZINC02887966	2892	0.5806451439857483	NO	-
271	ZINC02950155	2930	0.5806451439857483	NO	-
272	ZINC03973492	4955	0.5806451439857483	NO	-
273	ZINC03976186	4984	0.5806451439857483	NO	-
274	ZINC03991976	5068	0.5806451439857483	NO	-
275	ZINC04247438	5286	0.5806451439857483	NO	-
276	ZINC04464293	5490	0.5806451439857483	NO	-
277	ZINC00827961	496	0.5799999833106995	NO	-
278	ZINC00827962	498	0.5799999833106995	NO	-
279	ZINC03851955	4333	0.5799999833106995	NO	-
280	ZINC02662267	2532	0.5789473652839661	NO	-
281	ZINC02720589	2592	0.5789473652839661	NO	-
282	ZINC02728210	2604	0.5789473652839661	NO	-
283	ZINC02994596	2991	0.5789473652839661	NO	-
284	ZINC03321769	3357	0.5789473652839661	NO	-
285	ZINC03859635	4587	0.5789473652839661	NO	-
286	ZINC03867944	4702	0.5789473652839661	NO	-
287	ZINC04000471	5095	0.5789473652839661	NO	-
288	ZINC04179826	5238	0.5789473652839661	NO	-
289	ZINC02406026	2250	0.5784313678741455	NO	-
290	ZINC00936901	864	0.5777778029441833	NO	-
291	ZINC00936902	865	0.5777778029441833	NO	-
292	ZINC00959917	917	0.5777778029441833	NO	-
293	ZINC01001189	992	0.5777778029441833	NO	-
294	ZINC01185174	1375	0.5777778029441833	NO	-
295	ZINC02412779	2258	0.5777778029441833	NO	-
296	ZINC02413212	2259	0.5777778029441833	NO	-
297	ZINC02630395	2429	0.5777778029441833	NO	-
298	ZINC02630397	2430	0.5777778029441833	NO	-
299	ZINC02748038	2641	0.5777778029441833	NO	-
300	ZINC04397856	5439	0.5777778029441833	NO	-
301	ZINC01089482	1154	0.5773195624351501	NO	-
302	ZINC01426562	1690	0.5773195624351501	NO	-
303	ZINC01509985	1763	0.5773195624351501	NO	-
304	ZINC02523173	2365	0.5773195624351501	NO	-
305	ZINC03867968	4705	0.5773195624351501	NO	-
306	ZINC03974623	4964	0.5773195624351501	NO	-
307	ZINC00940717	874	0.5760869383811951	NO	-
308	ZINC00955447	902	0.5760869383811951	NO	-
309	ZINC01795389	1817	0.5760869383811951	NO	-
310	ZINC01795392	1818	0.5760869383811951	NO	-
311	ZINC02729263	2609	0.5760869383811951	NO	-
312	ZINC02798196	2715	0.5760869383811951	NO	-
313	ZINC02872135	2846	0.5760869383811951	NO	-
314	ZINC03186069	3171	0.5760869383811951	NO	-
315	ZINC03630187	4159	0.5760869383811951	NO	-
316	ZINC03631880	4174	0.5760869383811951	NO	-
317	ZINC03849888	4279	0.5760869383811951	NO	-
318	ZINC03849893	4281	0.5760869383811951	NO	-
319	ZINC03968799	4887	0.5760869383811951	NO	-
320	ZINC03992888	5082	0.5760869383811951	NO	-
321	ZINC00796603	418	0.5757575631141663	NO	-
322	ZINC00853582	544	0.5757575631141663	NO	-
323	ZINC03215454	3188	0.5757575631141663	NO	-
324	ZINC03456703	3611	0.5757575631141663	NO	-
325	ZINC00719521	300	0.5744680762290955	NO	-
326	ZINC00958282	908	0.5744680762290955	NO	-
327	ZINC00958283	909	0.5744680762290955	NO	-
328	ZINC02499785	2358	0.5744680762290955	NO	-
329	ZINC02664260	2538	0.5744680762290955	NO	-
330	ZINC02687903	2547	0.5744680762290955	NO	-
331	ZINC02798134	2714	0.5744680762290955	NO	-
332	ZINC03059255	3129	0.5744680762290955	NO	-
333	ZINC03356656	3421	0.5744680762290955	NO	-
334	ZINC03849888	4280	0.5744680762290955	NO	-
335	ZINC03849893	4282	0.5744680762290955	NO	-
336	ZINC03991929	5063	0.5744680762290955	NO	-
337	ZINC04483218	5577	0.5744680762290955	NO	-
338	ZINC04135226	5191	0.5742574334144592	NO	-
339	ZINC00590964	21	0.5730336904525757	NO	-
340	ZINC02219753	2093	0.5730336904525757	NO	-
341	ZINC04462018	5482	0.5730336904525757	NO	-
342	ZINC00637627	90	0.5729166865348816	NO	-
343	ZINC00873605	644	0.5729166865348816	NO	-
344	ZINC01486054	1736	0.5729166865348816	NO	-
345	ZINC01486060	1738	0.5729166865348816	NO	-
346	ZINC02268348	2134	0.5729166865348816	NO	-
347	ZINC02947615	2925	0.5729166865348816	NO	-
348	ZINC03243444	3224	0.5729166865348816	NO	-
349	ZINC03520034	3897	0.5729166865348816	NO	-
350	ZINC03580583	4010	0.5729166865348816	NO	-
351	ZINC03853352	4377	0.5729166865348816	NO	-
352	ZINC03858330	4539	0.5729166865348816	NO	-
353	ZINC03859635	4588	0.5729166865348816	NO	-
354	ZINC03868324	4713	0.5729166865348816	NO	-
355	ZINC03868627	4741	0.5729166865348816	NO	-
356	ZINC03868685	4742	0.5729166865348816	NO	-
357	ZINC03868686	4743	0.5729166865348816	NO	-
358	ZINC04145381	5199	0.5729166865348816	NO	-
359	ZINC00632977	75	0.5714285969734192	NO	-
360	ZINC00632984	77	0.5714285969734192	NO	-
361	ZINC00632991	79	0.5714285969734192	NO	-
362	ZINC00632998	81	0.5714285969734192	NO	-
363	ZINC00813799	465	0.5714285969734192	NO	-
364	ZINC01658527	1800	0.5714285969734192	NO	-
365	ZINC02350917	2212	0.5714285969734192	NO	-
366	ZINC02412138	2257	0.5714285969734192	NO	-
367	ZINC02561754	2369	0.5714285969734192	NO	-
368	ZINC02786274	2691	0.5714285969734192	NO	-
369	ZINC02798384	2720	0.5714285969734192	NO	-
370	ZINC03401139	3494	0.5714285969734192	NO	-
371	ZINC03464328	3672	0.5714285969734192	NO	-
372	ZINC03464332	3673	0.5714285969734192	NO	-
373	ZINC03537457	3932	0.5714285969734192	NO	-
374	ZINC03537458	3933	0.5714285969734192	NO	-
375	ZINC03867799	4690	0.5714285969734192	NO	-
376	ZINC03945142	4858	0.5714285969734192	NO	-
377	ZINC04273460	5336	0.5714285969734192	NO	-
378	ZINC04422761	5459	0.5714285969734192	NO	-
379	ZINC04422763	5461	0.5714285969734192	NO	-
380	ZINC04443926	5476	0.5714285969734192	NO	-
381	ZINC04493067	5616	0.5714285969734192	NO	-
382	ZINC03815391	44	0.5714285969734192	YES	7
383	ZINC00642555	100	0.5699999928474426	NO	-
384	ZINC02199578	2058	0.5699999928474426	NO	-
385	ZINC02370792	2225	0.5699999928474426	NO	-
386	ZINC00588468	15	0.5698924660682678	NO	-
387	ZINC00588468	16	0.5698924660682678	NO	-
388	ZINC00588468	17	0.5698924660682678	NO	-
389	ZINC00612151	42	0.5698924660682678	NO	-
390	ZINC01018145	1011	0.5698924660682678	NO	-
391	ZINC01094195	1160	0.5698924660682678	NO	-
392	ZINC01214384	1410	0.5698924660682678	NO	-
393	ZINC01913339	1878	0.5698924660682678	NO	-
394	ZINC02720110	2588	0.5698924660682678	NO	-
395	ZINC02720588	2591	0.5698924660682678	NO	-
396	ZINC02747705	2640	0.5698924660682678	NO	-
397	ZINC02787936	2694	0.5698924660682678	NO	-
398	ZINC02788454	2695	0.5698924660682678	NO	-
399	ZINC02793918	2698	0.5698924660682678	NO	-
400	ZINC03559204	3958	0.5698924660682678	NO	-
401	ZINC03575635	3991	0.5698924660682678	NO	-
402	ZINC03632089	4189	0.5698924660682678	NO	-
403	ZINC03684719	4216	0.5698924660682678	NO	-
404	ZINC03684830	4218	0.5698924660682678	NO	-
405	ZINC03852043	4335	0.5698924660682678	NO	-
406	ZINC03972027	4948	0.5698924660682678	NO	-
407	ZINC04294240	5360	0.5698924660682678	NO	-
408	ZINC00781498	370	0.5684210658073425	NO	-
409	ZINC02690042	2553	0.5684210658073425	NO	-
410	ZINC02720114	2589	0.5684210658073425	NO	-
411	ZINC02730059	2618	0.5684210658073425	NO	-
412	ZINC03369537	3451	0.5684210658073425	NO	-
413	ZINC03451328	3584	0.5684210658073425	NO	-
414	ZINC03500619	3803	0.5684210658073425	NO	-
415	ZINC03854352	4414	0.5684210658073425	NO	-
416	ZINC03854353	4415	0.5684210658073425	NO	-
417	ZINC03868269	4712	0.5684210658073425	NO	-
418	ZINC03868692	4747	0.5684210658073425	NO	-
419	ZINC02318997	2177	0.5670102834701538	NO	-
420	ZINC03402641	3497	0.5670102834701538	NO	-
421	ZINC03427718	3531	0.5670102834701538	NO	-
422	ZINC03537448	3930	0.5670102834701538	NO	-
423	ZINC03537450	3931	0.5670102834701538	NO	-
424	ZINC03646345	4197	0.5670102834701538	NO	-
425	ZINC03849701	4277	0.5670102834701538	NO	-
426	ZINC04053420	5149	0.5670102834701538	NO	-
427	ZINC03061520	3131	0.5666666626930237	NO	-
428	ZINC03857088	4479	0.5666666626930237	NO	-
429	ZINC03857089	4480	0.5666666626930237	NO	-
430	ZINC00796603	417	0.5656565427780151	NO	-
431	ZINC00827961	495	0.5656565427780151	NO	-
432	ZINC00827962	497	0.5656565427780151	NO	-
433	ZINC01933375	1906	0.5656565427780151	NO	-
434	ZINC01933375	1907	0.5656565427780151	NO	-
435	ZINC02798272	2717	0.5656565427780151	NO	-
436	ZINC00685856	244	0.5652173757553101	NO	-
437	ZINC01080629	1134	0.5652173757553101	NO	-
438	ZINC01080629	1135	0.5652173757553101	NO	-
439	ZINC01081720	1136	0.5652173757553101	NO	-
440	ZINC01081788	1137	0.5652173757553101	NO	-
441	ZINC01081846	1138	0.5652173757553101	NO	-
442	ZINC01092081	1155	0.5652173757553101	NO	-
443	ZINC01207599	1400	0.5652173757553101	NO	-
444	ZINC03018658	3003	0.5652173757553101	NO	-
445	ZINC03579804	4002	0.5652173757553101	NO	-
446	ZINC03579805	4003	0.5652173757553101	NO	-
447	ZINC03579820	4004	0.5652173757553101	NO	-
448	ZINC03579821	4005	0.5652173757553101	NO	-
449	ZINC03579844	4008	0.5652173757553101	NO	-
450	ZINC03579846	4009	0.5652173757553101	NO	-
451	ZINC03631882	4175	0.5652173757553101	NO	-
452	ZINC03852043	4334	0.5652173757553101	NO	-
453	ZINC03889364	4766	0.5652173757553101	NO	-
454	ZINC03889455	4771	0.5652173757553101	NO	-
455	ZINC03968645	4886	0.5652173757553101	NO	-
456	ZINC04391204	5435	0.5652173757553101	NO	-
457	ZINC04486987	5589	0.5652173757553101	NO	-
458	ZINC00903222	773	0.563829779624939	NO	-
459	ZINC01043811	1044	0.563829779624939	NO	-
460	ZINC01346653	1579	0.563829779624939	NO	-
461	ZINC02328563	2192	0.563829779624939	NO	-
462	ZINC02328568	2193	0.563829779624939	NO	-
463	ZINC02657524	2518	0.563829779624939	NO	-
464	ZINC02664530	2540	0.563829779624939	NO	-
465	ZINC02932318	2914	0.563829779624939	NO	-
466	ZINC03295151	3315	0.563829779624939	NO	-
467	ZINC03295152	3316	0.563829779624939	NO	-
468	ZINC03303039	3327	0.563829779624939	NO	-
469	ZINC03303041	3328	0.563829779624939	NO	-
470	ZINC03857358	4495	0.563829779624939	NO	-
471	ZINC03857359	4496	0.563829779624939	NO	-
472	ZINC03857966	4528	0.563829779624939	NO	-
473	ZINC03857967	4529	0.563829779624939	NO	-
474	ZINC03867944	4701	0.563829779624939	NO	-
475	ZINC03868269	4711	0.563829779624939	NO	-
476	ZINC03868556	4737	0.563829779624939	NO	-
477	ZINC03896584	4840	0.563829779624939	NO	-
478	ZINC04176705	5233	0.563829779624939	NO	-
479	ZINC04273986	5343	0.563829779624939	NO	-
480	ZINC04331700	5401	0.563829779624939	NO	-
481	ZINC04620101	5663	0.563829779624939	NO	-
482	ZINC01210222	1405	0.5625	NO	-
483	ZINC01486054	1735	0.5625	NO	-
484	ZINC01486060	1737	0.5625	NO	-
485	ZINC02194983	2052	0.5625	NO	-
486	ZINC02232149	2109	0.5625	NO	-
487	ZINC02335645	2203	0.5625	NO	-
488	ZINC02499936	2360	0.5625	NO	-
489	ZINC02957700	2936	0.5625	NO	-
490	ZINC03251977	3248	0.5625	NO	-
491	ZINC03331683	3375	0.5625	NO	-
492	ZINC03562675	3963	0.5625	NO	-
493	ZINC03610713	4139	0.5625	NO	-
494	ZINC03867968	4704	0.5625	NO	-
495	ZINC03869134	4756	0.5625	NO	-
496	ZINC03869135	4759	0.5625	NO	-
497	ZINC04149287	5202	0.5625	NO	-
498	ZINC00867955	610	0.5617977380752563	NO	-
499	ZINC00867955	611	0.5617977380752563	NO	-
500	ZINC03834106	90	0.5617977380752563	YES	17
501	ZINC02298314	2150	0.5612244606018066	NO	-
502	ZINC02499517	2356	0.5612244606018066	NO	-
503	ZINC02908988	2899	0.5612244606018066	NO	-
504	ZINC03646330	4196	0.5612244606018066	NO	-
505	ZINC04170036	5225	0.5612244606018066	NO	-
506	ZINC01139912	1287	0.5604395866394043	NO	-
507	ZINC01139914	1288	0.5604395866394043	NO	-
508	ZINC02410838	2256	0.5604395866394043	NO	-
509	ZINC02431722	2285	0.5604395866394043	NO	-
510	ZINC02806786	2737	0.5604395866394043	NO	-
511	ZINC02979026	2989	0.5604395866394043	NO	-
512	ZINC03344720	3396	0.5604395866394043	NO	-
513	ZINC03853033	4364	0.5604395866394043	NO	-
514	ZINC03854496	4419	0.5604395866394043	NO	-
515	ZINC03858773	4548	0.5604395866394043	NO	-
516	ZINC03858774	4549	0.5604395866394043	NO	-
517	ZINC03858777	4550	0.5604395866394043	NO	-
518	ZINC03858778	4551	0.5604395866394043	NO	-
519	ZINC03858779	4552	0.5604395866394043	NO	-
520	ZINC03858780	4553	0.5604395866394043	NO	-
521	ZINC03975094	4971	0.5604395866394043	NO	-
522	ZINC03975095	4972	0.5604395866394043	NO	-
523	ZINC04233655	5276	0.5604395866394043	NO	-
524	ZINC04493067	5617	0.5604395866394043	NO	-
525	ZINC02622867	2408	0.5600000023841858	NO	-
526	ZINC04135226	5190	0.5600000023841858	NO	-
527	ZINC00822556	486	0.5591397881507874	NO	-
528	ZINC00822557	487	0.5591397881507874	NO	-
529	ZINC00892359	757	0.5591397881507874	NO	-
530	ZINC01133980	1273	0.5591397881507874	NO	-
531	ZINC01191256	1387	0.5591397881507874	NO	-
532	ZINC02143975	2030	0.5591397881507874	NO	-
533	ZINC02327074	2187	0.5591397881507874	NO	-
534	ZINC02835179	2755	0.5591397881507874	NO	-
535	ZINC02874291	2849	0.5591397881507874	NO	-
536	ZINC02975446	2983	0.5591397881507874	NO	-
537	ZINC03051668	3123	0.5591397881507874	NO	-
538	ZINC03341312	3392	0.5591397881507874	NO	-
539	ZINC03428544	3533	0.5591397881507874	NO	-
540	ZINC03478821	3737	0.5591397881507874	NO	-
541	ZINC03618659	4145	0.5591397881507874	NO	-
542	ZINC03631303	4171	0.5591397881507874	NO	-
543	ZINC03850233	4289	0.5591397881507874	NO	-
544	ZINC03858804	4561	0.5591397881507874	NO	-
545	ZINC04279577	5345	0.5591397881507874	NO	-
546	ZINC04361071	5413	0.5591397881507874	NO	-
547	ZINC04369128	5422	0.5591397881507874	NO	-
548	ZINC03815323	47	0.5591397881507874	YES	7
549	ZINC00853584	545	0.5588235259056091	NO	-
550	ZINC02212534	2085	0.5588235259056091	NO	-
551	ZINC03596258	4105	0.5588235259056091	NO	-
552	ZINC00637627	89	0.557894766330719	NO	-
553	ZINC00896727	762	0.557894766330719	NO	-
554	ZINC00899290	765	0.557894766330719	NO	-
555	ZINC01062965	1079	0.557894766330719	NO	-
556	ZINC01121759	1226	0.557894766330719	NO	-
557	ZINC01287234	1509	0.557894766330719	NO	-
558	ZINC01890452	1859	0.557894766330719	NO	-
559	ZINC01890485	1860	0.557894766330719	NO	-
560	ZINC01890491	1861	0.557894766330719	NO	-
561	ZINC02457643	2321	0.557894766330719	NO	-
562	ZINC02457643	2323	0.557894766330719	NO	-
563	ZINC02621806	2404	0.557894766330719	NO	-
564	ZINC02621807	2405	0.557894766330719	NO	-
565	ZINC02643083	2472	0.557894766330719	NO	-
566	ZINC02643084	2473	0.557894766330719	NO	-
567	ZINC02855758	2815	0.557894766330719	NO	-
568	ZINC03386785	3472	0.557894766330719	NO	-
569	ZINC03436499	3545	0.557894766330719	NO	-
570	ZINC03497149	3788	0.557894766330719	NO	-
571	ZINC03867540	4674	0.557894766330719	NO	-
572	ZINC03867541	4676	0.557894766330719	NO	-
573	ZINC04251813	5315	0.557894766330719	NO	-
574	ZINC04273876	5340	0.557894766330719	NO	-
575	ZINC04387658	5432	0.557894766330719	NO	-
576	ZINC03834096	28	0.557894766330719	YES	5
577	ZINC01966650	1934	0.5567010045051575	NO	-
578	ZINC01966651	1935	0.5567010045051575	NO	-
579	ZINC01966652	1936	0.5567010045051575	NO	-
580	ZINC01966653	1937	0.5567010045051575	NO	-
581	ZINC02856263	2818	0.5567010045051575	NO	-
582	ZINC02861616	2833	0.5567010045051575	NO	-
583	ZINC03315329	3346	0.5567010045051575	NO	-
584	ZINC03850824	4299	0.5567010045051575	NO	-
585	ZINC03867799	4689	0.5567010045051575	NO	-
586	ZINC00634517	86	0.5555555820465088	NO	-
587	ZINC00637802	92	0.5555555820465088	NO	-
588	ZINC00796603	416	0.5555555820465088	NO	-
589	ZINC00891136	744	0.5555555820465088	NO	-
590	ZINC00891136	745	0.5555555820465088	NO	-
591	ZINC00891138	746	0.5555555820465088	NO	-
592	ZINC00891138	747	0.5555555820465088	NO	-
593	ZINC00939258	873	0.5555555820465088	NO	-
594	ZINC01005078	1000	0.5555555820465088	NO	-
595	ZINC01432812	1703	0.5555555820465088	NO	-
596	ZINC02656296	2513	0.5555555820465088	NO	-
597	ZINC03354946	3416	0.5555555820465088	NO	-
598	ZINC03538131	3934	0.5555555820465088	NO	-
599	ZINC03850436	4292	0.5555555820465088	NO	-
600	ZINC03946757	4861	0.5555555820465088	NO	-
601	ZINC04038249	5140	0.5555555820465088	NO	-
602	ZINC04038249	5141	0.5555555820465088	NO	-
603	ZINC04391204	5436	0.5555555820465088	NO	-
604	ZINC04492639	5605	0.5555555820465088	NO	-
605	ZINC04516292	5642	0.5555555820465088	NO	-
606	ZINC02196000	2053	0.5544554591178894	NO	-
607	ZINC02196002	2054	0.5544554591178894	NO	-
608	ZINC02253600	2126	0.5544554591178894	NO	-
609	ZINC02417661	2269	0.5544554591178894	NO	-
610	ZINC02417662	2270	0.5544554591178894	NO	-
611	ZINC02798066	2711	0.5544554591178894	NO	-
612	ZINC02798067	2712	0.5544554591178894	NO	-
613	ZINC03008876	3000	0.5544554591178894	NO	-
614	ZINC00632538	74	0.554347813129425	NO	-
615	ZINC00661517	131	0.554347813129425	NO	-
616	ZINC00818495	480	0.554347813129425	NO	-
617	ZINC00954796	898	0.554347813129425	NO	-
618	ZINC00954797	899	0.554347813129425	NO	-
619	ZINC00954799	900	0.554347813129425	NO	-
620	ZINC01080629	1133	0.554347813129425	NO	-
621	ZINC01245990	1436	0.554347813129425	NO	-
622	ZINC01476067	1723	0.554347813129425	NO	-
623	ZINC01480004	1727	0.554347813129425	NO	-
624	ZINC01905502	1874	0.554347813129425	NO	-
625	ZINC01905506	1875	0.554347813129425	NO	-
626	ZINC01966590	1933	0.554347813129425	NO	-
627	ZINC01989796	1970	0.554347813129425	NO	-
628	ZINC01989797	1971	0.554347813129425	NO	-
629	ZINC02138936	2024	0.554347813129425	NO	-
630	ZINC02200863	2064	0.554347813129425	NO	-
631	ZINC02227541	2102	0.554347813129425	NO	-
632	ZINC02235357	2111	0.554347813129425	NO	-
633	ZINC02416360	2265	0.554347813129425	NO	-
634	ZINC02643925	2480	0.554347813129425	NO	-
635	ZINC02645977	2489	0.554347813129425	NO	-
636	ZINC02728591	2605	0.554347813129425	NO	-
637	ZINC03356618	3419	0.554347813129425	NO	-
638	ZINC03579835	4006	0.554347813129425	NO	-
639	ZINC03579836	4007	0.554347813129425	NO	-
640	ZINC03819056	4250	0.554347813129425	NO	-
641	ZINC03851867	4329	0.554347813129425	NO	-
642	ZINC03854636	4421	0.554347813129425	NO	-
643	ZINC03858772	4547	0.554347813129425	NO	-
644	ZINC03859525	4583	0.554347813129425	NO	-
645	ZINC03859526	4584	0.554347813129425	NO	-
646	ZINC03889365	4767	0.554347813129425	NO	-
647	ZINC03889429	4768	0.554347813129425	NO	-
648	ZINC03969146	4896	0.554347813129425	NO	-
649	ZINC03993259	5090	0.554347813129425	NO	-
650	ZINC04252471	5321	0.554347813129425	NO	-
651	ZINC04266055	5323	0.554347813129425	NO	-
652	ZINC03834091	19	0.554347813129425	YES	5
653	ZINC02652059	2499	0.553398072719574	NO	-
654	ZINC00651893	118	0.5531914830207825	NO	-
655	ZINC00705653	275	0.5531914830207825	NO	-
656	ZINC00873511	639	0.5531914830207825	NO	-
657	ZINC00903018	772	0.5531914830207825	NO	-
658	ZINC00929720	847	0.5531914830207825	NO	-
659	ZINC01070196	1097	0.5531914830207825	NO	-
660	ZINC01921536	1890	0.5531914830207825	NO	-
661	ZINC02499785	2359	0.5531914830207825	NO	-
662	ZINC02622099	2406	0.5531914830207825	NO	-
663	ZINC02622100	2407	0.5531914830207825	NO	-
664	ZINC03306934	3333	0.5531914830207825	NO	-
665	ZINC03322478	3360	0.5531914830207825	NO	-
666	ZINC03332416	3378	0.5531914830207825	NO	-
667	ZINC03519256	3886	0.5531914830207825	NO	-
668	ZINC03519997	3895	0.5531914830207825	NO	-
669	ZINC03579686	4000	0.5531914830207825	NO	-
670	ZINC03579688	4001	0.5531914830207825	NO	-
671	ZINC03595578	4088	0.5531914830207825	NO	-
672	ZINC03595579	4089	0.5531914830207825	NO	-
673	ZINC03599203	4124	0.5531914830207825	NO	-
674	ZINC03858806	4562	0.5531914830207825	NO	-
675	ZINC03858807	4563	0.5531914830207825	NO	-
676	ZINC03867540	4673	0.5531914830207825	NO	-
677	ZINC03867541	4675	0.5531914830207825	NO	-
678	ZINC03892663	4832	0.5531914830207825	NO	-
679	ZINC03943428	4855	0.5531914830207825	NO	-
680	ZINC04176605	5232	0.5531914830207825	NO	-
681	ZINC04633811	5673	0.5531914830207825	NO	-
682	ZINC03815548	16	0.5531914830207825	YES	5
683	ZINC00908064	801	0.5520833134651184	NO	-
684	ZINC00908066	802	0.5520833134651184	NO	-
685	ZINC01315428	1530	0.5520833134651184	NO	-
686	ZINC01485425	1733	0.5520833134651184	NO	-
687	ZINC01485425	1734	0.5520833134651184	NO	-
688	ZINC02113153	2008	0.5520833134651184	NO	-
689	ZINC02457643	2322	0.5520833134651184	NO	-
690	ZINC02798371	2719	0.5520833134651184	NO	-
691	ZINC02879499	2869	0.5520833134651184	NO	-
692	ZINC03227354	3194	0.5520833134651184	NO	-
693	ZINC03494634	3780	0.5520833134651184	NO	-
694	ZINC03595580	4090	0.5520833134651184	NO	-
695	ZINC03595582	4091	0.5520833134651184	NO	-
696	ZINC03631933	4182	0.5520833134651184	NO	-
697	ZINC03631936	4183	0.5520833134651184	NO	-
698	ZINC03684852	4220	0.5520833134651184	NO	-
699	ZINC03849701	4276	0.5520833134651184	NO	-
700	ZINC03853058	4365	0.5520833134651184	NO	-
701	ZINC03857667	4514	0.5520833134651184	NO	-
702	ZINC04252298	5319	0.5520833134651184	NO	-
703	ZINC04308566	5365	0.5520833134651184	NO	-
704	ZINC04628152	5670	0.5520833134651184	NO	-
705	ZINC00643598	105	0.5510203838348389	NO	-
706	ZINC00796603	415	0.5510203838348389	NO	-
707	ZINC00882491	715	0.5510203838348389	NO	-
708	ZINC02338718	2208	0.5510203838348389	NO	-
709	ZINC02908988	2900	0.5510203838348389	NO	-
710	ZINC02908988	2901	0.5510203838348389	NO	-
711	ZINC03646368	4198	0.5510203838348389	NO	-
712	ZINC03646370	4199	0.5510203838348389	NO	-
713	ZINC03929505	4850	0.5510203838348389	NO	-
714	ZINC01898571	1870	0.550561785697937	NO	-
715	ZINC01937853	1913	0.550561785697937	NO	-
716	ZINC03867523	4672	0.550561785697937	NO	-
717	ZINC04465614	5517	0.550561785697937	NO	-
718	ZINC04627318	5669	0.550561785697937	NO	-
719	ZINC02619809	2396	0.550000011920929	NO	-
720	ZINC03855112	4458	0.550000011920929	NO	-
721	ZINC03867410	4666	0.550000011920929	NO	-
722	ZINC01211758	1406	0.5494505763053894	NO	-
723	ZINC01211761	1407	0.5494505763053894	NO	-
724	ZINC01212023	1408	0.5494505763053894	NO	-
725	ZINC02112954	2007	0.5494505763053894	NO	-
726	ZINC02205509	2072	0.5494505763053894	NO	-
727	ZINC02205509	2073	0.5494505763053894	NO	-
728	ZINC02408254	2252	0.5494505763053894	NO	-
729	ZINC02425212	2281	0.5494505763053894	NO	-
730	ZINC02763412	2664	0.5494505763053894	NO	-
731	ZINC03533496	3921	0.5494505763053894	NO	-
732	ZINC03649436	4200	0.5494505763053894	NO	-
733	ZINC03852930	4357	0.5494505763053894	NO	-
734	ZINC03852931	4358	0.5494505763053894	NO	-
735	ZINC03859917	4604	0.5494505763053894	NO	-
736	ZINC03891018	4821	0.5494505763053894	NO	-
737	ZINC03891021	4822	0.5494505763053894	NO	-
738	ZINC03987828	5058	0.5494505763053894	NO	-
739	ZINC04235556	5279	0.5494505763053894	NO	-
740	ZINC02331058	2197	0.5490196347236633	NO	-
741	ZINC03261696	3262	0.5490196347236633	NO	-
742	ZINC04179606	5237	0.5490196347236633	NO	-
743	ZINC03832353	41	0.5487805008888245	YES	7
744	ZINC00584948	13	0.5483871102333069	NO	-
745	ZINC00719528	301	0.5483871102333069	NO	-
746	ZINC00862978	587	0.5483871102333069	NO	-
747	ZINC01001388	993	0.5483871102333069	NO	-
748	ZINC01905098	1872	0.5483871102333069	NO	-
749	ZINC01909331	1877	0.5483871102333069	NO	-
750	ZINC01921439	1886	0.5483871102333069	NO	-
751	ZINC01989717	1967	0.5483871102333069	NO	-
752	ZINC01989718	1968	0.5483871102333069	NO	-
753	ZINC02265922	2131	0.5483871102333069	NO	-
754	ZINC02971621	2970	0.5483871102333069	NO	-
755	ZINC03034371	3084	0.5483871102333069	NO	-
756	ZINC03400031	3487	0.5483871102333069	NO	-
757	ZINC03400034	3488	0.5483871102333069	NO	-
758	ZINC03400037	3489	0.5483871102333069	NO	-
759	ZINC03400040	3490	0.5483871102333069	NO	-
760	ZINC03520004	3896	0.5483871102333069	NO	-
761	ZINC03632259	4190	0.5483871102333069	NO	-
762	ZINC03684830	4219	0.5483871102333069	NO	-
763	ZINC03842434	4267	0.5483871102333069	NO	-
764	ZINC03850028	4283	0.5483871102333069	NO	-
765	ZINC03850043	4285	0.5483871102333069	NO	-
766	ZINC03850105	4286	0.5483871102333069	NO	-
767	ZINC03850157	4287	0.5483871102333069	NO	-
768	ZINC03850182	4288	0.5483871102333069	NO	-
769	ZINC03850445	4293	0.5483871102333069	NO	-
770	ZINC03854934	4450	0.5483871102333069	NO	-
771	ZINC03859656	4592	0.5483871102333069	NO	-
772	ZINC03866835	4621	0.5483871102333069	NO	-
773	ZINC03867383	4654	0.5483871102333069	NO	-
774	ZINC03867384	4655	0.5483871102333069	NO	-
775	ZINC03869134	4755	0.5483871102333069	NO	-
776	ZINC03869135	4758	0.5483871102333069	NO	-
777	ZINC03991930	5064	0.5483871102333069	NO	-
778	ZINC04443507	5475	0.5483871102333069	NO	-
779	ZINC00594215	28	0.5473684072494507	NO	-
780	ZINC00694057	260	0.5473684072494507	NO	-
781	ZINC00694140	269	0.5473684072494507	NO	-
782	ZINC00899280	764	0.5473684072494507	NO	-
783	ZINC00955864	903	0.5473684072494507	NO	-
784	ZINC01432376	1701	0.5473684072494507	NO	-
785	ZINC02297504	2147	0.5473684072494507	NO	-
786	ZINC02353141	2216	0.5473684072494507	NO	-
787	ZINC02624946	2413	0.5473684072494507	NO	-
788	ZINC02975448	2984	0.5473684072494507	NO	-
789	ZINC03043698	3102	0.5473684072494507	NO	-
790	ZINC03366680	3444	0.5473684072494507	NO	-
791	ZINC03456819	3612	0.5473684072494507	NO	-
792	ZINC03456822	3613	0.5473684072494507	NO	-
793	ZINC03456840	3616	0.5473684072494507	NO	-
794	ZINC03464653	3681	0.5473684072494507	NO	-
795	ZINC03464655	3682	0.5473684072494507	NO	-
796	ZINC03496709	3782	0.5473684072494507	NO	-
797	ZINC03496951	3784	0.5473684072494507	NO	-
798	ZINC03593285	4027	0.5473684072494507	NO	-
799	ZINC03593287	4028	0.5473684072494507	NO	-
800	ZINC03593323	4031	0.5473684072494507	NO	-
801	ZINC03853107	4368	0.5473684072494507	NO	-
802	ZINC03853126	4369	0.5473684072494507	NO	-
803	ZINC03853127	4370	0.5473684072494507	NO	-
804	ZINC03943428	4856	0.5473684072494507	NO	-
805	ZINC04160518	5211	0.5473684072494507	NO	-
806	ZINC04376917	5425	0.5473684072494507	NO	-
807	ZINC00886699	732	0.5463917255401611	NO	-
808	ZINC00899332	768	0.5463917255401611	NO	-
809	ZINC01767702	1812	0.5463917255401611	NO	-
810	ZINC02030188	1976	0.5463917255401611	NO	-
811	ZINC02328015	2189	0.5463917255401611	NO	-
812	ZINC02333045	2199	0.5463917255401611	NO	-
813	ZINC02423582	2278	0.5463917255401611	NO	-
814	ZINC02582295	2371	0.5463917255401611	NO	-
815	ZINC02643832	2478	0.5463917255401611	NO	-
816	ZINC02643833	2479	0.5463917255401611	NO	-
817	ZINC02720606	2595	0.5463917255401611	NO	-
818	ZINC03456877	3619	0.5463917255401611	NO	-
819	ZINC03456879	3620	0.5463917255401611	NO	-
820	ZINC03462840	3658	0.5463917255401611	NO	-
821	ZINC03462844	3659	0.5463917255401611	NO	-
822	ZINC03463895	3663	0.5463917255401611	NO	-
823	ZINC03463899	3664	0.5463917255401611	NO	-
824	ZINC03496968	3785	0.5463917255401611	NO	-
825	ZINC03503035	3813	0.5463917255401611	NO	-
826	ZINC03503037	3814	0.5463917255401611	NO	-
827	ZINC03503118	3815	0.5463917255401611	NO	-
828	ZINC03533022	3919	0.5463917255401611	NO	-
829	ZINC03533023	3920	0.5463917255401611	NO	-
830	ZINC03563157	3966	0.5463917255401611	NO	-
831	ZINC03593335	4032	0.5463917255401611	NO	-
832	ZINC03593337	4033	0.5463917255401611	NO	-
833	ZINC03593681	4048	0.5463917255401611	NO	-
834	ZINC03593682	4049	0.5463917255401611	NO	-
835	ZINC03594460	4063	0.5463917255401611	NO	-
836	ZINC03594462	4064	0.5463917255401611	NO	-
837	ZINC03594968	4069	0.5463917255401611	NO	-
838	ZINC03594970	4070	0.5463917255401611	NO	-
839	ZINC03595146	4073	0.5463917255401611	NO	-
840	ZINC03595367	4084	0.5463917255401611	NO	-
841	ZINC03595368	4085	0.5463917255401611	NO	-
842	ZINC03853922	4397	0.5463917255401611	NO	-
843	ZINC03853923	4398	0.5463917255401611	NO	-
844	ZINC03857194	4485	0.5463917255401611	NO	-
845	ZINC03857667	4515	0.5463917255401611	NO	-
846	ZINC03859649	4591	0.5463917255401611	NO	-
847	ZINC04004717	5113	0.5463917255401611	NO	-
848	ZINC04126327	5180	0.5463917255401611	NO	-
849	ZINC04225496	5271	0.5463917255401611	NO	-
850	ZINC04423231	5464	0.5463917255401611	NO	-
851	ZINC04468490	5545	0.5463917255401611	NO	-
852	ZINC01921855	1891	0.5454545617103577	NO	-
853	ZINC02142137	2029	0.5454545617103577	NO	-
854	ZINC02690758	2556	0.5454545617103577	NO	-
855	ZINC02724059	2601	0.5454545617103577	NO	-
856	ZINC02857209	2822	0.5454545617103577	NO	-
857	ZINC03546255	3943	0.5454545617103577	NO	-
858	ZINC03855112	4457	0.5454545617103577	NO	-
859	ZINC04312248	5373	0.5454545617103577	NO	-
860	ZINC04312248	5374	0.5454545617103577	NO	-
861	ZINC04312248	5375	0.5454545617103577	NO	-
862	ZINC00904559	776	0.5445544719696045	NO	-
863	ZINC00904560	777	0.5445544719696045	NO	-
864	ZINC00835193	504	0.5444444417953491	NO	-
865	ZINC00993681	983	0.5444444417953491	NO	-
866	ZINC00993681	984	0.5444444417953491	NO	-
867	ZINC01937845	1912	0.5444444417953491	NO	-
868	ZINC01938191	1916	0.5444444417953491	NO	-
869	ZINC02380851	2234	0.5444444417953491	NO	-
870	ZINC02380851	2235	0.5444444417953491	NO	-
871	ZINC03066998	3132	0.5444444417953491	NO	-
872	ZINC03859816	4601	0.5444444417953491	NO	-
873	ZINC04467554	5538	0.5444444417953491	NO	-
874	ZINC02047503	68	0.5444444417953491	YES	12
875	ZINC00819656	483	0.5436893105506897	NO	-
876	ZINC00661389	130	0.54347825050354	NO	-
877	ZINC00719305	299	0.54347825050354	NO	-
878	ZINC00959969	919	0.54347825050354	NO	-
879	ZINC00960062	923	0.54347825050354	NO	-
880	ZINC00960063	924	0.54347825050354	NO	-
881	ZINC01088911	1153	0.54347825050354	NO	-
882	ZINC01178701	1365	0.54347825050354	NO	-
883	ZINC01249650	1443	0.54347825050354	NO	-
884	ZINC01249650	1444	0.54347825050354	NO	-
885	ZINC01254733	1449	0.54347825050354	NO	-
886	ZINC01273412	1467	0.54347825050354	NO	-
887	ZINC01274971	1468	0.54347825050354	NO	-
888	ZINC01379089	1664	0.54347825050354	NO	-
889	ZINC01429402	1693	0.54347825050354	NO	-
890	ZINC01515797	1768	0.54347825050354	NO	-
891	ZINC01889903	1856	0.54347825050354	NO	-
892	ZINC01889906	1857	0.54347825050354	NO	-
893	ZINC01889910	1858	0.54347825050354	NO	-
894	ZINC01921493	1888	0.54347825050354	NO	-
895	ZINC01967777	1942	0.54347825050354	NO	-
896	ZINC02402376	2245	0.54347825050354	NO	-
897	ZINC02402377	2246	0.54347825050354	NO	-
898	ZINC02729728	2612	0.54347825050354	NO	-
899	ZINC02729729	2613	0.54347825050354	NO	-
900	ZINC02814391	2743	0.54347825050354	NO	-
901	ZINC02851927	2795	0.54347825050354	NO	-
902	ZINC03424404	3525	0.54347825050354	NO	-
903	ZINC03659297	4203	0.54347825050354	NO	-
904	ZINC03853149	4371	0.54347825050354	NO	-
905	ZINC03889315	4765	0.54347825050354	NO	-
906	ZINC03889450	4770	0.54347825050354	NO	-
907	ZINC03967922	4871	0.54347825050354	NO	-
908	ZINC03967922	4872	0.54347825050354	NO	-
909	ZINC03983070	5018	0.54347825050354	NO	-
910	ZINC04369997	5423	0.54347825050354	NO	-
911	ZINC04384552	5427	0.54347825050354	NO	-
912	ZINC04465115	5503	0.54347825050354	NO	-
913	ZINC03832355	4	0.5432098507881165	YES	3
914	ZINC00792026	396	0.542553186416626	NO	-
915	ZINC00891412	751	0.542553186416626	NO	-
916	ZINC00891414	752	0.542553186416626	NO	-
917	ZINC00971446	930	0.542553186416626	NO	-
918	ZINC01950224	1921	0.542553186416626	NO	-
919	ZINC01952788	1922	0.542553186416626	NO	-
920	ZINC01952792	1923	0.542553186416626	NO	-
921	ZINC01964530	1931	0.542553186416626	NO	-
922	ZINC01964531	1932	0.542553186416626	NO	-
923	ZINC01970942	1945	0.542553186416626	NO	-
924	ZINC02206583	2077	0.542553186416626	NO	-
925	ZINC02206585	2078	0.542553186416626	NO	-
926	ZINC02417315	2267	0.542553186416626	NO	-
927	ZINC02441505	2304	0.542553186416626	NO	-
928	ZINC03043844	3109	0.542553186416626	NO	-
929	ZINC03271981	3277	0.542553186416626	NO	-
930	ZINC03519979	3894	0.542553186416626	NO	-
931	ZINC03599301	4127	0.542553186416626	NO	-
932	ZINC03630418	4163	0.542553186416626	NO	-
933	ZINC03630420	4164	0.542553186416626	NO	-
934	ZINC03631066	4165	0.542553186416626	NO	-
935	ZINC03631894	4176	0.542553186416626	NO	-
936	ZINC03631896	4177	0.542553186416626	NO	-
937	ZINC03631907	4178	0.542553186416626	NO	-
938	ZINC03631909	4179	0.542553186416626	NO	-
939	ZINC03866835	4622	0.542553186416626	NO	-
940	ZINC03868687	4744	0.542553186416626	NO	-
941	ZINC03890900	4816	0.542553186416626	NO	-
942	ZINC04313359	5377	0.542553186416626	NO	-
943	ZINC01041819	1040	0.5416666865348816	NO	-
944	ZINC01041821	1041	0.5416666865348816	NO	-
945	ZINC01193641	1391	0.5416666865348816	NO	-
946	ZINC02499936	2361	0.5416666865348816	NO	-
947	ZINC02616930	2388	0.5416666865348816	NO	-
948	ZINC02629051	2427	0.5416666865348816	NO	-
949	ZINC02629052	2428	0.5416666865348816	NO	-
950	ZINC02654424	2504	0.5416666865348816	NO	-
951	ZINC02654425	2505	0.5416666865348816	NO	-
952	ZINC02852839	2802	0.5416666865348816	NO	-
953	ZINC03319237	3352	0.5416666865348816	NO	-
954	ZINC03319985	3353	0.5416666865348816	NO	-
955	ZINC03319987	3354	0.5416666865348816	NO	-
956	ZINC03390579	3476	0.5416666865348816	NO	-
957	ZINC03456870	3617	0.5416666865348816	NO	-
958	ZINC03456873	3618	0.5416666865348816	NO	-
959	ZINC03460687	3624	0.5416666865348816	NO	-
960	ZINC03460691	3625	0.5416666865348816	NO	-
961	ZINC03462721	3651	0.5416666865348816	NO	-
962	ZINC03462726	3652	0.5416666865348816	NO	-
963	ZINC03464289	3670	0.5416666865348816	NO	-
964	ZINC03464294	3671	0.5416666865348816	NO	-
965	ZINC03528381	3913	0.5416666865348816	NO	-
966	ZINC03528383	3914	0.5416666865348816	NO	-
967	ZINC03593365	4036	0.5416666865348816	NO	-
968	ZINC03593640	4042	0.5416666865348816	NO	-
969	ZINC03593642	4043	0.5416666865348816	NO	-
970	ZINC03594371	4057	0.5416666865348816	NO	-
971	ZINC03594376	4058	0.5416666865348816	NO	-
972	ZINC03594438	4061	0.5416666865348816	NO	-
973	ZINC03594440	4062	0.5416666865348816	NO	-
974	ZINC03594523	4067	0.5416666865348816	NO	-
975	ZINC03594525	4068	0.5416666865348816	NO	-
976	ZINC03595351	4080	0.5416666865348816	NO	-
977	ZINC03595353	4081	0.5416666865348816	NO	-
978	ZINC03595435	4087	0.5416666865348816	NO	-
979	ZINC03595601	4092	0.5416666865348816	NO	-
980	ZINC03849437	4272	0.5416666865348816	NO	-
981	ZINC03849441	4273	0.5416666865348816	NO	-
982	ZINC03849771	4278	0.5416666865348816	NO	-
983	ZINC03850308	4290	0.5416666865348816	NO	-
984	ZINC03854516	4420	0.5416666865348816	NO	-
985	ZINC03867929	4700	0.5416666865348816	NO	-
986	ZINC03869134	4757	0.5416666865348816	NO	-
987	ZINC03869135	4760	0.5416666865348816	NO	-
988	ZINC03983589	5041	0.5416666865348816	NO	-
989	ZINC03983590	5042	0.5416666865348816	NO	-
990	ZINC04285737	5353	0.5416666865348816	NO	-
991	ZINC04465865	5520	0.5416666865348816	NO	-
992	ZINC00594976	29	0.5408163070678711	NO	-
993	ZINC00634517	85	0.5408163070678711	NO	-
994	ZINC00637802	91	0.5408163070678711	NO	-
995	ZINC00857409	557	0.5408163070678711	NO	-
996	ZINC00857410	558	0.5408163070678711	NO	-
997	ZINC00886683	729	0.5408163070678711	NO	-
998	ZINC01005078	999	0.5408163070678711	NO	-
999	ZINC01066944	1089	0.5408163070678711	NO	-
1000	ZINC02196431	2055	0.5408163070678711	NO	-
1001	ZINC02305840	2156	0.5408163070678711	NO	-
1002	ZINC02309955	2160	0.5408163070678711	NO	-
1003	ZINC02333423	2200	0.5408163070678711	NO	-
1004	ZINC02798552	2722	0.5408163070678711	NO	-
1005	ZINC03043876	3111	0.5408163070678711	NO	-
1006	ZINC03520351	3898	0.5408163070678711	NO	-
1007	ZINC03631377	4172	0.5408163070678711	NO	-
1008	ZINC04038249	5139	0.5408163070678711	NO	-
1009	ZINC02955491	2934	0.540229856967926	NO	-
1010	ZINC01659148	1801	0.5400000214576721	NO	-
1011	ZINC03287372	3304	0.5400000214576721	NO	-
1012	ZINC03439331	3553	0.5400000214576721	NO	-
1013	ZINC03494346	3768	0.5400000214576721	NO	-
1014	ZINC00936986	866	0.5393258333206177	NO	-
1015	ZINC02215058	2088	0.5393258333206177	NO	-
1016	ZINC04620040	5662	0.5393258333206177	NO	-
1017	ZINC00624645	57	0.5384615659713745	NO	-
1018	ZINC01069729	1096	0.5384615659713745	NO	-
1019	ZINC01238981	1432	0.5384615659713745	NO	-
1020	ZINC01294126	1518	0.5384615659713745	NO	-
1021	ZINC01315155	1529	0.5384615659713745	NO	-
1022	ZINC01478598	1726	0.5384615659713745	NO	-
1023	ZINC01937892	1914	0.5384615659713745	NO	-
1024	ZINC01938264	1917	0.5384615659713745	NO	-
1025	ZINC02289805	2145	0.5384615659713745	NO	-
1026	ZINC02438247	2296	0.5384615659713745	NO	-
1027	ZINC02450498	2316	0.5384615659713745	NO	-
1028	ZINC02699207	2560	0.5384615659713745	NO	-
1029	ZINC02806624	2736	0.5384615659713745	NO	-
1030	ZINC02861308	2832	0.5384615659713745	NO	-
1031	ZINC02970905	2961	0.5384615659713745	NO	-
1032	ZINC03458735	3621	0.5384615659713745	NO	-
1033	ZINC03852840	4352	0.5384615659713745	NO	-
1034	ZINC03853554	4384	0.5384615659713745	NO	-
1035	ZINC03854670	4422	0.5384615659713745	NO	-
1036	ZINC03855531	4469	0.5384615659713745	NO	-
1037	ZINC03983036	5016	0.5384615659713745	NO	-
1038	ZINC04443984	5477	0.5384615659713745	NO	-
1039	ZINC00678297	219	0.5376344323158264	NO	-
1040	ZINC00678298	220	0.5376344323158264	NO	-
1041	ZINC00872549	636	0.5376344323158264	NO	-
1042	ZINC00976131	932	0.5376344323158264	NO	-
1043	ZINC01185041	1374	0.5376344323158264	NO	-
1044	ZINC01261275	1452	0.5376344323158264	NO	-
1045	ZINC01261276	1453	0.5376344323158264	NO	-
1046	ZINC01494690	1751	0.5376344323158264	NO	-
1047	ZINC01513026	1766	0.5376344323158264	NO	-
1048	ZINC01967545	1940	0.5376344323158264	NO	-
1049	ZINC01967775	1941	0.5376344323158264	NO	-
1050	ZINC02261476	2130	0.5376344323158264	NO	-
1051	ZINC02300318	2152	0.5376344323158264	NO	-
1052	ZINC02408766	2253	0.5376344323158264	NO	-
1053	ZINC02408767	2254	0.5376344323158264	NO	-
1054	ZINC02466040	2335	0.5376344323158264	NO	-
1055	ZINC02641332	2467	0.5376344323158264	NO	-
1056	ZINC02663745	2537	0.5376344323158264	NO	-
1057	ZINC02719674	2587	0.5376344323158264	NO	-
1058	ZINC02729789	2616	0.5376344323158264	NO	-
1059	ZINC02729790	2617	0.5376344323158264	NO	-
1060	ZINC03199718	3181	0.5376344323158264	NO	-
1061	ZINC03199721	3183	0.5376344323158264	NO	-
1062	ZINC03266648	3273	0.5376344323158264	NO	-
1063	ZINC03292909	3312	0.5376344323158264	NO	-
1064	ZINC03341312	3390	0.5376344323158264	NO	-
1065	ZINC03341312	3391	0.5376344323158264	NO	-
1066	ZINC03374650	3463	0.5376344323158264	NO	-
1067	ZINC03374656	3464	0.5376344323158264	NO	-
1068	ZINC03415725	3512	0.5376344323158264	NO	-
1069	ZINC03850336	4291	0.5376344323158264	NO	-
1070	ZINC03852238	4337	0.5376344323158264	NO	-
1071	ZINC03859127	4578	0.5376344323158264	NO	-
1072	ZINC03866686	4614	0.5376344323158264	NO	-
1073	ZINC03867389	4660	0.5376344323158264	NO	-
1074	ZINC03867390	4661	0.5376344323158264	NO	-
1075	ZINC03892581	4830	0.5376344323158264	NO	-
1076	ZINC03892585	4831	0.5376344323158264	NO	-
1077	ZINC03980718	5005	0.5376344323158264	NO	-
1078	ZINC04362964	5415	0.5376344323158264	NO	-
1079	ZINC04465535	5515	0.5376344323158264	NO	-
1080	ZINC00694050	259	0.5368421077728271	NO	-
1081	ZINC00694138	268	0.5368421077728271	NO	-
1082	ZINC00706824	278	0.5368421077728271	NO	-
1083	ZINC00856430	550	0.5368421077728271	NO	-
1084	ZINC00878059	684	0.5368421077728271	NO	-
1085	ZINC00954828	901	0.5368421077728271	NO	-
1086	ZINC00958192	906	0.5368421077728271	NO	-
1087	ZINC01000564	991	0.5368421077728271	NO	-
1088	ZINC01127178	1252	0.5368421077728271	NO	-
1089	ZINC01301818	1521	0.5368421077728271	NO	-
1090	ZINC01485425	1732	0.5368421077728271	NO	-
1091	ZINC01889881	1853	0.5368421077728271	NO	-
1092	ZINC01889882	1854	0.5368421077728271	NO	-
1093	ZINC01921441	1887	0.5368421077728271	NO	-
1094	ZINC02212123	2084	0.5368421077728271	NO	-
1095	ZINC02325625	2184	0.5368421077728271	NO	-
1096	ZINC02645556	2482	0.5368421077728271	NO	-
1097	ZINC02788659	2696	0.5368421077728271	NO	-
1098	ZINC02797813	2708	0.5368421077728271	NO	-
1099	ZINC02831091	2754	0.5368421077728271	NO	-
1100	ZINC02932474	2915	0.5368421077728271	NO	-
1101	ZINC02976023	2986	0.5368421077728271	NO	-
1102	ZINC03340322	3387	0.5368421077728271	NO	-
1103	ZINC03572379	3985	0.5368421077728271	NO	-
1104	ZINC03816158	4237	0.5368421077728271	NO	-
1105	ZINC03850034	4284	0.5368421077728271	NO	-
1106	ZINC03859649	4590	0.5368421077728271	NO	-
1107	ZINC03867142	4636	0.5368421077728271	NO	-
1108	ZINC03868688	4745	0.5368421077728271	NO	-
1109	ZINC03949102	4864	0.5368421077728271	NO	-
1110	ZINC03977257	4990	0.5368421077728271	NO	-
1111	ZINC04121598	5178	0.5368421077728271	NO	-
1112	ZINC04149287	5201	0.5368421077728271	NO	-
1113	ZINC04273724	5338	0.5368421077728271	NO	-
1114	ZINC04273724	5339	0.5368421077728271	NO	-
1115	ZINC04292319	5359	0.5368421077728271	NO	-
1116	ZINC04474342	5573	0.5368421077728271	NO	-
1117	ZINC04620023	5661	0.5368421077728271	NO	-
1118	ZINC00694065	261	0.5360824465751648	NO	-
1119	ZINC00694155	270	0.5360824465751648	NO	-
1120	ZINC00773347	331	0.5360824465751648	NO	-
1121	ZINC00833654	502	0.5360824465751648	NO	-
1122	ZINC01034237	1028	0.5360824465751648	NO	-
1123	ZINC01364457	1598	0.5360824465751648	NO	-
1124	ZINC01767707	1813	0.5360824465751648	NO	-
1125	ZINC01894878	1867	0.5360824465751648	NO	-
1126	ZINC01894881	1868	0.5360824465751648	NO	-
1127	ZINC02646628	2491	0.5360824465751648	NO	-
1128	ZINC02646630	2492	0.5360824465751648	NO	-
1129	ZINC02975451	2985	0.5360824465751648	NO	-
1130	ZINC03455179	3604	0.5360824465751648	NO	-
1131	ZINC03455183	3605	0.5360824465751648	NO	-
1132	ZINC03456652	3609	0.5360824465751648	NO	-
1133	ZINC03456654	3610	0.5360824465751648	NO	-
1134	ZINC03456831	3614	0.5360824465751648	NO	-
1135	ZINC03456834	3615	0.5360824465751648	NO	-
1136	ZINC03461768	3634	0.5360824465751648	NO	-
1137	ZINC03461772	3635	0.5360824465751648	NO	-
1138	ZINC03462814	3653	0.5360824465751648	NO	-
1139	ZINC03464400	3676	0.5360824465751648	NO	-
1140	ZINC03464402	3677	0.5360824465751648	NO	-
1141	ZINC03563158	3967	0.5360824465751648	NO	-
1142	ZINC03593294	4029	0.5360824465751648	NO	-
1143	ZINC03593296	4030	0.5360824465751648	NO	-
1144	ZINC03593448	4037	0.5360824465751648	NO	-
1145	ZINC03593644	4044	0.5360824465751648	NO	-
1146	ZINC03593646	4045	0.5360824465751648	NO	-
1147	ZINC03593660	4046	0.5360824465751648	NO	-
1148	ZINC03593662	4047	0.5360824465751648	NO	-
1149	ZINC03593776	4056	0.5360824465751648	NO	-
1150	ZINC03594391	4059	0.5360824465751648	NO	-
1151	ZINC03594393	4060	0.5360824465751648	NO	-
1152	ZINC03857195	4486	0.5360824465751648	NO	-
1153	ZINC03857991	4531	0.5360824465751648	NO	-
1154	ZINC03857992	4532	0.5360824465751648	NO	-
1155	ZINC03892183	4825	0.5360824465751648	NO	-
1156	ZINC04170036	5224	0.5360824465751648	NO	-
1157	ZINC04374709	5424	0.5360824465751648	NO	-
1158	ZINC04606838	5660	0.5360824465751648	NO	-
1159	ZINC03815324	48	0.5360824465751648	YES	7
1160	ZINC01432698	1702	0.5353535413742065	NO	-
1161	ZINC02228600	2103	0.5353535413742065	NO	-
1162	ZINC02248908	2122	0.5353535413742065	NO	-
1163	ZINC03477808	3733	0.5353535413742065	NO	-
1164	ZINC03477835	3734	0.5353535413742065	NO	-
1165	ZINC03496739	3783	0.5353535413742065	NO	-
1166	ZINC03497039	3786	0.5353535413742065	NO	-
1167	ZINC03497055	3787	0.5353535413742065	NO	-
1168	ZINC03867410	4665	0.5353535413742065	NO	-
1169	ZINC04038249	5142	0.5353535413742065	NO	-
1170	ZINC01125122	1241	0.5346534848213196	NO	-
1171	ZINC01414975	1679	0.5346534848213196	NO	-
1172	ZINC02851181	2791	0.5346534848213196	NO	-
1173	ZINC02969760	2951	0.5346534848213196	NO	-
1174	ZINC03276664	3288	0.5346534848213196	NO	-
1175	ZINC04312248	5376	0.5340909361839294	NO	-
1176	ZINC00711822	283	0.5333333611488342	NO	-
1177	ZINC00799477	422	0.5333333611488342	NO	-
1178	ZINC00987725	974	0.5333333611488342	NO	-
1179	ZINC00987726	975	0.5333333611488342	NO	-
1180	ZINC02276340	2136	0.5333333611488342	NO	-
1181	ZINC02326519	2185	0.5333333611488342	NO	-
1182	ZINC02645785	2488	0.5333333611488342	NO	-
1183	ZINC02656194	2512	0.5333333611488342	NO	-
1184	ZINC03246614	3228	0.5333333611488342	NO	-
1185	ZINC03859503	4582	0.5333333611488342	NO	-
1186	ZINC03860127	4611	0.5333333611488342	NO	-
1187	ZINC03980790	5006	0.5333333611488342	NO	-
1188	ZINC03980791	5007	0.5333333611488342	NO	-
1189	ZINC03980792	5008	0.5333333611488342	NO	-
1190	ZINC04000695	5097	0.5333333611488342	NO	-
1191	ZINC04235405	5278	0.5333333611488342	NO	-
1192	ZINC04464154	5488	0.5333333611488342	NO	-
1193	ZINC04466344	5535	0.5333333611488342	NO	-
1194	ZINC04468557	5549	0.5333333611488342	NO	-
1195	ZINC00862124	580	0.532608687877655	NO	-
1196	ZINC01223617	1420	0.532608687877655	NO	-
1197	ZINC01235238	1429	0.532608687877655	NO	-
1198	ZINC01235238	1430	0.532608687877655	NO	-
1199	ZINC01269652	1460	0.532608687877655	NO	-
1200	ZINC01292266	1516	0.532608687877655	NO	-
1201	ZINC01292266	1517	0.532608687877655	NO	-
1202	ZINC01415045	1680	0.532608687877655	NO	-
1203	ZINC01967779	1943	0.532608687877655	NO	-
1204	ZINC02059664	1988	0.532608687877655	NO	-
1205	ZINC02196877	2056	0.532608687877655	NO	-
1206	ZINC02364907	2221	0.532608687877655	NO	-
1207	ZINC02421760	2275	0.532608687877655	NO	-
1208	ZINC02628237	2425	0.532608687877655	NO	-
1209	ZINC02751865	2646	0.532608687877655	NO	-
1210	ZINC03028152	3060	0.532608687877655	NO	-
1211	ZINC03194156	3179	0.532608687877655	NO	-
1212	ZINC03295189	3317	0.532608687877655	NO	-
1213	ZINC03433174	3540	0.532608687877655	NO	-
1214	ZINC03533830	3925	0.532608687877655	NO	-
1215	ZINC03582306	4011	0.532608687877655	NO	-
1216	ZINC03641390	4192	0.532608687877655	NO	-
1217	ZINC03641415	4193	0.532608687877655	NO	-
1218	ZINC03854745	4426	0.532608687877655	NO	-
1219	ZINC03858344	4542	0.532608687877655	NO	-
1220	ZINC03890082	4790	0.532608687877655	NO	-
1221	ZINC03968010	4873	0.532608687877655	NO	-
1222	ZINC03968010	4874	0.532608687877655	NO	-
1223	ZINC03980714	5004	0.532608687877655	NO	-
1224	ZINC04113176	5175	0.532608687877655	NO	-
1225	ZINC04248924	5290	0.532608687877655	NO	-
1226	ZINC04464295	5491	0.532608687877655	NO	-
1227	ZINC04470266	5570	0.532608687877655	NO	-
1228	ZINC03815518	25	0.532608687877655	YES	5
1229	ZINC00857408	556	0.5319148898124695	NO	-
1230	ZINC00908046	796	0.5319148898124695	NO	-
1231	ZINC01115212	1211	0.5319148898124695	NO	-
1232	ZINC01261642	1454	0.5319148898124695	NO	-
1233	ZINC01471821	1719	0.5319148898124695	NO	-
1234	ZINC01807174	1823	0.5319148898124695	NO	-
1235	ZINC01819334	1827	0.5319148898124695	NO	-
1236	ZINC01889797	1847	0.5319148898124695	NO	-
1237	ZINC01889799	1848	0.5319148898124695	NO	-
1238	ZINC01921495	1889	0.5319148898124695	NO	-
1239	ZINC01967543	1939	0.5319148898124695	NO	-
1240	ZINC01967871	1944	0.5319148898124695	NO	-
1241	ZINC02203385	2067	0.5319148898124695	NO	-
1242	ZINC02212718	2086	0.5319148898124695	NO	-
1243	ZINC02334145	2201	0.5319148898124695	NO	-
1244	ZINC02337444	2206	0.5319148898124695	NO	-
1245	ZINC02396704	2242	0.5319148898124695	NO	-
1246	ZINC02628267	2426	0.5319148898124695	NO	-
1247	ZINC02658201	2523	0.5319148898124695	NO	-
1248	ZINC02661308	2525	0.5319148898124695	NO	-
1249	ZINC02858034	2825	0.5319148898124695	NO	-
1250	ZINC02959858	2943	0.5319148898124695	NO	-
1251	ZINC02975390	2980	0.5319148898124695	NO	-
1252	ZINC03043668	3098	0.5319148898124695	NO	-
1253	ZINC03198298	3180	0.5319148898124695	NO	-
1254	ZINC03269064	3275	0.5319148898124695	NO	-
1255	ZINC03400279	3491	0.5319148898124695	NO	-
1256	ZINC03446832	3571	0.5319148898124695	NO	-
1257	ZINC03446835	3572	0.5319148898124695	NO	-
1258	ZINC03464412	3678	0.5319148898124695	NO	-
1259	ZINC03464416	3679	0.5319148898124695	NO	-
1260	ZINC03519341	3887	0.5319148898124695	NO	-
1261	ZINC03563005	3964	0.5319148898124695	NO	-
1262	ZINC03563007	3965	0.5319148898124695	NO	-
1263	ZINC03595335	4078	0.5319148898124695	NO	-
1264	ZINC03595336	4079	0.5319148898124695	NO	-
1265	ZINC03630196	4160	0.5319148898124695	NO	-
1266	ZINC03630198	4161	0.5319148898124695	NO	-
1267	ZINC03852330	4338	0.5319148898124695	NO	-
1268	ZINC03854994	4452	0.5319148898124695	NO	-
1269	ZINC03857456	4507	0.5319148898124695	NO	-
1270	ZINC03857557	4510	0.5319148898124695	NO	-
1271	ZINC03859882	4602	0.5319148898124695	NO	-
1272	ZINC03868691	4746	0.5319148898124695	NO	-
1273	ZINC03868698	4749	0.5319148898124695	NO	-
1274	ZINC03868703	4751	0.5319148898124695	NO	-
1275	ZINC04285737	5351	0.5319148898124695	NO	-
1276	ZINC04285737	5352	0.5319148898124695	NO	-
1277	ZINC04362967	5416	0.5319148898124695	NO	-
1278	ZINC04466214	5531	0.5319148898124695	NO	-
1279	ZINC04466222	5533	0.5319148898124695	NO	-
1280	ZINC04468450	5544	0.5319148898124695	NO	-
1281	ZINC04500316	5623	0.5319148898124695	NO	-
1282	ZINC04633671	5672	0.5319148898124695	NO	-
1283	ZINC00810892	455	0.53125	NO	-
1284	ZINC00876105	673	0.53125	NO	-
1285	ZINC00884421	723	0.53125	NO	-
1286	ZINC00948540	894	0.53125	NO	-
1287	ZINC01358913	1592	0.53125	NO	-
1288	ZINC01358913	1594	0.53125	NO	-
1289	ZINC02635121	2447	0.53125	NO	-
1290	ZINC02635122	2448	0.53125	NO	-
1291	ZINC02660538	2524	0.53125	NO	-
1292	ZINC02728712	2606	0.53125	NO	-
1293	ZINC02871333	2843	0.53125	NO	-
1294	ZINC02925451	2910	0.53125	NO	-
1295	ZINC03429641	3537	0.53125	NO	-
1296	ZINC03439672	3561	0.53125	NO	-
1297	ZINC03478345	3736	0.53125	NO	-
1298	ZINC03618074	4143	0.53125	NO	-
1299	ZINC03684852	4221	0.53125	NO	-
1300	ZINC03850824	4298	0.53125	NO	-
1301	ZINC03853068	4366	0.53125	NO	-
1302	ZINC03867803	4694	0.53125	NO	-
1303	ZINC03982906	5013	0.53125	NO	-
1304	ZINC03982907	5014	0.53125	NO	-
1305	ZINC03992361	5069	0.53125	NO	-
1306	ZINC04160473	5209	0.53125	NO	-
1307	ZINC04394848	5437	0.53125	NO	-
1308	ZINC04514411	5639	0.53125	NO	-
1309	ZINC03834090	14	0.53125	YES	5
1310	ZINC03815376	39	0.5308641791343689	YES	7
1311	ZINC03815366	40	0.5308641791343689	YES	7
1312	ZINC00874647	668	0.5306122303009033	NO	-
1313	ZINC00906906	784	0.5306122303009033	NO	-
1314	ZINC01364519	1604	0.5306122303009033	NO	-
1315	ZINC02645730	2487	0.5306122303009033	NO	-
1316	ZINC02836701	2764	0.5306122303009033	NO	-
1317	ZINC03595229	4074	0.5306122303009033	NO	-
1318	ZINC03595230	4075	0.5306122303009033	NO	-
1319	ZINC03631955	4187	0.5306122303009033	NO	-
1320	ZINC03631957	4188	0.5306122303009033	NO	-
1321	ZINC03970893	4924	0.5306122303009033	NO	-
1322	ZINC03832229	97	0.5306122303009033	YES	21
1323	ZINC03500372	3792	0.5299999713897705	NO	-
1324	ZINC04032885	5129	0.5299999713897705	NO	-
1325	ZINC03834095	92	0.5299999713897705	YES	19
1326	ZINC02326990	2186	0.529411792755127	NO	-
1327	ZINC02444401	2307	0.529411792755127	NO	-
1328	ZINC02324161	2183	0.5288461446762085	NO	-
1329	ZINC02588342	2372	0.5288461446762085	NO	-
1330	ZINC03851303	4304	0.5288461446762085	NO	-
1331	ZINC03959716	4866	0.5288461446762085	NO	-
1332	ZINC00881055	704	0.5280898809432983	NO	-
1333	ZINC00881055	705	0.5280898809432983	NO	-
1334	ZINC00591042	22	0.5274725556373596	NO	-
1335	ZINC00624645	56	0.5274725556373596	NO	-
1336	ZINC00661171	129	0.5274725556373596	NO	-
1337	ZINC00937553	867	0.5274725556373596	NO	-
1338	ZINC01097438	1171	0.5274725556373596	NO	-
1339	ZINC01113134	1209	0.5274725556373596	NO	-
1340	ZINC01178701	1364	0.5274725556373596	NO	-
1341	ZINC01254978	1450	0.5274725556373596	NO	-
1342	ZINC01271277	1463	0.5274725556373596	NO	-
1343	ZINC01376055	1619	0.5274725556373596	NO	-
1344	ZINC02209803	2082	0.5274725556373596	NO	-
1345	ZINC02328536	2190	0.5274725556373596	NO	-
1346	ZINC02328538	2191	0.5274725556373596	NO	-
1347	ZINC02449774	2313	0.5274725556373596	NO	-
1348	ZINC02484135	2348	0.5274725556373596	NO	-
1349	ZINC02657266	2516	0.5274725556373596	NO	-
1350	ZINC02657267	2517	0.5274725556373596	NO	-
1351	ZINC02802002	2730	0.5274725556373596	NO	-
1352	ZINC03278804	3290	0.5274725556373596	NO	-
1353	ZINC03849449	4274	0.5274725556373596	NO	-
1354	ZINC03849454	4275	0.5274725556373596	NO	-
1355	ZINC03858496	4544	0.5274725556373596	NO	-
1356	ZINC00850111	529	0.5268816947937012	NO	-
1357	ZINC00852457	535	0.5268816947937012	NO	-
1358	ZINC00852463	537	0.5268816947937012	NO	-
1359	ZINC00855501	548	0.5268816947937012	NO	-
1360	ZINC00861977	571	0.5268816947937012	NO	-
1361	ZINC00861978	572	0.5268816947937012	NO	-
1362	ZINC00861979	573	0.5268816947937012	NO	-
1363	ZINC00861980	574	0.5268816947937012	NO	-
1364	ZINC00873799	647	0.5268816947937012	NO	-
1365	ZINC00908047	797	0.5268816947937012	NO	-
1366	ZINC01177713	1358	0.5268816947937012	NO	-
1367	ZINC01177714	1359	0.5268816947937012	NO	-
1368	ZINC01262713	1455	0.5268816947937012	NO	-
1369	ZINC01338867	1565	0.5268816947937012	NO	-
1370	ZINC02249069	2123	0.5268816947937012	NO	-
1371	ZINC02432602	2288	0.5268816947937012	NO	-
1372	ZINC02432603	2289	0.5268816947937012	NO	-
1373	ZINC02499489	2354	0.5268816947937012	NO	-
1374	ZINC02639852	2466	0.5268816947937012	NO	-
1375	ZINC02645680	2485	0.5268816947937012	NO	-
1376	ZINC02886738	2890	0.5268816947937012	NO	-
1377	ZINC03428253	3532	0.5268816947937012	NO	-
1378	ZINC03853580	4386	0.5268816947937012	NO	-
1379	ZINC03858097	4535	0.5268816947937012	NO	-
1380	ZINC03859069	4577	0.5268816947937012	NO	-
1381	ZINC04035740	5137	0.5268816947937012	NO	-
1382	ZINC04193519	5250	0.5268816947937012	NO	-
1383	ZINC04250297	5305	0.5268816947937012	NO	-
1384	ZINC04274705	5344	0.5268816947937012	NO	-
1385	ZINC04383981	5426	0.5268816947937012	NO	-
1386	ZINC04388666	5433	0.5268816947937012	NO	-
1387	ZINC00649733	116	0.5263158082962036	NO	-
1388	ZINC00891115	742	0.5263158082962036	NO	-
1389	ZINC00891115	743	0.5263158082962036	NO	-
1390	ZINC00908062	800	0.5263158082962036	NO	-
1391	ZINC00976163	933	0.5263158082962036	NO	-
1392	ZINC01148699	1325	0.5263158082962036	NO	-
1393	ZINC01276214	1471	0.5263158082962036	NO	-
1394	ZINC01287019	1505	0.5263158082962036	NO	-
1395	ZINC01508072	1761	0.5263158082962036	NO	-
1396	ZINC01889783	1843	0.5263158082962036	NO	-
1397	ZINC01889786	1844	0.5263158082962036	NO	-
1398	ZINC01889791	1845	0.5263158082962036	NO	-
1399	ZINC01889793	1846	0.5263158082962036	NO	-
1400	ZINC01889810	1849	0.5263158082962036	NO	-
1401	ZINC01889814	1850	0.5263158082962036	NO	-
1402	ZINC01889842	1851	0.5263158082962036	NO	-
1403	ZINC01889845	1852	0.5263158082962036	NO	-
1404	ZINC02003073	1972	0.5263158082962036	NO	-
1405	ZINC02249368	2124	0.5263158082962036	NO	-
1406	ZINC02431815	2286	0.5263158082962036	NO	-
1407	ZINC02667855	2542	0.5263158082962036	NO	-
1408	ZINC02667856	2543	0.5263158082962036	NO	-
1409	ZINC02771948	2675	0.5263158082962036	NO	-
1410	ZINC02970841	2954	0.5263158082962036	NO	-
1411	ZINC02970843	2955	0.5263158082962036	NO	-
1412	ZINC02970854	2956	0.5263158082962036	NO	-
1413	ZINC02970856	2957	0.5263158082962036	NO	-
1414	ZINC03186006	3170	0.5263158082962036	NO	-
1415	ZINC03275422	3283	0.5263158082962036	NO	-
1416	ZINC03316599	3349	0.5263158082962036	NO	-
1417	ZINC03374638	3461	0.5263158082962036	NO	-
1418	ZINC03374645	3462	0.5263158082962036	NO	-
1419	ZINC03425611	3527	0.5263158082962036	NO	-
1420	ZINC03425617	3528	0.5263158082962036	NO	-
1421	ZINC03497502	3789	0.5263158082962036	NO	-
1422	ZINC03512551	3869	0.5263158082962036	NO	-
1423	ZINC03595287	4076	0.5263158082962036	NO	-
1424	ZINC03595288	4077	0.5263158082962036	NO	-
1425	ZINC03618969	4150	0.5263158082962036	NO	-
1426	ZINC03629388	4157	0.5263158082962036	NO	-
1427	ZINC03684770	4217	0.5263158082962036	NO	-
1428	ZINC03851623	4315	0.5263158082962036	NO	-
1429	ZINC03851728	4323	0.5263158082962036	NO	-
1430	ZINC03852330	4339	0.5263158082962036	NO	-
1431	ZINC03853107	4367	0.5263158082962036	NO	-
1432	ZINC03853653	4390	0.5263158082962036	NO	-
1433	ZINC03853654	4391	0.5263158082962036	NO	-
1434	ZINC03853663	4392	0.5263158082962036	NO	-
1435	ZINC03853664	4393	0.5263158082962036	NO	-
1436	ZINC03859713	4594	0.5263158082962036	NO	-
1437	ZINC03859714	4595	0.5263158082962036	NO	-
1438	ZINC03867387	4658	0.5263158082962036	NO	-
1439	ZINC03867388	4659	0.5263158082962036	NO	-
1440	ZINC03867581	4677	0.5263158082962036	NO	-
1441	ZINC03867582	4678	0.5263158082962036	NO	-
1442	ZINC04250031	5296	0.5263158082962036	NO	-
1443	ZINC04250047	5299	0.5263158082962036	NO	-
1444	ZINC04252165	5316	0.5263158082962036	NO	-
1445	ZINC04280257	5346	0.5263158082962036	NO	-
1446	ZINC04289663	5356	0.5263158082962036	NO	-
1447	ZINC04307058	5362	0.5263158082962036	NO	-
1448	ZINC04308486	5363	0.5263158082962036	NO	-
1449	ZINC04465634	5518	0.5263158082962036	NO	-
1450	ZINC00607281	41	0.5257731676101685	NO	-
1451	ZINC00791094	393	0.5257731676101685	NO	-
1452	ZINC00958589	912	0.5257731676101685	NO	-
1453	ZINC01130666	1263	0.5257731676101685	NO	-
1454	ZINC01141306	1290	0.5257731676101685	NO	-
1455	ZINC01426369	1689	0.5257731676101685	NO	-
1456	ZINC01485419	1730	0.5257731676101685	NO	-
1457	ZINC01485419	1731	0.5257731676101685	NO	-
1458	ZINC01767698	1811	0.5257731676101685	NO	-
1459	ZINC02644440	2481	0.5257731676101685	NO	-
1460	ZINC02798238	2716	0.5257731676101685	NO	-
1461	ZINC02853216	2806	0.5257731676101685	NO	-
1462	ZINC02874593	2851	0.5257731676101685	NO	-
1463	ZINC02962018	2947	0.5257731676101685	NO	-
1464	ZINC03043801	3108	0.5257731676101685	NO	-
1465	ZINC03523279	3904	0.5257731676101685	NO	-
1466	ZINC03584807	4012	0.5257731676101685	NO	-
1467	ZINC03857193	4484	0.5257731676101685	NO	-
1468	ZINC04292319	5357	0.5257731676101685	NO	-
1469	ZINC04292319	5358	0.5257731676101685	NO	-
1470	ZINC04492831	5607	0.5257731676101685	NO	-
1471	ZINC04492831	5608	0.5257731676101685	NO	-
1472	ZINC00920488	828	0.5252525210380554	NO	-
1473	ZINC01078074	1123	0.5252525210380554	NO	-
1474	ZINC02958649	2940	0.5252525210380554	NO	-
1475	ZINC03007381	2998	0.5252525210380554	NO	-
1476	ZINC03370067	3452	0.5252525210380554	NO	-
1477	ZINC03370856	3455	0.5252525210380554	NO	-
1478	ZINC01049311	1053	0.5247524976730347	NO	-
1479	ZINC02874490	2850	0.5247524976730347	NO	-
1480	ZINC04484718	5580	0.5247524976730347	NO	-
1481	ZINC04059268	5154	0.5242718458175659	NO	-
1482	ZINC04161308	5212	0.523809552192688	NO	-
1483	ZINC01868099	1834	0.5227272510528564	NO	-
1484	ZINC00648631	112	0.5222222208976746	NO	-
1485	ZINC00655145	120	0.5222222208976746	NO	-
1486	ZINC00655145	121	0.5222222208976746	NO	-
1487	ZINC00814046	469	0.5222222208976746	NO	-
1488	ZINC00814047	470	0.5222222208976746	NO	-
1489	ZINC00891615	753	0.5222222208976746	NO	-
1490	ZINC00945823	888	0.5222222208976746	NO	-
1491	ZINC00945823	889	0.5222222208976746	NO	-
1492	ZINC00945833	890	0.5222222208976746	NO	-
1493	ZINC00945833	891	0.5222222208976746	NO	-
1494	ZINC00946271	892	0.5222222208976746	NO	-
1495	ZINC00946271	893	0.5222222208976746	NO	-
1496	ZINC01144373	1309	0.5222222208976746	NO	-
1497	ZINC01208255	1401	0.5222222208976746	NO	-
1498	ZINC01208258	1402	0.5222222208976746	NO	-
1499	ZINC01795457	1819	0.5222222208976746	NO	-
1500	ZINC01795460	1820	0.5222222208976746	NO	-
1501	ZINC02189842	2044	0.5222222208976746	NO	-
1502	ZINC02499498	2355	0.5222222208976746	NO	-
1503	ZINC02769566	2673	0.5222222208976746	NO	-
1504	ZINC02954635	2932	0.5222222208976746	NO	-
1505	ZINC03366558	3443	0.5222222208976746	NO	-
1506	ZINC03479698	3738	0.5222222208976746	NO	-
1507	ZINC03852840	4351	0.5222222208976746	NO	-
1508	ZINC03858995	4575	0.5222222208976746	NO	-
1509	ZINC03864387	4612	0.5222222208976746	NO	-
1510	ZINC03889470	4772	0.5222222208976746	NO	-
1511	ZINC03889471	4773	0.5222222208976746	NO	-
1512	ZINC03889913	4785	0.5222222208976746	NO	-
1513	ZINC03889914	4786	0.5222222208976746	NO	-
1514	ZINC03889916	4787	0.5222222208976746	NO	-
1515	ZINC03969111	4894	0.5222222208976746	NO	-
1516	ZINC03969112	4895	0.5222222208976746	NO	-
1517	ZINC04179027	5235	0.5222222208976746	NO	-
1518	ZINC04218052	5255	0.5222222208976746	NO	-
1519	ZINC03832343	45	0.5222222208976746	YES	7
1520	ZINC03832342	46	0.5222222208976746	YES	7
1521	ZINC03815288	64	0.5222222208976746	YES	12
1522	ZINC00642394	96	0.52173912525177	NO	-
1523	ZINC00803875	430	0.52173912525177	NO	-
1524	ZINC00814045	468	0.52173912525177	NO	-
1525	ZINC00814051	472	0.52173912525177	NO	-
1526	ZINC00891618	754	0.52173912525177	NO	-
1527	ZINC01282206	1496	0.52173912525177	NO	-
1528	ZINC01953823	1925	0.52173912525177	NO	-
1529	ZINC02418334	2272	0.52173912525177	NO	-
1530	ZINC02571210	2370	0.52173912525177	NO	-
1531	ZINC02718966	2579	0.52173912525177	NO	-
1532	ZINC02718966	2580	0.52173912525177	NO	-
1533	ZINC02718998	2585	0.52173912525177	NO	-
1534	ZINC02718998	2586	0.52173912525177	NO	-
1535	ZINC03034134	3083	0.52173912525177	NO	-
1536	ZINC03405350	3500	0.52173912525177	NO	-
1537	ZINC03500782	3810	0.52173912525177	NO	-
1538	ZINC03513653	3871	0.52173912525177	NO	-
1539	ZINC03513653	3872	0.52173912525177	NO	-
1540	ZINC03550660	3951	0.52173912525177	NO	-
1541	ZINC03681482	4212	0.52173912525177	NO	-
1542	ZINC03852235	4336	0.52173912525177	NO	-
1543	ZINC03854725	4425	0.52173912525177	NO	-
1544	ZINC03858798	4557	0.52173912525177	NO	-
1545	ZINC03858874	4571	0.52173912525177	NO	-
1546	ZINC03858877	4572	0.52173912525177	NO	-
1547	ZINC03858953	4574	0.52173912525177	NO	-
1548	ZINC03907212	4843	0.52173912525177	NO	-
1549	ZINC03983266	5039	0.52173912525177	NO	-
1550	ZINC04003614	5107	0.52173912525177	NO	-
1551	ZINC04225151	5264	0.52173912525177	NO	-
1552	ZINC04250015	5293	0.52173912525177	NO	-
1553	ZINC04468411	5543	0.52173912525177	NO	-
1554	ZINC00602001	38	0.521276593208313	NO	-
1555	ZINC00774129	343	0.521276593208313	NO	-
1556	ZINC00868715	615	0.521276593208313	NO	-
1557	ZINC00878072	688	0.521276593208313	NO	-
1558	ZINC00891178	748	0.521276593208313	NO	-
1559	ZINC00971036	929	0.521276593208313	NO	-
1560	ZINC01007136	1006	0.521276593208313	NO	-
1561	ZINC01134349	1275	0.521276593208313	NO	-
1562	ZINC01148652	1324	0.521276593208313	NO	-
1563	ZINC01224423	1425	0.521276593208313	NO	-
1564	ZINC01287236	1510	0.521276593208313	NO	-
1565	ZINC01329760	1555	0.521276593208313	NO	-
1566	ZINC01476207	1724	0.521276593208313	NO	-
1567	ZINC01476208	1725	0.521276593208313	NO	-
1568	ZINC01491227	1744	0.521276593208313	NO	-
1569	ZINC01738040	1806	0.521276593208313	NO	-
1570	ZINC01816672	1826	0.521276593208313	NO	-
1571	ZINC02096260	1998	0.521276593208313	NO	-
1572	ZINC02112465	2005	0.521276593208313	NO	-
1573	ZINC02112839	2006	0.521276593208313	NO	-
1574	ZINC02337503	2207	0.521276593208313	NO	-
1575	ZINC02359842	2219	0.521276593208313	NO	-
1576	ZINC02359843	2220	0.521276593208313	NO	-
1577	ZINC02434235	2290	0.521276593208313	NO	-
1578	ZINC02447874	2311	0.521276593208313	NO	-
1579	ZINC02591755	2377	0.521276593208313	NO	-
1580	ZINC02636940	2458	0.521276593208313	NO	-
1581	ZINC02742832	2634	0.521276593208313	NO	-
1582	ZINC02797677	2705	0.521276593208313	NO	-
1583	ZINC02797678	2706	0.521276593208313	NO	-
1584	ZINC02797985	2710	0.521276593208313	NO	-
1585	ZINC02879976	2871	0.521276593208313	NO	-
1586	ZINC02884196	2883	0.521276593208313	NO	-
1587	ZINC03259135	3259	0.521276593208313	NO	-
1588	ZINC03365555	3442	0.521276593208313	NO	-
1589	ZINC03439483	3554	0.521276593208313	NO	-
1590	ZINC03439486	3555	0.521276593208313	NO	-
1591	ZINC03461575	3632	0.521276593208313	NO	-
1592	ZINC03519936	3892	0.521276593208313	NO	-
1593	ZINC03519943	3893	0.521276593208313	NO	-
1594	ZINC03544034	3935	0.521276593208313	NO	-
1595	ZINC03600640	4130	0.521276593208313	NO	-
1596	ZINC03851352	4310	0.521276593208313	NO	-
1597	ZINC03851623	4314	0.521276593208313	NO	-
1598	ZINC03857546	4509	0.521276593208313	NO	-
1599	ZINC03867142	4635	0.521276593208313	NO	-
1600	ZINC03867459	4669	0.521276593208313	NO	-
1601	ZINC04233639	5275	0.521276593208313	NO	-
1602	ZINC04268949	5332	0.521276593208313	NO	-
1603	ZINC04273724	5337	0.521276593208313	NO	-
1604	ZINC04289663	5354	0.521276593208313	NO	-
1605	ZINC04289663	5355	0.521276593208313	NO	-
1606	ZINC04465167	5509	0.521276593208313	NO	-
1607	ZINC00591658	24	0.5208333134651184	NO	-
1608	ZINC00801901	426	0.5208333134651184	NO	-
1609	ZINC00882479	713	0.5208333134651184	NO	-
1610	ZINC00899306	766	0.5208333134651184	NO	-
1611	ZINC00899313	767	0.5208333134651184	NO	-
1612	ZINC01358913	1593	0.5208333134651184	NO	-
1613	ZINC01438241	1705	0.5208333134651184	NO	-
1614	ZINC02112450	2004	0.5208333134651184	NO	-
1615	ZINC02130688	2011	0.5208333134651184	NO	-
1616	ZINC02424782	2280	0.5208333134651184	NO	-
1617	ZINC02641342	2468	0.5208333134651184	NO	-
1618	ZINC02652866	2501	0.5208333134651184	NO	-
1619	ZINC02718388	2575	0.5208333134651184	NO	-
1620	ZINC02718389	2576	0.5208333134651184	NO	-
1621	ZINC02729748	2614	0.5208333134651184	NO	-
1622	ZINC02729749	2615	0.5208333134651184	NO	-
1623	ZINC02853482	2808	0.5208333134651184	NO	-
1624	ZINC02853483	2809	0.5208333134651184	NO	-
1625	ZINC02971412	2964	0.5208333134651184	NO	-
1626	ZINC02971472	2967	0.5208333134651184	NO	-
1627	ZINC02971796	2971	0.5208333134651184	NO	-
1628	ZINC02971881	2974	0.5208333134651184	NO	-
1629	ZINC02977865	2987	0.5208333134651184	NO	-
1630	ZINC02977866	2988	0.5208333134651184	NO	-
1631	ZINC03268823	3274	0.5208333134651184	NO	-
1632	ZINC03401044	3493	0.5208333134651184	NO	-
1633	ZINC03619004	4151	0.5208333134651184	NO	-
1634	ZINC03631930	4180	0.5208333134651184	NO	-
1635	ZINC03631932	4181	0.5208333134651184	NO	-
1636	ZINC03772466	4223	0.5208333134651184	NO	-
1637	ZINC03772467	4224	0.5208333134651184	NO	-
1638	ZINC03867802	4692	0.5208333134651184	NO	-
1639	ZINC04086270	5161	0.5208333134651184	NO	-
1640	ZINC04326324	5399	0.5208333134651184	NO	-
1641	ZINC03815545	72	0.5208333134651184	YES	12
1642	ZINC00667624	146	0.5204081535339355	NO	-
1643	ZINC00886841	737	0.5204081535339355	NO	-
1644	ZINC02341990	2209	0.5204081535339355	NO	-
1645	ZINC02616931	2389	0.5204081535339355	NO	-
1646	ZINC02620278	2397	0.5204081535339355	NO	-
1647	ZINC02620279	2398	0.5204081535339355	NO	-
1648	ZINC03051641	3122	0.5204081535339355	NO	-
1649	ZINC03438813	3552	0.5204081535339355	NO	-
1650	ZINC03452364	3588	0.5204081535339355	NO	-
1651	ZINC03452364	3589	0.5204081535339355	NO	-
1652	ZINC03584818	4013	0.5204081535339355	NO	-
1653	ZINC03631866	4173	0.5204081535339355	NO	-
1654	ZINC03631940	4184	0.5204081535339355	NO	-
1655	ZINC03851701	4321	0.5204081535339355	NO	-
1656	ZINC03867313	4643	0.5204081535339355	NO	-
1657	ZINC03867314	4645	0.5204081535339355	NO	-
1658	ZINC03889722	4781	0.5204081535339355	NO	-
1659	ZINC03987722	5054	0.5204081535339355	NO	-
1660	ZINC04161699	5213	0.5204081535339355	NO	-
1661	ZINC00646720	109	0.5199999809265137	NO	-
1662	ZINC02810519	2742	0.5199999809265137	NO	-
1663	ZINC02970894	2960	0.5199999809265137	NO	-
1664	ZINC03567659	3973	0.5199999809265137	NO	-
1665	ZINC03596189	4101	0.5199999809265137	NO	-
1666	ZINC03596191	4102	0.5199999809265137	NO	-
1667	ZINC03873715	4762	0.5199999809265137	NO	-
1668	ZINC00930572	857	0.5196078419685364	NO	-
1669	ZINC01079886	1132	0.5196078419685364	NO	-
1670	ZINC02443472	2306	0.5196078419685364	NO	-
1671	ZINC04484718	5578	0.5196078419685364	NO	-
1672	ZINC04484718	5579	0.5196078419685364	NO	-
1673	ZINC01033978	1027	0.5192307829856873	NO	-
1674	ZINC01070935	1101	0.5192307829856873	NO	-
1675	ZINC02883429	2880	0.5192307829856873	NO	-
1676	ZINC02415877	2263	0.5188679099082947	NO	-
1677	ZINC02427545	2283	0.5188679099082947	NO	-
1678	ZINC00603168	39	0.516853928565979	NO	-
1679	ZINC00858476	562	0.516853928565979	NO	-
1680	ZINC00867957	612	0.516853928565979	NO	-
1681	ZINC03970217	4915	0.516853928565979	NO	-
1682	ZINC03970217	4916	0.516853928565979	NO	-
1683	ZINC03970218	4917	0.516853928565979	NO	-
1684	ZINC03970218	4918	0.516853928565979	NO	-
1685	ZINC03970219	4919	0.516853928565979	NO	-
1686	ZINC03970219	4920	0.516853928565979	NO	-
1687	ZINC00597796	33	0.5164835453033447	NO	-
1688	ZINC00814048	471	0.5164835453033447	NO	-
1689	ZINC00862001	575	0.5164835453033447	NO	-
1690	ZINC01040192	1033	0.5164835453033447	NO	-
1691	ZINC01207336	1398	0.5164835453033447	NO	-
1692	ZINC01207336	1399	0.5164835453033447	NO	-
1693	ZINC01252045	1446	0.5164835453033447	NO	-
1694	ZINC01268852	1458	0.5164835453033447	NO	-
1695	ZINC01268853	1459	0.5164835453033447	NO	-
1696	ZINC01273147	1465	0.5164835453033447	NO	-
1697	ZINC01273147	1466	0.5164835453033447	NO	-
1698	ZINC01277353	1472	0.5164835453033447	NO	-
1699	ZINC01277477	1473	0.5164835453033447	NO	-
1700	ZINC01378918	1629	0.5164835453033447	NO	-
1701	ZINC02189851	2045	0.5164835453033447	NO	-
1702	ZINC02189853	2046	0.5164835453033447	NO	-
1703	ZINC02323580	2182	0.5164835453033447	NO	-
1704	ZINC02739613	2630	0.5164835453033447	NO	-
1705	ZINC02847515	2782	0.5164835453033447	NO	-
1706	ZINC03279937	3293	0.5164835453033447	NO	-
1707	ZINC03314363	3342	0.5164835453033447	NO	-
1708	ZINC03474942	3727	0.5164835453033447	NO	-
1709	ZINC03545091	3938	0.5164835453033447	NO	-
1710	ZINC03621402	4152	0.5164835453033447	NO	-
1711	ZINC03853982	4399	0.5164835453033447	NO	-
1712	ZINC03853983	4400	0.5164835453033447	NO	-
1713	ZINC03858800	4559	0.5164835453033447	NO	-
1714	ZINC03858996	4576	0.5164835453033447	NO	-
1715	ZINC03864388	4613	0.5164835453033447	NO	-
1716	ZINC03890849	4812	0.5164835453033447	NO	-
1717	ZINC03890852	4813	0.5164835453033447	NO	-
1718	ZINC03946757	4860	0.5164835453033447	NO	-
1719	ZINC03969072	4891	0.5164835453033447	NO	-
1720	ZINC03993067	5086	0.5164835453033447	NO	-
1721	ZINC04251656	5311	0.5164835453033447	NO	-
1722	ZINC04251656	5312	0.5164835453033447	NO	-
1723	ZINC04398003	5440	0.5164835453033447	NO	-
1724	ZINC04445393	5478	0.5164835453033447	NO	-
1725	ZINC04465149	5506	0.5164835453033447	NO	-
1726	ZINC04469641	5557	0.5164835453033447	NO	-
1727	ZINC04492948	5611	0.5164835453033447	NO	-
1728	ZINC04492948	5612	0.5164835453033447	NO	-
1729	ZINC04492948	5613	0.5164835453033447	NO	-
1730	ZINC04492976	5614	0.5164835453033447	NO	-
1731	ZINC04492976	5615	0.5164835453033447	NO	-
1732	ZINC03815556	69	0.5164835453033447	YES	12
1733	ZINC00642394	97	0.5161290168762207	NO	-
1734	ZINC00796584	413	0.5161290168762207	NO	-
1735	ZINC00796585	414	0.5161290168762207	NO	-
1736	ZINC00814053	473	0.5161290168762207	NO	-
1737	ZINC00857412	559	0.5161290168762207	NO	-
1738	ZINC00860568	564	0.5161290168762207	NO	-
1739	ZINC00908048	798	0.5161290168762207	NO	-
1740	ZINC00959975	920	0.5161290168762207	NO	-
1741	ZINC00993815	985	0.5161290168762207	NO	-
1742	ZINC01026627	1019	0.5161290168762207	NO	-
1743	ZINC01085800	1143	0.5161290168762207	NO	-
1744	ZINC01107643	1181	0.5161290168762207	NO	-
1745	ZINC01224345	1423	0.5161290168762207	NO	-
1746	ZINC01282211	1499	0.5161290168762207	NO	-
1747	ZINC01287031	1506	0.5161290168762207	NO	-
1748	ZINC01355663	1591	0.5161290168762207	NO	-
1749	ZINC01436611	1704	0.5161290168762207	NO	-
1750	ZINC01489195	1741	0.5161290168762207	NO	-
1751	ZINC01496657	1752	0.5161290168762207	NO	-
1752	ZINC01496659	1753	0.5161290168762207	NO	-
1753	ZINC01512397	1765	0.5161290168762207	NO	-
1754	ZINC01737968	1805	0.5161290168762207	NO	-
1755	ZINC01738116	1807	0.5161290168762207	NO	-
1756	ZINC01821687	1828	0.5161290168762207	NO	-
1757	ZINC02141993	2028	0.5161290168762207	NO	-
1758	ZINC02169070	2039	0.5161290168762207	NO	-
1759	ZINC02276581	2137	0.5161290168762207	NO	-
1760	ZINC02302316	2153	0.5161290168762207	NO	-
1761	ZINC02316378	2171	0.5161290168762207	NO	-
1762	ZINC02435277	2291	0.5161290168762207	NO	-
1763	ZINC02589352	2373	0.5161290168762207	NO	-
1764	ZINC02690275	2554	0.5161290168762207	NO	-
1765	ZINC02853883	2810	0.5161290168762207	NO	-
1766	ZINC02953838	2931	0.5161290168762207	NO	-
1767	ZINC03464350	3674	0.5161290168762207	NO	-
1768	ZINC03464354	3675	0.5161290168762207	NO	-
1769	ZINC03630104	4158	0.5161290168762207	NO	-
1770	ZINC03631289	4170	0.5161290168762207	NO	-
1771	ZINC03851318	4305	0.5161290168762207	NO	-
1772	ZINC03854112	4405	0.5161290168762207	NO	-
1773	ZINC03857342	4493	0.5161290168762207	NO	-
1774	ZINC03857343	4494	0.5161290168762207	NO	-
1775	ZINC03857582	4511	0.5161290168762207	NO	-
1776	ZINC03858035	4534	0.5161290168762207	NO	-
1777	ZINC03858788	4555	0.5161290168762207	NO	-
1778	ZINC03858789	4556	0.5161290168762207	NO	-
1779	ZINC03858799	4558	0.5161290168762207	NO	-
1780	ZINC03858801	4560	0.5161290168762207	NO	-
1781	ZINC03858865	4568	0.5161290168762207	NO	-
1782	ZINC03858870	4570	0.5161290168762207	NO	-
1783	ZINC03858885	4573	0.5161290168762207	NO	-
1784	ZINC03859189	4579	0.5161290168762207	NO	-
1785	ZINC03972011	4947	0.5161290168762207	NO	-
1786	ZINC03983317	5040	0.5161290168762207	NO	-
1787	ZINC03984404	5043	0.5161290168762207	NO	-
1788	ZINC04001148	5104	0.5161290168762207	NO	-
1789	ZINC04003614	5108	0.5161290168762207	NO	-
1790	ZINC04220655	5260	0.5161290168762207	NO	-
1791	ZINC04225151	5265	0.5161290168762207	NO	-
1792	ZINC04468536	5547	0.5161290168762207	NO	-
1793	ZINC04599127	5659	0.5161290168762207	NO	-
1794	ZINC00773963	341	0.5157894492149353	NO	-
1795	ZINC00863684	589	0.5157894492149353	NO	-
1796	ZINC00871671	626	0.5157894492149353	NO	-
1797	ZINC00871672	627	0.5157894492149353	NO	-
1798	ZINC00871673	628	0.5157894492149353	NO	-
1799	ZINC00871674	629	0.5157894492149353	NO	-
1800	ZINC00877598	682	0.5157894492149353	NO	-
1801	ZINC00892394	758	0.5157894492149353	NO	-
1802	ZINC00908049	799	0.5157894492149353	NO	-
1803	ZINC00925454	843	0.5157894492149353	NO	-
1804	ZINC01125379	1247	0.5157894492149353	NO	-
1805	ZINC01125381	1248	0.5157894492149353	NO	-
1806	ZINC01145503	1315	0.5157894492149353	NO	-
1807	ZINC01342470	1574	0.5157894492149353	NO	-
1808	ZINC02057032	1987	0.5157894492149353	NO	-
1809	ZINC02202077	2066	0.5157894492149353	NO	-
1810	ZINC02627184	2415	0.5157894492149353	NO	-
1811	ZINC02635207	2449	0.5157894492149353	NO	-
1812	ZINC02720603	2593	0.5157894492149353	NO	-
1813	ZINC02720604	2594	0.5157894492149353	NO	-
1814	ZINC02925597	2911	0.5157894492149353	NO	-
1815	ZINC02971421	2965	0.5157894492149353	NO	-
1816	ZINC03120080	3158	0.5157894492149353	NO	-
1817	ZINC03228149	3195	0.5157894492149353	NO	-
1818	ZINC03285104	3301	0.5157894492149353	NO	-
1819	ZINC03351869	3409	0.5157894492149353	NO	-
1820	ZINC03371108	3456	0.5157894492149353	NO	-
1821	ZINC03857241	4491	0.5157894492149353	NO	-
1822	ZINC03867803	4693	0.5157894492149353	NO	-
1823	ZINC03997777	5092	0.5157894492149353	NO	-
1824	ZINC04034898	5136	0.5157894492149353	NO	-
1825	ZINC04304634	5361	0.5157894492149353	NO	-
1826	ZINC04411591	5453	0.5157894492149353	NO	-
1827	ZINC04468910	5551	0.5157894492149353	NO	-
1828	ZINC04485485	5585	0.5157894492149353	NO	-
1829	ZINC04492558	5602	0.5157894492149353	NO	-
1830	ZINC03815509	73	0.5157894492149353	YES	12
1831	ZINC00773476	333	0.5154638886451721	NO	-
1832	ZINC00774621	350	0.5154638886451721	NO	-
1833	ZINC00886679	728	0.5154638886451721	NO	-
1834	ZINC00886704	733	0.5154638886451721	NO	-
1835	ZINC01073432	1105	0.5154638886451721	NO	-
1836	ZINC01278588	1474	0.5154638886451721	NO	-
1837	ZINC01415092	1682	0.5154638886451721	NO	-
1838	ZINC01894884	1869	0.5154638886451721	NO	-
1839	ZINC02460981	2331	0.5154638886451721	NO	-
1840	ZINC02637061	2459	0.5154638886451721	NO	-
1841	ZINC02637062	2460	0.5154638886451721	NO	-
1842	ZINC02656076	2510	0.5154638886451721	NO	-
1843	ZINC02925351	2909	0.5154638886451721	NO	-
1844	ZINC02956134	2935	0.5154638886451721	NO	-
1845	ZINC03362191	3435	0.5154638886451721	NO	-
1846	ZINC03485491	3756	0.5154638886451721	NO	-
1847	ZINC03568172	3975	0.5154638886451721	NO	-
1848	ZINC03867293	4640	0.5154638886451721	NO	-
1849	ZINC03867404	4664	0.5154638886451721	NO	-
1850	ZINC03867809	4697	0.5154638886451721	NO	-
1851	ZINC04315922	5380	0.5154638886451721	NO	-
1852	ZINC04469663	5558	0.5154638886451721	NO	-
1853	ZINC04501333	5625	0.5154638886451721	NO	-
1854	ZINC01064167	1083	0.5151515007019043	NO	-
1855	ZINC01117642	1214	0.5151515007019043	NO	-
1856	ZINC02741017	2632	0.5151515007019043	NO	-
1857	ZINC02857090	2820	0.5151515007019043	NO	-
1858	ZINC02969737	2948	0.5151515007019043	NO	-
1859	ZINC03247299	3230	0.5151515007019043	NO	-
1860	ZINC03575234	3990	0.5151515007019043	NO	-
1861	ZINC03868192	4710	0.5151515007019043	NO	-
1862	ZINC03998909	5093	0.5151515007019043	NO	-
1863	ZINC00879663	697	0.5148515105247498	NO	-
1864	ZINC00879663	698	0.5148515105247498	NO	-
1865	ZINC02971612	2969	0.5148515105247498	NO	-
1866	ZINC03982079	5010	0.5145630836486816	NO	-
1867	ZINC02481093	2344	0.5142857432365417	NO	-
1868	ZINC03815082	56	0.5116279125213623	YES	11
1869	ZINC02829446	2752	0.5113636255264282	NO	-
1870	ZINC03815564	88	0.5113636255264282	YES	15
1871	ZINC00612356	43	0.5111111402511597	NO	-
1872	ZINC00661584	132	0.5111111402511597	NO	-
1873	ZINC01005678	1001	0.5111111402511597	NO	-
1874	ZINC01005678	1002	0.5111111402511597	NO	-
1875	ZINC01026515	1017	0.5111111402511597	NO	-
1876	ZINC01102188	1173	0.5111111402511597	NO	-
1877	ZINC01250065	1445	0.5111111402511597	NO	-
1878	ZINC01659726	1802	0.5111111402511597	NO	-
1879	ZINC01971485	1946	0.5111111402511597	NO	-
1880	ZINC01989644	1964	0.5111111402511597	NO	-
1881	ZINC02618237	2392	0.5111111402511597	NO	-
1882	ZINC03239909	3216	0.5111111402511597	NO	-
1883	ZINC03332488	3379	0.5111111402511597	NO	-
1884	ZINC03332490	3380	0.5111111402511597	NO	-
1885	ZINC03357251	3423	0.5111111402511597	NO	-
1886	ZINC03453718	3593	0.5111111402511597	NO	-
1887	ZINC03853634	4389	0.5111111402511597	NO	-
1888	ZINC03853821	4396	0.5111111402511597	NO	-
1889	ZINC03858785	4554	0.5111111402511597	NO	-
1890	ZINC04057197	5151	0.5111111402511597	NO	-
1891	ZINC04248924	5288	0.5111111402511597	NO	-
1892	ZINC04248924	5289	0.5111111402511597	NO	-
1893	ZINC04501934	5627	0.5111111402511597	NO	-
1894	ZINC03815520	66	0.5111111402511597	YES	12
1895	ZINC00648128	111	0.510869562625885	NO	-
1896	ZINC00838074	505	0.510869562625885	NO	-
1897	ZINC00838074	506	0.510869562625885	NO	-
1898	ZINC00867709	594	0.510869562625885	NO	-
1899	ZINC00867709	595	0.510869562625885	NO	-
1900	ZINC00867711	596	0.510869562625885	NO	-
1901	ZINC00867711	597	0.510869562625885	NO	-
1902	ZINC00867756	602	0.510869562625885	NO	-
1903	ZINC00867756	603	0.510869562625885	NO	-
1904	ZINC00867757	604	0.510869562625885	NO	-
1905	ZINC00867757	605	0.510869562625885	NO	-
1906	ZINC00867759	606	0.510869562625885	NO	-
1907	ZINC00867759	607	0.510869562625885	NO	-
1908	ZINC01253522	1447	0.510869562625885	NO	-
1909	ZINC01253523	1448	0.510869562625885	NO	-
1910	ZINC01262959	1456	0.510869562625885	NO	-
1911	ZINC01262960	1457	0.510869562625885	NO	-
1912	ZINC02316723	2173	0.510869562625885	NO	-
1913	ZINC02423123	2277	0.510869562625885	NO	-
1914	ZINC02718815	2577	0.510869562625885	NO	-
1915	ZINC03253719	3250	0.510869562625885	NO	-
1916	ZINC03360022	3430	0.510869562625885	NO	-
1917	ZINC03852397	4341	0.510869562625885	NO	-
1918	ZINC03853580	4385	0.510869562625885	NO	-
1919	ZINC03854155	4408	0.510869562625885	NO	-
1920	ZINC03859783	4598	0.510869562625885	NO	-
1921	ZINC03945142	4857	0.510869562625885	NO	-
1922	ZINC03945142	4859	0.510869562625885	NO	-
1923	ZINC03970203	4912	0.510869562625885	NO	-
1924	ZINC03970208	4913	0.510869562625885	NO	-
1925	ZINC03970208	4914	0.510869562625885	NO	-
1926	ZINC03971554	4940	0.510869562625885	NO	-
1927	ZINC03971559	4941	0.510869562625885	NO	-
1928	ZINC03976742	4987	0.510869562625885	NO	-
1929	ZINC04145011	5196	0.510869562625885	NO	-
1930	ZINC04145011	5197	0.510869562625885	NO	-
1931	ZINC04179054	5236	0.510869562625885	NO	-
1932	ZINC04225151	5263	0.510869562625885	NO	-
1933	ZINC04422761	5458	0.510869562625885	NO	-
1934	ZINC04422763	5460	0.510869562625885	NO	-
1935	ZINC00053161	0	0.5106382966041565	NO	-
1936	ZINC00707338	280	0.5106382966041565	NO	-
1937	ZINC00774582	348	0.5106382966041565	NO	-
1938	ZINC00907310	785	0.5106382966041565	NO	-
1939	ZINC00907900	792	0.5106382966041565	NO	-
1940	ZINC00907900	793	0.5106382966041565	NO	-
1941	ZINC01282206	1497	0.5106382966041565	NO	-
1942	ZINC01282206	1498	0.5106382966041565	NO	-
1943	ZINC01282211	1500	0.5106382966041565	NO	-
1944	ZINC01282211	1501	0.5106382966041565	NO	-
1945	ZINC02653631	2502	0.5106382966041565	NO	-
1946	ZINC02715007	2572	0.5106382966041565	NO	-
1947	ZINC02728986	2607	0.5106382966041565	NO	-
1948	ZINC02728987	2608	0.5106382966041565	NO	-
1949	ZINC02747454	2639	0.5106382966041565	NO	-
1950	ZINC03316599	3348	0.5106382966041565	NO	-
1951	ZINC03444557	3570	0.5106382966041565	NO	-
1952	ZINC03494495	3769	0.5106382966041565	NO	-
1953	ZINC03550400	3948	0.5106382966041565	NO	-
1954	ZINC03593047	4025	0.5106382966041565	NO	-
1955	ZINC03593050	4026	0.5106382966041565	NO	-
1956	ZINC03859657	4593	0.5106382966041565	NO	-
1957	ZINC03867055	4630	0.5106382966041565	NO	-
1958	ZINC03867064	4633	0.5106382966041565	NO	-
1959	ZINC03867624	4685	0.5106382966041565	NO	-
1960	ZINC03968535	4881	0.5106382966041565	NO	-
1961	ZINC03972214	4950	0.5106382966041565	NO	-
1962	ZINC04250031	5294	0.5106382966041565	NO	-
1963	ZINC04250031	5295	0.5106382966041565	NO	-
1964	ZINC04250047	5297	0.5106382966041565	NO	-
1965	ZINC04250047	5298	0.5106382966041565	NO	-
1966	ZINC04492391	5601	0.5106382966041565	NO	-
1967	ZINC04493080	5618	0.5106382966041565	NO	-
1968	ZINC04493080	5619	0.5106382966041565	NO	-
1969	ZINC04594492	5654	0.5106382966041565	NO	-
1970	ZINC04594492	5655	0.5106382966041565	NO	-
1971	ZINC04595745	5656	0.5106382966041565	NO	-
1972	ZINC00622650	45	0.5104166865348816	NO	-
1973	ZINC00774242	345	0.5104166865348816	NO	-
1974	ZINC00906429	783	0.5104166865348816	NO	-
1975	ZINC00924302	833	0.5104166865348816	NO	-
1976	ZINC01052671	1063	0.5104166865348816	NO	-
1977	ZINC01329067	1549	0.5104166865348816	NO	-
1978	ZINC01485419	1729	0.5104166865348816	NO	-
1979	ZINC01491737	1745	0.5104166865348816	NO	-
1980	ZINC02268095	2133	0.5104166865348816	NO	-
1981	ZINC02315974	2169	0.5104166865348816	NO	-
1982	ZINC02720607	2596	0.5104166865348816	NO	-
1983	ZINC02722842	2599	0.5104166865348816	NO	-
1984	ZINC02724033	2600	0.5104166865348816	NO	-
1985	ZINC02971474	2968	0.5104166865348816	NO	-
1986	ZINC03263983	3271	0.5104166865348816	NO	-
1987	ZINC03594999	4071	0.5104166865348816	NO	-
1988	ZINC03595000	4072	0.5104166865348816	NO	-
1989	ZINC03618834	4148	0.5104166865348816	NO	-
1990	ZINC03618861	4149	0.5104166865348816	NO	-
1991	ZINC03771454	4222	0.5104166865348816	NO	-
1992	ZINC03857397	4498	0.5104166865348816	NO	-
1993	ZINC03857398	4499	0.5104166865348816	NO	-
1994	ZINC04160462	5207	0.5104166865348816	NO	-
1995	ZINC04323825	5398	0.5104166865348816	NO	-
1996	ZINC04469024	5554	0.5104166865348816	NO	-
1997	ZINC00774121	342	0.5102040767669678	NO	-
1998	ZINC00778707	359	0.5102040767669678	NO	-
1999	ZINC00787017	383	0.5102040767669678	NO	-
2000	ZINC00862177	584	0.5102040767669678	NO	-
2001	ZINC00899278	763	0.5102040767669678	NO	-
2002	ZINC00908070	804	0.5102040767669678	NO	-
2003	ZINC00928733	844	0.5102040767669678	NO	-
2004	ZINC01117638	1213	0.5102040767669678	NO	-
2005	ZINC02480280	2342	0.5102040767669678	NO	-
2006	ZINC02857950	2824	0.5102040767669678	NO	-
2007	ZINC03043761	3105	0.5102040767669678	NO	-
2008	ZINC03043762	3106	0.5102040767669678	NO	-
2009	ZINC03406975	3504	0.5102040767669678	NO	-
2010	ZINC03630218	4162	0.5102040767669678	NO	-
2011	ZINC03631944	4185	0.5102040767669678	NO	-
2012	ZINC03631946	4186	0.5102040767669678	NO	-
2013	ZINC03851701	4320	0.5102040767669678	NO	-
2014	ZINC03857700	4519	0.5102040767669678	NO	-
2015	ZINC03867313	4642	0.5102040767669678	NO	-
2016	ZINC03867314	4644	0.5102040767669678	NO	-
2017	ZINC04133209	5188	0.5102040767669678	NO	-
2018	ZINC04272771	5335	0.5102040767669678	NO	-
2019	ZINC04317329	5395	0.5102040767669678	NO	-
2020	ZINC04333604	5406	0.5102040767669678	NO	-
2021	ZINC00779200	362	0.5099999904632568	NO	-
2022	ZINC00969310	927	0.5099999904632568	NO	-
2023	ZINC01075598	1117	0.5099999904632568	NO	-
2024	ZINC01160334	1337	0.5099999904632568	NO	-
2025	ZINC01589621	1782	0.5099999904632568	NO	-
2026	ZINC02852485	2798	0.5099999904632568	NO	-
2027	ZINC03558377	3957	0.5099999904632568	NO	-
2028	ZINC03568510	3976	0.5099999904632568	NO	-
2029	ZINC03666247	4210	0.5099999904632568	NO	-
2030	ZINC03854366	4416	0.5099999904632568	NO	-
2031	ZINC01654549	1797	0.5098039507865906	NO	-
2032	ZINC04251547	5310	0.5092592835426331	NO	-
2033	ZINC03834101	36	0.5060241222381592	YES	6
2034	ZINC01609268	42	0.5060241222381592	YES	7
2035	ZINC03815351	43	0.5060241222381592	YES	7
2036	ZINC00858475	561	0.5056179761886597	NO	-
2037	ZINC00933543	861	0.5056179761886597	NO	-
2038	ZINC02460783	2330	0.5056179761886597	NO	-
2039	ZINC03854911	4448	0.5056179761886597	NO	-
2040	ZINC03892805	4835	0.5056179761886597	NO	-
2041	ZINC03892807	4836	0.5056179761886597	NO	-
2042	ZINC04038315	5143	0.5056179761886597	NO	-
2043	ZINC04038315	5144	0.5056179761886597	NO	-
2044	ZINC04414254	5454	0.5056179761886597	NO	-
2045	ZINC04468947	5552	0.5056179761886597	NO	-
2046	ZINC04468947	5553	0.5056179761886597	NO	-
2047	ZINC00781739	372	0.5054945349693298	NO	-
2048	ZINC00781740	373	0.5054945349693298	NO	-
2049	ZINC00806221	444	0.5054945349693298	NO	-
2050	ZINC00862123	579	0.5054945349693298	NO	-
2051	ZINC00900698	769	0.5054945349693298	NO	-
2052	ZINC00982340	939	0.5054945349693298	NO	-
2053	ZINC01174894	1355	0.5054945349693298	NO	-
2054	ZINC01938154	1915	0.5054945349693298	NO	-
2055	ZINC02144140	2032	0.5054945349693298	NO	-
2056	ZINC02447418	2310	0.5054945349693298	NO	-
2057	ZINC02452919	2319	0.5054945349693298	NO	-
2058	ZINC02549573	2367	0.5054945349693298	NO	-
2059	ZINC03523959	3906	0.5054945349693298	NO	-
2060	ZINC03532143	3917	0.5054945349693298	NO	-
2061	ZINC03853029	4363	0.5054945349693298	NO	-
2062	ZINC03854725	4424	0.5054945349693298	NO	-
2063	ZINC03858810	4565	0.5054945349693298	NO	-
2064	ZINC03858864	4567	0.5054945349693298	NO	-
2065	ZINC03858868	4569	0.5054945349693298	NO	-
2066	ZINC03859644	4589	0.5054945349693298	NO	-
2067	ZINC03859913	4603	0.5054945349693298	NO	-
2068	ZINC03868522	4734	0.5054945349693298	NO	-
2069	ZINC03868523	4735	0.5054945349693298	NO	-
2070	ZINC03890084	4791	0.5054945349693298	NO	-
2071	ZINC03983051	5017	0.5054945349693298	NO	-
2072	ZINC03987823	5057	0.5054945349693298	NO	-
2073	ZINC04121472	5176	0.5054945349693298	NO	-
2074	ZINC04230914	5272	0.5054945349693298	NO	-
2075	ZINC04466111	5529	0.5054945349693298	NO	-
2076	ZINC00599071	35	0.5053763389587402	NO	-
2077	ZINC00725075	305	0.5053763389587402	NO	-
2078	ZINC00725075	306	0.5053763389587402	NO	-
2079	ZINC00787036	386	0.5053763389587402	NO	-
2080	ZINC00843787	520	0.5053763389587402	NO	-
2081	ZINC00872279	634	0.5053763389587402	NO	-
2082	ZINC00878071	687	0.5053763389587402	NO	-
2083	ZINC00974247	931	0.5053763389587402	NO	-
2084	ZINC01111800	1200	0.5053763389587402	NO	-
2085	ZINC01134349	1274	0.5053763389587402	NO	-
2086	ZINC01148652	1323	0.5053763389587402	NO	-
2087	ZINC01152458	1333	0.5053763389587402	NO	-
2088	ZINC01294776	1519	0.5053763389587402	NO	-
2089	ZINC01338890	1566	0.5053763389587402	NO	-
2090	ZINC01378965	1635	0.5053763389587402	NO	-
2091	ZINC01503649	1758	0.5053763389587402	NO	-
2092	ZINC01989645	1965	0.5053763389587402	NO	-
2093	ZINC02461165	2332	0.5053763389587402	NO	-
2094	ZINC03368554	3450	0.5053763389587402	NO	-
2095	ZINC03439506	3556	0.5053763389587402	NO	-
2096	ZINC03631285	4169	0.5053763389587402	NO	-
2097	ZINC03853020	4362	0.5053763389587402	NO	-
2098	ZINC03855034	4454	0.5053763389587402	NO	-
2099	ZINC03857693	4517	0.5053763389587402	NO	-
2100	ZINC03858331	4540	0.5053763389587402	NO	-
2101	ZINC03858332	4541	0.5053763389587402	NO	-
2102	ZINC03867459	4668	0.5053763389587402	NO	-
2103	ZINC03969225	4897	0.5053763389587402	NO	-
2104	ZINC03969226	4898	0.5053763389587402	NO	-
2105	ZINC03969653	4902	0.5053763389587402	NO	-
2106	ZINC04138436	5194	0.5053763389587402	NO	-
2107	ZINC04143528	5195	0.5053763389587402	NO	-
2108	ZINC04145011	5198	0.5053763389587402	NO	-
2109	ZINC04250297	5303	0.5053763389587402	NO	-
2110	ZINC04250297	5304	0.5053763389587402	NO	-
2111	ZINC04268529	5330	0.5053763389587402	NO	-
2112	ZINC04357698	5411	0.5053763389587402	NO	-
2113	ZINC04433539	5469	0.5053763389587402	NO	-
2114	ZINC04464497	5497	0.5053763389587402	NO	-
2115	ZINC04491636	5595	0.5053763389587402	NO	-
2116	ZINC04493899	5620	0.5053763389587402	NO	-
2117	ZINC00712122	286	0.5052631497383118	NO	-
2118	ZINC00779370	364	0.5052631497383118	NO	-
2119	ZINC00907523	789	0.5052631497383118	NO	-
2120	ZINC00907523	790	0.5052631497383118	NO	-
2121	ZINC00907900	794	0.5052631497383118	NO	-
2122	ZINC00908043	795	0.5052631497383118	NO	-
2123	ZINC01106947	1178	0.5052631497383118	NO	-
2124	ZINC01144364	1307	0.5052631497383118	NO	-
2125	ZINC01144366	1308	0.5052631497383118	NO	-
2126	ZINC01245161	1435	0.5052631497383118	NO	-
2127	ZINC01946973	1919	0.5052631497383118	NO	-
2128	ZINC02141326	2025	0.5052631497383118	NO	-
2129	ZINC02186640	2043	0.5052631497383118	NO	-
2130	ZINC02213698	2087	0.5052631497383118	NO	-
2131	ZINC02498407	2353	0.5052631497383118	NO	-
2132	ZINC02622927	2409	0.5052631497383118	NO	-
2133	ZINC02636377	2454	0.5052631497383118	NO	-
2134	ZINC02636378	2455	0.5052631497383118	NO	-
2135	ZINC02646458	2490	0.5052631497383118	NO	-
2136	ZINC02649209	2496	0.5052631497383118	NO	-
2137	ZINC02852633	2799	0.5052631497383118	NO	-
2138	ZINC02971422	2966	0.5052631497383118	NO	-
2139	ZINC02972089	2975	0.5052631497383118	NO	-
2140	ZINC03084491	3144	0.5052631497383118	NO	-
2141	ZINC03272324	3280	0.5052631497383118	NO	-
2142	ZINC03307332	3334	0.5052631497383118	NO	-
2143	ZINC03313887	3339	0.5052631497383118	NO	-
2144	ZINC03313889	3340	0.5052631497383118	NO	-
2145	ZINC03315143	3344	0.5052631497383118	NO	-
2146	ZINC03414047	3511	0.5052631497383118	NO	-
2147	ZINC03449505	3575	0.5052631497383118	NO	-
2148	ZINC03460577	3623	0.5052631497383118	NO	-
2149	ZINC03462284	3648	0.5052631497383118	NO	-
2150	ZINC03462289	3649	0.5052631497383118	NO	-
2151	ZINC03465469	3698	0.5052631497383118	NO	-
2152	ZINC03469858	3709	0.5052631497383118	NO	-
2153	ZINC03525856	3910	0.5052631497383118	NO	-
2154	ZINC03593707	4052	0.5052631497383118	NO	-
2155	ZINC03593708	4053	0.5052631497383118	NO	-
2156	ZINC03595364	4082	0.5052631497383118	NO	-
2157	ZINC03595365	4083	0.5052631497383118	NO	-
2158	ZINC03660221	4206	0.5052631497383118	NO	-
2159	ZINC03816156	4236	0.5052631497383118	NO	-
2160	ZINC03816475	4238	0.5052631497383118	NO	-
2161	ZINC03853014	4360	0.5052631497383118	NO	-
2162	ZINC03857399	4500	0.5052631497383118	NO	-
2163	ZINC03857400	4501	0.5052631497383118	NO	-
2164	ZINC03867056	4632	0.5052631497383118	NO	-
2165	ZINC03867802	4691	0.5052631497383118	NO	-
2166	ZINC03868715	4752	0.5052631497383118	NO	-
2167	ZINC03977481	4995	0.5052631497383118	NO	-
2168	ZINC03991295	5062	0.5052631497383118	NO	-
2169	ZINC03993193	5088	0.5052631497383118	NO	-
2170	ZINC04176480	5231	0.5052631497383118	NO	-
2171	ZINC04266621	5324	0.5052631497383118	NO	-
2172	ZINC04317320	5388	0.5052631497383118	NO	-
2173	ZINC04485485	5583	0.5052631497383118	NO	-
2174	ZINC04485485	5584	0.5052631497383118	NO	-
2175	ZINC04492352	5600	0.5052631497383118	NO	-
2176	ZINC04509317	5633	0.5052631497383118	NO	-
2177	ZINC00886835	736	0.5051546096801758	NO	-
2178	ZINC00910007	809	0.5051546096801758	NO	-
2179	ZINC00917732	823	0.5051546096801758	NO	-
2180	ZINC01113578	1210	0.5051546096801758	NO	-
2181	ZINC02441423	2303	0.5051546096801758	NO	-
2182	ZINC02657261	2515	0.5051546096801758	NO	-
2183	ZINC02740905	2631	0.5051546096801758	NO	-
2184	ZINC03548288	3945	0.5051546096801758	NO	-
2185	ZINC03599234	4126	0.5051546096801758	NO	-
2186	ZINC03867293	4639	0.5051546096801758	NO	-
2187	ZINC04317320	5389	0.5051546096801758	NO	-
2188	ZINC04317329	5394	0.5051546096801758	NO	-
2189	ZINC04466368	5536	0.5051546096801758	NO	-
2190	ZINC00787026	384	0.5050504803657532	NO	-
2191	ZINC00787033	385	0.5050504803657532	NO	-
2192	ZINC00891333	750	0.5050504803657532	NO	-
2193	ZINC01034363	1029	0.5050504803657532	NO	-
2194	ZINC01537573	1774	0.5050504803657532	NO	-
2195	ZINC02450448	2315	0.5050504803657532	NO	-
2196	ZINC02658104	2520	0.5050504803657532	NO	-
2197	ZINC02658104	2522	0.5050504803657532	NO	-
2198	ZINC03029294	3061	0.5050504803657532	NO	-
2199	ZINC03043549	3092	0.5050504803657532	NO	-
2200	ZINC03599211	4125	0.5050504803657532	NO	-
2201	ZINC03631121	4166	0.5050504803657532	NO	-
2202	ZINC03787353	4228	0.5050504803657532	NO	-
2203	ZINC03857700	4520	0.5050504803657532	NO	-
2204	ZINC03969937	4905	0.5050504803657532	NO	-
2205	ZINC04254373	5322	0.5050504803657532	NO	-
2206	ZINC04507006	5630	0.5050504803657532	NO	-
2207	ZINC03815559	32	0.5050504803657532	YES	5
2208	ZINC00812605	462	0.5049505233764648	NO	-
2209	ZINC00879354	695	0.5049505233764648	NO	-
2210	ZINC00879354	696	0.5049505233764648	NO	-
2211	ZINC00879938	699	0.5049505233764648	NO	-
2212	ZINC00879938	700	0.5049505233764648	NO	-
2213	ZINC01068675	1095	0.5049505233764648	NO	-
2214	ZINC01415071	1681	0.5049505233764648	NO	-
2215	ZINC01654698	1798	0.5049505233764648	NO	-
2216	ZINC01922810	1894	0.5049505233764648	NO	-
2217	ZINC02658104	2521	0.5049505233764648	NO	-
2218	ZINC02855649	2814	0.5049505233764648	NO	-
2219	ZINC03410599	3508	0.5049505233764648	NO	-
2220	ZINC04514647	5640	0.5049505233764648	NO	-
2221	ZINC00780959	369	0.5048543810844421	NO	-
2222	ZINC00591657	23	0.5	NO	-
2223	ZINC00672985	165	0.5	NO	-
2224	ZINC00672985	166	0.5	NO	-
2225	ZINC00673584	167	0.5	NO	-
2226	ZINC00773340	330	0.5	NO	-
2227	ZINC00773552	335	0.5	NO	-
2228	ZINC00774150	344	0.5	NO	-
2229	ZINC00774503	347	0.5	NO	-
2230	ZINC00819404	482	0.5	NO	-
2231	ZINC00852452	533	0.5	NO	-
2232	ZINC00852453	534	0.5	NO	-
2233	ZINC00852462	536	0.5	NO	-
2234	ZINC00868390	613	0.5	NO	-
2235	ZINC00868390	614	0.5	NO	-
2236	ZINC00871707	630	0.5	NO	-
2237	ZINC00873448	638	0.5	NO	-
2238	ZINC00873585	643	0.5	NO	-
2239	ZINC00873773	645	0.5	NO	-
2240	ZINC00877379	674	0.5	NO	-
2241	ZINC00877379	675	0.5	NO	-
2242	ZINC00877597	681	0.5	NO	-
2243	ZINC00881131	708	0.5	NO	-
2244	ZINC00881131	709	0.5	NO	-
2245	ZINC00881133	710	0.5	NO	-
2246	ZINC00881133	711	0.5	NO	-
2247	ZINC00884421	722	0.5	NO	-
2248	ZINC00886677	727	0.5	NO	-
2249	ZINC00886685	730	0.5	NO	-
2250	ZINC00886696	731	0.5	NO	-
2251	ZINC00907347	786	0.5	NO	-
2252	ZINC00907356	787	0.5	NO	-
2253	ZINC00907523	791	0.5	NO	-
2254	ZINC00908067	803	0.5	NO	-
2255	ZINC00909540	808	0.5	NO	-
2256	ZINC00923862	832	0.5	NO	-
2257	ZINC00959817	916	0.5	NO	-
2258	ZINC00976359	934	0.5	NO	-
2259	ZINC01049577	1055	0.5	NO	-
2260	ZINC01095082	1168	0.5	NO	-
2261	ZINC01125160	1242	0.5	NO	-
2262	ZINC01125163	1243	0.5	NO	-
2263	ZINC01249196	1442	0.5	NO	-
2264	ZINC01269879	1461	0.5	NO	-
2265	ZINC01302562	1522	0.5	NO	-
2266	ZINC01307869	1523	0.5	NO	-
2267	ZINC01329397	1551	0.5	NO	-
2268	ZINC01338892	1567	0.5	NO	-
2269	ZINC01355663	1590	0.5	NO	-
2270	ZINC01445597	1715	0.5	NO	-
2271	ZINC01472363	1720	0.5	NO	-
2272	ZINC01472365	1721	0.5	NO	-
2273	ZINC01644223	1793	0.5	NO	-
2274	ZINC01959994	1928	0.5	NO	-
2275	ZINC01959996	1929	0.5	NO	-
2276	ZINC01967454	1938	0.5	NO	-
2277	ZINC01971487	1947	0.5	NO	-
2278	ZINC02104300	2002	0.5	NO	-
2279	ZINC02138083	2023	0.5	NO	-
2280	ZINC02194981	2051	0.5	NO	-
2281	ZINC02204794	2068	0.5	NO	-
2282	ZINC02204796	2069	0.5	NO	-
2283	ZINC02223050	2097	0.5	NO	-
2284	ZINC02223051	2098	0.5	NO	-
2285	ZINC02230644	2108	0.5	NO	-
2286	ZINC02241001	2114	0.5	NO	-
2287	ZINC02244620	2116	0.5	NO	-
2288	ZINC02244724	2117	0.5	NO	-
2289	ZINC02244725	2118	0.5	NO	-
2290	ZINC02307858	2157	0.5	NO	-
2291	ZINC02374088	2228	0.5	NO	-
2292	ZINC02377402	2231	0.5	NO	-
2293	ZINC02380427	2233	0.5	NO	-
2294	ZINC02415183	2261	0.5	NO	-
2295	ZINC02427526	2282	0.5	NO	-
2296	ZINC02439799	2299	0.5	NO	-
2297	ZINC02439801	2300	0.5	NO	-
2298	ZINC02449086	2312	0.5	NO	-
2299	ZINC02458063	2326	0.5	NO	-
2300	ZINC02502165	2362	0.5	NO	-
2301	ZINC02604425	2380	0.5	NO	-
2302	ZINC02620860	2401	0.5	NO	-
2303	ZINC02620861	2402	0.5	NO	-
2304	ZINC02627529	2416	0.5	NO	-
2305	ZINC02627559	2419	0.5	NO	-
2306	ZINC02627560	2420	0.5	NO	-
2307	ZINC02627789	2421	0.5	NO	-
2308	ZINC02628034	2422	0.5	NO	-
2309	ZINC02632478	2435	0.5	NO	-
2310	ZINC02632479	2436	0.5	NO	-
2311	ZINC02643081	2471	0.5	NO	-
2312	ZINC02661801	2526	0.5	NO	-
2313	ZINC02661802	2527	0.5	NO	-
2314	ZINC02661900	2528	0.5	NO	-
2315	ZINC02661901	2529	0.5	NO	-
2316	ZINC02736189	2627	0.5	NO	-
2317	ZINC02755198	2647	0.5	NO	-
2318	ZINC02756446	2649	0.5	NO	-
2319	ZINC02756446	2650	0.5	NO	-
2320	ZINC02801994	2729	0.5	NO	-
2321	ZINC02809213	2741	0.5	NO	-
2322	ZINC02835571	2758	0.5	NO	-
2323	ZINC02843105	2773	0.5	NO	-
2324	ZINC02857122	2821	0.5	NO	-
2325	ZINC02858428	2826	0.5	NO	-
2326	ZINC02866361	2835	0.5	NO	-
2327	ZINC02871777	2845	0.5	NO	-
2328	ZINC02877647	2865	0.5	NO	-
2329	ZINC02881785	2876	0.5	NO	-
2330	ZINC02881919	2877	0.5	NO	-
2331	ZINC02970884	2958	0.5	NO	-
2332	ZINC03005257	2997	0.5	NO	-
2333	ZINC03043685	3100	0.5	NO	-
2334	ZINC03157759	3163	0.5	NO	-
2335	ZINC03232102	3202	0.5	NO	-
2336	ZINC03248531	3238	0.5	NO	-
2337	ZINC03292972	3314	0.5	NO	-
2338	ZINC03298770	3319	0.5	NO	-
2339	ZINC03298772	3320	0.5	NO	-
2340	ZINC03312174	3337	0.5	NO	-
2341	ZINC03315143	3343	0.5	NO	-
2342	ZINC03330506	3372	0.5	NO	-
2343	ZINC03391239	3477	0.5	NO	-
2344	ZINC03421539	3524	0.5	NO	-
2345	ZINC03439723	3562	0.5	NO	-
2346	ZINC03464223	3668	0.5	NO	-
2347	ZINC03464934	3683	0.5	NO	-
2348	ZINC03464941	3684	0.5	NO	-
2349	ZINC03465244	3691	0.5	NO	-
2350	ZINC03465246	3692	0.5	NO	-
2351	ZINC03480603	3751	0.5	NO	-
2352	ZINC03480607	3752	0.5	NO	-
2353	ZINC03486930	3757	0.5	NO	-
2354	ZINC03494603	3774	0.5	NO	-
2355	ZINC03532772	3918	0.5	NO	-
2356	ZINC03593359	4034	0.5	NO	-
2357	ZINC03593360	4035	0.5	NO	-
2358	ZINC03593492	4038	0.5	NO	-
2359	ZINC03593495	4039	0.5	NO	-
2360	ZINC03593595	4040	0.5	NO	-
2361	ZINC03593597	4041	0.5	NO	-
2362	ZINC03593710	4054	0.5	NO	-
2363	ZINC03593711	4055	0.5	NO	-
2364	ZINC03594512	4065	0.5	NO	-
2365	ZINC03594514	4066	0.5	NO	-
2366	ZINC03596789	4114	0.5	NO	-
2367	ZINC03596791	4115	0.5	NO	-
2368	ZINC03600436	4128	0.5	NO	-
2369	ZINC03600440	4129	0.5	NO	-
2370	ZINC03617957	4142	0.5	NO	-
2371	ZINC03631161	4167	0.5	NO	-
2372	ZINC03817331	4242	0.5	NO	-
2373	ZINC03817896	4244	0.5	NO	-
2374	ZINC03819003	4248	0.5	NO	-
2375	ZINC03850960	4300	0.5	NO	-
2376	ZINC03850963	4301	0.5	NO	-
2377	ZINC03852837	4346	0.5	NO	-
2378	ZINC03853400	4378	0.5	NO	-
2379	ZINC03853401	4379	0.5	NO	-
2380	ZINC03853631	4387	0.5	NO	-
2381	ZINC03853632	4388	0.5	NO	-
2382	ZINC03857422	4505	0.5	NO	-
2383	ZINC03857423	4506	0.5	NO	-
2384	ZINC03859314	4580	0.5	NO	-
2385	ZINC03859568	4585	0.5	NO	-
2386	ZINC03859569	4586	0.5	NO	-
2387	ZINC03867809	4696	0.5	NO	-
2388	ZINC03868697	4748	0.5	NO	-
2389	ZINC03868700	4750	0.5	NO	-
2390	ZINC03968614	4884	0.5	NO	-
2391	ZINC03968614	4885	0.5	NO	-
2392	ZINC03968804	4888	0.5	NO	-
2393	ZINC03968919	4890	0.5	NO	-
2394	ZINC03969501	4900	0.5	NO	-
2395	ZINC03971675	4946	0.5	NO	-
2396	ZINC03972642	4953	0.5	NO	-
2397	ZINC04033721	5133	0.5	NO	-
2398	ZINC04033937	5135	0.5	NO	-
2399	ZINC04091821	5171	0.5	NO	-
2400	ZINC04091821	5172	0.5	NO	-
2401	ZINC04160518	5210	0.5	NO	-
2402	ZINC04251281	5309	0.5	NO	-
2403	ZINC04308530	5364	0.5	NO	-
2404	ZINC04313589	5378	0.5	NO	-
2405	ZINC04400976	5442	0.5	NO	-
2406	ZINC04422811	5462	0.5	NO	-
2407	ZINC04422811	5463	0.5	NO	-
2408	ZINC04466212	5530	0.5	NO	-
2409	ZINC04466215	5532	0.5	NO	-
2410	ZINC04469958	5564	0.5	NO	-
2411	ZINC04478201	5574	0.5	NO	-
2412	ZINC04488437	5592	0.5	NO	-
2413	ZINC04492831	5606	0.5	NO	-
2414	ZINC04492831	5609	0.5	NO	-
2415	ZINC04492831	5610	0.5	NO	-
2416	ZINC04501941	5628	0.5	NO	-
2417	ZINC04512621	5636	0.5	NO	-
2418	ZINC03815213	55	0.5	YES	10
2419	ZINC00839396	57	0.5	YES	11
2420	ZINC03832231	59	0.5	YES	12
2421	ZINC03834088	87	0.5	YES	15
2422	ZINC02144403	2033	0.4952380955219269	NO	-
2423	ZINC02664438	2539	0.49514561891555786	NO	-
2424	ZINC00648775	114	0.49504950642585754	NO	-
2425	ZINC00886706	734	0.49504950642585754	NO	-
2426	ZINC00907364	788	0.49504950642585754	NO	-
2427	ZINC02690719	2555	0.49504950642585754	NO	-
2428	ZINC02960229	2944	0.49504950642585754	NO	-
2429	ZINC02975391	2981	0.49504950642585754	NO	-
2430	ZINC03043687	3101	0.49504950642585754	NO	-
2431	ZINC03043759	3104	0.49504950642585754	NO	-
2432	ZINC03533787	3923	0.49504950642585754	NO	-
2433	ZINC03927155	4847	0.49504950642585754	NO	-
2434	ZINC00676584	200	0.49494948983192444	NO	-
2435	ZINC00773643	339	0.49494948983192444	NO	-
2436	ZINC00969310	926	0.49494948983192444	NO	-
2437	ZINC02235157	2110	0.49494948983192444	NO	-
2438	ZINC02909329	2905	0.49494948983192444	NO	-
2439	ZINC02970891	2959	0.49494948983192444	NO	-
2440	ZINC03454933	3595	0.49494948983192444	NO	-
2441	ZINC03454944	3596	0.49494948983192444	NO	-
2442	ZINC03454947	3597	0.49494948983192444	NO	-
2443	ZINC03455124	3602	0.49494948983192444	NO	-
2444	ZINC03455145	3603	0.49494948983192444	NO	-
2445	ZINC03501897	3812	0.49494948983192444	NO	-
2446	ZINC03819003	4247	0.49494948983192444	NO	-
2447	ZINC03819003	4249	0.49494948983192444	NO	-
2448	ZINC03949080	4863	0.49494948983192444	NO	-
2449	ZINC04087042	5164	0.49494948983192444	NO	-
2450	ZINC04180712	5240	0.49494948983192444	NO	-
2451	ZINC00648757	113	0.49484536051750183	NO	-
2452	ZINC00676586	201	0.49484536051750183	NO	-
2453	ZINC00853664	546	0.49484536051750183	NO	-
2454	ZINC00908071	805	0.49484536051750183	NO	-
2455	ZINC01060865	1071	0.49484536051750183	NO	-
2456	ZINC01067374	1090	0.49484536051750183	NO	-
2457	ZINC01338895	1568	0.49484536051750183	NO	-
2458	ZINC01487314	1740	0.49484536051750183	NO	-
2459	ZINC02141718	2027	0.49484536051750183	NO	-
2460	ZINC02155030	2036	0.49484536051750183	NO	-
2461	ZINC02616355	2386	0.49484536051750183	NO	-
2462	ZINC02647951	2494	0.49484536051750183	NO	-
2463	ZINC02866385	2836	0.49484536051750183	NO	-
2464	ZINC02869597	2841	0.49484536051750183	NO	-
2465	ZINC02971846	2972	0.49484536051750183	NO	-
2466	ZINC03462823	3654	0.49484536051750183	NO	-
2467	ZINC03462828	3655	0.49484536051750183	NO	-
2468	ZINC03462831	3656	0.49484536051750183	NO	-
2469	ZINC03462835	3657	0.49484536051750183	NO	-
2470	ZINC03464065	3665	0.49484536051750183	NO	-
2471	ZINC03464263	3669	0.49484536051750183	NO	-
2472	ZINC03464947	3685	0.49484536051750183	NO	-
2473	ZINC03464951	3686	0.49484536051750183	NO	-
2474	ZINC03465187	3687	0.49484536051750183	NO	-
2475	ZINC03465191	3688	0.49484536051750183	NO	-
2476	ZINC03465207	3689	0.49484536051750183	NO	-
2477	ZINC03465210	3690	0.49484536051750183	NO	-
2478	ZINC03465285	3693	0.49484536051750183	NO	-
2479	ZINC03485392	3755	0.49484536051750183	NO	-
2480	ZINC03593687	4050	0.49484536051750183	NO	-
2481	ZINC03593688	4051	0.49484536051750183	NO	-
2482	ZINC03596173	4097	0.49484536051750183	NO	-
2483	ZINC03596175	4098	0.49484536051750183	NO	-
2484	ZINC04083323	5160	0.49484536051750183	NO	-
2485	ZINC04317262	5383	0.49484536051750183	NO	-
2486	ZINC04317264	5386	0.49484536051750183	NO	-
2487	ZINC04317329	5393	0.49484536051750183	NO	-
2488	ZINC04468495	5546	0.49484536051750183	NO	-
2489	ZINC04468537	5548	0.49484536051750183	NO	-
2490	ZINC00622650	44	0.49473685026168823	NO	-
2491	ZINC00628450	66	0.49473685026168823	NO	-
2492	ZINC01111588	1198	0.49473685026168823	NO	-
2493	ZINC01141165	1289	0.49473685026168823	NO	-
2494	ZINC01338947	1570	0.49473685026168823	NO	-
2495	ZINC01342485	1575	0.49473685026168823	NO	-
2496	ZINC01368353	1611	0.49473685026168823	NO	-
2497	ZINC01379047	1654	0.49473685026168823	NO	-
2498	ZINC01379048	1655	0.49473685026168823	NO	-
2499	ZINC01379058	1656	0.49473685026168823	NO	-
2500	ZINC01379061	1657	0.49473685026168823	NO	-
2501	ZINC01379062	1658	0.49473685026168823	NO	-
2502	ZINC01881665	1837	0.49473685026168823	NO	-
2503	ZINC02200013	2061	0.49473685026168823	NO	-
2504	ZINC02200411	2062	0.49473685026168823	NO	-
2505	ZINC02200413	2063	0.49473685026168823	NO	-
2506	ZINC02268095	2132	0.49473685026168823	NO	-
2507	ZINC02356374	2218	0.49473685026168823	NO	-
2508	ZINC02386909	2236	0.49473685026168823	NO	-
2509	ZINC02857624	2823	0.49473685026168823	NO	-
2510	ZINC02954675	2933	0.49473685026168823	NO	-
2511	ZINC02971113	2962	0.49473685026168823	NO	-
2512	ZINC03174198	3166	0.49473685026168823	NO	-
2513	ZINC03406613	3503	0.49473685026168823	NO	-
2514	ZINC03549704	3946	0.49473685026168823	NO	-
2515	ZINC03856464	4477	0.49473685026168823	NO	-
2516	ZINC03857239	4490	0.49473685026168823	NO	-
2517	ZINC03857401	4502	0.49473685026168823	NO	-
2518	ZINC03857402	4503	0.49473685026168823	NO	-
2519	ZINC03868626	4740	0.49473685026168823	NO	-
2520	ZINC03892376	4828	0.49473685026168823	NO	-
2521	ZINC03970892	4923	0.49473685026168823	NO	-
2522	ZINC04252239	5318	0.49473685026168823	NO	-
2523	ZINC04317320	5387	0.49473685026168823	NO	-
2524	ZINC04364128	5417	0.49473685026168823	NO	-
2525	ZINC04364218	5418	0.49473685026168823	NO	-
2526	ZINC00775736	357	0.49462366104125977	NO	-
2527	ZINC00852557	540	0.49462366104125977	NO	-
2528	ZINC00862073	576	0.49462366104125977	NO	-
2529	ZINC01225062	1427	0.49462366104125977	NO	-
2530	ZINC01272984	1464	0.49462366104125977	NO	-
2531	ZINC01282194	1485	0.49462366104125977	NO	-
2532	ZINC01282194	1486	0.49462366104125977	NO	-
2533	ZINC01287058	1508	0.49462366104125977	NO	-
2534	ZINC01329709	1554	0.49462366104125977	NO	-
2535	ZINC01635878	1790	0.49462366104125977	NO	-
2536	ZINC01889885	1855	0.49462366104125977	NO	-
2537	ZINC01906145	1876	0.49462366104125977	NO	-
2538	ZINC01952939	1924	0.49462366104125977	NO	-
2539	ZINC02194954	2050	0.49462366104125977	NO	-
2540	ZINC02245008	2119	0.49462366104125977	NO	-
2541	ZINC02375379	2230	0.49462366104125977	NO	-
2542	ZINC02402679	2247	0.49462366104125977	NO	-
2543	ZINC02718966	2578	0.49462366104125977	NO	-
2544	ZINC02718977	2582	0.49462366104125977	NO	-
2545	ZINC02718977	2583	0.49462366104125977	NO	-
2546	ZINC02718998	2584	0.49462366104125977	NO	-
2547	ZINC02764135	2667	0.49462366104125977	NO	-
2548	ZINC02849817	2786	0.49462366104125977	NO	-
2549	ZINC02849817	2788	0.49462366104125977	NO	-
2550	ZINC02853402	2807	0.49462366104125977	NO	-
2551	ZINC02891039	2894	0.49462366104125977	NO	-
2552	ZINC03176507	3167	0.49462366104125977	NO	-
2553	ZINC03405360	3501	0.49462366104125977	NO	-
2554	ZINC03405360	3502	0.49462366104125977	NO	-
2555	ZINC03500447	3793	0.49462366104125977	NO	-
2556	ZINC03596726	4112	0.49462366104125977	NO	-
2557	ZINC03596728	4113	0.49462366104125977	NO	-
2558	ZINC03606916	4137	0.49462366104125977	NO	-
2559	ZINC03621476	4153	0.49462366104125977	NO	-
2560	ZINC03629383	4156	0.49462366104125977	NO	-
2561	ZINC03817896	4245	0.49462366104125977	NO	-
2562	ZINC03854923	4449	0.49462366104125977	NO	-
2563	ZINC03857198	4488	0.49462366104125977	NO	-
2564	ZINC03867624	4684	0.49462366104125977	NO	-
2565	ZINC03977651	4997	0.49462366104125977	NO	-
2566	ZINC03992863	5080	0.49462366104125977	NO	-
2567	ZINC03992864	5081	0.49462366104125977	NO	-
2568	ZINC03993207	5089	0.49462366104125977	NO	-
2569	ZINC04250015	5291	0.49462366104125977	NO	-
2570	ZINC04250015	5292	0.49462366104125977	NO	-
2571	ZINC04273969	5342	0.49462366104125977	NO	-
2572	ZINC04469933	5563	0.49462366104125977	NO	-
2573	ZINC04491838	5598	0.49462366104125977	NO	-
2574	ZINC04594492	5653	0.49462366104125977	NO	-
2575	ZINC00667048	141	0.49450549483299255	NO	-
2576	ZINC00715132	289	0.49450549483299255	NO	-
2577	ZINC00806557	446	0.49450549483299255	NO	-
2578	ZINC00862079	577	0.49450549483299255	NO	-
2579	ZINC00862080	578	0.49450549483299255	NO	-
2580	ZINC00867781	608	0.49450549483299255	NO	-
2581	ZINC00867781	609	0.49450549483299255	NO	-
2582	ZINC00886110	724	0.49450549483299255	NO	-
2583	ZINC00886110	725	0.49450549483299255	NO	-
2584	ZINC00886113	726	0.49450549483299255	NO	-
2585	ZINC00959019	913	0.49450549483299255	NO	-
2586	ZINC01247695	1440	0.49450549483299255	NO	-
2587	ZINC01275043	1469	0.49450549483299255	NO	-
2588	ZINC01287037	1507	0.49450549483299255	NO	-
2589	ZINC01976819	1949	0.49450549483299255	NO	-
2590	ZINC01982134	1959	0.49450549483299255	NO	-
2591	ZINC01982135	1960	0.49450549483299255	NO	-
2592	ZINC01982335	1961	0.49450549483299255	NO	-
2593	ZINC01984566	1962	0.49450549483299255	NO	-
2594	ZINC02193871	2049	0.49450549483299255	NO	-
2595	ZINC02305643	2155	0.49450549483299255	NO	-
2596	ZINC02446761	2308	0.49450549483299255	NO	-
2597	ZINC02446761	2309	0.49450549483299255	NO	-
2598	ZINC02450394	2314	0.49450549483299255	NO	-
2599	ZINC02656194	2511	0.49450549483299255	NO	-
2600	ZINC02799788	2727	0.49450549483299255	NO	-
2601	ZINC02849817	2787	0.49450549483299255	NO	-
2602	ZINC02852303	2796	0.49450549483299255	NO	-
2603	ZINC02884185	2882	0.49450549483299255	NO	-
2604	ZINC03418746	3515	0.49450549483299255	NO	-
2605	ZINC03545242	3942	0.49450549483299255	NO	-
2606	ZINC03819153	4251	0.49450549483299255	NO	-
2607	ZINC03855504	4468	0.49450549483299255	NO	-
2608	ZINC03867625	4686	0.49450549483299255	NO	-
2609	ZINC03892803	4833	0.49450549483299255	NO	-
2610	ZINC03892804	4834	0.49450549483299255	NO	-
2611	ZINC03971393	4925	0.49450549483299255	NO	-
2612	ZINC03971395	4926	0.49450549483299255	NO	-
2613	ZINC03971397	4927	0.49450549483299255	NO	-
2614	ZINC03971399	4928	0.49450549483299255	NO	-
2615	ZINC04042550	5146	0.49450549483299255	NO	-
2616	ZINC04251656	5313	0.49450549483299255	NO	-
2617	ZINC04627258	5668	0.49450549483299255	NO	-
2618	ZINC03815223	67	0.49450549483299255	YES	12
2619	ZINC03815309	70	0.49450549483299255	YES	12
2620	ZINC03815299	71	0.49450549483299255	YES	12
2621	ZINC00702822	273	0.49438202381134033	NO	-
2622	ZINC01009905	1007	0.49438202381134033	NO	-
2623	ZINC01009906	1008	0.49438202381134033	NO	-
2624	ZINC02940959	2921	0.49438202381134033	NO	-
2625	ZINC03282934	3297	0.49438202381134033	NO	-
2626	ZINC03832354	79	0.49425286054611206	YES	14
2627	ZINC03834086	34	0.4939759075641632	YES	6
2628	ZINC01427092	1692	0.49056604504585266	NO	-
2629	ZINC03578224	3995	0.49056604504585266	NO	-
2630	ZINC01247415	1438	0.49038460850715637	NO	-
2631	ZINC01247416	1439	0.49038460850715637	NO	-
2632	ZINC00874009	655	0.4901960790157318	NO	-
2633	ZINC02095992	1996	0.4901960790157318	NO	-
2634	ZINC02095996	1997	0.4901960790157318	NO	-
2635	ZINC02145502	2034	0.4901960790157318	NO	-
2636	ZINC02451973	2317	0.4901960790157318	NO	-
2637	ZINC02975392	2982	0.4901960790157318	NO	-
2638	ZINC03043874	3110	0.4901960790157318	NO	-
2639	ZINC04053560	5150	0.4901960790157318	NO	-
2640	ZINC00643260	104	0.49000000953674316	NO	-
2641	ZINC00774256	346	0.49000000953674316	NO	-
2642	ZINC00874585	660	0.49000000953674316	NO	-
2643	ZINC00874585	661	0.49000000953674316	NO	-
2644	ZINC04032885	5128	0.49000000953674316	NO	-
2645	ZINC00680505	227	0.4897959232330322	NO	-
2646	ZINC00853581	543	0.4897959232330322	NO	-
2647	ZINC00874647	667	0.4897959232330322	NO	-
2648	ZINC00920473	827	0.4897959232330322	NO	-
2649	ZINC02289681	2144	0.4897959232330322	NO	-
2650	ZINC02387386	2237	0.4897959232330322	NO	-
2651	ZINC02480218	2340	0.4897959232330322	NO	-
2652	ZINC02481974	2345	0.4897959232330322	NO	-
2653	ZINC02620858	2399	0.4897959232330322	NO	-
2654	ZINC02620859	2400	0.4897959232330322	NO	-
2655	ZINC02627533	2417	0.4897959232330322	NO	-
2656	ZINC02627534	2418	0.4897959232330322	NO	-
2657	ZINC02628155	2423	0.4897959232330322	NO	-
2658	ZINC02628156	2424	0.4897959232330322	NO	-
2659	ZINC02633765	2442	0.4897959232330322	NO	-
2660	ZINC02633766	2443	0.4897959232330322	NO	-
2661	ZINC02692975	2557	0.4897959232330322	NO	-
2662	ZINC02726224	2602	0.4897959232330322	NO	-
2663	ZINC02852924	2803	0.4897959232330322	NO	-
2664	ZINC03043522	3091	0.4897959232330322	NO	-
2665	ZINC03105569	3156	0.4897959232330322	NO	-
2666	ZINC03595996	4093	0.4897959232330322	NO	-
2667	ZINC03595998	4094	0.4897959232330322	NO	-
2668	ZINC03596143	4095	0.4897959232330322	NO	-
2669	ZINC03596145	4096	0.4897959232330322	NO	-
2670	ZINC03596181	4099	0.4897959232330322	NO	-
2671	ZINC03596183	4100	0.4897959232330322	NO	-
2672	ZINC03596201	4103	0.4897959232330322	NO	-
2673	ZINC03596203	4104	0.4897959232330322	NO	-
2674	ZINC03649982	4201	0.4897959232330322	NO	-
2675	ZINC04225496	5270	0.4897959232330322	NO	-
2676	ZINC00873777	646	0.4895833432674408	NO	-
2677	ZINC00904078	774	0.4895833432674408	NO	-
2678	ZINC00908072	806	0.4895833432674408	NO	-
2679	ZINC00996517	987	0.4895833432674408	NO	-
2680	ZINC01120404	1222	0.4895833432674408	NO	-
2681	ZINC01120405	1223	0.4895833432674408	NO	-
2682	ZINC01338948	1571	0.4895833432674408	NO	-
2683	ZINC02184388	2042	0.4895833432674408	NO	-
2684	ZINC02615938	2385	0.4895833432674408	NO	-
2685	ZINC03239984	3217	0.4895833432674408	NO	-
2686	ZINC03500660	3805	0.4895833432674408	NO	-
2687	ZINC03500662	3806	0.4895833432674408	NO	-
2688	ZINC03892144	4823	0.4895833432674408	NO	-
2689	ZINC04239342	5282	0.4895833432674408	NO	-
2690	ZINC00692656	253	0.4893617033958435	NO	-
2691	ZINC00692659	254	0.4893617033958435	NO	-
2692	ZINC00712122	285	0.4893617033958435	NO	-
2693	ZINC00787314	388	0.4893617033958435	NO	-
2694	ZINC00815647	477	0.4893617033958435	NO	-
2695	ZINC00941649	882	0.4893617033958435	NO	-
2696	ZINC00941650	883	0.4893617033958435	NO	-
2697	ZINC00959817	914	0.4893617033958435	NO	-
2698	ZINC00959817	915	0.4893617033958435	NO	-
2699	ZINC01217837	1415	0.4893617033958435	NO	-
2700	ZINC01243973	1434	0.4893617033958435	NO	-
2701	ZINC01289253	1511	0.4893617033958435	NO	-
2702	ZINC01338862	1563	0.4893617033958435	NO	-
2703	ZINC01924549	1898	0.4893617033958435	NO	-
2704	ZINC02071256	1994	0.4893617033958435	NO	-
2705	ZINC02458063	2324	0.4893617033958435	NO	-
2706	ZINC02532047	2366	0.4893617033958435	NO	-
2707	ZINC02713734	2570	0.4893617033958435	NO	-
2708	ZINC02773566	2684	0.4893617033958435	NO	-
2709	ZINC03240835	3219	0.4893617033958435	NO	-
2710	ZINC03250318	3242	0.4893617033958435	NO	-
2711	ZINC03250321	3243	0.4893617033958435	NO	-
2712	ZINC03361462	3434	0.4893617033958435	NO	-
2713	ZINC03429327	3536	0.4893617033958435	NO	-
2714	ZINC03444557	3568	0.4893617033958435	NO	-
2715	ZINC03444557	3569	0.4893617033958435	NO	-
2716	ZINC03465441	3696	0.4893617033958435	NO	-
2717	ZINC03465444	3697	0.4893617033958435	NO	-
2718	ZINC03480276	3747	0.4893617033958435	NO	-
2719	ZINC03480278	3748	0.4893617033958435	NO	-
2720	ZINC03480514	3749	0.4893617033958435	NO	-
2721	ZINC03480517	3750	0.4893617033958435	NO	-
2722	ZINC03494621	3779	0.4893617033958435	NO	-
2723	ZINC03500557	3802	0.4893617033958435	NO	-
2724	ZINC03596545	4106	0.4893617033958435	NO	-
2725	ZINC03596546	4107	0.4893617033958435	NO	-
2726	ZINC03596547	4108	0.4893617033958435	NO	-
2727	ZINC03596548	4109	0.4893617033958435	NO	-
2728	ZINC03596698	4110	0.4893617033958435	NO	-
2729	ZINC03596700	4111	0.4893617033958435	NO	-
2730	ZINC03596842	4116	0.4893617033958435	NO	-
2731	ZINC03596844	4117	0.4893617033958435	NO	-
2732	ZINC03597366	4119	0.4893617033958435	NO	-
2733	ZINC03597369	4120	0.4893617033958435	NO	-
2734	ZINC03629382	4155	0.4893617033958435	NO	-
2735	ZINC03853014	4359	0.4893617033958435	NO	-
2736	ZINC03866848	4625	0.4893617033958435	NO	-
2737	ZINC03867056	4631	0.4893617033958435	NO	-
2738	ZINC03890167	4796	0.4893617033958435	NO	-
2739	ZINC03890170	4797	0.4893617033958435	NO	-
2740	ZINC04005073	5118	0.4893617033958435	NO	-
2741	ZINC04192259	5248	0.4893617033958435	NO	-
2742	ZINC04465095	5502	0.4893617033958435	NO	-
2743	ZINC00774698	352	0.489130437374115	NO	-
2744	ZINC00818877	481	0.489130437374115	NO	-
2745	ZINC00843787	519	0.489130437374115	NO	-
2746	ZINC00872279	633	0.489130437374115	NO	-
2747	ZINC00872279	635	0.489130437374115	NO	-
2748	ZINC00873534	640	0.489130437374115	NO	-
2749	ZINC00873536	641	0.489130437374115	NO	-
2750	ZINC00941632	876	0.489130437374115	NO	-
2751	ZINC00941633	877	0.489130437374115	NO	-
2752	ZINC00941634	878	0.489130437374115	NO	-
2753	ZINC00941635	879	0.489130437374115	NO	-
2754	ZINC00941636	880	0.489130437374115	NO	-
2755	ZINC00941637	881	0.489130437374115	NO	-
2756	ZINC01094508	1161	0.489130437374115	NO	-
2757	ZINC01094511	1164	0.489130437374115	NO	-
2758	ZINC01111800	1199	0.489130437374115	NO	-
2759	ZINC01177863	1362	0.489130437374115	NO	-
2760	ZINC01224347	1424	0.489130437374115	NO	-
2761	ZINC01224437	1426	0.489130437374115	NO	-
2762	ZINC01889768	1840	0.489130437374115	NO	-
2763	ZINC01889772	1841	0.489130437374115	NO	-
2764	ZINC01916960	1879	0.489130437374115	NO	-
2765	ZINC01916962	1880	0.489130437374115	NO	-
2766	ZINC01916963	1881	0.489130437374115	NO	-
2767	ZINC01916966	1882	0.489130437374115	NO	-
2768	ZINC02048783	1977	0.489130437374115	NO	-
2769	ZINC02093409	1995	0.489130437374115	NO	-
2770	ZINC02135533	2013	0.489130437374115	NO	-
2771	ZINC02406814	2251	0.489130437374115	NO	-
2772	ZINC02438147	2295	0.489130437374115	NO	-
2773	ZINC02663138	2536	0.489130437374115	NO	-
2774	ZINC02718977	2581	0.489130437374115	NO	-
2775	ZINC02856846	2819	0.489130437374115	NO	-
2776	ZINC02971873	2973	0.489130437374115	NO	-
2777	ZINC03094053	3149	0.489130437374115	NO	-
2778	ZINC03109570	3157	0.489130437374115	NO	-
2779	ZINC03479996	3740	0.489130437374115	NO	-
2780	ZINC03479999	3741	0.489130437374115	NO	-
2781	ZINC03480036	3742	0.489130437374115	NO	-
2782	ZINC03480037	3743	0.489130437374115	NO	-
2783	ZINC03480136	3745	0.489130437374115	NO	-
2784	ZINC03480139	3746	0.489130437374115	NO	-
2785	ZINC03853020	4361	0.489130437374115	NO	-
2786	ZINC03855034	4453	0.489130437374115	NO	-
2787	ZINC03857872	4525	0.489130437374115	NO	-
2788	ZINC03859986	4605	0.489130437374115	NO	-
2789	ZINC03859987	4607	0.489130437374115	NO	-
2790	ZINC03974971	4967	0.489130437374115	NO	-
2791	ZINC03974974	4968	0.489130437374115	NO	-
2792	ZINC03983114	5028	0.489130437374115	NO	-
2793	ZINC03983116	5029	0.489130437374115	NO	-
2794	ZINC04005063	5116	0.489130437374115	NO	-
2795	ZINC04005066	5117	0.489130437374115	NO	-
2796	ZINC04164841	5214	0.489130437374115	NO	-
2797	ZINC04491636	5593	0.489130437374115	NO	-
2798	ZINC04491636	5594	0.489130437374115	NO	-
2799	ZINC00715683	290	0.4888888895511627	NO	-
2800	ZINC00868824	616	0.4888888895511627	NO	-
2801	ZINC00868824	617	0.4888888895511627	NO	-
2802	ZINC00868825	618	0.4888888895511627	NO	-
2803	ZINC00868825	619	0.4888888895511627	NO	-
2804	ZINC01025212	1015	0.4888888895511627	NO	-
2805	ZINC01168265	1349	0.4888888895511627	NO	-
2806	ZINC01282196	1487	0.4888888895511627	NO	-
2807	ZINC02316444	2172	0.4888888895511627	NO	-
2808	ZINC03326450	3369	0.4888888895511627	NO	-
2809	ZINC03859779	4597	0.4888888895511627	NO	-
2810	ZINC03926873	4845	0.4888888895511627	NO	-
2811	ZINC04087359	5169	0.4888888895511627	NO	-
2812	ZINC04628236	5671	0.4888888895511627	NO	-
2813	ZINC03815557	11	0.4888888895511627	YES	5
2814	ZINC03852784	4342	0.4886363744735718	NO	-
2815	ZINC03852787	4343	0.4886363744735718	NO	-
2816	ZINC03852791	4344	0.4886363744735718	NO	-
2817	ZINC03858397	4543	0.4886363744735718	NO	-
2818	ZINC03890989	4818	0.4886363744735718	NO	-
2819	ZINC03890990	4819	0.4886363744735718	NO	-
2820	ZINC03890992	4820	0.4886363744735718	NO	-
2821	ZINC04082791	5159	0.4886363744735718	NO	-
2822	ZINC04137655	5193	0.4886363744735718	NO	-
2823	ZINC04617935	3	0.4883720874786377	YES	2
2824	ZINC01916185	74	0.488095223903656	YES	13
2825	ZINC00592251	25	0.4859813153743744	NO	-
2826	ZINC01868097	1833	0.4859813153743744	NO	-
2827	ZINC00590789	20	0.48571428656578064	NO	-
2828	ZINC00675629	189	0.48571428656578064	NO	-
2829	ZINC01427092	1691	0.48571428656578064	NO	-
2830	ZINC03578484	3996	0.48571428656578064	NO	-
2831	ZINC00766055	323	0.48514851927757263	NO	-
2832	ZINC00874589	663	0.48514851927757263	NO	-
2833	ZINC00874589	664	0.48514851927757263	NO	-
2834	ZINC00874592	665	0.48514851927757263	NO	-
2835	ZINC00874592	666	0.48514851927757263	NO	-
2836	ZINC00877829	683	0.48514851927757263	NO	-
2837	ZINC02259562	2127	0.48514851927757263	NO	-
2838	ZINC02284211	2142	0.48514851927757263	NO	-
2839	ZINC02632590	2438	0.48514851927757263	NO	-
2840	ZINC04087093	5166	0.48514851927757263	NO	-
2841	ZINC04191358	5243	0.48514851927757263	NO	-
2842	ZINC00784860	378	0.4848484992980957	NO	-
2843	ZINC01922748	1892	0.4848484992980957	NO	-
2844	ZINC02454209	2320	0.4848484992980957	NO	-
2845	ZINC02480292	2343	0.4848484992980957	NO	-
2846	ZINC02482114	2347	0.4848484992980957	NO	-
2847	ZINC02969754	2950	0.4848484992980957	NO	-
2848	ZINC03043605	3095	0.4848484992980957	NO	-
2849	ZINC03043680	3099	0.4848484992980957	NO	-
2850	ZINC03229463	3196	0.4848484992980957	NO	-
2851	ZINC03527862	3912	0.4848484992980957	NO	-
2852	ZINC03533780	3922	0.4848484992980957	NO	-
2853	ZINC03681692	4214	0.4848484992980957	NO	-
2854	ZINC03857727	4521	0.4848484992980957	NO	-
2855	ZINC03857728	4522	0.4848484992980957	NO	-
2856	ZINC03999713	5094	0.4848484992980957	NO	-
2857	ZINC04308585	5366	0.4848484992980957	NO	-
2858	ZINC04513234	5638	0.4848484992980957	NO	-
2859	ZINC00595637	32	0.4845360815525055	NO	-
2860	ZINC00722858	302	0.4845360815525055	NO	-
2861	ZINC00773593	337	0.4845360815525055	NO	-
2862	ZINC00774706	353	0.4845360815525055	NO	-
2863	ZINC00853513	542	0.4845360815525055	NO	-
2864	ZINC01117964	1217	0.4845360815525055	NO	-
2865	ZINC01222988	1419	0.4845360815525055	NO	-
2866	ZINC01338864	1564	0.4845360815525055	NO	-
2867	ZINC01352522	1582	0.4845360815525055	NO	-
2868	ZINC01877446	1836	0.4845360815525055	NO	-
2869	ZINC02838647	2766	0.4845360815525055	NO	-
2870	ZINC03032099	3074	0.4845360815525055	NO	-
2871	ZINC03225716	3192	0.4845360815525055	NO	-
2872	ZINC03302377	3324	0.4845360815525055	NO	-
2873	ZINC03448093	3573	0.4845360815525055	NO	-
2874	ZINC03533886	3926	0.4845360815525055	NO	-
2875	ZINC03857681	4516	0.4845360815525055	NO	-
2876	ZINC04090652	5170	0.4845360815525055	NO	-
2877	ZINC04160473	5208	0.4845360815525055	NO	-
2878	ZINC04166425	5215	0.4845360815525055	NO	-
2879	ZINC04271810	5334	0.4845360815525055	NO	-
2880	ZINC04485511	5588	0.4845360815525055	NO	-
2881	ZINC00774780	356	0.4842105209827423	NO	-
2882	ZINC00794485	404	0.4842105209827423	NO	-
2883	ZINC00986667	968	0.4842105209827423	NO	-
2884	ZINC01130454	1261	0.4842105209827423	NO	-
2885	ZINC01282190	1476	0.4842105209827423	NO	-
2886	ZINC01282190	1477	0.4842105209827423	NO	-
2887	ZINC01282193	1482	0.4842105209827423	NO	-
2888	ZINC01282193	1483	0.4842105209827423	NO	-
2889	ZINC01338914	1569	0.4842105209827423	NO	-
2890	ZINC01342467	1573	0.4842105209827423	NO	-
2891	ZINC02051657	1979	0.4842105209827423	NO	-
2892	ZINC02051659	1980	0.4842105209827423	NO	-
2893	ZINC02643465	2476	0.4842105209827423	NO	-
2894	ZINC02643466	2477	0.4842105209827423	NO	-
2895	ZINC02884650	2885	0.4842105209827423	NO	-
2896	ZINC02915859	2907	0.4842105209827423	NO	-
2897	ZINC02960567	2946	0.4842105209827423	NO	-
2898	ZINC03461342	3626	0.4842105209827423	NO	-
2899	ZINC03461348	3627	0.4842105209827423	NO	-
2900	ZINC03463332	3660	0.4842105209827423	NO	-
2901	ZINC03463338	3661	0.4842105209827423	NO	-
2902	ZINC03681738	4215	0.4842105209827423	NO	-
2903	ZINC03851861	4328	0.4842105209827423	NO	-
2904	ZINC03854248	4413	0.4842105209827423	NO	-
2905	ZINC03971564	4942	0.4842105209827423	NO	-
2906	ZINC03971569	4943	0.4842105209827423	NO	-
2907	ZINC04018900	5122	0.4842105209827423	NO	-
2908	ZINC04218120	5258	0.4842105209827423	NO	-
2909	ZINC04252383	5320	0.4842105209827423	NO	-
2910	ZINC04309724	5369	0.4842105209827423	NO	-
2911	ZINC04470205	5568	0.4842105209827423	NO	-
2912	ZINC00706280	277	0.4838709533214569	NO	-
2913	ZINC00714795	287	0.4838709533214569	NO	-
2914	ZINC00904305	775	0.4838709533214569	NO	-
2915	ZINC00980695	938	0.4838709533214569	NO	-
2916	ZINC00985359	959	0.4838709533214569	NO	-
2917	ZINC01117746	1216	0.4838709533214569	NO	-
2918	ZINC01151763	1331	0.4838709533214569	NO	-
2919	ZINC01282196	1488	0.4838709533214569	NO	-
2920	ZINC01282196	1489	0.4838709533214569	NO	-
2921	ZINC01282198	1493	0.4838709533214569	NO	-
2922	ZINC01329397	1550	0.4838709533214569	NO	-
2923	ZINC01889777	1842	0.4838709533214569	NO	-
2924	ZINC01917007	1883	0.4838709533214569	NO	-
2925	ZINC01917009	1884	0.4838709533214569	NO	-
2926	ZINC01984771	1963	0.4838709533214569	NO	-
2927	ZINC02061511	1989	0.4838709533214569	NO	-
2928	ZINC02281310	2140	0.4838709533214569	NO	-
2929	ZINC02773559	2683	0.4838709533214569	NO	-
2930	ZINC03167606	3164	0.4838709533214569	NO	-
2931	ZINC03438751	3551	0.4838709533214569	NO	-
2932	ZINC03439629	3557	0.4838709533214569	NO	-
2933	ZINC03439652	3560	0.4838709533214569	NO	-
2934	ZINC03500516	3798	0.4838709533214569	NO	-
2935	ZINC03852837	4345	0.4838709533214569	NO	-
2936	ZINC03856446	4476	0.4838709533214569	NO	-
2937	ZINC03857421	4504	0.4838709533214569	NO	-
2938	ZINC03866848	4624	0.4838709533214569	NO	-
2939	ZINC03868806	4754	0.4838709533214569	NO	-
2940	ZINC03890240	4800	0.4838709533214569	NO	-
2941	ZINC03890241	4801	0.4838709533214569	NO	-
2942	ZINC03992853	5078	0.4838709533214569	NO	-
2943	ZINC03992854	5079	0.4838709533214569	NO	-
2944	ZINC04033937	5134	0.4838709533214569	NO	-
2945	ZINC04221387	5262	0.4838709533214569	NO	-
2946	ZINC04268529	5329	0.4838709533214569	NO	-
2947	ZINC04268529	5331	0.4838709533214569	NO	-
2948	ZINC04465119	5504	0.4838709533214569	NO	-
2949	ZINC04470279	5571	0.4838709533214569	NO	-
2950	ZINC00628315	65	0.48351648449897766	NO	-
2951	ZINC00668920	147	0.48351648449897766	NO	-
2952	ZINC00675768	192	0.48351648449897766	NO	-
2953	ZINC00675768	193	0.48351648449897766	NO	-
2954	ZINC00859152	563	0.48351648449897766	NO	-
2955	ZINC00867701	592	0.48351648449897766	NO	-
2956	ZINC00867701	593	0.48351648449897766	NO	-
2957	ZINC00867749	598	0.48351648449897766	NO	-
2958	ZINC00867749	599	0.48351648449897766	NO	-
2959	ZINC00929937	849	0.48351648449897766	NO	-
2960	ZINC00929938	850	0.48351648449897766	NO	-
2961	ZINC01151652	1328	0.48351648449897766	NO	-
2962	ZINC01151652	1330	0.48351648449897766	NO	-
2963	ZINC01192800	1389	0.48351648449897766	NO	-
2964	ZINC01192800	1390	0.48351648449897766	NO	-
2965	ZINC01282194	1484	0.48351648449897766	NO	-
2966	ZINC01282197	1490	0.48351648449897766	NO	-
2967	ZINC01486458	1739	0.48351648449897766	NO	-
2968	ZINC01623955	1788	0.48351648449897766	NO	-
2969	ZINC02224991	2100	0.48351648449897766	NO	-
2970	ZINC02623580	2410	0.48351648449897766	NO	-
2971	ZINC02623758	2411	0.48351648449897766	NO	-
2972	ZINC02795043	2702	0.48351648449897766	NO	-
2973	ZINC02849817	2785	0.48351648449897766	NO	-
2974	ZINC03185981	3169	0.48351648449897766	NO	-
2975	ZINC03229899	3197	0.48351648449897766	NO	-
2976	ZINC03855582	4471	0.48351648449897766	NO	-
2977	ZINC03973304	4954	0.48351648449897766	NO	-
2978	ZINC03980365	5002	0.48351648449897766	NO	-
2979	ZINC04038315	5145	0.48351648449897766	NO	-
2980	ZINC04131921	5185	0.48351648449897766	NO	-
2981	ZINC04131921	5186	0.48351648449897766	NO	-
2982	ZINC04156340	5203	0.48351648449897766	NO	-
2983	ZINC04250208	5302	0.48351648449897766	NO	-
2984	ZINC04487830	5590	0.48351648449897766	NO	-
2985	ZINC03832357	83	0.48351648449897766	YES	14
2986	ZINC00853325	541	0.483146071434021	NO	-
2987	ZINC00880859	701	0.483146071434021	NO	-
2988	ZINC00880859	702	0.483146071434021	NO	-
2989	ZINC00880970	703	0.483146071434021	NO	-
2990	ZINC00881088	706	0.483146071434021	NO	-
2991	ZINC00881088	707	0.483146071434021	NO	-
2992	ZINC01248025	1441	0.483146071434021	NO	-
2993	ZINC02999012	2996	0.483146071434021	NO	-
2994	ZINC03613196	4141	0.483146071434021	NO	-
2995	ZINC03977315	4991	0.483146071434021	NO	-
2996	ZINC03977316	4992	0.483146071434021	NO	-
2997	ZINC03987718	5052	0.483146071434021	NO	-
2998	ZINC03987719	5053	0.483146071434021	NO	-
2999	ZINC04191189	5242	0.483146071434021	NO	-
3000	ZINC04191403	5244	0.483146071434021	NO	-
3001	ZINC04467768	5541	0.483146071434021	NO	-
3002	ZINC04511418	5634	0.483146071434021	NO	-
3003	ZINC03857508	4508	0.48275861144065857	NO	-
3004	ZINC03857600	4512	0.48275861144065857	NO	-
3005	ZINC04464488	5496	0.48275861144065857	NO	-
3006	ZINC03832250	58	0.48235294222831726	YES	12
3007	ZINC03834097	35	0.4819277226924896	YES	6
3008	ZINC03611129	4140	0.48148149251937866	NO	-
3009	ZINC00675641	190	0.48076921701431274	NO	-
3010	ZINC00786932	382	0.48076921701431274	NO	-
3011	ZINC00839433	514	0.4803921580314636	NO	-
3012	ZINC00839433	515	0.4803921580314636	NO	-
3013	ZINC00874007	654	0.4803921580314636	NO	-
3014	ZINC00917862	825	0.4803921580314636	NO	-
3015	ZINC02217862	2089	0.4803921580314636	NO	-
3016	ZINC02804447	2733	0.4803921580314636	NO	-
3017	ZINC04595911	5657	0.4803921580314636	NO	-
3018	ZINC00595435	31	0.47999998927116394	NO	-
3019	ZINC00874574	656	0.47999998927116394	NO	-
3020	ZINC00874574	657	0.47999998927116394	NO	-
3021	ZINC02416852	2266	0.47999998927116394	NO	-
3022	ZINC03043520	3090	0.47999998927116394	NO	-
3023	ZINC04046678	5147	0.47999998927116394	NO	-
3024	ZINC04251772	5314	0.47999998927116394	NO	-
3025	ZINC00765697	322	0.47959184646606445	NO	-
3026	ZINC00862167	582	0.47959184646606445	NO	-
3027	ZINC00870382	621	0.47959184646606445	NO	-
3028	ZINC00925122	840	0.47959184646606445	NO	-
3029	ZINC01095080	1166	0.47959184646606445	NO	-
3030	ZINC01095081	1167	0.47959184646606445	NO	-
3031	ZINC01109661	1188	0.47959184646606445	NO	-
3032	ZINC01534821	1773	0.47959184646606445	NO	-
3033	ZINC02633375	2439	0.47959184646606445	NO	-
3034	ZINC02633376	2440	0.47959184646606445	NO	-
3035	ZINC02650057	2497	0.47959184646606445	NO	-
3036	ZINC03320257	3355	0.47959184646606445	NO	-
3037	ZINC04309169	5367	0.47959184646606445	NO	-
3038	ZINC04317262	5382	0.47959184646606445	NO	-
3039	ZINC04317264	5385	0.47959184646606445	NO	-
3040	ZINC00779369	363	0.4791666567325592	NO	-
3041	ZINC00821801	485	0.4791666567325592	NO	-
3042	ZINC00846116	521	0.4791666567325592	NO	-
3043	ZINC00925124	841	0.4791666567325592	NO	-
3044	ZINC00930006	853	0.4791666567325592	NO	-
3045	ZINC01074723	1110	0.4791666567325592	NO	-
3046	ZINC01074919	1111	0.4791666567325592	NO	-
3047	ZINC01109661	1187	0.4791666567325592	NO	-
3048	ZINC01109661	1189	0.4791666567325592	NO	-
3049	ZINC01212925	1409	0.4791666567325592	NO	-
3050	ZINC01282198	1494	0.4791666567325592	NO	-
3051	ZINC01282198	1495	0.4791666567325592	NO	-
3052	ZINC01291432	1515	0.4791666567325592	NO	-
3053	ZINC01364445	1597	0.4791666567325592	NO	-
3054	ZINC02123450	2010	0.4791666567325592	NO	-
3055	ZINC02144095	2031	0.4791666567325592	NO	-
3056	ZINC02614798	2384	0.4791666567325592	NO	-
3057	ZINC02836351	2760	0.4791666567325592	NO	-
3058	ZINC02848518	2783	0.4791666567325592	NO	-
3059	ZINC02881737	2875	0.4791666567325592	NO	-
3060	ZINC03204482	3184	0.4791666567325592	NO	-
3061	ZINC03466296	3702	0.4791666567325592	NO	-
3062	ZINC03490845	3765	0.4791666567325592	NO	-
3063	ZINC03490846	3766	0.4791666567325592	NO	-
3064	ZINC03507449	3865	0.4791666567325592	NO	-
3065	ZINC03507450	3866	0.4791666567325592	NO	-
3066	ZINC03854795	4428	0.4791666567325592	NO	-
3067	ZINC03858808	4564	0.4791666567325592	NO	-
3068	ZINC03859402	4581	0.4791666567325592	NO	-
3069	ZINC04003604	5106	0.4791666567325592	NO	-
3070	ZINC04130145	5182	0.4791666567325592	NO	-
3071	ZINC04167542	5222	0.4791666567325592	NO	-
3072	ZINC04317324	5392	0.4791666567325592	NO	-
3073	ZINC00774612	349	0.478723406791687	NO	-
3074	ZINC00781520	371	0.478723406791687	NO	-
3075	ZINC00800386	423	0.478723406791687	NO	-
3076	ZINC00800595	424	0.478723406791687	NO	-
3077	ZINC00814028	467	0.478723406791687	NO	-
3078	ZINC00958578	910	0.478723406791687	NO	-
3079	ZINC00958579	911	0.478723406791687	NO	-
3080	ZINC01071611	1103	0.478723406791687	NO	-
3081	ZINC01111588	1197	0.478723406791687	NO	-
3082	ZINC01128216	1259	0.478723406791687	NO	-
3083	ZINC01142404	1296	0.478723406791687	NO	-
3084	ZINC01152278	1332	0.478723406791687	NO	-
3085	ZINC01282192	1479	0.478723406791687	NO	-
3086	ZINC01282192	1480	0.478723406791687	NO	-
3087	ZINC01282197	1491	0.478723406791687	NO	-
3088	ZINC01282197	1492	0.478723406791687	NO	-
3089	ZINC01410855	1677	0.478723406791687	NO	-
3090	ZINC01550749	1780	0.478723406791687	NO	-
3091	ZINC01889518	1839	0.478723406791687	NO	-
3092	ZINC02190143	2047	0.478723406791687	NO	-
3093	ZINC02229926	2106	0.478723406791687	NO	-
3094	ZINC02229928	2107	0.478723406791687	NO	-
3095	ZINC02335049	2202	0.478723406791687	NO	-
3096	ZINC02365501	2222	0.478723406791687	NO	-
3097	ZINC02435767	2292	0.478723406791687	NO	-
3098	ZINC02441278	2301	0.478723406791687	NO	-
3099	ZINC02441280	2302	0.478723406791687	NO	-
3100	ZINC02669031	2544	0.478723406791687	NO	-
3101	ZINC02713762	2571	0.478723406791687	NO	-
3102	ZINC02845153	2779	0.478723406791687	NO	-
3103	ZINC02845153	2781	0.478723406791687	NO	-
3104	ZINC02973501	2978	0.478723406791687	NO	-
3105	ZINC03284499	3300	0.478723406791687	NO	-
3106	ZINC03322997	3361	0.478723406791687	NO	-
3107	ZINC03469829	3706	0.478723406791687	NO	-
3108	ZINC03469833	3707	0.478723406791687	NO	-
3109	ZINC03487829	3758	0.478723406791687	NO	-
3110	ZINC03487831	3759	0.478723406791687	NO	-
3111	ZINC03564133	3968	0.478723406791687	NO	-
3112	ZINC03564135	3969	0.478723406791687	NO	-
3113	ZINC03850468	4294	0.478723406791687	NO	-
3114	ZINC03851003	4303	0.478723406791687	NO	-
3115	ZINC03851861	4327	0.478723406791687	NO	-
3116	ZINC03890608	4806	0.478723406791687	NO	-
3117	ZINC03890615	4807	0.478723406791687	NO	-
3118	ZINC03983188	5035	0.478723406791687	NO	-
3119	ZINC03983189	5036	0.478723406791687	NO	-
3120	ZINC03983190	5037	0.478723406791687	NO	-
3121	ZINC03983191	5038	0.478723406791687	NO	-
3122	ZINC04030390	5124	0.478723406791687	NO	-
3123	ZINC04030394	5125	0.478723406791687	NO	-
3124	ZINC04273927	5341	0.478723406791687	NO	-
3125	ZINC04408179	5448	0.478723406791687	NO	-
3126	ZINC04408179	5449	0.478723406791687	NO	-
3127	ZINC04408179	5450	0.478723406791687	NO	-
3128	ZINC04462804	5485	0.478723406791687	NO	-
3129	ZINC04638655	5674	0.478723406791687	NO	-
3130	ZINC00577062	12	0.47826087474823	NO	-
3131	ZINC00643839	106	0.47826087474823	NO	-
3132	ZINC00656755	124	0.47826087474823	NO	-
3133	ZINC00665954	139	0.47826087474823	NO	-
3134	ZINC00673609	168	0.47826087474823	NO	-
3135	ZINC00802347	427	0.47826087474823	NO	-
3136	ZINC00802348	428	0.47826087474823	NO	-
3137	ZINC00870646	623	0.47826087474823	NO	-
3138	ZINC00978539	936	0.47826087474823	NO	-
3139	ZINC01013264	1010	0.47826087474823	NO	-
3140	ZINC01094510	1162	0.47826087474823	NO	-
3141	ZINC01151652	1329	0.47826087474823	NO	-
3142	ZINC01170879	1352	0.47826087474823	NO	-
3143	ZINC01282192	1478	0.47826087474823	NO	-
3144	ZINC01290802	1514	0.47826087474823	NO	-
3145	ZINC01329709	1553	0.47826087474823	NO	-
3146	ZINC01379090	1665	0.47826087474823	NO	-
3147	ZINC02201639	2065	0.47826087474823	NO	-
3148	ZINC02219754	2094	0.47826087474823	NO	-
3149	ZINC02224632	2099	0.47826087474823	NO	-
3150	ZINC02297508	2148	0.47826087474823	NO	-
3151	ZINC02738255	2629	0.47826087474823	NO	-
3152	ZINC02845153	2780	0.47826087474823	NO	-
3153	ZINC03249072	3239	0.47826087474823	NO	-
3154	ZINC03314363	3341	0.47826087474823	NO	-
3155	ZINC03354610	3415	0.47826087474823	NO	-
3156	ZINC03570780	3982	0.47826087474823	NO	-
3157	ZINC03819858	4253	0.47826087474823	NO	-
3158	ZINC03850966	4302	0.47826087474823	NO	-
3159	ZINC03855582	4472	0.47826087474823	NO	-
3160	ZINC03867052	4629	0.47826087474823	NO	-
3161	ZINC03868109	4709	0.47826087474823	NO	-
3162	ZINC03968462	4877	0.47826087474823	NO	-
3163	ZINC03968462	4878	0.47826087474823	NO	-
3164	ZINC03968547	4882	0.47826087474823	NO	-
3165	ZINC03968547	4883	0.47826087474823	NO	-
3166	ZINC03974968	4966	0.47826087474823	NO	-
3167	ZINC04218120	5256	0.47826087474823	NO	-
3168	ZINC04218120	5257	0.47826087474823	NO	-
3169	ZINC04312174	5370	0.47826087474823	NO	-
3170	ZINC04312174	5372	0.47826087474823	NO	-
3171	ZINC04491838	5596	0.47826087474823	NO	-
3172	ZINC04491838	5597	0.47826087474823	NO	-
3173	ZINC03815553	17	0.47826087474823	YES	5
3174	ZINC03832361	89	0.47826087474823	YES	16
3175	ZINC00715132	288	0.47777777910232544	NO	-
3176	ZINC00778180	358	0.47777777910232544	NO	-
3177	ZINC00877521	679	0.47777777910232544	NO	-
3178	ZINC00877523	680	0.47777777910232544	NO	-
3179	ZINC00883086	720	0.47777777910232544	NO	-
3180	ZINC01136878	1279	0.47777777910232544	NO	-
3181	ZINC01184047	1369	0.47777777910232544	NO	-
3182	ZINC01184048	1370	0.47777777910232544	NO	-
3183	ZINC02772831	2676	0.47777777910232544	NO	-
3184	ZINC02905647	2897	0.47777777910232544	NO	-
3185	ZINC03854102	4402	0.47777777910232544	NO	-
3186	ZINC03854118	4406	0.47777777910232544	NO	-
3187	ZINC03854119	4407	0.47777777910232544	NO	-
3188	ZINC03854171	4410	0.47777777910232544	NO	-
3189	ZINC03854172	4411	0.47777777910232544	NO	-
3190	ZINC03857976	4530	0.47777777910232544	NO	-
3191	ZINC03890637	4808	0.47777777910232544	NO	-
3192	ZINC03890897	4814	0.47777777910232544	NO	-
3193	ZINC03890899	4815	0.47777777910232544	NO	-
3194	ZINC03976374	4986	0.47777777910232544	NO	-
3195	ZINC04467756	5539	0.47777777910232544	NO	-
3196	ZINC04467765	5540	0.47777777910232544	NO	-
3197	ZINC03815350	65	0.47777777910232544	YES	12
3198	ZINC03272046	3278	0.47727271914482117	NO	-
3199	ZINC03272048	3279	0.47727271914482117	NO	-
3200	ZINC03371725	3458	0.47727271914482117	NO	-
3201	ZINC03867365	4648	0.47727271914482117	NO	-
3202	ZINC04586974	5652	0.47727271914482117	NO	-
3203	ZINC02436999	2294	0.4761904776096344	NO	-
3204	ZINC02764839	2671	0.4761904776096344	NO	-
3205	ZINC03173559	3165	0.4761904776096344	NO	-
3206	ZINC03454976	3598	0.4761904776096344	NO	-
3207	ZINC03454978	3599	0.4761904776096344	NO	-
3208	ZINC03854967	4451	0.4761904776096344	NO	-
3209	ZINC04006987	5119	0.4761904776096344	NO	-
3210	ZINC02636793	2457	0.4757281541824341	NO	-
3211	ZINC02764599	2670	0.4757281541824341	NO	-
3212	ZINC03815527	54	0.4757281541824341	YES	9
3213	ZINC00874580	658	0.4752475321292877	NO	-
3214	ZINC00874580	659	0.4752475321292877	NO	-
3215	ZINC00875469	671	0.4752475321292877	NO	-
3216	ZINC00875469	672	0.4752475321292877	NO	-
3217	ZINC02971277	2963	0.4752475321292877	NO	-
3218	ZINC03927155	4846	0.4752475321292877	NO	-
3219	ZINC03927155	4848	0.4752475321292877	NO	-
3220	ZINC00633987	83	0.4747474789619446	NO	-
3221	ZINC02337373	2205	0.4747474789619446	NO	-
3222	ZINC02825583	2747	0.4747474789619446	NO	-
3223	ZINC02959583	2941	0.4747474789619446	NO	-
3224	ZINC03346764	3401	0.4747474789619446	NO	-
3225	ZINC03346766	3402	0.4747474789619446	NO	-
3226	ZINC03841046	4266	0.4747474789619446	NO	-
3227	ZINC04059224	5153	0.4747474789619446	NO	-
3228	ZINC04133209	5187	0.4747474789619446	NO	-
3229	ZINC04191684	5247	0.4747474789619446	NO	-
3230	ZINC04315496	5379	0.4747474789619446	NO	-
3231	ZINC04515546	5641	0.4747474789619446	NO	-
3232	ZINC00920473	826	0.47422680258750916	NO	-
3233	ZINC00986163	962	0.47422680258750916	NO	-
3234	ZINC00986164	963	0.47422680258750916	NO	-
3235	ZINC01108515	1183	0.47422680258750916	NO	-
3236	ZINC01311536	1528	0.47422680258750916	NO	-
3237	ZINC01342513	1576	0.47422680258750916	NO	-
3238	ZINC02462642	2333	0.47422680258750916	NO	-
3239	ZINC02868208	2837	0.47422680258750916	NO	-
3240	ZINC03084114	3143	0.47422680258750916	NO	-
3241	ZINC03657466	4202	0.47422680258750916	NO	-
3242	ZINC04131219	5184	0.47422680258750916	NO	-
3243	ZINC04158153	5206	0.47422680258750916	NO	-
3244	ZINC04167540	5221	0.47422680258750916	NO	-
3245	ZINC04191565	5246	0.47422680258750916	NO	-
3246	ZINC04210397	5254	0.47422680258750916	NO	-
3247	ZINC04250505	5306	0.47422680258750916	NO	-
3248	ZINC04250505	5307	0.47422680258750916	NO	-
3249	ZINC00595263	30	0.4736842215061188	NO	-
3250	ZINC00694072	262	0.4736842215061188	NO	-
3251	ZINC00694083	263	0.4736842215061188	NO	-
3252	ZINC00694095	264	0.4736842215061188	NO	-
3253	ZINC00694129	265	0.4736842215061188	NO	-
3254	ZINC00694131	266	0.4736842215061188	NO	-
3255	ZINC00694133	267	0.4736842215061188	NO	-
3256	ZINC00774691	351	0.4736842215061188	NO	-
3257	ZINC00930569	854	0.4736842215061188	NO	-
3258	ZINC00933542	860	0.4736842215061188	NO	-
3259	ZINC01019425	1012	0.4736842215061188	NO	-
3260	ZINC01035618	1031	0.4736842215061188	NO	-
3261	ZINC01136877	1278	0.4736842215061188	NO	-
3262	ZINC01289557	1512	0.4736842215061188	NO	-
3263	ZINC01311441	1524	0.4736842215061188	NO	-
3264	ZINC01311442	1526	0.4736842215061188	NO	-
3265	ZINC02210510	2083	0.4736842215061188	NO	-
3266	ZINC02317230	2174	0.4736842215061188	NO	-
3267	ZINC02458063	2325	0.4736842215061188	NO	-
3268	ZINC02746289	2637	0.4736842215061188	NO	-
3269	ZINC02756921	2651	0.4736842215061188	NO	-
3270	ZINC02794956	2701	0.4736842215061188	NO	-
3271	ZINC03043594	3093	0.4736842215061188	NO	-
3272	ZINC03043603	3094	0.4736842215061188	NO	-
3273	ZINC03250818	3246	0.4736842215061188	NO	-
3274	ZINC03275207	3282	0.4736842215061188	NO	-
3275	ZINC03439644	3559	0.4736842215061188	NO	-
3276	ZINC03471593	3722	0.4736842215061188	NO	-
3277	ZINC03494606	3775	0.4736842215061188	NO	-
3278	ZINC03494613	3777	0.4736842215061188	NO	-
3279	ZINC03494614	3778	0.4736842215061188	NO	-
3280	ZINC03631283	4168	0.4736842215061188	NO	-
3281	ZINC03855565	4470	0.4736842215061188	NO	-
3282	ZINC04225295	5267	0.4736842215061188	NO	-
3283	ZINC04267411	5325	0.4736842215061188	NO	-
3284	ZINC04329708	5400	0.4736842215061188	NO	-
3285	ZINC04366743	5420	0.4736842215061188	NO	-
3286	ZINC00670723	149	0.47311827540397644	NO	-
3287	ZINC00715893	295	0.47311827540397644	NO	-
3288	ZINC00715895	296	0.47311827540397644	NO	-
3289	ZINC00867268	591	0.47311827540397644	NO	-
3290	ZINC00930596	858	0.47311827540397644	NO	-
3291	ZINC00985240	956	0.47311827540397644	NO	-
3292	ZINC01127559	1258	0.47311827540397644	NO	-
3293	ZINC01143231	1304	0.47311827540397644	NO	-
3294	ZINC01143232	1305	0.47311827540397644	NO	-
3295	ZINC01176476	1357	0.47311827540397644	NO	-
3296	ZINC01260444	1451	0.47311827540397644	NO	-
3297	ZINC01270318	1462	0.47311827540397644	NO	-
3298	ZINC01282190	1475	0.47311827540397644	NO	-
3299	ZINC01282193	1481	0.47311827540397644	NO	-
3300	ZINC02417426	2268	0.47311827540397644	NO	-
3301	ZINC02972110	2976	0.47311827540397644	NO	-
3302	ZINC03352275	3410	0.47311827540397644	NO	-
3303	ZINC03358843	3428	0.47311827540397644	NO	-
3304	ZINC03374455	3459	0.47311827540397644	NO	-
3305	ZINC03478342	3735	0.47311827540397644	NO	-
3306	ZINC03497818	3790	0.47311827540397644	NO	-
3307	ZINC03504640	3823	0.47311827540397644	NO	-
3308	ZINC03545226	3941	0.47311827540397644	NO	-
3309	ZINC03606916	4136	0.47311827540397644	NO	-
3310	ZINC03857197	4487	0.47311827540397644	NO	-
3311	ZINC03867299	4641	0.47311827540397644	NO	-
3312	ZINC03867376	4650	0.47311827540397644	NO	-
3313	ZINC03867377	4651	0.47311827540397644	NO	-
3314	ZINC03867617	4681	0.47311827540397644	NO	-
3315	ZINC03970400	4922	0.47311827540397644	NO	-
3316	ZINC03971542	4935	0.47311827540397644	NO	-
3317	ZINC03971545	4936	0.47311827540397644	NO	-
3318	ZINC03971548	4937	0.47311827540397644	NO	-
3319	ZINC04126853	5181	0.47311827540397644	NO	-
3320	ZINC04177285	5234	0.47311827540397644	NO	-
3321	ZINC04191411	5245	0.47311827540397644	NO	-
3322	ZINC04250208	5300	0.47311827540397644	NO	-
3323	ZINC04250208	5301	0.47311827540397644	NO	-
3324	ZINC04333335	5405	0.47311827540397644	NO	-
3325	ZINC04355754	5410	0.47311827540397644	NO	-
3326	ZINC04468278	5542	0.47311827540397644	NO	-
3327	ZINC04507755	5632	0.47311827540397644	NO	-
3328	ZINC03815571	13	0.47311827540397644	YES	5
3329	ZINC02635381	2450	0.4727272689342499	NO	-
3330	ZINC00806551	445	0.47252747416496277	NO	-
3331	ZINC00863304	588	0.47252747416496277	NO	-
3332	ZINC00893688	759	0.47252747416496277	NO	-
3333	ZINC00959968	918	0.47252747416496277	NO	-
3334	ZINC00960061	922	0.47252747416496277	NO	-
3335	ZINC01123136	1229	0.47252747416496277	NO	-
3336	ZINC01123138	1231	0.47252747416496277	NO	-
3337	ZINC01144591	1313	0.47252747416496277	NO	-
3338	ZINC01177738	1361	0.47252747416496277	NO	-
3339	ZINC01989646	1966	0.47252747416496277	NO	-
3340	ZINC02205422	2070	0.47252747416496277	NO	-
3341	ZINC02205423	2071	0.47252747416496277	NO	-
3342	ZINC02651463	2498	0.47252747416496277	NO	-
3343	ZINC02711352	2568	0.47252747416496277	NO	-
3344	ZINC02711358	2569	0.47252747416496277	NO	-
3345	ZINC02762830	2661	0.47252747416496277	NO	-
3346	ZINC02870582	2842	0.47252747416496277	NO	-
3347	ZINC03346625	3400	0.47252747416496277	NO	-
3348	ZINC03415963	3513	0.47252747416496277	NO	-
3349	ZINC03437413	3546	0.47252747416496277	NO	-
3350	ZINC03817260	4240	0.47252747416496277	NO	-
3351	ZINC03854101	4401	0.47252747416496277	NO	-
3352	ZINC03854103	4403	0.47252747416496277	NO	-
3353	ZINC03854104	4404	0.47252747416496277	NO	-
3354	ZINC03854164	4409	0.47252747416496277	NO	-
3355	ZINC03854193	4412	0.47252747416496277	NO	-
3356	ZINC03866840	4623	0.47252747416496277	NO	-
3357	ZINC03868424	4727	0.47252747416496277	NO	-
3358	ZINC03868425	4728	0.47252747416496277	NO	-
3359	ZINC03892981	4837	0.47252747416496277	NO	-
3360	ZINC03892982	4838	0.47252747416496277	NO	-
3361	ZINC03969092	4893	0.47252747416496277	NO	-
3362	ZINC03980686	5003	0.47252747416496277	NO	-
3363	ZINC03987506	5048	0.47252747416496277	NO	-
3364	ZINC03987949	5060	0.47252747416496277	NO	-
3365	ZINC03992809	5071	0.47252747416496277	NO	-
3366	ZINC03992810	5072	0.47252747416496277	NO	-
3367	ZINC04170720	5226	0.47252747416496277	NO	-
3368	ZINC04332359	5402	0.47252747416496277	NO	-
3369	ZINC04464510	5498	0.47252747416496277	NO	-
3370	ZINC04467518	5537	0.47252747416496277	NO	-
3371	ZINC00793973	400	0.47191011905670166	NO	-
3372	ZINC02797984	2709	0.47191011905670166	NO	-
3373	ZINC03245975	3227	0.47191011905670166	NO	-
3374	ZINC03479819	3739	0.47191011905670166	NO	-
3375	ZINC03834089	8	0.47191011905670166	YES	5
3376	ZINC03815354	63	0.47191011905670166	YES	12
3377	ZINC01179795	1366	0.4712643623352051	NO	-
3378	ZINC04000803	5098	0.4712643623352051	NO	-
3379	ZINC02260058	2128	0.4711538553237915	NO	-
3380	ZINC03868031	4707	0.4711538553237915	NO	-
3381	ZINC01489242	1742	0.47058823704719543	NO	-
3382	ZINC01854018	1831	0.47058823704719543	NO	-
3383	ZINC03043618	3097	0.47058823704719543	NO	-
3384	ZINC03043737	3103	0.47058823704719543	NO	-
3385	ZINC03428696	3534	0.47058823704719543	NO	-
3386	ZINC04047825	5148	0.47058823704719543	NO	-
3387	ZINC00871711	631	0.4699999988079071	NO	-
3388	ZINC00917715	821	0.4699999988079071	NO	-
3389	ZINC01026376	1016	0.4699999988079071	NO	-
3390	ZINC02479174	2339	0.4699999988079071	NO	-
3391	ZINC03071458	3134	0.4699999988079071	NO	-
3392	ZINC03421431	3522	0.4699999988079071	NO	-
3393	ZINC03421434	3523	0.4699999988079071	NO	-
3394	ZINC03794872	4230	0.4699999988079071	NO	-
3395	ZINC00649397	115	0.4693877696990967	NO	-
3396	ZINC00773458	332	0.4693877696990967	NO	-
3397	ZINC00841659	518	0.4693877696990967	NO	-
3398	ZINC00862165	581	0.4693877696990967	NO	-
3399	ZINC00870380	620	0.4693877696990967	NO	-
3400	ZINC00983261	945	0.4693877696990967	NO	-
3401	ZINC01123389	1233	0.4693877696990967	NO	-
3402	ZINC01142551	1301	0.4693877696990967	NO	-
3403	ZINC01143213	1303	0.4693877696990967	NO	-
3404	ZINC01180004	1367	0.4693877696990967	NO	-
3405	ZINC01331479	1560	0.4693877696990967	NO	-
3406	ZINC02005039	1973	0.4693877696990967	NO	-
3407	ZINC03386279	3471	0.4693877696990967	NO	-
3408	ZINC03596920	4118	0.4693877696990967	NO	-
3409	ZINC03827409	4262	0.4693877696990967	NO	-
3410	ZINC04158153	5204	0.4693877696990967	NO	-
3411	ZINC04225343	5268	0.4693877696990967	NO	-
3412	ZINC04317262	5381	0.4693877696990967	NO	-
3413	ZINC04317264	5384	0.4693877696990967	NO	-
3414	ZINC04485511	5586	0.4693877696990967	NO	-
3415	ZINC04485511	5587	0.4693877696990967	NO	-
3416	ZINC00624535	52	0.46875	NO	-
3417	ZINC00633991	84	0.46875	NO	-
3418	ZINC00692815	255	0.46875	NO	-
3419	ZINC00773639	338	0.46875	NO	-
3420	ZINC00774743	354	0.46875	NO	-
3421	ZINC01054959	1064	0.46875	NO	-
3422	ZINC01074660	1109	0.46875	NO	-
3423	ZINC01136913	1280	0.46875	NO	-
3424	ZINC01301130	1520	0.46875	NO	-
3425	ZINC01342537	1577	0.46875	NO	-
3426	ZINC01364500	1599	0.46875	NO	-
3427	ZINC01364501	1600	0.46875	NO	-
3428	ZINC01364503	1601	0.46875	NO	-
3429	ZINC02198025	2057	0.46875	NO	-
3430	ZINC02400928	2244	0.46875	NO	-
3431	ZINC02637241	2461	0.46875	NO	-
3432	ZINC02911458	2906	0.46875	NO	-
3433	ZINC03007382	2999	0.46875	NO	-
3434	ZINC03234936	3209	0.46875	NO	-
3435	ZINC03263275	3269	0.46875	NO	-
3436	ZINC03362789	3437	0.46875	NO	-
3437	ZINC03494608	3776	0.46875	NO	-
3438	ZINC03507444	3864	0.46875	NO	-
3439	ZINC03529745	3915	0.46875	NO	-
3440	ZINC03601428	4131	0.46875	NO	-
3441	ZINC03601430	4132	0.46875	NO	-
3442	ZINC03797843	4231	0.46875	NO	-
3443	ZINC03854868	4440	0.46875	NO	-
3444	ZINC03854877	4444	0.46875	NO	-
3445	ZINC03854878	4445	0.46875	NO	-
3446	ZINC03854879	4446	0.46875	NO	-
3447	ZINC03866985	4628	0.46875	NO	-
3448	ZINC04033709	5131	0.46875	NO	-
3449	ZINC04250505	5308	0.46875	NO	-
3450	ZINC01022536	1014	0.46846845746040344	NO	-
3451	ZINC00287787	5	0.4680851101875305	NO	-
3452	ZINC00724177	303	0.4680851101875305	NO	-
3453	ZINC00877401	676	0.4680851101875305	NO	-
3454	ZINC00929921	848	0.4680851101875305	NO	-
3455	ZINC00987101	970	0.4680851101875305	NO	-
3456	ZINC00987101	971	0.4680851101875305	NO	-
3457	ZINC01070380	1100	0.4680851101875305	NO	-
3458	ZINC01325654	1545	0.4680851101875305	NO	-
3459	ZINC01325654	1547	0.4680851101875305	NO	-
3460	ZINC01371464	1612	0.4680851101875305	NO	-
3461	ZINC02995153	2992	0.4680851101875305	NO	-
3462	ZINC03242820	3222	0.4680851101875305	NO	-
3463	ZINC03247650	3231	0.4680851101875305	NO	-
3464	ZINC03323022	3362	0.4680851101875305	NO	-
3465	ZINC03323022	3363	0.4680851101875305	NO	-
3466	ZINC03354029	3414	0.4680851101875305	NO	-
3467	ZINC03425936	3530	0.4680851101875305	NO	-
3468	ZINC03439632	3558	0.4680851101875305	NO	-
3469	ZINC03462229	3647	0.4680851101875305	NO	-
3470	ZINC03469935	3710	0.4680851101875305	NO	-
3471	ZINC03601432	4133	0.4680851101875305	NO	-
3472	ZINC03854683	4423	0.4680851101875305	NO	-
3473	ZINC03855377	4467	0.4680851101875305	NO	-
3474	ZINC03867845	4699	0.4680851101875305	NO	-
3475	ZINC03974267	4961	0.4680851101875305	NO	-
3476	ZINC03974268	4962	0.4680851101875305	NO	-
3477	ZINC04317324	5391	0.4680851101875305	NO	-
3478	ZINC04368473	5421	0.4680851101875305	NO	-
3479	ZINC03815554	12	0.4680851101875305	YES	5
3480	ZINC00706280	276	0.46739131212234497	NO	-
3481	ZINC00858262	560	0.46739131212234497	NO	-
3482	ZINC00893688	760	0.46739131212234497	NO	-
3483	ZINC00893688	761	0.46739131212234497	NO	-
3484	ZINC00987101	969	0.46739131212234497	NO	-
3485	ZINC01076800	1120	0.46739131212234497	NO	-
3486	ZINC01094510	1163	0.46739131212234497	NO	-
3487	ZINC01773895	1814	0.46739131212234497	NO	-
3488	ZINC01831222	1829	0.46739131212234497	NO	-
3489	ZINC01953918	1926	0.46739131212234497	NO	-
3490	ZINC02653785	2503	0.46739131212234497	NO	-
3491	ZINC02702134	2561	0.46739131212234497	NO	-
3492	ZINC02718349	2574	0.46739131212234497	NO	-
3493	ZINC02734698	2624	0.46739131212234497	NO	-
3494	ZINC02798368	2718	0.46739131212234497	NO	-
3495	ZINC02798401	2721	0.46739131212234497	NO	-
3496	ZINC02845153	2778	0.46739131212234497	NO	-
3497	ZINC03356628	3420	0.46739131212234497	NO	-
3498	ZINC03410152	3507	0.46739131212234497	NO	-
3499	ZINC03489499	3761	0.46739131212234497	NO	-
3500	ZINC03500751	3809	0.46739131212234497	NO	-
3501	ZINC03526137	3911	0.46739131212234497	NO	-
3502	ZINC03852394	4340	0.46739131212234497	NO	-
3503	ZINC03857168	4483	0.46739131212234497	NO	-
3504	ZINC03857228	4489	0.46739131212234497	NO	-
3505	ZINC03857695	4518	0.46739131212234497	NO	-
3506	ZINC03857792	4524	0.46739131212234497	NO	-
3507	ZINC03857872	4526	0.46739131212234497	NO	-
3508	ZINC03859986	4606	0.46739131212234497	NO	-
3509	ZINC03859987	4608	0.46739131212234497	NO	-
3510	ZINC03867617	4680	0.46739131212234497	NO	-
3511	ZINC03868806	4753	0.46739131212234497	NO	-
3512	ZINC03928460	4849	0.46739131212234497	NO	-
3513	ZINC03957479	4865	0.46739131212234497	NO	-
3514	ZINC03968510	4879	0.46739131212234497	NO	-
3515	ZINC03968511	4880	0.46739131212234497	NO	-
3516	ZINC03987706	5050	0.46739131212234497	NO	-
3517	ZINC03987707	5051	0.46739131212234497	NO	-
3518	ZINC04000899	5100	0.46739131212234497	NO	-
3519	ZINC04000900	5101	0.46739131212234497	NO	-
3520	ZINC04135573	5192	0.46739131212234497	NO	-
3521	ZINC04169265	5223	0.46739131212234497	NO	-
3522	ZINC04183624	5241	0.46739131212234497	NO	-
3523	ZINC04312174	5371	0.46739131212234497	NO	-
3524	ZINC04464528	5499	0.46739131212234497	NO	-
3525	ZINC00644104	107	0.46666666865348816	NO	-
3526	ZINC00692896	256	0.46666666865348816	NO	-
3527	ZINC00809582	448	0.46666666865348816	NO	-
3528	ZINC00838285	507	0.46666666865348816	NO	-
3529	ZINC00867750	600	0.46666666865348816	NO	-
3530	ZINC00867750	601	0.46666666865348816	NO	-
3531	ZINC00883084	718	0.46666666865348816	NO	-
3532	ZINC01425452	1686	0.46666666865348816	NO	-
3533	ZINC01905494	1873	0.46666666865348816	NO	-
3534	ZINC01989795	1969	0.46666666865348816	NO	-
3535	ZINC02237515	2112	0.46666666865348816	NO	-
3536	ZINC02237517	2113	0.46666666865348816	NO	-
3537	ZINC02322236	2181	0.46666666865348816	NO	-
3538	ZINC02388359	2238	0.46666666865348816	NO	-
3539	ZINC03363254	3439	0.46666666865348816	NO	-
3540	ZINC03444045	3567	0.46666666865348816	NO	-
3541	ZINC03857128	4481	0.46666666865348816	NO	-
3542	ZINC03987482	5046	0.46666666865348816	NO	-
3543	ZINC03987483	5047	0.46666666865348816	NO	-
3544	ZINC04390324	5434	0.46666666865348816	NO	-
3545	ZINC03834104	9	0.46666666865348816	YES	5
3546	ZINC00672833	163	0.4660194218158722	NO	-
3547	ZINC00672833	164	0.4660194218158722	NO	-
3548	ZINC01637965	1791	0.4660194218158722	NO	-
3549	ZINC03289813	3306	0.4660194218158722	NO	-
3550	ZINC03817333	4243	0.4660194218158722	NO	-
3551	ZINC03972630	4951	0.4660194218158722	NO	-
3552	ZINC03972630	4952	0.4660194218158722	NO	-
3553	ZINC01379036	1647	0.46590909361839294	NO	-
3554	ZINC03322377	3358	0.46590909361839294	NO	-
3555	ZINC03322379	3359	0.46590909361839294	NO	-
3556	ZINC03976905	4988	0.46590909361839294	NO	-
3557	ZINC00839433	513	0.4653465449810028	NO	-
3558	ZINC01501289	1754	0.4653465449810028	NO	-
3559	ZINC03815352	78	0.4651162922382355	YES	14
3560	ZINC00773563	336	0.46464645862579346	NO	-
3561	ZINC00892161	755	0.46464645862579346	NO	-
3562	ZINC02221069	2095	0.46464645862579346	NO	-
3563	ZINC02221070	2096	0.46464645862579346	NO	-
3564	ZINC02459992	2328	0.46464645862579346	NO	-
3565	ZINC02877526	2864	0.46464645862579346	NO	-
3566	ZINC04318699	5396	0.46464645862579346	NO	-
3567	ZINC04502717	5629	0.46464645862579346	NO	-
3568	ZINC00773504	334	0.4639175236225128	NO	-
3569	ZINC00773672	340	0.4639175236225128	NO	-
3570	ZINC00774767	355	0.4639175236225128	NO	-
3571	ZINC00949888	895	0.4639175236225128	NO	-
3572	ZINC01123658	1235	0.4639175236225128	NO	-
3573	ZINC01311441	1525	0.4639175236225128	NO	-
3574	ZINC01311442	1527	0.4639175236225128	NO	-
3575	ZINC01331371	1559	0.4639175236225128	NO	-
3576	ZINC01364508	1602	0.4639175236225128	NO	-
3577	ZINC01364513	1603	0.4639175236225128	NO	-
3578	ZINC02616736	2387	0.4639175236225128	NO	-
3579	ZINC02887701	2891	0.4639175236225128	NO	-
3580	ZINC03045369	3112	0.4639175236225128	NO	-
3581	ZINC03089989	3148	0.4639175236225128	NO	-
3582	ZINC03281260	3296	0.4639175236225128	NO	-
3583	ZINC03906626	4842	0.4639175236225128	NO	-
3584	ZINC04000924	5102	0.4639175236225128	NO	-
3585	ZINC04494138	5621	0.4639175236225128	NO	-
3586	ZINC00929939	851	0.46315789222717285	NO	-
3587	ZINC00929940	852	0.46315789222717285	NO	-
3588	ZINC01325654	1546	0.46315789222717285	NO	-
3589	ZINC01325654	1548	0.46315789222717285	NO	-
3590	ZINC01550061	1779	0.46315789222717285	NO	-
3591	ZINC02050813	1978	0.46315789222717285	NO	-
3592	ZINC02415946	2264	0.46315789222717285	NO	-
3593	ZINC02442307	2305	0.46315789222717285	NO	-
3594	ZINC02850979	2790	0.46315789222717285	NO	-
3595	ZINC03243818	3225	0.46315789222717285	NO	-
3596	ZINC03465558	3701	0.46315789222717285	NO	-
3597	ZINC03484090	3753	0.46315789222717285	NO	-
3598	ZINC03500523	3800	0.46315789222717285	NO	-
3599	ZINC03681684	4213	0.46315789222717285	NO	-
3600	ZINC03827726	4263	0.46315789222717285	NO	-
3601	ZINC03867500	4671	0.46315789222717285	NO	-
3602	ZINC04087350	5168	0.46315789222717285	NO	-
3603	ZINC04174590	5228	0.46315789222717285	NO	-
3604	ZINC04192872	5249	0.46315789222717285	NO	-
3605	ZINC04220595	5259	0.46315789222717285	NO	-
3606	ZINC03815560	15	0.46315789222717285	YES	5
3607	ZINC02960293	2945	0.46296295523643494	NO	-
3608	ZINC00543398	10	0.46236559748649597	NO	-
3609	ZINC01071611	1102	0.46236559748649597	NO	-
3610	ZINC01132311	1266	0.46236559748649597	NO	-
3611	ZINC01132314	1267	0.46236559748649597	NO	-
3612	ZINC01132793	1270	0.46236559748649597	NO	-
3613	ZINC01185256	1376	0.46236559748649597	NO	-
3614	ZINC01217291	1412	0.46236559748649597	NO	-
3615	ZINC02372258	2227	0.46236559748649597	NO	-
3616	ZINC02497443	2352	0.46236559748649597	NO	-
3617	ZINC02589896	2374	0.46236559748649597	NO	-
3618	ZINC02613986	2383	0.46236559748649597	NO	-
3619	ZINC03054129	3125	0.46236559748649597	NO	-
3620	ZINC03054133	3126	0.46236559748649597	NO	-
3621	ZINC03258704	3254	0.46236559748649597	NO	-
3622	ZINC03279755	3292	0.46236559748649597	NO	-
3623	ZINC03355028	3417	0.46236559748649597	NO	-
3624	ZINC03410152	3505	0.46236559748649597	NO	-
3625	ZINC03410152	3506	0.46236559748649597	NO	-
3626	ZINC03411829	3509	0.46236559748649597	NO	-
3627	ZINC03467078	3704	0.46236559748649597	NO	-
3628	ZINC03467085	3705	0.46236559748649597	NO	-
3629	ZINC03530639	3916	0.46236559748649597	NO	-
3630	ZINC03533815	3924	0.46236559748649597	NO	-
3631	ZINC03851327	4306	0.46236559748649597	NO	-
3632	ZINC03851917	4331	0.46236559748649597	NO	-
3633	ZINC03854834	4431	0.46236559748649597	NO	-
3634	ZINC03854835	4432	0.46236559748649597	NO	-
3635	ZINC03854859	4436	0.46236559748649597	NO	-
3636	ZINC03854860	4437	0.46236559748649597	NO	-
3637	ZINC03854861	4438	0.46236559748649597	NO	-
3638	ZINC03854862	4439	0.46236559748649597	NO	-
3639	ZINC03855377	4466	0.46236559748649597	NO	-
3640	ZINC03867378	4652	0.46236559748649597	NO	-
3641	ZINC03867379	4653	0.46236559748649597	NO	-
3642	ZINC03890290	4802	0.46236559748649597	NO	-
3643	ZINC03890291	4803	0.46236559748649597	NO	-
3644	ZINC03890646	4809	0.46236559748649597	NO	-
3645	ZINC03890647	4810	0.46236559748649597	NO	-
3646	ZINC04079379	5158	0.46236559748649597	NO	-
3647	ZINC04268469	5327	0.46236559748649597	NO	-
3648	ZINC04465156	5507	0.46236559748649597	NO	-
3649	ZINC04465524	5514	0.46236559748649597	NO	-
3650	ZINC02632496	2437	0.46226415038108826	NO	-
3651	ZINC00809586	449	0.4615384638309479	NO	-
3652	ZINC00997450	988	0.4615384638309479	NO	-
3653	ZINC01086626	1146	0.4615384638309479	NO	-
3654	ZINC01086627	1147	0.4615384638309479	NO	-
3655	ZINC01086707	1148	0.4615384638309479	NO	-
3656	ZINC01088475	1152	0.4615384638309479	NO	-
3657	ZINC01172818	1353	0.4615384638309479	NO	-
3658	ZINC01172819	1354	0.4615384638309479	NO	-
3659	ZINC01353292	1583	0.4615384638309479	NO	-
3660	ZINC01353312	1584	0.4615384638309479	NO	-
3661	ZINC01353330	1585	0.4615384638309479	NO	-
3662	ZINC01376056	1620	0.4615384638309479	NO	-
3663	ZINC01376063	1625	0.4615384638309479	NO	-
3664	ZINC01379035	1646	0.4615384638309479	NO	-
3665	ZINC01379044	1653	0.4615384638309479	NO	-
3666	ZINC01736686	1804	0.4615384638309479	NO	-
3667	ZINC02513690	2363	0.4615384638309479	NO	-
3668	ZINC02738231	2628	0.4615384638309479	NO	-
3669	ZINC03250055	3241	0.4615384638309479	NO	-
3670	ZINC03462204	3644	0.4615384638309479	NO	-
3671	ZINC03545072	3937	0.4615384638309479	NO	-
3672	ZINC03626452	4154	0.4615384638309479	NO	-
3673	ZINC03851538	4313	0.4615384638309479	NO	-
3674	ZINC03854875	4442	0.4615384638309479	NO	-
3675	ZINC03866796	4619	0.4615384638309479	NO	-
3676	ZINC03866797	4620	0.4615384638309479	NO	-
3677	ZINC03890972	4817	0.4615384638309479	NO	-
3678	ZINC03968461	4875	0.4615384638309479	NO	-
3679	ZINC03968461	4876	0.4615384638309479	NO	-
3680	ZINC04180300	5239	0.4615384638309479	NO	-
3681	ZINC04233634	5274	0.4615384638309479	NO	-
3682	ZINC04620192	5678	0.4615384638309479	NO	-
3683	ZINC01045484	1048	0.46078431606292725	NO	-
3684	ZINC02696893	2559	0.46078431606292725	NO	-
3685	ZINC00674330	175	0.4606741666793823	NO	-
3686	ZINC01184325	1372	0.4606741666793823	NO	-
3687	ZINC01184326	1373	0.4606741666793823	NO	-
3688	ZINC02703740	2562	0.4606741666793823	NO	-
3689	ZINC02703742	2563	0.4606741666793823	NO	-
3690	ZINC03859730	4596	0.4606741666793823	NO	-
3691	ZINC04468586	5550	0.4606741666793823	NO	-
3692	ZINC00601820	60	0.4606741666793823	YES	12
3693	ZINC00838734	62	0.4606741666793823	YES	12
3694	ZINC00676688	204	0.46000000834465027	NO	-
3695	ZINC00891333	749	0.46000000834465027	NO	-
3696	ZINC00930571	856	0.46000000834465027	NO	-
3697	ZINC01076329	1119	0.46000000834465027	NO	-
3698	ZINC01187602	1384	0.46000000834465027	NO	-
3699	ZINC01187604	1385	0.46000000834465027	NO	-
3700	ZINC01355573	1587	0.46000000834465027	NO	-
3701	ZINC01891211	1865	0.46000000834465027	NO	-
3702	ZINC02136458	2020	0.46000000834465027	NO	-
3703	ZINC02452662	2318	0.46000000834465027	NO	-
3704	ZINC02856024	2817	0.46000000834465027	NO	-
3705	ZINC02970350	2953	0.46000000834465027	NO	-
3706	ZINC03043607	3096	0.46000000834465027	NO	-
3707	ZINC03336238	3385	0.46000000834465027	NO	-
3708	ZINC03388628	3474	0.46000000834465027	NO	-
3709	ZINC03973822	4959	0.46000000834465027	NO	-
3710	ZINC00659123	127	0.4597701132297516	NO	-
3711	ZINC03832362	82	0.4597701132297516	YES	14
3712	ZINC00766402	325	0.4591836631298065	NO	-
3713	ZINC00766620	328	0.4591836631298065	NO	-
3714	ZINC01142514	1299	0.4591836631298065	NO	-
3715	ZINC02480251	2341	0.4591836631298065	NO	-
3716	ZINC02482034	2346	0.4591836631298065	NO	-
3717	ZINC02835549	2757	0.4591836631298065	NO	-
3718	ZINC03493359	3767	0.4591836631298065	NO	-
3719	ZINC03645881	4195	0.4591836631298065	NO	-
3720	ZINC03867366	4649	0.4591836631298065	NO	-
3721	ZINC04158153	5205	0.4591836631298065	NO	-
3722	ZINC03815530	91	0.4591836631298065	YES	18
3723	ZINC04617936	2	0.4588235318660736	YES	2
3724	ZINC03889669	4777	0.4587155878543854	NO	-
3725	ZINC00849658	526	0.4583333432674408	NO	-
3726	ZINC00849659	527	0.4583333432674408	NO	-
3727	ZINC00905527	782	0.4583333432674408	NO	-
3728	ZINC01148579	1320	0.4583333432674408	NO	-
3729	ZINC01148581	1321	0.4583333432674408	NO	-
3730	ZINC01164595	1343	0.4583333432674408	NO	-
3731	ZINC01892136	1866	0.4583333432674408	NO	-
3732	ZINC02419840	2273	0.4583333432674408	NO	-
3733	ZINC02419841	2274	0.4583333432674408	NO	-
3734	ZINC02836692	2762	0.4583333432674408	NO	-
3735	ZINC02836693	2763	0.4583333432674408	NO	-
3736	ZINC03332903	3381	0.4583333432674408	NO	-
3737	ZINC03442105	3563	0.4583333432674408	NO	-
3738	ZINC03442108	3564	0.4583333432674408	NO	-
3739	ZINC03456200	3607	0.4583333432674408	NO	-
3740	ZINC03456202	3608	0.4583333432674408	NO	-
3741	ZINC03500627	3804	0.4583333432674408	NO	-
3742	ZINC00675239	187	0.4579439163208008	NO	-
3743	ZINC00798696	421	0.4579439163208008	NO	-
3744	ZINC01051225	1060	0.4579439163208008	NO	-
3745	ZINC01085787	1142	0.4579439163208008	NO	-
3746	ZINC03374537	3460	0.4579439163208008	NO	-
3747	ZINC00623732	51	0.457446813583374	NO	-
3748	ZINC00642560	101	0.457446813583374	NO	-
3749	ZINC00726398	309	0.457446813583374	NO	-
3750	ZINC00729043	312	0.457446813583374	NO	-
3751	ZINC00804271	435	0.457446813583374	NO	-
3752	ZINC00814104	474	0.457446813583374	NO	-
3753	ZINC00902685	770	0.457446813583374	NO	-
3754	ZINC00902686	771	0.457446813583374	NO	-
3755	ZINC01058091	1068	0.457446813583374	NO	-
3756	ZINC01137874	1283	0.457446813583374	NO	-
3757	ZINC01137874	1284	0.457446813583374	NO	-
3758	ZINC01144481	1310	0.457446813583374	NO	-
3759	ZINC01144483	1311	0.457446813583374	NO	-
3760	ZINC01350961	1581	0.457446813583374	NO	-
3761	ZINC02303419	2154	0.457446813583374	NO	-
3762	ZINC02400852	2243	0.457446813583374	NO	-
3763	ZINC02432170	2287	0.457446813583374	NO	-
3764	ZINC02746367	2638	0.457446813583374	NO	-
3765	ZINC02763623	2665	0.457446813583374	NO	-
3766	ZINC02776494	2687	0.457446813583374	NO	-
3767	ZINC03079535	3135	0.457446813583374	NO	-
3768	ZINC03324751	3368	0.457446813583374	NO	-
3769	ZINC03425444	3526	0.457446813583374	NO	-
3770	ZINC03469943	3711	0.457446813583374	NO	-
3771	ZINC03500518	3799	0.457446813583374	NO	-
3772	ZINC03500525	3801	0.457446813583374	NO	-
3773	ZINC03504827	3840	0.457446813583374	NO	-
3774	ZINC03536391	3929	0.457446813583374	NO	-
3775	ZINC03642914	4194	0.457446813583374	NO	-
3776	ZINC03817262	4241	0.457446813583374	NO	-
3777	ZINC03855241	4465	0.457446813583374	NO	-
3778	ZINC03969077	4892	0.457446813583374	NO	-
3779	ZINC03987545	5049	0.457446813583374	NO	-
3780	ZINC03987928	5059	0.457446813583374	NO	-
3781	ZINC04111185	5174	0.457446813583374	NO	-
3782	ZINC04317324	5390	0.457446813583374	NO	-
3783	ZINC01125325	1246	0.4571428596973419	NO	-
3784	ZINC02907641	2898	0.4571428596973419	NO	-
3785	ZINC03285770	3303	0.4571428596973419	NO	-
3786	ZINC03346297	3397	0.4571428596973419	NO	-
3787	ZINC00685048	243	0.45652174949645996	NO	-
3788	ZINC00686715	245	0.45652174949645996	NO	-
3789	ZINC00812085	459	0.45652174949645996	NO	-
3790	ZINC00878067	686	0.45652174949645996	NO	-
3791	ZINC00924323	836	0.45652174949645996	NO	-
3792	ZINC00960060	921	0.45652174949645996	NO	-
3793	ZINC01063066	1081	0.45652174949645996	NO	-
3794	ZINC01067630	1092	0.45652174949645996	NO	-
3795	ZINC01067866	1093	0.45652174949645996	NO	-
3796	ZINC01166792	1347	0.45652174949645996	NO	-
3797	ZINC01169259	1350	0.45652174949645996	NO	-
3798	ZINC01329699	1552	0.45652174949645996	NO	-
3799	ZINC02117352	2009	0.45652174949645996	NO	-
3800	ZINC02859293	2829	0.45652174949645996	NO	-
3801	ZINC03095908	3152	0.45652174949645996	NO	-
3802	ZINC03425936	3529	0.45652174949645996	NO	-
3803	ZINC03462212	3645	0.45652174949645996	NO	-
3804	ZINC03462215	3646	0.45652174949645996	NO	-
3805	ZINC03494504	3770	0.45652174949645996	NO	-
3806	ZINC03494507	3771	0.45652174949645996	NO	-
3807	ZINC03504804	3836	0.45652174949645996	NO	-
3808	ZINC03504806	3837	0.45652174949645996	NO	-
3809	ZINC03504812	3838	0.45652174949645996	NO	-
3810	ZINC03504813	3839	0.45652174949645996	NO	-
3811	ZINC03504831	3841	0.45652174949645996	NO	-
3812	ZINC03504834	3842	0.45652174949645996	NO	-
3813	ZINC03504917	3847	0.45652174949645996	NO	-
3814	ZINC03504919	3848	0.45652174949645996	NO	-
3815	ZINC03504963	3851	0.45652174949645996	NO	-
3816	ZINC03504965	3852	0.45652174949645996	NO	-
3817	ZINC03504971	3855	0.45652174949645996	NO	-
3818	ZINC03504972	3856	0.45652174949645996	NO	-
3819	ZINC03504983	3857	0.45652174949645996	NO	-
3820	ZINC03504985	3858	0.45652174949645996	NO	-
3821	ZINC03567527	3972	0.45652174949645996	NO	-
3822	ZINC03851917	4330	0.45652174949645996	NO	-
3823	ZINC03855241	4464	0.45652174949645996	NO	-
3824	ZINC03969566	4901	0.45652174949645996	NO	-
3825	ZINC03992848	5077	0.45652174949645996	NO	-
3826	ZINC04170720	5227	0.45652174949645996	NO	-
3827	ZINC00675727	191	0.4563106894493103	NO	-
3828	ZINC01501540	1755	0.4563106894493103	NO	-
3829	ZINC02969738	2949	0.4563106894493103	NO	-
3830	ZINC02973625	2979	0.4563106894493103	NO	-
3831	ZINC03868031	4706	0.4563106894493103	NO	-
3832	ZINC04638699	5675	0.4563106894493103	NO	-
3833	ZINC00711511	282	0.4555555582046509	NO	-
3834	ZINC00814025	466	0.4555555582046509	NO	-
3835	ZINC00825606	492	0.4555555582046509	NO	-
3836	ZINC00877518	677	0.4555555582046509	NO	-
3837	ZINC00877519	678	0.4555555582046509	NO	-
3838	ZINC00962146	925	0.4555555582046509	NO	-
3839	ZINC01075364	1113	0.4555555582046509	NO	-
3840	ZINC01123136	1228	0.4555555582046509	NO	-
3841	ZINC01123138	1230	0.4555555582046509	NO	-
3842	ZINC01177738	1360	0.4555555582046509	NO	-
3843	ZINC01218011	1416	0.4555555582046509	NO	-
3844	ZINC01868735	1835	0.4555555582046509	NO	-
3845	ZINC02268619	2135	0.4555555582046509	NO	-
3846	ZINC03384168	3469	0.4555555582046509	NO	-
3847	ZINC03451029	3582	0.4555555582046509	NO	-
3848	ZINC03504644	3824	0.4555555582046509	NO	-
3849	ZINC03504645	3825	0.4555555582046509	NO	-
3850	ZINC03504647	3826	0.4555555582046509	NO	-
3851	ZINC03504649	3827	0.4555555582046509	NO	-
3852	ZINC03858536	4545	0.4555555582046509	NO	-
3853	ZINC03858537	4546	0.4555555582046509	NO	-
3854	ZINC03867743	4687	0.4555555582046509	NO	-
3855	ZINC03988886	5061	0.4555555582046509	NO	-
3856	ZINC03993051	5083	0.4555555582046509	NO	-
3857	ZINC04233657	5277	0.4555555582046509	NO	-
3858	ZINC04428419	5468	0.4555555582046509	NO	-
3859	ZINC01891206	1864	0.4554455578327179	NO	-
3860	ZINC03571206	3984	0.4554455578327179	NO	-
3861	ZINC03980846	5009	0.4554455578327179	NO	-
3862	ZINC04507231	5631	0.4554455578327179	NO	-
3863	ZINC00624541	53	0.4545454680919647	NO	-
3864	ZINC00707444	281	0.4545454680919647	NO	-
3865	ZINC00826825	494	0.4545454680919647	NO	-
3866	ZINC00930570	855	0.4545454680919647	NO	-
3867	ZINC01112673	1207	0.4545454680919647	NO	-
3868	ZINC01364529	1605	0.4545454680919647	NO	-
3869	ZINC01364530	1606	0.4545454680919647	NO	-
3870	ZINC01922776	1893	0.4545454680919647	NO	-
3871	ZINC01922865	1896	0.4545454680919647	NO	-
3872	ZINC02205861	2074	0.4545454680919647	NO	-
3873	ZINC03868554	4736	0.4545454680919647	NO	-
3874	ZINC03976363	4985	0.4545454680919647	NO	-
3875	ZINC04036382	5138	0.4545454680919647	NO	-
3876	ZINC04121610	5179	0.4545454680919647	NO	-
3877	ZINC03832359	61	0.4545454680919647	YES	12
3878	ZINC03832345	85	0.4545454680919647	YES	14
3879	ZINC04241433	5283	0.45370370149612427	NO	-
3880	ZINC00778749	360	0.4536082446575165	NO	-
3881	ZINC00983261	944	0.4536082446575165	NO	-
3882	ZINC01224301	1422	0.4536082446575165	NO	-
3883	ZINC01282759	1502	0.4536082446575165	NO	-
3884	ZINC01366449	1608	0.4536082446575165	NO	-
3885	ZINC01366450	1609	0.4536082446575165	NO	-
3886	ZINC01366534	1610	0.4536082446575165	NO	-
3887	ZINC01614677	1784	0.4536082446575165	NO	-
3888	ZINC02458661	2327	0.4536082446575165	NO	-
3889	ZINC02826372	2748	0.4536082446575165	NO	-
3890	ZINC03253379	3249	0.4536082446575165	NO	-
3891	ZINC03501789	3811	0.4536082446575165	NO	-
3892	ZINC03832740	4265	0.4536082446575165	NO	-
3893	ZINC04131219	5183	0.4536082446575165	NO	-
3894	ZINC00671024	152	0.4528301954269409	NO	-
3895	ZINC00674357	177	0.4528301954269409	NO	-
3896	ZINC00983535	947	0.4528301954269409	NO	-
3897	ZINC00983559	950	0.4528301954269409	NO	-
3898	ZINC01384082	1671	0.4528301954269409	NO	-
3899	ZINC02764261	2668	0.4528301954269409	NO	-
3900	ZINC03516056	3878	0.4528301954269409	NO	-
3901	ZINC03546671	3944	0.4528301954269409	NO	-
3902	ZINC03855177	4463	0.4528301954269409	NO	-
3903	ZINC00850359	532	0.4526315927505493	NO	-
3904	ZINC00925056	839	0.4526315927505493	NO	-
3905	ZINC02225435	2101	0.4526315927505493	NO	-
3906	ZINC02348830	2210	0.4526315927505493	NO	-
3907	ZINC02427606	2284	0.4526315927505493	NO	-
3908	ZINC02592454	2378	0.4526315927505493	NO	-
3909	ZINC02645715	2486	0.4526315927505493	NO	-
3910	ZINC02774711	2685	0.4526315927505493	NO	-
3911	ZINC03120508	3159	0.4526315927505493	NO	-
3912	ZINC03258704	3255	0.4526315927505493	NO	-
3913	ZINC03258704	3257	0.4526315927505493	NO	-
3914	ZINC03395680	3485	0.4526315927505493	NO	-
3915	ZINC03443802	3566	0.4526315927505493	NO	-
3916	ZINC03820769	4260	0.4526315927505493	NO	-
3917	ZINC03851361	4311	0.4526315927505493	NO	-
3918	ZINC03866985	4627	0.4526315927505493	NO	-
3919	ZINC03889621	4774	0.4526315927505493	NO	-
3920	ZINC03889626	4775	0.4526315927505493	NO	-
3921	ZINC03970234	4921	0.4526315927505493	NO	-
3922	ZINC03992838	5073	0.4526315927505493	NO	-
3923	ZINC03992839	5074	0.4526315927505493	NO	-
3924	ZINC03992840	5075	0.4526315927505493	NO	-
3925	ZINC03992841	5076	0.4526315927505493	NO	-
3926	ZINC04464351	5493	0.4526315927505493	NO	-
3927	ZINC00937615	868	0.45192307233810425	NO	-
3928	ZINC01043409	1043	0.45192307233810425	NO	-
3929	ZINC02278237	2138	0.45192307233810425	NO	-
3930	ZINC02621366	2403	0.45192307233810425	NO	-
3931	ZINC02767487	2672	0.45192307233810425	NO	-
3932	ZINC00804265	431	0.4516128897666931	NO	-
3933	ZINC00804266	432	0.4516128897666931	NO	-
3934	ZINC00805898	439	0.4516128897666931	NO	-
3935	ZINC00812086	460	0.4516128897666931	NO	-
3936	ZINC00924322	835	0.4516128897666931	NO	-
3937	ZINC00944573	886	0.4516128897666931	NO	-
3938	ZINC00944574	887	0.4516128897666931	NO	-
3939	ZINC01085620	1141	0.4516128897666931	NO	-
3940	ZINC01217291	1413	0.4516128897666931	NO	-
3941	ZINC01247169	1437	0.4516128897666931	NO	-
3942	ZINC02229173	2105	0.4516128897666931	NO	-
3943	ZINC02617208	2390	0.4516128897666931	NO	-
3944	ZINC02618327	2393	0.4516128897666931	NO	-
3945	ZINC02775567	2686	0.4516128897666931	NO	-
3946	ZINC02855010	2812	0.4516128897666931	NO	-
3947	ZINC03189744	3172	0.4516128897666931	NO	-
3948	ZINC03189745	3173	0.4516128897666931	NO	-
3949	ZINC03258704	3256	0.4516128897666931	NO	-
3950	ZINC03504967	3853	0.4516128897666931	NO	-
3951	ZINC03504969	3854	0.4516128897666931	NO	-
3952	ZINC03560397	3962	0.4516128897666931	NO	-
3953	ZINC03820184	4254	0.4516128897666931	NO	-
3954	ZINC03867845	4698	0.4516128897666931	NO	-
3955	ZINC04077727	5157	0.4516128897666931	NO	-
3956	ZINC04632535	94	0.4516128897666931	YES	20
3957	ZINC04617837	95	0.4516128897666931	YES	20
3958	ZINC04617831	96	0.4516128897666931	YES	20
3959	ZINC00766404	326	0.45098039507865906	NO	-
3960	ZINC00766622	329	0.45098039507865906	NO	-
3961	ZINC00992561	981	0.45098039507865906	NO	-
3962	ZINC01000429	989	0.45098039507865906	NO	-
3963	ZINC03359496	3429	0.45098039507865906	NO	-
3964	ZINC03873225	4761	0.45098039507865906	NO	-
3965	ZINC04000821	5099	0.45098039507865906	NO	-
3966	ZINC00623553	50	0.450549453496933	NO	-
3967	ZINC00674513	181	0.450549453496933	NO	-
3968	ZINC00780019	365	0.450549453496933	NO	-
3969	ZINC00780020	366	0.450549453496933	NO	-
3970	ZINC01094768	1165	0.450549453496933	NO	-
3971	ZINC01142550	1300	0.450549453496933	NO	-
3972	ZINC01162188	1341	0.450549453496933	NO	-
3973	ZINC01162189	1342	0.450549453496933	NO	-
3974	ZINC01167966	1348	0.450549453496933	NO	-
3975	ZINC01376049	1616	0.450549453496933	NO	-
3976	ZINC01376050	1617	0.450549453496933	NO	-
3977	ZINC01376060	1622	0.450549453496933	NO	-
3978	ZINC01378929	1632	0.450549453496933	NO	-
3979	ZINC01379030	1644	0.450549453496933	NO	-
3980	ZINC01379040	1649	0.450549453496933	NO	-
3981	ZINC01972002	1948	0.450549453496933	NO	-
3982	ZINC02641931	2469	0.450549453496933	NO	-
3983	ZINC02641932	2470	0.450549453496933	NO	-
3984	ZINC03284339	3299	0.450549453496933	NO	-
3985	ZINC03557354	3952	0.450549453496933	NO	-
3986	ZINC03557356	3953	0.450549453496933	NO	-
3987	ZINC03819858	4252	0.450549453496933	NO	-
3988	ZINC03852860	4354	0.450549453496933	NO	-
3989	ZINC04231551	5273	0.450549453496933	NO	-
3990	ZINC04386424	5431	0.450549453496933	NO	-
3991	ZINC00874587	662	0.44999998807907104	NO	-
3992	ZINC03265475	3272	0.44999998807907104	NO	-
3993	ZINC04268454	5326	0.44999998807907104	NO	-
3994	ZINC01609260	37	0.44999998807907104	YES	7
3995	ZINC03815533	52	0.44999998807907104	YES	9
3996	ZINC01384084	1672	0.44954127073287964	NO	-
3997	ZINC04003645	5109	0.44954127073287964	NO	-
3998	ZINC04003693	5110	0.44954127073287964	NO	-
3999	ZINC00624644	55	0.449438214302063	NO	-
4000	ZINC00647233	110	0.449438214302063	NO	-
4001	ZINC02755791	2648	0.449438214302063	NO	-
4002	ZINC03852838	4348	0.449438214302063	NO	-
4003	ZINC03852839	4350	0.449438214302063	NO	-
4004	ZINC03867090	4634	0.449438214302063	NO	-
4005	ZINC03974411	4963	0.449438214302063	NO	-
4006	ZINC00784944	379	0.44897958636283875	NO	-
4007	ZINC00878477	692	0.44897958636283875	NO	-
4008	ZINC00878834	694	0.44897958636283875	NO	-
4009	ZINC01003774	996	0.44897958636283875	NO	-
4010	ZINC03371479	3457	0.44897958636283875	NO	-
4011	ZINC04321412	5397	0.44897958636283875	NO	-
4012	ZINC01002401	995	0.44859811663627625	NO	-
4013	ZINC01786873	1816	0.44859811663627625	NO	-
4014	ZINC02405214	2248	0.44859811663627625	NO	-
4015	ZINC02997581	2993	0.44859811663627625	NO	-
4016	ZINC00711837	284	0.4479166567325592	NO	-
4017	ZINC00883003	716	0.4479166567325592	NO	-
4018	ZINC00970943	928	0.4479166567325592	NO	-
4019	ZINC01441094	1709	0.4479166567325592	NO	-
4020	ZINC02613984	2381	0.4479166567325592	NO	-
4021	ZINC02613985	2382	0.4479166567325592	NO	-
4022	ZINC03135254	3160	0.4479166567325592	NO	-
4023	ZINC03331762	3376	0.4479166567325592	NO	-
4024	ZINC03331764	3377	0.4479166567325592	NO	-
4025	ZINC03347834	3403	0.4479166567325592	NO	-
4026	ZINC03505049	3859	0.4479166567325592	NO	-
4027	ZINC03505051	3860	0.4479166567325592	NO	-
4028	ZINC04087192	5167	0.4479166567325592	NO	-
4029	ZINC00676451	196	0.4476190507411957	NO	-
4030	ZINC01070300	1099	0.4476190507411957	NO	-
4031	ZINC01549595	1778	0.4476190507411957	NO	-
4032	ZINC03834108	33	0.4476190507411957	YES	5
4033	ZINC00122323	1	0.44680851697921753	NO	-
4034	ZINC00852500	538	0.44680851697921753	NO	-
4035	ZINC00892218	756	0.44680851697921753	NO	-
4036	ZINC01041321	1038	0.44680851697921753	NO	-
4037	ZINC01041322	1039	0.44680851697921753	NO	-
4038	ZINC01749324	1808	0.44680851697921753	NO	-
4039	ZINC02352017	2213	0.44680851697921753	NO	-
4040	ZINC02773030	2678	0.44680851697921753	NO	-
4041	ZINC02773030	2679	0.44680851697921753	NO	-
4042	ZINC02773087	2681	0.44680851697921753	NO	-
4043	ZINC02773087	2682	0.44680851697921753	NO	-
4044	ZINC03431966	3539	0.44680851697921753	NO	-
4045	ZINC03443802	3565	0.44680851697921753	NO	-
4046	ZINC03494545	3772	0.44680851697921753	NO	-
4047	ZINC03494547	3773	0.44680851697921753	NO	-
4048	ZINC03820769	4258	0.44680851697921753	NO	-
4049	ZINC03820769	4259	0.44680851697921753	NO	-
4050	ZINC03820769	4261	0.44680851697921753	NO	-
4051	ZINC03857131	4482	0.44680851697921753	NO	-
4052	ZINC03867500	4670	0.44680851697921753	NO	-
4053	ZINC04030153	5123	0.44680851697921753	NO	-
4054	ZINC04462776	5484	0.44680851697921753	NO	-
4055	ZINC04492624	5603	0.44680851697921753	NO	-
4056	ZINC04583684	5650	0.44680851697921753	NO	-
4057	ZINC03815567	20	0.446601927280426	YES	5
4058	ZINC03815814	5	0.4457831382751465	YES	4
4059	ZINC00794467	403	0.44565218687057495	NO	-
4060	ZINC00806566	447	0.44565218687057495	NO	-
4061	ZINC00912049	811	0.44565218687057495	NO	-
4062	ZINC01079302	1130	0.44565218687057495	NO	-
4063	ZINC01079304	1131	0.44565218687057495	NO	-
4064	ZINC01094178	1157	0.44565218687057495	NO	-
4065	ZINC01094179	1158	0.44565218687057495	NO	-
4066	ZINC01094180	1159	0.44565218687057495	NO	-
4067	ZINC01218271	1418	0.44565218687057495	NO	-
4068	ZINC02291969	2146	0.44565218687057495	NO	-
4069	ZINC02773030	2677	0.44565218687057495	NO	-
4070	ZINC02773087	2680	0.44565218687057495	NO	-
4071	ZINC03237908	3214	0.44565218687057495	NO	-
4072	ZINC03323609	3365	0.44565218687057495	NO	-
4073	ZINC03323610	3367	0.44565218687057495	NO	-
4074	ZINC03450423	3578	0.44565218687057495	NO	-
4075	ZINC03450469	3579	0.44565218687057495	NO	-
4076	ZINC03453427	3592	0.44565218687057495	NO	-
4077	ZINC03504765	3830	0.44565218687057495	NO	-
4078	ZINC03504767	3831	0.44565218687057495	NO	-
4079	ZINC03504768	3832	0.44565218687057495	NO	-
4080	ZINC03504770	3833	0.44565218687057495	NO	-
4081	ZINC03550477	3949	0.44565218687057495	NO	-
4082	ZINC03867958	4703	0.44565218687057495	NO	-
4083	ZINC03975148	4973	0.44565218687057495	NO	-
4084	ZINC03975149	4974	0.44565218687057495	NO	-
4085	ZINC03975150	4975	0.44565218687057495	NO	-
4086	ZINC03975151	4976	0.44565218687057495	NO	-
4087	ZINC03987395	5045	0.44565218687057495	NO	-
4088	ZINC04000606	5096	0.44565218687057495	NO	-
4089	ZINC04403362	5444	0.44565218687057495	NO	-
4090	ZINC04465434	5512	0.44565218687057495	NO	-
4091	ZINC00594040	27	0.4455445408821106	NO	-
4092	ZINC00878472	690	0.4455445408821106	NO	-
4093	ZINC00878473	691	0.4455445408821106	NO	-
4094	ZINC00878827	693	0.4455445408821106	NO	-
4095	ZINC01028649	1022	0.4455445408821106	NO	-
4096	ZINC02135711	2016	0.4455445408821106	NO	-
4097	ZINC02815394	2744	0.4455445408821106	NO	-
4098	ZINC03230819	3200	0.4455445408821106	NO	-
4099	ZINC03431276	3538	0.4455445408821106	NO	-
4100	ZINC03571205	3983	0.4455445408821106	NO	-
4101	ZINC03892148	4824	0.4455445408821106	NO	-
4102	ZINC04270367	5333	0.4455445408821106	NO	-
4103	ZINC04348726	5409	0.4455445408821106	NO	-
4104	ZINC00675237	186	0.4444444477558136	NO	-
4105	ZINC00693063	257	0.4444444477558136	NO	-
4106	ZINC00693065	258	0.4444444477558136	NO	-
4107	ZINC00794467	402	0.4444444477558136	NO	-
4108	ZINC00812071	457	0.4444444477558136	NO	-
4109	ZINC00883086	719	0.4444444477558136	NO	-
4110	ZINC00905072	780	0.4444444477558136	NO	-
4111	ZINC00917695	819	0.4444444477558136	NO	-
4112	ZINC01186749	1382	0.4444444477558136	NO	-
4113	ZINC01186750	1383	0.4444444477558136	NO	-
4114	ZINC01218179	1417	0.4444444477558136	NO	-
4115	ZINC01355573	1586	0.4444444477558136	NO	-
4116	ZINC01530670	1771	0.4444444477558136	NO	-
4117	ZINC02335783	2204	0.4444444477558136	NO	-
4118	ZINC02760015	2653	0.4444444477558136	NO	-
4119	ZINC02782835	2689	0.4444444477558136	NO	-
4120	ZINC02784094	2690	0.4444444477558136	NO	-
4121	ZINC02836049	2759	0.4444444477558136	NO	-
4122	ZINC02861173	2831	0.4444444477558136	NO	-
4123	ZINC02886274	2888	0.4444444477558136	NO	-
4124	ZINC03047992	3114	0.4444444477558136	NO	-
4125	ZINC03317467	3351	0.4444444477558136	NO	-
4126	ZINC03358574	3427	0.4444444477558136	NO	-
4127	ZINC03437880	3549	0.4444444477558136	NO	-
4128	ZINC03466665	3703	0.4444444477558136	NO	-
4129	ZINC03851538	4312	0.4444444477558136	NO	-
4130	ZINC03851766	4325	0.4444444477558136	NO	-
4131	ZINC03889445	4769	0.4444444477558136	NO	-
4132	ZINC03967716	4869	0.4444444477558136	NO	-
4133	ZINC03967716	4870	0.4444444477558136	NO	-
4134	ZINC03973529	4956	0.4444444477558136	NO	-
4135	ZINC04357793	5412	0.4444444477558136	NO	-
4136	ZINC03890147	5676	0.4444444477558136	NO	-
4137	ZINC01065591	1085	0.4433962404727936	NO	-
4138	ZINC01324748	1532	0.4433962404727936	NO	-
4139	ZINC01324749	1533	0.4433962404727936	NO	-
4140	ZINC03022428	3019	0.4433962404727936	NO	-
4141	ZINC00938776	872	0.44329896569252014	NO	-
4142	ZINC01042820	1042	0.44329896569252014	NO	-
4143	ZINC01953940	1927	0.44329896569252014	NO	-
4144	ZINC02283191	2141	0.44329896569252014	NO	-
4145	ZINC03463763	3662	0.44329896569252014	NO	-
4146	ZINC03818920	4246	0.44329896569252014	NO	-
4147	ZINC03868361	4714	0.44329896569252014	NO	-
4148	ZINC03868362	4715	0.44329896569252014	NO	-
4149	ZINC03868363	4716	0.44329896569252014	NO	-
4150	ZINC03868364	4717	0.44329896569252014	NO	-
4151	ZINC04033721	5132	0.44329896569252014	NO	-
4152	ZINC04087028	5163	0.44329896569252014	NO	-
4153	ZINC04406686	5447	0.44329896569252014	NO	-
4154	ZINC04411047	5452	0.44329896569252014	NO	-
4155	ZINC00943151	884	0.4431818127632141	NO	-
4156	ZINC03853442	4380	0.4431818127632141	NO	-
4157	ZINC04066730	5155	0.4431818127632141	NO	-
4158	ZINC04066730	5156	0.4431818127632141	NO	-
4159	ZINC00674590	182	0.4423076808452606	NO	-
4160	ZINC00982626	940	0.4423076808452606	NO	-
4161	ZINC01755042	1809	0.4423076808452606	NO	-
4162	ZINC02369394	2223	0.4423076808452606	NO	-
4163	ZINC02858672	2827	0.4423076808452606	NO	-
4164	ZINC03405330	3499	0.4423076808452606	NO	-
4165	ZINC00674958	184	0.4421052634716034	NO	-
4166	ZINC00756867	318	0.4421052634716034	NO	-
4167	ZINC00804267	433	0.4421052634716034	NO	-
4168	ZINC00804268	434	0.4421052634716034	NO	-
4169	ZINC00905527	781	0.4421052634716034	NO	-
4170	ZINC00986197	964	0.4421052634716034	NO	-
4171	ZINC00986198	965	0.4421052634716034	NO	-
4172	ZINC00987298	972	0.4421052634716034	NO	-
4173	ZINC00987299	973	0.4421052634716034	NO	-
4174	ZINC01107389	1179	0.4421052634716034	NO	-
4175	ZINC01107390	1180	0.4421052634716034	NO	-
4176	ZINC01123198	1232	0.4421052634716034	NO	-
4177	ZINC01441094	1708	0.4421052634716034	NO	-
4178	ZINC02396082	2241	0.4421052634716034	NO	-
4179	ZINC02751103	2645	0.4421052634716034	NO	-
4180	ZINC03082643	3139	0.4421052634716034	NO	-
4181	ZINC03082645	3140	0.4421052634716034	NO	-
4182	ZINC03082646	3141	0.4421052634716034	NO	-
4183	ZINC03089208	3147	0.4421052634716034	NO	-
4184	ZINC03300226	3322	0.4421052634716034	NO	-
4185	ZINC03504579	3817	0.4421052634716034	NO	-
4186	ZINC03504581	3818	0.4421052634716034	NO	-
4187	ZINC03504595	3819	0.4421052634716034	NO	-
4188	ZINC03504597	3820	0.4421052634716034	NO	-
4189	ZINC03504599	3821	0.4421052634716034	NO	-
4190	ZINC03504600	3822	0.4421052634716034	NO	-
4191	ZINC03504800	3834	0.4421052634716034	NO	-
4192	ZINC03504802	3835	0.4421052634716034	NO	-
4193	ZINC03504836	3843	0.4421052634716034	NO	-
4194	ZINC03504838	3844	0.4421052634716034	NO	-
4195	ZINC03504869	3845	0.4421052634716034	NO	-
4196	ZINC03504871	3846	0.4421052634716034	NO	-
4197	ZINC03504926	3849	0.4421052634716034	NO	-
4198	ZINC03504928	3850	0.4421052634716034	NO	-
4199	ZINC03889773	4782	0.4421052634716034	NO	-
4200	ZINC03889774	4783	0.4421052634716034	NO	-
4201	ZINC03889775	4784	0.4421052634716034	NO	-
4202	ZINC00766400	324	0.44117647409439087	NO	-
4203	ZINC00766618	327	0.44117647409439087	NO	-
4204	ZINC00784131	377	0.44117647409439087	NO	-
4205	ZINC01074274	1107	0.44117647409439087	NO	-
4206	ZINC02241524	2115	0.44117647409439087	NO	-
4207	ZINC02705125	2564	0.44117647409439087	NO	-
4208	ZINC02769784	2674	0.44117647409439087	NO	-
4209	ZINC03577186	3992	0.44117647409439087	NO	-
4210	ZINC03873756	4763	0.44117647409439087	NO	-
4211	ZINC04246881	5285	0.44117647409439087	NO	-
4212	ZINC00815673	478	0.44086021184921265	NO	-
4213	ZINC00928948	846	0.44086021184921265	NO	-
4214	ZINC01217376	1414	0.44086021184921265	NO	-
4215	ZINC01926510	1900	0.44086021184921265	NO	-
4216	ZINC02590342	2376	0.44086021184921265	NO	-
4217	ZINC02657852	2519	0.44086021184921265	NO	-
4218	ZINC02841630	2771	0.44086021184921265	NO	-
4219	ZINC03192060	3175	0.44086021184921265	NO	-
4220	ZINC03192061	3176	0.44086021184921265	NO	-
4221	ZINC03192063	3177	0.44086021184921265	NO	-
4222	ZINC03192065	3178	0.44086021184921265	NO	-
4223	ZINC03340663	3388	0.44086021184921265	NO	-
4224	ZINC03452368	3590	0.44086021184921265	NO	-
4225	ZINC03460091	3622	0.44086021184921265	NO	-
4226	ZINC03465539	3699	0.44086021184921265	NO	-
4227	ZINC03820708	4256	0.44086021184921265	NO	-
4228	ZINC03851329	4307	0.44086021184921265	NO	-
4229	ZINC03851334	4309	0.44086021184921265	NO	-
4230	ZINC03851659	4317	0.44086021184921265	NO	-
4231	ZINC03851662	4319	0.44086021184921265	NO	-
4232	ZINC04402070	5443	0.44086021184921265	NO	-
4233	ZINC04462700	5483	0.44086021184921265	NO	-
4234	ZINC04501844	5626	0.44086021184921265	NO	-
4235	ZINC00796876	419	0.4403669834136963	NO	-
4236	ZINC00796878	420	0.4403669834136963	NO	-
4237	ZINC03474125	3726	0.4403669834136963	NO	-
4238	ZINC01078142	1124	0.4399999976158142	NO	-
4239	ZINC03362975	3438	0.4399999976158142	NO	-
4240	ZINC03558079	3954	0.4399999976158142	NO	-
4241	ZINC03558144	3955	0.4399999976158142	NO	-
4242	ZINC03558172	3956	0.4399999976158142	NO	-
4243	ZINC03892409	4829	0.4399999976158142	NO	-
4244	ZINC04400876	5441	0.4399999976158142	NO	-
4245	ZINC04465311	5511	0.4399999976158142	NO	-
4246	ZINC00780863	368	0.4395604431629181	NO	-
4247	ZINC00861839	570	0.4395604431629181	NO	-
4248	ZINC01076032	1118	0.4395604431629181	NO	-
4249	ZINC01151433	1327	0.4395604431629181	NO	-
4250	ZINC01441110	1711	0.4395604431629181	NO	-
4251	ZINC01441110	1712	0.4395604431629181	NO	-
4252	ZINC02760890	2654	0.4395604431629181	NO	-
4253	ZINC02761979	2659	0.4395604431629181	NO	-
4254	ZINC03453237	3591	0.4395604431629181	NO	-
4255	ZINC03500453	3794	0.4395604431629181	NO	-
4256	ZINC03500456	3795	0.4395604431629181	NO	-
4257	ZINC03545101	3939	0.4395604431629181	NO	-
4258	ZINC03545137	3940	0.4395604431629181	NO	-
4259	ZINC03889998	4788	0.4395604431629181	NO	-
4260	ZINC00636326	87	0.4392523467540741	NO	-
4261	ZINC00664366	135	0.4392523467540741	NO	-
4262	ZINC00670977	151	0.4392523467540741	NO	-
4263	ZINC00937616	869	0.4392523467540741	NO	-
4264	ZINC01324757	1538	0.4392523467540741	NO	-
4265	ZINC01324759	1539	0.4392523467540741	NO	-
4266	ZINC03516050	3877	0.4392523467540741	NO	-
4267	ZINC03851766	4324	0.4392523467540741	NO	-
4268	ZINC00886845	738	0.43877550959587097	NO	-
4269	ZINC01110145	1192	0.43877550959587097	NO	-
4270	ZINC01340063	1572	0.43877550959587097	NO	-
4271	ZINC02199962	2060	0.43877550959587097	NO	-
4272	ZINC00624644	54	0.43820226192474365	NO	-
4273	ZINC00813373	464	0.43820226192474365	NO	-
4274	ZINC01441110	1710	0.43820226192474365	NO	-
4275	ZINC01516487	1770	0.43820226192474365	NO	-
4276	ZINC02760947	2655	0.43820226192474365	NO	-
4277	ZINC02762533	2660	0.43820226192474365	NO	-
4278	ZINC02762897	2662	0.43820226192474365	NO	-
4279	ZINC03323609	3364	0.43820226192474365	NO	-
4280	ZINC03323610	3366	0.43820226192474365	NO	-
4281	ZINC03664170	4209	0.43820226192474365	NO	-
4282	ZINC03971538	4933	0.43820226192474365	NO	-
4283	ZINC03971540	4934	0.43820226192474365	NO	-
4284	ZINC03983104	5022	0.43820226192474365	NO	-
4285	ZINC03983105	5023	0.43820226192474365	NO	-
4286	ZINC03834094	21	0.43820226192474365	YES	5
4287	ZINC03815368	27	0.43820226192474365	YES	5
4288	ZINC03815539	29	0.43820226192474365	YES	5
4289	ZINC00672642	160	0.43809524178504944	NO	-
4290	ZINC01324751	1534	0.43809524178504944	NO	-
4291	ZINC01324753	1535	0.43809524178504944	NO	-
4292	ZINC01324754	1536	0.43809524178504944	NO	-
4293	ZINC01324756	1537	0.43809524178504944	NO	-
4294	ZINC01423466	1684	0.43809524178504944	NO	-
4295	ZINC04361695	5414	0.43809524178504944	NO	-
4296	ZINC00878062	685	0.4375	NO	-
4297	ZINC00886824	735	0.4375	NO	-
4298	ZINC00924305	834	0.4375	NO	-
4299	ZINC02840021	2767	0.4375	NO	-
4300	ZINC03333521	3382	0.4375	NO	-
4301	ZINC03504651	3828	0.4375	NO	-
4302	ZINC03504652	3829	0.4375	NO	-
4303	ZINC03860010	4609	0.4375	NO	-
4304	ZINC03860011	4610	0.4375	NO	-
4305	ZINC04167370	5220	0.4375	NO	-
4306	ZINC04464351	5492	0.4375	NO	-
4307	ZINC04492635	5604	0.4375	NO	-
4308	ZINC01923310	1897	0.43689319491386414	NO	-
4309	ZINC03043766	3107	0.43689319491386414	NO	-
4310	ZINC03357918	3426	0.43689319491386414	NO	-
4311	ZINC03866731	4618	0.43689319491386414	NO	-
4312	ZINC01430699	1696	0.4363636374473572	NO	-
4313	ZINC03855072	4455	0.4363636374473572	NO	-
4314	ZINC03866714	4617	0.4363636374473572	NO	-
4315	ZINC03867623	4683	0.4363636374473572	NO	-
4316	ZINC01123511	1234	0.43617022037506104	NO	-
4317	ZINC01158153	1335	0.43617022037506104	NO	-
4318	ZINC01376047	1615	0.43617022037506104	NO	-
4319	ZINC01376054	1618	0.43617022037506104	NO	-
4320	ZINC01376058	1621	0.43617022037506104	NO	-
4321	ZINC01376061	1623	0.43617022037506104	NO	-
4322	ZINC01376062	1624	0.43617022037506104	NO	-
4323	ZINC01378943	1633	0.43617022037506104	NO	-
4324	ZINC01378954	1634	0.43617022037506104	NO	-
4325	ZINC01378966	1636	0.43617022037506104	NO	-
4326	ZINC01378977	1637	0.43617022037506104	NO	-
4327	ZINC01379000	1638	0.43617022037506104	NO	-
4328	ZINC01379024	1642	0.43617022037506104	NO	-
4329	ZINC01379028	1643	0.43617022037506104	NO	-
4330	ZINC01379033	1645	0.43617022037506104	NO	-
4331	ZINC01379038	1648	0.43617022037506104	NO	-
4332	ZINC01379041	1650	0.43617022037506104	NO	-
4333	ZINC01379042	1651	0.43617022037506104	NO	-
4334	ZINC01379043	1652	0.43617022037506104	NO	-
4335	ZINC02135563	2014	0.43617022037506104	NO	-
4336	ZINC02634768	2446	0.43617022037506104	NO	-
4337	ZINC02636605	2456	0.43617022037506104	NO	-
4338	ZINC02835320	2756	0.43617022037506104	NO	-
4339	ZINC03083799	3142	0.43617022037506104	NO	-
4340	ZINC03095901	3151	0.43617022037506104	NO	-
4341	ZINC03363374	3440	0.43617022037506104	NO	-
4342	ZINC03500490	3796	0.43617022037506104	NO	-
4343	ZINC03500492	3797	0.43617022037506104	NO	-
4344	ZINC03567920	3974	0.43617022037506104	NO	-
4345	ZINC00873151	637	0.4356435537338257	NO	-
4346	ZINC00924604	837	0.4356435537338257	NO	-
4347	ZINC01134478	1276	0.4356435537338257	NO	-
4348	ZINC02710359	2567	0.4356435537338257	NO	-
4349	ZINC02389708	2239	0.43518519401550293	NO	-
4350	ZINC02868962	2839	0.43518519401550293	NO	-
4351	ZINC00812301	461	0.43478259444236755	NO	-
4352	ZINC00883459	721	0.43478259444236755	NO	-
4353	ZINC01119055	1218	0.43478259444236755	NO	-
4354	ZINC01130928	1265	0.43478259444236755	NO	-
4355	ZINC01186333	1378	0.43478259444236755	NO	-
4356	ZINC01186334	1379	0.43478259444236755	NO	-
4357	ZINC01186386	1380	0.43478259444236755	NO	-
4358	ZINC01186387	1381	0.43478259444236755	NO	-
4359	ZINC03234868	3206	0.43478259444236755	NO	-
4360	ZINC03471596	3723	0.43478259444236755	NO	-
4361	ZINC03545057	3936	0.43478259444236755	NO	-
4362	ZINC03820708	4255	0.43478259444236755	NO	-
4363	ZINC03820708	4257	0.43478259444236755	NO	-
4364	ZINC03851659	4316	0.43478259444236755	NO	-
4365	ZINC03851662	4318	0.43478259444236755	NO	-
4366	ZINC04365883	5419	0.43478259444236755	NO	-
4367	ZINC00758494	320	0.4343434274196625	NO	-
4368	ZINC02886256	2887	0.4343434274196625	NO	-
4369	ZINC03805362	4233	0.4343434274196625	NO	-
4370	ZINC00563602	11	0.4333333373069763	NO	-
4371	ZINC00645775	108	0.4333333373069763	NO	-
4372	ZINC00715890	293	0.4333333373069763	NO	-
4373	ZINC00715892	294	0.4333333373069763	NO	-
4374	ZINC00912692	812	0.4333333373069763	NO	-
4375	ZINC01048615	1052	0.4333333373069763	NO	-
4376	ZINC01283369	1503	0.4333333373069763	NO	-
4377	ZINC01332699	1562	0.4333333373069763	NO	-
4378	ZINC01634538	1789	0.4333333373069763	NO	-
4379	ZINC02378589	2232	0.4333333373069763	NO	-
4380	ZINC02597751	2379	0.4333333373069763	NO	-
4381	ZINC03304632	3332	0.4333333373069763	NO	-
4382	ZINC03385719	3470	0.4333333373069763	NO	-
4383	ZINC03396914	3486	0.4333333373069763	NO	-
4384	ZINC03506910	3861	0.4333333373069763	NO	-
4385	ZINC03507250	3863	0.4333333373069763	NO	-
4386	ZINC03508700	3867	0.4333333373069763	NO	-
4387	ZINC03852860	4353	0.4333333373069763	NO	-
4388	ZINC03867385	4656	0.4333333373069763	NO	-
4389	ZINC03867386	4657	0.4333333373069763	NO	-
4390	ZINC03890218	4798	0.4333333373069763	NO	-
4391	ZINC03890220	4799	0.4333333373069763	NO	-
4392	ZINC03977444	4993	0.4333333373069763	NO	-
4393	ZINC03977445	4994	0.4333333373069763	NO	-
4394	ZINC03983098	5019	0.4333333373069763	NO	-
4395	ZINC03983106	5024	0.4333333373069763	NO	-
4396	ZINC03983108	5025	0.4333333373069763	NO	-
4397	ZINC03815532	53	0.4333333373069763	YES	9
4398	ZINC04632533	93	0.4333333373069763	YES	20
4399	ZINC00852501	539	0.4329896867275238	NO	-
4400	ZINC00917170	815	0.4329896867275238	NO	-
4401	ZINC00917172	816	0.4329896867275238	NO	-
4402	ZINC02199827	2059	0.4329896867275238	NO	-
4403	ZINC02209576	2079	0.4329896867275238	NO	-
4404	ZINC02209578	2080	0.4329896867275238	NO	-
4405	ZINC03230801	3198	0.4329896867275238	NO	-
4406	ZINC03525698	3908	0.4329896867275238	NO	-
4407	ZINC03525702	3909	0.4329896867275238	NO	-
4408	ZINC03974208	4960	0.4329896867275238	NO	-
4409	ZINC04485042	5582	0.4329896867275238	NO	-
4410	ZINC00672667	161	0.4326923191547394	NO	-
4411	ZINC01148649	1322	0.4326923191547394	NO	-
4412	ZINC01645185	1794	0.4326923191547394	NO	-
4413	ZINC03234083	3205	0.4326923191547394	NO	-
4414	ZINC03868614	4739	0.4326923191547394	NO	-
4415	ZINC00675241	188	0.4324324429035187	NO	-
4416	ZINC01917501	1885	0.4324324429035187	NO	-
4417	ZINC01379091	1666	0.4318181872367859	NO	-
4418	ZINC01516487	1769	0.4318181872367859	NO	-
4419	ZINC03852838	4347	0.4318181872367859	NO	-
4420	ZINC03852839	4349	0.4318181872367859	NO	-
4421	ZINC00795131	405	0.43157893419265747	NO	-
4422	ZINC00795132	406	0.43157893419265747	NO	-
4423	ZINC00795192	407	0.43157893419265747	NO	-
4424	ZINC00795194	408	0.43157893419265747	NO	-
4425	ZINC01331509	1561	0.43157893419265747	NO	-
4426	ZINC03189754	3174	0.43157893419265747	NO	-
4427	ZINC03350555	3408	0.43157893419265747	NO	-
4428	ZINC04500736	5624	0.43157893419265747	NO	-
4429	ZINC00663908	133	0.4313725531101227	NO	-
4430	ZINC01109220	1186	0.4313725531101227	NO	-
4431	ZINC01169816	1351	0.4313725531101227	NO	-
4432	ZINC01505622	1759	0.4313725531101227	NO	-
4433	ZINC02315954	2168	0.4313725531101227	NO	-
4434	ZINC03360818	3432	0.4313725531101227	NO	-
4435	ZINC03504157	3816	0.4313725531101227	NO	-
4436	ZINC00675232	185	0.43119266629219055	NO	-
4437	ZINC00794457	401	0.43119266629219055	NO	-
4438	ZINC00815539	475	0.43119266629219055	NO	-
4439	ZINC00815541	476	0.43119266629219055	NO	-
4440	ZINC00955937	904	0.43119266629219055	NO	-
4441	ZINC01233948	1428	0.43119266629219055	NO	-
4442	ZINC01363980	1595	0.43119266629219055	NO	-
4443	ZINC01363983	1596	0.43119266629219055	NO	-
4444	ZINC03832350	77	0.43023255467414856	YES	14
4445	ZINC00624786	58	0.4301075339317322	NO	-
4446	ZINC00985242	957	0.4301075339317322	NO	-
4447	ZINC00985242	958	0.4301075339317322	NO	-
4448	ZINC01533495	1772	0.4301075339317322	NO	-
4449	ZINC02051828	1985	0.4301075339317322	NO	-
4450	ZINC02168967	2038	0.4301075339317322	NO	-
4451	ZINC02228623	2104	0.4301075339317322	NO	-
4452	ZINC02662042	2530	0.4301075339317322	NO	-
4453	ZINC02830522	2753	0.4301075339317322	NO	-
4454	ZINC02940979	2922	0.4301075339317322	NO	-
4455	ZINC03301905	3323	0.4301075339317322	NO	-
4456	ZINC03890127	4794	0.4301075339317322	NO	-
4457	ZINC03975228	4979	0.4301075339317322	NO	-
4458	ZINC03975229	4980	0.4301075339317322	NO	-
4459	ZINC03975233	4981	0.4301075339317322	NO	-
4460	ZINC03975236	4982	0.4301075339317322	NO	-
4461	ZINC03975878	4983	0.4301075339317322	NO	-
4462	ZINC04167282	5219	0.4301075339317322	NO	-
4463	ZINC04194239	5251	0.4301075339317322	NO	-
4464	ZINC04423993	5465	0.4301075339317322	NO	-
4465	ZINC03805362	4234	0.4300000071525574	NO	-
4466	ZINC04087023	5162	0.4300000071525574	NO	-
4467	ZINC00691913	249	0.42990654706954956	NO	-
4468	ZINC00691915	250	0.42990654706954956	NO	-
4469	ZINC03578636	3998	0.42990654706954956	NO	-
4470	ZINC00540456	9	0.4285714328289032	NO	-
4471	ZINC00656523	123	0.4285714328289032	NO	-
4472	ZINC00715886	291	0.4285714328289032	NO	-
4473	ZINC00715888	292	0.4285714328289032	NO	-
4474	ZINC00821371	484	0.4285714328289032	NO	-
4475	ZINC00824139	490	0.4285714328289032	NO	-
4476	ZINC00862290	585	0.4285714328289032	NO	-
4477	ZINC00875428	669	0.4285714328289032	NO	-
4478	ZINC00875429	670	0.4285714328289032	NO	-
4479	ZINC00983605	954	0.4285714328289032	NO	-
4480	ZINC00983606	955	0.4285714328289032	NO	-
4481	ZINC01026532	1018	0.4285714328289032	NO	-
4482	ZINC01048613	1051	0.4285714328289032	NO	-
4483	ZINC01050810	1057	0.4285714328289032	NO	-
4484	ZINC01093443	1156	0.4285714328289032	NO	-
4485	ZINC01132594	1268	0.4285714328289032	NO	-
4486	ZINC01145171	1314	0.4285714328289032	NO	-
4487	ZINC01166415	1345	0.4285714328289032	NO	-
4488	ZINC01645186	1795	0.4285714328289032	NO	-
4489	ZINC02218084	2090	0.4285714328289032	NO	-
4490	ZINC02590212	2375	0.4285714328289032	NO	-
4491	ZINC02749739	2643	0.4285714328289032	NO	-
4492	ZINC02883221	2878	0.4285714328289032	NO	-
4493	ZINC03315163	3345	0.4285714328289032	NO	-
4494	ZINC03356679	3422	0.4285714328289032	NO	-
4495	ZINC03382779	3466	0.4285714328289032	NO	-
4496	ZINC03476916	3732	0.4285714328289032	NO	-
4497	ZINC03578610	3997	0.4285714328289032	NO	-
4498	ZINC03851332	4308	0.4285714328289032	NO	-
4499	ZINC03854801	4429	0.4285714328289032	NO	-
4500	ZINC03983118	5030	0.4285714328289032	NO	-
4501	ZINC04386424	5429	0.4285714328289032	NO	-
4502	ZINC04414812	5455	0.4285714328289032	NO	-
4503	ZINC04465158	5508	0.4285714328289032	NO	-
4504	ZINC04479860	5575	0.4285714328289032	NO	-
4505	ZINC04529235	5647	0.4285714328289032	NO	-
4506	ZINC03815377	38	0.4285714328289032	YES	7
4507	ZINC00952006	897	0.42718446254730225	NO	-
4508	ZINC01050830	1058	0.42718446254730225	NO	-
4509	ZINC01119743	1221	0.42718446254730225	NO	-
4510	ZINC01141483	1291	0.42718446254730225	NO	-
4511	ZINC01145888	1316	0.42718446254730225	NO	-
4512	ZINC02136633	2021	0.42718446254730225	NO	-
4513	ZINC02624930	2412	0.42718446254730225	NO	-
4514	ZINC02631237	2432	0.42718446254730225	NO	-
4515	ZINC03023410	3037	0.42718446254730225	NO	-
4516	ZINC03031614	3071	0.42718446254730225	NO	-
4517	ZINC03031861	3073	0.42718446254730225	NO	-
4518	ZINC03278711	3289	0.42718446254730225	NO	-
4519	ZINC01366248	1607	0.4270833432674408	NO	-
4520	ZINC02132116	2012	0.4270833432674408	NO	-
4521	ZINC02318182	2175	0.4270833432674408	NO	-
4522	ZINC02318183	2176	0.4270833432674408	NO	-
4523	ZINC02798087	2713	0.4270833432674408	NO	-
4524	ZINC02802440	2732	0.4270833432674408	NO	-
4525	ZINC03297675	3318	0.4270833432674408	NO	-
4526	ZINC03587970	4015	0.4270833432674408	NO	-
4527	ZINC03959979	4867	0.4270833432674408	NO	-
4528	ZINC04440777	5474	0.4270833432674408	NO	-
4529	ZINC01111943	1201	0.42696627974510193	NO	-
4530	ZINC01379082	1663	0.42696627974510193	NO	-
4531	ZINC02662872	2534	0.42696627974510193	NO	-
4532	ZINC03337144	3386	0.42696627974510193	NO	-
4533	ZINC04436519	5470	0.42696627974510193	NO	-
4534	ZINC04496620	5622	0.42696627974510193	NO	-
4535	ZINC03834105	0	0.4268292784690857	YES	1
4536	ZINC00670957	150	0.42592594027519226	NO	-
4537	ZINC00791952	394	0.42592594027519226	NO	-
4538	ZINC00791954	395	0.42592594027519226	NO	-
4539	ZINC00801503	425	0.42592594027519226	NO	-
4540	ZINC00806070	440	0.42592594027519226	NO	-
4541	ZINC00806071	441	0.42592594027519226	NO	-
4542	ZINC01075188	1112	0.42592594027519226	NO	-
4543	ZINC01139192	1286	0.42592594027519226	NO	-
4544	ZINC01507644	1760	0.42592594027519226	NO	-
4545	ZINC00862170	583	0.42574256658554077	NO	-
4546	ZINC02843317	2774	0.42574256658554077	NO	-
4547	ZINC02843319	2775	0.42574256658554077	NO	-
4548	ZINC02843323	2776	0.42574256658554077	NO	-
4549	ZINC02850311	2789	0.42574256658554077	NO	-
4550	ZINC04087056	5165	0.42574256658554077	NO	-
4551	ZINC00920497	830	0.42553192377090454	NO	-
4552	ZINC00928940	845	0.42553192377090454	NO	-
4553	ZINC00950437	896	0.42553192377090454	NO	-
4554	ZINC01029732	1023	0.42553192377090454	NO	-
4555	ZINC01032781	1024	0.42553192377090454	NO	-
4556	ZINC01032782	1025	0.42553192377090454	NO	-
4557	ZINC01040433	1037	0.42553192377090454	NO	-
4558	ZINC01355612	1589	0.42553192377090454	NO	-
4559	ZINC02843477	2777	0.42553192377090454	NO	-
4560	ZINC02917473	2908	0.42553192377090454	NO	-
4561	ZINC03279148	3291	0.42553192377090454	NO	-
4562	ZINC04220819	5261	0.42553192377090454	NO	-
4563	ZINC03832366	76	0.4252873659133911	YES	14
4564	ZINC03832344	80	0.4252873659133911	YES	14
4565	ZINC03832356	84	0.4252873659133911	YES	14
4566	ZINC00664053	134	0.4245283007621765	NO	-
4567	ZINC00677168	209	0.4245283007621765	NO	-
4568	ZINC01051120	1059	0.4245283007621765	NO	-
4569	ZINC01063009	1080	0.4245283007621765	NO	-
4570	ZINC01119731	1220	0.4245283007621765	NO	-
4571	ZINC01126988	1250	0.4245283007621765	NO	-
4572	ZINC01147941	1319	0.4245283007621765	NO	-
4573	ZINC02890504	2893	0.4245283007621765	NO	-
4574	ZINC00655965	122	0.42424243688583374	NO	-
4575	ZINC00917160	814	0.42424243688583374	NO	-
4576	ZINC00990793	976	0.42424243688583374	NO	-
4577	ZINC01922858	1895	0.42424243688583374	NO	-
4578	ZINC02150273	2035	0.42424243688583374	NO	-
4579	ZINC00603301	40	0.42391303181648254	NO	-
4580	ZINC00642501	99	0.42391303181648254	NO	-
4581	ZINC00685035	242	0.42391303181648254	NO	-
4582	ZINC00705180	274	0.42391303181648254	NO	-
4583	ZINC00862291	586	0.42391303181648254	NO	-
4584	ZINC00881272	712	0.42391303181648254	NO	-
4585	ZINC01070199	1098	0.42391303181648254	NO	-
4586	ZINC01175656	1356	0.42391303181648254	NO	-
4587	ZINC01196859	1395	0.42391303181648254	NO	-
4588	ZINC01342987	1578	0.42391303181648254	NO	-
4589	ZINC02051661	1981	0.42391303181648254	NO	-
4590	ZINC02051663	1982	0.42391303181648254	NO	-
4591	ZINC02371210	2226	0.42391303181648254	NO	-
4592	ZINC02439127	2297	0.42391303181648254	NO	-
4593	ZINC02439129	2298	0.42391303181648254	NO	-
4594	ZINC02618640	2394	0.42391303181648254	NO	-
4595	ZINC02632474	2434	0.42391303181648254	NO	-
4596	ZINC03260941	3261	0.42391303181648254	NO	-
4597	ZINC03420848	3519	0.42391303181648254	NO	-
4598	ZINC03454186	3594	0.42391303181648254	NO	-
4599	ZINC03490799	3763	0.42391303181648254	NO	-
4600	ZINC03490801	3764	0.42391303181648254	NO	-
4601	ZINC03618576	4144	0.42391303181648254	NO	-
4602	ZINC03868426	4729	0.42391303181648254	NO	-
4603	ZINC03868427	4730	0.42391303181648254	NO	-
4604	ZINC03890127	4793	0.42391303181648254	NO	-
4605	ZINC03890297	4804	0.42391303181648254	NO	-
4606	ZINC03890298	4805	0.42391303181648254	NO	-
4607	ZINC03982866	5011	0.42391303181648254	NO	-
4608	ZINC03982868	5012	0.42391303181648254	NO	-
4609	ZINC03983158	5033	0.42391303181648254	NO	-
4610	ZINC03983159	5034	0.42391303181648254	NO	-
4611	ZINC03987808	5055	0.42391303181648254	NO	-
4612	ZINC03987809	5056	0.42391303181648254	NO	-
4613	ZINC04199175	5252	0.42391303181648254	NO	-
4614	ZINC04386424	5430	0.42391303181648254	NO	-
4615	ZINC04424594	5466	0.42391303181648254	NO	-
4616	ZINC00677156	205	0.42307692766189575	NO	-
4617	ZINC01108740	1184	0.42307692766189575	NO	-
4618	ZINC01108741	1185	0.42307692766189575	NO	-
4619	ZINC03022670	3020	0.42307692766189575	NO	-
4620	ZINC00985736	961	0.42268040776252747	NO	-
4621	ZINC01120823	1224	0.42268040776252747	NO	-
4622	ZINC01431444	1698	0.42268040776252747	NO	-
4623	ZINC02249748	2125	0.42268040776252747	NO	-
4624	ZINC02652314	2500	0.42268040776252747	NO	-
4625	ZINC02782723	2688	0.42268040776252747	NO	-
4626	ZINC03857389	4497	0.42268040776252747	NO	-
4627	ZINC04248749	5287	0.42268040776252747	NO	-
4628	ZINC04464351	5494	0.42268040776252747	NO	-
4629	ZINC00812069	456	0.42222222685813904	NO	-
4630	ZINC00812081	458	0.42222222685813904	NO	-
4631	ZINC00883084	717	0.42222222685813904	NO	-
4632	ZINC01284956	1504	0.42222222685813904	NO	-
4633	ZINC01330056	1557	0.42222222685813904	NO	-
4634	ZINC01405781	1676	0.42222222685813904	NO	-
4635	ZINC02872155	2847	0.42222222685813904	NO	-
4636	ZINC03241302	3220	0.42222222685813904	NO	-
4637	ZINC03352721	3411	0.42222222685813904	NO	-
4638	ZINC03573548	3986	0.42222222685813904	NO	-
4639	ZINC01423535	1685	0.4220183491706848	NO	-
4640	ZINC02997916	2995	0.4220183491706848	NO	-
4641	ZINC03550596	3950	0.4220183491706848	NO	-
4642	ZINC00676239	194	0.4215686321258545	NO	-
4643	ZINC00676239	195	0.4215686321258545	NO	-
4644	ZINC00873985	651	0.4215686321258545	NO	-
4645	ZINC00873988	652	0.4215686321258545	NO	-
4646	ZINC00873991	653	0.4215686321258545	NO	-
4647	ZINC00905061	778	0.4215686321258545	NO	-
4648	ZINC00905064	779	0.4215686321258545	NO	-
4649	ZINC00917634	817	0.4215686321258545	NO	-
4650	ZINC00917675	818	0.4215686321258545	NO	-
4651	ZINC00925349	842	0.4215686321258545	NO	-
4652	ZINC02761401	2656	0.4215686321258545	NO	-
4653	ZINC02761401	2657	0.4215686321258545	NO	-
4654	ZINC03854901	4447	0.4215686321258545	NO	-
4655	ZINC03857260	4492	0.4215686321258545	NO	-
4656	ZINC03857649	4513	0.4215686321258545	NO	-
4657	ZINC03857956	4527	0.4215686321258545	NO	-
4658	ZINC03868076	4708	0.4215686321258545	NO	-
4659	ZINC04464258	5489	0.4215686321258545	NO	-
4660	ZINC04469618	5556	0.4215686321258545	NO	-
4661	ZINC00795195	409	0.42105263471603394	NO	-
4662	ZINC00795197	410	0.42105263471603394	NO	-
4663	ZINC01117719	1215	0.42105263471603394	NO	-
4664	ZINC01502701	1756	0.42105263471603394	NO	-
4665	ZINC01502702	1757	0.42105263471603394	NO	-
4666	ZINC01642494	1792	0.42105263471603394	NO	-
4667	ZINC03079629	3136	0.42105263471603394	NO	-
4668	ZINC03428918	3535	0.42105263471603394	NO	-
4669	ZINC03438621	3550	0.42105263471603394	NO	-
4670	ZINC04598434	5658	0.42105263471603394	NO	-
4671	ZINC00677171	210	0.420560747385025	NO	-
4672	ZINC00983528	946	0.420560747385025	NO	-
4673	ZINC00983544	948	0.420560747385025	NO	-
4674	ZINC00983550	949	0.420560747385025	NO	-
4675	ZINC01062952	1078	0.420560747385025	NO	-
4676	ZINC01112016	1204	0.420560747385025	NO	-
4677	ZINC03047717	3113	0.420560747385025	NO	-
4678	ZINC03360161	3431	0.420560747385025	NO	-
4679	ZINC04346969	5408	0.420560747385025	NO	-
4680	ZINC00674446	178	0.4204545319080353	NO	-
4681	ZINC00911987	810	0.4204545319080353	NO	-
4682	ZINC01379073	1660	0.4204545319080353	NO	-
4683	ZINC04428154	5467	0.4204545319080353	NO	-
4684	ZINC03832347	86	0.4204545319080353	YES	14
4685	ZINC00870436	622	0.41999998688697815	NO	-
4686	ZINC04225465	5269	0.41999998688697815	NO	-
4687	ZINC00809862	451	0.4193548262119293	NO	-
4688	ZINC01087728	1150	0.4193548262119293	NO	-
4689	ZINC01087729	1151	0.4193548262119293	NO	-
4690	ZINC02066155	1991	0.4193548262119293	NO	-
4691	ZINC02471771	2338	0.4193548262119293	NO	-
4692	ZINC02731558	2619	0.4193548262119293	NO	-
4693	ZINC02825540	2745	0.4193548262119293	NO	-
4694	ZINC02825542	2746	0.4193548262119293	NO	-
4695	ZINC02856006	2816	0.4193548262119293	NO	-
4696	ZINC02873674	2848	0.4193548262119293	NO	-
4697	ZINC03320884	3356	0.4193548262119293	NO	-
4698	ZINC03383553	3467	0.4193548262119293	NO	-
4699	ZINC03868428	4731	0.4193548262119293	NO	-
4700	ZINC03868429	4732	0.4193548262119293	NO	-
4701	ZINC03868430	4733	0.4193548262119293	NO	-
4702	ZINC03889259	4764	0.4193548262119293	NO	-
4703	ZINC03890135	4795	0.4193548262119293	NO	-
4704	ZINC03971536	4931	0.4193548262119293	NO	-
4705	ZINC03971537	4932	0.4193548262119293	NO	-
4706	ZINC03971551	4938	0.4193548262119293	NO	-
4707	ZINC03971553	4939	0.4193548262119293	NO	-
4708	ZINC03979767	4998	0.4193548262119293	NO	-
4709	ZINC03815511	22	0.4193548262119293	YES	5
4710	ZINC03815345	26	0.4193548262119293	YES	5
4711	ZINC00677187	212	0.41904762387275696	NO	-
4712	ZINC00983582	951	0.41904762387275696	NO	-
4713	ZINC01061849	1076	0.41904762387275696	NO	-
4714	ZINC02260568	2129	0.41904762387275696	NO	-
4715	ZINC03931115	4851	0.41904762387275696	NO	-
4716	ZINC03939399	4853	0.41904762387275696	NO	-
4717	ZINC04416362	5456	0.41904762387275696	NO	-
4718	ZINC01095518	1170	0.4183673560619354	NO	-
4719	ZINC02876671	2859	0.4183673560619354	NO	-
4720	ZINC03235379	3210	0.4183673560619354	NO	-
4721	ZINC00810042	453	0.41818180680274963	NO	-
4722	ZINC01063431	1082	0.41818180680274963	NO	-
4723	ZINC00624793	59	0.4175824224948883	NO	-
4724	ZINC00664509	136	0.4175824224948883	NO	-
4725	ZINC00787312	387	0.4175824224948883	NO	-
4726	ZINC01125206	1244	0.4175824224948883	NO	-
4727	ZINC01125208	1245	0.4175824224948883	NO	-
4728	ZINC01130928	1264	0.4175824224948883	NO	-
4729	ZINC01132594	1269	0.4175824224948883	NO	-
4730	ZINC01622771	1787	0.4175824224948883	NO	-
4731	ZINC02316308	2170	0.4175824224948883	NO	-
4732	ZINC02619411	2395	0.4175824224948883	NO	-
4733	ZINC02726886	2603	0.4175824224948883	NO	-
4734	ZINC02805892	2735	0.4175824224948883	NO	-
4735	ZINC03037047	3085	0.4175824224948883	NO	-
4736	ZINC03349776	3406	0.4175824224948883	NO	-
4737	ZINC03525039	3907	0.4175824224948883	NO	-
4738	ZINC03779125	4225	0.4175824224948883	NO	-
4739	ZINC04333029	5403	0.4175824224948883	NO	-
4740	ZINC04447251	5480	0.4175824224948883	NO	-
4741	ZINC00873976	648	0.41747573018074036	NO	-
4742	ZINC00873977	649	0.41747573018074036	NO	-
4743	ZINC00873982	650	0.41747573018074036	NO	-
4744	ZINC00878176	689	0.41747573018074036	NO	-
4745	ZINC01045482	1047	0.41747573018074036	NO	-
4746	ZINC02630451	2431	0.41747573018074036	NO	-
4747	ZINC02706811	2565	0.41747573018074036	NO	-
4748	ZINC02706814	2566	0.41747573018074036	NO	-
4749	ZINC03868614	4738	0.41747573018074036	NO	-
4750	ZINC00677186	211	0.4166666567325592	NO	-
4751	ZINC00702494	272	0.4166666567325592	NO	-
4752	ZINC00789444	392	0.4166666567325592	NO	-
4753	ZINC00873579	642	0.4166666567325592	NO	-
4754	ZINC00983596	953	0.4166666567325592	NO	-
4755	ZINC01142387	1294	0.4166666567325592	NO	-
4756	ZINC01142388	1295	0.4166666567325592	NO	-
4757	ZINC01142465	1297	0.4166666567325592	NO	-
4758	ZINC01142466	1298	0.4166666567325592	NO	-
4759	ZINC01404526	1673	0.4166666567325592	NO	-
4760	ZINC01404527	1674	0.4166666567325592	NO	-
4761	ZINC01404529	1675	0.4166666567325592	NO	-
4762	ZINC02424149	2279	0.4166666567325592	NO	-
4763	ZINC02805610	2734	0.4166666567325592	NO	-
4764	ZINC02877194	2861	0.4166666567325592	NO	-
4765	ZINC03263689	3270	0.4166666567325592	NO	-
4766	ZINC03350131	3407	0.4166666567325592	NO	-
4767	ZINC04032776	5126	0.4166666567325592	NO	-
4768	ZINC04032784	5127	0.4166666567325592	NO	-
4769	ZINC04058984	5152	0.4166666567325592	NO	-
4770	ZINC04225295	5266	0.4166666567325592	NO	-
4771	ZINC04405041	5445	0.4166666567325592	NO	-
4772	ZINC04529233	5646	0.4166666567325592	NO	-
4773	ZINC00636996	88	0.41584157943725586	NO	-
4774	ZINC00667424	144	0.41584157943725586	NO	-
4775	ZINC00667424	145	0.41584157943725586	NO	-
4776	ZINC00683284	239	0.41584157943725586	NO	-
4777	ZINC01095486	1169	0.41584157943725586	NO	-
4778	ZINC01196760	1394	0.41584157943725586	NO	-
4779	ZINC01513288	1767	0.41584157943725586	NO	-
4780	ZINC01620634	1785	0.41584157943725586	NO	-
4781	ZINC03136391	3162	0.41584157943725586	NO	-
4782	ZINC03807021	4235	0.41584157943725586	NO	-
4783	ZINC03868368	4719	0.41584157943725586	NO	-
4784	ZINC03889646	4776	0.41584157943725586	NO	-
4785	ZINC00813305	463	0.4157303273677826	NO	-
4786	ZINC01443428	1713	0.4157303273677826	NO	-
4787	ZINC01443429	1714	0.4157303273677826	NO	-
4788	ZINC03858859	4566	0.4150943458080292	NO	-
4789	ZINC00706858	279	0.41489362716674805	NO	-
4790	ZINC00809862	452	0.41489362716674805	NO	-
4791	ZINC01121186	1225	0.41489362716674805	NO	-
4792	ZINC01128497	1260	0.41489362716674805	NO	-
4793	ZINC01492171	1748	0.41489362716674805	NO	-
4794	ZINC02051665	1983	0.41489362716674805	NO	-
4795	ZINC02051667	1984	0.41489362716674805	NO	-
4796	ZINC03025417	3059	0.41489362716674805	NO	-
4797	ZINC03500712	3807	0.41489362716674805	NO	-
4798	ZINC03500714	3808	0.41489362716674805	NO	-
4799	ZINC03618763	4146	0.41489362716674805	NO	-
4800	ZINC03854789	4427	0.41489362716674805	NO	-
4801	ZINC03889670	4778	0.41489362716674805	NO	-
4802	ZINC03889673	4779	0.41489362716674805	NO	-
4803	ZINC03889674	4780	0.41489362716674805	NO	-
4804	ZINC03940602	4854	0.41489362716674805	NO	-
4805	ZINC03971534	4929	0.41489362716674805	NO	-
4806	ZINC03971535	4930	0.41489362716674805	NO	-
4807	ZINC03971576	4944	0.41489362716674805	NO	-
4808	ZINC03971578	4945	0.41489362716674805	NO	-
4809	ZINC03983102	5020	0.41489362716674805	NO	-
4810	ZINC03983103	5021	0.41489362716674805	NO	-
4811	ZINC03983112	5026	0.41489362716674805	NO	-
4812	ZINC03983113	5027	0.41489362716674805	NO	-
4813	ZINC03983156	5031	0.41489362716674805	NO	-
4814	ZINC03983157	5032	0.41489362716674805	NO	-
4815	ZINC04459132	5481	0.41489362716674805	NO	-
4816	ZINC04470207	5569	0.41489362716674805	NO	-
4817	ZINC04586966	5651	0.41489362716674805	NO	-
4818	ZINC03815526	24	0.41489362716674805	YES	5
4819	ZINC01052308	1062	0.4141414165496826	NO	-
4820	ZINC02948942	2928	0.4141414165496826	NO	-
4821	ZINC02970347	2952	0.4141414165496826	NO	-
4822	ZINC02973370	2977	0.4141414165496826	NO	-
4823	ZINC01192507	1388	0.4137931168079376	NO	-
4824	ZINC01654937	1799	0.4137931168079376	NO	-
4825	ZINC03832365	75	0.4137931168079376	YES	14
4826	ZINC00838414	512	0.41304346919059753	NO	-
4827	ZINC00944572	885	0.41304346919059753	NO	-
4828	ZINC01803117	1821	0.41304346919059753	NO	-
4829	ZINC02096676	1999	0.41304346919059753	NO	-
4830	ZINC02415379	2262	0.41304346919059753	NO	-
4831	ZINC02940208	2917	0.41304346919059753	NO	-
4832	ZINC02940209	2918	0.41304346919059753	NO	-
4833	ZINC02940211	2919	0.41304346919059753	NO	-
4834	ZINC02940212	2920	0.41304346919059753	NO	-
4835	ZINC03247009	3229	0.41304346919059753	NO	-
4836	ZINC03455412	3606	0.41304346919059753	NO	-
4837	ZINC03465290	3694	0.41304346919059753	NO	-
4838	ZINC03465293	3695	0.41304346919059753	NO	-
4839	ZINC03605767	4134	0.41304346919059753	NO	-
4840	ZINC03605881	4135	0.41304346919059753	NO	-
4841	ZINC03993053	5084	0.41304346919059753	NO	-
4842	ZINC03993056	5085	0.41304346919059753	NO	-
4843	ZINC04492336	5599	0.41304346919059753	NO	-
4844	ZINC00780524	367	0.4128440320491791	NO	-
4845	ZINC00784009	376	0.4128440320491791	NO	-
4846	ZINC00806194	443	0.4128440320491791	NO	-
4847	ZINC01061757	1075	0.4128440320491791	NO	-
4848	ZINC01142804	1302	0.4128440320491791	NO	-
4849	ZINC02645655	2484	0.4128440320491791	NO	-
4850	ZINC02852683	2800	0.4128440320491791	NO	-
4851	ZINC02876884	2860	0.4128440320491791	NO	-
4852	ZINC03866714	4616	0.4128440320491791	NO	-
4853	ZINC03867623	4682	0.4128440320491791	NO	-
4854	ZINC02192596	2048	0.41237112879753113	NO	-
4855	ZINC03794864	4229	0.41237112879753113	NO	-
4856	ZINC04033709	5130	0.41237112879753113	NO	-
4857	ZINC03963097	4868	0.4117647111415863	NO	-
4858	ZINC00983589	952	0.4112149477005005	NO	-
4859	ZINC01125121	1240	0.4112149477005005	NO	-
4860	ZINC03021718	3005	0.4112149477005005	NO	-
4861	ZINC00589274	18	0.41111111640930176	NO	-
4862	ZINC00624797	60	0.41111111640930176	NO	-
4863	ZINC00671237	153	0.41111111640930176	NO	-
4864	ZINC00787322	389	0.41111111640930176	NO	-
4865	ZINC00787324	390	0.41111111640930176	NO	-
4866	ZINC00803512	429	0.41111111640930176	NO	-
4867	ZINC00908398	807	0.41111111640930176	NO	-
4868	ZINC00917699	820	0.41111111640930176	NO	-
4869	ZINC00917727	822	0.41111111640930176	NO	-
4870	ZINC00933347	859	0.41111111640930176	NO	-
4871	ZINC01012736	1009	0.41111111640930176	NO	-
4872	ZINC01330035	1556	0.41111111640930176	NO	-
4873	ZINC01379066	1659	0.41111111640930176	NO	-
4874	ZINC01411754	1678	0.41111111640930176	NO	-
4875	ZINC02927911	2912	0.41111111640930176	NO	-
4876	ZINC03283707	3298	0.41111111640930176	NO	-
4877	ZINC03461547	3631	0.41111111640930176	NO	-
4878	ZINC04268523	5328	0.41111111640930176	NO	-
4879	ZINC00736843	314	0.410526305437088	NO	-
4880	ZINC00736844	315	0.410526305437088	NO	-
4881	ZINC00872020	632	0.410526305437088	NO	-
4882	ZINC01119383	1219	0.410526305437088	NO	-
4883	ZINC01223969	1421	0.410526305437088	NO	-
4884	ZINC01540766	1775	0.410526305437088	NO	-
4885	ZINC02098522	2000	0.410526305437088	NO	-
4886	ZINC02685277	2545	0.410526305437088	NO	-
4887	ZINC03450383	3577	0.410526305437088	NO	-
4888	ZINC03450475	3580	0.410526305437088	NO	-
4889	ZINC03920778	4844	0.410526305437088	NO	-
4890	ZINC01111972	1202	0.4099999964237213	NO	-
4891	ZINC01111973	1203	0.4099999964237213	NO	-
4892	ZINC01112515	1206	0.4099999964237213	NO	-
4893	ZINC02137100	2022	0.4099999964237213	NO	-
4894	ZINC03995502	5091	0.4099999964237213	NO	-
4895	ZINC04511562	5635	0.4099999964237213	NO	-
4896	ZINC00630900	69	0.4095238149166107	NO	-
4897	ZINC00630903	70	0.4095238149166107	NO	-
4898	ZINC01075396	1114	0.40909090638160706	NO	-
4899	ZINC02868739	2838	0.40909090638160706	NO	-
4900	ZINC00920497	829	0.40860214829444885	NO	-
4901	ZINC00979660	937	0.40860214829444885	NO	-
4902	ZINC01122773	1227	0.40860214829444885	NO	-
4903	ZINC01355612	1588	0.40860214829444885	NO	-
4904	ZINC01379081	1662	0.40860214829444885	NO	-
4905	ZINC01379093	1667	0.40860214829444885	NO	-
4906	ZINC01379099	1668	0.40860214829444885	NO	-
4907	ZINC02881190	2874	0.40860214829444885	NO	-
4908	ZINC03054032	3124	0.40860214829444885	NO	-
4909	ZINC03234904	3207	0.40860214829444885	NO	-
4910	ZINC03234912	3208	0.40860214829444885	NO	-
4911	ZINC03249953	3240	0.40860214829444885	NO	-
4912	ZINC03250822	3247	0.40860214829444885	NO	-
4913	ZINC03287929	3305	0.40860214829444885	NO	-
4914	ZINC03402738	3498	0.40860214829444885	NO	-
4915	ZINC03451483	3587	0.40860214829444885	NO	-
4916	ZINC03465555	3700	0.40860214829444885	NO	-
4917	ZINC01127388	1257	0.40816327929496765	NO	-
4918	ZINC02941561	2923	0.40816327929496765	NO	-
4919	ZINC01045481	1046	0.40776699781417847	NO	-
4920	ZINC01104522	1177	0.40776699781417847	NO	-
4921	ZINC02631908	2433	0.40776699781417847	NO	-
4922	ZINC00783982	375	0.40740740299224854	NO	-
4923	ZINC00789440	391	0.40740740299224854	NO	-
4924	ZINC00806139	442	0.40740740299224854	NO	-
4925	ZINC03343924	3395	0.40740740299224854	NO	-
4926	ZINC04204963	5253	0.40707963705062866	NO	-
4927	ZINC03834098	1	0.40697672963142395	YES	1
4928	ZINC00478797	8	0.4065934121608734	NO	-
4929	ZINC03292475	3310	0.4065934121608734	NO	-
4930	ZINC03292477	3311	0.4065934121608734	NO	-
4931	ZINC03514267	3874	0.4065934121608734	NO	-
4932	ZINC03514269	3875	0.4065934121608734	NO	-
4933	ZINC03973530	4957	0.4065934121608734	NO	-
4934	ZINC03973531	4958	0.4065934121608734	NO	-
4935	ZINC02948946	2929	0.40625	NO	-
4936	ZINC00631142	73	0.40594059228897095	NO	-
4937	ZINC01027772	1020	0.40594059228897095	NO	-
4938	ZINC02871597	2844	0.40594059228897095	NO	-
4939	ZINC02886293	2889	0.40594059228897095	NO	-
4940	ZINC02219026	2091	0.40566039085388184	NO	-
4941	ZINC03233658	3203	0.40566039085388184	NO	-
4942	ZINC03488874	3760	0.40566039085388184	NO	-
4943	ZINC01078599	1128	0.4054054021835327	NO	-
4944	ZINC00785018	380	0.40449437499046326	NO	-
4945	ZINC00792519	397	0.40449437499046326	NO	-
4946	ZINC01241385	1433	0.40449437499046326	NO	-
4947	ZINC02884292	2884	0.40449437499046326	NO	-
4948	ZINC03025376	3058	0.40449437499046326	NO	-
4949	ZINC03271923	3276	0.40449437499046326	NO	-
4950	ZINC03394465	3480	0.40449437499046326	NO	-
4951	ZINC03437820	3547	0.40449437499046326	NO	-
4952	ZINC03437825	3548	0.40449437499046326	NO	-
4953	ZINC03461546	3630	0.40449437499046326	NO	-
4954	ZINC03495584	3781	0.40449437499046326	NO	-
4955	ZINC04465127	5505	0.40449437499046326	NO	-
4956	ZINC03815543	51	0.40449437499046326	YES	9
4957	ZINC00642121	95	0.40425533056259155	NO	-
4958	ZINC01439816	1707	0.40425533056259155	NO	-
4959	ZINC01622437	1786	0.40425533056259155	NO	-
4960	ZINC02100625	2001	0.40425533056259155	NO	-
4961	ZINC02869320	2840	0.40425533056259155	NO	-
4962	ZINC03037062	3086	0.40425533056259155	NO	-
4963	ZINC03230806	3199	0.4040403962135315	NO	-
4964	ZINC00741565	316	0.4038461446762085	NO	-
4965	ZINC01494662	1750	0.4038461446762085	NO	-
4966	ZINC01547315	1776	0.4038461446762085	NO	-
4967	ZINC01766799	1810	0.4038461446762085	NO	-
4968	ZINC02656963	2514	0.4038461446762085	NO	-
4969	ZINC02842863	2772	0.4038461446762085	NO	-
4970	ZINC03227128	3193	0.4038461446762085	NO	-
4971	ZINC03233685	3204	0.4038461446762085	NO	-
4972	ZINC03388841	3475	0.4038461446762085	NO	-
4973	ZINC01837896	1830	0.40366971492767334	NO	-
4974	ZINC01074630	1108	0.40229883790016174	NO	-
4975	ZINC01378919	1630	0.40229883790016174	NO	-
4976	ZINC00658099	125	0.4021739065647125	NO	-
4977	ZINC00658100	126	0.4021739065647125	NO	-
4978	ZINC00755633	317	0.4021739065647125	NO	-
4979	ZINC00888688	739	0.4021739065647125	NO	-
4980	ZINC01371921	1613	0.4021739065647125	NO	-
4981	ZINC01431440	1697	0.4021739065647125	NO	-
4982	ZINC02809051	2738	0.4021739065647125	NO	-
4983	ZINC02809052	2739	0.4021739065647125	NO	-
4984	ZINC03434274	3542	0.4021739065647125	NO	-
4985	ZINC03434277	3543	0.4021739065647125	NO	-
4986	ZINC03461499	3629	0.4021739065647125	NO	-
4987	ZINC03489872	3762	0.4021739065647125	NO	-
4988	ZINC03828837	4264	0.4021739065647125	NO	-
4989	ZINC03087802	3146	0.4020618498325348	NO	-
4990	ZINC03450521	3581	0.4020618498325348	NO	-
4991	ZINC00986498	967	0.4019607901573181	NO	-
4992	ZINC01027889	1021	0.4019607901573181	NO	-
4993	ZINC02109323	2003	0.4019607901573181	NO	-
4994	ZINC03969278	4899	0.4019607901573181	NO	-
4995	ZINC04003844	5111	0.4019607901573181	NO	-
4996	ZINC00599334	37	0.40186914801597595	NO	-
4997	ZINC01136174	1277	0.40186914801597595	NO	-
4998	ZINC03097241	3153	0.40186914801597595	NO	-
4999	ZINC00838407	511	0.4000000059604645	NO	-
5000	ZINC00849001	523	0.4000000059604645	NO	-
5001	ZINC01184308	1371	0.4000000059604645	NO	-
5002	ZINC01330057	1558	0.4000000059604645	NO	-
5003	ZINC01651575	1796	0.4000000059604645	NO	-
5004	ZINC02852973	2804	0.4000000059604645	NO	-
5005	ZINC02884948	2886	0.4000000059604645	NO	-
5006	ZINC02997641	2994	0.4000000059604645	NO	-
5007	ZINC03031440	3070	0.4000000059604645	NO	-
5008	ZINC03302782	3325	0.4000000059604645	NO	-
5009	ZINC03302784	3326	0.4000000059604645	NO	-
5010	ZINC03514211	3873	0.4000000059604645	NO	-
5011	ZINC03559804	3961	0.4000000059604645	NO	-
5012	ZINC03854871	4441	0.4000000059604645	NO	-
5013	ZINC03854876	4443	0.4000000059604645	NO	-
5014	ZINC03906290	4841	0.4000000059604645	NO	-
5015	ZINC04235631	5280	0.4000000059604645	NO	-
5016	ZINC04333033	5404	0.4000000059604645	NO	-
5017	ZINC04394865	5438	0.4000000059604645	NO	-
5018	ZINC04466023	5523	0.4000000059604645	NO	-
5019	ZINC04466051	5527	0.4000000059604645	NO	-
5020	ZINC03259637	3260	0.39814814925193787	NO	-
5021	ZINC03353174	3413	0.39814814925193787	NO	-
5022	ZINC04466318	5534	0.39814814925193787	NO	-
5023	ZINC01040424	1035	0.3980582654476166	NO	-
5024	ZINC01040425	1036	0.3980582654476166	NO	-
5025	ZINC01130617	1262	0.3980582654476166	NO	-
5026	ZINC01275996	1470	0.3980582654476166	NO	-
5027	ZINC03894762	4839	0.3980582654476166	NO	-
5028	ZINC04166901	5218	0.3980582654476166	NO	-
5029	ZINC01204156	1397	0.3979591727256775	NO	-
5030	ZINC00941371	875	0.3978494703769684	NO	-
5031	ZINC00985669	960	0.3978494703769684	NO	-
5032	ZINC01067405	1091	0.3978494703769684	NO	-
5033	ZINC01078991	1129	0.3978494703769684	NO	-
5034	ZINC01085210	1139	0.3978494703769684	NO	-
5035	ZINC01085214	1140	0.3978494703769684	NO	-
5036	ZINC01086039	1144	0.3978494703769684	NO	-
5037	ZINC01086040	1145	0.3978494703769684	NO	-
5038	ZINC01379075	1661	0.3978494703769684	NO	-
5039	ZINC02554769	2368	0.3978494703769684	NO	-
5040	ZINC02840749	2768	0.3978494703769684	NO	-
5041	ZINC03049692	3117	0.3978494703769684	NO	-
5042	ZINC03082050	3138	0.3978494703769684	NO	-
5043	ZINC03498018	3791	0.3978494703769684	NO	-
5044	ZINC03618829	4147	0.3978494703769684	NO	-
5045	ZINC03991954	5065	0.3978494703769684	NO	-
5046	ZINC03991955	5066	0.3978494703769684	NO	-
5047	ZINC00917733	824	0.39772728085517883	NO	-
5048	ZINC03341460	3393	0.39772728085517883	NO	-
5049	ZINC03578643	3999	0.3963963985443115	NO	-
5050	ZINC00849599	524	0.3962264060974121	NO	-
5051	ZINC00849600	525	0.3962264060974121	NO	-
5052	ZINC02135867	2017	0.39603960514068604	NO	-
5053	ZINC02853898	2811	0.39603960514068604	NO	-
5054	ZINC00793087	399	0.3958333432674408	NO	-
5055	ZINC04385362	5428	0.3958333432674408	NO	-
5056	ZINC00680562	228	0.3956044018268585	NO	-
5057	ZINC01378893	1626	0.3956044018268585	NO	-
5058	ZINC03221810	3190	0.3956044018268585	NO	-
5059	ZINC03221811	3191	0.3956044018268585	NO	-
5060	ZINC03421392	3521	0.3956044018268585	NO	-
5061	ZINC03472236	3724	0.3956044018268585	NO	-
5062	ZINC03472240	3725	0.3956044018268585	NO	-
5063	ZINC03857768	4523	0.3956044018268585	NO	-
5064	ZINC04134722	5189	0.3956044018268585	NO	-
5065	ZINC03248509	3236	0.39534884691238403	NO	-
5066	ZINC03248511	3237	0.39534884691238403	NO	-
5067	ZINC02928060	2913	0.39423078298568726	NO	-
5068	ZINC03094939	3150	0.39423078298568726	NO	-
5069	ZINC04003921	5112	0.39423078298568726	NO	-
5070	ZINC02135637	2015	0.39393940567970276	NO	-
5071	ZINC03059483	3130	0.39393940567970276	NO	-
5072	ZINC03854841	4433	0.39393940567970276	NO	-
5073	ZINC03854842	4434	0.39393940567970276	NO	-
5074	ZINC03854855	4435	0.39393940567970276	NO	-
5075	ZINC00642500	98	0.39361703395843506	NO	-
5076	ZINC01078585	1127	0.39361703395843506	NO	-
5077	ZINC02436101	2293	0.39361703395843506	NO	-
5078	ZINC02849455	2784	0.39361703395843506	NO	-
5079	ZINC03032804	3080	0.39361703395843506	NO	-
5080	ZINC03032806	3081	0.39361703395843506	NO	-
5081	ZINC03451480	3586	0.39361703395843506	NO	-
5082	ZINC03476257	3730	0.39361703395843506	NO	-
5083	ZINC03476260	3731	0.39361703395843506	NO	-
5084	ZINC03975193	4977	0.39361703395843506	NO	-
5085	ZINC03975194	4978	0.39361703395843506	NO	-
5086	ZINC00589276	19	0.3932584226131439	NO	-
5087	ZINC00795363	411	0.3932584226131439	NO	-
5088	ZINC00871288	625	0.3932584226131439	NO	-
5089	ZINC03303652	3329	0.3932584226131439	NO	-
5090	ZINC03303654	3330	0.3932584226131439	NO	-
5091	ZINC01124634	1239	0.3925233781337738	NO	-
5092	ZINC02648043	2495	0.3921568691730499	NO	-
5093	ZINC03257379	3252	0.3921568691730499	NO	-
5094	ZINC04166896	5217	0.3921568691730499	NO	-
5095	ZINC03588038	4017	0.39175257086753845	NO	-
5096	ZINC03589423	4022	0.39175257086753845	NO	-
5097	ZINC03786861	4227	0.39175257086753845	NO	-
5098	ZINC03868370	4721	0.39175257086753845	NO	-
5099	ZINC04445643	5479	0.39175257086753845	NO	-
5100	ZINC04466016	5522	0.39175257086753845	NO	-
5101	ZINC04466045	5525	0.39175257086753845	NO	-
5102	ZINC00138631	4	0.3913043439388275	NO	-
5103	ZINC00835172	503	0.3913043439388275	NO	-
5104	ZINC00958131	905	0.3913043439388275	NO	-
5105	ZINC00991015	977	0.3913043439388275	NO	-
5106	ZINC00991020	978	0.3913043439388275	NO	-
5107	ZINC00991021	979	0.3913043439388275	NO	-
5108	ZINC01123742	1236	0.3913043439388275	NO	-
5109	ZINC01123744	1237	0.3913043439388275	NO	-
5110	ZINC01143856	1306	0.3913043439388275	NO	-
5111	ZINC01147728	1318	0.3913043439388275	NO	-
5112	ZINC01161864	1338	0.3913043439388275	NO	-
5113	ZINC01161865	1339	0.3913043439388275	NO	-
5114	ZINC01165482	1344	0.3913043439388275	NO	-
5115	ZINC02617859	2391	0.3913043439388275	NO	-
5116	ZINC03476209	3729	0.3913043439388275	NO	-
5117	ZINC03577527	3994	0.3913043439388275	NO	-
5118	ZINC04438699	5472	0.3913043439388275	NO	-
5119	ZINC01665614	1803	0.39080458879470825	NO	-
5120	ZINC03832352	81	0.39080458879470825	YES	14
5121	ZINC02852725	2801	0.38999998569488525	NO	-
5122	ZINC03042932	3089	0.38999998569488525	NO	-
5123	ZINC03054209	3127	0.38999998569488525	NO	-
5124	ZINC00758432	319	0.38947367668151855	NO	-
5125	ZINC01371923	1614	0.38947367668151855	NO	-
5126	ZINC00674503	180	0.3888888955116272	NO	-
5127	ZINC00678030	214	0.3888888955116272	NO	-
5128	ZINC03280742	3294	0.3888888955116272	NO	-
5129	ZINC03280744	3295	0.3888888955116272	NO	-
5130	ZINC03349489	3405	0.3888888955116272	NO	-
5131	ZINC03368156	3446	0.3888888955116272	NO	-
5132	ZINC03368160	3447	0.3888888955116272	NO	-
5133	ZINC03977630	4996	0.3888888955116272	NO	-
5134	ZINC01099429	1172	0.3883495032787323	NO	-
5135	ZINC01133856	1272	0.3883495032787323	NO	-
5136	ZINC01144487	1312	0.3883495032787323	NO	-
5137	ZINC01146454	1317	0.3883495032787323	NO	-
5138	ZINC01547317	1777	0.3883495032787323	NO	-
5139	ZINC02794943	2700	0.3883495032787323	NO	-
5140	ZINC02876637	2858	0.3883495032787323	NO	-
5141	ZINC03569797	3978	0.3883495032787323	NO	-
5142	ZINC03570040	3981	0.3883495032787323	NO	-
5143	ZINC04437067	5471	0.3883495032787323	NO	-
5144	ZINC04529474	5648	0.3883495032787323	NO	-
5145	ZINC03854813	4430	0.3877550959587097	NO	-
5146	ZINC04439741	5473	0.3877550959587097	NO	-
5147	ZINC00671769	154	0.3870967626571655	NO	-
5148	ZINC00674701	183	0.3870967626571655	NO	-
5149	ZINC02309655	2158	0.3870967626571655	NO	-
5150	ZINC02309656	2159	0.3870967626571655	NO	-
5151	ZINC02633702	2441	0.3870967626571655	NO	-
5152	ZINC02883223	2879	0.3870967626571655	NO	-
5153	ZINC03235802	3211	0.3870967626571655	NO	-
5154	ZINC03343041	3394	0.3870967626571655	NO	-
5155	ZINC03400624	3492	0.3870967626571655	NO	-
5156	ZINC03462032	3642	0.3870967626571655	NO	-
5157	ZINC03519918	3889	0.3870967626571655	NO	-
5158	ZINC01150265	1326	0.38679245114326477	NO	-
5159	ZINC03023155	3031	0.38679245114326477	NO	-
5160	ZINC03031237	3066	0.38679245114326477	NO	-
5161	ZINC01046758	1050	0.3861386179924011	NO	-
5162	ZINC03985898	5044	0.3861386179924011	NO	-
5163	ZINC01350943	1580	0.3854166567325592	NO	-
5164	ZINC02069781	1992	0.3854166567325592	NO	-
5165	ZINC02647319	2493	0.3854166567325592	NO	-
5166	ZINC03037064	3087	0.3854166567325592	NO	-
5167	ZINC03022845	3022	0.38532111048698425	NO	-
5168	ZINC03470206	3716	0.38532111048698425	NO	-
5169	ZINC03668981	4211	0.38532111048698425	NO	-
5170	ZINC00687810	246	0.38461539149284363	NO	-
5171	ZINC01162075	1340	0.38461539149284363	NO	-
5172	ZINC02469093	2337	0.38461539149284363	NO	-
5173	ZINC02484253	2349	0.38461539149284363	NO	-
5174	ZINC02491945	2350	0.38461539149284363	NO	-
5175	ZINC02645590	2483	0.38461539149284363	NO	-
5176	ZINC02874719	2852	0.38461539149284363	NO	-
5177	ZINC02948940	2926	0.38461539149284363	NO	-
5178	ZINC03256759	3251	0.38461539149284363	NO	-
5179	ZINC03334491	3384	0.38461539149284363	NO	-
5180	ZINC03402640	3496	0.38461539149284363	NO	-
5181	ZINC03484130	3754	0.38461539149284363	NO	-
5182	ZINC03570039	3980	0.38461539149284363	NO	-
5183	ZINC03890664	4811	0.38461539149284363	NO	-
5184	ZINC04484894	5581	0.38461539149284363	NO	-
5185	ZINC04487838	5591	0.38461539149284363	NO	-
5186	ZINC00991966	980	0.38383838534355164	NO	-
5187	ZINC02064500	1990	0.38383838534355164	NO	-
5188	ZINC01384063	1670	0.38317757844924927	NO	-
5189	ZINC01492724	1749	0.38317757844924927	NO	-
5190	ZINC03470054	3712	0.38317757844924927	NO	-
5191	ZINC03470363	3717	0.38317757844924927	NO	-
5192	ZINC01142210	1292	0.38297873735427856	NO	-
5193	ZINC01142211	1293	0.38297873735427856	NO	-
5194	ZINC02312241	2164	0.38297873735427856	NO	-
5195	ZINC02312242	2165	0.38297873735427856	NO	-
5196	ZINC02330566	2195	0.38297873735427856	NO	-
5197	ZINC02330568	2196	0.38297873735427856	NO	-
5198	ZINC03248471	3234	0.38297873735427856	NO	-
5199	ZINC03248473	3235	0.38297873735427856	NO	-
5200	ZINC03451461	3585	0.38297873735427856	NO	-
5201	ZINC04622525	5664	0.38297873735427856	NO	-
5202	ZINC00665520	137	0.38235294818878174	NO	-
5203	ZINC01032888	1026	0.38235294818878174	NO	-
5204	ZINC02497190	2351	0.38235294818878174	NO	-
5205	ZINC02763126	2663	0.3820224702358246	NO	-
5206	ZINC02836909	2765	0.38181817531585693	NO	-
5207	ZINC03376939	3465	0.38181817531585693	NO	-
5208	ZINC02136384	2018	0.3814432919025421	NO	-
5209	ZINC02741278	2633	0.3814432919025421	NO	-
5210	ZINC03815550	7	0.3814432919025421	YES	5
5211	ZINC00758625	321	0.380952388048172	NO	-
5212	ZINC02051995	1986	0.380952388048172	NO	-
5213	ZINC02320555	2178	0.380952388048172	NO	-
5214	ZINC02897891	2895	0.380952388048172	NO	-
5215	ZINC02899299	2896	0.380952388048172	NO	-
5216	ZINC03412636	3510	0.380952388048172	NO	-
5217	ZINC04166880	5216	0.380952388048172	NO	-
5218	ZINC00587696	14	0.3804347813129425	NO	-
5219	ZINC01237026	1431	0.3804347813129425	NO	-
5220	ZINC01378909	1627	0.3804347813129425	NO	-
5221	ZINC01378917	1628	0.3804347813129425	NO	-
5222	ZINC01378921	1631	0.3804347813129425	NO	-
5223	ZINC01379007	1639	0.3804347813129425	NO	-
5224	ZINC01379008	1640	0.3804347813129425	NO	-
5225	ZINC01379020	1641	0.3804347813129425	NO	-
5226	ZINC02948941	2927	0.3804347813129425	NO	-
5227	ZINC03418883	3516	0.3804347813129425	NO	-
5228	ZINC03418885	3517	0.3804347813129425	NO	-
5229	ZINC02136400	2019	0.3799999952316284	NO	-
5230	ZINC01006523	1003	0.37962964177131653	NO	-
5231	ZINC01006531	1005	0.37962964177131653	NO	-
5232	ZINC01384015	1669	0.37962964177131653	NO	-
5233	ZINC03240299	3218	0.37962964177131653	NO	-
5234	ZINC03470104	3715	0.37962964177131653	NO	-
5235	ZINC04004923	5114	0.37962964177131653	NO	-
5236	ZINC04004924	5115	0.37962964177131653	NO	-
5237	ZINC00729003	310	0.378947377204895	NO	-
5238	ZINC00729004	311	0.378947377204895	NO	-
5239	ZINC02321050	2179	0.378947377204895	NO	-
5240	ZINC02321051	2180	0.378947377204895	NO	-
5241	ZINC02409821	2255	0.378947377204895	NO	-
5242	ZINC03248427	3232	0.378947377204895	NO	-
5243	ZINC03248428	3233	0.378947377204895	NO	-
5244	ZINC03938330	4852	0.378947377204895	NO	-
5245	ZINC00687837	247	0.3786407709121704	NO	-
5246	ZINC00687841	248	0.3786407709121704	NO	-
5247	ZINC01006524	1004	0.3786407709121704	NO	-
5248	ZINC03517639	3879	0.3786407709121704	NO	-
5249	ZINC03588133	4018	0.3786407709121704	NO	-
5250	ZINC03589155	4019	0.3786407709121704	NO	-
5251	ZINC03589273	4020	0.3786407709121704	NO	-
5252	ZINC03868375	4722	0.3786407709121704	NO	-
5253	ZINC03868381	4723	0.3786407709121704	NO	-
5254	ZINC03868385	4724	0.3786407709121704	NO	-
5255	ZINC00679598	226	0.3777777850627899	NO	-
5256	ZINC01075572	1116	0.3777777850627899	NO	-
5257	ZINC02763998	2666	0.3777777850627899	NO	-
5258	ZINC03462576	3650	0.3777777850627899	NO	-
5259	ZINC03469853	3708	0.3777777850627899	NO	-
5260	ZINC03851705	4322	0.3777777850627899	NO	-
5261	ZINC04235631	5281	0.3777777850627899	NO	-
5262	ZINC04465236	5510	0.3777777850627899	NO	-
5263	ZINC01209648	1404	0.37755101919174194	NO	-
5264	ZINC03049102	3116	0.37755101919174194	NO	-
5265	ZINC03448359	3574	0.37755101919174194	NO	-
5266	ZINC03786584	4226	0.37755101919174194	NO	-
5267	ZINC00676473	199	0.37735849618911743	NO	-
5268	ZINC01000556	990	0.37735849618911743	NO	-
5269	ZINC02721043	2597	0.37735849618911743	NO	-
5270	ZINC03020942	3004	0.37735849618911743	NO	-
5271	ZINC03384010	3468	0.37735849618911743	NO	-
5272	ZINC03470083	3713	0.37735849618911743	NO	-
5273	ZINC03470089	3714	0.37735849618911743	NO	-
5274	ZINC03559697	3959	0.37735849618911743	NO	-
5275	ZINC03574080	3988	0.37735849618911743	NO	-
5276	ZINC03661185	4207	0.37735849618911743	NO	-
5277	ZINC03661186	4208	0.37735849618911743	NO	-
5278	ZINC03867746	4688	0.37735849618911743	NO	-
5279	ZINC02638693	2462	0.3764705955982208	NO	-
5280	ZINC02638695	2463	0.3764705955982208	NO	-
5281	ZINC01290527	1513	0.37634408473968506	NO	-
5282	ZINC02460282	2329	0.3762376308441162	NO	-
5283	ZINC03352810	3412	0.3762376308441162	NO	-
5284	ZINC02721117	2598	0.3761467933654785	NO	-
5285	ZINC00665571	138	0.375	NO	-
5286	ZINC00724194	304	0.375	NO	-
5287	ZINC01045497	1049	0.375	NO	-
5288	ZINC01064513	1084	0.375	NO	-
5289	ZINC01185836	1377	0.375	NO	-
5290	ZINC02761615	2658	0.375	NO	-
5291	ZINC02879625	2870	0.375	NO	-
5292	ZINC03034113	3082	0.375	NO	-
5293	ZINC03292924	3313	0.375	NO	-
5294	ZINC03523937	3905	0.375	NO	-
5295	ZINC03659711	4204	0.375	NO	-
5296	ZINC02464255	2334	0.37383177876472473	NO	-
5297	ZINC02466078	2336	0.37383177876472473	NO	-
5298	ZINC00653495	119	0.3737373650074005	NO	-
5299	ZINC00678977	225	0.3737373650074005	NO	-
5300	ZINC01055473	1065	0.3737373650074005	NO	-
5301	ZINC02877365	2863	0.3737373650074005	NO	-
5302	ZINC02879253	2868	0.3737373650074005	NO	-
5303	ZINC00134341	2	0.37362638115882874	NO	-
5304	ZINC00134363	3	0.37362638115882874	NO	-
5305	ZINC00977813	935	0.37362638115882874	NO	-
5306	ZINC01492164	1746	0.37362638115882874	NO	-
5307	ZINC01492166	1747	0.37362638115882874	NO	-
5308	ZINC02643297	2474	0.37362638115882874	NO	-
5309	ZINC02643298	2475	0.37362638115882874	NO	-
5310	ZINC02748766	2642	0.37362638115882874	NO	-
5311	ZINC02826927	2749	0.37272727489471436	NO	-
5312	ZINC03214861	3187	0.37272727489471436	NO	-
5313	ZINC03470579	3721	0.37272727489471436	NO	-
5314	ZINC00677162	207	0.37254902720451355	NO	-
5315	ZINC03587951	4014	0.37254902720451355	NO	-
5316	ZINC03589298	4021	0.37254902720451355	NO	-
5317	ZINC03589623	4024	0.37254902720451355	NO	-
5318	ZINC03868365	4718	0.37254902720451355	NO	-
5319	ZINC03868390	4725	0.37254902720451355	NO	-
5320	ZINC03868404	4726	0.37254902720451355	NO	-
5321	ZINC04466004	5521	0.37254902720451355	NO	-
5322	ZINC04466052	5528	0.37254902720451355	NO	-
5323	ZINC01982005	1953	0.3723404109477997	NO	-
5324	ZINC01982006	1954	0.3723404109477997	NO	-
5325	ZINC01982007	1955	0.3723404109477997	NO	-
5326	ZINC01982008	1956	0.3723404109477997	NO	-
5327	ZINC01982009	1957	0.3723404109477997	NO	-
5328	ZINC01982010	1958	0.3723404109477997	NO	-
5329	ZINC03259020	3258	0.3723404109477997	NO	-
5330	ZINC04409083	5451	0.3723404109477997	NO	-
5331	ZINC03243156	3223	0.3720930218696594	NO	-
5332	ZINC03855122	4460	0.3720930218696594	NO	-
5333	ZINC01078551	1126	0.37142857909202576	NO	-
5334	ZINC02662787	2533	0.37142857909202576	NO	-
5335	ZINC03598219	4122	0.37142857909202576	NO	-
5336	ZINC01215569	1411	0.3711340129375458	NO	-
5337	ZINC00921697	831	0.37078651785850525	NO	-
5338	ZINC01596779	1783	0.37078651785850525	NO	-
5339	ZINC01924642	1899	0.37078651785850525	NO	-
5340	ZINC03858110	4536	0.37078651785850525	NO	-
5341	ZINC03470453	3718	0.37037035822868347	NO	-
5342	ZINC00676471	198	0.3700000047683716	NO	-
5343	ZINC03022863	3023	0.3695652186870575	NO	-
5344	ZINC04000930	5103	0.3695652186870575	NO	-
5345	ZINC00660150	128	0.3689320385456085	NO	-
5346	ZINC00830257	501	0.3689320385456085	NO	-
5347	ZINC01038159	1032	0.3689320385456085	NO	-
5348	ZINC01077757	1122	0.3689320385456085	NO	-
5349	ZINC03021862	3006	0.3689320385456085	NO	-
5350	ZINC03022368	3018	0.3689320385456085	NO	-
5351	ZINC03635270	4191	0.3689320385456085	NO	-
5352	ZINC03815521	30	0.3689320385456085	YES	5
5353	ZINC00838369	508	0.3684210479259491	NO	-
5354	ZINC00838388	509	0.3684210479259491	NO	-
5355	ZINC00838400	510	0.3684210479259491	NO	-
5356	ZINC02070370	1993	0.3684210479259491	NO	-
5357	ZINC03084957	3145	0.3684210479259491	NO	-
5358	ZINC03659893	4205	0.3684210479259491	NO	-
5359	ZINC00597878	34	0.3679245412349701	NO	-
5360	ZINC00804725	437	0.3679245412349701	NO	-
5361	ZINC00804726	438	0.3679245412349701	NO	-
5362	ZINC03982909	5015	0.36781609058380127	NO	-
5363	ZINC00778835	361	0.36734694242477417	NO	-
5364	ZINC00809712	450	0.36734694242477417	NO	-
5365	ZINC03815531	10	0.36734694242477417	YES	5
5366	ZINC03470476	3719	0.3669724762439728	NO	-
5367	ZINC03245419	3226	0.36666667461395264	NO	-
5368	ZINC03285188	3302	0.36666667461395264	NO	-
5369	ZINC03391589	3478	0.36666667461395264	NO	-
5370	ZINC03393762	3479	0.36666667461395264	NO	-
5371	ZINC03462046	3643	0.36666667461395264	NO	-
5372	ZINC03476046	3728	0.36666667461395264	NO	-
5373	ZINC03507030	3862	0.36666667461395264	NO	-
5374	ZINC03519073	3880	0.36666667461395264	NO	-
5375	ZINC03519225	3885	0.36666667461395264	NO	-
5376	ZINC03867443	4667	0.36666667461395264	NO	-
5377	ZINC03867807	4695	0.36666667461395264	NO	-
5378	ZINC04465753	5519	0.36666667461395264	NO	-
5379	ZINC00676681	202	0.3663366436958313	NO	-
5380	ZINC01324845	1540	0.3663366436958313	NO	-
5381	ZINC02007686	1974	0.3663366436958313	NO	-
5382	ZINC02007691	1975	0.3663366436958313	NO	-
5383	ZINC02625185	2414	0.3663366436958313	NO	-
5384	ZINC03356332	3418	0.3663366436958313	NO	-
5385	ZINC04146312	5200	0.3663366436958313	NO	-
5386	ZINC02006382	31	0.3663366436958313	YES	5
5387	ZINC01102351	1174	0.3655914068222046	NO	-
5388	ZINC03048846	3115	0.3655914068222046	NO	-
5389	ZINC03273404	3281	0.3655914068222046	NO	-
5390	ZINC03290982	3307	0.3655914068222046	NO	-
5391	ZINC03290984	3308	0.3655914068222046	NO	-
5392	ZINC03022259	3012	0.36538460850715637	NO	-
5393	ZINC03231887	3201	0.36538460850715637	NO	-
5394	ZINC01158390	1336	0.3645833432674408	NO	-
5395	ZINC00804724	436	0.3644859790802002	NO	-
5396	ZINC02286178	2143	0.3644859790802002	NO	-
5397	ZINC03470489	3720	0.3644859790802002	NO	-
5398	ZINC03574121	3989	0.3644859790802002	NO	-
5399	ZINC00673771	171	0.3636363744735718	NO	-
5400	ZINC03577221	3993	0.3636363744735718	NO	-
5401	ZINC03867395	4662	0.3636363744735718	NO	-
5402	ZINC03867396	4663	0.3636363744735718	NO	-
5403	ZINC04465543	5516	0.3636363744735718	NO	-
5404	ZINC04512943	5637	0.3636363744735718	NO	-
5405	ZINC00719256	297	0.36274510622024536	NO	-
5406	ZINC00719267	298	0.36274510622024536	NO	-
5407	ZINC01003784	997	0.36274510622024536	NO	-
5408	ZINC03238775	3215	0.36263737082481384	NO	-
5409	ZINC03262140	3265	0.36263737082481384	NO	-
5410	ZINC03262188	3267	0.36263737082481384	NO	-
5411	ZINC03262215	3268	0.36263737082481384	NO	-
5412	ZINC03461441	3628	0.36263737082481384	NO	-
5413	ZINC03461782	3636	0.36263737082481384	NO	-
5414	ZINC03461807	3637	0.36263737082481384	NO	-
5415	ZINC03461826	3639	0.36263737082481384	NO	-
5416	ZINC03461999	3641	0.36263737082481384	NO	-
5417	ZINC03519915	3888	0.36263737082481384	NO	-
5418	ZINC03519922	3891	0.36263737082481384	NO	-
5419	ZINC00795388	412	0.3619047701358795	NO	-
5420	ZINC04466027	5524	0.3619047701358795	NO	-
5421	ZINC01960481	1930	0.3617021143436432	NO	-
5422	ZINC02391614	2240	0.3617021143436432	NO	-
5423	ZINC02521698	2364	0.3617021143436432	NO	-
5424	ZINC03451288	3583	0.3617021143436432	NO	-
5425	ZINC00810142	454	0.3611111044883728	NO	-
5426	ZINC00674166	174	0.36082473397254944	NO	-
5427	ZINC01115889	1212	0.36082473397254944	NO	-
5428	ZINC00847493	522	0.3595505654811859	NO	-
5429	ZINC03262086	3264	0.3595505654811859	NO	-
5430	ZINC03275730	3284	0.3595505654811859	NO	-
5431	ZINC03275732	3285	0.3595505654811859	NO	-
5432	ZINC03291936	3309	0.3595505654811859	NO	-
5433	ZINC03387330	3473	0.3595505654811859	NO	-
5434	ZINC03394672	3481	0.3595505654811859	NO	-
5435	ZINC03394675	3482	0.3595505654811859	NO	-
5436	ZINC03394690	3483	0.3595505654811859	NO	-
5437	ZINC03394694	3484	0.3595505654811859	NO	-
5438	ZINC03433272	3541	0.3595505654811859	NO	-
5439	ZINC03436159	3544	0.3595505654811859	NO	-
5440	ZINC03461712	3633	0.3595505654811859	NO	-
5441	ZINC03461818	3638	0.3595505654811859	NO	-
5442	ZINC03508835	3868	0.3595505654811859	NO	-
5443	ZINC03519919	3890	0.3595505654811859	NO	-
5444	ZINC03866913	4626	0.3595505654811859	NO	-
5445	ZINC03867616	4679	0.3595505654811859	NO	-
5446	ZINC04246187	5284	0.3595505654811859	NO	-
5447	ZINC01056465	1066	0.35922330617904663	NO	-
5448	ZINC01189372	1386	0.35922330617904663	NO	-
5449	ZINC00443663	6	0.3586956560611725	NO	-
5450	ZINC00443664	7	0.3586956560611725	NO	-
5451	ZINC00670629	148	0.3586956560611725	NO	-
5452	ZINC00674498	179	0.3586956560611725	NO	-
5453	ZINC02840825	2769	0.3586956560611725	NO	-
5454	ZINC03022917	3025	0.3586956560611725	NO	-
5455	ZINC03022919	3026	0.3586956560611725	NO	-
5456	ZINC03032339	3076	0.3586956560611725	NO	-
5457	ZINC03032341	3077	0.3586956560611725	NO	-
5458	ZINC03419240	3518	0.3586956560611725	NO	-
5459	ZINC03421174	3520	0.3586956560611725	NO	-
5460	ZINC03461991	3640	0.3586956560611725	NO	-
5461	ZINC03521370	3899	0.3586956560611725	NO	-
5462	ZINC03858157	4538	0.3586956560611725	NO	-
5463	ZINC00854636	547	0.35849055647850037	NO	-
5464	ZINC00860687	568	0.35849055647850037	NO	-
5465	ZINC02689531	2549	0.35849055647850037	NO	-
5466	ZINC03313875	3338	0.35849055647850037	NO	-
5467	ZINC03598211	4121	0.35849055647850037	NO	-
5468	ZINC00672495	159	0.35789474844932556	NO	-
5469	ZINC03081080	3137	0.35789474844932556	NO	-
5470	ZINC03217286	3189	0.35789474844932556	NO	-
5471	ZINC03261743	3263	0.35789474844932556	NO	-
5472	ZINC00840866	517	0.3564356565475464	NO	-
5473	ZINC01181180	1368	0.3564356565475464	NO	-
5474	ZINC04417798	5457	0.3564356565475464	NO	-
5475	ZINC00672384	158	0.35576921701431274	NO	-
5476	ZINC03357711	3424	0.35555556416511536	NO	-
5477	ZINC03357713	3425	0.35555556416511536	NO	-
5478	ZINC03402460	3495	0.35555556416511536	NO	-
5479	ZINC03449793	3576	0.35555556416511536	NO	-
5480	ZINC01324847	1541	0.35514017939567566	NO	-
5481	ZINC01324849	1542	0.35514017939567566	NO	-
5482	ZINC01324850	1543	0.35514017939567566	NO	-
5483	ZINC01324852	1544	0.35514017939567566	NO	-
5484	ZINC01949708	1920	0.35483869910240173	NO	-
5485	ZINC02655415	2508	0.35483869910240173	NO	-
5486	ZINC02655416	2509	0.35483869910240173	NO	-
5487	ZINC02764493	2669	0.35483869910240173	NO	-
5488	ZINC00599332	36	0.3545454442501068	NO	-
5489	ZINC01884291	1838	0.3541666567325592	NO	-
5490	ZINC01111521	1196	0.35353535413742065	NO	-
5491	ZINC04529511	5649	0.35353535413742065	NO	-
5492	ZINC01470753	1717	0.3529411852359772	NO	-
5493	ZINC01470757	1718	0.3529411852359772	NO	-
5494	ZINC00676682	203	0.3523809611797333	NO	-
5495	ZINC00860683	565	0.3523809611797333	NO	-
5496	ZINC00860686	567	0.3523809611797333	NO	-
5497	ZINC01060436	1070	0.3523809611797333	NO	-
5498	ZINC03241582	3221	0.3523809611797333	NO	-
5499	ZINC03588018	4016	0.3523809611797333	NO	-
5500	ZINC03589460	4023	0.3523809611797333	NO	-
5501	ZINC03868369	4720	0.3523809611797333	NO	-
5502	ZINC04466049	5526	0.3523809611797333	NO	-
5503	ZINC00643256	103	0.35164836049079895	NO	-
5504	ZINC00781768	374	0.35164836049079895	NO	-
5505	ZINC01001474	994	0.35164836049079895	NO	-
5506	ZINC03567340	3970	0.35164836049079895	NO	-
5507	ZINC03567461	3971	0.35164836049079895	NO	-
5508	ZINC00938170	871	0.3510638177394867	NO	-
5509	ZINC01980322	1950	0.3510638177394867	NO	-
5510	ZINC01980323	1951	0.3510638177394867	NO	-
5511	ZINC02636069	2453	0.3505154550075531	NO	-
5512	ZINC00677159	206	0.3499999940395355	NO	-
5513	ZINC00677165	208	0.3499999940395355	NO	-
5514	ZINC01112497	1205	0.3499999940395355	NO	-
5515	ZINC03853510	4383	0.3499999940395355	NO	-
5516	ZINC02836579	2761	0.34951457381248474	NO	-
5517	ZINC01061706	1074	0.349056601524353	NO	-
5518	ZINC02877927	2866	0.349056601524353	NO	-
5519	ZINC03573989	3987	0.3486238420009613	NO	-
5520	ZINC02635930	2451	0.3483146131038666	NO	-
5521	ZINC02635931	2452	0.3483146131038666	NO	-
5522	ZINC03521378	3902	0.3478260934352875	NO	-
5523	ZINC03521379	3903	0.3478260934352875	NO	-
5524	ZINC01124317	1238	0.34736841917037964	NO	-
5525	ZINC02851529	2794	0.3465346395969391	NO	-
5526	ZINC00860688	569	0.3461538553237915	NO	-
5527	ZINC00937639	870	0.3461538553237915	NO	-
5528	ZINC01022087	1013	0.3461538553237915	NO	-
5529	ZINC01061308	1072	0.3461538553237915	NO	-
5530	ZINC01209383	1403	0.3461538553237915	NO	-
5531	ZINC03024179	3043	0.3461538553237915	NO	-
5532	ZINC03024496	3053	0.3461538553237915	NO	-
5533	ZINC03549813	3947	0.3461538553237915	NO	-
5534	ZINC03569771	3977	0.3461538553237915	NO	-
5535	ZINC00840859	516	0.3457943797111511	NO	-
5536	ZINC02141682	2026	0.34408602118492126	NO	-
5537	ZINC03262182	3266	0.34408602118492126	NO	-
5538	ZINC03513490	3870	0.34408602118492126	NO	-
5539	ZINC01980329	1952	0.34375	NO	-
5540	ZINC00672062	155	0.343137264251709	NO	-
5541	ZINC00786476	381	0.343137264251709	NO	-
5542	ZINC00860684	566	0.343137264251709	NO	-
5543	ZINC03031713	3072	0.343137264251709	NO	-
5544	ZINC01075414	1115	0.34285715222358704	NO	-
5545	ZINC01111017	1194	0.34285715222358704	NO	-
5546	ZINC02163382	2037	0.34285715222358704	NO	-
5547	ZINC03022033	3008	0.34285715222358704	NO	-
5548	ZINC03023820	3041	0.34285715222358704	NO	-
5549	ZINC03024420	3046	0.34285715222358704	NO	-
5550	ZINC03031205	3065	0.34285715222358704	NO	-
5551	ZINC03031279	3068	0.34285715222358704	NO	-
5552	ZINC03031287	3069	0.34285715222358704	NO	-
5553	ZINC03515884	3876	0.34285715222358704	NO	-
5554	ZINC01045468	1045	0.34259259700775146	NO	-
5555	ZINC03105061	3154	0.34259259700775146	NO	-
5556	ZINC01439470	1706	0.34065935015678406	NO	-
5557	ZINC03892372	4826	0.34065935015678406	NO	-
5558	ZINC03892373	4827	0.34065935015678406	NO	-
5559	ZINC03972070	4949	0.34065935015678406	NO	-
5560	ZINC01004064	998	0.34020617604255676	NO	-
5561	ZINC02794279	2699	0.3400000035762787	NO	-
5562	ZINC02800231	2728	0.3400000035762787	NO	-
5563	ZINC02852316	2797	0.3400000035762787	NO	-
5564	ZINC03982882	5677	0.3400000035762787	NO	-
5565	ZINC01430090	1694	0.33980581164360046	NO	-
5566	ZINC03017522	3001	0.33980581164360046	NO	-
5567	ZINC03023146	3029	0.33980581164360046	NO	-
5568	ZINC03023161	3032	0.33980581164360046	NO	-
5569	ZINC03024523	3054	0.33980581164360046	NO	-
5570	ZINC03031150	3063	0.33980581164360046	NO	-
5571	ZINC03031241	3067	0.33980581164360046	NO	-
5572	ZINC01425836	1688	0.3396226465702057	NO	-
5573	ZINC03023690	3040	0.3396226465702057	NO	-
5574	ZINC00983229	941	0.33944955468177795	NO	-
5575	ZINC00983240	942	0.33944955468177795	NO	-
5576	ZINC03237628	3212	0.33707866072654724	NO	-
5577	ZINC03237629	3213	0.33707866072654724	NO	-
5578	ZINC03250557	3244	0.33707866072654724	NO	-
5579	ZINC03250558	3245	0.33707866072654724	NO	-
5580	ZINC03370721	3453	0.33707866072654724	NO	-
5581	ZINC03370725	3454	0.33707866072654724	NO	-
5582	ZINC03519218	3883	0.33707866072654724	NO	-
5583	ZINC03519219	3884	0.33707866072654724	NO	-
5584	ZINC03867354	4646	0.33707866072654724	NO	-
5585	ZINC03867355	4647	0.33707866072654724	NO	-
5586	ZINC04465517	5513	0.33707866072654724	NO	-
5587	ZINC00825380	491	0.33695653080940247	NO	-
5588	ZINC00993084	982	0.33695653080940247	NO	-
5589	ZINC02757082	2652	0.33695653080940247	NO	-
5590	ZINC02809065	2740	0.33673468232154846	NO	-
5591	ZINC03803179	4232	0.33673468232154846	NO	-
5592	ZINC00674336	176	0.3366336524486542	NO	-
5593	ZINC00855890	549	0.3366336524486542	NO	-
5594	ZINC01508700	1762	0.3366336524486542	NO	-
5595	ZINC01061646	1073	0.3365384638309479	NO	-
5596	ZINC02179578	2040	0.3365384638309479	NO	-
5597	ZINC02851292	2793	0.3365384638309479	NO	-
5598	ZINC02864282	2834	0.3365384638309479	NO	-
5599	ZINC02875341	2853	0.3365384638309479	NO	-
5600	ZINC02880776	2872	0.3365384638309479	NO	-
5601	ZINC03022766	3021	0.3365384638309479	NO	-
5602	ZINC03023148	3030	0.3365384638309479	NO	-
5603	ZINC03032100	3075	0.3365384638309479	NO	-
5604	ZINC00630910	71	0.336448609828949	NO	-
5605	ZINC00666049	140	0.336448609828949	NO	-
5606	ZINC01066292	1088	0.336448609828949	NO	-
5607	ZINC01109858	1190	0.336448609828949	NO	-
5608	ZINC03024188	3044	0.336448609828949	NO	-
5609	ZINC03051430	3119	0.336448609828949	NO	-
5610	ZINC03817142	4239	0.33636364340782166	NO	-
5611	ZINC00667262	143	0.3333333432674408	NO	-
5612	ZINC00676470	197	0.3333333432674408	NO	-
5613	ZINC00683218	232	0.3333333432674408	NO	-
5614	ZINC00683219	233	0.3333333432674408	NO	-
5615	ZINC00826740	493	0.3333333432674408	NO	-
5616	ZINC00983249	943	0.3333333432674408	NO	-
5617	ZINC01059762	1069	0.3333333432674408	NO	-
5618	ZINC01072701	1104	0.3333333432674408	NO	-
5619	ZINC01110104	1191	0.3333333432674408	NO	-
5620	ZINC01197021	1396	0.3333333432674408	NO	-
5621	ZINC01430202	1695	0.3333333432674408	NO	-
5622	ZINC02634353	2445	0.3333333432674408	NO	-
5623	ZINC02735029	2625	0.3333333432674408	NO	-
5624	ZINC02735160	2626	0.3333333432674408	NO	-
5625	ZINC02750818	2644	0.3333333432674408	NO	-
5626	ZINC02841541	2770	0.3333333432674408	NO	-
5627	ZINC03022137	3011	0.3333333432674408	NO	-
5628	ZINC03023827	3042	0.3333333432674408	NO	-
5629	ZINC03024436	3052	0.3333333432674408	NO	-
5630	ZINC03025353	3057	0.3333333432674408	NO	-
5631	ZINC03030277	3062	0.3333333432674408	NO	-
5632	ZINC03105223	3155	0.3333333432674408	NO	-
5633	ZINC03521376	3900	0.3333333432674408	NO	-
5634	ZINC03521377	3901	0.3333333432674408	NO	-
5635	ZINC03815522	18	0.3333333432674408	YES	5
5636	ZINC00058174	50	0.3333333432674408	YES	8
5637	ZINC02734687	2621	0.3302752375602722	NO	-
5638	ZINC00683240	235	0.33018869161605835	NO	-
5639	ZINC00683242	236	0.33018869161605835	NO	-
5640	ZINC00683287	240	0.33018869161605835	NO	-
5641	ZINC00683288	241	0.33018869161605835	NO	-
5642	ZINC00692081	251	0.33018869161605835	NO	-
5643	ZINC02938449	2916	0.33018869161605835	NO	-
5644	ZINC03257386	3253	0.33018869161605835	NO	-
5645	ZINC03853460	4381	0.33018869161605835	NO	-
5646	ZINC03853461	4382	0.33018869161605835	NO	-
5647	ZINC02946798	2924	0.3300970792770386	NO	-
5648	ZINC00672204	156	0.33000001311302185	NO	-
5649	ZINC03304218	3331	0.32967033982276917	NO	-
5650	ZINC02638697	2464	0.3295454680919647	NO	-
5651	ZINC02638699	2465	0.3295454680919647	NO	-
5652	ZINC03519214	3881	0.3295454680919647	NO	-
5653	ZINC03519215	3882	0.3295454680919647	NO	-
5654	ZINC03535896	3927	0.3295454680919647	NO	-
5655	ZINC03535897	3928	0.3295454680919647	NO	-
5656	ZINC03851806	4326	0.3295454680919647	NO	-
5657	ZINC00667188	142	0.32710281014442444	NO	-
5658	ZINC00692094	252	0.32710281014442444	NO	-
5659	ZINC03022020	3007	0.32710281014442444	NO	-
5660	ZINC03022981	3027	0.32710281014442444	NO	-
5661	ZINC03023388	3033	0.32710281014442444	NO	-
5662	ZINC03024419	3045	0.32710281014442444	NO	-
5663	ZINC03031204	3064	0.32710281014442444	NO	-
5664	ZINC00593415	26	0.32692307233810425	NO	-
5665	ZINC01196156	1392	0.32692307233810425	NO	-
5666	ZINC01196750	1393	0.32692307233810425	NO	-
5667	ZINC01927636	1901	0.32692307233810425	NO	-
5668	ZINC02876560	2857	0.32692307233810425	NO	-
5669	ZINC02878116	2867	0.32692307233810425	NO	-
5670	ZINC03317027	3350	0.32692307233810425	NO	-
5671	ZINC03858118	4537	0.32692307233810425	NO	-
5672	ZINC04469827	5560	0.32692307233810425	NO	-
5673	ZINC00631080	72	0.32673266530036926	NO	-
5674	ZINC00640347	94	0.32673266530036926	NO	-
5675	ZINC00672673	162	0.32673266530036926	NO	-
5676	ZINC00683213	230	0.32673266530036926	NO	-
5677	ZINC01057620	1067	0.32673266530036926	NO	-
5678	ZINC03815515	23	0.3265306055545807	YES	5
5679	ZINC02634010	2444	0.32608696818351746	NO	-
5680	ZINC02827552	2750	0.32407405972480774	NO	-
5681	ZINC02828602	2751	0.32407405972480774	NO	-
5682	ZINC02859728	2830	0.32407405972480774	NO	-
5683	ZINC03023409	3036	0.32407405972480774	NO	-
5684	ZINC03032701	3079	0.32407405972480774	NO	-
5685	ZINC03361085	3433	0.32407405972480774	NO	-
5686	ZINC01133773	1271	0.32380953431129456	NO	-
5687	ZINC01137353	1282	0.32380953431129456	NO	-
5688	ZINC03559759	3960	0.32380953431129456	NO	-
5689	ZINC03569893	3979	0.32380953431129456	NO	-
5690	ZINC00673757	169	0.3235294222831726	NO	-
5691	ZINC00673765	170	0.3235294222831726	NO	-
5692	ZINC00683237	234	0.3235294222831726	NO	-
5693	ZINC00734199	313	0.3235294222831726	NO	-
5694	ZINC01049380	1054	0.3235294222831726	NO	-
5695	ZINC01049608	1056	0.3235294222831726	NO	-
5696	ZINC01051588	1061	0.3235294222831726	NO	-
5697	ZINC01065819	1086	0.3235294222831726	NO	-
5698	ZINC01066016	1087	0.3235294222831726	NO	-
5699	ZINC01077650	1121	0.3235294222831726	NO	-
5700	ZINC01078166	1125	0.3235294222831726	NO	-
5701	ZINC01110702	1193	0.3235294222831726	NO	-
5702	ZINC01111501	1195	0.3235294222831726	NO	-
5703	ZINC01166605	1346	0.3235294222831726	NO	-
5704	ZINC02881122	2873	0.3235294222831726	NO	-
5705	ZINC02883502	2881	0.3235294222831726	NO	-
5706	ZINC03368542	3448	0.3235294222831726	NO	-
5707	ZINC03368546	3449	0.3235294222831726	NO	-
5708	ZINC04623649	5667	0.3235294222831726	NO	-
5709	ZINC03037077	3088	0.3232323229312897	NO	-
5710	ZINC03068111	3133	0.32258063554763794	NO	-
5711	ZINC00677271	213	0.3203883469104767	NO	-
5712	ZINC01431918	1699	0.3203883469104767	NO	-
5713	ZINC01431919	1700	0.3203883469104767	NO	-
5714	ZINC00674145	172	0.3199999928474426	NO	-
5715	ZINC00674157	173	0.3199999928474426	NO	-
5716	ZINC00683215	231	0.3181818127632141	NO	-
5717	ZINC03022269	3013	0.3181818127632141	NO	-
5718	ZINC03022270	3014	0.3181818127632141	NO	-
5719	ZINC03022272	3015	0.3181818127632141	NO	-
5720	ZINC03022273	3016	0.3181818127632141	NO	-
5721	ZINC03022277	3017	0.3181818127632141	NO	-
5722	ZINC03022989	3028	0.3181818127632141	NO	-
5723	ZINC03024428	3047	0.3181818127632141	NO	-
5724	ZINC03024429	3048	0.3181818127632141	NO	-
5725	ZINC03024431	3049	0.3181818127632141	NO	-
5726	ZINC03024432	3050	0.3181818127632141	NO	-
5727	ZINC03024434	3051	0.3181818127632141	NO	-
5728	ZINC03023681	3038	0.3177570104598999	NO	-
5729	ZINC03023684	3039	0.3177570104598999	NO	-
5730	ZINC03025283	3055	0.3177570104598999	NO	-
5731	ZINC03051428	3118	0.3177570104598999	NO	-
5732	ZINC00672205	157	0.3173076808452606	NO	-
5733	ZINC01137110	1281	0.3173076808452606	NO	-
5734	ZINC02734690	2622	0.3173076808452606	NO	-
5735	ZINC02734691	2623	0.3173076808452606	NO	-
5736	ZINC02852993	2805	0.3173076808452606	NO	-
5737	ZINC03853171	4372	0.3173076808452606	NO	-
5738	ZINC01153579	1334	0.31578946113586426	NO	-
5739	ZINC03275928	3286	0.31578946113586426	NO	-
5740	ZINC03275931	3287	0.31578946113586426	NO	-
5741	ZINC00683246	237	0.315315306186676	NO	-
5742	ZINC00683281	238	0.315315306186676	NO	-
5743	ZINC03023391	3034	0.315315306186676	NO	-
5744	ZINC03023397	3035	0.315315306186676	NO	-
5745	ZINC02851225	2792	0.31460675597190857	NO	-
5746	ZINC00793014	398	0.31192660331726074	NO	-
5747	ZINC03608437	4138	0.31192660331726074	NO	-
5748	ZINC01087504	1149	0.3113207519054413	NO	-
5749	ZINC00986261	966	0.3106796145439148	NO	-
5750	ZINC01125543	1249	0.3106796145439148	NO	-
5751	ZINC01138227	1285	0.3106796145439148	NO	-
5752	ZINC03853305	4376	0.3106796145439148	NO	-
5753	ZINC00866236	590	0.3085106313228607	NO	-
5754	ZINC03417215	3514	0.3076923191547394	NO	-
5755	ZINC03480096	3744	0.3055555522441864	NO	-
5756	ZINC02329855	2194	0.3052631616592407	NO	-
5757	ZINC00870714	624	0.301075279712677	NO	-
5758	ZINC02654976	2506	0.30000001192092896	NO	-
5759	ZINC02654977	2507	0.30000001192092896	NO	-
5760	ZINC03947974	4862	0.2970297038555145	NO	-
5761	ZINC02694845	2558	0.2967033088207245	NO	-
5762	ZINC03022128	3009	0.29357796907424927	NO	-
5763	ZINC03051460	3120	0.29357796907424927	NO	-
5764	ZINC03326598	3370	0.2921348214149475	NO	-
5765	ZINC03326600	3371	0.2921348214149475	NO	-
5766	ZINC01806505	1822	0.2888889014720917	NO	-
5767	ZINC03454999	3600	0.2884615361690521	NO	-
5768	ZINC03455002	3601	0.2884615361690521	NO	-
5769	ZINC03022129	3010	0.28703704476356506	NO	-
5770	ZINC03025347	3056	0.28703704476356506	NO	-
5771	ZINC03032346	3078	0.2857142984867096	NO	-
5772	ZINC03834102	6	0.2857142984867096	YES	5
5773	ZINC03051475	3121	0.2818181812763214	NO	-
5774	ZINC03022914	3024	0.27835050225257874	NO	-
5775	ZINC03348945	3404	0.27619048953056335	NO	-
5776	ZINC01462531	1716	0.26966291666030884	NO	-
5777	ZINC03177504	3168	0.26966291666030884	NO	-
