# Supplementary material for: Optimal assignment methods for ligand-based virtual screening
Source: J Cheminform. 2009 Aug 25;1:14. doi: 10.1186/1758-2946-1-14 (PMC2820492; doi:10.1186/1758-2946-1-14)
Supplement: Additional file 2 — Archive of the result files. The file Results.tar.gz is a Gzip compressed Tar archive containing the results file of each method for each data set. The result files are tab-separated plain text files including the following information: method name, active data set with size, cluster information and the distribution of the molecules over the clusters, decoy data set with size, ratio active:decoy, AUC, awAUC, BEDROC scores for predefined alpha values as suggested by Truchon and Bayly [63], relative enrichment factor [67], ROC enrichments, awROC enrichments at predefined false positive fractions, chemotype enrichment, ROC data points, and the ranking of each structure. [file 1758-2946-1-14-S2.zip › Results/TanimotoMACCS.SQ.DUD=vegfr2.Q.VEGFR2_SU5402.sdf.A.DUD_vegfr2_clustered_I_MM.sdf.D.DUD_vegfr2_decoys_0000644]

###################################################################################################
# Screening Result File
# User: jahn
# Method used: TanimotoMACCS
> <Method_Name>
TanimotoMACCS
# Screening mode: Single Query Screening
#	Calculations performed: 2760
#	Start time of the calculation: Mon Mar 09 14:35:19 CET 2009
#	End time of the calculation: Mon Mar 09 14:39:46 CET 2009
# Data set information
#	Query molecule name:	SU1 from data set: ./data/queries/VEGFR2_SU5402.sdf
#	Active data set: /rahome/chemoinf/SVS/data/actives/DUD_vegfr2_clustered_I_MM.sdf with cluster information
#		Size: 48 molecules
#		Number of clusters: 31
#		Cluster Summery:
#			Cluster number	# molecules	% of actives
#			1		1		2.083
#			2		1		2.083
#			3		2		4.167
#			4		2		4.167
#			5		2		4.167
#			6		1		2.083
#			7		1		2.083
#			8		8		16.667
#			9		1		2.083
#			10		1		2.083
#			11		1		2.083
#			12		1		2.083
#			13		1		2.083
#			14		1		2.083
#			15		1		2.083
#			16		6		12.5
#			17		1		2.083
#			18		1		2.083
#			19		1		2.083
#			20		1		2.083
#			21		2		4.167
#			22		1		2.083
#			23		1		2.083
#			24		2		4.167
#			25		1		2.083
#			26		1		2.083
#			27		1		2.083
#			28		1		2.083
#			29		1		2.083
#			30		1		2.083
#			31		1		2.083
#	Decoy data set: /rahome/chemoinf/SVS/data/decoys/DUD_vegfr2_decoys_ID_pass_MWPass_I_MM.sdf
#		Size: 2712 molecules
#	Ratio actives : decoys
#		1.0 : 56.5
#	The active and decoy data set were part of the DUD with problem identifier: vegfr2
> <AUC>
#	 ROC AUC
	0.38408769665683384
> <awAUC>
#	 ROC awAUC
	0.4173971912963492
> <BEDROC Scores>
#	Alpha Values	BEDROC Scores	Literature: J. Chem. Inf. Model., Vol. 47, No. 2, 2007, 488-508
	106.9	0.1584
	100.0	0.1544
	53.6	0.1292
	50.0	0.1274
	32.2	0.1186
	20.0	0.1139
	16.1	0.1137
	10.0	0.1208
	8.0	0.1295
> <Relative enrichment factor>
#	Fraction dataset	Enrichment factor	 Literature: DOI: 10.1021/ci800303k
	0.0010	36.23188405797101
	0.01	14.492753623188404
	0.02	10.416666666666666
	0.05	10.416666666666666
	0.1	10.416666666666666
	0.2	10.416666666666666
	0.25	18.75
> <ROC Enrichments>
#	True decoy fraction	Enrichment	Literature: J Comput Aided Mol Des (2008) 22:133-139
	0.1	37.666666666666664
	0.5	16.142857142857142
	1.0	8.071428571428571
	2.0	5.136363636363636
	5.0	2.077205882352941
	10.0	1.0386029411764706
> <awROC Enrichments>
#	Decoy fraction	Enrichment
	0.1	29.161290322580644
	0.5	18.746543778801843
	1.0	9.373271889400922
	2.0	6.362463343108503
	5.0	2.5730550284629983
	10.0	1.2865275142314991
> <Chemotype enrichment>
#	% data set	% active cluster	Literature: http://dud.docking.org/wombat/
	0.0	0.0
	0.036	0.0
	0.036	3.226
	0.326	3.226
	0.326	6.452
	0.362	6.452
	0.362	9.677
	1.594	9.677
	1.594	12.903
	21.667	12.903
	21.667	16.129
	23.225	16.129
	23.225	19.355
	23.659	19.355
	23.659	22.581
	24.928	22.581
	24.928	25.806
	29.203	25.806
	29.203	29.032
	36.159	29.032
	36.159	32.258
	39.348	32.258
	39.348	35.484
	44.42	35.484
	44.42	38.71
	44.457	38.71
	44.457	41.935
	50.072	41.935
	50.072	45.161
	62.355	45.161
	62.355	48.387
	62.862	48.387
	62.862	51.613
	64.565	51.613
	64.565	54.839
	73.913	54.839
	73.913	58.065
	76.377	58.065
	76.377	61.29
	80.725	61.29
	80.725	64.516
	80.761	64.516
	80.761	67.742
	81.594	67.742
	81.594	70.968
	85.616	70.968
	85.616	74.194
	85.652	74.194
	85.652	77.419
	85.797	77.419
	85.797	80.645
	86.993	80.645
	86.993	83.871
	87.283	83.871
	87.283	87.097
	88.152	87.097
	88.152	90.323
	90.145	90.323
	90.145	93.548
	96.123	93.548
	96.123	96.774
	98.696	96.774
	98.696	100.0
	100.0	100.0
> <ROC curve data>
#	False positive rate	true positive rate
	0.0	0.0
	0.0	0.0208
	7.0E-4	0.0208
	7.0E-4	0.0417
	0.0022	0.0417
	0.0022	0.0833
	0.0144	0.0833
	0.0144	0.1042
	0.2183	0.1042
	0.2183	0.125
	0.2338	0.125
	0.2338	0.1458
	0.2378	0.1458
	0.2378	0.1667
	0.2504	0.1667
	0.2504	0.1875
	0.2935	0.1875
	0.2935	0.2083
	0.3639	0.2083
	0.3639	0.2292
	0.396	0.2292
	0.396	0.25
	0.4473	0.25
	0.4473	0.2917
	0.5041	0.2917
	0.5041	0.3125
	0.5096	0.3125
	0.5096	0.3333
	0.5505	0.3333
	0.5505	0.3542
	0.6014	0.3542
	0.6014	0.375
	0.6136	0.375
	0.6136	0.3958
	0.6254	0.3958
	0.6254	0.4167
	0.6268	0.4167
	0.6268	0.4375
	0.6316	0.4375
	0.6316	0.4583
	0.6482	0.4583
	0.6482	0.5
	0.7223	0.5
	0.7223	0.5208
	0.7426	0.5208
	0.7426	0.5417
	0.7673	0.5417
	0.7673	0.5625
	0.7721	0.5625
	0.7721	0.5833
	0.7836	0.5833
	0.7836	0.6042
	0.8105	0.6042
	0.8105	0.6458
	0.8186	0.6458
	0.8186	0.6667
	0.837	0.6667
	0.837	0.6875
	0.8521	0.6875
	0.8521	0.7083
	0.8584	0.7083
	0.8584	0.75
	0.8595	0.75
	0.8595	0.7708
	0.8709	0.7708
	0.8709	0.8125
	0.8735	0.8125
	0.8735	0.8333
	0.882	0.8333
	0.882	0.8542
	0.9019	0.8542
	0.9019	0.875
	0.92	0.875
	0.92	0.8958
	0.962	0.8958
	0.962	0.9167
	0.9738	0.9167
	0.9738	0.9375
	0.9808	0.9375
	0.9808	0.9792
	0.9867	0.9792
	0.9867	1.0
	1.0	1.0
> <Screening Table>
# Rank	Mol name	Index in data set	Similarity 2 query	Active	Cluster number
1	ZINC03834195	3	0.9215686321258545	YES	3
2	ZINC02627899	1263	0.6935483813285828	NO	-
3	ZINC00602841	92	0.688524603843689	NO	-
4	ZINC03834201	2	0.6800000071525574	YES	3
5	ZINC04193018	2515	0.6724137663841248	NO	-
6	ZINC03239909	1593	0.671875	NO	-
7	ZINC04286836	2551	0.671875	NO	-
8	ZINC04032875	2476	0.6666666865348816	NO	-
9	ZINC00008981	23	0.6666666865348816	YES	14
10	ZINC03832406	42	0.6666666865348816	YES	26
11	ZINC04622518	2706	0.6617646813392639	NO	-
12	ZINC03054141	1526	0.6551724076271057	NO	-
13	ZINC03854836	2107	0.6551724076271057	NO	-
14	ZINC03854904	2126	0.6551724076271057	NO	-
15	ZINC03854905	2127	0.6551724076271057	NO	-
16	ZINC03854841	2109	0.6515151262283325	NO	-
17	ZINC03854855	2115	0.6515151262283325	NO	-
18	ZINC03054129	1524	0.6461538672447205	NO	-
19	ZINC03054133	1525	0.6461538672447205	NO	-
20	ZINC03332488	1649	0.6461538672447205	NO	-
21	ZINC03332490	1650	0.6461538672447205	NO	-
22	ZINC03854834	2106	0.6461538672447205	NO	-
23	ZINC03854859	2116	0.6461538672447205	NO	-
24	ZINC03854860	2117	0.6461538672447205	NO	-
25	ZINC03854861	2118	0.6461538672447205	NO	-
26	ZINC03854862	2119	0.6461538672447205	NO	-
27	ZINC03359632	1679	0.6440678238868713	NO	-
28	ZINC03359633	1680	0.6440678238868713	NO	-
29	ZINC03854799	2098	0.6440678238868713	NO	-
30	ZINC03854800	2099	0.6440678238868713	NO	-
31	ZINC03548854	1880	0.640625	NO	-
32	ZINC03064184	1532	0.6393442749977112	NO	-
33	ZINC03854902	2124	0.6393442749977112	NO	-
34	ZINC02135934	1091	0.6376811861991882	NO	-
35	ZINC00917002	478	0.6349206566810608	NO	-
36	ZINC00917004	479	0.6349206566810608	NO	-
37	ZINC02856006	1411	0.6349206566810608	NO	-
38	ZINC04032875	2477	0.6349206566810608	NO	-
39	ZINC03457516	1736	0.6323529481887817	NO	-
40	ZINC01751899	977	0.6307692527770996	NO	-
41	ZINC01751902	978	0.6307692527770996	NO	-
42	ZINC03400125	1706	0.6307692527770996	NO	-
43	ZINC03538404	1875	0.6307692527770996	NO	-
44	ZINC03832412	20	0.6296296119689941	YES	11
45	ZINC00613441	96	0.6271186470985413	NO	-
46	ZINC01115906	687	0.6271186470985413	NO	-
47	ZINC02862163	1424	0.6271186470985413	NO	-
48	ZINC03862689	2211	0.6271186470985413	NO	-
49	ZINC03862690	2212	0.6271186470985413	NO	-
50	ZINC02617520	1246	0.6268656849861145	NO	-
51	ZINC03355694	1672	0.6268656849861145	NO	-
52	ZINC03425936	1719	0.6268656849861145	NO	-
53	ZINC02064702	1074	0.625	NO	-
54	ZINC00704022	189	0.6231883764266968	NO	-
55	ZINC00704023	190	0.6231883764266968	NO	-
56	ZINC03582081	1927	0.6229507923126221	NO	-
57	ZINC03976686	2400	0.6229507923126221	NO	-
58	ZINC03976688	2401	0.6229507923126221	NO	-
59	ZINC03992907	2454	0.6229507923126221	NO	-
60	ZINC03992908	2455	0.6229507923126221	NO	-
61	ZINC04469447	2653	0.6229507923126221	NO	-
62	ZINC01053425	618	0.6212121248245239	NO	-
63	ZINC01188443	769	0.6212121248245239	NO	-
64	ZINC03854837	2108	0.6212121248245239	NO	-
65	ZINC03854854	2114	0.6212121248245239	NO	-
66	ZINC01043345	597	0.6190476417541504	NO	-
67	ZINC03454186	1732	0.6190476417541504	NO	-
68	ZINC02661085	1292	0.6176470518112183	NO	-
69	ZINC01379091	900	0.6166666746139526	NO	-
70	ZINC03432882	1725	0.6164383292198181	NO	-
71	ZINC02064574	1073	0.6153846383094788	NO	-
72	ZINC02629558	1266	0.6153846383094788	NO	-
73	ZINC03425936	1718	0.6153846383094788	NO	-
74	ZINC03481652	1820	0.6153846383094788	NO	-
75	ZINC02630197	1267	0.6129032373428345	NO	-
76	ZINC03054167	1527	0.6129032373428345	NO	-
77	ZINC03073562	1535	0.6129032373428345	NO	-
78	ZINC03073564	1536	0.6129032373428345	NO	-
79	ZINC03890218	2304	0.6129032373428345	NO	-
80	ZINC03890219	2305	0.6129032373428345	NO	-
81	ZINC03890220	2306	0.6129032373428345	NO	-
82	ZINC03890221	2307	0.6129032373428345	NO	-
83	ZINC03977444	2406	0.6129032373428345	NO	-
84	ZINC03977445	2407	0.6129032373428345	NO	-
85	ZINC03983098	2417	0.6129032373428345	NO	-
86	ZINC03983100	2418	0.6129032373428345	NO	-
87	ZINC03983106	2421	0.6129032373428345	NO	-
88	ZINC03983107	2422	0.6129032373428345	NO	-
89	ZINC03983108	2423	0.6129032373428345	NO	-
90	ZINC03983109	2424	0.6129032373428345	NO	-
91	ZINC04475736	2667	0.6129032373428345	NO	-
92	ZINC01188689	770	0.611940324306488	NO	-
93	ZINC01216797	793	0.6111111044883728	NO	-
94	ZINC00124397	15	0.609375	NO	-
95	ZINC00798601	271	0.609375	NO	-
96	ZINC03868361	2272	0.6086956262588501	NO	-
97	ZINC03868362	2273	0.6086956262588501	NO	-
98	ZINC03868363	2274	0.6086956262588501	NO	-
99	ZINC03868364	2275	0.6086956262588501	NO	-
100	ZINC01379082	899	0.6065573692321777	NO	-
101	ZINC03064200	1533	0.6065573692321777	NO	-
102	ZINC03854903	2125	0.6065573692321777	NO	-
103	ZINC03977442	2404	0.6065573692321777	NO	-
104	ZINC03977443	2405	0.6065573692321777	NO	-
105	ZINC03992685	2447	0.6065573692321777	NO	-
106	ZINC03992687	2448	0.6065573692321777	NO	-
107	ZINC03479519	1804	0.6060606241226196	NO	-
108	ZINC03479521	1805	0.6060606241226196	NO	-
109	ZINC02636377	1275	0.6056337952613831	NO	-
110	ZINC03867772	2251	0.6056337952613831	NO	-
111	ZINC03867773	2253	0.6056337952613831	NO	-
112	ZINC04492352	2679	0.6056337952613831	NO	-
113	ZINC00802342	276	0.6034482717514038	NO	-
114	ZINC00108890	12	0.60317462682724	NO	-
115	ZINC03854801	2100	0.60317462682724	NO	-
116	ZINC03854802	2101	0.60317462682724	NO	-
117	ZINC03854803	2102	0.60317462682724	NO	-
118	ZINC03854804	2103	0.60317462682724	NO	-
119	ZINC03983118	2425	0.60317462682724	NO	-
120	ZINC00762767	221	0.6029411554336548	NO	-
121	ZINC03532772	1872	0.6029411554336548	NO	-
122	ZINC02130688	1084	0.6027397513389587	NO	-
123	ZINC01086626	654	0.6000000238418579	NO	-
124	ZINC01086627	655	0.6000000238418579	NO	-
125	ZINC03371295	1695	0.6000000238418579	NO	-
126	ZINC03479459	1803	0.6000000238418579	NO	-
127	ZINC03588120	1932	0.6000000238418579	NO	-
128	ZINC03854875	2122	0.6000000238418579	NO	-
129	ZINC03988273	2437	0.6000000238418579	NO	-
130	ZINC04248128	2528	0.6000000238418579	NO	-
131	ZINC03851651	2037	0.5970149040222168	NO	-
132	ZINC04032776	2475	0.5970149040222168	NO	-
133	ZINC04465524	2639	0.5970149040222168	NO	-
134	ZINC01104461	672	0.5967742204666138	NO	-
135	ZINC01796042	986	0.5967742204666138	NO	-
136	ZINC01796046	987	0.5967742204666138	NO	-
137	ZINC03971538	2376	0.5967742204666138	NO	-
138	ZINC03971539	2377	0.5967742204666138	NO	-
139	ZINC03971540	2378	0.5967742204666138	NO	-
140	ZINC03971541	2379	0.5967742204666138	NO	-
141	ZINC03983104	2419	0.5967742204666138	NO	-
142	ZINC03983105	2420	0.5967742204666138	NO	-
143	ZINC03999713	2467	0.5945945978164673	NO	-
144	ZINC03851861	2039	0.5942028760910034	NO	-
145	ZINC03867401	2242	0.5942028760910034	NO	-
146	ZINC01933518	1039	0.59375	NO	-
147	ZINC03228150	1580	0.59375	NO	-
148	ZINC03059525	1529	0.5932203531265259	NO	-
149	ZINC03059528	1530	0.5932203531265259	NO	-
150	ZINC03854848	2110	0.5932203531265259	NO	-
151	ZINC03854849	2111	0.5932203531265259	NO	-
152	ZINC03854850	2112	0.5932203531265259	NO	-
153	ZINC03854851	2113	0.5932203531265259	NO	-
154	ZINC03854863	2120	0.5932203531265259	NO	-
155	ZINC03854864	2121	0.5932203531265259	NO	-
156	ZINC04397856	2592	0.591549277305603	NO	-
157	ZINC04492391	2681	0.591549277305603	NO	-
158	ZINC00790742	253	0.5909090638160706	NO	-
159	ZINC01746685	976	0.5909090638160706	NO	-
160	ZINC02617525	1247	0.5909090638160706	NO	-
161	ZINC02628515	1265	0.5909090638160706	NO	-
162	ZINC03571197	1920	0.5909090638160706	NO	-
163	ZINC03857113	2155	0.5909090638160706	NO	-
164	ZINC03892981	2320	0.5909090638160706	NO	-
165	ZINC03892982	2321	0.5909090638160706	NO	-
166	ZINC03974265	2390	0.5909090638160706	NO	-
167	ZINC03974266	2391	0.5909090638160706	NO	-
168	ZINC04492433	2683	0.5909090638160706	NO	-
169	ZINC01122336	697	0.5901639461517334	NO	-
170	ZINC03354947	1669	0.5901639461517334	NO	-
171	ZINC02633375	1270	0.5890411138534546	NO	-
172	ZINC02633376	1271	0.5890411138534546	NO	-
173	ZINC03594999	1950	0.5890411138534546	NO	-
174	ZINC03595000	1951	0.5890411138534546	NO	-
175	ZINC03867772	2252	0.5890411138534546	NO	-
176	ZINC03867773	2254	0.5890411138534546	NO	-
177	ZINC04469024	2652	0.5890411138534546	NO	-
178	ZINC00425042	46	0.5882353186607361	NO	-
179	ZINC01075502	649	0.5882353186607361	NO	-
180	ZINC01107092	673	0.5882353186607361	NO	-
181	ZINC02352617	1162	0.5882353186607361	NO	-
182	ZINC02699200	1312	0.5882353186607361	NO	-
183	ZINC02699200	1314	0.5882353186607361	NO	-
184	ZINC02971873	1495	0.5882353186607361	NO	-
185	ZINC03325067	1643	0.5882353186607361	NO	-
186	ZINC04251576	2531	0.5882353186607361	NO	-
187	ZINC04251576	2532	0.5882353186607361	NO	-
188	ZINC00947859	525	0.5873016119003296	NO	-
189	ZINC01514847	961	0.5873016119003296	NO	-
190	ZINC03974411	2392	0.5873016119003296	NO	-
191	ZINC03974413	2393	0.5873016119003296	NO	-
192	ZINC04224010	2517	0.5873016119003296	NO	-
193	ZINC02970891	1489	0.5866666436195374	NO	-
194	ZINC03480276	1808	0.5857142806053162	NO	-
195	ZINC03480278	1809	0.5857142806053162	NO	-
196	ZINC03480514	1810	0.5857142806053162	NO	-
197	ZINC03480517	1811	0.5857142806053162	NO	-
198	ZINC03587951	1929	0.5857142806053162	NO	-
199	ZINC03596545	1959	0.5857142806053162	NO	-
200	ZINC03596546	1960	0.5857142806053162	NO	-
201	ZINC03596547	1961	0.5857142806053162	NO	-
202	ZINC03596548	1962	0.5857142806053162	NO	-
203	ZINC03596698	1963	0.5857142806053162	NO	-
204	ZINC03596700	1964	0.5857142806053162	NO	-
205	ZINC03907212	2326	0.5857142806053162	NO	-
206	ZINC02318059	1146	0.5846154093742371	NO	-
207	ZINC02721003	1337	0.5846154093742371	NO	-
208	ZINC02889871	1459	0.5846154093742371	NO	-
209	ZINC02889872	1460	0.5846154093742371	NO	-
210	ZINC03971536	2374	0.5846154093742371	NO	-
211	ZINC03971537	2375	0.5846154093742371	NO	-
212	ZINC01000674	555	0.5833333134651184	NO	-
213	ZINC02971422	1491	0.5833333134651184	NO	-
214	ZINC02971480	1493	0.5833333134651184	NO	-
215	ZINC02972035	1497	0.5833333134651184	NO	-
216	ZINC02972089	1498	0.5833333134651184	NO	-
217	ZINC03600644	1979	0.5833333134651184	NO	-
218	ZINC03600737	1980	0.5833333134651184	NO	-
219	ZINC00706280	191	0.5820895433425903	NO	-
220	ZINC01366461	862	0.5820895433425903	NO	-
221	ZINC01366553	863	0.5820895433425903	NO	-
222	ZINC01486458	943	0.5820895433425903	NO	-
223	ZINC02726530	1341	0.5820895433425903	NO	-
224	ZINC03854932	2130	0.5820895433425903	NO	-
225	ZINC04487830	2677	0.5820895433425903	NO	-
226	ZINC04492542	2686	0.5820895433425903	NO	-
227	ZINC02966876	1482	0.5810810923576355	NO	-
228	ZINC02966878	1483	0.5810810923576355	NO	-
229	ZINC01104457	671	0.5806451439857483	NO	-
230	ZINC03983729	2431	0.5806451439857483	NO	-
231	ZINC03983731	2432	0.5806451439857483	NO	-
232	ZINC00955316	529	0.5797101259231567	NO	-
233	ZINC03063993	1531	0.5789473652839661	NO	-
234	ZINC03854896	2123	0.5789473652839661	NO	-
235	ZINC01194472	779	0.578125	NO	-
236	ZINC03371295	1694	0.578125	NO	-
237	ZINC03867365	2239	0.578125	NO	-
238	ZINC03295189	1629	0.577464759349823	NO	-
239	ZINC03330395	1647	0.577464759349823	NO	-
240	ZINC03641415	2001	0.577464759349823	NO	-
241	ZINC03851861	2040	0.577464759349823	NO	-
242	ZINC04286748	2550	0.577464759349823	NO	-
243	ZINC01492171	948	0.5757575631141663	NO	-
244	ZINC02051667	1066	0.5757575631141663	NO	-
245	ZINC02773030	1368	0.5757575631141663	NO	-
246	ZINC02773087	1371	0.5757575631141663	NO	-
247	ZINC03242858	1595	0.5757575631141663	NO	-
248	ZINC03857111	2153	0.5757575631141663	NO	-
249	ZINC03857112	2154	0.5757575631141663	NO	-
250	ZINC03857410	2159	0.5757575631141663	NO	-
251	ZINC03889674	2298	0.5757575631141663	NO	-
252	ZINC03971578	2380	0.5757575631141663	NO	-
253	ZINC03976374	2396	0.5757575631141663	NO	-
254	ZINC04252160	2534	0.5757575631141663	NO	-
255	ZINC04252160	2535	0.5757575631141663	NO	-
256	ZINC04341978	2572	0.5757575631141663	NO	-
257	ZINC04470207	2660	0.5757575631141663	NO	-
258	ZINC02232900	1121	0.5753424763679504	NO	-
259	ZINC02971421	1490	0.5753424763679504	NO	-
260	ZINC02971807	1494	0.5753424763679504	NO	-
261	ZINC03327736	1645	0.5753424763679504	NO	-
262	ZINC03519341	1863	0.5753424763679504	NO	-
263	ZINC04492558	2689	0.5753424763679504	NO	-
264	ZINC03343677	1660	0.5737704634666443	NO	-
265	ZINC02773030	1369	0.5735294222831726	NO	-
266	ZINC02773030	1370	0.5735294222831726	NO	-
267	ZINC02773087	1372	0.5735294222831726	NO	-
268	ZINC02773087	1373	0.5735294222831726	NO	-
269	ZINC03478956	1800	0.5735294222831726	NO	-
270	ZINC03638359	1998	0.5735294222831726	NO	-
271	ZINC03638445	1999	0.5735294222831726	NO	-
272	ZINC03854813	2104	0.5735294222831726	NO	-
273	ZINC03854814	2105	0.5735294222831726	NO	-
274	ZINC03867400	2240	0.5735294222831726	NO	-
275	ZINC04316926	2562	0.5735294222831726	NO	-
276	ZINC03295151	1628	0.5733333230018616	NO	-
277	ZINC00762931	222	0.5714285969734192	NO	-
278	ZINC01486459	944	0.5714285969734192	NO	-
279	ZINC02739749	1346	0.5714285969734192	NO	-
280	ZINC03100236	1541	0.5714285969734192	NO	-
281	ZINC03480556	1812	0.5714285969734192	NO	-
282	ZINC03480558	1813	0.5714285969734192	NO	-
283	ZINC03480639	1818	0.5714285969734192	NO	-
284	ZINC03480642	1819	0.5714285969734192	NO	-
285	ZINC03596726	1965	0.5714285969734192	NO	-
286	ZINC03596728	1966	0.5714285969734192	NO	-
287	ZINC02268095	1129	0.5694444179534912	NO	-
288	ZINC03278676	1616	0.5694444179534912	NO	-
289	ZINC03867401	2243	0.5694444179534912	NO	-
290	ZINC03906626	2325	0.5694444179534912	NO	-
291	ZINC00790386	251	0.5692307949066162	NO	-
292	ZINC01415152	909	0.5692307949066162	NO	-
293	ZINC03589734	1933	0.5692307949066162	NO	-
294	ZINC02431815	1194	0.5675675868988037	NO	-
295	ZINC02637602	1276	0.5675675868988037	NO	-
296	ZINC02971474	1492	0.5675675868988037	NO	-
297	ZINC03630418	1992	0.5675675868988037	NO	-
298	ZINC04307058	2556	0.5675675868988037	NO	-
299	ZINC00915720	477	0.5671641826629639	NO	-
300	ZINC03229173	1581	0.5671641826629639	NO	-
301	ZINC03892805	2318	0.5671641826629639	NO	-
302	ZINC03892807	2319	0.5671641826629639	NO	-
303	ZINC03969092	2340	0.5671641826629639	NO	-
304	ZINC03980789	2416	0.5671641826629639	NO	-
305	ZINC04087359	2489	0.5671641826629639	NO	-
306	ZINC04383940	2587	0.5671641826629639	NO	-
307	ZINC00724736	207	0.5666666626930237	NO	-
308	ZINC02643083	1280	0.5657894611358643	NO	-
309	ZINC02643084	1281	0.5657894611358643	NO	-
310	ZINC03043520	1519	0.5657894611358643	NO	-
311	ZINC00936567	501	0.5652173757553101	NO	-
312	ZINC01110236	679	0.5652173757553101	NO	-
313	ZINC01174894	759	0.5652173757553101	NO	-
314	ZINC01910791	1030	0.5652173757553101	NO	-
315	ZINC01910795	1031	0.5652173757553101	NO	-
316	ZINC03853029	2060	0.5652173757553101	NO	-
317	ZINC03858864	2193	0.5652173757553101	NO	-
318	ZINC03858868	2194	0.5652173757553101	NO	-
319	ZINC04439588	2607	0.5652173757553101	NO	-
320	ZINC04492433	2684	0.5652173757553101	NO	-
321	ZINC04492433	2685	0.5652173757553101	NO	-
322	ZINC00640745	131	0.5645161271095276	NO	-
323	ZINC00813305	295	0.5645161271095276	NO	-
324	ZINC00858263	343	0.5645161271095276	NO	-
325	ZINC01294960	827	0.5645161271095276	NO	-
326	ZINC03357088	1675	0.5645161271095276	NO	-
327	ZINC00684905	179	0.5633803009986877	NO	-
328	ZINC00933542	499	0.5633803009986877	NO	-
329	ZINC01075502	650	0.5633803009986877	NO	-
330	ZINC02236714	1123	0.5633803009986877	NO	-
331	ZINC03596842	1969	0.5633803009986877	NO	-
332	ZINC04485570	2674	0.5633803009986877	NO	-
333	ZINC01051756	612	0.5625	NO	-
334	ZINC01051758	613	0.5625	NO	-
335	ZINC02503233	1226	0.5625	NO	-
336	ZINC03304632	1632	0.5625	NO	-
337	ZINC01123600	702	0.5616438388824463	NO	-
338	ZINC01123601	704	0.5616438388824463	NO	-
339	ZINC02279900	1131	0.5616438388824463	NO	-
340	ZINC00809582	287	0.560606062412262	NO	-
341	ZINC00883459	430	0.560606062412262	NO	-
342	ZINC00996178	553	0.560606062412262	NO	-
343	ZINC01355619	854	0.560606062412262	NO	-
344	ZINC01614672	965	0.560606062412262	NO	-
345	ZINC03867143	2226	0.560606062412262	NO	-
346	ZINC04316926	2561	0.560606062412262	NO	-
347	ZINC02720110	1333	0.5600000023841858	NO	-
348	ZINC02720588	1335	0.5600000023841858	NO	-
349	ZINC02971881	1496	0.5600000023841858	NO	-
350	ZINC03043522	1520	0.5600000023841858	NO	-
351	ZINC03340322	1655	0.5600000023841858	NO	-
352	ZINC03851900	2042	0.5600000023841858	NO	-
353	ZINC03858806	2192	0.5600000023841858	NO	-
354	ZINC04315496	2558	0.5600000023841858	NO	-
355	ZINC04487103	2676	0.5600000023841858	NO	-
356	ZINC00761998	220	0.5588235259056091	NO	-
357	ZINC00956409	530	0.5588235259056091	NO	-
358	ZINC02631176	1268	0.5588235259056091	NO	-
359	ZINC02665248	1301	0.5588235259056091	NO	-
360	ZINC03224841	1576	0.5588235259056091	NO	-
361	ZINC03363374	1682	0.5588235259056091	NO	-
362	ZINC03560779	1898	0.5588235259056091	NO	-
363	ZINC03619465	1986	0.5588235259056091	NO	-
364	ZINC03633117	1997	0.5588235259056091	NO	-
365	ZINC03638508	2000	0.5588235259056091	NO	-
366	ZINC03854351	2085	0.5588235259056091	NO	-
367	ZINC01744551	975	0.5573770403862	NO	-
368	ZINC00702611	187	0.5571428537368774	NO	-
369	ZINC00706280	192	0.5571428537368774	NO	-
370	ZINC00904305	459	0.5571428537368774	NO	-
371	ZINC01378918	878	0.5571428537368774	NO	-
372	ZINC02627559	1260	0.5571428537368774	NO	-
373	ZINC02627560	1261	0.5571428537368774	NO	-
374	ZINC02628034	1264	0.5571428537368774	NO	-
375	ZINC02643081	1279	0.5571428537368774	NO	-
376	ZINC02699200	1313	0.5571428537368774	NO	-
377	ZINC02972103	1499	0.5571428537368774	NO	-
378	ZINC03480255	1806	0.5571428537368774	NO	-
379	ZINC03480259	1807	0.5571428537368774	NO	-
380	ZINC03480589	1814	0.5571428537368774	NO	-
381	ZINC03480592	1815	0.5571428537368774	NO	-
382	ZINC03480603	1816	0.5571428537368774	NO	-
383	ZINC03480607	1817	0.5571428537368774	NO	-
384	ZINC03596789	1967	0.5571428537368774	NO	-
385	ZINC03596791	1968	0.5571428537368774	NO	-
386	ZINC03866930	2221	0.5571428537368774	NO	-
387	ZINC04492542	2687	0.5571428537368774	NO	-
388	ZINC04492542	2688	0.5571428537368774	NO	-
389	ZINC00671237	156	0.5555555820465088	NO	-
390	ZINC00871707	401	0.5555555820465088	NO	-
391	ZINC00871709	402	0.5555555820465088	NO	-
392	ZINC00902889	457	0.5555555820465088	NO	-
393	ZINC00908411	473	0.5555555820465088	NO	-
394	ZINC01427968	917	0.5555555820465088	NO	-
395	ZINC01427969	918	0.5555555820465088	NO	-
396	ZINC01837707	993	0.5555555820465088	NO	-
397	ZINC01837709	994	0.5555555820465088	NO	-
398	ZINC02616274	1245	0.5555555820465088	NO	-
399	ZINC03351273	1666	0.5555555820465088	NO	-
400	ZINC03568236	1913	0.5555555820465088	NO	-
401	ZINC03588111	1930	0.5555555820465088	NO	-
402	ZINC03588115	1931	0.5555555820465088	NO	-
403	ZINC03617957	1984	0.5555555820465088	NO	-
404	ZINC03992851	2452	0.5555555820465088	NO	-
405	ZINC03992852	2453	0.5555555820465088	NO	-
406	ZINC04467763	2647	0.5555555820465088	NO	-
407	ZINC00871671	400	0.5540540814399719	NO	-
408	ZINC03630196	1990	0.5540540814399719	NO	-
409	ZINC03630198	1991	0.5540540814399719	NO	-
410	ZINC00670597	154	0.5538461804389954	NO	-
411	ZINC00722932	206	0.5538461804389954	NO	-
412	ZINC00917695	481	0.5538461804389954	NO	-
413	ZINC00941371	510	0.5538461804389954	NO	-
414	ZINC03265213	1606	0.5538461804389954	NO	-
415	ZINC03371725	1696	0.5538461804389954	NO	-
416	ZINC04383940	2585	0.5538461804389954	NO	-
417	ZINC04383940	2586	0.5538461804389954	NO	-
418	ZINC04413962	2599	0.5538461804389954	NO	-
419	ZINC04622525	2707	0.5538461804389954	NO	-
420	ZINC01123600	703	0.5526315569877625	NO	-
421	ZINC01123601	705	0.5526315569877625	NO	-
422	ZINC01432376	919	0.5526315569877625	NO	-
423	ZINC02664702	1300	0.5526315569877625	NO	-
424	ZINC00809586	288	0.5522388219833374	NO	-
425	ZINC02101095	1077	0.5522388219833374	NO	-
426	ZINC02101098	1078	0.5522388219833374	NO	-
427	ZINC03131364	1544	0.5522388219833374	NO	-
428	ZINC03131365	1545	0.5522388219833374	NO	-
429	ZINC03457590	1737	0.5522388219833374	NO	-
430	ZINC03976497	2397	0.5522388219833374	NO	-
431	ZINC03976500	2398	0.5522388219833374	NO	-
432	ZINC03983389	2430	0.5522388219833374	NO	-
433	ZINC04252160	2536	0.5522388219833374	NO	-
434	ZINC00577062	80	0.5507246255874634	NO	-
435	ZINC00778820	235	0.5507246255874634	NO	-
436	ZINC03474548	1784	0.5507246255874634	NO	-
437	ZINC03853634	2074	0.5507246255874634	NO	-
438	ZINC03853821	2077	0.5507246255874634	NO	-
439	ZINC03855699	2149	0.5507246255874634	NO	-
440	ZINC03855699	2150	0.5507246255874634	NO	-
441	ZINC03858785	2188	0.5507246255874634	NO	-
442	ZINC03868696	2283	0.5507246255874634	NO	-
443	ZINC04466211	2643	0.5507246255874634	NO	-
444	ZINC04501934	2695	0.5507246255874634	NO	-
445	ZINC00806650	283	0.550000011920929	NO	-
446	ZINC00587651	82	0.5492957830429077	NO	-
447	ZINC00707616	195	0.5492957830429077	NO	-
448	ZINC00773581	227	0.5492957830429077	NO	-
449	ZINC01473181	941	0.5492957830429077	NO	-
450	ZINC02414350	1183	0.5492957830429077	NO	-
451	ZINC02662770	1297	0.5492957830429077	NO	-
452	ZINC03853580	2072	0.5492957830429077	NO	-
453	ZINC03853898	2080	0.5492957830429077	NO	-
454	ZINC03867400	2241	0.5492957830429077	NO	-
455	ZINC03983188	2426	0.5492957830429077	NO	-
456	ZINC03983189	2427	0.5492957830429077	NO	-
457	ZINC03983191	2428	0.5492957830429077	NO	-
458	ZINC00790748	254	0.5483871102333069	NO	-
459	ZINC00902711	456	0.5483871102333069	NO	-
460	ZINC03476114	1792	0.5483871102333069	NO	-
461	ZINC03462686	1754	0.5479452013969421	NO	-
462	ZINC03462690	1755	0.5479452013969421	NO	-
463	ZINC03462703	1756	0.5479452013969421	NO	-
464	ZINC03462706	1757	0.5479452013969421	NO	-
465	ZINC00648270	141	0.546875	NO	-
466	ZINC00813373	296	0.546875	NO	-
467	ZINC00649733	144	0.54666668176651	NO	-
468	ZINC02268095	1130	0.54666668176651	NO	-
469	ZINC03464947	1764	0.54666668176651	NO	-
470	ZINC03465187	1765	0.54666668176651	NO	-
471	ZINC03465191	1766	0.54666668176651	NO	-
472	ZINC03465207	1767	0.54666668176651	NO	-
473	ZINC03465210	1768	0.54666668176651	NO	-
474	ZINC03465285	1771	0.54666668176651	NO	-
475	ZINC03596173	1957	0.54666668176651	NO	-
476	ZINC03596175	1958	0.54666668176651	NO	-
477	ZINC03802693	2010	0.54666668176651	NO	-
478	ZINC03858804	2190	0.54666668176651	NO	-
479	ZINC04160462	2502	0.54666668176651	NO	-
480	ZINC00679743	177	0.5454545617103577	NO	-
481	ZINC00790386	252	0.5454545617103577	NO	-
482	ZINC00802332	275	0.5454545617103577	NO	-
483	ZINC00825606	310	0.5454545617103577	NO	-
484	ZINC01123136	698	0.5454545617103577	NO	-
485	ZINC01123138	700	0.5454545617103577	NO	-
486	ZINC01128125	712	0.5454545617103577	NO	-
487	ZINC01151433	737	0.5454545617103577	NO	-
488	ZINC01290218	826	0.5454545617103577	NO	-
489	ZINC01376048	864	0.5454545617103577	NO	-
490	ZINC01378898	870	0.5454545617103577	NO	-
491	ZINC01378907	872	0.5454545617103577	NO	-
492	ZINC01379029	889	0.5454545617103577	NO	-
493	ZINC02073548	1075	0.5454545617103577	NO	-
494	ZINC03236290	1590	0.5454545617103577	NO	-
495	ZINC03305322	1633	0.5454545617103577	NO	-
496	ZINC03331398	1648	0.5454545617103577	NO	-
497	ZINC03366905	1687	0.5454545617103577	NO	-
498	ZINC03451029	1730	0.5454545617103577	NO	-
499	ZINC03490788	1827	0.5454545617103577	NO	-
500	ZINC03867313	2235	0.5454545617103577	NO	-
501	ZINC03867314	2237	0.5454545617103577	NO	-
502	ZINC04127575	2496	0.5454545617103577	NO	-
503	ZINC04414440	2602	0.5454545617103577	NO	-
504	ZINC00847527	319	0.5441176295280457	NO	-
505	ZINC02762830	1363	0.5441176295280457	NO	-
506	ZINC03040699	1517	0.5441176295280457	NO	-
507	ZINC03938641	2328	0.5441176295280457	NO	-
508	ZINC03969566	2350	0.5441176295280457	NO	-
509	ZINC03992848	2451	0.5441176295280457	NO	-
510	ZINC04414254	2601	0.5441176295280457	NO	-
511	ZINC00781739	242	0.5428571701049805	NO	-
512	ZINC00781740	243	0.5428571701049805	NO	-
513	ZINC01127559	711	0.5428571701049805	NO	-
514	ZINC02354612	1165	0.5428571701049805	NO	-
515	ZINC02651091	1285	0.5428571701049805	NO	-
516	ZINC02663138	1299	0.5428571701049805	NO	-
517	ZINC03816006	2011	0.5428571701049805	NO	-
518	ZINC03867617	2248	0.5428571701049805	NO	-
519	ZINC01059661	635	0.5423728823661804	NO	-
520	ZINC00223729	19	0.5416666865348816	NO	-
521	ZINC00983564	542	0.5416666865348816	NO	-
522	ZINC02433036	1195	0.5416666865348816	NO	-
523	ZINC02450498	1209	0.5416666865348816	NO	-
524	ZINC02973370	1500	0.5416666865348816	NO	-
525	ZINC03279949	1617	0.5416666865348816	NO	-
526	ZINC03293219	1626	0.5416666865348816	NO	-
527	ZINC01142257	725	0.5409836173057556	NO	-
528	ZINC01192507	776	0.5409836173057556	NO	-
529	ZINC01329981	837	0.5409836173057556	NO	-
530	ZINC01330033	840	0.5409836173057556	NO	-
531	ZINC02337503	1159	0.5405405163764954	NO	-
532	ZINC02962039	1481	0.5405405163764954	NO	-
533	ZINC03460577	1740	0.5405405163764954	NO	-
534	ZINC03519994	1868	0.5405405163764954	NO	-
535	ZINC03593707	1944	0.5405405163764954	NO	-
536	ZINC03593708	1945	0.5405405163764954	NO	-
537	ZINC03631853	1995	0.5405405163764954	NO	-
538	ZINC03631859	1996	0.5405405163764954	NO	-
539	ZINC03851900	2041	0.5405405163764954	NO	-
540	ZINC03868251	2268	0.5405405163764954	NO	-
541	ZINC01172904	755	0.5396825671195984	NO	-
542	ZINC01172905	756	0.5396825671195984	NO	-
543	ZINC02353759	1163	0.5396825671195984	NO	-
544	ZINC02353762	1164	0.5396825671195984	NO	-
545	ZINC03475807	1787	0.5396825671195984	NO	-
546	ZINC03475809	1788	0.5396825671195984	NO	-
547	ZINC03475811	1789	0.5396825671195984	NO	-
548	ZINC03475815	1790	0.5396825671195984	NO	-
549	ZINC00881690	424	0.5394737124443054	NO	-
550	ZINC01008679	571	0.5394737124443054	NO	-
551	ZINC01090892	663	0.5394737124443054	NO	-
552	ZINC01090893	664	0.5394737124443054	NO	-
553	ZINC02633765	1272	0.5394737124443054	NO	-
554	ZINC02633766	1273	0.5394737124443054	NO	-
555	ZINC03595996	1954	0.5394737124443054	NO	-
556	ZINC03595998	1955	0.5394737124443054	NO	-
557	ZINC03596143	1956	0.5394737124443054	NO	-
558	ZINC03858805	2191	0.5394737124443054	NO	-
559	ZINC03949102	2329	0.5394737124443054	NO	-
560	ZINC04294240	2553	0.5394737124443054	NO	-
561	ZINC00877632	411	0.5384615659713745	NO	-
562	ZINC00917722	483	0.5384615659713745	NO	-
563	ZINC01124113	708	0.5384615659713745	NO	-
564	ZINC02942430	1475	0.5384615659713745	NO	-
565	ZINC03852016	2045	0.5384615659713745	NO	-
566	ZINC03853968	2081	0.5384615659713745	NO	-
567	ZINC03867309	2231	0.5384615659713745	NO	-
568	ZINC03867310	2233	0.5384615659713745	NO	-
569	ZINC03867313	2236	0.5384615659713745	NO	-
570	ZINC03867314	2238	0.5384615659713745	NO	-
571	ZINC03855147	2139	0.5375000238418579	NO	-
572	ZINC00131038	16	0.5373134613037109	NO	-
573	ZINC00533815	68	0.5373134613037109	NO	-
574	ZINC00857339	339	0.5373134613037109	NO	-
575	ZINC00877632	412	0.5373134613037109	NO	-
576	ZINC01073985	646	0.5373134613037109	NO	-
577	ZINC01376050	865	0.5373134613037109	NO	-
578	ZINC01378929	884	0.5373134613037109	NO	-
579	ZINC01435958	920	0.5373134613037109	NO	-
580	ZINC02052162	1067	0.5373134613037109	NO	-
581	ZINC03854421	2088	0.5373134613037109	NO	-
582	ZINC03855699	2148	0.5373134613037109	NO	-
583	ZINC03858787	2189	0.5373134613037109	NO	-
584	ZINC04088569	2490	0.5373134613037109	NO	-
585	ZINC04267841	2543	0.5373134613037109	NO	-
586	ZINC04332436	2568	0.5373134613037109	NO	-
587	ZINC00603168	93	0.5362318754196167	NO	-
588	ZINC00632882	119	0.5362318754196167	NO	-
589	ZINC01355619	855	0.5362318754196167	NO	-
590	ZINC02643383	1282	0.5362318754196167	NO	-
591	ZINC02722946	1340	0.5362318754196167	NO	-
592	ZINC03458848	1739	0.5362318754196167	NO	-
593	ZINC03526137	1869	0.5362318754196167	NO	-
594	ZINC03867617	2247	0.5362318754196167	NO	-
595	ZINC03890844	2311	0.5362318754196167	NO	-
596	ZINC04251576	2533	0.5362318754196167	NO	-
597	ZINC04492419	2682	0.5362318754196167	NO	-
598	ZINC03832403	34	0.5362318754196167	YES	20
599	ZINC00365484	37	0.5357142686843872	NO	-
600	ZINC02718359	1325	0.5352112650871277	NO	-
601	ZINC02887823	1457	0.5352112650871277	NO	-
602	ZINC03244712	1598	0.5352112650871277	NO	-
603	ZINC03571165	1919	0.5352112650871277	NO	-
604	ZINC03604532	1982	0.5352112650871277	NO	-
605	ZINC03604588	1983	0.5352112650871277	NO	-
606	ZINC03854351	2086	0.5352112650871277	NO	-
607	ZINC04466215	2644	0.5352112650871277	NO	-
608	ZINC00773340	223	0.534246563911438	NO	-
609	ZINC00773552	226	0.534246563911438	NO	-
610	ZINC00774503	230	0.534246563911438	NO	-
611	ZINC00930029	495	0.534246563911438	NO	-
612	ZINC01265654	812	0.534246563911438	NO	-
613	ZINC02429573	1193	0.534246563911438	NO	-
614	ZINC02699205	1315	0.534246563911438	NO	-
615	ZINC03342312	1657	0.534246563911438	NO	-
616	ZINC03433174	1726	0.534246563911438	NO	-
617	ZINC03433176	1727	0.534246563911438	NO	-
618	ZINC04246552	2526	0.534246563911438	NO	-
619	ZINC00678091	175	0.5333333611488342	NO	-
620	ZINC00719528	204	0.5333333611488342	NO	-
621	ZINC00881690	423	0.5333333611488342	NO	-
622	ZINC00891059	440	0.5333333611488342	NO	-
623	ZINC00891059	441	0.5333333611488342	NO	-
624	ZINC00908046	467	0.5333333611488342	NO	-
625	ZINC00976399	538	0.5333333611488342	NO	-
626	ZINC02221048	1117	0.5333333611488342	NO	-
627	ZINC02221048	1118	0.5333333611488342	NO	-
628	ZINC02620860	1251	0.5333333611488342	NO	-
629	ZINC02620861	1252	0.5333333611488342	NO	-
630	ZINC02636182	1274	0.5333333611488342	NO	-
631	ZINC02720111	1334	0.5333333611488342	NO	-
632	ZINC03339315	1654	0.5333333611488342	NO	-
633	ZINC03464934	1762	0.5333333611488342	NO	-
634	ZINC03464941	1763	0.5333333611488342	NO	-
635	ZINC03465244	1769	0.5333333611488342	NO	-
636	ZINC03465246	1770	0.5333333611488342	NO	-
637	ZINC03563005	1901	0.5333333611488342	NO	-
638	ZINC03563007	1902	0.5333333611488342	NO	-
639	ZINC03593495	1937	0.5333333611488342	NO	-
640	ZINC04304628	2554	0.5333333611488342	NO	-
641	ZINC04617984	38	0.5333333611488342	YES	23
642	ZINC04315922	2560	0.5324675440788269	NO	-
643	ZINC04464293	2624	0.5324675440788269	NO	-
644	ZINC00734257	214	0.5322580933570862	NO	-
645	ZINC00806997	285	0.5322580933570862	NO	-
646	ZINC03049200	1523	0.5322580933570862	NO	-
647	ZINC03493019	1829	0.5322580933570862	NO	-
648	ZINC03621437	1987	0.5322580933570862	NO	-
649	ZINC03889043	2293	0.5322580933570862	NO	-
650	ZINC03889044	2294	0.5322580933570862	NO	-
651	ZINC03899115	2323	0.5322580933570862	NO	-
652	ZINC04414137	2600	0.5322580933570862	NO	-
653	ZINC03832387	21	0.5322580933570862	YES	12
654	ZINC03855135	2137	0.5316455960273743	NO	-
655	ZINC03855136	2138	0.5316455960273743	NO	-
656	ZINC03867309	2232	0.5316455960273743	NO	-
657	ZINC03867310	2234	0.5316455960273743	NO	-
658	ZINC04126327	2495	0.5316455960273743	NO	-
659	ZINC03270135	1608	0.53125	NO	-
660	ZINC00794467	262	0.5303030014038086	NO	-
661	ZINC01067405	640	0.5303030014038086	NO	-
662	ZINC01140627	723	0.5303030014038086	NO	-
663	ZINC01865263	998	0.5303030014038086	NO	-
664	ZINC02650816	1284	0.5303030014038086	NO	-
665	ZINC03192066	1562	0.5303030014038086	NO	-
666	ZINC03513673	1853	0.5303030014038086	NO	-
667	ZINC03513675	1854	0.5303030014038086	NO	-
668	ZINC03889445	2295	0.5303030014038086	NO	-
669	ZINC03991954	2440	0.5303030014038086	NO	-
670	ZINC03991955	2441	0.5303030014038086	NO	-
671	ZINC00794467	263	0.529411792755127	NO	-
672	ZINC01055875	625	0.529411792755127	NO	-
673	ZINC01079302	652	0.529411792755127	NO	-
674	ZINC01088475	656	0.529411792755127	NO	-
675	ZINC01114130	683	0.529411792755127	NO	-
676	ZINC01152016	741	0.529411792755127	NO	-
677	ZINC01152231	742	0.529411792755127	NO	-
678	ZINC01172818	753	0.529411792755127	NO	-
679	ZINC01172819	754	0.529411792755127	NO	-
680	ZINC01871019	1001	0.529411792755127	NO	-
681	ZINC02293706	1136	0.529411792755127	NO	-
682	ZINC02752324	1352	0.529411792755127	NO	-
683	ZINC03890127	2302	0.529411792755127	NO	-
684	ZINC03975148	2395	0.529411792755127	NO	-
685	ZINC04194239	2516	0.529411792755127	NO	-
686	ZINC04383940	2588	0.529411792755127	NO	-
687	ZINC04383940	2589	0.529411792755127	NO	-
688	ZINC03832404	22	0.529411792755127	YES	13
689	ZINC00707394	193	0.5285714268684387	NO	-
690	ZINC00819411	301	0.5285714268684387	NO	-
691	ZINC00819412	302	0.5285714268684387	NO	-
692	ZINC03355028	1671	0.5285714268684387	NO	-
693	ZINC03357251	1678	0.5285714268684387	NO	-
694	ZINC03519981	1865	0.5285714268684387	NO	-
695	ZINC03533602	1873	0.5285714268684387	NO	-
696	ZINC03602632	1981	0.5285714268684387	NO	-
697	ZINC03873542	2289	0.5285714268684387	NO	-
698	ZINC04035855	2479	0.5285714268684387	NO	-
699	ZINC04075768	2486	0.5285714268684387	NO	-
700	ZINC04540766	2700	0.5285714268684387	NO	-
701	ZINC04540766	2701	0.5285714268684387	NO	-
702	ZINC00835193	313	0.5277777910232544	NO	-
703	ZINC01363210	860	0.5277777910232544	NO	-
704	ZINC01443735	931	0.5277777910232544	NO	-
705	ZINC03274713	1611	0.5277777910232544	NO	-
706	ZINC03467752	1777	0.5277777910232544	NO	-
707	ZINC04087350	2488	0.5277777910232544	NO	-
708	ZINC01180183	763	0.5272727012634277	NO	-
709	ZINC01216866	794	0.5272727012634277	NO	-
710	ZINC02594986	1244	0.5272727012634277	NO	-
711	ZINC00856123	333	0.5270270109176636	NO	-
712	ZINC00861977	347	0.5270270109176636	NO	-
713	ZINC01090886	660	0.5270270109176636	NO	-
714	ZINC01090887	661	0.5270270109176636	NO	-
715	ZINC02209755	1111	0.5270270109176636	NO	-
716	ZINC02326246	1151	0.5270270109176636	NO	-
717	ZINC02326247	1152	0.5270270109176636	NO	-
718	ZINC02720998	1336	0.5270270109176636	NO	-
719	ZINC03342312	1658	0.5270270109176636	NO	-
720	ZINC03342312	1659	0.5270270109176636	NO	-
721	ZINC03593047	1935	0.5270270109176636	NO	-
722	ZINC03593050	1936	0.5270270109176636	NO	-
723	ZINC03853580	2073	0.5270270109176636	NO	-
724	ZINC03854795	2097	0.5270270109176636	NO	-
725	ZINC03868442	2276	0.5270270109176636	NO	-
726	ZINC04433414	2606	0.5270270109176636	NO	-
727	ZINC00574050	79	0.5263158082962036	NO	-
728	ZINC00891412	442	0.5263158082962036	NO	-
729	ZINC01090888	662	0.5263158082962036	NO	-
730	ZINC03868687	2282	0.5263158082962036	NO	-
731	ZINC04334276	2570	0.5263158082962036	NO	-
732	ZINC04475140	2666	0.5263158082962036	NO	-
733	ZINC03319985	1641	0.5256410241127014	NO	-
734	ZINC03319987	1642	0.5256410241127014	NO	-
735	ZINC03462721	1758	0.5256410241127014	NO	-
736	ZINC03462726	1759	0.5256410241127014	NO	-
737	ZINC03593640	1940	0.5256410241127014	NO	-
738	ZINC03593642	1941	0.5256410241127014	NO	-
739	ZINC03594371	1946	0.5256410241127014	NO	-
740	ZINC03594438	1947	0.5256410241127014	NO	-
741	ZINC03594523	1948	0.5256410241127014	NO	-
742	ZINC03594525	1949	0.5256410241127014	NO	-
743	ZINC04460686	2620	0.5256410241127014	NO	-
744	ZINC00634517	120	0.5249999761581421	NO	-
745	ZINC00637802	127	0.5249999761581421	NO	-
746	ZINC01005078	560	0.5249999761581421	NO	-
747	ZINC00651274	146	0.5245901346206665	NO	-
748	ZINC00678041	173	0.5245901346206665	NO	-
749	ZINC00840970	317	0.5245901346206665	NO	-
750	ZINC01378919	879	0.5245901346206665	NO	-
751	ZINC03867256	2229	0.5245901346206665	NO	-
752	ZINC00792519	257	0.523809552192688	NO	-
753	ZINC01330030	839	0.523809552192688	NO	-
754	ZINC01379073	895	0.523809552192688	NO	-
755	ZINC03313149	1637	0.523809552192688	NO	-
756	ZINC03313152	1638	0.523809552192688	NO	-
757	ZINC03890815	2309	0.523809552192688	NO	-
758	ZINC03890816	2310	0.523809552192688	NO	-
759	ZINC04465127	2631	0.523809552192688	NO	-
760	ZINC00707444	194	0.5230769515037537	NO	-
761	ZINC00709345	196	0.5230769515037537	NO	-
762	ZINC00709345	198	0.5230769515037537	NO	-
763	ZINC00991015	549	0.5230769515037537	NO	-
764	ZINC01006621	569	0.5230769515037537	NO	-
765	ZINC01059823	636	0.5230769515037537	NO	-
766	ZINC01123742	706	0.5230769515037537	NO	-
767	ZINC01123744	707	0.5230769515037537	NO	-
768	ZINC01161864	748	0.5230769515037537	NO	-
769	ZINC01175406	760	0.5230769515037537	NO	-
770	ZINC01185829	766	0.5230769515037537	NO	-
771	ZINC01200403	783	0.5230769515037537	NO	-
772	ZINC01355620	856	0.5230769515037537	NO	-
773	ZINC02744402	1348	0.5230769515037537	NO	-
774	ZINC02992933	1503	0.5230769515037537	NO	-
775	ZINC03428166	1720	0.5230769515037537	NO	-
776	ZINC03507454	1848	0.5230769515037537	NO	-
777	ZINC03567311	1906	0.5230769515037537	NO	-
778	ZINC00569308	75	0.5223880410194397	NO	-
779	ZINC02887810	1452	0.5223880410194397	NO	-
780	ZINC03851519	2035	0.5223880410194397	NO	-
781	ZINC03851522	2036	0.5223880410194397	NO	-
782	ZINC04428419	2605	0.5223880410194397	NO	-
783	ZINC04465224	2632	0.5223880410194397	NO	-
784	ZINC00806551	281	0.52173912525177	NO	-
785	ZINC00868824	395	0.52173912525177	NO	-
786	ZINC00868824	396	0.52173912525177	NO	-
787	ZINC00905525	461	0.52173912525177	NO	-
788	ZINC01055576	623	0.52173912525177	NO	-
789	ZINC01055894	626	0.52173912525177	NO	-
790	ZINC01123136	699	0.52173912525177	NO	-
791	ZINC01123138	701	0.52173912525177	NO	-
792	ZINC01130586	714	0.52173912525177	NO	-
793	ZINC01465461	938	0.52173912525177	NO	-
794	ZINC02338312	1160	0.52173912525177	NO	-
795	ZINC02590342	1243	0.52173912525177	NO	-
796	ZINC03346842	1662	0.52173912525177	NO	-
797	ZINC03591853	1934	0.52173912525177	NO	-
798	ZINC03855192	2143	0.52173912525177	NO	-
799	ZINC03866726	2215	0.52173912525177	NO	-
800	ZINC03868513	2279	0.52173912525177	NO	-
801	ZINC00891418	443	0.5211267471313477	NO	-
802	ZINC01111800	680	0.5211267471313477	NO	-
803	ZINC03288608	1624	0.5211267471313477	NO	-
804	ZINC03853020	2058	0.5211267471313477	NO	-
805	ZINC04540766	2702	0.5211267471313477	NO	-
806	ZINC03816601	46	0.5211267471313477	YES	30
807	ZINC01802726	991	0.5205479264259338	NO	-
808	ZINC02970347	1488	0.5205479264259338	NO	-
809	ZINC03244712	1597	0.5205479264259338	NO	-
810	ZINC03244712	1599	0.5205479264259338	NO	-
811	ZINC03280167	1618	0.5205479264259338	NO	-
812	ZINC03597366	1970	0.5205479264259338	NO	-
813	ZINC03631283	1993	0.5205479264259338	NO	-
814	ZINC00878072	415	0.5199999809265137	NO	-
815	ZINC00935945	500	0.5199999809265137	NO	-
816	ZINC01966590	1046	0.5199999809265137	NO	-
817	ZINC02206232	1107	0.5199999809265137	NO	-
818	ZINC02206232	1108	0.5199999809265137	NO	-
819	ZINC02618314	1248	0.5199999809265137	NO	-
820	ZINC02884196	1440	0.5199999809265137	NO	-
821	ZINC03313887	1639	0.5199999809265137	NO	-
822	ZINC03313889	1640	0.5199999809265137	NO	-
823	ZINC03462284	1747	0.5199999809265137	NO	-
824	ZINC03462289	1748	0.5199999809265137	NO	-
825	ZINC03578168	1923	0.5199999809265137	NO	-
826	ZINC03595364	1952	0.5199999809265137	NO	-
827	ZINC03595365	1953	0.5199999809265137	NO	-
828	ZINC03993259	2463	0.5199999809265137	NO	-
829	ZINC04252471	2538	0.5199999809265137	NO	-
830	ZINC03969381	2346	0.5194805264472961	NO	-
831	ZINC04362953	2580	0.5194805264472961	NO	-
832	ZINC03227354	1578	0.5189873576164246	NO	-
833	ZINC02792281	1380	0.5185185074806213	NO	-
834	ZINC00503268	62	0.5166666507720947	NO	-
835	ZINC00780705	241	0.5166666507720947	NO	-
836	ZINC00796184	266	0.5166666507720947	NO	-
837	ZINC01006605	567	0.5166666507720947	NO	-
838	ZINC01006607	568	0.5166666507720947	NO	-
839	ZINC01050157	608	0.5166666507720947	NO	-
840	ZINC01050162	609	0.5166666507720947	NO	-
841	ZINC01209811	789	0.5166666507720947	NO	-
842	ZINC01980271	1051	0.5166666507720947	NO	-
843	ZINC03402653	1707	0.5166666507720947	NO	-
844	ZINC03549431	1884	0.5166666507720947	NO	-
845	ZINC00514831	66	0.5161290168762207	NO	-
846	ZINC01162682	749	0.5161290168762207	NO	-
847	ZINC01378892	869	0.5161290168762207	NO	-
848	ZINC01378903	871	0.5161290168762207	NO	-
849	ZINC01378911	874	0.5161290168762207	NO	-
850	ZINC01378916	877	0.5161290168762207	NO	-
851	ZINC03458404	1738	0.5161290168762207	NO	-
852	ZINC03475788	1785	0.5161290168762207	NO	-
853	ZINC03475790	1786	0.5161290168762207	NO	-
854	ZINC03476046	1791	0.5161290168762207	NO	-
855	ZINC03476182	1793	0.5161290168762207	NO	-
856	ZINC03476184	1794	0.5161290168762207	NO	-
857	ZINC03476186	1795	0.5161290168762207	NO	-
858	ZINC03476188	1796	0.5161290168762207	NO	-
859	ZINC03476231	1797	0.5161290168762207	NO	-
860	ZINC03476233	1798	0.5161290168762207	NO	-
861	ZINC04001618	2472	0.5161290168762207	NO	-
862	ZINC00502939	61	0.515625	NO	-
863	ZINC00806998	286	0.515625	NO	-
864	ZINC00849001	320	0.515625	NO	-
865	ZINC00870721	398	0.515625	NO	-
866	ZINC01330057	842	0.515625	NO	-
867	ZINC02625016	1257	0.515625	NO	-
868	ZINC02625017	1258	0.515625	NO	-
869	ZINC03462587	1752	0.515625	NO	-
870	ZINC03462589	1753	0.515625	NO	-
871	ZINC03559804	1897	0.515625	NO	-
872	ZINC00624644	107	0.5151515007019043	NO	-
873	ZINC01130928	715	0.5151515007019043	NO	-
874	ZINC01858922	995	0.5151515007019043	NO	-
875	ZINC03555318	1895	0.5151515007019043	NO	-
876	ZINC03868069	2265	0.5151515007019043	NO	-
877	ZINC03968408	2333	0.5151515007019043	NO	-
878	ZINC03992815	2450	0.5151515007019043	NO	-
879	ZINC04465914	2640	0.5151515007019043	NO	-
880	ZINC00860963	346	0.5147058963775635	NO	-
881	ZINC02215879	1113	0.5147058963775635	NO	-
882	ZINC02215882	1114	0.5147058963775635	NO	-
883	ZINC02319780	1148	0.5147058963775635	NO	-
884	ZINC02319782	1149	0.5147058963775635	NO	-
885	ZINC02866780	1425	0.5147058963775635	NO	-
886	ZINC02887815	1454	0.5147058963775635	NO	-
887	ZINC02887818	1455	0.5147058963775635	NO	-
888	ZINC03145170	1546	0.5147058963775635	NO	-
889	ZINC03294623	1627	0.5147058963775635	NO	-
890	ZINC03296402	1630	0.5147058963775635	NO	-
891	ZINC03852016	2046	0.5147058963775635	NO	-
892	ZINC03855192	2142	0.5147058963775635	NO	-
893	ZINC03866726	2214	0.5147058963775635	NO	-
894	ZINC03977315	2402	0.5147058963775635	NO	-
895	ZINC03977316	2403	0.5147058963775635	NO	-
896	ZINC03987718	2434	0.5147058963775635	NO	-
897	ZINC03987719	2435	0.5147058963775635	NO	-
898	ZINC04467768	2648	0.5147058963775635	NO	-
899	ZINC01332561	846	0.5142857432365417	NO	-
900	ZINC01332678	847	0.5142857432365417	NO	-
901	ZINC01376058	866	0.5142857432365417	NO	-
902	ZINC01376061	867	0.5142857432365417	NO	-
903	ZINC01376062	868	0.5142857432365417	NO	-
904	ZINC01379024	888	0.5142857432365417	NO	-
905	ZINC01379038	890	0.5142857432365417	NO	-
906	ZINC01379042	891	0.5142857432365417	NO	-
907	ZINC01379043	892	0.5142857432365417	NO	-
908	ZINC01424106	913	0.5142857432365417	NO	-
909	ZINC01424106	914	0.5142857432365417	NO	-
910	ZINC01791404	985	0.5142857432365417	NO	-
911	ZINC02520405	1228	0.5142857432365417	NO	-
912	ZINC02718349	1324	0.5142857432365417	NO	-
913	ZINC03189744	1557	0.5142857432365417	NO	-
914	ZINC03189745	1558	0.5142857432365417	NO	-
915	ZINC03559292	1896	0.5142857432365417	NO	-
916	ZINC03857228	2158	0.5142857432365417	NO	-
917	ZINC03857695	2161	0.5142857432365417	NO	-
918	ZINC03857791	2162	0.5142857432365417	NO	-
919	ZINC03857792	2163	0.5142857432365417	NO	-
920	ZINC03858010	2167	0.5142857432365417	NO	-
921	ZINC03867845	2259	0.5142857432365417	NO	-
922	ZINC03868085	2266	0.5142857432365417	NO	-
923	ZINC03971615	2382	0.5142857432365417	NO	-
924	ZINC03971615	2384	0.5142857432365417	NO	-
925	ZINC04000899	2470	0.5142857432365417	NO	-
926	ZINC04464528	2626	0.5142857432365417	NO	-
927	ZINC00597796	90	0.5138888955116272	NO	-
928	ZINC00802642	277	0.5138888955116272	NO	-
929	ZINC02201265	1103	0.5138888955116272	NO	-
930	ZINC02910920	1470	0.5138888955116272	NO	-
931	ZINC00796584	267	0.5135135054588318	NO	-
932	ZINC00796585	268	0.5135135054588318	NO	-
933	ZINC00819404	299	0.5135135054588318	NO	-
934	ZINC00874165	407	0.5135135054588318	NO	-
935	ZINC01282190	817	0.5135135054588318	NO	-
936	ZINC01282190	818	0.5135135054588318	NO	-
937	ZINC01889764	1002	0.5135135054588318	NO	-
938	ZINC02205509	1104	0.5135135054588318	NO	-
939	ZINC02205509	1105	0.5135135054588318	NO	-
940	ZINC02244620	1126	0.5135135054588318	NO	-
941	ZINC02365789	1169	0.5135135054588318	NO	-
942	ZINC02365791	1170	0.5135135054588318	NO	-
943	ZINC02440806	1203	0.5135135054588318	NO	-
944	ZINC02440807	1204	0.5135135054588318	NO	-
945	ZINC03434089	1728	0.5135135054588318	NO	-
946	ZINC03461920	1742	0.5135135054588318	NO	-
947	ZINC03461923	1743	0.5135135054588318	NO	-
948	ZINC03462302	1749	0.5135135054588318	NO	-
949	ZINC03464350	1760	0.5135135054588318	NO	-
950	ZINC03464354	1761	0.5135135054588318	NO	-
951	ZINC03494810	1831	0.5135135054588318	NO	-
952	ZINC03519985	1867	0.5135135054588318	NO	-
953	ZINC03802693	2009	0.5135135054588318	NO	-
954	ZINC03859621	2203	0.5135135054588318	NO	-
955	ZINC03889607	2296	0.5135135054588318	NO	-
956	ZINC03987914	2436	0.5135135054588318	NO	-
957	ZINC00630200	113	0.5131579041481018	NO	-
958	ZINC00857408	340	0.5131579041481018	NO	-
959	ZINC02221048	1116	0.5131579041481018	NO	-
960	ZINC03550429	1889	0.5131579041481018	NO	-
961	ZINC03867547	2244	0.5131579041481018	NO	-
962	ZINC04315740	2559	0.5131579041481018	NO	-
963	ZINC04356590	2576	0.5131579041481018	NO	-
964	ZINC03231140	1585	0.5128205418586731	NO	-
965	ZINC03439641	1729	0.5128205418586731	NO	-
966	ZINC03485369	1824	0.5128205418586731	NO	-
967	ZINC03485498	1825	0.5128205418586731	NO	-
968	ZINC03485518	1826	0.5128205418586731	NO	-
969	ZINC03867547	2245	0.5128205418586731	NO	-
970	ZINC04239307	2523	0.5128205418586731	NO	-
971	ZINC04345241	2573	0.5128205418586731	NO	-
972	ZINC04513234	2697	0.5128205418586731	NO	-
973	ZINC02335645	1158	0.512499988079071	NO	-
974	ZINC02994596	1504	0.512499988079071	NO	-
975	ZINC03593681	1942	0.512499988079071	NO	-
976	ZINC03593682	1943	0.512499988079071	NO	-
977	ZINC00806937	284	0.5087719559669495	NO	-
978	ZINC01144059	727	0.5087719559669495	NO	-
979	ZINC01204186	784	0.5087719559669495	NO	-
980	ZINC01329966	835	0.5087719559669495	NO	-
981	ZINC01329968	836	0.5087719559669495	NO	-
982	ZINC01330008	838	0.5087719559669495	NO	-
983	ZINC02873100	1428	0.5087719559669495	NO	-
984	ZINC00589662	83	0.508474588394165	NO	-
985	ZINC01153627	745	0.5081967115402222	NO	-
986	ZINC01185836	767	0.5081967115402222	NO	-
987	ZINC00795363	264	0.5079365372657776	NO	-
988	ZINC00902691	454	0.5079365372657776	NO	-
989	ZINC00902694	455	0.5079365372657776	NO	-
990	ZINC00912367	476	0.5079365372657776	NO	-
991	ZINC01115810	685	0.5079365372657776	NO	-
992	ZINC01378912	875	0.5079365372657776	NO	-
993	ZINC01378913	876	0.5079365372657776	NO	-
994	ZINC01378925	881	0.5079365372657776	NO	-
995	ZINC01981891	1056	0.5079365372657776	NO	-
996	ZINC01981892	1057	0.5079365372657776	NO	-
997	ZINC03867820	2255	0.5079365372657776	NO	-
998	ZINC03832401	32	0.5079365372657776	YES	18
999	ZINC00677379	172	0.5076923370361328	NO	-
1000	ZINC00803512	278	0.5076923370361328	NO	-
1001	ZINC00908398	472	0.5076923370361328	NO	-
1002	ZINC00917699	482	0.5076923370361328	NO	-
1003	ZINC00933347	498	0.5076923370361328	NO	-
1004	ZINC01102351	670	0.5076923370361328	NO	-
1005	ZINC01379066	893	0.5076923370361328	NO	-
1006	ZINC01379067	894	0.5076923370361328	NO	-
1007	ZINC01411754	905	0.5076923370361328	NO	-
1008	ZINC02662872	1298	0.5076923370361328	NO	-
1009	ZINC03048846	1522	0.5076923370361328	NO	-
1010	ZINC03477020	1799	0.5076923370361328	NO	-
1011	ZINC03856255	2152	0.5076923370361328	NO	-
1012	ZINC00321802	29	0.5074626803398132	NO	-
1013	ZINC01175721	761	0.5074626803398132	NO	-
1014	ZINC01186750	768	0.5074626803398132	NO	-
1015	ZINC01208558	787	0.5074626803398132	NO	-
1016	ZINC02554769	1240	0.5074626803398132	NO	-
1017	ZINC03242200	1594	0.5074626803398132	NO	-
1018	ZINC04586974	2704	0.5074626803398132	NO	-
1019	ZINC01052183	616	0.5072463750839233	NO	-
1020	ZINC02862043	1422	0.5072463750839233	NO	-
1021	ZINC02862044	1423	0.5072463750839233	NO	-
1022	ZINC03854171	2084	0.5072463750839233	NO	-
1023	ZINC04464543	2627	0.5072463750839233	NO	-
1024	ZINC00678154	176	0.5070422291755676	NO	-
1025	ZINC00819393	298	0.5070422291755676	NO	-
1026	ZINC00976134	536	0.5070422291755676	NO	-
1027	ZINC01005678	565	0.5070422291755676	NO	-
1028	ZINC01005678	566	0.5070422291755676	NO	-
1029	ZINC02887824	1458	0.5070422291755676	NO	-
1030	ZINC02909736	1467	0.5070422291755676	NO	-
1031	ZINC03567536	1909	0.5070422291755676	NO	-
1032	ZINC03855377	2145	0.5070422291755676	NO	-
1033	ZINC03867052	2225	0.5070422291755676	NO	-
1034	ZINC04253318	2541	0.5070422291755676	NO	-
1035	ZINC04266641	2542	0.5070422291755676	NO	-
1036	ZINC00374447	38	0.5068492889404297	NO	-
1037	ZINC00500813	60	0.5068492889404297	NO	-
1038	ZINC00648128	140	0.5068492889404297	NO	-
1039	ZINC00773466	225	0.5068492889404297	NO	-
1040	ZINC00774612	231	0.5068492889404297	NO	-
1041	ZINC00853570	331	0.5068492889404297	NO	-
1042	ZINC01282194	823	0.5068492889404297	NO	-
1043	ZINC01282194	824	0.5068492889404297	NO	-
1044	ZINC01938191	1041	0.5068492889404297	NO	-
1045	ZINC02449774	1208	0.5068492889404297	NO	-
1046	ZINC02467175	1213	0.5068492889404297	NO	-
1047	ZINC03175432	1551	0.5068492889404297	NO	-
1048	ZINC03175435	1552	0.5068492889404297	NO	-
1049	ZINC03237207	1591	0.5068492889404297	NO	-
1050	ZINC03363841	1683	0.5068492889404297	NO	-
1051	ZINC03519265	1861	0.5068492889404297	NO	-
1052	ZINC03850858	2032	0.5068492889404297	NO	-
1053	ZINC04191397	2513	0.5068492889404297	NO	-
1054	ZINC04464999	2629	0.5068492889404297	NO	-
1055	ZINC04485614	2675	0.5068492889404297	NO	-
1056	ZINC00622650	102	0.5066666603088379	NO	-
1057	ZINC00908047	468	0.5066666603088379	NO	-
1058	ZINC00949888	527	0.5066666603088379	NO	-
1059	ZINC01221477	796	0.5066666603088379	NO	-
1060	ZINC02480281	1216	0.5066666603088379	NO	-
1061	ZINC02482087	1218	0.5066666603088379	NO	-
1062	ZINC02887701	1449	0.5066666603088379	NO	-
1063	ZINC02887703	1450	0.5066666603088379	NO	-
1064	ZINC03173972	1550	0.5066666603088379	NO	-
1065	ZINC03223759	1575	0.5066666603088379	NO	-
1066	ZINC03405354	1708	0.5066666603088379	NO	-
1067	ZINC03550400	1887	0.5066666603088379	NO	-
1068	ZINC03593611	1938	0.5066666603088379	NO	-
1069	ZINC03593612	1939	0.5066666603088379	NO	-
1070	ZINC00787007	247	0.5064935088157654	NO	-
1071	ZINC00787024	248	0.5064935088157654	NO	-
1072	ZINC00908071	469	0.5064935088157654	NO	-
1073	ZINC01784640	983	0.5064935088157654	NO	-
1074	ZINC03283509	1620	0.5064935088157654	NO	-
1075	ZINC03853495	2067	0.5064935088157654	NO	-
1076	ZINC03868442	2277	0.5064935088157654	NO	-
1077	ZINC03991971	2442	0.5064935088157654	NO	-
1078	ZINC03991989	2445	0.5064935088157654	NO	-
1079	ZINC04464289	2623	0.5064935088157654	NO	-
1080	ZINC04633710	2710	0.5064935088157654	NO	-
1081	ZINC01501835	954	0.5063291192054749	NO	-
1082	ZINC02788841	1378	0.5063291192054749	NO	-
1083	ZINC00873605	405	0.5061728358268738	NO	-
1084	ZINC02196431	1100	0.5061728358268738	NO	-
1085	ZINC03568202	1912	0.5061728358268738	NO	-
1086	ZINC03834202	40	0.5061728358268738	YES	24
1087	ZINC00634517	121	0.5060241222381592	NO	-
1088	ZINC00637802	128	0.5060241222381592	NO	-
1089	ZINC01005078	561	0.5060241222381592	NO	-
1090	ZINC03176341	1554	0.5060241222381592	NO	-
1091	ZINC00269549	26	0.5	NO	-
1092	ZINC00341937	33	0.5	NO	-
1093	ZINC00456202	51	0.5	NO	-
1094	ZINC00624644	106	0.5	NO	-
1095	ZINC00671250	157	0.5	NO	-
1096	ZINC00709345	197	0.5	NO	-
1097	ZINC00725075	208	0.5	NO	-
1098	ZINC00725075	209	0.5	NO	-
1099	ZINC00728326	211	0.5	NO	-
1100	ZINC00798359	270	0.5	NO	-
1101	ZINC00806550	280	0.5	NO	-
1102	ZINC00806556	282	0.5	NO	-
1103	ZINC00812069	292	0.5	NO	-
1104	ZINC00812081	294	0.5	NO	-
1105	ZINC00849509	321	0.5	NO	-
1106	ZINC00853571	332	0.5	NO	-
1107	ZINC00856126	334	0.5	NO	-
1108	ZINC00856127	335	0.5	NO	-
1109	ZINC00862434	348	0.5	NO	-
1110	ZINC00863265	350	0.5	NO	-
1111	ZINC00873444	403	0.5	NO	-
1112	ZINC00873554	404	0.5	NO	-
1113	ZINC00878065	413	0.5	NO	-
1114	ZINC00878071	414	0.5	NO	-
1115	ZINC00886835	436	0.5	NO	-
1116	ZINC00893688	447	0.5	NO	-
1117	ZINC00899306	450	0.5	NO	-
1118	ZINC00899313	451	0.5	NO	-
1119	ZINC00905525	462	0.5	NO	-
1120	ZINC00945703	515	0.5	NO	-
1121	ZINC00945703	516	0.5	NO	-
1122	ZINC00947724	524	0.5	NO	-
1123	ZINC00971036	535	0.5	NO	-
1124	ZINC00985293	543	0.5	NO	-
1125	ZINC00985293	544	0.5	NO	-
1126	ZINC00985293	545	0.5	NO	-
1127	ZINC01027887	576	0.5	NO	-
1128	ZINC01052408	617	0.5	NO	-
1129	ZINC01059823	637	0.5	NO	-
1130	ZINC01095414	666	0.5	NO	-
1131	ZINC01111800	681	0.5	NO	-
1132	ZINC01132618	719	0.5	NO	-
1133	ZINC01142317	726	0.5	NO	-
1134	ZINC01156937	747	0.5	NO	-
1135	ZINC01224437	799	0.5	NO	-
1136	ZINC01282190	816	0.5	NO	-
1137	ZINC01315428	833	0.5	NO	-
1138	ZINC01330056	841	0.5	NO	-
1139	ZINC01355620	857	0.5	NO	-
1140	ZINC01363108	859	0.5	NO	-
1141	ZINC01405781	903	0.5	NO	-
1142	ZINC01441110	926	0.5	NO	-
1143	ZINC01441110	927	0.5	NO	-
1144	ZINC01441110	928	0.5	NO	-
1145	ZINC01501835	955	0.5	NO	-
1146	ZINC01860385	996	0.5	NO	-
1147	ZINC01889881	1014	0.5	NO	-
1148	ZINC01889882	1015	0.5	NO	-
1149	ZINC01934424	1040	0.5	NO	-
1150	ZINC01960632	1045	0.5	NO	-
1151	ZINC01972524	1048	0.5	NO	-
1152	ZINC01981521	1054	0.5	NO	-
1153	ZINC01981522	1055	0.5	NO	-
1154	ZINC01982709	1058	0.5	NO	-
1155	ZINC01982710	1059	0.5	NO	-
1156	ZINC02219753	1115	0.5	NO	-
1157	ZINC02224635	1120	0.5	NO	-
1158	ZINC02419883	1189	0.5	NO	-
1159	ZINC02434235	1196	0.5	NO	-
1160	ZINC02436101	1198	0.5	NO	-
1161	ZINC02487972	1219	0.5	NO	-
1162	ZINC02641332	1277	0.5	NO	-
1163	ZINC02708446	1319	0.5	NO	-
1164	ZINC02713491	1322	0.5	NO	-
1165	ZINC02721888	1338	0.5	NO	-
1166	ZINC02721889	1339	0.5	NO	-
1167	ZINC02793918	1381	0.5	NO	-
1168	ZINC02861718	1420	0.5	NO	-
1169	ZINC02885154	1441	0.5	NO	-
1170	ZINC02887819	1456	0.5	NO	-
1171	ZINC03017126	1507	0.5	NO	-
1172	ZINC03192060	1559	0.5	NO	-
1173	ZINC03192063	1560	0.5	NO	-
1174	ZINC03192065	1561	0.5	NO	-
1175	ZINC03306934	1634	0.5	NO	-
1176	ZINC03307535	1635	0.5	NO	-
1177	ZINC03333254	1652	0.5	NO	-
1178	ZINC03333257	1653	0.5	NO	-
1179	ZINC03344716	1661	0.5	NO	-
1180	ZINC03356618	1673	0.5	NO	-
1181	ZINC03368785	1690	0.5	NO	-
1182	ZINC03414316	1712	0.5	NO	-
1183	ZINC03415725	1713	0.5	NO	-
1184	ZINC03415738	1714	0.5	NO	-
1185	ZINC03415773	1715	0.5	NO	-
1186	ZINC03484528	1821	0.5	NO	-
1187	ZINC03484530	1822	0.5	NO	-
1188	ZINC03492575	1828	0.5	NO	-
1189	ZINC03493172	1830	0.5	NO	-
1190	ZINC03519259	1860	0.5	NO	-
1191	ZINC03519978	1864	0.5	NO	-
1192	ZINC03519982	1866	0.5	NO	-
1193	ZINC03545413	1877	0.5	NO	-
1194	ZINC03631285	1994	0.5	NO	-
1195	ZINC03849701	2023	0.5	NO	-
1196	ZINC03853020	2059	0.5	NO	-
1197	ZINC03853554	2069	0.5	NO	-
1198	ZINC03853555	2070	0.5	NO	-
1199	ZINC03855236	2144	0.5	NO	-
1200	ZINC03855611	2147	0.5	NO	-
1201	ZINC03858203	2172	0.5	NO	-
1202	ZINC03867248	2227	0.5	NO	-
1203	ZINC03868765	2284	0.5	NO	-
1204	ZINC03873875	2291	0.5	NO	-
1205	ZINC03890127	2301	0.5	NO	-
1206	ZINC03969555	2347	0.5	NO	-
1207	ZINC03969556	2348	0.5	NO	-
1208	ZINC03969557	2349	0.5	NO	-
1209	ZINC03969836	2354	0.5	NO	-
1210	ZINC03970248	2357	0.5	NO	-
1211	ZINC03970248	2358	0.5	NO	-
1212	ZINC03971615	2383	0.5	NO	-
1213	ZINC03983294	2429	0.5	NO	-
1214	ZINC04082791	2487	0.5	NO	-
1215	ZINC04137655	2500	0.5	NO	-
1216	ZINC04169833	2504	0.5	NO	-
1217	ZINC04169833	2505	0.5	NO	-
1218	ZINC04170720	2507	0.5	NO	-
1219	ZINC04170720	2508	0.5	NO	-
1220	ZINC04233657	2522	0.5	NO	-
1221	ZINC04421005	2603	0.5	NO	-
1222	ZINC04442888	2608	0.5	NO	-
1223	ZINC04462018	2621	0.5	NO	-
1224	ZINC04492361	2680	0.5	NO	-
1225	ZINC04633709	2709	0.5	NO	-
1226	ZINC01907301	8	0.5	YES	6
1227	ZINC04617981	47	0.5	YES	31
1228	ZINC03568160	1910	0.4939759075641632	NO	-
1229	ZINC00882908	428	0.4938271641731262	NO	-
1230	ZINC03479287	1802	0.4938271641731262	NO	-
1231	ZINC00627951	108	0.49367088079452515	NO	-
1232	ZINC00637248	122	0.49367088079452515	NO	-
1233	ZINC00882910	429	0.49367088079452515	NO	-
1234	ZINC00909540	474	0.49367088079452515	NO	-
1235	ZINC01801668	990	0.49367088079452515	NO	-
1236	ZINC03195907	1563	0.49367088079452515	NO	-
1237	ZINC03568405	1914	0.49367088079452515	NO	-
1238	ZINC03849694	2022	0.49367088079452515	NO	-
1239	ZINC04620101	2705	0.49367088079452515	NO	-
1240	ZINC00773458	224	0.4935064911842346	NO	-
1241	ZINC00774706	232	0.4935064911842346	NO	-
1242	ZINC00970759	534	0.4935064911842346	NO	-
1243	ZINC01032891	579	0.4935064911842346	NO	-
1244	ZINC01240351	801	0.4935064911842346	NO	-
1245	ZINC01441523	929	0.4935064911842346	NO	-
1246	ZINC01889797	1009	0.4935064911842346	NO	-
1247	ZINC01889799	1010	0.4935064911842346	NO	-
1248	ZINC02057032	1068	0.4935064911842346	NO	-
1249	ZINC03568184	1911	0.4935064911842346	NO	-
1250	ZINC04356680	2577	0.4935064911842346	NO	-
1251	ZINC04470047	2659	0.4935064911842346	NO	-
1252	ZINC00857412	342	0.4933333396911621	NO	-
1253	ZINC00860568	345	0.4933333396911621	NO	-
1254	ZINC01107643	676	0.4933333396911621	NO	-
1255	ZINC01332840	848	0.4933333396911621	NO	-
1256	ZINC02405475	1179	0.4933333396911621	NO	-
1257	ZINC02642192	1278	0.4933333396911621	NO	-
1258	ZINC02915859	1472	0.4933333396911621	NO	-
1259	ZINC03088717	1539	0.4933333396911621	NO	-
1260	ZINC03222102	1570	0.4933333396911621	NO	-
1261	ZINC03348840	1664	0.4933333396911621	NO	-
1262	ZINC03497224	1833	0.4933333396911621	NO	-
1263	ZINC03497226	1834	0.4933333396911621	NO	-
1264	ZINC03859471	2202	0.4933333396911621	NO	-
1265	ZINC03868260	2269	0.4933333396911621	NO	-
1266	ZINC03991975	2443	0.4933333396911621	NO	-
1267	ZINC03991982	2444	0.4933333396911621	NO	-
1268	ZINC04225151	2520	0.4933333396911621	NO	-
1269	ZINC04464295	2625	0.4933333396911621	NO	-
1270	ZINC00810635	290	0.4931506812572479	NO	-
1271	ZINC00852452	326	0.4931506812572479	NO	-
1272	ZINC00852453	327	0.4931506812572479	NO	-
1273	ZINC00852462	328	0.4931506812572479	NO	-
1274	ZINC01061229	638	0.4931506812572479	NO	-
1275	ZINC03817896	2015	0.4931506812572479	NO	-
1276	ZINC03855377	2146	0.4931506812572479	NO	-
1277	ZINC03859153	2197	0.4931506812572479	NO	-
1278	ZINC03867845	2260	0.4931506812572479	NO	-
1279	ZINC03933818	2327	0.4931506812572479	NO	-
1280	ZINC04169833	2506	0.4931506812572479	NO	-
1281	ZINC00893688	448	0.49295774102211	NO	-
1282	ZINC00893688	449	0.49295774102211	NO	-
1283	ZINC01129826	713	0.49295774102211	NO	-
1284	ZINC01151652	738	0.49295774102211	NO	-
1285	ZINC01151652	740	0.49295774102211	NO	-
1286	ZINC01282194	822	0.49295774102211	NO	-
1287	ZINC01903711	1028	0.49295774102211	NO	-
1288	ZINC02849817	1399	0.49295774102211	NO	-
1289	ZINC02887494	1442	0.49295774102211	NO	-
1290	ZINC02887690	1444	0.49295774102211	NO	-
1291	ZINC03229899	1582	0.49295774102211	NO	-
1292	ZINC03356628	1674	0.49295774102211	NO	-
1293	ZINC03542643	1876	0.49295774102211	NO	-
1294	ZINC03968496	2335	0.49295774102211	NO	-
1295	ZINC00253747	23	0.49275362491607666	NO	-
1296	ZINC00644104	136	0.49275362491607666	NO	-
1297	ZINC00819480	303	0.49275362491607666	NO	-
1298	ZINC00867750	365	0.49275362491607666	NO	-
1299	ZINC00867750	366	0.49275362491607666	NO	-
1300	ZINC01130928	716	0.49275362491607666	NO	-
1301	ZINC01145175	728	0.49275362491607666	NO	-
1302	ZINC01173832	757	0.49275362491607666	NO	-
1303	ZINC01173833	758	0.49275362491607666	NO	-
1304	ZINC02237515	1124	0.49275362491607666	NO	-
1305	ZINC02237517	1125	0.49275362491607666	NO	-
1306	ZINC03239779	1592	0.49275362491607666	NO	-
1307	ZINC03392136	1703	0.49275362491607666	NO	-
1308	ZINC03392139	1704	0.49275362491607666	NO	-
1309	ZINC03479207	1801	0.49275362491607666	NO	-
1310	ZINC03857505	2160	0.49275362491607666	NO	-
1311	ZINC03857856	2166	0.49275362491607666	NO	-
1312	ZINC03892189	2313	0.49275362491607666	NO	-
1313	ZINC04443933	2614	0.49275362491607666	NO	-
1314	ZINC00613247	95	0.49253731966018677	NO	-
1315	ZINC00613694	97	0.49253731966018677	NO	-
1316	ZINC00672495	159	0.49253731966018677	NO	-
1317	ZINC01005392	563	0.49253731966018677	NO	-
1318	ZINC03350628	1665	0.49253731966018677	NO	-
1319	ZINC03484681	1823	0.49253731966018677	NO	-
1320	ZINC00321790	28	0.4923076927661896	NO	-
1321	ZINC00360012	36	0.4923076927661896	NO	-
1322	ZINC00624642	105	0.4923076927661896	NO	-
1323	ZINC00798358	269	0.4923076927661896	NO	-
1324	ZINC00822799	307	0.4923076927661896	NO	-
1325	ZINC01516487	962	0.4923076927661896	NO	-
1326	ZINC01960308	1044	0.4923076927661896	NO	-
1327	ZINC03857798	2164	0.4923076927661896	NO	-
1328	ZINC03857799	2165	0.4923076927661896	NO	-
1329	ZINC03977562	2408	0.4923076927661896	NO	-
1330	ZINC03993253	2462	0.4923076927661896	NO	-
1331	ZINC00917733	484	0.4920634925365448	NO	-
1332	ZINC01049491	605	0.4920634925365448	NO	-
1333	ZINC03341460	1656	0.4920634925365448	NO	-
1334	ZINC03651768	2002	0.4920634925365448	NO	-
1335	ZINC03868500	2278	0.49180328845977783	NO	-
1336	ZINC04466106	2642	0.49180328845977783	NO	-
1337	ZINC01054862	621	0.4912280738353729	NO	-
1338	ZINC00470104	54	0.4909090995788574	NO	-
1339	ZINC00470106	55	0.4909090995788574	NO	-
1340	ZINC01120339	689	0.4909090995788574	NO	-
1341	ZINC02303655	1139	0.4878048896789551	NO	-
1342	ZINC02303754	1140	0.4878048896789551	NO	-
1343	ZINC02333423	1157	0.4878048896789551	NO	-
1344	ZINC03222224	1572	0.4878048896789551	NO	-
1345	ZINC00637627	125	0.48750001192092896	NO	-
1346	ZINC01320997	834	0.48750001192092896	NO	-
1347	ZINC03853495	2068	0.48750001192092896	NO	-
1348	ZINC04406533	2594	0.48750001192092896	NO	-
1349	ZINC00622650	103	0.4871794879436493	NO	-
1350	ZINC00628551	110	0.4871794879436493	NO	-
1351	ZINC00942214	511	0.4871794879436493	NO	-
1352	ZINC01033869	582	0.4871794879436493	NO	-
1353	ZINC01889791	1007	0.4871794879436493	NO	-
1354	ZINC01889793	1008	0.4871794879436493	NO	-
1355	ZINC01889810	1011	0.4871794879436493	NO	-
1356	ZINC02181819	1097	0.4871794879436493	NO	-
1357	ZINC03866771	2216	0.4871794879436493	NO	-
1358	ZINC04464891	2628	0.4871794879436493	NO	-
1359	ZINC00811576	291	0.4868420958518982	NO	-
1360	ZINC01001189	556	0.4868420958518982	NO	-
1361	ZINC02551611	1239	0.4868420958518982	NO	-
1362	ZINC02653631	1286	0.4868420958518982	NO	-
1363	ZINC02797935	1387	0.4868420958518982	NO	-
1364	ZINC03497484	1835	0.4868420958518982	NO	-
1365	ZINC03538339	1874	0.4868420958518982	NO	-
1366	ZINC03567522	1907	0.4868420958518982	NO	-
1367	ZINC03580635	1925	0.4868420958518982	NO	-
1368	ZINC03851229	2033	0.4868420958518982	NO	-
1369	ZINC03852781	2051	0.4868420958518982	NO	-
1370	ZINC03852782	2052	0.4868420958518982	NO	-
1371	ZINC03852803	2056	0.4868420958518982	NO	-
1372	ZINC03852804	2057	0.4868420958518982	NO	-
1373	ZINC03853565	2071	0.4868420958518982	NO	-
1374	ZINC03854496	2090	0.4868420958518982	NO	-
1375	ZINC03854497	2091	0.4868420958518982	NO	-
1376	ZINC03859153	2198	0.4868420958518982	NO	-
1377	ZINC03859877	2207	0.4868420958518982	NO	-
1378	ZINC03867981	2264	0.4868420958518982	NO	-
1379	ZINC03868326	2271	0.4868420958518982	NO	-
1380	ZINC04317324	2565	0.4868420958518982	NO	-
1381	ZINC04465984	2641	0.4868420958518982	NO	-
1382	ZINC01895146	17	0.4868420958518982	YES	8
1383	ZINC01262959	809	0.4864864945411682	NO	-
1384	ZINC01262960	810	0.4864864945411682	NO	-
1385	ZINC01282192	820	0.4864864945411682	NO	-
1386	ZINC01282192	821	0.4864864945411682	NO	-
1387	ZINC01889885	1016	0.4864864945411682	NO	-
1388	ZINC02328536	1155	0.4864864945411682	NO	-
1389	ZINC02849817	1400	0.4864864945411682	NO	-
1390	ZINC02849817	1402	0.4864864945411682	NO	-
1391	ZINC02891039	1461	0.4864864945411682	NO	-
1392	ZINC03066998	1534	0.4864864945411682	NO	-
1393	ZINC03561952	1900	0.4864864945411682	NO	-
1394	ZINC03817896	2016	0.4864864945411682	NO	-
1395	ZINC03867248	2228	0.4864864945411682	NO	-
1396	ZINC04225151	2518	0.4864864945411682	NO	-
1397	ZINC04248874	2530	0.4864864945411682	NO	-
1398	ZINC03834194	15	0.4864864945411682	YES	8
1399	ZINC01051829	614	0.4861111044883728	NO	-
1400	ZINC01051831	615	0.4861111044883728	NO	-
1401	ZINC01148991	736	0.4861111044883728	NO	-
1402	ZINC01151652	739	0.4861111044883728	NO	-
1403	ZINC01265041	811	0.4861111044883728	NO	-
1404	ZINC01282192	819	0.4861111044883728	NO	-
1405	ZINC01418481	910	0.4861111044883728	NO	-
1406	ZINC02082172	1076	0.4861111044883728	NO	-
1407	ZINC02849808	1398	0.4861111044883728	NO	-
1408	ZINC02849817	1401	0.4861111044883728	NO	-
1409	ZINC02887699	1447	0.4861111044883728	NO	-
1410	ZINC03431966	1724	0.4861111044883728	NO	-
1411	ZINC03599175	1972	0.4861111044883728	NO	-
1412	ZINC03599178	1973	0.4861111044883728	NO	-
1413	ZINC03599269	1976	0.4861111044883728	NO	-
1414	ZINC03599271	1977	0.4861111044883728	NO	-
1415	ZINC03623971	1988	0.4861111044883728	NO	-
1416	ZINC03852773	2050	0.4861111044883728	NO	-
1417	ZINC03857132	2156	0.4861111044883728	NO	-
1418	ZINC03987548	2433	0.4861111044883728	NO	-
1419	ZINC04253318	2539	0.4861111044883728	NO	-
1420	ZINC04253318	2540	0.4861111044883728	NO	-
1421	ZINC04460191	2619	0.4861111044883728	NO	-
1422	ZINC00568574	73	0.48571428656578064	NO	-
1423	ZINC00945831	520	0.48571428656578064	NO	-
1424	ZINC01033105	580	0.48571428656578064	NO	-
1425	ZINC01736686	969	0.48571428656578064	NO	-
1426	ZINC02319238	1147	0.48571428656578064	NO	-
1427	ZINC03230184	1583	0.48571428656578064	NO	-
1428	ZINC03462204	1746	0.48571428656578064	NO	-
1429	ZINC03550391	1885	0.48571428656578064	NO	-
1430	ZINC03550393	1886	0.48571428656578064	NO	-
1431	ZINC03550402	1888	0.48571428656578064	NO	-
1432	ZINC03550477	1892	0.48571428656578064	NO	-
1433	ZINC03850795	2028	0.48571428656578064	NO	-
1434	ZINC03850797	2029	0.48571428656578064	NO	-
1435	ZINC03969137	2343	0.48571428656578064	NO	-
1436	ZINC03969175	2344	0.48571428656578064	NO	-
1437	ZINC03969176	2345	0.48571428656578064	NO	-
1438	ZINC00593640	86	0.4852941036224365	NO	-
1439	ZINC00693063	183	0.4852941036224365	NO	-
1440	ZINC00693065	184	0.4852941036224365	NO	-
1441	ZINC00812071	293	0.4852941036224365	NO	-
1442	ZINC00871399	399	0.4852941036224365	NO	-
1443	ZINC01379075	896	0.4852941036224365	NO	-
1444	ZINC01379078	897	0.4852941036224365	NO	-
1445	ZINC01379079	898	0.4852941036224365	NO	-
1446	ZINC01445403	934	0.4852941036224365	NO	-
1447	ZINC01799730	989	0.4852941036224365	NO	-
1448	ZINC02520405	1227	0.4852941036224365	NO	-
1449	ZINC02861173	1418	0.4852941036224365	NO	-
1450	ZINC03147658	1547	0.4852941036224365	NO	-
1451	ZINC03272046	1609	0.4852941036224365	NO	-
1452	ZINC03465581	1775	0.4852941036224365	NO	-
1453	ZINC00591295	84	0.4848484992980957	NO	-
1454	ZINC00651955	148	0.4848484992980957	NO	-
1455	ZINC01125894	709	0.4848484992980957	NO	-
1456	ZINC01378909	873	0.4848484992980957	NO	-
1457	ZINC01378921	880	0.4848484992980957	NO	-
1458	ZINC01378927	882	0.4848484992980957	NO	-
1459	ZINC01378928	883	0.4848484992980957	NO	-
1460	ZINC01379007	885	0.4848484992980957	NO	-
1461	ZINC01379008	886	0.4848484992980957	NO	-
1462	ZINC01379020	887	0.4848484992980957	NO	-
1463	ZINC02661352	1293	0.4848484992980957	NO	-
1464	ZINC02661353	1294	0.4848484992980957	NO	-
1465	ZINC02877834	1434	0.4848484992980957	NO	-
1466	ZINC03222633	1573	0.4848484992980957	NO	-
1467	ZINC03222634	1574	0.4848484992980957	NO	-
1468	ZINC03366797	1686	0.4848484992980957	NO	-
1469	ZINC03468021	1778	0.4848484992980957	NO	-
1470	ZINC03468026	1779	0.4848484992980957	NO	-
1471	ZINC03867820	2256	0.4848484992980957	NO	-
1472	ZINC04394745	2590	0.4848484992980957	NO	-
1473	ZINC04428162	2604	0.4848484992980957	NO	-
1474	ZINC00341936	32	0.484375	NO	-
1475	ZINC00568587	74	0.484375	NO	-
1476	ZINC01098104	667	0.484375	NO	-
1477	ZINC01120739	692	0.484375	NO	-
1478	ZINC01120740	693	0.484375	NO	-
1479	ZINC03462199	1744	0.484375	NO	-
1480	ZINC03462202	1745	0.484375	NO	-
1481	ZINC03462532	1750	0.484375	NO	-
1482	ZINC03462534	1751	0.484375	NO	-
1483	ZINC03867849	2261	0.484375	NO	-
1484	ZINC00451131	49	0.4838709533214569	NO	-
1485	ZINC02860926	1415	0.4838709533214569	NO	-
1486	ZINC03245623	1600	0.4838709533214569	NO	-
1487	ZINC01980254	1049	0.4833333194255829	NO	-
1488	ZINC01980255	1050	0.4833333194255829	NO	-
1489	ZINC01080563	653	0.48235294222831726	NO	-
1490	ZINC00639042	129	0.4821428656578064	NO	-
1491	ZINC00678086	174	0.4821428656578064	NO	-
1492	ZINC01040190	595	0.4819277226924896	NO	-
1493	ZINC03849701	2024	0.4819277226924896	NO	-
1494	ZINC02689563	1311	0.48148149251937866	NO	-
1495	ZINC04308566	2557	0.48148149251937866	NO	-
1496	ZINC00716554	201	0.4810126721858978	NO	-
1497	ZINC00717862	202	0.4810126721858978	NO	-
1498	ZINC00728326	212	0.4810126721858978	NO	-
1499	ZINC00783258	244	0.48051947355270386	NO	-
1500	ZINC01924416	1037	0.48051947355270386	NO	-
1501	ZINC02290745	1134	0.48051947355270386	NO	-
1502	ZINC02291474	1135	0.48051947355270386	NO	-
1503	ZINC02482034	1217	0.48051947355270386	NO	-
1504	ZINC02968924	1484	0.48051947355270386	NO	-
1505	ZINC03599292	1978	0.48051947355270386	NO	-
1506	ZINC03859877	2208	0.48051947355270386	NO	-
1507	ZINC03868260	2270	0.48051947355270386	NO	-
1508	ZINC03868993	2286	0.48051947355270386	NO	-
1509	ZINC03868994	2287	0.48051947355270386	NO	-
1510	ZINC01895417	16	0.48051947355270386	YES	8
1511	ZINC00857411	341	0.47999998927116394	NO	-
1512	ZINC02910057	1468	0.47999998927116394	NO	-
1513	ZINC02910059	1469	0.47999998927116394	NO	-
1514	ZINC03272050	1610	0.47999998927116394	NO	-
1515	ZINC03417910	1716	0.47999998927116394	NO	-
1516	ZINC03550485	1893	0.47999998927116394	NO	-
1517	ZINC04225151	2519	0.47999998927116394	NO	-
1518	ZINC00879307	418	0.4794520437717438	NO	-
1519	ZINC00900698	453	0.4794520437717438	NO	-
1520	ZINC01067713	641	0.4794520437717438	NO	-
1521	ZINC01107389	674	0.4794520437717438	NO	-
1522	ZINC01107390	675	0.4794520437717438	NO	-
1523	ZINC01350961	851	0.4794520437717438	NO	-
1524	ZINC02439883	1201	0.4794520437717438	NO	-
1525	ZINC02439885	1202	0.4794520437717438	NO	-
1526	ZINC02667851	1304	0.4794520437717438	NO	-
1527	ZINC02667852	1305	0.4794520437717438	NO	-
1528	ZINC02667883	1306	0.4794520437717438	NO	-
1529	ZINC02667884	1307	0.4794520437717438	NO	-
1530	ZINC02861135	1416	0.4794520437717438	NO	-
1531	ZINC02861136	1417	0.4794520437717438	NO	-
1532	ZINC02926873	1473	0.4794520437717438	NO	-
1533	ZINC03425444	1717	0.4794520437717438	NO	-
1534	ZINC03517232	1856	0.4794520437717438	NO	-
1535	ZINC04317324	2563	0.4794520437717438	NO	-
1536	ZINC04355349	2575	0.4794520437717438	NO	-
1537	ZINC04485193	2670	0.4794520437717438	NO	-
1538	ZINC00318670	27	0.47887325286865234	NO	-
1539	ZINC00411654	44	0.47887325286865234	NO	-
1540	ZINC00411871	45	0.47887325286865234	NO	-
1541	ZINC00945819	519	0.47887325286865234	NO	-
1542	ZINC00949887	526	0.47887325286865234	NO	-
1543	ZINC01168265	751	0.47887325286865234	NO	-
1544	ZINC01224354	798	0.47887325286865234	NO	-
1545	ZINC01834624	992	0.47887325286865234	NO	-
1546	ZINC02701592	1317	0.47887325286865234	NO	-
1547	ZINC02730501	1343	0.47887325286865234	NO	-
1548	ZINC02859293	1413	0.47887325286865234	NO	-
1549	ZINC02887496	1443	0.47887325286865234	NO	-
1550	ZINC02887692	1445	0.47887325286865234	NO	-
1551	ZINC02887693	1446	0.47887325286865234	NO	-
1552	ZINC03095908	1540	0.47887325286865234	NO	-
1553	ZINC03277071	1615	0.47887325286865234	NO	-
1554	ZINC03357121	1676	0.47887325286865234	NO	-
1555	ZINC03357123	1677	0.47887325286865234	NO	-
1556	ZINC03550455	1891	0.47887325286865234	NO	-
1557	ZINC03564209	1903	0.47887325286865234	NO	-
1558	ZINC03564210	1904	0.47887325286865234	NO	-
1559	ZINC03859721	2204	0.47887325286865234	NO	-
1560	ZINC03859722	2205	0.47887325286865234	NO	-
1561	ZINC03962417	2332	0.47887325286865234	NO	-
1562	ZINC04135668	2498	0.47887325286865234	NO	-
1563	ZINC04135668	2499	0.47887325286865234	NO	-
1564	ZINC00411491	42	0.47826087474823	NO	-
1565	ZINC00563200	72	0.47826087474823	NO	-
1566	ZINC01005391	562	0.47826087474823	NO	-
1567	ZINC02760890	1358	0.47826087474823	NO	-
1568	ZINC02862024	1421	0.47826087474823	NO	-
1569	ZINC03017126	1508	0.47826087474823	NO	-
1570	ZINC03017126	1509	0.47826087474823	NO	-
1571	ZINC03234904	1587	0.47826087474823	NO	-
1572	ZINC03234912	1588	0.47826087474823	NO	-
1573	ZINC03250822	1602	0.47826087474823	NO	-
1574	ZINC03287929	1623	0.47826087474823	NO	-
1575	ZINC03332797	1651	0.47826087474823	NO	-
1576	ZINC03451480	1731	0.47826087474823	NO	-
1577	ZINC03465555	1774	0.47826087474823	NO	-
1578	ZINC00570339	78	0.4776119291782379	NO	-
1579	ZINC01516487	963	0.4776119291782379	NO	-
1580	ZINC02101875	1079	0.4776119291782379	NO	-
1581	ZINC02101875	1080	0.4776119291782379	NO	-
1582	ZINC02887786	1451	0.4776119291782379	NO	-
1583	ZINC02887813	1453	0.4776119291782379	NO	-
1584	ZINC03999720	2468	0.4776119291782379	NO	-
1585	ZINC04459210	2616	0.4776119291782379	NO	-
1586	ZINC00624642	104	0.4769230782985687	NO	-
1587	ZINC00674503	165	0.4769230782985687	NO	-
1588	ZINC03859068	2195	0.4769230782985687	NO	-
1589	ZINC00798779	272	0.4761904776096344	NO	-
1590	ZINC01438819	924	0.4761904776096344	NO	-
1591	ZINC01923109	1034	0.4761904776096344	NO	-
1592	ZINC01923111	1035	0.4761904776096344	NO	-
1593	ZINC01981253	1052	0.4761904776096344	NO	-
1594	ZINC01981254	1053	0.4761904776096344	NO	-
1595	ZINC03428937	1721	0.4761904776096344	NO	-
1596	ZINC03428939	1722	0.4761904776096344	NO	-
1597	ZINC03508335	1851	0.4761904776096344	NO	-
1598	ZINC03508337	1852	0.4761904776096344	NO	-
1599	ZINC00627951	109	0.47560974955558777	NO	-
1600	ZINC00637248	123	0.47560974955558777	NO	-
1601	ZINC04004717	2473	0.47560974955558777	NO	-
1602	ZINC00778821	236	0.4754098355770111	NO	-
1603	ZINC01040190	594	0.4749999940395355	NO	-
1604	ZINC01148531	734	0.4749999940395355	NO	-
1605	ZINC01148533	735	0.4749999940395355	NO	-
1606	ZINC01468128	940	0.4749999940395355	NO	-
1607	ZINC02853145	1409	0.4749999940395355	NO	-
1608	ZINC02871777	1426	0.4749999940395355	NO	-
1609	ZINC04033640	2478	0.4749999940395355	NO	-
1610	ZINC00630206	114	0.4743589758872986	NO	-
1611	ZINC00903569	458	0.4743589758872986	NO	-
1612	ZINC01927697	1038	0.4743589758872986	NO	-
1613	ZINC03005257	1505	0.4743589758872986	NO	-
1614	ZINC04371562	2583	0.4743589758872986	NO	-
1615	ZINC01074660	647	0.4736842215061188	NO	-
1616	ZINC01211758	790	0.4736842215061188	NO	-
1617	ZINC01212023	791	0.4736842215061188	NO	-
1618	ZINC01737968	971	0.4736842215061188	NO	-
1619	ZINC01738116	972	0.4736842215061188	NO	-
1620	ZINC02660903	1291	0.4736842215061188	NO	-
1621	ZINC03045223	1521	0.4736842215061188	NO	-
1622	ZINC03529403	1870	0.4736842215061188	NO	-
1623	ZINC03850658	2027	0.4736842215061188	NO	-
1624	ZINC03867574	2246	0.4736842215061188	NO	-
1625	ZINC00637502	124	0.47297295928001404	NO	-
1626	ZINC00886824	434	0.47297295928001404	NO	-
1627	ZINC00924305	488	0.47297295928001404	NO	-
1628	ZINC00987725	547	0.47297295928001404	NO	-
1629	ZINC00987726	548	0.47297295928001404	NO	-
1630	ZINC01138992	722	0.47297295928001404	NO	-
1631	ZINC01491191	945	0.47297295928001404	NO	-
1632	ZINC01889888	1017	0.47297295928001404	NO	-
1633	ZINC01889889	1018	0.47297295928001404	NO	-
1634	ZINC02487980	1221	0.47297295928001404	NO	-
1635	ZINC02487981	1222	0.47297295928001404	NO	-
1636	ZINC03170274	1548	0.47297295928001404	NO	-
1637	ZINC03368464	1688	0.47297295928001404	NO	-
1638	ZINC03368559	1689	0.47297295928001404	NO	-
1639	ZINC03507605	1849	0.47297295928001404	NO	-
1640	ZINC03508197	1850	0.47297295928001404	NO	-
1641	ZINC03517235	1857	0.47297295928001404	NO	-
1642	ZINC03568508	1915	0.47297295928001404	NO	-
1643	ZINC03623971	1989	0.47297295928001404	NO	-
1644	ZINC03858359	2174	0.47297295928001404	NO	-
1645	ZINC03976503	2399	0.47297295928001404	NO	-
1646	ZINC04000728	2469	0.47297295928001404	NO	-
1647	ZINC04240240	2524	0.47297295928001404	NO	-
1648	ZINC04317324	2564	0.47297295928001404	NO	-
1649	ZINC01895097	11	0.47297295928001404	YES	8
1650	ZINC00675768	167	0.4722222089767456	NO	-
1651	ZINC00675768	168	0.4722222089767456	NO	-
1652	ZINC00727262	210	0.4722222089767456	NO	-
1653	ZINC00805898	279	0.4722222089767456	NO	-
1654	ZINC00867701	353	0.4722222089767456	NO	-
1655	ZINC00867701	354	0.4722222089767456	NO	-
1656	ZINC00867749	363	0.4722222089767456	NO	-
1657	ZINC00867749	364	0.4722222089767456	NO	-
1658	ZINC00867953	382	0.4722222089767456	NO	-
1659	ZINC00867953	383	0.4722222089767456	NO	-
1660	ZINC00873771	406	0.4722222089767456	NO	-
1661	ZINC00929937	491	0.4722222089767456	NO	-
1662	ZINC00929938	492	0.4722222089767456	NO	-
1663	ZINC01192800	777	0.4722222089767456	NO	-
1664	ZINC01192800	778	0.4722222089767456	NO	-
1665	ZINC01445507	935	0.4722222089767456	NO	-
1666	ZINC01642494	966	0.4722222089767456	NO	-
1667	ZINC01799704	988	0.4722222089767456	NO	-
1668	ZINC02223050	1119	0.4722222089767456	NO	-
1669	ZINC02541701	1235	0.4722222089767456	NO	-
1670	ZINC02653785	1287	0.4722222089767456	NO	-
1671	ZINC02762087	1361	0.4722222089767456	NO	-
1672	ZINC02762087	1362	0.4722222089767456	NO	-
1673	ZINC02887700	1448	0.4722222089767456	NO	-
1674	ZINC03236073	1589	0.4722222089767456	NO	-
1675	ZINC03500751	1843	0.4722222089767456	NO	-
1676	ZINC03569021	1916	0.4722222089767456	NO	-
1677	ZINC03599267	1975	0.4722222089767456	NO	-
1678	ZINC03968651	2336	0.4722222089767456	NO	-
1679	ZINC03973304	2388	0.4722222089767456	NO	-
1680	ZINC03980360	2413	0.4722222089767456	NO	-
1681	ZINC03980365	2414	0.4722222089767456	NO	-
1682	ZINC04135573	2497	0.4722222089767456	NO	-
1683	ZINC03834190	14	0.4722222089767456	YES	8
1684	ZINC00232895	22	0.4714285731315613	NO	-
1685	ZINC00350666	34	0.4714285731315613	NO	-
1686	ZINC00877608	410	0.4714285731315613	NO	-
1687	ZINC00878078	416	0.4714285731315613	NO	-
1688	ZINC00892292	444	0.4714285731315613	NO	-
1689	ZINC01046646	603	0.4714285731315613	NO	-
1690	ZINC01046646	604	0.4714285731315613	NO	-
1691	ZINC01972002	1047	0.4714285731315613	NO	-
1692	ZINC02627665	1262	0.4714285731315613	NO	-
1693	ZINC02750316	1349	0.4714285731315613	NO	-
1694	ZINC02750316	1350	0.4714285731315613	NO	-
1695	ZINC02757954	1356	0.4714285731315613	NO	-
1696	ZINC02757954	1357	0.4714285731315613	NO	-
1697	ZINC03216782	1569	0.4714285731315613	NO	-
1698	ZINC03249913	1601	0.4714285731315613	NO	-
1699	ZINC03383553	1699	0.4714285731315613	NO	-
1700	ZINC03995246	2464	0.4714285731315613	NO	-
1701	ZINC04191189	2512	0.4714285731315613	NO	-
1702	ZINC04191403	2514	0.4714285731315613	NO	-
1703	ZINC01070768	644	0.4712643623352051	NO	-
1704	ZINC03851955	2043	0.4712643623352051	NO	-
1705	ZINC00591295	85	0.47058823704719543	NO	-
1706	ZINC00738302	215	0.47058823704719543	NO	-
1707	ZINC00738304	216	0.47058823704719543	NO	-
1708	ZINC00892346	445	0.47058823704719543	NO	-
1709	ZINC00892347	446	0.47058823704719543	NO	-
1710	ZINC00961052	531	0.47058823704719543	NO	-
1711	ZINC01180518	764	0.47058823704719543	NO	-
1712	ZINC02669095	1308	0.47058823704719543	NO	-
1713	ZINC03430355	1723	0.47058823704719543	NO	-
1714	ZINC03892659	2316	0.47058823704719543	NO	-
1715	ZINC03969734	2351	0.47058823704719543	NO	-
1716	ZINC03832397	12	0.47058823704719543	YES	8
1717	ZINC00637627	126	0.46987950801849365	NO	-
1718	ZINC03850824	2031	0.46987950801849365	NO	-
1719	ZINC00882078	426	0.469696968793869	NO	-
1720	ZINC01005393	564	0.469696968793869	NO	-
1721	ZINC03832399	28	0.469696968793869	YES	16
1722	ZINC00791094	256	0.4691357910633087	NO	-
1723	ZINC00928499	489	0.4691357910633087	NO	-
1724	ZINC00969310	532	0.4691357910633087	NO	-
1725	ZINC01245651	804	0.4691357910633087	NO	-
1726	ZINC01245652	805	0.4691357910633087	NO	-
1727	ZINC01862815	997	0.4691357910633087	NO	-
1728	ZINC02310612	1141	0.4691357910633087	NO	-
1729	ZINC02314106	1142	0.4691357910633087	NO	-
1730	ZINC02874593	1432	0.4691357910633087	NO	-
1731	ZINC03853087	2064	0.4691357910633087	NO	-
1732	ZINC03979841	2410	0.4691357910633087	NO	-
1733	ZINC03979853	2411	0.4691357910633087	NO	-
1734	ZINC03969029	2339	0.46875	NO	-
1735	ZINC03815833	7	0.46875	YES	5
1736	ZINC00648757	142	0.4683544337749481	NO	-
1737	ZINC00655429	149	0.4683544337749481	NO	-
1738	ZINC00779137	238	0.4683544337749481	NO	-
1739	ZINC00822556	304	0.4683544337749481	NO	-
1740	ZINC00822557	305	0.4683544337749481	NO	-
1741	ZINC00899377	452	0.4683544337749481	NO	-
1742	ZINC00976207	537	0.4683544337749481	NO	-
1743	ZINC01946460	1042	0.4683544337749481	NO	-
1744	ZINC03301499	1631	0.4683544337749481	NO	-
1745	ZINC03853087	2063	0.4683544337749481	NO	-
1746	ZINC03993187	2461	0.4683544337749481	NO	-
1747	ZINC04469856	2657	0.4683544337749481	NO	-
1748	ZINC00907366	465	0.4675324559211731	NO	-
1749	ZINC00907368	466	0.4675324559211731	NO	-
1750	ZINC01074723	648	0.4675324559211731	NO	-
1751	ZINC01445048	932	0.4675324559211731	NO	-
1752	ZINC01445049	933	0.4675324559211731	NO	-
1753	ZINC01466020	939	0.4675324559211731	NO	-
1754	ZINC01957523	1043	0.4675324559211731	NO	-
1755	ZINC03855073	2134	0.4675324559211731	NO	-
1756	ZINC04269089	2545	0.4675324559211731	NO	-
1757	ZINC04275956	2548	0.4675324559211731	NO	-
1758	ZINC04465415	2636	0.4675324559211731	NO	-
1759	ZINC00643857	134	0.46666666865348816	NO	-
1760	ZINC00643860	135	0.46666666865348816	NO	-
1761	ZINC00775736	234	0.46666666865348816	NO	-
1762	ZINC00879307	419	0.46666666865348816	NO	-
1763	ZINC01035725	589	0.46666666865348816	NO	-
1764	ZINC02713762	1323	0.46666666865348816	NO	-
1765	ZINC03410558	1709	0.46666666865348816	NO	-
1766	ZINC03410559	1710	0.46666666865348816	NO	-
1767	ZINC03507382	1844	0.46666666865348816	NO	-
1768	ZINC03507384	1845	0.46666666865348816	NO	-
1769	ZINC03507441	1846	0.46666666865348816	NO	-
1770	ZINC03507443	1847	0.46666666865348816	NO	-
1771	ZINC03518261	1858	0.46666666865348816	NO	-
1772	ZINC03518262	1859	0.46666666865348816	NO	-
1773	ZINC03855017	2132	0.46666666865348816	NO	-
1774	ZINC03858496	2178	0.46666666865348816	NO	-
1775	ZINC03859816	2206	0.46666666865348816	NO	-
1776	ZINC03970915	2373	0.46666666865348816	NO	-
1777	ZINC03974208	2389	0.46666666865348816	NO	-
1778	ZINC04248669	2529	0.46666666865348816	NO	-
1779	ZINC04408179	2595	0.46666666865348816	NO	-
1780	ZINC04408179	2596	0.46666666865348816	NO	-
1781	ZINC03834189	13	0.46666666865348816	YES	8
1782	ZINC01494651	43	0.46666666865348816	YES	27
1783	ZINC03851955	2044	0.46590909361839294	NO	-
1784	ZINC04176238	2509	0.46590909361839294	NO	-
1785	ZINC00740852	217	0.465753436088562	NO	-
1786	ZINC00838046	314	0.465753436088562	NO	-
1787	ZINC00838046	315	0.465753436088562	NO	-
1788	ZINC00867738	359	0.465753436088562	NO	-
1789	ZINC00867738	360	0.465753436088562	NO	-
1790	ZINC00867739	361	0.465753436088562	NO	-
1791	ZINC00867739	362	0.465753436088562	NO	-
1792	ZINC00867781	376	0.465753436088562	NO	-
1793	ZINC00867781	377	0.465753436088562	NO	-
1794	ZINC00867883	380	0.465753436088562	NO	-
1795	ZINC00867883	381	0.465753436088562	NO	-
1796	ZINC00868082	384	0.465753436088562	NO	-
1797	ZINC00868082	385	0.465753436088562	NO	-
1798	ZINC00868083	386	0.465753436088562	NO	-
1799	ZINC00868096	387	0.465753436088562	NO	-
1800	ZINC00868096	388	0.465753436088562	NO	-
1801	ZINC00868174	389	0.465753436088562	NO	-
1802	ZINC00868174	390	0.465753436088562	NO	-
1803	ZINC00886110	431	0.465753436088562	NO	-
1804	ZINC00886110	432	0.465753436088562	NO	-
1805	ZINC00886113	433	0.465753436088562	NO	-
1806	ZINC01051042	610	0.465753436088562	NO	-
1807	ZINC01051042	611	0.465753436088562	NO	-
1808	ZINC01247695	806	0.465753436088562	NO	-
1809	ZINC01287037	825	0.465753436088562	NO	-
1810	ZINC01889916	1024	0.465753436088562	NO	-
1811	ZINC01889920	1025	0.465753436088562	NO	-
1812	ZINC02446761	1206	0.465753436088562	NO	-
1813	ZINC02446761	1207	0.465753436088562	NO	-
1814	ZINC02541701	1234	0.465753436088562	NO	-
1815	ZINC02667849	1302	0.465753436088562	NO	-
1816	ZINC02667850	1303	0.465753436088562	NO	-
1817	ZINC02799788	1390	0.465753436088562	NO	-
1818	ZINC03395124	1705	0.465753436088562	NO	-
1819	ZINC03599180	1974	0.465753436088562	NO	-
1820	ZINC03892745	2317	0.465753436088562	NO	-
1821	ZINC03970104	2355	0.465753436088562	NO	-
1822	ZINC03970104	2356	0.465753436088562	NO	-
1823	ZINC03980177	2412	0.465753436088562	NO	-
1824	ZINC03370117	1691	0.4651162922382355	NO	-
1825	ZINC00054044	1	0.4647887349128723	NO	-
1826	ZINC00264567	24	0.4647887349128723	NO	-
1827	ZINC00264567	25	0.4647887349128723	NO	-
1828	ZINC00867760	367	0.4647887349128723	NO	-
1829	ZINC00867760	368	0.4647887349128723	NO	-
1830	ZINC00867761	369	0.4647887349128723	NO	-
1831	ZINC00867761	370	0.4647887349128723	NO	-
1832	ZINC00867777	374	0.4647887349128723	NO	-
1833	ZINC00867777	375	0.4647887349128723	NO	-
1834	ZINC00867793	378	0.4647887349128723	NO	-
1835	ZINC00867793	379	0.4647887349128723	NO	-
1836	ZINC00945693	513	0.4647887349128723	NO	-
1837	ZINC00945693	514	0.4647887349128723	NO	-
1838	ZINC00945799	517	0.4647887349128723	NO	-
1839	ZINC00945799	518	0.4647887349128723	NO	-
1840	ZINC01350943	850	0.4647887349128723	NO	-
1841	ZINC01779587	980	0.4647887349128723	NO	-
1842	ZINC02379167	1172	0.4647887349128723	NO	-
1843	ZINC02829446	1397	0.4647887349128723	NO	-
1844	ZINC03974933	2394	0.4647887349128723	NO	-
1845	ZINC03980367	2415	0.4647887349128723	NO	-
1846	ZINC04358945	2578	0.4647887349128723	NO	-
1847	ZINC00863266	351	0.4637681245803833	NO	-
1848	ZINC00863267	352	0.4637681245803833	NO	-
1849	ZINC00923706	486	0.4637681245803833	NO	-
1850	ZINC00923707	487	0.4637681245803833	NO	-
1851	ZINC03455412	1734	0.4637681245803833	NO	-
1852	ZINC04397367	2591	0.4637681245803833	NO	-
1853	ZINC00877285	409	0.46341463923454285	NO	-
1854	ZINC01044099	601	0.46341463923454285	NO	-
1855	ZINC02331659	1156	0.46341463923454285	NO	-
1856	ZINC02789496	1379	0.46341463923454285	NO	-
1857	ZINC00400248	41	0.46268656849861145	NO	-
1858	ZINC00492231	59	0.46268656849861145	NO	-
1859	ZINC01189803	771	0.46268656849861145	NO	-
1860	ZINC01986714	1060	0.46268656849861145	NO	-
1861	ZINC03176180	1553	0.46268656849861145	NO	-
1862	ZINC00801899	273	0.4625000059604645	NO	-
1863	ZINC00801901	274	0.4625000059604645	NO	-
1864	ZINC00936861	502	0.4625000059604645	NO	-
1865	ZINC00936862	503	0.4625000059604645	NO	-
1866	ZINC03365178	1684	0.4625000059604645	NO	-
1867	ZINC03868994	2288	0.4625000059604645	NO	-
1868	ZINC04334662	2571	0.4625000059604645	NO	-
1869	ZINC00602001	91	0.4615384638309479	NO	-
1870	ZINC01059021	630	0.4615384638309479	NO	-
1871	ZINC01513026	958	0.4615384638309479	NO	-
1872	ZINC02235357	1122	0.4615384638309479	NO	-
1873	ZINC02300318	1138	0.4615384638309479	NO	-
1874	ZINC02416360	1184	0.4615384638309479	NO	-
1875	ZINC02794659	1382	0.4615384638309479	NO	-
1876	ZINC03657466	2003	0.4615384638309479	NO	-
1877	ZINC03672618	2005	0.4615384638309479	NO	-
1878	ZINC03816156	2014	0.4615384638309479	NO	-
1879	ZINC03849694	2021	0.4615384638309479	NO	-
1880	ZINC03851705	2038	0.4615384638309479	NO	-
1881	ZINC04326643	2567	0.4615384638309479	NO	-
1882	ZINC04465236	2633	0.4615384638309479	NO	-
1883	ZINC00787036	249	0.46052631735801697	NO	-
1884	ZINC00787039	250	0.46052631735801697	NO	-
1885	ZINC00856291	336	0.46052631735801697	NO	-
1886	ZINC01056841	627	0.46052631735801697	NO	-
1887	ZINC02699207	1316	0.46052631735801697	NO	-
1888	ZINC03227894	1579	0.46052631735801697	NO	-
1889	ZINC03252730	1603	0.46052631735801697	NO	-
1890	ZINC03252733	1604	0.46052631735801697	NO	-
1891	ZINC03500627	1836	0.46052631735801697	NO	-
1892	ZINC03519292	1862	0.46052631735801697	NO	-
1893	ZINC03571228	1921	0.46052631735801697	NO	-
1894	ZINC03855017	2133	0.46052631735801697	NO	-
1895	ZINC04176758	2510	0.46052631735801697	NO	-
1896	ZINC04374706	2584	0.46052631735801697	NO	-
1897	ZINC00879617	420	0.45945945382118225	NO	-
1898	ZINC00977961	539	0.45945945382118225	NO	-
1899	ZINC00994794	551	0.45945945382118225	NO	-
1900	ZINC01208255	785	0.45945945382118225	NO	-
1901	ZINC01208258	786	0.45945945382118225	NO	-
1902	ZINC01889768	1003	0.45945945382118225	NO	-
1903	ZINC01889770	1004	0.45945945382118225	NO	-
1904	ZINC01889772	1005	0.45945945382118225	NO	-
1905	ZINC01889774	1006	0.45945945382118225	NO	-
1906	ZINC01889832	1012	0.45945945382118225	NO	-
1907	ZINC01889835	1013	0.45945945382118225	NO	-
1908	ZINC02416638	1185	0.45945945382118225	NO	-
1909	ZINC02487976	1220	0.45945945382118225	NO	-
1910	ZINC02488017	1223	0.45945945382118225	NO	-
1911	ZINC02488020	1224	0.45945945382118225	NO	-
1912	ZINC03225603	1577	0.45945945382118225	NO	-
1913	ZINC03372030	1697	0.45945945382118225	NO	-
1914	ZINC03582383	1928	0.45945945382118225	NO	-
1915	ZINC03853714	2075	0.45945945382118225	NO	-
1916	ZINC03858293	2173	0.45945945382118225	NO	-
1917	ZINC03969111	2341	0.45945945382118225	NO	-
1918	ZINC03969112	2342	0.45945945382118225	NO	-
1919	ZINC04470224	2661	0.45945945382118225	NO	-
1920	ZINC00456647	52	0.4590163826942444	NO	-
1921	ZINC00595258	88	0.4588235318660736	NO	-
1922	ZINC03858018	2168	0.4588235318660736	NO	-
1923	ZINC04469704	2655	0.4588235318660736	NO	-
1924	ZINC00941369	508	0.4583333432674408	NO	-
1925	ZINC00941369	509	0.4583333432674408	NO	-
1926	ZINC02401120	1175	0.4583333432674408	NO	-
1927	ZINC02541701	1233	0.4583333432674408	NO	-
1928	ZINC02657852	1289	0.4583333432674408	NO	-
1929	ZINC03567527	1908	0.4583333432674408	NO	-
1930	ZINC03855126	2136	0.4583333432674408	NO	-
1931	ZINC01034367	586	0.45783132314682007	NO	-
1932	ZINC02957700	1478	0.45783132314682007	NO	-
1933	ZINC00793973	261	0.4571428596973419	NO	-
1934	ZINC00930733	496	0.4571428596973419	NO	-
1935	ZINC00930740	497	0.4571428596973419	NO	-
1936	ZINC01355612	852	0.4571428596973419	NO	-
1937	ZINC03550452	1890	0.4571428596973419	NO	-
1938	ZINC03551274	1894	0.4571428596973419	NO	-
1939	ZINC03852784	2053	0.4571428596973419	NO	-
1940	ZINC03852787	2054	0.4571428596973419	NO	-
1941	ZINC03852791	2055	0.4571428596973419	NO	-
1942	ZINC03858397	2175	0.4571428596973419	NO	-
1943	ZINC03858537	2179	0.4571428596973419	NO	-
1944	ZINC03868816	2285	0.4571428596973419	NO	-
1945	ZINC03968926	2338	0.4571428596973419	NO	-
1946	ZINC01109951	678	0.45679011940956116	NO	-
1947	ZINC02787332	1377	0.45679011940956116	NO	-
1948	ZINC04247438	2527	0.45679011940956116	NO	-
1949	ZINC01121395	696	0.45614033937454224	NO	-
1950	ZINC00668896	152	0.45588234066963196	NO	-
1951	ZINC00882070	425	0.45588234066963196	NO	-
1952	ZINC01004449	559	0.45588234066963196	NO	-
1953	ZINC01018649	573	0.45588234066963196	NO	-
1954	ZINC01133461	720	0.45588234066963196	NO	-
1955	ZINC03347220	1663	0.45588234066963196	NO	-
1956	ZINC03664222	2004	0.45588234066963196	NO	-
1957	ZINC03859068	2196	0.45588234066963196	NO	-
1958	ZINC00645522	137	0.4556961953639984	NO	-
1959	ZINC00645523	138	0.4556961953639984	NO	-
1960	ZINC00917188	480	0.4556961953639984	NO	-
1961	ZINC00940765	506	0.4556961953639984	NO	-
1962	ZINC00940766	507	0.4556961953639984	NO	-
1963	ZINC01034365	585	0.4556961953639984	NO	-
1964	ZINC03852330	2047	0.4556961953639984	NO	-
1965	ZINC03867626	2250	0.4556961953639984	NO	-
1966	ZINC04485511	2671	0.4556961953639984	NO	-
1967	ZINC04485511	2672	0.4556961953639984	NO	-
1968	ZINC00670629	155	0.4545454680919647	NO	-
1969	ZINC00791091	255	0.4545454680919647	NO	-
1970	ZINC01301130	832	0.4545454680919647	NO	-
1971	ZINC01650469	967	0.4545454680919647	NO	-
1972	ZINC02280507	1132	0.4545454680919647	NO	-
1973	ZINC02326332	1153	0.4545454680919647	NO	-
1974	ZINC02405397	1178	0.4545454680919647	NO	-
1975	ZINC02417667	1187	0.4545454680919647	NO	-
1976	ZINC02441995	1205	0.4545454680919647	NO	-
1977	ZINC02795735	1386	0.4545454680919647	NO	-
1978	ZINC03232102	1586	0.4545454680919647	NO	-
1979	ZINC03855160	2140	0.4545454680919647	NO	-
1980	ZINC03859443	2201	0.4545454680919647	NO	-
1981	ZINC03867626	2249	0.4545454680919647	NO	-
1982	ZINC04252249	2537	0.4545454680919647	NO	-
1983	ZINC04468555	2649	0.4545454680919647	NO	-
1984	ZINC03832388	10	0.4545454680919647	YES	8
1985	ZINC02957719	1480	0.45348837971687317	NO	-
1986	ZINC00712483	199	0.4533333480358124	NO	-
1987	ZINC00980695	541	0.4533333480358124	NO	-
1988	ZINC01445507	936	0.4533333480358124	NO	-
1989	ZINC02206016	1106	0.4533333480358124	NO	-
1990	ZINC02539561	1232	0.4533333480358124	NO	-
1991	ZINC03531752	1871	0.4533333480358124	NO	-
1992	ZINC04466344	2645	0.4533333480358124	NO	-
1993	ZINC00508913	63	0.453125	NO	-
1994	ZINC00694868	185	0.4523809552192688	NO	-
1995	ZINC00779200	239	0.4523809552192688	NO	-
1996	ZINC00969310	533	0.4523809552192688	NO	-
1997	ZINC02623412	1255	0.4523809552192688	NO	-
1998	ZINC03243444	1596	0.4523809552192688	NO	-
1999	ZINC03353174	1668	0.4523809552192688	NO	-
2000	ZINC03370856	1693	0.4523809552192688	NO	-
2001	ZINC03580583	1924	0.4523809552192688	NO	-
2002	ZINC04463923	2622	0.4523809552192688	NO	-
2003	ZINC00886832	435	0.45205479860305786	NO	-
2004	ZINC01126999	710	0.45205479860305786	NO	-
2005	ZINC02135577	1089	0.45205479860305786	NO	-
2006	ZINC02546642	1237	0.45205479860305786	NO	-
2007	ZINC02548670	1238	0.45205479860305786	NO	-
2008	ZINC03467318	1776	0.45205479860305786	NO	-
2009	ZINC03820184	2019	0.45205479860305786	NO	-
2010	ZINC03853822	2078	0.45205479860305786	NO	-
2011	ZINC03854787	2096	0.45205479860305786	NO	-
2012	ZINC03957479	2331	0.45205479860305786	NO	-
2013	ZINC04459492	2617	0.45205479860305786	NO	-
2014	ZINC04491223	2678	0.45205479860305786	NO	-
2015	ZINC01121201	694	0.4516128897666931	NO	-
2016	ZINC01121202	695	0.4516128897666931	NO	-
2017	ZINC00650590	145	0.45121949911117554	NO	-
2018	ZINC00912287	475	0.45121949911117554	NO	-
2019	ZINC04274721	2547	0.45121949911117554	NO	-
2020	ZINC00056188	4	0.4507042169570923	NO	-
2021	ZINC00072273	9	0.4507042169570923	NO	-
2022	ZINC00072280	10	0.4507042169570923	NO	-
2023	ZINC00411636	43	0.4507042169570923	NO	-
2024	ZINC00435645	48	0.4507042169570923	NO	-
2025	ZINC00905526	463	0.4507042169570923	NO	-
2026	ZINC01176107	762	0.4507042169570923	NO	-
2027	ZINC01906775	1029	0.4507042169570923	NO	-
2028	ZINC02768468	1365	0.4507042169570923	NO	-
2029	ZINC03970443	2362	0.4507042169570923	NO	-
2030	ZINC04365883	2581	0.4507042169570923	NO	-
2031	ZINC00940717	504	0.44999998807907104	NO	-
2032	ZINC00940718	505	0.44999998807907104	NO	-
2033	ZINC02465636	1210	0.44999998807907104	NO	-
2034	ZINC02465639	1211	0.44999998807907104	NO	-
2035	ZINC02524287	1231	0.44999998807907104	NO	-
2036	ZINC02798494	1388	0.44999998807907104	NO	-
2037	ZINC03852330	2048	0.44999998807907104	NO	-
2038	ZINC03855073	2135	0.44999998807907104	NO	-
2039	ZINC04469703	2654	0.44999998807907104	NO	-
2040	ZINC00023575	5	0.44999998807907104	YES	4
2041	ZINC00647233	139	0.4492753744125366	NO	-
2042	ZINC02755791	1355	0.4492753744125366	NO	-
2043	ZINC03274828	1612	0.4492753744125366	NO	-
2044	ZINC03461499	1741	0.4492753744125366	NO	-
2045	ZINC00783413	245	0.44871795177459717	NO	-
2046	ZINC00783414	246	0.44871795177459717	NO	-
2047	ZINC01035725	590	0.44871795177459717	NO	-
2048	ZINC01069602	643	0.44871795177459717	NO	-
2049	ZINC01425147	915	0.44871795177459717	NO	-
2050	ZINC01889895	1019	0.44871795177459717	NO	-
2051	ZINC01889903	1020	0.44871795177459717	NO	-
2052	ZINC01889906	1021	0.44871795177459717	NO	-
2053	ZINC01889910	1022	0.44871795177459717	NO	-
2054	ZINC01889913	1023	0.44871795177459717	NO	-
2055	ZINC02794695	1383	0.44871795177459717	NO	-
2056	ZINC03858773	2180	0.44871795177459717	NO	-
2057	ZINC03858774	2181	0.44871795177459717	NO	-
2058	ZINC03858775	2182	0.44871795177459717	NO	-
2059	ZINC03858776	2183	0.44871795177459717	NO	-
2060	ZINC03858777	2184	0.44871795177459717	NO	-
2061	ZINC03858778	2185	0.44871795177459717	NO	-
2062	ZINC03858779	2186	0.44871795177459717	NO	-
2063	ZINC03858780	2187	0.44871795177459717	NO	-
2064	ZINC03867022	2224	0.44871795177459717	NO	-
2065	ZINC04233655	2521	0.44871795177459717	NO	-
2066	ZINC04465370	2634	0.44871795177459717	NO	-
2067	ZINC00570337	77	0.447761207818985	NO	-
2068	ZINC00676345	169	0.447761207818985	NO	-
2069	ZINC00676345	170	0.447761207818985	NO	-
2070	ZINC00685820	180	0.447761207818985	NO	-
2071	ZINC00685820	181	0.447761207818985	NO	-
2072	ZINC03465462	1772	0.447761207818985	NO	-
2073	ZINC03465465	1773	0.447761207818985	NO	-
2074	ZINC03514211	1855	0.447761207818985	NO	-
2075	ZINC04469974	2658	0.447761207818985	NO	-
2076	ZINC00773599	228	0.44736841320991516	NO	-
2077	ZINC00929939	493	0.44736841320991516	NO	-
2078	ZINC00929940	494	0.44736841320991516	NO	-
2079	ZINC01032887	578	0.44736841320991516	NO	-
2080	ZINC01299353	828	0.44736841320991516	NO	-
2081	ZINC01299354	830	0.44736841320991516	NO	-
2082	ZINC01442534	930	0.44736841320991516	NO	-
2083	ZINC02622930	1254	0.44736841320991516	NO	-
2084	ZINC02718815	1327	0.44736841320991516	NO	-
2085	ZINC02718984	1330	0.44736841320991516	NO	-
2086	ZINC03230801	1584	0.44736841320991516	NO	-
2087	ZINC03849517	2020	0.44736841320991516	NO	-
2088	ZINC03867945	2262	0.44736841320991516	NO	-
2089	ZINC04408179	2597	0.44736841320991516	NO	-
2090	ZINC01034353	584	0.4470588266849518	NO	-
2091	ZINC01068675	642	0.4470588266849518	NO	-
2092	ZINC02957713	1479	0.4470588266849518	NO	-
2093	ZINC00172924	18	0.446153849363327	NO	-
2094	ZINC00630605	115	0.44594594836235046	NO	-
2095	ZINC00630607	116	0.44594594836235046	NO	-
2096	ZINC00908106	471	0.44594594836235046	NO	-
2097	ZINC00953584	528	0.44594594836235046	NO	-
2098	ZINC02356901	1166	0.44594594836235046	NO	-
2099	ZINC02882526	1436	0.44594594836235046	NO	-
2100	ZINC02882527	1437	0.44594594836235046	NO	-
2101	ZINC02883937	1439	0.44594594836235046	NO	-
2102	ZINC02990052	1502	0.44594594836235046	NO	-
2103	ZINC03854547	2092	0.44594594836235046	NO	-
2104	ZINC03858485	2176	0.44594594836235046	NO	-
2105	ZINC03968430	2334	0.44594594836235046	NO	-
2106	ZINC04326594	2566	0.44594594836235046	NO	-
2107	ZINC04454603	2615	0.44594594836235046	NO	-
2108	ZINC04617990	41	0.44594594836235046	YES	25
2109	ZINC01033993	583	0.4457831382751465	NO	-
2110	ZINC02113153	1083	0.4457831382751465	NO	-
2111	ZINC03384023	1700	0.4457831382751465	NO	-
2112	ZINC00455893	50	0.4444444477558136	NO	-
2113	ZINC00687417	182	0.4444444477558136	NO	-
2114	ZINC00886860	437	0.4444444477558136	NO	-
2115	ZINC00886862	438	0.4444444477558136	NO	-
2116	ZINC00908101	470	0.4444444477558136	NO	-
2117	ZINC01000564	554	0.4444444477558136	NO	-
2118	ZINC01088554	657	0.4444444477558136	NO	-
2119	ZINC01088555	658	0.4444444477558136	NO	-
2120	ZINC01228118	800	0.4444444477558136	NO	-
2121	ZINC03970668	2364	0.4444444477558136	NO	-
2122	ZINC03832386	29	0.4444444477558136	YES	16
2123	ZINC00905471	460	0.4430379867553711	NO	-
2124	ZINC01059021	631	0.4430379867553711	NO	-
2125	ZINC01059021	632	0.4430379867553711	NO	-
2126	ZINC01120404	690	0.4430379867553711	NO	-
2127	ZINC01120405	691	0.4430379867553711	NO	-
2128	ZINC01658527	968	0.4430379867553711	NO	-
2129	ZINC02970281	1486	0.4430379867553711	NO	-
2130	ZINC02970282	1487	0.4430379867553711	NO	-
2131	ZINC03500660	1839	0.4430379867553711	NO	-
2132	ZINC03500662	1840	0.4430379867553711	NO	-
2133	ZINC03854635	2093	0.4430379867553711	NO	-
2134	ZINC03854636	2094	0.4430379867553711	NO	-
2135	ZINC03855160	2141	0.4430379867553711	NO	-
2136	ZINC03858111	2170	0.4430379867553711	NO	-
2137	ZINC03867945	2263	0.4430379867553711	NO	-
2138	ZINC03970785	2365	0.4430379867553711	NO	-
2139	ZINC03970786	2366	0.4430379867553711	NO	-
2140	ZINC03970787	2367	0.4430379867553711	NO	-
2141	ZINC03970788	2368	0.4430379867553711	NO	-
2142	ZINC03970789	2369	0.4430379867553711	NO	-
2143	ZINC03970790	2370	0.4430379867553711	NO	-
2144	ZINC00054087	2	0.44285714626312256	NO	-
2145	ZINC00054087	3	0.44285714626312256	NO	-
2146	ZINC00072031	6	0.44285714626312256	NO	-
2147	ZINC00232874	21	0.44285714626312256	NO	-
2148	ZINC00674330	164	0.44285714626312256	NO	-
2149	ZINC03187627	1556	0.44285714626312256	NO	-
2150	ZINC03500629	1837	0.44285714626312256	NO	-
2151	ZINC03500631	1838	0.44285714626312256	NO	-
2152	ZINC03618829	1985	0.44285714626312256	NO	-
2153	ZINC01163515	750	0.44262295961380005	NO	-
2154	ZINC02549646	6	0.44262295961380005	YES	5
2155	ZINC01089482	659	0.44186046719551086	NO	-
2156	ZINC01426562	916	0.44186046719551086	NO	-
2157	ZINC03866781	2217	0.44186046719551086	NO	-
2158	ZINC00879617	421	0.44155845046043396	NO	-
2159	ZINC02438247	1200	0.44155845046043396	NO	-
2160	ZINC03885569	2292	0.44155845046043396	NO	-
2161	ZINC00853353	329	0.44117647409439087	NO	-
2162	ZINC04642077	2711	0.44117647409439087	NO	-
2163	ZINC01033633	581	0.4404761791229248	NO	-
2164	ZINC01501540	953	0.4404761791229248	NO	-
2165	ZINC00862854	349	0.4399999976158142	NO	-
2166	ZINC01243388	802	0.4399999976158142	NO	-
2167	ZINC01243390	803	0.4399999976158142	NO	-
2168	ZINC02349798	1161	0.4399999976158142	NO	-
2169	ZINC02420180	1190	0.4399999976158142	NO	-
2170	ZINC02437680	1199	0.4399999976158142	NO	-
2171	ZINC02771690	1366	0.4399999976158142	NO	-
2172	ZINC03277000	1614	0.4399999976158142	NO	-
2173	ZINC03992694	2449	0.4399999976158142	NO	-
2174	ZINC04492722	2690	0.4399999976158142	NO	-
2175	ZINC04492722	2691	0.4399999976158142	NO	-
2176	ZINC04465402	2635	0.43939393758773804	NO	-
2177	ZINC03765621	2006	0.4390243887901306	NO	-
2178	ZINC03765623	2007	0.4390243887901306	NO	-
2179	ZINC03850824	2030	0.4390243887901306	NO	-
2180	ZINC03853126	2065	0.4390243887901306	NO	-
2181	ZINC00867705	355	0.4383561611175537	NO	-
2182	ZINC00867705	356	0.4383561611175537	NO	-
2183	ZINC00945629	512	0.4383561611175537	NO	-
2184	ZINC00946205	521	0.4383561611175537	NO	-
2185	ZINC00946205	522	0.4383561611175537	NO	-
2186	ZINC01223969	797	0.4383561611175537	NO	-
2187	ZINC01355612	853	0.4383561611175537	NO	-
2188	ZINC03277000	1613	0.4383561611175537	NO	-
2189	ZINC03854911	2128	0.4383561611175537	NO	-
2190	ZINC03866787	2218	0.4383561611175537	NO	-
2191	ZINC00358612	35	0.4375	NO	-
2192	ZINC01059163	633	0.4375	NO	-
2193	ZINC01148046	733	0.4375	NO	-
2194	ZINC03859176	2199	0.4375	NO	-
2195	ZINC03992019	2446	0.4375	NO	-
2196	ZINC03992920	2456	0.4375	NO	-
2197	ZINC03992934	2457	0.4375	NO	-
2198	ZINC03992935	2458	0.4375	NO	-
2199	ZINC04271810	2546	0.4375	NO	-
2200	ZINC04443502	2610	0.4375	NO	-
2201	ZINC04443504	2611	0.4375	NO	-
2202	ZINC04443505	2612	0.4375	NO	-
2203	ZINC04443507	2613	0.4375	NO	-
2204	ZINC04485511	2673	0.4375	NO	-
2205	ZINC01190152	772	0.43661972880363464	NO	-
2206	ZINC01190152	773	0.43661972880363464	NO	-
2207	ZINC01190154	774	0.43661972880363464	NO	-
2208	ZINC01190154	775	0.43661972880363464	NO	-
2209	ZINC02718979	1329	0.43661972880363464	NO	-
2210	ZINC00773639	229	0.43589743971824646	NO	-
2211	ZINC00774743	233	0.43589743971824646	NO	-
2212	ZINC01184848	765	0.43589743971824646	NO	-
2213	ZINC01415045	907	0.43589743971824646	NO	-
2214	ZINC01421514	911	0.43589743971824646	NO	-
2215	ZINC01436611	921	0.43589743971824646	NO	-
2216	ZINC02751865	1351	0.43589743971824646	NO	-
2217	ZINC02853883	1410	0.43589743971824646	NO	-
2218	ZINC02872636	1427	0.43589743971824646	NO	-
2219	ZINC03055686	1528	0.43589743971824646	NO	-
2220	ZINC03816042	2013	0.43589743971824646	NO	-
2221	ZINC03853061	2061	0.43589743971824646	NO	-
2222	ZINC03860125	2209	0.43589743971824646	NO	-
2223	ZINC03860126	2210	0.43589743971824646	NO	-
2224	ZINC00618651	99	0.4354838728904724	NO	-
2225	ZINC00619794	101	0.4354838728904724	NO	-
2226	ZINC00853353	330	0.43478259444236755	NO	-
2227	ZINC01153552	744	0.43478259444236755	NO	-
2228	ZINC01494208	35	0.43478259444236755	YES	21
2229	ZINC04617988	37	0.43478259444236755	YES	22
2230	ZINC00921115	485	0.43421053886413574	NO	-
2231	ZINC00929921	490	0.43421053886413574	NO	-
2232	ZINC01040192	596	0.43421053886413574	NO	-
2233	ZINC01491987	946	0.43421053886413574	NO	-
2234	ZINC01924284	1036	0.43421053886413574	NO	-
2235	ZINC02326519	1154	0.43421053886413574	NO	-
2236	ZINC02523379	1230	0.43421053886413574	NO	-
2237	ZINC02718989	1331	0.43421053886413574	NO	-
2238	ZINC03370469	1692	0.43421053886413574	NO	-
2239	ZINC03972737	2385	0.43421053886413574	NO	-
2240	ZINC03972742	2386	0.43421053886413574	NO	-
2241	ZINC04103973	2491	0.43421053886413574	NO	-
2242	ZINC04409094	2598	0.43421053886413574	NO	-
2243	ZINC04470279	2663	0.43421053886413574	NO	-
2244	ZINC04470454	2664	0.43421053886413574	NO	-
2245	ZINC00632567	118	0.4337349534034729	NO	-
2246	ZINC00841571	318	0.4337349534034729	NO	-
2247	ZINC03008088	1506	0.4337349534034729	NO	-
2248	ZINC03992944	2459	0.4337349534034729	NO	-
2249	ZINC03992945	2460	0.4337349534034729	NO	-
2250	ZINC04001053	2471	0.4337349534034729	NO	-
2251	ZINC04483218	2669	0.4337349534034729	NO	-
2252	ZINC03815839	45	0.4337349534034729	YES	29
2253	ZINC04112970	2492	0.43283581733703613	NO	-
2254	ZINC04112970	2493	0.43283581733703613	NO	-
2255	ZINC00868545	391	0.4324324429035187	NO	-
2256	ZINC00868547	392	0.4324324429035187	NO	-
2257	ZINC00868635	393	0.4324324429035187	NO	-
2258	ZINC00868638	394	0.4324324429035187	NO	-
2259	ZINC00870224	397	0.4324324429035187	NO	-
2260	ZINC00905526	464	0.4324324429035187	NO	-
2261	ZINC01049577	606	0.4324324429035187	NO	-
2262	ZINC01212952	792	0.4324324429035187	NO	-
2263	ZINC01742485	973	0.4324324429035187	NO	-
2264	ZINC01742485	974	0.4324324429035187	NO	-
2265	ZINC03292906	1625	0.4324324429035187	NO	-
2266	ZINC03852536	2049	0.4324324429035187	NO	-
2267	ZINC03853789	2076	0.4324324429035187	NO	-
2268	ZINC04501197	2694	0.4324324429035187	NO	-
2269	ZINC00779330	240	0.43209877610206604	NO	-
2270	ZINC02680255	1309	0.43209877610206604	NO	-
2271	ZINC02771948	1367	0.43209877610206604	NO	-
2272	ZINC03413016	1711	0.43209877610206604	NO	-
2273	ZINC04054157	2480	0.4307692348957062	NO	-
2274	ZINC00641539	132	0.4305555522441864	NO	-
2275	ZINC02719004	1332	0.4305555522441864	NO	-
2276	ZINC03284339	1621	0.4305555522441864	NO	-
2277	ZINC03969832	2352	0.4305555522441864	NO	-
2278	ZINC03969833	2353	0.4305555522441864	NO	-
2279	ZINC00793961	260	0.4303797483444214	NO	-
2280	ZINC01299353	829	0.4303797483444214	NO	-
2281	ZINC01299354	831	0.4303797483444214	NO	-
2282	ZINC02711708	1320	0.4303797483444214	NO	-
2283	ZINC02795355	1385	0.4303797483444214	NO	-
2284	ZINC03816039	2012	0.4303797483444214	NO	-
2285	ZINC03892986	2322	0.4303797483444214	NO	-
2286	ZINC04467610	2646	0.4303797483444214	NO	-
2287	ZINC04346969	2574	0.43023255467414856	NO	-
2288	ZINC00122218	14	0.4285714328289032	NO	-
2289	ZINC00618654	100	0.4285714328289032	NO	-
2290	ZINC00850376	322	0.4285714328289032	NO	-
2291	ZINC00850376	324	0.4285714328289032	NO	-
2292	ZINC00850376	325	0.4285714328289032	NO	-
2293	ZINC00879104	417	0.4285714328289032	NO	-
2294	ZINC00887338	439	0.4285714328289032	NO	-
2295	ZINC01922043	1032	0.4285714328289032	NO	-
2296	ZINC02316585	1145	0.4285714328289032	NO	-
2297	ZINC02541703	1236	0.4285714328289032	NO	-
2298	ZINC02984356	1501	0.4285714328289032	NO	-
2299	ZINC03283420	1619	0.4285714328289032	NO	-
2300	ZINC03455982	1735	0.4285714328289032	NO	-
2301	ZINC03858485	2177	0.4285714328289032	NO	-
2302	ZINC04059252	2483	0.4285714328289032	NO	-
2303	ZINC03815841	36	0.4285714328289032	YES	21
2304	ZINC00612151	94	0.4268292784690857	NO	-
2305	ZINC00651621	147	0.4268292784690857	NO	-
2306	ZINC02798801	1389	0.4268292784690857	NO	-
2307	ZINC02873656	1429	0.4268292784690857	NO	-
2308	ZINC02957693	1476	0.4268292784690857	NO	-
2309	ZINC02957695	1477	0.4268292784690857	NO	-
2310	ZINC03020942	1510	0.4268292784690857	NO	-
2311	ZINC03327629	1644	0.4268292784690857	NO	-
2312	ZINC01131779	717	0.4266666769981384	NO	-
2313	ZINC01131781	718	0.4266666769981384	NO	-
2314	ZINC01415068	908	0.4266666769981384	NO	-
2315	ZINC02135527	1086	0.4266666769981384	NO	-
2316	ZINC02182887	1098	0.4266666769981384	NO	-
2317	ZINC02424127	1192	0.4266666769981384	NO	-
2318	ZINC02969395	1485	0.4266666769981384	NO	-
2319	ZINC03495741	1832	0.4266666769981384	NO	-
2320	ZINC02755576	1354	0.4264705777168274	NO	-
2321	ZINC03971610	2381	0.4264705777168274	NO	-
2322	ZINC04470231	2662	0.4264705777168274	NO	-
2323	ZINC03285770	1622	0.4252873659133911	NO	-
2324	ZINC01001372	557	0.42500001192092896	NO	-
2325	ZINC01108515	677	0.42500001192092896	NO	-
2326	ZINC03199718	1564	0.42500001192092896	NO	-
2327	ZINC00702822	188	0.42465752363204956	NO	-
2328	ZINC03851238	2034	0.42465752363204956	NO	-
2329	ZINC03995262	2465	0.42465752363204956	NO	-
2330	ZINC04465121	2630	0.42465752363204956	NO	-
2331	ZINC00112875	13	0.42424243688583374	NO	-
2332	ZINC00993084	550	0.42424243688583374	NO	-
2333	ZINC03040681	1516	0.42352941632270813	NO	-
2334	ZINC04179826	2511	0.42352941632270813	NO	-
2335	ZINC00511420	65	0.42307692766189575	NO	-
2336	ZINC02005456	1062	0.42307692766189575	NO	-
2337	ZINC02418334	1188	0.42307692766189575	NO	-
2338	ZINC03866848	2220	0.42307692766189575	NO	-
2339	ZINC00540456	69	0.4225352108478546	NO	-
2340	ZINC01154513	746	0.4225352108478546	NO	-
2341	ZINC02718812	1326	0.4225352108478546	NO	-
2342	ZINC00508931	64	0.421875	NO	-
2343	ZINC01059163	634	0.42168673872947693	NO	-
2344	ZINC02713089	1321	0.42168673872947693	NO	-
2345	ZINC03834197	39	0.42168673872947693	YES	24
2346	ZINC00856921	338	0.42105263471603394	NO	-
2347	ZINC00978699	540	0.42105263471603394	NO	-
2348	ZINC01061841	639	0.42105263471603394	NO	-
2349	ZINC02064445	1069	0.42105263471603394	NO	-
2350	ZINC03384035	1701	0.42105263471603394	NO	-
2351	ZINC02625410	1259	0.4204545319080353	NO	-
2352	ZINC00595553	89	0.4202898442745209	NO	-
2353	ZINC02755576	1353	0.4202898442745209	NO	-
2354	ZINC03867830	2257	0.4202898442745209	NO	-
2355	ZINC00882903	427	0.4197530746459961	NO	-
2356	ZINC03022932	1511	0.4197530746459961	NO	-
2357	ZINC03850577	2026	0.4197530746459961	NO	-
2358	ZINC04059313	2484	0.4197530746459961	NO	-
2359	ZINC02851225	1404	0.4193548262119293	NO	-
2360	ZINC02736052	1345	0.4189189076423645	NO	-
2361	ZINC03853999	2082	0.4189189076423645	NO	-
2362	ZINC03854000	2083	0.4189189076423645	NO	-
2363	ZINC01493965	24	0.4189189076423645	YES	15
2364	ZINC03832409	44	0.4189189076423645	YES	28
2365	ZINC03469849	1780	0.41791045665740967	NO	-
2366	ZINC03469853	1781	0.41791045665740967	NO	-
2367	ZINC04459927	2618	0.41791045665740967	NO	-
2368	ZINC03832402	18	0.41791045665740967	YES	9
2369	ZINC00792969	258	0.4177215099334717	NO	-
2370	ZINC00850376	323	0.4177215099334717	NO	-
2371	ZINC01496654	949	0.4177215099334717	NO	-
2372	ZINC01496657	950	0.4177215099334717	NO	-
2373	ZINC01496659	951	0.4177215099334717	NO	-
2374	ZINC01786843	984	0.4177215099334717	NO	-
2375	ZINC03365936	1685	0.4177215099334717	NO	-
2376	ZINC00389406	39	0.4166666567325592	NO	-
2377	ZINC00389407	40	0.4166666567325592	NO	-
2378	ZINC00595258	87	0.4166666567325592	NO	-
2379	ZINC02718971	1328	0.4166666567325592	NO	-
2380	ZINC00859243	344	0.41558441519737244	NO	-
2381	ZINC00985736	546	0.41558441519737244	NO	-
2382	ZINC01040189	593	0.41558441519737244	NO	-
2383	ZINC03545575	1878	0.41558441519737244	NO	-
2384	ZINC03854444	2089	0.41558441519737244	NO	-
2385	ZINC03856110	2151	0.41558441519737244	NO	-
2386	ZINC03866848	2219	0.41558441519737244	NO	-
2387	ZINC03968889	2337	0.41558441519737244	NO	-
2388	ZINC00946594	523	0.41428571939468384	NO	-
2389	ZINC00552452	71	0.41333332657814026	NO	-
2390	ZINC01142249	724	0.41333332657814026	NO	-
2391	ZINC01986879	1061	0.41333332657814026	NO	-
2392	ZINC02194662	1099	0.41333332657814026	NO	-
2393	ZINC02323222	1150	0.41333332657814026	NO	-
2394	ZINC02400330	1174	0.41333332657814026	NO	-
2395	ZINC03891053	2312	0.41333332657814026	NO	-
2396	ZINC04268841	2544	0.41333332657814026	NO	-
2397	ZINC00671698	158	0.4124999940395355	NO	-
2398	ZINC02763289	1364	0.4124999940395355	NO	-
2399	ZINC04515108	2698	0.4117647111415863	NO	-
2400	ZINC01493842	30	0.4117647111415863	YES	16
2401	ZINC03832394	33	0.4117647111415863	YES	19
2402	ZINC00758432	219	0.4109589159488678	NO	-
2403	ZINC04443157	2609	0.4109589159488678	NO	-
2404	ZINC00731903	213	0.41025641560554504	NO	-
2405	ZINC00819408	300	0.41025641560554504	NO	-
2406	ZINC02179962	1096	0.41025641560554504	NO	-
2407	ZINC03854361	2087	0.41025641560554504	NO	-
2408	ZINC04030390	2474	0.41025641560554504	NO	-
2409	ZINC00007582	0	0.4098360538482666	YES	1
2410	ZINC02873656	1430	0.40963855385780334	NO	-
2411	ZINC02873656	1431	0.40963855385780334	NO	-
2412	ZINC04517568	2699	0.40963855385780334	NO	-
2413	ZINC03970259	2359	0.40909090638160706	NO	-
2414	ZINC03970259	2360	0.40909090638160706	NO	-
2415	ZINC00226812	20	0.4084506928920746	NO	-
2416	ZINC01737643	970	0.4084506928920746	NO	-
2417	ZINC01780152	981	0.4084506928920746	NO	-
2418	ZINC01780153	982	0.4084506928920746	NO	-
2419	ZINC03186105	1555	0.4084506928920746	NO	-
2420	ZINC01055473	622	0.40789473056793213	NO	-
2421	ZINC03873723	2290	0.40789473056793213	NO	-
2422	ZINC03890807	2308	0.40789473056793213	NO	-
2423	ZINC04492722	2692	0.40789473056793213	NO	-
2424	ZINC04627258	2708	0.40789473056793213	NO	-
2425	ZINC01439655	925	0.40740740299224854	NO	-
2426	ZINC02112465	1081	0.40740740299224854	NO	-
2427	ZINC02112839	1082	0.40740740299224854	NO	-
2428	ZINC03991295	2439	0.40740740299224854	NO	-
2429	ZINC00570334	76	0.4067796468734741	NO	-
2430	ZINC00586964	81	0.4067796468734741	NO	-
2431	ZINC00995924	552	0.4057970941066742	NO	-
2432	ZINC03361273	1681	0.4057970941066742	NO	-
2433	ZINC03832393	31	0.4057970941066742	YES	17
2434	ZINC02471399	1215	0.4054054021835327	NO	-
2435	ZINC02908017	1466	0.4054054021835327	NO	-
2436	ZINC02940959	1474	0.4054054021835327	NO	-
2437	ZINC03215090	1568	0.4054054021835327	NO	-
2438	ZINC03500712	1841	0.4054054021835327	NO	-
2439	ZINC03500714	1842	0.4054054021835327	NO	-
2440	ZINC04586966	2703	0.4054054021835327	NO	-
2441	ZINC01462271	937	0.40506330132484436	NO	-
2442	ZINC02686628	1310	0.40506330132484436	NO	-
2443	ZINC03890174	2303	0.40506330132484436	NO	-
2444	ZINC00719743	205	0.4047619104385376	NO	-
2445	ZINC02654465	1288	0.4032258093357086	NO	-
2446	ZINC03867830	2258	0.4027777910232544	NO	-
2447	ZINC00486481	58	0.4025973975658417	NO	-
2448	ZINC01478113	942	0.4025973975658417	NO	-
2449	ZINC02048783	1065	0.4025973975658417	NO	-
2450	ZINC02197073	1102	0.4025973975658417	NO	-
2451	ZINC03850008	2025	0.4025973975658417	NO	-
2452	ZINC04292236	2552	0.4025973975658417	NO	-
2453	ZINC00817318	297	0.40243902802467346	NO	-
2454	ZINC00832412	312	0.40243902802467346	NO	-
2455	ZINC02795344	1384	0.40243902802467346	NO	-
2456	ZINC03386279	1702	0.40243902802467346	NO	-
2457	ZINC04400876	2593	0.40243902802467346	NO	-
2458	ZINC00778835	237	0.4000000059604645	NO	-
2459	ZINC00809712	289	0.4000000059604645	NO	-
2460	ZINC00867762	371	0.4000000059604645	NO	-
2461	ZINC00867762	372	0.4000000059604645	NO	-
2462	ZINC00867763	373	0.4000000059604645	NO	-
2463	ZINC01008575	570	0.4000000059604645	NO	-
2464	ZINC02064448	1070	0.4000000059604645	NO	-
2465	ZINC02135532	1087	0.4000000059604645	NO	-
2466	ZINC02290383	1133	0.4000000059604645	NO	-
2467	ZINC02294364	1137	0.4000000059604645	NO	-
2468	ZINC02858479	1412	0.4000000059604645	NO	-
2469	ZINC03817900	2017	0.4000000059604645	NO	-
2470	ZINC03854919	2129	0.4000000059604645	NO	-
2471	ZINC01362675	858	0.39759036898612976	NO	-
2472	ZINC02155030	1095	0.39759036898612976	NO	-
2473	ZINC02803793	1393	0.39759036898612976	NO	-
2474	ZINC00695984	186	0.39743590354919434	NO	-
2475	ZINC01117746	688	0.39743590354919434	NO	-
2476	ZINC02403271	1176	0.39743590354919434	NO	-
2477	ZINC01868735	1000	0.39726027846336365	NO	-
2478	ZINC00435476	47	0.3970588147640228	NO	-
2479	ZINC01053467	619	0.3970588147640228	NO	-
2480	ZINC01053468	620	0.3970588147640228	NO	-
2481	ZINC02913034	1471	0.39534884691238403	NO	-
2482	ZINC01055835	624	0.395061731338501	NO	-
2483	ZINC03817900	2018	0.395061731338501	NO	-
2484	ZINC04240363	2525	0.395061731338501	NO	-
2485	ZINC00673771	161	0.3947368562221527	NO	-
2486	ZINC00715365	200	0.3947368562221527	NO	-
2487	ZINC01408768	904	0.3947368562221527	NO	-
2488	ZINC00026943	19	0.39436620473861694	YES	10
2489	ZINC01113129	682	0.39361703395843506	NO	-
2490	ZINC00469605	53	0.39344263076782227	NO	-
2491	ZINC03561872	1899	0.3928571343421936	NO	-
2492	ZINC02465681	1212	0.39240506291389465	NO	-
2493	ZINC02741003	1347	0.39240506291389465	NO	-
2494	ZINC02064486	1071	0.3918918967247009	NO	-
2495	ZINC02851904	1407	0.3918918967247009	NO	-
2496	ZINC02851905	1408	0.3918918967247009	NO	-
2497	ZINC03374631	1698	0.3918918967247009	NO	-
2498	ZINC03903175	2324	0.3913043439388275	NO	-
2499	ZINC02405525	1180	0.39080458879470825	NO	-
2500	ZINC04144115	2501	0.39080458879470825	NO	-
2501	ZINC00656401	150	0.39024388790130615	NO	-
2502	ZINC00877140	408	0.39024388790130615	NO	-
2503	ZINC01219313	795	0.39024388790130615	NO	-
2504	ZINC01349171	849	0.39024388790130615	NO	-
2505	ZINC03266648	1607	0.39024388790130615	NO	-
2506	ZINC03866686	2213	0.39024388790130615	NO	-
2507	ZINC04061614	2485	0.39024388790130615	NO	-
2508	ZINC00719224	203	0.3896103799343109	NO	-
2509	ZINC04366516	2582	0.3896103799343109	NO	-
2510	ZINC00822584	306	0.3888888955116272	NO	-
2511	ZINC02883223	1438	0.3888888955116272	NO	-
2512	ZINC00649450	143	0.38823530077934265	NO	-
2513	ZINC01899143	1027	0.38823530077934265	NO	-
2514	ZINC02624930	1256	0.38823530077934265	NO	-
2515	ZINC02806900	1394	0.38823530077934265	NO	-
2516	ZINC02806901	1395	0.38823530077934265	NO	-
2517	ZINC03031861	1515	0.38823530077934265	NO	-
2518	ZINC03858019	2169	0.38823530077934265	NO	-
2519	ZINC00683219	178	0.38749998807907104	NO	-
2520	ZINC00826740	311	0.38749998807907104	NO	-
2521	ZINC01072701	645	0.38749998807907104	NO	-
2522	ZINC03222146	1571	0.38749998807907104	NO	-
2523	ZINC02620257	1249	0.3866666555404663	NO	-
2524	ZINC02620258	1250	0.3866666555404663	NO	-
2525	ZINC03354960	1670	0.3866666555404663	NO	-
2526	ZINC03867271	2230	0.3866666555404663	NO	-
2527	ZINC04465490	2638	0.3866666555404663	NO	-
2528	ZINC01037606	591	0.3855421543121338	NO	-
2529	ZINC01037607	592	0.3855421543121338	NO	-
2530	ZINC03030417	1514	0.3855421543121338	NO	-
2531	ZINC00328347	30	0.38461539149284363	NO	-
2532	ZINC01034867	587	0.38461539149284363	NO	-
2533	ZINC01331325	844	0.38461539149284363	NO	-
2534	ZINC02405214	1177	0.38461539149284363	NO	-
2535	ZINC02825783	1396	0.38461539149284363	NO	-
2536	ZINC04305195	2555	0.38461539149284363	NO	-
2537	ZINC04507755	2696	0.38461539149284363	NO	-
2538	ZINC00008576	4	0.38461539149284363	YES	4
2539	ZINC02416852	1186	0.38372093439102173	NO	-
2540	ZINC04166865	2503	0.38372093439102173	NO	-
2541	ZINC00072074	7	0.3835616409778595	NO	-
2542	ZINC00072084	8	0.3835616409778595	NO	-
2543	ZINC02135582	1090	0.3835616409778595	NO	-
2544	ZINC02784094	1376	0.3835616409778595	NO	-
2545	ZINC04471956	2665	0.3835616409778595	NO	-
2546	ZINC02196877	1101	0.3827160596847534	NO	-
2547	ZINC01513325	959	0.38235294818878174	NO	-
2548	ZINC01513329	960	0.38235294818878174	NO	-
2549	ZINC03106997	1542	0.38235294818878174	NO	-
2550	ZINC00629304	112	0.3820224702358246	NO	-
2551	ZINC00341049	31	0.3815789520740509	NO	-
2552	ZINC01095089	665	0.3815789520740509	NO	-
2553	ZINC02632149	1269	0.3815789520740509	NO	-
2554	ZINC02702356	1318	0.3815789520740509	NO	-
2555	ZINC03889620	2297	0.3815789520740509	NO	-
2556	ZINC04468947	2650	0.3815789520740509	NO	-
2557	ZINC04468947	2651	0.3815789520740509	NO	-
2558	ZINC00840375	316	0.37974682450294495	NO	-
2559	ZINC01273147	814	0.37974682450294495	NO	-
2560	ZINC01273147	815	0.37974682450294495	NO	-
2561	ZINC02207269	1109	0.37974682450294495	NO	-
2562	ZINC02207269	1110	0.37974682450294495	NO	-
2563	ZINC01498232	952	0.37837839126586914	NO	-
2564	ZINC02859372	1414	0.37837839126586914	NO	-
2565	ZINC03204482	1565	0.37804877758026123	NO	-
2566	ZINC03892376	2314	0.37804877758026123	NO	-
2567	ZINC03970885	2371	0.37804877758026123	NO	-
2568	ZINC04494138	2693	0.37804877758026123	NO	-
2569	ZINC02247862	1127	0.3777777850627899	NO	-
2570	ZINC04115458	2494	0.3777777850627899	NO	-
2571	ZINC01249196	807	0.37662336230278015	NO	-
2572	ZINC01269879	813	0.37662336230278015	NO	-
2573	ZINC03868614	2280	0.3764705955982208	NO	-
2574	ZINC00629304	111	0.375	NO	-
2575	ZINC02357165	1167	0.375	NO	-
2576	ZINC02357165	1168	0.375	NO	-
2577	ZINC03352810	1667	0.375	NO	-
2578	ZINC03577527	1922	0.375	NO	-
2579	ZINC03977630	2409	0.375	NO	-
2580	ZINC02412138	1182	0.37362638115882874	NO	-
2581	ZINC02777689	1374	0.3734939694404602	NO	-
2582	ZINC02777690	1375	0.3734939694404602	NO	-
2583	ZINC00477815	56	0.3733333349227905	NO	-
2584	ZINC00477816	57	0.3733333349227905	NO	-
2585	ZINC00674166	163	0.3733333349227905	NO	-
2586	ZINC00867713	357	0.3733333349227905	NO	-
2587	ZINC00867713	358	0.3733333349227905	NO	-
2588	ZINC01115889	686	0.3733333349227905	NO	-
2589	ZINC03853067	2062	0.3733333349227905	NO	-
2590	ZINC00064202	5	0.3731343150138855	NO	-
2591	ZINC01099524	668	0.3731343150138855	NO	-
2592	ZINC01099525	669	0.3731343150138855	NO	-
2593	ZINC02648227	1283	0.3720930218696594	NO	-
2594	ZINC00543398	70	0.3717948794364929	NO	-
2595	ZINC01331509	845	0.3717948794364929	NO	-
2596	ZINC03087802	1538	0.3717948794364929	NO	-
2597	ZINC04284194	2549	0.3717948794364929	NO	-
2598	ZINC01589621	964	0.37078651785850525	NO	-
2599	ZINC01026532	574	0.37037035822868347	NO	-
2600	ZINC02064489	1072	0.36986300349235535	NO	-
2601	ZINC02389708	1173	0.3695652186870575	NO	-
2602	ZINC03854967	2131	0.3695652186870575	NO	-
2603	ZINC01045751	602	0.3692307770252228	NO	-
2604	ZINC02469093	1214	0.369047611951828	NO	-
2605	ZINC02577724	1242	0.369047611951828	NO	-
2606	ZINC03170743	1549	0.369047611951828	NO	-
2607	ZINC03853842	2079	0.3684210479259491	NO	-
2608	ZINC02802440	1391	0.3670886158943176	NO	-
2609	ZINC03041824	1518	0.3670886158943176	NO	-
2610	ZINC03308256	1636	0.3661971688270569	NO	-
2611	ZINC02367700	1171	0.3658536672592163	NO	-
2612	ZINC01058307	628	0.3636363744735718	NO	-
2613	ZINC01058309	629	0.3636363744735718	NO	-
2614	ZINC03854657	2095	0.3636363744735718	NO	-
2615	ZINC03868614	2281	0.3636363744735718	NO	-
2616	ZINC03970634	2363	0.3636363744735718	NO	-
2617	ZINC03858177	2171	0.36263737082481384	NO	-
2618	ZINC01196750	781	0.36250001192092896	NO	-
2619	ZINC02007686	1063	0.36250001192092896	NO	-
2620	ZINC02007691	1064	0.36250001192092896	NO	-
2621	ZINC02802646	1392	0.36250001192092896	NO	-
2622	ZINC02878116	1435	0.36250001192092896	NO	-
2623	ZINC04478201	2668	0.36250001192092896	NO	-
2624	ZINC00825380	309	0.36231884360313416	NO	-
2625	ZINC04469797	2656	0.36231884360313416	NO	-
2626	ZINC02253600	1128	0.3617021143436432	NO	-
2627	ZINC00053161	0	0.3614457845687866	NO	-
2628	ZINC00880322	422	0.3614457845687866	NO	-
2629	ZINC01027772	575	0.3614457845687866	NO	-
2630	ZINC03549101	1881	0.3614457845687866	NO	-
2631	ZINC03549104	1882	0.3614457845687866	NO	-
2632	ZINC03857221	2157	0.3614457845687866	NO	-
2633	ZINC03859402	2200	0.3614457845687866	NO	-
2634	ZINC02851591	1406	0.3611111044883728	NO	-
2635	ZINC01114387	684	0.3604651093482971	NO	-
2636	ZINC02497236	1225	0.3604651093482971	NO	-
2637	ZINC03549108	1883	0.3604651093482971	NO	-
2638	ZINC03988886	2438	0.36000001430511475	NO	-
2639	ZINC02136721	1094	0.3589743673801422	NO	-
2640	ZINC01003784	558	0.3580246865749359	NO	-
2641	ZINC03569893	1918	0.3580246865749359	NO	-
2642	ZINC01145246	729	0.3571428656578064	NO	-
2643	ZINC01897911	1026	0.3563218414783478	NO	-
2644	ZINC01331319	843	0.3561643958091736	NO	-
2645	ZINC02133823	1085	0.3561643958091736	NO	-
2646	ZINC02135572	1088	0.3561643958091736	NO	-
2647	ZINC02521698	1229	0.3561643958091736	NO	-
2648	ZINC02730110	1342	0.3561643958091736	NO	-
2649	ZINC01043409	598	0.35555556416511536	NO	-
2650	ZINC01043410	599	0.35555556416511536	NO	-
2651	ZINC00615827	98	0.3552631437778473	NO	-
2652	ZINC01364495	861	0.3544303774833679	NO	-
2653	ZINC03832396	9	0.35384616255760193	YES	7
2654	ZINC01146878	732	0.353658527135849	NO	-
2655	ZINC02861394	1419	0.353658527135849	NO	-
2656	ZINC03970353	2361	0.353658527135849	NO	-
2657	ZINC03867010	2222	0.3529411852359772	NO	-
2658	ZINC03867011	2223	0.3529411852359772	NO	-
2659	ZINC01043432	600	0.35227271914482117	NO	-
2660	ZINC02316308	1144	0.3513513505458832	NO	-
2661	ZINC03779125	2008	0.3513513505458832	NO	-
2662	ZINC00523316	67	0.350649356842041	NO	-
2663	ZINC02662042	1296	0.350649356842041	NO	-
2664	ZINC03868225	2267	0.350649356842041	NO	-
2665	ZINC04465434	2637	0.350649356842041	NO	-
2666	ZINC00642560	133	0.3499999940395355	NO	-
2667	ZINC00660150	151	0.34939759969711304	NO	-
2668	ZINC00824339	308	0.34939759969711304	NO	-
2669	ZINC01421673	912	0.3478260934352875	NO	-
2670	ZINC02661890	1295	0.3466666638851166	NO	-
2671	ZINC00631080	117	0.3461538553237915	NO	-
2672	ZINC00640347	130	0.3461538553237915	NO	-
2673	ZINC00795609	265	0.3461538553237915	NO	-
2674	ZINC01049617	607	0.3461538553237915	NO	-
2675	ZINC01152411	743	0.3461538553237915	NO	-
2676	ZINC01196456	780	0.3461538553237915	NO	-
2677	ZINC01196857	782	0.3461538553237915	NO	-
2678	ZINC01505884	956	0.3461538553237915	NO	-
2679	ZINC01506689	957	0.3461538553237915	NO	-
2680	ZINC02136384	1092	0.3461538553237915	NO	-
2681	ZINC02876647	1433	0.3461538553237915	NO	-
2682	ZINC03569727	1917	0.3461538553237915	NO	-
2683	ZINC02136400	1093	0.34567901492118835	NO	-
2684	ZINC03970892	2372	0.3452380895614624	NO	-
2685	ZINC02422469	1191	0.3448275923728943	NO	-
2686	ZINC03832385	27	0.34328359365463257	YES	16
2687	ZINC01136458	721	0.34246575832366943	NO	-
2688	ZINC00673757	160	0.3417721390724182	NO	-
2689	ZINC01077650	651	0.3417721390724182	NO	-
2690	ZINC01922748	1033	0.34090909361839294	NO	-
2691	ZINC01414975	906	0.3404255211353302	NO	-
2692	ZINC04360685	2579	0.3382352888584137	NO	-
2693	ZINC03581551	1926	0.33766233921051025	NO	-
2694	ZINC01034872	588	0.3372093141078949	NO	-
2695	ZINC03030277	1512	0.3372093141078949	NO	-
2696	ZINC03030281	1513	0.3372093141078949	NO	-
2697	ZINC01260444	808	0.3333333432674408	NO	-
2698	ZINC02211340	1112	0.3333333432674408	NO	-
2699	ZINC02434241	1197	0.3333333432674408	NO	-
2700	ZINC02761401	1359	0.3333333432674408	NO	-
2701	ZINC02761401	1360	0.3333333432674408	NO	-
2702	ZINC03213326	1566	0.3333333432674408	NO	-
2703	ZINC03213811	1567	0.3333333432674408	NO	-
2704	ZINC03548495	1879	0.3333333432674408	NO	-
2705	ZINC03598500	1971	0.3333333432674408	NO	-
2706	ZINC03832389	25	0.3333333432674408	YES	16
2707	ZINC00007460	26	0.3333333432674408	YES	16
2708	ZINC02315954	1143	0.3295454680919647	NO	-
2709	ZINC02407696	1181	0.3295454680919647	NO	-
2710	ZINC02851293	1405	0.32926830649375916	NO	-
2711	ZINC01029732	577	0.3291139304637909	NO	-
2712	ZINC02620969	1253	0.3291139304637909	NO	-
2713	ZINC03566443	1905	0.3291139304637909	NO	-
2714	ZINC02730723	1344	0.3287671208381653	NO	-
2715	ZINC00675575	166	0.3255814015865326	NO	-
2716	ZINC00793014	259	0.3255814015865326	NO	-
2717	ZINC01172309	752	0.3253012001514435	NO	-
2718	ZINC04058368	2481	0.3246753215789795	NO	-
2719	ZINC04058369	2482	0.3246753215789795	NO	-
2720	ZINC01012570	572	0.3214285671710968	NO	-
2721	ZINC00674145	162	0.3205128312110901	NO	-
2722	ZINC03107282	1543	0.3205128312110901	NO	-
2723	ZINC00136309	17	0.3188405930995941	NO	-
2724	ZINC04617989	1	0.3181818127632141	YES	2
2725	ZINC03853461	2066	0.3176470696926117	NO	-
2726	ZINC03890070	2299	0.31707316637039185	NO	-
2727	ZINC03890071	2300	0.31707316637039185	NO	-
2728	ZINC03997674	2466	0.31707316637039185	NO	-
2729	ZINC04333029	2569	0.31578946113586426	NO	-
2730	ZINC00756377	218	0.31460675597190857	NO	-
2731	ZINC02658402	1290	0.3142857253551483	NO	-
2732	ZINC03892413	2315	0.3142857253551483	NO	-
2733	ZINC03254679	1605	0.3139534890651703	NO	-
2734	ZINC03454999	1733	0.3125	NO	-
2735	ZINC01756057	979	0.31168830394744873	NO	-
2736	ZINC00668940	153	0.31111112236976624	NO	-
2737	ZINC03973292	2387	0.31111112236976624	NO	-
2738	ZINC00677159	171	0.3086419701576233	NO	-
2739	ZINC03956139	2330	0.3076923191547394	NO	-
2740	ZINC01145506	730	0.3048780560493469	NO	-
2741	ZINC01145511	731	0.3048780560493469	NO	-
2742	ZINC02907986	1462	0.3048780560493469	NO	-
2743	ZINC02907988	1463	0.3048780560493469	NO	-
2744	ZINC02907995	1464	0.3048780560493469	NO	-
2745	ZINC02907996	1465	0.3048780560493469	NO	-
2746	ZINC01492047	947	0.2976190447807312	NO	-
2747	ZINC01868726	999	0.29729729890823364	NO	-
2748	ZINC01384063	901	0.29347825050354004	NO	-
2749	ZINC01436953	922	0.29347825050354004	NO	-
2750	ZINC01436954	923	0.29347825050354004	NO	-
2751	ZINC03470453	1782	0.29347825050354004	NO	-
2752	ZINC03083799	1537	0.2926829159259796	NO	-
2753	ZINC01209383	788	0.2906976640224457	NO	-
2754	ZINC03328129	1646	0.2906976640224457	NO	-
2755	ZINC01403810	902	0.28723403811454773	NO	-
2756	ZINC02851082	1403	0.2857142984867096	NO	-
2757	ZINC00072606	11	0.27906978130340576	NO	-
2758	ZINC02568745	1241	0.27710843086242676	NO	-
2759	ZINC00856390	337	0.2750000059604645	NO	-
2760	ZINC03470489	1783	0.27173912525177	NO	-
